# Supplementary material for: Genetic background and oncogenic driver determines the genomic evolution and transcriptomics of mammary tumor metastasis
Source: Commun Biol. 2025 Aug 14;8:1224. doi: 10.1038/s42003-025-08624-5 (PMC12354892; doi:10.1038/s42003-025-08624-5)
Supplement: Supplementary file 2 — Supplementary data 1–18 [file 42003_2025_8624_MOESM2_ESM.zip]

Archive with 22 entries (21 files):
- Supplementary Data/
- Supplementary Data/combined figure panel data tabs.xlsx
- Supplementary Data/Supplementary Table Legends.docx
- Supplementary Data/Table S19_StatisticalSummary.xlsx
- Supplementary Data/Table_S1.xlsx
- Supplementary Data/Table_S10.xlsx
- Supplementary Data/Table_S11.xlsx
- Supplementary Data/Table_S12.xlsx
- Supplementary Data/Table_S13.xlsx
- Supplementary Data/Table_S14.xlsx
- Supplementary Data/Table_S15.xlsx
- Supplementary Data/Table_S16.xlsx
- Supplementary Data/Table_S17.xlsx
- Supplementary Data/Table_S18.xlsx
- Supplementary Data/Table_S2.xlsx
- Supplementary Data/Table_S3.xlsx
- Supplementary Data/Table_S4.xlsx
- Supplementary Data/Table_S5.xlsx
- Supplementary Data/Table_S6.xlsx
- Supplementary Data/Table_S7.xlsx
- Supplementary Data/Table_S8.xlsx
- Supplementary Data/Table_S9.xlsx
