# Supplementary material for: Genetic background and oncogenic driver determines the genomic evolution and transcriptomics of mammary tumor metastasis
Source: Commun Biol. 2025 Aug 14;8:1224. doi: 10.1038/s42003-025-08624-5 (PMC12354892; doi:10.1038/s42003-025-08624-5)
Supplement: Supplementary file 2 — Supplementary data 1–18 [file 42003_2025_8624_MOESM2_ESM.zip › Supplementary Data/combined figure panel data tabs.xlsx]

## Sheet: 1b FVB Across Drivers
	PT	PT	PT	Lung Met	Lung Met	Lung Met
PyMT	43.87	20.03	28	52.72	21.23	48
Myc	56.82	13.67	43	53.85	15.85	43
C3Tag	58.84	10.26	11	46.26	14.85	11
Her2	53.4	19.99	22	47.27	19.96	23

## Sheet: 1c FVB Across Drivers -region n
	PT	PT	PT	Lung Met	Lung Met	Lung Met
PyMT	577.185	161.353	28	612.208	169.443	48
Myc	664.7	144	43	664.1	149	43
C3Tag	556.3	176.9	11	585.8	198.4	11
Her2	626.5	194	20	497.3	296.1	23

## Sheet: 1d FVB Drivers region sizes PT 
PyMT PT	PyMT LM	Myc PT	Myc LM	C3Tag PT	C3Tag LM	Her2 PT	Her2 LM
9564155	9564155	9564155	9564155		9564155	9564155
18356695	2417835	2025304	997744	9717168	2428339	20426862	30768372
368714	18241502	18373482	5216386	1771894	19001616	368714	2962774
2577997	1534712	368714	1377422	18980001	23464526	2770231	4931579
11669198	6353084	2770231	160521	38413945	6533910	15457892	2608553
5094005	4615603	14645618	8921829	11999459	6507288	5094005	4335721
6297503	1896925	5094005	364665	1183693	1880530	6297503	7568072
2562825	952413	6297503	2135692	3762463	7568072	4835948	176216
2273476	4903847	6728582	4931579	28243762	1879908	2289936	763265
2422206	3949071	3212124	1251274	28366837	51810	2422206	24392845
92965	1954691	11698263	1205938	604860	21589	263936	1210867
11747303	2228345	11549503	2608553	298007	71025	79438	7330147
11549503	970952	327724	4721936	12213586	895761	970952	281832
327724	70739	7345322	2305021	3509467	235833	24255590	431740
7355402	24266061	2041612	22113	6499859	120810	7345322	1797230
991404	7338811	8780320	6087	4663606	4213511	1869165	304088
5704635	734254	2565439	21589	6290925	1174605	11810864	700939
354814	2464944	604260	441264	4401096	24255590	2456864	1493613
5976911	1429158	6228847	127199	1446360	1176603	492251	22574991
359548	198429	2086122	763265	2907674	7355402	6851017	1092451
2086122	298007	4793161	273747	5759319	20495196	2086122	2960933
424485	3019246	6392723	23862666	9362278	13047234	1479433	921833
4684141	1797230	4931395	848879	11231779	127133	4848055	1049904
12790336	700939	1497041	268807	1297763	3216004	12910230	7267354
1497041	3055818	4505363	7338811	44203	6555744	533269	8585170
4505363	524150	5730778	1237022	149929	3054283	232274	6937602
5759319	663693	9507686	1085706	58994	8201860	243613	4615385
9200914	4684141	11231779	135419	6019455	3277159	658568	2882662
9995897	12427279	353983	260585	376579	47073	243104	1258497
2081580	458402	149929	1849903	47328	529571	937741	3106504
149929	562503	6712622	1701360	19295	620010	7267354	13079193
6548258	267222	5127826	261248	5127826	7267354	16253060	513882
5185651	659564	6439677	700939	292205	5730778	11612780	6373872
221677	937741	1114363	1558420	6439677	2402030	4204860	381278
6439677	1446360	7804464	654634	1114363	4106529	232636	7710551
576767	4505363	69618	942330	6461350	4252824	7431095	69618
6601801	5730778	5775181	3298495	5618878	2863240	5185651	3106239
5618878	2402030	355846	8844029	548423	176674	513882	1439667
102109	6456626	94601	3277159	102109	1928583	8364716	2312221
355846	8967462	268480	458402	104107	112142	7808346	204795
94601	227345	2291203	631288	355846	130718	5850961	163247
2291203	1459742	776704	151424	213523	7431095	1098063	11649114
137526	111522	10916800	638784	268480	5127826	94601	3927424
10465639	2932988	2048802	937741	37833	513882	361872	321346
3612528	3808800	1893273	7216673	5001	6439677	268480	2076476
367698	5127826	367698	5730778	2863460	5275425	596127	803643
2927750	513882	177656	2402030	296463	2321694	2943685	1476053
44595	6373872	1356313	5959291	1264665	5532154	1255027	2194482
215170	323408	1334250	4318331	140824	184767	1814951	1395015
6096638	6546301	2992072	2737312	168628	1494945	163247	3769151
16937109	650924	215170	185140	10512519	159339	396850	10381966
3106188	209687	7012503	1613280	688869	367698	10916800	2772264
10008803	3106239	17093168	130718	1672088	235443	4709637	407711
5644180	349912	2982414	2289688	367698	1383187	589894	24046702
592843	94601	18553970	3814902	1039807	163843	2059691	1842185
12177355	163247	691683	5127826	244840	129728	803643	1950082
11290901	4167240	12177355	513882	1478918	2424295	1663240	1431043
2688601	6581105	14769691	6373872	177656	390854	2280897	10895069
1661	3231416	715580	7477393	1126024	666886	1937064	3380977
715580	518946	288241	3951528	2463622	143571	3746294	1678352
2437953	791828	2476919	77606	1912772	55685	7334739	8089893
1433339	1467416	622935	2312221	2302693	5874594	5378983	9317101
7626401	1130964	1433339	182467	2992072	16712429	779437	2032857
5227479	222092	7139636	163247	794764	1661789	247351	675155
7026428	1219185	5221155	10938823	293951	2397642	24182844	297236
3865527	2955144	6915209	3509071	360108	12158514	2977046	1049621
2818496	2549994	3628113	352996	215170	3287797	18476220	191337
721796	372210	2275566	825458	42210773	2028536	1020561	410834
3241237	769529	3241404	518946	40382477	5970576	23489049	33766
971865	115165	2578088	679779	953930	8734044	3798862	964830
5838796	24182844	5838796	1251958	130154	2095855	191337	187221
5382870	1842185	5273260	1838577	75956	1614941	715580	6824398
5701834	437584	5624480	1153821	239645	67217	410834	4428799
1961134	1677476	23276729	222092	620923	198275	2437953	3297524
20949861	1694160	6828820	1736869	1619779	39895	1094347	1274123
6748625	10679166	2095858	2828599	678355	133808	185614	4729364
2267298	395536	2267298	1739589	452180	101125	80735	29550865
19234822	3380977	19577822	4914393	104808	164930	7139636	6993434
5275457	2125237	3796919	338424	9495069	481928	4524233	726447
6191966	5970576	3044786	654854	44584906	80024	6881921	378240
294036	591726	6404489	729788	5382870	2185647	3604574	177221
2971088	9317101	1120213	143571	5839107	2767381	1765959	127725
4932752	2095855	4703309	66597	23192427	1046614	690086	1645177
676471	19308	244291	24046702	6828820	460859	3241404	2360115
309065	987373	6583412	1833364	1029044	245507	2577886	9384975
1871944	926692	485370	1745581	2267298	70870	5809433	8762813
124873	191337	333462	2338568	19415791	6727176	5183190	108596
1337497	361154	1871944	13546705	3796632	5084459	29680037	9479002
2416076	105908	577863	395536	2932265	5262224	6930211	1500501
174757	168128	1379962	3214829	6191966	3604574	160253	5533290
5733456	475861	1072195	2125237	1936084	2300069	2214630	1775686
3962095	104808	1343644	17429315	3423058	1178123	2267298	18893
8183382	1476025	174757	2095855	6032468	3241237	19415791	2192748
1731509	2462026	18270502	93120	665658	2436829	13653585	1085272
1353727	380794	2322610	958384	309658	5756146	1011561	1526089
7707674	6478229	1573973	379237	1871944	4729364	4428846	888047
2211319	4973365	7707674	238655	522094	5962640	113256	956416
9693180	5777686	2815906	189676	152112	1771847	148417	1089031
4807495	1716569	9611905	258752	197105	14433351	7181052	1046087
14348494	1765959	4495659	98358	637618	5592189	485370	710318
2478969	2850757	215299	481928	247530	6220190	2151259	1013910
1005517	4729364	14348494	96399	45429	726447	100637	1343719
759187	8448744	2428738	3414374	720518	123149	1895547	311731
1364725	20856389	680557	247310	1563898	150407	284685	434559
11381	6930211	1364725	80735	280518	131046	1181100	4744233
3669757	304434	3669757	6824398	150561	2360115	2045703	393586
364122	168316	364122	4804052	251733	4335509	1341838	209476
855386	323958	855386	3386457	98806	440929	3066565	169301
734478	2267298	1338302	1765959	558764	8781098	434559	3764241
1338302	18814642	26354648	2139442	139117	3098066	4723725	4064181
25311879	102863	18866468	1437373	541782	6111582	10042382	4751197
2030647	112641	5770638	5272465	1097481	859623	8227097	3222
5107329	3001025	3191604	4729364	101079	262746	2491079	635692
200765	6191966	9701405	8448744	174757	5601115	2298830	2283662
2950889	338916	192596	20427680	9940296	233586	1353727	2360460
8500333	1616855	9630246	5263817	11266708	1653138	65274	905095
8640400	1306510	182983	466049	51775	186774	7707674	896436
182983	4932752	1750618	378240	2322610	260402	2815906	2964406
628991	632909	628991	97518	1634388	355912	9689070	2357859
2393253	1827123	21184758	308267	60555	1015462	5225271	9598091
6510366	27348	131746	397733	1439697	1344022	14348494	4376141
3405962	1662734	543098	2360115	996176	429809	2486817	10689471
66953	284685	529055	9590684	1790983	402544	2273210	1291897
454947	25797	1950906	8915869	7707674	330929	1132779	1645426
632031	2696153	873660	112066	46309452	393586	1432449	2604837
1351463	414960	797970	2936580	5657347	427295	925981	2557596
5661154	2275794	1799004	6495732	1591012	37462	1364725	1486328
197725	1805985	3617080	2630449	1600485	1028402	230346	10440100
1977031	298334	2562796	1116068	4454897	500801	3276223	381011
844013	710318	8359260	5621673	240315	3962095	2019631	3907515
1904406	1066536	3739413	195092	120289	1059849	30053	3794433
575898	2416076	348859	1667465	702880	30119	51551	2142356
348859	438085	295372	1583581	194817	494861	141616	322529
311724	482379	861979	284685	919032	55937	148581	4116877
74092	3274713	5566789	1085272	1012219	4811130	2797718	653778
1469790	432057	2584173	194463	20504	1049739	7024810	742293
5777975	427295	1765689	989039	29719	2283662	322529	283370
2584173	2671874	4060292	96360	29664	3448231	5142964	16156839
1765689	3823772	41009	682287	6013063	485259	855386	5263132
5020280	39502	1306719	333856	2812773	3457298	759153	20631
254191	790511	2987247	361353	2711917	4747944	1338302	5373735
469377	671451	3777053	999881	1954393	744272	20068726	3123748
206134	5661493	1182051	437274	3460313	2784520	5107986	2950889
1239468	1160597	1646876	297048	25823036	9598091	252546	6981521
522659	2207294	1582085	710318	18584882	948944	2092364	10203635
152223	1255875	4051026	1015462	766937	4376141	3033566	782750
413775	398782	1651177	1345275	9633911	555312	2587112	122669
230713	122185	10389334	115818	19633698	10689471	5954801	13188862
2910860	4448170	12089028	460619	690273	3386629	3123748	3717120
34032	1241513	453133	4744233	495885	419278	2950889	49920
3854077	744272	2657776	419913	3387784	2604837	8519871	397378
1182051	2356631	3114673	427295	102900	109490	10260239	1463165
244886	9616015	1972032	4048939	1485104	1529113	182983	2322417
434732	4495659	2068553	1059849	21184758	2043775	628991	1657870
445917	320937	1605886	494861	128685	860020	1695715	2054805
254514	12700433	1846681	4809914	448488	495221	4271399	1052642
1622310	1407800	132230	436512	99223	1932130	8106401	406774
1582085	1216180	944855	2207294	560501	2825291	3723959	144727
6018822	503714	143292	468115	948425	632160	27475	105608
1949373	1364725	361800	319620	873660	57912	5639	1361768
10047216	390318	64249	43491	797970	134491	454947	3565782
11759411	965426	6396511	4747944	1812463	293324	72949	89202
453133	3282011	6843003	2221215	717799	500850	608608	1173352
194698	2825291	1672860	2357859	24057208	3720361	1351463	4411090
311964	600138	6240446	9598091	861979	144889	717799	347147
2619591	51551	7109164	4376141	5209659	72023	5661154	638269
3153857	381011	21428555	320937	2584173	1592269	197725	160453
1982163	742961	327009	10848314	1565774	994537	2205140	524602
75374	3794433	189646	3378391	4060292	218101	1052642	154079
1668113	2214764	2284550	1403026	1209935	110485	2442976	491137
1833128	322529	1234677	326253	2816186	938006	703744	192427
73494	45850	2131085	1075024	359966	1468714	731180	312211
107265	701801	1281623	469280	1182051	17687653	81889	466394
17157	3773	1919816	560420	1597011	5706037	1469790	414713
143292	1135738	813800	1076163	1460775	853209	5615110	1033155
3562	855386	8420103	585613	3455302	2726380	2584173	2663619
295340	759153	1091978	283411	1600085	1799498	2918616	1578399
259922	470071	4572926	51551	4833724	748263	1108948	1717661
547151	16793528	1439557	293324	3755081	6086326	4060292	4051026
5457608	5725874	2431214	710419	11759411	9305953	347147	1549227
6096257	115585	11321055	1499020	453133	8519871	565721	2492889
6312224	857699	4679195	252597	1218256	300249	160453	10738833
6920902	557637	4324632	3743829	1097645	8560737	1239468	12089028
9187204	5347012	3496566	636003	2281953	1236963	521087	552204
7066097	1019287	1972948	387803	428344	606197	1036086	872676
3714624	1836017	1433736	322529	378941	247941	326890	571623
516337	8459930	2475815	701801	966791	723213	460787	2126213
212079	175487	1827132	1079461	17157	91524	3325573	1801873
326979	10239822	1718186	66459	597568	618865	34032	1096620
2050026	1033106	8200169	806139	9381671	4330219	3777053	682963
1547402	956482	2384487	742293	191620	13268592	1182051	975043
526828	588648	6040256	1361169	28610689	108347	1698346	785916
71917	2286862	1982230	17687653	1037529	673128	1622310	1002502
8261212	7408197	556461	6368592	21428555	295837	1582085	172274
90315	3405962	118396	3300570	113983	876209	6133251	7412550
1645169	246173	712319	1717858	305981	2523118	1439448	4559337
10881508	5639	131790	1715683	509249	4079530	10247781	682856
4679195	588159	2300385	6086326	792362	2403786	11877746	3915639
3709388	1285084	756319	6008875	122174	13607424	453133	426394
65025	717799	828653	3191604	2050026	70966	180592	31430701
1354004	49163	8631304	8459930	3099153	1266633	2657776	13449724
114160	3380687	248577	217506	4359946	5209659	3114673	9499881
2634673	1657870	2892323	10559917	1083829	125021	2292633	1274898
1544811	197725	793699	1589724	35005	2292834	1760485	2846740
4741322	844013	8302081	247941	4050496	906398	1846681	178034
1203973	951879	5219179	2425915	2155689	1020468	179500	12388871
5863098	462890	12550411	1019269	526828	4041724	620022	712727
785947	277653	367590	428764	204140	469377	682963	2942240
186475	268068	4733494	15458677	9569848	444151	636441	11306138
118396	1419312	1042100	4685975	484897	152534	270232	4632490
712319	24141	3156316	246173	132411	28143	259922	1394441
131790	5561678	713254	658563	35462	1621319	6607451	4185988
756319	507988	1094255	1341178	574878	359966	4347816	4047777
1667290	5177335	6282189	382320	71291	1160154	2180609	2302266
4305564	5211774	4236813	1843862	2209994	429634	919874	6795382
3190417	365931	10364126	673128	193200	220027	6429122	1720925
793699	869712	5014596	852786	614991	250877	7109164	1173098
8127861	1306719	3855041	1351463	406344	205134	16356548	1907349
5219050	524602	1734270	720065	4418988	3919193	4790304	2447889
7628848	1390147	31092	1446917	390687	1549227	1454520	1203973
4742982	799974	111478	3399438	1418076	422734	636923	5399791
82490	4617725	13025619	2009447	366377	3885979	115943	625471
3645910	2663619	11849128	2691416	645948	2877679	2236503	659745
2328798	67975	2764931	1612938	1448484	12089028	2217931	228895
677365	2678578	9671022	2579423	3456321	385777	1542904	435083
148556	816787	2407193	380951	11321055	951023	1340010	110710
1094255	1160154	759266	144727	4628019	265171	1919816	279928
6034632	1726024	1013743	105608	65025	1120581	526828	3116948
4551207	396492	2187574	1361768	1295756	129075	8416525	25812
10364126	2180204	257978	3588874	2290473	429056	579759	2168946
4882390	1688120	91455	1018220	1253474	280360	1871273	738508
3758474	4058316	51726	176029	1718186	381129	4925871	855321
1661150	1564726	753127	2500818	177083	1801873	1439557	422981
486315	2374274	1678819	563942	2745368	340457	3727463	2982770
506797	10729358	1803775	906398	1738079	154624	1645169	8302081
66696	1404744	94520	5193206	4926438	60738	11306138	4634238
13010422	2256331	988405	317504	1982230	179752	4679195	15788094
6372315	256625	313910	565721	283251	17157	1361613	2596630
5512732	12089028	1332339	239040	712319	57286	4424785	5923696
2113858	453133	167915	444151	131790	14902	3496566	4985243
9861821	683772	991570	521087	756319	162277	1349995	4272077
3237355	2616517	15669	1027251	2892323	5428737	64285	694738
22799	3200067	1331900	312211	7463748	6596	2475815	1569457
1018642	253662	826129	466394	5219050	5704691	1462058	5176487
2563554	3026179	804091	303794	6564564	548226	1718186	9323222
478072	1360238	2603637	238445	4675655	1759148	10154886	4129140
57951	1135538	5131408	1384398	41756	7109164	1204055	3935907
293443	710949	101859	1621319	120742	6381365	5863098	328056
961651	467010	95214	358832	2348033	1999913	1982230	252644
1335076	101888	188369	1170325	1969291	11146964	1785312	189529
153825	1926182	968582	1228154	677365	1745948	860057	142316
1672238	792684	1243354	287269	3065640	2284550	712319	1620584
2994627	1514856	3938639	4021510	3762081	1370133	345292	486315
4208839	771883	419032	1549227	2317048	1891725	1983552	1039076
2000275	259922	738763	2492889	3160217	506190	756319	997291
2100015	168737	390930	10427493	2741750	2032860	444072	2545465
52792	6287945	2648021	574824	1410765	2490823	12589890	4476525
3219669	5885815	7552342	113251	111461	1559213	2006741	2023732
2028324	166506	1325602	12089028	13025619	951736	8302081	6450723
2616685	311719	518784	306741	6133856	5902085	5219050	3284093
148897	1345437	2770237	82404	4466520	157985	13108302	2014429
10527865	1707354	3430817	332105	109690	131448	4268913	9813818
633978	1458649	1711113	237052	2150704	294535	2328830	1892629
183180	4031361	1384917	1120581	7393850	1638190	128464	1013743
22532123	1535252	31115187	449933	2398136	3090078	1893406	116166
591597	9101643	1909185	279717	95900	101965	1862129	473642
2332606	11146697	204041	1036766	104850	2942240	6339223	583115
4419898	565719	4219958	1846681	305916	11306138	5482993	276898
1938337	2194323	6315034	347619	114703	4632490	15945724	127260
1325602	2592691	205808	620022	471905	194383	350436	1672238
845910	4095514	861165	113218	200255	3496566	428999	108047
2770237	1500548	1694507	456200	68968	2475014	3855041	505712
1640772	526828	4983164	975043	753127	65025	744075	473784
13641036	15862	2290140	944855	89759	1145309	1704805	346331
2872656	8261212	202484	789292	490438	2203673	486315	50521
409563	584287	1431060	640725	1112070	1827132	1169277	34893
13820910	132886	842482	3759	64503	1718186	11089104	388027
1909185	2022003	5503444	702413	1145696	2745368	11770720	148897
4219958	1627574	3072897	28547	437296	1139049	614227	6342183
6315034	3727463	3669262	162277	140835	4871289	9648500	381271
713892	150623	2169462	5608624	12172	327655	2398136	2301659
273050	2929977	226912	5426389	233977	128276	282145	1287211
1748285	10881508	1365321	1041484	190306	80782	104850	535441
900911	4699502	847824	3915639	424386	43487	116841	1201741
2250521	1376059	2028022	426394	239427	545860	116166	1783553
2599589	3466984	4520414	7135782	826129	522428	296511	1714665
1640894	3496566	840407	1985890	356329	378779	455545	3790073
228748	65025	2465470	7168176	756171	738508	239278	1578741
3994304	1299524	16647178	3682126	1631926	2982770	739049	2582587
3072897	203800	11550288	2742981	5148832	28374	1455983	970143
76512	2238473	2043917	2592691	384561	2256001	28526	475606
226912	123222	663683	2217931	81025	2517298	451916	2505992
1120555	1141775	760809	1517409	114039	4556615	1110290	4068048
1971572	1173098	2136088	1500548	188369	6536233	1068693	1938337
3328707	1718186	921969	2586010	652732	4675655	186643	134130
16636451	955101	2394886	999572	544879	2207525	257720	1655125
2682349	2745368	146917	382191	2136239	3259423	316546	13641036
8823316	1203973	140471	284954	759241	1770364	377815	2735010
1167319	5863098	6232070	407148	5153878	3401912	419494	9766887
663683	728999	2515124	8595904	31478	3762081	82144	4018744
1808764	617801	298485	470313	179251	3877545	217191	240500
135976	659745	2276188	327715	423188	2966552	11951	1879351
140471	861773	2232337	1987287	461691	22542	641752	324666
5813255	672718	506036	4880489	60545	3812240	1631926	10715699
2531243	69994	3098790	1791268	946477	328056	5033451	7454532
1666478	303633	975985	3717174	940045	1660406	3164294	1998350
2020173	25812	4365902	317361	408637	14742	204733	2951038
570240	164460	336877	2942240	1772874	2545465	1942446	538828
380379	738508	1072262	11306138	127	7667201	1224916	5639971
647378	444072	26205322	4632490	2332606	6228618	292719	2905524
1394453	1588372	7438720	465302	3985071	5281970	33272	14867
1009136	3574258	47678704	631601	843115	43322	644304	809771
3747561	306490	205643	4054539	485340	7181903	3686397	2941436
776298	88803	15520	3574223	1345205	2260266	771187	2633068
23620281	222140	1587270	1972948	10978644	116753	1554014	6257474
3274804	2982770	452817	263632	14223301	249294	2548729	1684449
5366188	7700222	2906710	1309437	543690	469946	929000	2607539
8039793	5219050	6548100	2203673	1020542	113078	738763	2600241
18473468	6646713	8326816	445945	2738481	1881644	2505992	6975129
510406	4742982	842126	1720925	6315034	108047	7552342	9281429
12654344	433415	2184224	1173098	184881	376164	2914298	663683
593096	3893135	808676	1673544	337090	188103	2610123	20343
197184	2328798	709507	1718186	115527	618312	1711113	2338282
8396	128464	3227157	2745368	1662319	471857	1345205	862526
2316400	3926794	1579433	1203973	1206771	45263	31115187	201145
760545	1704787	2375763	412406	2601809	39155	1909185	2082538
617375	3116456	202504	4571788	2290140	121098	4219958	3461567
2918910	5445541	1188074	409260	202484	377840	6315034	1299024
2375763	8000446	390422	562969	1431060	182604	205808	2879133
117797	3881987	6065173	230258	918357	5220038	734978	1664494
924413	803398	214616	435083	5390227	83620	273050	304226
5329075	3935907	491531	472582	2156085	732807	2252386	66828
9044	410111	32395	210600	1557187	81025	6699644	1213132
43080690	262687	43331207	325968	226912	492218	2192329	231984
1852176	55456	1870428	36732	1365321	320763	210096	2564037
2169528	583572	2712953	303307	2028022	159491	2900924	754454
13348	1660406	6525676	743526	2576763	153664	5390227	5314032
23742	486315	701649	738508	2622324	608478	801349	1840435
102028	422720	35956	274103	2465470	292719	2239971	22108183
6566633	1041237	15718	2982770	16647178	258142	3712132	3078076
75998	2028051	545396	8261884	11550288	1009085	2027619	7131637
746829	11356109	8342276	4556615	2052159	3790073	226912	1085477
356809	6450723	5804624	6536233	663683	6956213	1365321	15082073
92063	6769426	8342728	425429	890490	127	917185	3430475
318315	9996132	1592246	4675655	2023097	2590989	1969288	3000874
76345	2407193	6252205	50879	248118	359861	5224424	2829753
331345	137659	1526139	3802169	1806278	13045929	2465470	1707522
748745	1116762	1648957	2315489	146917	9198569	17103703	474763
8372490	2642337	6625923	3193919	169305	3836951	25800	3747595
5366704	114703	1360670	1464209	140471	1909185	11550288	62453
8320821	131987	5457785	4573085	8674242	4219958	2043917	333711
1592246	470422	6056074	3762081	2664567	6315034	663683	4773079
382515	3553079	1885571	3095125	2073568	1100989	630365	331295
6252205	3986458	64643	3845348	776180	1211086	1808764	1349656
2699127	880795	90415	54110	380379	1998350	2098739	1216690
1339235	2546166	10183098	3812240	426199	2469391	146917	297781
5766732	502433	2468556	328056	3198367	351449	140471	515100
250079	82081	2060371	53203	25397	119013	5813255	3296255
5009990	930873	2984919	30564	1910418	225775	2518209	163533
6144841	2287685	1293324	586082	7901199	26571	1658462	1400039
72668	1036805	876476	1660406	26681967	4640083	1001307	226914
391659	4961294	778518	483323	82185695	6898725	2020173	6967290
177703	103744	11714758	387041	1693729	2528238	460837	5637
100617	14328419	1280683	1039076	9366381	226912	359056	43801802
8528583	23646542	11026998	1856065	2400987	33280	1457245	2712953
1909991	591597	255720	11074715	166862	30194	3150452	125498
1722942	4068048	4855059	6450723	1607329	120141	562587	1997504
5223240	1938337	1359466	3284093	1206556	158326	975985	3812367
395867	1707613	2910059	2131338	330089	1005407	219797	4888278
312444	134130	550628	493975	637963	3888372	7787011	863831
1295573	1336119	2942002	9861821	9919034	2600241	27022772	127666
29976	629450	8552020	1892629	1256598	5489209	5313421	591464
442597	13641036	10259747	1116762	43080690	9329747	3316811	1339644
937714	2590466	2083142	622962	470595	530311	4698240	3548951
9686693	14365238	3264113	131987	1977144	74228	18597003	4503238
11031992	422389	9429920	470422	1977399	2338282	12850751	6048352
217378	355522	10206768	980987	371282	252618	1232701	1097383
4546200	1057642	11282095	390819	7143569	181393	1970259	4538261
1010011	2738481	136646	1678819	1532812	105861	900917	3990585
273267	6356447	5283870	108047	392997	136303	329214	3118051
2910059	713892	5950866	514233	310256	3318945	2300363	1215225
564865	2252386	8217198	660801	347524	2493260	3382483	2719295
2194215	287187	4038512	108763	746829	2742522	1184625	1648957
7269066	1372466	287401	427834	345424	1664915	1226085	5386847
10294160	2250521	28583347	658904	426768	721132	709507	1360670
362704	2469391	748240	73037	387148	368175	3172789	1624598
698516	351449	13513956	539247	79661	156452	1579433	4735235
4776533	441580	847267	822704	461268	1051846	2375763	1332714
20508948	556045	3257424	799321	9938262	2355942	163533	2451699
11282095	3994304	68943	1032886	495299	22108183	1478441	4361179
136646	3058030	2686628	611475	922123	2605984	924413	1909991
348586	68834	451915	131330	5217393	71547216	148405	1583199
5347278	1437025	19482	1596187	500541	6441065	7795795	1127984
5950866	2633068	81609	103744	8772327	4039633	491531	476420
9580680	1607500	1644318	454951	9069905	592023	9044	1127649
2993538	1876289	219509	84302	2699127	837662	9354469	6073571
31657903	3474052	47230	6771009	12224045	1218102	70538	1772653
15814868	2349460	57372	381271	59368147	652394	34238063	5948083
53564	16454171	60144	2336593	907093	127214	1852176	1359622
820811	2260139	221308	1070420	29976	6539891	2121090	13653042
2601438	1505588	365773	711602	716177	22696	79765	1025475
808	1737916	5959332	1917150	2212767	9044	6525676	1718702
2581178	663683	3286055	1594004	4876180	38054848	3173389	1712233
108737	58748	880477	18325	8257742	2202552	863831	258176
183984	1808764	220083	721979	1467700	886928	701649	6071544
793549	192425	551749	644304	226672	479417	764223	602210
223652	114709	388227	119786	4546200	2712953	46840	969449
298072	5813255	549442	1714665	4323681	818391	276464	168232
1644318	2518209	482074	3790073	377059	172616	389682	1948294
190478	218448	108693	1512698	629728	122342	12950	7298161
755248	2879133	486720	2582587	11510447	835176	90033	10352446
82977	1922031	3640445	1131900	37680260	5118083	266671	2596864
221308	570240	339404	419032	11282095	2337644	544210	20523084
6521795	66828	3783250	75750	24799	422712	9006132	11095953
1227107	1609754	4956549	2505992	136646	167848	1880732	45884
2881594	2570773	1097974	1938337	192706	415725	5345558	11710042
388977	393440	1264950	764979	6497079	131154	918351	62540015
594795	2486333	250133	3507556	1279619	250279	8237669	2792953
747250	2156383	134838	659838	185	1033160	6252205	3246270
691230	1451369	702528	13045929	1493	266263	2346713	274895
25076	23669502	50372	9712813	166589	26210	1375474	935
168456	195742	380583	3982102	100000	227733	6625923	375025
69903	3078076	195772	554960	125759	800592	1360670	3054666
265046	7438720	513882	110303	1273338	8410406	5009990	3958627
644599	40259543	73	1909185	6748	116380	6056074	3088980
928506	3476219	186589	324666	55055	1156870	1885571	3020511
1262848	2829753	310369	4084353	299026	6620539	713519	2757682
2962301	1970259	20760	6364375	106622	4543927	90415	3371600
110203	478654	742113	835478	12078431	4631888	895165	1128513
3946109	3747595	144698	184001	1996517	4919476	10528823	833859
10918	3441563	573370	341369	4691802	3632771	2468556	384339
4956549	6365579	38807	578705	11337520	2565083	6829	9562458
838813	2678994	78528	1109077	1264950	1648957	1951923	378228
109518	1241504	388322	1211086	866602	6625923	2984919	970025
53809	1246154	638094	1998350	743804	2296883	5580255	7233303
894	297781	18026	2192329	2140766	1685069	163617	7567883
168054	592023	1080452	210096	6464858	9104227	29976	814585
553591	3227157	84650	351449	3976090	144574	762541	1229130
559971	446985	193797	556045	1668988	1678989	778518	808556
1206724	2275046	711120	5195750	513882	792064	11714758	549471
545228	166862	300971	6941595	306	271595	12349712	651021
476511	1400039	2806666	2633068	5275329	602183	97489	12013
333609	500134	1598342	1612736	195305	5217034	94429	172036
529506	484778	854002	870407	9072675	1998754	4906193	697298
322940	5933899	3678217	2996060	10835690	1583199	4323681	862862
73	9044	7263953	2600241	1216558	2494952	3717054	3465488
186589	9447459	2808873	7012062	32330814	3669999	8460783	1270228
139399	33337650	103654	9329747	103654	1641413	10259747	429766
1501978	470595	4057921	246273	4077281	618766	5540331	469030
170858	2036463	490045	691652	180754	8631141	20523084	1314292
396984	217451	1236166	178701	1638622	88603	11282095	894
237086	432294	1195	2338282	919097	780105	136646	251848
144698	2712953	3877	1351604	899011	728358	5403808	983821
1114419	110346	935472	318775	189676	852758	5950866	7455230
106324	252381	1269156	1830395	34113	29976	8217198	786295
223870	132514	189676	3461567	111616	4817690	4456074	318636
480960	6566633	827895	2515124	50266	2846310	1240642	2974676
263099	3275519	222507	2992875	21735	4038595	30467771	1198398
152435	1807108	130926	1664494	55390	1050206	689401	8833777
18569	94442	2276321	663137	516302	945490	559225	136229
47614	764223	668465	128213	715463	140251	451915	26912
358358	1707165	1719381	588715	2857	24789	435239	1079
885422	11016602	432848	811511	7072924	4855059	551661	265172
459904	7055000	941784	2564037	2280494	4537019	123088	108147
671213	4538068	5065834	1489923	1396097	435312	1803446	2468
539359	3857668	14425	429893	95985	2194215	241295	714771
367656	1735905	203080	155336	198889	6861055	1347662	405147
4281031	245134	1315104	1873085	1840140	10259747	221308	832739
1230775	2547563	87235	1451369	40338	362704	6687468	76954
5059050	3461291	46690	22108183	536177	1719475	1216636	249426
2235970	2565083	1671604	2605984	167272	3578843	4129261	347880
4743	1648957	31359	62036152	2882955	202807	3020755	1510353
3894186	6625923	536177	19687724	2111764	9533885	1555413	170026
2642184	2192288	490627	515100	426231	10133309	226745	515319
156705	5938077	1864953	3364092	19467620	11282095	3546571	68627
26189	6749951	2086669	446985	431742	24799	64185	711509
148692	1885571	426231	865852	50991	136646	1733359	1195
358903	792064	7382355	166862	15411	46374	84167	25900
856859	1686318	11108085	1400039	8597801	76576	68419	1002052
179302	8528583	123481	278555	181078	184497	3689897	53149
614455	3816860	241935	6539891	40768	4795969	4953594	184482
225412	2494952	45411	88488	440908	6026584	618620	833835
50266	1622582	8596790	9354469	628	2204950	109518	637470
1615112	536497	78992	28838472	973521	2323239	1264950	338264
668465	1413144	997301	224215	924752	3778782	894	72622
34858	6983700	940500	2364087	5654	2868320	239192	3431639
41080	1238544	1226695	110346	1120307	1074534	105942	575706
45869	168768	5547547	116487	3517531	15531	559971	198009
225511	4583682	97286	3571092	343890	175984	731943	111035
533576	329775	137557	869377	984	929371	554521	600399
972	27653	158818	3209306	78391	28197586	24059	524419
184215	716177	212238	422712	10624379	14012535	322940	2085644
58850	4230845	346967	113048	2069035	1117044	522	8288075
398221	5214379	327200	561072	166591	683053	88189	878948
496295	6977784	392729	126385	5527491	1858587	99995	2873596
89102	1886361	287583	1092688	3700379	274895	1598041	1557318
1435210	1352556	13560494	141078	287422	17722	742113	1609316
2216051	230494	6374077	5130777	6656188	790920	144698	5811041
337484	231219	3700379	3320604	231979	117440	8874291	2301182
820642	4855059	446609	1065272	1397646	317644	263099	3197033
1447564	5173293	6553706	3048519	4138	342164	174439	2183009
1315104	1948294	74304	564248	138772	329005	84650	651337
539716	819017	255611	670906	1186171	121067	327245	4013318
307626	7269066	16930	58908	707395	47230	476760	591589
87235	16254354	663446	4462133	694805	72168	1257499	369132
52890	9894920	1243664	3857668	3675813	60583	1453793	1128
46690	10155695	707395	3118051	2040485	724633	971615	4676412
242262	11095953	495649	2719295	1855343	378173	694912	2101064
1651624	105026	1073495	1648957	145628	157418	11695010	1579399
2120179	296936	972	4029675	336309	893007	2235970	1567185
208653	5109261	1448693	1360670	2445555	27984	3457450	21660
1830606	6026584	1982780	1637706	840518	970025	180754	536227
20486	9608304	1778321	5131525	1183553	271046	490045	277601
285548	2996219	87402	262152	365766	483778	264624	835547
1427409	1183760	254905	215941	127010	888486	98921	997605
426231	399975	2424379	135511	61847	199483	190340	720894
202025	29897108	1020214	575427	2262484	565271	2494319	125794
1532461	13283808	1183553	3253669	1347029	3565694	189676	506211
4768440	987404	201622	1753118	194721	1667632	614455	307474
10387894	682926	2535179	51182	199565	687637	58430	2921867
135651	3118232	874186	4296732	2146163	351309	117462	2321053
119509	2865265	545214	1772653	1432516	188767	558317	2836
100654	17722	1116	3459541	5061221	768467	3257735	861686
8698375	5263536	929631	875646	6967	229114	789683	1407823
103109	8950323	1083606	326318	4532933	690543	1224045	357476
802292	2813915	563779	28736	267381	1971119	814405	125902
264965	37939431	1173352	218119	2298131	7317608	521062	5456
1012469	6455525	1157212	651051	23407374	22048	972	3189296
67732	4898	1808251	3766107	7489770	1598583	72058	1023
8656701	11986	2724360	2770758	23190948	508520	1140513	1048165
132904	13146097	1020479	4038595	17737615	168054	575137	1826611
2516777	2559120	4154598	1243043	1258810	1345370	2251171	669167
332169	20694453	89954	790057	36918344	1464397	16622	26934
97862	1149153	831263	903735	848296	704544	5309266	450339
7718	4533536	2456186	318626	386297	325760	834220	5873082
592469	151807	1331922	87234	5363140	1178479	1029044	467661
646503	872189	1109	158184	31639	150061	2651326	41855
300333	6603513	2445229	202652	46124	380583	1458566	459275
13364171	3419739	3105600	4855059	2146194	640103	539716	1808162
79316	3711264	423063	1359466	637965	714373	66522	2104752
6374077	5011726	1973371	692843	689661	413090	185604	1472732
3321235	379741	1641248	192054	223058	190942	129992	2527248
311113	2082461	153596	1948294	2686893	638	46690	1552953
10847	36749	481847	6812398	1375736	454838	3103940	271212
43674	754184	21520	10259747	20735	1334557	1708198	5881917
6553706	233075	825787	362704	541604	1366860	18686	5802640
38902	3508195	467001	361702	2971939	1598041	45175	1985547
76726	2144135	1733243	281562	586438	4225098	536177	201015
704	2201200	3071364	3578843	1879997	3123330	1397497	61804
48273	1654948	462748	9932054	1545348	287306	4451452	3197719
354877	1598583	290251	10100884	656303	2773549	703832	641443
252568	508520	6525997	11007614	2192422	3264135	1778368	1599834
706633	1069720	927531	99047	252658	92888	18288281	811387
986244	15239602	5006203	124573	1398568	702796	8504735	172676
286698	1411508	31639	4040027	736421	21886960	181078	943659
971108	271087	352421	6026584	4668089	630714	857340	3156219
170141	1263066	13113	1823625	1291448	2546877	1365283	4516887
883648	24059	851867	416846	644653	1714793	1012469	3081601
2483242	1800573	427220	4069422	6632616	2750854	124402	1139092
134520	38530	11322	27675239	506	115370	2795762	9444634
2371220	4993052	1987616	66256	1016	2642184	5162836	439361
1890058	221677	794677	3952767	5363132	494541	467661	204855
87402	6498799	358240	6246740	15004423	711509	2299693	1962322
159787	5286671	1573157	526401	242815	1195	452014	5046064
286985	1198398	1545348	1117044	885319	600595	543417	759496
2536256	187378	322525	236961	7056944	647017	2516777	129540
235918	102109	1909028	1143583	10303923	190467	352862	73424
1079186	10288762	86974	3183639	11151330	236271	141504	2299936
947832	820788	698949	17722	6262593	425349	362260	648617
270549	12168048	3412165	4057475	13066149	413777	140401	4487976
147094	1672088	969278	11736558	13752014	122787	206643	457758
1102640	2087012	471530	5427399	35927034	1791270	392729	280244
708791	226102	9417664	338082	36312060	38966	404222	979602
300766	987375	70	22955432	49542798	170211	20831	2970460
545214	875512	242100	2595364	463937	215457	15651472	3066095
1015537	6194433	1576646	163319	250385	1362144	1755474	731250
630548	151708	98465	833859	79345	1541078	3700379	245222
296970	116631	256067	6455525	5961051	671086	213140	1259689
225887	167789	340451	353963	615039	1748050	131360	386204
86949	2293266	200138	1148429	3470715	1173853	6553706	1927565
8851	7397	2686777	1570008	205636	75952	449619	1141936
50422	371156	269127	8941210	898	285795	266725	1572257
103685	236242	368019	2913976	975345	688946	3081601	1941691
364516	350612	951617	618491	2029913	575137	135167	296970
205802	69527	831230	1332013	355613	261005	1397646	358813
437269	2784102	1938750	20644202	2526994	55390	113541	237594
1173352	1714793	652836	159628	1217884	1204676	199313	95888
1157212	2131872	412377	859122	2916614	1557318	2761857	7554400
239727	318965	844107	17194	631699	1229508	1404467	248911
1091776	490045	3726160	3651470	368759	281625	806481	2572930
280406	1529837	1209	151807	195270	2509069	2615476	1771419
570921	403266	177120	183065	1657140	1268234	2784375	1758124
39299	108950	16448	609994	3513340	4928762	119030	216835
1420292	51390	3809163	2005587	4891695	1221370	1982780	66922
1015191	1638622	215395	3711264	2075459	62469	1778321	1273998
1005593	18242	4188410	375482	1066989	1503709	87402	482105
1235446	9160	2119285	379741	1815765	4143224	172929	14061
133645	124128	473380	2082461	1058548	233124	386081	170297
88100	2669585	46623	334932	891059	369132	2478947	1122540
2263576	1788917	245762	1623198	8646134	430840	333612	145628
414790	1195	873156	324535	640751	783536	840518	2538407
115538	147917	221664	858030	5049330	137520	1183553	105427
532998	4154609	923014	195317	9452898	522258	204170	115290
576987	3297289	88877	1230188	1046257	1568671	2548208	6032270
769851	332897	3923187	429766	4374178	196107	708791	175757
423063	350637	152915	303108	1433945	1021250	1109015	3697506
1577196	58928	898	826017	8952407	117591	545214	1955690
637081	38554	231838	1598583	109524	273971	207599	2082225
326685	365251	493268	508520	31664789	2217191	685623	4196755
493966	216143	236696	1069720	4630721	322887	853306	604257
72365	614455	131481	3607021	38810321	49779	75134	65947
60068	505894	701163	7767502	3826739	1202951	219081	996550
909038	72622	132737	378254	15241441	2292629	357635	227828
824902	4832211	2830134	393555	884022	191977	54362	1900066
44478	297349	642788	271087	4130363	1381278	2587548	1265927
1547545	171818	1047431	1263066	4658031	1113395	4096253	4206454
65020	108483	441555	24059	2990302	3952927	5408209	3242386
1690101	1459276	161468	36651	2855321	2678195	400627	4036984
791351	3965048	9356	111793	323939	2502684	1020479	315598
3803519	6155177	269381	425470	891638	1235015	1777238	209611
459192	6023296	636900	107563	8628936	193237	122350	3731506
64508	10983057	76162	221677	14406746	45872	1084272	874042
204385	5907474	404445	503	228231	866436	115290	128979
5458360	575137	80255	3114400	372340	1749755	3237415	109773
315044	55390	824319	485909	12284292	365283	147347	8007501
31639	2873596	192853	1955810	13650766	162887	908343	1764883
638990	1306327	320817	1216516	19392589	118439	2386048	796696
6805	140154	1825289	1394385	178701	70755	91646	2547137
71321	1298612	4722579	876124	521840	3376163	823932	181113
1435	281625	1889169	4797128	1753428	4660409	335613	580581
1987616	143242	612157	1589310	987533	594405	192841	5108310
794677	2653643	1320245	1053469	1051864	168806	624577	1451171
698465	2847484	1465091	1675489	2728421	261167	3105600	271873
1542157	12818666	6129225	12028674	24898	597118	668445	2594249
1545348	16157295	113409	1577132	223541	26302	423063	3193525
960160	3429060	536072	476517	563797	1151153	1719199	1437387
2192422	12489972	831082	119361	1109149	827460	1094548	427220
473601	496360	140721	194426	1619995	632691	3361081	25345
6097	130531	271348	1376534	950965	166407	2104199	107273
4486649	8644555	349602	559930	237650	459275	1061478	492767
520188	1327074	557299	211045	198999	1397312	534714	698465
71567	277601	432718	237238	577640	147164	4615832	769439
42713	523141	1587515	1010386	687700	1504085	5163861	2620160
9360001	1885652	2226295	2285625	244952	397529	196332	53797
24417	1381278	87355	151708	214540	309309	91793	659267
193059	147058	338871	101186	20405	109006	290251	1211357
67012	616796	179162	36881	386561	477796	96582	321480
1525470	4996714	1305448	1008481	141200	367085	717209	2206364
256067	535583	10862	332968	389940	262974	633617	715032
15604	3130741	482270	251414	40907	1783246	6525997	79303
1259989	193237	5242364	689279	517878	4094666	1289331	263561
52021	847553	711301	970456	1313011	194883	4844433	882504
968068	2877343	689155	148975	75009	1947044	6732	1036501
272194	177698	275933	180754	241721	268908	31639	703500
206460	966576	163393	170026	263088	6008547	670	2071421
12586	393067	300763	1718204	84126	1865135	265607	162006
182302	510135	156566	3465576	97657	385226	199483	99993
533	1077258	67419	392851	3191428	6296870	174150	226309
123614	10386442	878421	403266	581643	3080806	159456	38739
374425	3031313	114335	174444	369585	815411	6805	589652
605293	1970	6990996	13587	2683	3202383	1080358	1619453
572815	28800	354924	863	401488	2060461	165805	129373
1257385	836812	67735	608901	700744	5740354	106177	540085
430120	158378	381208	1788917	44247	1944012	44102	1099428
343337	461123	1275643	1195	550356	445717	1987616	945325
534023	1028189	1717625	1016422	268098	135167	794677	7581011
3739381	7060814	74763	1105330	536373	1105852	664719	4709394
810110	8092385	54889	754864	1448023	556360	1573157	533
490032	4805852	178701	379441	552558	330321	1670867	674935
837264	2159792	1753428	308800	954234	931816	1160920	480434
1209	500475	1054909	236271	1619121	151936	2351313	3553955
2550193	1472732	996114	614455	668478	636818	3012316	381700
4188410	2721798	2362349	539111	90249	127761	2721832	118396
2155174	4794189	405261	20788	2119308	737818	944273	70513
207340	271212	130547	3461350	2469773	92513	6712957	199224
344119	6039582	1905879	1072173	688393	134520	1511122	1535045
84075	7290374	2433400	198009	824444	64017	1525470	131790
51206	366975	440165	62614	174443	1806	340869	740332
194595	201015	1858654	1459276	4727187	198218	233502	801538
245762	3765016	687700	137563	599186	246937	138480	105734
859142	1120941	144966	1761174	3874146	256361	3073691	799129
161268	100646	662955	9050566	10229268	161105	111380	2081326
435474	235756	347256	171371	11339184	1038157	542579	1468836
188210	1570695	461819	13597702	8702611	45669	3462623	984373
85885	1449563	574841	1178110	6198047	451590	1209788	1511198
90625	238384	254684	441463	106567	256031	368019	3465433
650577	1128193	237966	575137	224424	545214	2210722	1209
174671	371704	42667	261005	259335	1055780	533	921547
898	1046101	267210	55390	279919	99231	123614	743948
132737	1755474	1540957	2873596	92982	784456	1437510	3594210
553453	1015613	226671	186682	963	932798	1860765	548173
372649	63198	819983	425585	43948	752422	1239489	72683
38177	49792	517878	1617204	277017	1235043	3425833	3939608
201149	209160	1324347	16968	14595	1751602	1444631	2166257
110747	856961	977656	2646537	668	141720	1495504	353129
34538	172676	84126	115483	73882	1303624	1214775	51206
115694	4039	88590	1177712	181577	162730	1209	1571766
36210	92119	371322	7143392	4939	708944	3065114	1535545
455548	384867	118866	3411968	133306	589140	4188410	194595
439386	451580	605114	4932976		745032	2155174	34395
15604	54334	82355	7872755		1853108	6700	156884
474246	1570544	1914911	3429060		855885	7707485	208655
272774	852519	36742	8369639		277441	84075	600807
808058	293910	50651	1412274		379369	194595	1236040
1372030	3195413	434668	360679		47333	204885	88877
175606	4516887	740941	820434		1079070	859142	1369259
113040	3457615	498238	551718		890275	1314329	644511
1652668	6498047	5029026	277601		398930	85885	2028713
60130	2742116	2011873	84792		646859	3923187	691345
113274	18213603	876780	2441479		2263193	4175226	358470
425057	664793	1491453	900972		506899	189868	612252
1467752	5956555	2437009	418857		10936564	898	898
3306	5046064	253916	147058		1810506	437291	147842
119693	750367	471048	41122		105126	2867091	3001402
432148	1424711	1448023	513174		184491	20266	247905
725214	236852	1020	173215		774358	929577	1468277
350012	1828798	303076	23778		2122881	454277	4113577
138170	11410891	162932	2719011		317779	526159	23926
143908	333796	334118	4379272		1771994	782752	228661
1744943	3086047	60292	193237		756410	2414233	234143
482270	1201708	552558	45872		7079193	530849	571611
9936391	1179669	954234	866436		359039	299283	1597062
351917	1290596	1619121	1407823		4006225	1147	4339253
275933	6239953	90249	331149		1019448	615665	103223
211775	71973	78560	71717		4153381	1047431	139692
314321	1985275	1460844	21010286		2235159	1090220	465400
26263	470837	824444	836812		1969557	1999639	630714
765991	85178	174443	461123		1258810	271334	1978102
7008351	113410	4284682	618471		21520	936573	206333
1006296	1802443	422191	8993		81563	787600	922250
773370	545214	1105724	2154465		9902576	2172192	804224
693700	2029677	1170529	2637935		201532	131823	198681
1107	1214	593348	862390		2797062	1499979	1552675
21403	8667992	664349	467661		10403257	307272	425111
79498	3799905	635169	2398282		2346056	1295381	104690
128014	240854	1088269	459275		3950684	9313127	11144
1123580	358813	76188	1823973		592348	9585	93697
458701	237594	956179	2493045		2713286	612157	128753
958295	95888	224424	452014		1193635	1461817	496656
1039297	7291008	28615	1478011		90461	1620032	297871
2362349	248911	868466	2782414		1235992	8595768	233135
342778	1419565	287584	375016		1531565	752547	1623842
24898	35121	346173	6456817		68239	465060	1620032
283992	1771419	93092	3759330		2687499	140690	296786
1027677	42534	963	724259		1375736	1344069	141388
371470	4273393	43948	6880829		427220	1620019	435171
12612	216835	902822	194883		25345	55503	653529
1491083	107931	359085	2087523		315306	2811344	1273804
545791	1431308	81823	284019		698465	79394	2114570
2710269	483961	1364727	1054808		15004	580931	697522
88256	15350	61165	593105		454561	1703517	194792
193894	44265	133306	119181		378356	3306	1395648
126553	41850	172929	64587		3362613	1199202	263854
343126	62211	490557	1086477		532878	2169341	3485313
248436	400627	172049	1865135		242458	124455	44191
253300	32859	884143	385226		144059	25429	957089
687700	58615	34245	333178		659934	143908	685251
247661	2659748	189338	3128244		475848	2170752	289850
1639010	115290	352330	3080806		112191	9936391	2238529
546969	5164384	1010977	880072		67437	1676383	1059760
963230	715449		149708		715032	388708	508058
35742	251417		2449488		365526	1209955	1385842
323862	175757		2049425		102866	171433	277115
698792	707653		669662		506	663902	198089
84587	2113874		4516887		1031	1011189	659709
28004	3804		2798231		427574	1969544	1595900
845549	8052058		331791		3528227	1956126	113471
2684987	533509		182341		2272332	731580	288874
372815	1183703		26973		667309	166374	2764778
129760	34921		1139092		4663961	1142911	480954
2791	668445		16125108		1049447	197613	284627
295689	541398		746181		7017562	2153257	6907799
41946	761963		426117		10100001	1434754	138867
43484	43549		1982070		2932304	1014175	1178122
84530	1134080		762728		2094109	178701	130198
242070	3273345		251346		2082213	657532	1431060
184091	2225861		166434		17752744	2119195	163393
501208	78410		1828798		877326	2054029	1064465
20653	381926		369309		704987	4224082	1124641
3795	787300		240007		14895018	189053	324758
270971	1261913		357176		5712847	21813	500175
1082311	4436721		2183193		1698552	161915	1270474
439476	3023193		303033		4658072	190010	31942
1293739	128979		1798892		4580990	174325	1485595
1406248	109773		457758		2710185	2237973	911526
35140	26945		105739		1486579	2246678	2698616
600985	69696		706048		1205776	803355	197613
97657	249453		219087		1261116	5513342	4069801
386991	1517709		434679		1381759	967505	5195054
398752	1545287		421383		2400875	633032	105390
321135	4648353		530160		4724304	687700	814693
52018	1764883		1079186		11275885	554744	348828
488086	3896		1352319		35889	381638	61319
341316	1393013		1670188		334185	380351	4614095
430139	2451575		115237		2303232	519668	3360988
431571	1136424		453856		8149690	2082293	1554449
678546	10135506		1586793		1438500	4847953	1770340
1547169	25322		1245500		8086107	4004048	2339153
757043	157495		545214		3060861	5754026	85496
771247	4407105		2716555		4850606	7941402	823646
147105	79410		715154		893860	921487	814160
273271	3693742		1156845		56975	5583	5513342
146078	708017		379479		1744874	2757	2578720
285451	1930813		319781		250385	585886	2151178
41797	7750734		632778		94489	3952205	2206308
75301	523869		358813		207964	863329	687700
2687	83756		439090		788502	110346	163301
37542	1799149		1946054		162790	790968	982268
59713	58125		275382		3069182	2517203	759030
15801	1069309		2162608		1059656	594486	444450
85248	107273		73708		144595	2906038	4847953
545613	14878		103780		78247	241721	695736
50247	794677		2380829		154639	685811	595141
187910	5993485		1101236		2755258	396875	1893620
105972	1576646		228429		104115	68496	1998388
210506	7560020		66922		543270	283151	577765
1347844	146486		1354293		342174	88590	98633
13884	657522		482105		188878	196809	964274
632391	263261		44265		1026041	97657	3945426
465141	1284552		41850		4098955	1365029	630266
552891	475848		768479		62719	564132	418016
687770	194644		307657		150151	511700	512984
133590	744389		2538407		571611	450261	222724
742539	160888		434682		1597062	996760	1586739
1062393	4170389		6028913		2223013	82520	137335
507037	617982		198644		103223	4483591	314273
429402	263561		707653		358127	230155	2961339
90249	2265930		2233365		434444	1871827	253698
696564	931704		182906		312467	329041	100647
743491	206388		2107607		502039	834676	1727054
138048	4151425		2214058		190735	1133520	2624656
3392027	35810		4196755		442305	550356	2401209
22008	223968		2294838		494315	643091	2082604
922228	1289621		1356155		125015	50247	3569342
19927	496930		899714		108550	329392	11942070
410019	3200815		34878		193789	2437009	44658
448314	4291694		237105		579355	221332	198660
4607	98722		2351748		320488	1448023	3085388
538633	1321761		1265927		224926	1831900	213349
334501	18546		4351092		588923	694007	329041
90685	2834733		1497874		239612	687770	112557
809777	2765545		5068		1192680	552558	440287
988982	989512		643		54776	954234	132643
1731231	24507653		3520516		638905	1695505	41868
28615	123614		2649192		1824717	78560	588
259335	4502092		4039312		153285	1469319	1886986
40894	9020940		874042		245842	331263	334135
334991	2134		128979		327693	133845	55518
82303	232083		151914		2023193	3392027	1735162
47251	604973		50215		903452	162898	3323
963	830326		1634449		293855	994370	175732
1386	90475		1505815		376424	184384	1020
1466	1928341		692883		683639	1179368	2101130
567398	182374		1767581		1811395	347507	4524426
206459	3021055		283830		6167613	93940	225911
837624	5359177		145716		319656	308973	306127
581120	10700267		649531		132381	347741	1804235
40779	447508		97086		73556	554912	1087123
1100607	21281		1149132		769343	334501	2527192
133306	11231867		185610		653529	106483	525587
97211	3079108		441035		113409	638253	2159401
297267	1516442		737099		2732205	1027011	819017
511073	1052695		3424425		510432	273712	179768
150344	65956		5052790		87315	1249634	15776
548710	329789		1533999		1370959	1731231	321579
264543	14724807		608016		52733	164978	23150
	584062		1531565		14681	138656	1175276
	22458		736341		534086	259335	5675671
	43676		114739		2957062	382201	568261
	11553		7493557		1208245	334991	4135140
	74238		1744555		1097542	1130135	1196560
	62970		427220		1031091	1466	374864
	355664		73948		678130	754715	1054493
	13236		343887		2878971	1102019	1187460
	11638001		99488		432718	591385	84339
	1102619		486536		2149457	662069	349219
	13955886		185967		713786	40779	2697174
	295831		698465		558026	1100607	1179368
	350		381659		1124426	133306	6804879
	34395		430843		338871	172929	211022
	400124		190096		4765799	403397	732850
	600807		769439		595792	1181181	221739
	171020		1947906		115365		536153
	1445659		459307		872687		238411
	85885		3471083		1034597		4016718
	1369259		700775		257026		2663256
	647752		1200880		130198		938378
	3225877		520693		1318285		1439457
	691345		2514383		2921112		2248931
	174671		715032		2823399		262507
	440640		84932		639856		5251131
	898		275211		6998223		915993
	44761		882504		2190528		781292
	78247		923638		904094		1362998
	3712255		82289		3782704		176264
	4004989		506		3576663		197210
	2624923		85		6674946		987
	130793		768369		17839		97211
	501805		4151425		922823		140558
	126179		227540		197613		553620
	402572		1259661		16882774		1447131
	13859		50243		3472300
	1147		566786		1067527
	1814927		1948771		2734726
	194379		369975		5472596
	922187		62607		1054909
	397412		924792		3748898
	1238459		2186395		733377
	418133		1034754		429542
	23136		1171537		1903224
	116325		6369316		842214
	209685		3375504		3276066
	198681		796276		1586012
	314230		5544914		624723
	1022341		674935		2493186
	109964		415597		9827801
	36499		1825789		1203088
	104690		9020940		2779898
	110747		597911		4710198
	297080		118396		1937952
	137723		65164		283
	201451		46341		85311
	30453		1380233		278237
	179968		182374		16782
	46178		3025133		1048
	98712		2734463		136774
	46229		1295991		1477983
	93364		1280886		40907
	40413		10700267		2760054
	172368		20822793		865585
	5285037		251223		187202
	697522		16448		972892
	2087053		126263		3084582
	3594272		12010766		533985
	2517849		4309683		2397802
	62871		11241424		154469
	6209420		1252718		1508598
	309370		14295869		532560
	6315633		34395		551239
	383385		156884		434668
	59755		176012		1913456
	14084703		614061		1668334
	102388		1442682		245937
	564836		88941		2486608
	2012250		439642		292125
	294309		556128		233603
	25429		1125670		232977
	859434		738965		545613
	143908		615039		177181
	12821		358470		1020
	365499		144595		1349720
	2836982		78247		40311
	879679		201953		195829
	836353		2962122		450648
	5098407		543270		359955
	2259295		4197378		565159
	130198		2665635		450301
	119454		1277121		759860
	1431060		70323		1170511
	10284783		228661		507287
	640995		571611		490329
	5932363		1608850		669675
	79099		4330586		3859006
	1838958		101148		1668875
	5041219		371678		71439
	2616885		117581		688121
	8222839		585251		996573
	4512986		250044		294435
	5002101		514282		422191
	2545409		179642		1168182
	3515770		442305		508643
	515189		206592		114050
	9976627		51627		627961
	13096196		129854		2379448
	638067		209685		637171
	53560		198681		2713639
	2372228		467237		460250
	35080		314230		1691838
	2186644		958347		963758
	15018		104376		151967
	782768		36499		431050
	880231		407704		2202752
	814160		506878		391460
	7673313		191274		202160
	88814		316581		54156
	5175945		1314170		43917
	2488949		140245		955514
	2463284		46178		478534
	805659		930670		28615
	3699196		270656		25774
	38729		233135		221027
	62224		1433599		1181269
	161340		1556906		1401399
	658546		485530		45202
	255764		162419		963
	8544431		62201		121210
	56852		104838		50910
	40307		113657		401656
	37441		653529		205972
	1172489		202304		915491
	395971		2732205		218469
	600640		570037		125911
	461819		1395648		664964
	1241027		297801		631899
	187410		4395084		6344806
	32973		5605424		1243374
	663599		289850		218174
	259246		4200528		13339180
	951267		2353046		281747
	167604		7396588		548710
	364694		875777		264543
	1048		283850
	755064		3459774
	4810		859434
	840984		394738
	2099913		3054858
	62660		621842
	418042		280657
	2091478		4909449
	2297901		76238
	5772304		130198
	97318		1431060
	1623796		7185623
	8606		281888
	96349		1081836
	5901712		904094
	21723		31942
	2401209		80599
	13097175		44379
	2421990		42299
	554824		4093464
	277206		834736
	64605		4932829
	1106152		397134
	4487059		4186077
	516927		12046960
	1385601		3382985
	339311		967464
	4647408		2371925
	56711		5082835
	575733		91254
	1370499		3382826
	256537		273316
	12999		1534597
	256004		527569
	569264		3821025
	57272		2373366
	1442		85496
	53067		109515
	267528		898974
	113254		814160
	117537		7464508
	113721		62259
	125648		52846
	2193807		5197097
	91888		2151178
	3322222		8514598
	23438		150475
	270845		461819
	1124474		210664
	2346085		438584
	11104		213869
	301137		230694
	246418		1683847
	8572488		2210326
	2827987		5772304
	4524426		97318
	359955		1830019
	3077905		5901712
	3149913		56644
	4326032		2397802
	55340		10245384
	552558		2892585
	771377		11942070
	109685		2675122
	1175276		245937
	3189818		107381
	669675		3223765
	2119982		273271
	3203571		1227274
	741666		440287
	269081		120571
	841785		124991
	174443		131875
	19035		1864068
	913699		3322222
	1264176		23438
	14039005		111607
	2336860		127699
	10486472		2020833
	688451		2508514
	129183		2987
	78479		131095
	815811		773478
	4016718		7506315
	4203844		9693037
	782940		9214418
	1439457		6499894
	2585445		2159401
	334991		566441
	3349809		120882
	5439713		269880
	902822		771377
	662069		1175276
	2559508		3265798
	373455		14351439
	912140		4076271
	279952		1098476
	213873		474372
	291678		1054493
	8481061		1165651
	1501948		13508623
	586194		2336860
	89599		8294150
	510075		1160296
	1637387		688451
	1974538		130195
	3546786		129183
	6312825		221739
			577450
			638232
			4016718
			22593412
			3645460
			2047045
			6867833
			635969
			1923630
			226921
			1591209
			5284857
			8902557
			1691537
			873799
			509065
			19278
			1899568
			1054164
			3385720
			4277566
			1637387
			1998000
			4231491
			2709072

## Sheet: 1e FVB_Drivers - PT and LM summ
	Region size	Region #	Avg Gene #	Total Gene #
PyMT PT gain	3572.31	401	26.3342	10560
PyMT PT loss	806.193	464	18.221	8450
PyMT LM gain	2945.15	521	27.5624	14360
PyMT LM loss	2330.03	599	23.9883	14345
Myc PT gain	4057.33	389	26.2134	10197
Myc PT loss	1102.22	371	26.7978	3342
Myc LM gain	2497.34	567	22.1146	12522
Myc LM loss	1840.98	577	22.7412	12192
C3Tag PT gain	3907.23	416	32.7476	13623
C3Tag PT loss	3327.2	281	48.3014	13621
C3Tag LM gain	2787.19	496	22.8355	11327
C3 Tag LM loss	1535.94	516	20.5506	10519
Her2 PT gain	3587.05	458	30.0284	14518
Her2 PT loss	1340.61	423	28.8632	12238
Her2 LM gain	3483.04	418	30.8134	12880
Her2 LM loss	1370.35	481	20.5507	9877

## Sheet: 1f FVB Across Drivers # regions
	Total	Gain	Loss
PyMT	5198	2012	3186
Myc	10576	4510	6066
C3Tag	818	302	516
Her2	3003	1464	1539

## Sheet: 1g FVB Across Drivers # genes
	Total	Gain	Loss
PyMT	10823	5831	6373
Myc	16134	10337	12233
C3Tag	3007	960	2249
Her2	9213	4881	5285

## Sheet: 1h FVB Drivers region sizes LM-
PyMT	Gain	Loss	Myc	Gain	loss	Her2	Gain	loss	C3Tag	Gain	Loss
	613152	984190		5569	256561		367186	30332		2984791	256561
367186	192588	1119379		184102	18334		69093	66318	2984791	34534	18334
69093	98758	384806	5569	75030	10504	613152	134519	2625	34534	948269	88647
134519	18672	666	184102	108431	392531	192588	234195	275280	948269	353979	349605
234195	161934	255895	75030	74157	460	98758	642520	8371	353979	181911	32939
642520	220711	18334	108431	195784	475	18672	53346	57942	181911	563694	2737
53346	684254	10504	74157	904498	253495	161934	128329	1744	563694	35676	6847
128329	70460	127	195784	1020621	101479	220711	2766577	67673	35676	5237	8456
2766577	761063	472	904498	384806	152618	684254	140728	21615	5237	1824	858
140728	46256	336	1020621	838728	222407	70460	347434	24960	1824	8664	4898
347434	328641	301953	384806	309462	8950323	761063	63295	108351	8664	46831	124660
63295	110149	3754	838728	1459927	30332	46256	621397	16863	46831	9612	430305
621397	425344	52343	309462	215502	66318	328641	48849	277296	9612	3924	69219
48849	165431	101479	1459927	998667	2625	110149	558483	1560102	3924	64358	64939
558483	468074	183080	215502	399836	275280	425344	528627	1405	64358	44887	1189
528627	59853	207316	998667	176055	8371	165431	16843	142237	44887	1647	223387
16843	3060	920620	399836	77440	32283	468074	473107	7807	1647	20129	53809
473107	154641	1053617	176055	257072	19533	59853	117668	810459	20129	403395	1139770
117668	2758	283592	77440	101479	4746	3060	468074	29031	403395	7339	894
468074	264001	422179	257072	110614	3124	154641	86922	29084	7339	408480	1023192
86922	2891	152618	101479	31886	6234	2758	24139	6592	408480	17691	59222
24139	43452	222407	110614	15084	24642	264001	48211	172	17691	53076	292205
48211	23072	34534	31886	77824	36797	2891	65823	41647	53076	13052	98400
65823	284860	2625	15084	73670	10494	43452	52784	439	13052	45016	179237
52784	30520	167568	77824	88801	11121	23072	237076	14525	45016	1062	8947
237076	6418	116083	73670	913137	13062	284860	61171	39586	1062	376579	1195
61171	293204	4746	88801	41779	7464	30520	172771	68461	376579	30735	25900
172771	43686	191867	913137	1011838	55404	6418	701814	273225	30735	69904	289
701814	39267	135795	41779	365584	17915	293204	2011561	24087	69904	24697	52849
2011561	9750	41052	1011838	160323	42430	43686	404256	262184	24697	236228	219136
404256	127199	858188	365584	19343	81484	39267	348134	668	236228	76683	805
348134	1351026	336682	160323	160521	32491	9750	675827	15292	76683	59459	167
675827	27984	157299	19343	152618	16125	127199	847163	67160	59459	676477	71856
847163	190429	69612	160521	222407	161801	1351026	105250	122730	676477	1356186	501
105250	49398	23990	152618	34534	14811	27984	78790	1579	1356186	261693	285
78790	135419	380282	222407	6077186	2590	190429	1496777	9583	261693	1089257	73129
1496777	4029	11337	34534	2328124	12933	49398	386215	40508	1089257	3843	8873
386215	28129	6818	6077186	384008	2200	135419	29031	16175	3843	496755	2873
29031	46165	80412	2328124	45812	14131	4029	153658	21247	496755	6420	325272
153658	87559	1123210	384008	334331	10904	28129	18417	260585	6420	108950	23770
18417	80366	670409	45812	14811	417490	46165	1432175	17194	108950	829224	2857
1432175	84768	536682	334331	134519	51014	87559	207493	78971	829224	1054035	318
207493	7711	169919	14811	234195	191867	80366	54891	5563	1054035	25900	487501
54891	34920	53346	134519	55929	135795	84768	49040	1301779	25900	16573	46191
49040	887269	310841	234195	19482	41052	7711	728300	31838	16573	244700	175226
728300	12430	1223871	55929	31261	526486	34920	182565	3808	244700	217492	247372
182565	54611	5221	19482	10781	394844	887269	22829	276468	217492	18455	311095
22829	51528	3483	31261	7516	280577	12430	25090	2561	18455	101125	89182
25090	83819	60336	10781	10377	737039	54611	21277	81022	101125	243842	819036
21277	57671	10377	7516	38023	56510	51528	126784	41526	243842	173608	293525
126784	82317	16496	10377	466699	157299	83819	827227	21038	173608	164591	529921
827227	1133	21527	38023	232529	69612	57671	21652	99789	164591	208648	63844
21652	52927	415087	466699	40417	415609	82317	34264	10918	208648	25263	572182
34264	6459	284141	232529	12934	6818	1133	50251	232274	25263	167	54702
50251	117404	79669	40417	38379	19482	52927	10107	2955	167	141057	85425
10107	5144	155367	12934	516518	31261	6459	8664	33190	141057	23685	160661
8664	2525	449218	38379	62046	28674	117404	14482	373499	23685	29602	84084
14482	4559	70460	516518	13960	16496	5144	7339	161943	29602	453826	375761
7339	34491	2284388	62046	70460	21527	2525	726915	201508	453826	315543	34895
726915	31573	2056449	13960	866249	466699	4559	269855	8841	315543	440929	53204
269855	33190	324625	70460	740815	232529	34491	158874	53809	440929	334007	445976
158874	373499	325080	866249	378363	53351	31573	638700	1139770	334007	111621	13299
638700	58713	22354	740815	2355410	630903	33190	1437555	71371	111621	265608	448285
1437555	103230	43783	378363	324625	2733773	373499	422300	46929	265608	185604	77165
422300	160042	19512	2355410	195657	347434	58713	16751	31016	185604	35225	72964
16751	40040	8375	324625	347434	18045	103230	599310	3279	35225	109129	109006
599310	426650	15096	195657	18045	427484	160042	1608059	9142	109129	278180	246913
1608059	101183	222681	347434	45250	8375	40040	2653519	13803	278180	45357	60830
2653519	209826	32852	18045	38838	15096	426650	1373865	43969	45357	42005	17692
1373865	31666	283328	45250	427484	22545	101183	55293	3373	42005	25514	342298
55293	26424	200075	38838	8375	198551	209826	1343826	81526	25514	27348	2024
1343826	47954	287716	427484	20246	324374	31666	257964	22393	27348	68483	163609
257964	124311	257754	8375	126454	223266	26424	20168	49296	68483	1387196	161567
20168	19422	425344	20246	629877	2833648	47954	1115489	20950	1387196	113379	127262
1115489	954428	165431	126454	522925	164926	124311	228700	25015	113379	14180	357817
228700	30094	468074	629877	590775	16863	19422	11897	292205	14180	284109	34912
11897	1360099	38160	522925	244808	24369	954428	1933253	115	284109	313541	34087
1933253	33257	2390626	590775	283119	13273	30094	16295	14	313541	250889	9718
16295	40059	164926	244808	17139	51431	1360099	35182	204	250889	1552	122022
35182	170159	24369	283119	9930	125115	33257	369359	275367	1552	15150	50484
369359	695932	169188	17139	60167	33833	40059	72596	72517	15150	182145	79316
72596	72179	20631	9930	12183	93992	170159	1034342	237086	182145	5215	32784
1034342	362596	27879	60167	65823	93226	695932	53320	144698	5215	48698	2022
53320	717	5954	12183	11239	214656	72179	147208	38471	48698	148	9903
147208	211	93992	65823	284699	479564	362596	708096	101046	148	69276	388447
708096	23131	58282	11239	1376316	21860	717	53884	8607	69276	120531	16860
53884	2800960	223921	284699	502530	50237	211	38818	8578	120531	50931	48273
38818	340414	254996	1376316	433769	839962	23131	133724	18880	50931	1011	25366
133724	134774	224568	502530	27970	291529	2800960	376187	8640	1011	21179	127166
376187	57600	10920	433769	488672	952413	340414	399742	11656	21179	51993	91381
399742	1119952	61177	27970	243003	97410	134774	1021931	16218	51993	80265	65206
1021931	641618	199174	488672	138633	73903	57600	664449	361872	80265	113282	169380
664449	49580	209875	243003	1815097	101081	1119952	68142	1572	113282	11123	535245
68142	345275	27970	138633	296726	81609	641618	18805	3853	11123	5190	231210
18805	30615	45388	1815097	839962	27673	49580	5385	309039	5190	1683	134173
5385	70023	280621	296726	1119512	13806	345275	184136	37794	1683	500097	63291
184136	745971	144389	839962	124430	44092	30615	2561	17281	500097	34017	99266
2561	291574	466920	1119512	78790	1219422	70023	24715	165721	34017	58	141720
24715	147875	2044813	124430	1314866	312053	745971	178131	27796	58	56589	19516
178131	891268	107530	78790	181911	239818	291574	246554	85278	56589	3502	47890
246554	158694	348134	1314866	239818	146397	147875	373499	12269	3502	125505	35444
373499	96926	62848	181911	146397	13435	891268	43150	185700	125505	751775	14895
43150	73405	321450	239818	3060	63375	158694	16863	37324	751775	100095	35830
16863	34158	291529	146397	154641	6865	96926	164199	463360	100095	4323	12329
164199	238518	827983	3060	283219	5023	73405	559971	11157	4323	123771	79803
559971	26780	124430	154641	130165	775613	34158	1082414	66081	123771	1856257	45218
1082414	265425	174984	283219	207650	7616	238518	84556	12951	1856257	459275	32704
84556	1487786	22751	130165	32831	154641	26780	198274	16785	459275	13814	208151
198274	56559	86531	207650	330681	2758	265425	163633	20116	13814	54485	210946
163633	829648	13806	32831	290174	21327	1487786	17714	11917	54485	3137607	277441
17714	119882	44092	330681	13988	21396	56559	1013438	2865	3137607	2751	68766
1013438	703090	1219422	290174	1126943	290693	829648	291106	476521	2751	42560	151711
291106	58563	130142	13988	887032	77210	119882	258914	367656	42560	19854	57595
258914	163247	181911	1126943	1067659	207650	703090	414	29904	19854	892505	42534
414	688869	146397	887032	80151	32831	58563	3339	419354	892505	30947	18568
3339	426813	810033	1067659	52244	1953	163247	15872	1775128	30947	1526295	65499
15872	37582	29031	80151	21786	2435713	688869	83376	48937	1526295	986796	45852
83376	50374	34092	52244	11220	21786	426813	11796	11828	986796	84425	39277
11796	464304	156386	21786	142438	11220	37582	35546	22857	84425	58538	90780
35546	1897	41008	11220	18417	142438	50374	58994	4940	58538	82062	16620
58994	203928	18417	142438	417036	18417	464304	535150	23149	82062	65541	96344
535150	211045	28522	18417	1636469	417036	1897	123996	358506	65541	218547	303991
123996	214712	293671	417036	85851	145759	203928	292205	744369	218547	44068	78587
292205	526746	1672330	1636469	67180	1490710	211045	21	151708	44068	265241	76780
21	163843	36475	85851	56272	85851	214712	94	222092	265241	174093	11619
94	637426	22507	67180	414	67180	526746	40	230914	174093	47041	22911
40	172863	7647	56272	65	56272	163843	178	11973	47041	207207	154510
178	2747	78204	414	261	679	637426	65805	1232015	207207	101494	188481
65805	9462	21809	65	89	61	172863	6162	434724	101494	35122	18713
6162	473263	34463	261	63966	89	2747	1495816	1199	35122	11703	162898
1495816	560296	43838	89	110	28551	9462	5685	9462	11703	56643	1856
5685	82535	4703	63966	10598	35415	473263	209687	1116094	56643	36740	150678
209687	7397	72526	110	29697	110	560296	112465	45488	36740	5745	127921
112465	418125	30068	10598	22113	6204	82535	349912	751190	5745	150678	25320
349912	148896	18405	29697	3364	4394	7397	177162	251414	150678	14668	62211
177162	222260	38074	22113	6087	29697	418125	268480	1951544	14668	85881	58673
268480	33786	129964	3364	8969	762	148896	85278	28627	85881	87736	12808
85278	3338	322994	6087	3694	12663	222260	102866	938983	87736	70007	12616
102866	32229	14120	8969	445	445	33786	792926	88805	70007	259922	199242
792926	9706	11980	3694	43494	43494	3338	462101	208124	259922	126162	32621
462101	68271	56877	445	55650	5110	32229	14702	81212	126162	7480	62168
14702	53844	24087	43494	29084	37547	9706	598326	49854	7480	608016	63322
598326	202025	9857	55650	6592	12993	68271	48937	28184	608016	690529	25152
48937	138306	110953	29084	9896	284	53844	908039	15327	690529	2919802	16953
908039	204440	24858	6592	1604	35392	202025	1183634	3338	2919802	68452	28037
1183634	170026	70957	9896	54	3842	138306	110887	708821	68452	368979	1056235
110887	135153	34380	1604	3842	3219	204440	87719	132186	368979	143552	159998
87719	33064	11179	54	3190	8492	170026	134016	95376	143552	140478	540120
134016	750935	43679	3842	29	40	135153	443801	351509	140478	7812	742853
443801	53895	200906	3190	8492	132	33064	7224	2733	7812	23362	120531
7224	168544	50267	29	40	41647	750935	39726	6143	23362	18030	736704
39726	28503	9681	8492	132	13545	53895	95157	318528	18030	18120	256
95157	351509	403395	40	41647	95	168544	132186	242984	18120	44218	117925
132186	256454	2123205	132	14796	1156	28503	480344	53592	44218	513332	46822
480344	489842	404040	41647	142424	106274	351509	168217	2376	513332	2475014	6589
168217	264	901244	14796	711	36150	256454	47694	216978	2475014	9913	49103
47694	931	2356827	142424	6483	135	489842	699954	6710	9913	34800	48714
699954	91154	27984	711	57875	64934	264	3287	63656	34800	211486	115853
3287	811846	88953	6483	30100	36631	931	73886	244943	211486	72549	105126
73886	317369	327724	57875	5172	123	91154	236228	10850	72549	115954	70653
236228	972	493440	30100	11262	9780	811846	63768	160359	115954	90447	184491
63768	217110	10107	5172	5083	5118	317369	182313	198147	90447	70400	8800
182313	38151	8664	11262	35	8492	972	909704	222778	70400	88597	2118
909704	163392	6511	5083	8762	270	217110	33723	41882	88597	55332	56008
33723	161644	4331	35	899	780	38151	129373	151648	55332	29372	5589
129373	354191	5749	8762	10817	119	163392	755969	23015	29372	60263	1629
755969	91696	2930	899	21533	10817	161644	765088	3966	60263	68206	169260
765088	282311	363	10817	16460	156320	354191	905250	20342	68206	21741	55837
905250	62998	1198	21533	21316	43758	91696	52436	402374	21741	18144	7151
52436	9973	2476	16460	20129	4898	282311	2600246	8460	18144	223135	187889
2600246	2203	105287	21316	17945	39267	62998	51390	112652	223135	360250	32755
51390	2613	14482	20129	441264	9750	9973	1120898	11485	360250	70583	171339
1120898	103548	231006	17945	127199	112674	2203	57330	240144	70583	2097329	541554
57330	39284	299864	441264	13073	39586	2613	1937352	12818	2097329	119034	55551
1937352	170880	203384	127199	8311	68461	103548	824428	16978	119034	16326	382426
824428	151697	21582	13073	9822	28973	39284	107919	1607	16326	10073	200565
107919	112096	1127236	8311	15170	152816	170880	156705	37544	10073	10069	329363
156705	3534	132241	9822	81456	87110	151697	95376	148070	10069	88627	158744
95376	4639	20684	15170	6764	28413	112096	351509	29815	88627	11747	179430
351509	76012	1208059	81456	402325	73762	3534	303496	280744	11747	50217	160785
303496	55407	496990	6764	1070	31799	4639	592576	33102	50217	2809	644413
592576	129551	700025	402325	197453	15249	76012	181336	190961	2809	15669	211282
181336	18798	154066	1070	161668	36294	55407	147917	175269	15669	217191	9893
147917	41187	815466	197453	399063	105080	129551	108316	104719	217191	59454	865323
108316	47691	189113	161668	1313673	15960	18798	325036	118949	59454	83537	180592
325036	2418	574707	399063	482423	58010	41187	212867	37462	83537	54760	253760
212867	13802	715108	1313673	27312	674597	47691	233020	180289	54760	6486	12309
233020	200629	190365	482423	672	88668	2418	536741	99304	6486	116750	87736
536741	8093	7595	27312	88953	249986	13802	22321	90831	116750	608073	20877
22321	10850	1616577	672	49040	215205	200629	2032857	38341	608073	81543	643
2032857	29714	736321	88953	190429	123398	8093	62998	27286	81543	284080	2342
62998	130645	112046	49040	720436	202534	10850	16573	4802	284080	19141	11443
16573	41503	57071	190429	22829	93873	29714	17054	63867	19141	34038	37932
17054	57432	125177	720436	25090	588305	130645	244943	477245	34038	49017	411445
244943	45261	6327	22829	21277	157639	41503	171209	22309	49017	326627	132741
171209	13088	600529	25090	30789	139151	57432	614455	6195	326627	68458	151403
614455	10678	47010	21277	73973	13073	45261	23015	116954	68458	134596	39931
23015	29565	41618	30789	92682	8311	13088	43920	7888	134596	16774	38918
43920	47411	24149	73973	494282	9822	10678	34190	4514	16774	59918	301539
34190	36967	1088866	92682	21652	15170	29565	107489	442565	59918	808166	154624
107489	343	115541	494282	3598367	81456	47411	26409	1557	808166	21864	182135
26409	48979	139632	21652	37151	6764	36967	2225357	1119	21864	380220	27986
2225357	18455	162862	3598367	331006	74622	343	78698	20523	380220	143	77990
78698	29729	256128	37151	263733	41348	48979	164591	51385	143	53395	732025
164591	23868	12296	331006	50251	366128	18455	12385	62245	53395	421	68162
12385	386966	51364	263733	10107	20524	29729	310559	49625	421	101193	415801
310559	37887	521411	50251	8664	495225	23868	104719	56446	101193	221475	50488
104719	8409	2171807	10107	6511	200906	386966	944563	89396	221475	32590	83361
944563	377	386489	8664	67160	69094	37887	16805	131177	32590	20941	586273
16805	13570	157517	6511	14482	368043	8409	127416	22464	20941	382	20887
127416	2428	247355	67160	7339	7633	377	119369	21336	382	330112	494845
119369	25208	50803	14482	223667	2940	13570	2227950	9959	330112	3332	641397
2227950	6130	66130	7339	503248	10281	2428	43910	217339	3332	153807	41114
43910	48686	112009	223667	40604	20701	25208	784421	429071	153807	117906	182858
784421	26409	108893	503248	22650	403395	6130	54038	55206	117906	154361	193120
54038	1466	28129	40604	11248	27312	48686	1716569	1130380	154361	1447304	122174
1716569	38244	72596	22650	195353	672	26409	5541	74890	1447304	425781	694368
5541	17932	768758	11248	850574	10471	1466	1765959	1318	425781	1854055	2936
1765959	120449	54951	195353	25482	126784	38244	32086	31521	1854055	91272	1506213
32086	26210	216633	850574	913068	105901	17932	711315	216920	91272	18253	15823
711315	372894	163712	25482	1342115	103474	120449	308509	271313	18253	396812	98255
308509	28751	70105	913068	224005	31598	26210	11954	196890	396812	191789	135494
11954	8793	1106925	1342115	886488	34264	372894	70017	113898	191789	15074	76402
70017	33424	1038597	224005	12336	21617	28751	427042	24635	15074	20998	255865
427042	114646	276783	886488	182248	20870	8793	19228	7896	20998	203043	193367
19228	58286	775996	12336	6327	927538	33424	553186	97451	203043	84023	1714342
553186	41080	11057	182248	77782	8664	114646	141057	20065	84023	255956	1785878
141057	7470	13245	6327	8135	105287	58286	77881	162031	255956	1236656	169736
77881	48264	412987	77782	501054	67160	41080	5123509	1667553	1236656	1077856	424630
5123509	101901	11498	8135	614018	14482	7470	143073	185604	1077856	271186	469406
143073	260427	1149852	501054	113815	7339	48264	35485	33918	271186	132118	48965
35485	16227	1936463	614018	59061	42299	101901	112738	18471	132118	907663	29556
112738	17367	54894	113815	55293	481232	260427	85803	32962	907663	210776	82949
85803	269828	145570	59061	112777	1352202	16227	255285	156	210776	28411	285918
255285	627489	1130163	55293	1292	251002	17367	63223	18883	28411	154072	116558
63223	242629	32432	112777	257041	42334	269828	73806	45562	154072	53556	241011
73806	104719	20535	1292	60995	264697	627489	6195	1723	53556	24109	23704
6195	294311	156	257041	47341	26131	242629	92745	81206	24109	99762	54741
92745	184112	186	60995	776771	136617	104719	24209	54284	99762	578910	184481
24209	395881	10830	47341	60967	2860	294311	7888	312600	578910	186853	185300
7888	38483	63326	776771	74643	53473	184112	2345	420418	186853	97602	150144
2345	61688	51475	60967	12389	152925	395881	17881	287867	97602	123969	719628
17881	61828	68419	74643	52600	444545	38483	133162	40899	123969	86169	50036
133162	5334	101798	12389	78726	48695	61688	22191	389166	86169	195464	731795
22191	38576	58213	52600	86416	218127	61828	227173	135479	195464	29395	44776
227173	221408	20238	78726	1115489	392039	5334	62469	536177	29395	39894	791778
62469	33877	81023	86416	228700	104653	38576	354943	175889	39894	85481	423621
354943	1058544	317160	1115489	11897	1193739	221408	205709	7422	85481	131154	72581
205709	27511	38121	228700	23015	18775	33877	310857	759806	131154	67111	18719
310857	509613	1300636	11897	19696	152427	1058544	23150	88787	67111	7191	35889
23150	89803	39982	23015	1270042	2470899	27511	111621	366846	7191	2308	203152
111621	77354	66412	19696	16295	94893	509613	49054	182123	2308	37371	937641
49054	137273	70069	1270042	404541	1254817	89803	131915	171220	37371	45109	49352
131915	123533	746750	16295	71415	1010783	77354	287	23593	45109	135100	60263
287	259282	154941	404541	60186	169117	137273	32316	18893	135100	2868	3982
32316	236893	134055	71415	51823	125177	123533	1320488	25498	2868	394618	151323
1320488	2612296	108360	60186	232456	6327	259282	572047	60348	394618	63960	290985
572047	91910	435	51823	15531	1315928	236893	155618	745242	63960	28168	422587
155618	144798	47075	232456	12598	35448	2612296	139505	23603	28168	257645	1477797
139505	6195	4453	15531	29779	371110	91910	185604	117943	257645	457087	575359
185604	92745	16614	12598	431740	60995	144798	22148	284685	457087	165924	51499
22148	26200	54153	29779	215732	47341	6195	29285	48147	165924	85167	1755480
29285	7347	9141	431740	135394	776771	92745	34007	77553	85167	189444	26868
34007	27149	23725	215732	277727	60967	26200	18883	24736	189444	839	510886
18883	41072	6499	135394	292528	87032	7347	5824	239369	839	181	760410
5824	136015	21057	277727	141462	52600	27149	245643	939483	181	936455	124245
245643	14392	110696	292528	44095	388977	41072	94699	135727	936455	127451	7319
94699	9846	80092	141462	153672	1074787	136015	199020	28511	127451	25139	89248
199020	2345	185743	44095	1218146	57464	14392	340639	156051	25139	132772	22580
340639	11328	65722	153672	134117	23015	9846	1038286	2212	132772	170720	6911
1038286	6616	80490	1218146	28637	19696	2345	148417	29630	170720	11935	275124
148417	17881	7205	134117	984629	51364	11328	441944	693409	11935	307956	2424
441944	102738	4909	28637	67881	1440550	6616	344553	160547	307956	481337	21017
344553	7106	33059	984629	53320	1796603	17881	7905	162520	481337	133345	75075
7905	133162	15766	67881	147208	858379	102738	37291	34521	133345	842123	64786
37291	15741	30229	53320	58380	99802	7106	842845	9417	842123	17747	55959
842845	53696	24715	147208	366851	646203	133162	645781	10726	17747	57679	30564
645781	281967	107844	58380	282865	17691	15741	472044	43261	57679	14989	8851
472044	878338	4267	366851	34202	4173	53696	466177	87315	14989	156873	31836
466177	271724	39846	282865	58500	10791	281967	64361	96360	156873	422553	2510
64361	263170	26174	34202	133724	30943	878338	88383	149014	422553	49754	120815
88383	249364	60297	58500	117784	3491	271724	143617	42359	49754	155153	11962
143617	63541	170362	133724	55458	5016	263170	171976	743936	155153	13517	9032
171976	2225	18420	117784	44029	130403	249364	19358	197105	13517	48568	1856
19358	54370	1283	55458	89149	4029	63541	188776	32174	48568	145268	169
188776	232774	3276	44029	77751	35182	2225	14234	3457	145268	252720	9152
14234	23150	6608	89149	228834	76486	54370	189725	260402	252720	118288	43329
189725	111621	13549	77751	61397	292873	232774	90801	37705	118288	88195	439642
90801	291067	15338	228834	399742	71415	23150	394569	790924	88195	478309	76436
394569	991	233282	61397	1012050	60186	111621	32776	1735	478309	9349	220470
32776	33918	172321	399742	9881	51823	291067	42005	1040325	9349	16425	58149
42005	5527	425623	1012050	267976	3864	991	233586	295049	16425	77183	4593
233586	13664	171911	9881	396473	5614	33918	698	381940	77183	124232	14622
698	28665	69317	267976	182914	1777	5527	593	659671	124232	408011	99542
593	620	3092	396473	8019	4920	13664	23804	109196	408011	45092	169788
23804	156	34491	182914	972367	21247	28665	27348	9033	45092	196248	455545
27348	737	31573	8019	201811	50265	620	68483	54921	196248	63127	234143
68483	384150	33190	972367	20535	182191	156	9596	199036	63127	120972	12099
9596	20366	36372	201811	101798	15531	737	99076	51651	120972	264543	37220
99076	39502	129413	20535	78451	12598	384150	24413	475098	264543	119032	1147
24413	34481	142476	101798	81023	17194	20366	112974	2332	119032	73	18461
112974	636601	4902	78451	1655917	41843	39502	42315	230	73	45109	57396
42315	497627	34010	81023	1460020	87074	34481	282340	73	45109		18484
282340	896179	138826	1655917	14985	266825	636601	628907	294279			55432
628907	9326	8432	1460020	132149	41835	497627	250889	71222			17552
250889	174551	12187	14985	2461549	113056	896179	55533	64308			6407
55533	98908	13508	132149	107608	62751	9326	1200	523931			53026
1200	21521	37621	2461549	193325	968150	174551	2332	45952			19224
2332	20537	129304	107608	122444	303803	98908	230	68271			15669
230	30828	234653	193325	295408	88176	21521	73	831366			3159
73	18418	950335	122444	110191	186683	20537	75	578486			421169
75	579912	894	295408	557287	328242	30828	1469	64180			29469
1469	409986	7186	110191	79955	106231	18418	53206	101563			71666
53206	192032	70436	557287	826412	11057	579912	197058	1161811			436290
197058	20730	220481	79955	656417	13245	409986	54109	71168			114419
54109	53722	132019	826412	120102	87809	192032	151173	281890			192853
151173	11616	78398	656417	37034	6242	20730	153740	45412			88189
153740	25378	11718	120102	364746	400230	53722	53318	970203			176469
53318	95512	31432	37034	713408	631915	11616	294279	32335			113075
294279	23593	3732	364746	134055	17087	25378	135530	3256			4210
135530	28037	9276	713408	54712	22855	95512	902	210797			195910
902	47417	3855	134055	51528	441421	23593	4554	136075			83548
4554	237268	5900	54712	21753	233508	28037	169301	46463			168986
169301	300262	28922	51528	52786	36337	47417	5211	1645			8610
5211	67570	105916	21753	8091	199252	237268	580763	41959			100732
580763	549953	65967	52786	1189	163131	300262	250081	119409			898897
250081	158453	933618	8091	6873	12430	67570	244848	196870			42223
244848	11905	50198	1189	132347	54611	549953	19615	45342			346324
19615	174869	541645	6873	1901	36885	158453	6553	101090			1247823
6553	44669	28488	132347	2561	915649	11905	33977	425857			28936
33977	152611	4967	1901	3942	147168	174869	57222	69333			67310
57222	63122	7304	2561	29113	49619	44669	682260	197973			24682
682260	37705	44244	3942	17311	31838	152611	103	85147			374103
103	115481	265894	29113	6459	412987	63122	251	43044			3602016
251	31577	50534	17311	20661	39634	37705	111571	2646			78154
111571	237122	63083	6459	7946	1121716	115481	199407	13737			2439428
199407	406744	431381	20661	43781	272258	31577	36091	49498			254179
36091	478559	65507	7946	45016	986008	237122	43715	2039			35203
43715	78110	1408061	43781	5144	41111	406744	99695	131295			354111
99695	15202	605895	45016	45066	691980	478559	140979	168268			239582
140979	245188	2238868	5144	85329	145570	78110	537718	8238			94411
537718	102759	179613	45066	23349	51895	15202	1879	227293			6382
1879	208192	182948	85329	238428	101798	245188	4320	266148			362788
4320	42495	867722	23349	170362	43588	102759	25557	275782			304898
25557	278963	156054	238428	15895	172036	208192	14698	77080			869032
14698	20454	8719	170362	7084	188767	42495	1044681	195144			143019
1044681	117345	49919	15895	8507	3949	278963	180516	46049			581617
180516	28089	19422	7084	13549	43449	20454	1856257	21036			76936
1856257	1658	951484	8507	151424	44180	117345	744272	157805			200179
744272	15269	1462643	13549	996	71169	28089	1228	190631			50282
1228	4750	106028	151424	3092	47075	1658	54485	724259			16843
54485	294279	343085	996	3621	26206	15269	300285	11074			334449
300285	135530	14123	3092	30870	60877	4750	11551	972641			76489
11551	37027	166518	3621	64763	8062	294279	340660	27989			317751
340660	10793	6074	30870	432212	33146	135530	67902	942778			73588
67902	376402	378254	64763	75353	86422	37027	148880	569126			276424
148880	24386	476771	432212	22157	9558	10793	537785	38770			6810
537785	1756	87360	75353	5720	3221	376402	79081	22646			131360
79081	7918	44295	22157	160042	1901	24386	31779	186604			15690
31779	163183	100119	5720	466690	2561	1756	133588	140401			634699
133588	4841	18068	160042	101183	3942	7918	1175256	254206			56468
1175256	64180	4877	466690	156664	14500	163183	46349	481523			227744
46349	1334542	11796	101183	53162	14613	4841	38089	67996			801292
38089	14388	23888	156664	22140	17311	64180	23239	120557			29098
23239	916366	8285	53162	52980	6459	1334542	655883	194221			691710
655883	35822	25015	22140	44658	28607	14388	1153828	12422			15333
1153828	323122	24059	52980	725343	70704	916366	259936	127262			614686
259936	7807	866837	44658	124311	18093	35822	39846	38301			365522
39846	79173	777466	725343	61127	5144	323122	279355	6132			143908
279355	67283	57600	124311	264347	23725	7807	2751	3837			262813
2751	236007	300776	61127	41526	6499	79173	46547	1116			244910
46547	11123	35707	264347	109928	131753	67283	22114	315168			11293
22114	43062	720768	41526	53809	80092	236007	170263	184049			130521
170263	42991	62701	109928	557933	270375	11123	628611	394120			533737
628611	2455	691198	53809	581837	68785	43062	194221	39810			105016
194221	1017	345275	557933	57668	108678	42991	12422	10967			349541
12422	1645	100638	581837	1691	112111	2455	38301	954459			200558
38301	61732	349038	57668	2912	126317	1017	20831	109598			419839
20831	99636	554498	1691	9100	170362	1645	17625	1468763			1822394
17625	467818	565338	2912	11718	17849	61732	6132	177459			4732
6132	1681427	882777	9100	44440	5130	99636	3837	6063			142944
3837	561179	274888	11718	144593	8507	467818	1116	385198			125815
1116	18314	65805	44440	23461	13549	1681427	229230	281985			15188
229230	442837	63494	144593	137036	7426	561179	85938	559583			177945
85938	1640	391344	23461	680292	5015	18314	255836	335066			144218
255836	54798	355838	137036	13200	10280	442837	39810	219573			417415
39810	49167	282690	680292	32847	28589	1640	965426	762263			4419
965426	251	2567	13200	25202	285569	54798	93402	111659			115365
93402	3336	709629	32847	181174	726682	49167	16196	271736			8088
16196	546566	12970	25202	65967	78953	251	730411	270866			925245
730411	354599	106507	181174	933618	42502	3336	212180	619104			175744
212180	608941	18350	65967	50198	273632	546566	481652	490594			31942
481652	149888	7392	933618	660436	146083	354599	27664	7061			226298
27664	203606	30184	50198	172467	5860	608941	29943	863983			164046
29943	3222	104977	660436	36453	12607	149888	95157	212180			54116
95157	178628	19053	172467	136517	12150	203606	16565	279910			45
16565	331548	133211	36453	64478	36628	3222	139075	612896			12931
139075	199180	1221930	136517	257016	5468	178628	50604	37304			153514
50604	93210	1524063	64478	65507	463503	331548	6255	4769			47204
6255	185092	8780	257016	117604	45990	199180	15024	129190			23676
15024	57120	69618	65507	233643	11601	93210	310019	22003			134982
310019	21049	6162	117604	320125	32125	185092	4329	14342			310
4329	80041	340275	233643	148216	6629	57120	137232	60044			53405
137232	347374	248489	320125	506565	42531	21049	137666	20180			11986
137666	3101	571114	148216	1794157	99695	80041	15302	24975			118140
15302	56056	195208	506565	75700	19328	347374	457803	141616			1314
457803	38173	139817	1794157	362561	1844	3101	180673	8861			208211
180673	100643	913	75700	251150	4256	56056	14695	117872			11798
14695	2933	5685	362561	831264	151424	38173	49247	72711			275933
49247	34745	322152	251150	19422	69317	100643	39580	27664			104403
39580	47469	2043	831264	954428	16772	2933	2980	84245			47512
2980	43044	67829	19422	354525	13758	34745	1295742	29943			17640
1295742	5608	10579	954428	246534	15951	47469	283370	243738			14733
283370	4576	13082	354525	1607	5613	43044	153691	155640			569626
153691	1879	23993	246534	625772	6364	5608	2644540	402061			84183
2644540	55857	168261	1607	231261	996	4576	166207	185252			1020
166207	4698	14209	625772	106028	3092	1879	1047	337030			251723
1047	67902	124153	231261	217157	3621	55857	29900	317656			380220
29900	857784	139387	106028	125928	30870	4698	385423	676505			85946
385423	15595	17281	217157	46497	64763	67902	515291	21472			93607
515291	613849	100306	125928	236333	344410	857784	53923	67218			32590
53923	321723	43117	46497	24320	44417	15595	390689	144889			16085
390689	439875	22298	236333	17885	43385	613849	1857921	1255029			22653
1857921	97910	65225	24320	36424	97510	321723	657107	12216			75745
657107	79081	72019	17885	98045	5720	439875	73926	28746			20941
73926	5879	524108	36424	50671	20780	97910	204806	891392			79873
204806	25900	7456	98045	17714	302131	79081	857699	33234			279183
857699	37557	211188	50671	35118	86312	5879	74911	323646			382
74911	45284	199598	17714	31816	45003	25900	330321	16860			767953
330321	140210	85278	35118	232407	156551	37557	528998	73728			83931
528998	274163	11423	31816	28235	8096	45284	38146	148889			33023
38146	252248	230869	232407	32964	286779	140210	87655	15447			74779
87655	19914	180932	28235	144820	16153	274163	413082	13554			8887
413082	132797	202450	32964	116567	130728	252248	54980	7077			83475
54980	51590	552532	144820	125415	29314	19914	31271	26973			304116
31271	24858	21722	116567	112001	14315	132797	138772	64436			8836
138772	38737	23664	125415	12354	385971	51590	937200	4347			54618
937200	37338	249814	112001	19196	80230	24858	251037	172286			35399
251037	119392	192199	12354	6940	76577	38737	266164	46010			131263
266164	4800	12646	19196	34295	10780	37338	809839	754603			25918
809839	45086	8701	6940	22945	46252	119392	193913	13345			353211
193913	669	32044	34295	9818	110412	4800	432327	114101			26274
432327	87744	4386	22945	31141	25610	45086	261807	48303			520515
261807	278562	33832	9818	1392456	14044	669	179814	175487			117540
179814	32805	53191	31141	287034	13508	87744	347768	3232			253300
347768	161731	85735	1392456	579057	25509	278562	256693	21678			37796
256693	72452	27309	287034	110222	8375	32805	40403	47697			231492
40403	85938	786865	579057	505822	209033	161731	94306	8056			101538
94306	68831	258678	110222	717	232907	72452	88677	12361			69433
88677	6063	30545	505822	211	102778	85938	32101	301133			330243
32101	385198	139352	717	23131	85073	68831	187159	2981			84086
187159	21271	88646	211	2488433	47567	6063	147039	239308			98065
147039	85598	171459	23131	312527	245595	385198	153849	103529			361861
153849	177150	236947	2488433	93621	36326	21271	3556	104509			158267
3556	182587	645063	312527	125283	20552	85598	27475	6788			12894
27475	4892	4031	93621	42544	72365	177150	608608	29399			95936
608608	133252	18340	125283	32176	33266	182587	409412	229405			750
409412	134919	3579	42544	590	305730	4892	339507	56443			19474
339507	367886	25888	32176	377051	93820	133252	92627	972			995
92627	81196	38927	590	80096	256011	134919	458555	35663			8667
458555	1210145	25183	377051	5832	39547	367886	51362	106950			3803
51362	187079	177059	80096	2779	53809	81196	34974	262288			130914
34974	140462	7541	5832	6102	42743	1210145	70832	114983			31685
70832	86294	31390	2779	134774	1097027	187079	284971	536372			58973
284971	4182	1805399	6102	1114851	71371	140462	65806	67503			56023
65806	7061	15730	134774	108014	1348450	86294	577670	28572			10643
577670	78389	11182	1114851	596305	249239	4182	109736	211178			13099
109736	133572	7387	108014	49580	617	7061	30417	73424			657
30417	54183	66081	596305	158176	277	78389	66202	112698			10393
66202	437907	5466073	49580	205334	7186	133572	54055	7792			206004
54055	64587	200022	158176	12380	21355	54183	246815	606012			839
246815	36059	740026	205334	70023	269562	437907	142494	100264			181
142494	94129	174984	12380	956852	71435	64587	211896	14188			33954
211896	418121	46880	70023	1375456	138982	36059	187987	62286			954234
187987	37304	19437	956852	107563	9755	94129	731410	26578			256606
731410	24975	11947	1375456	238518	134838	418121	39414	97466			606754
39414	141616	232684	107563	292205	8474	37304	231202	286017			156873
231202	2666	1938916	238518	21	14987	24975	337814	649			128303
337814	39910	698536	292205	53651	260901	141616	161883	76701			898473
161883	102167	277655	21	12154	55527	2666	973084	220381			45417
973084	234863	94956	53651	34656	22882	39910	408721	30217			252788
408721	3887	1577132	12154	66439	150088	102167	3087	194372			161689
3087	144889	14702	34656	152264	321494	234863	1996	799			267864
1996	3205	66940	66439	37065	65507	3887	210850	50087			330606
210850	44096	22622	152264	232493	468341	144889	132926	30719			76926
132926	168498	96561	37065	14007	2376422	3205	145	196887			20826
145	34258	166873	232493	99296	362561	44096	8706	18567			232013
8706	113873	23059	14007	209716	251150	168498	85958	167545			118811
85958	12216	85088	99296	912918	638997	34258	25160	41290			307505
25160	8519	11214	209716	94474	185258	113873	33757	11016			85991
33757	244226	1079	912918	285951	7009	12216	17585	78239			21756
17585	8207	2201	94474	1276435	19422	8519	49675	37459			294435
49675	490295	19803	285951	301033	84556	244226	24318	72601			13725
24318	156775	28813	1276435	218156	25682	8207	263392	185553			108711
263392	6156	6294	301033	1326189	166518	490295	12516	66274			657211
12516	11036	28412	218156	20188	6074	156775	48031	237651			204580
48031	28158	20116	1326189	12185	24320	6156	464047	110989			85171
464047	74349	318609	20188	13814	17885	11036	56811	133090			2084
56811	63317	64660	12185	1424	87360	28158	51211	11952			38053
51211	15302	15720	13814	14855	144414	74349	27033	66884			17801
27033	9149	6923	1424	5831	15487	63317	26224	431877			95030
26224	336209	170733	14855	9021	2375	15302	24040	210030			84066
24040	112445	13192	5831	142820	1122	9149	645353	159010			298113
645353	87861	264784	9021	130432	17266	336209	14536	61563			312396
14536	92812	43242	142820	1192857	6970	112445	692016	25386			58186
692016	14695	233051	130432	5685	3482	87861	912714	23719			15041
912714	7815	44057	1192857	209687	15714	92812	164725	26703			11685
164725	734478	798773	5685	112465	34295	14695	24476	130046			24435
24476	283370	226164	209687	34126	22945	7815	78572	206559			35135
78572	28791	309313	112465	1491	5919	734478	84421	21030			145324
84421	289577	34788	34126	2793775	14103	283370	1627800	33647			124232
1627800	164882	11828	1491	688986	2838	28791	628995	26181			10170
628995	74539	76954	2793775	77606	56156	289577	207984	469540			135414
207984	30951	151708	688986	201102	11487	164882	83355	783			29037
83355	468062	114177	77606	73950	62712	74539	72385	86827			264543
72385	138772	84275	201102	74860	928	30951	518903	11280			47649
518903	22031	133459	73950	25813	23131	468062	387495	24045
387495	57493	15172	74860	44091	13765	138772	108814	53877
108814	586584	72338	25813	24697	32962	22031	97370	248911
97370	40377	344237	44091	268480	14366	57493	440471	20425
440471	2216	85065	24697	1512	53968	586584	69954	543517
69954	138771	7742	268480	88377	19295	40377	161281	18110
161281	103816	575449	1512	70026	49580	2216	508886	365276
508886	54949	127372	88377	4874	158176	138771	107886	34456
107886	42000	71898	70026	284936	187099	103816	482	35006
482	55972	35565	4874	1541937	18235	54949	18568	29921
18568	22184	134016	284936	163247	292205	42000	3876	966788
3876	11341	8947	1541937	1520993	53651	55972	456471	57997
456471	34820	69868	163247	318388	75648	22184	385188	21446
385188	772635	33786	1520993	139374	36037	11341	364400	14733
364400	164565	235279	318388	1805399	355307	34820	86035	18063
86035	677233	103145	139374	15730	39404	772635	83930	40472
83930	96043	52430	1805399	1116178	28670	164565	1152	213719
1152	3638	54562	15730	1238213	17416	677233	249887	11594
249887	60250	15327	1116178	3111682	14042	96043	86353	72548
86353	28265	3338	1238213	1115032	39867	3638	2031050	18522
2031050	14552	32229	3111682	46880	140699	60250	277779	520017
277779	249216	9706	1115032	408893	38538	28265	14679	27182
14679	53581	103209	46880	257509	66439	14552	29040	41009
29040	101843	138244	408893	277655	126762	249216	34032	66922
34032	371145	220993	257509	10937	25502	53581	1732120	35607
1732120	1102502	204440	277655	16203	6162	101843	40058	35414
40058	873948	132186	10937	47617	126734	371145	135707	125039
135707	256367	168544	16203	31136	902069	1102502	1300	78587
1300	25317	863	47617	1539550	131075	873948	963172	9529
963172	31756	17379	31136	37582	335938	256367	42920	67251
42920	34328	4868	1539550	14702	5685	25317	126369	8307
126369	146493	14756	37582	31650	322152	31756	130253	26223
130253	110200	23638	14702	155380	34126	34328	456130	1943
456130	8548	64657	31650	104849	1491	146493	300891	1572
300891	15143	95376	155380	91351	18118	110200	1854	74120
1854	36265	351509	104849	167366	688986	8548	10171	265356
10171	10584	303496	91351	21013	156303	15143	309902	181611
309902	82968	592576	167366	80941	49100	36265	850252	150678
850252	511726	181336	21013	433737	187378	10584	2904	2834
2904	171756	264	80941	2865	87989	82968	453	488303
453	276689	931	433737	1897	72517	511726	596	92097
596	24444	25900	2865	35536	96403	171756	76374	88970
76374	20585	289	1897	168392	5706	276689	45211	8046
45211	97146	19723	35536	207310	32204	24444	152711	196506
152711	2000	33640	168392	214712	139956	20585	142424	28411
142424	41943	220941	207310	247655	20449	97146	24690	144526
24690	7706	81845	214712	6923	44477	2000	560356	272636
560356	55550	2032857	247655	34659	79435	41943	7151	4907
7151	120888	62998	6923	108906	65263	7706	148396	4446
148396	104509	44394	34659	27168	38471	55550	39493	5607
39493	75154	211926	108906	27797	69872	120888	32755	15352
32755	85061	692220	27168	112226	10579	104509	46504	94312
46504	98280	93792	27797	269429	11656	75154	354367	91155
354367	239750	251571	112226	637426	3136	85061	407050	62168
407050	11760	1859339	269429	49229	13082	98280	804177	28037
804177	59537	224962	637426	172863	192254	239750	10212	42659
10212	32101	225342	49229	63125	3006	11760	455164	657772
455164	17023	461372	172863	45369	11203	59537	550987	47960
550987	144723	27149	63125	11973	155409	32101	121310	241992
121310	147039	70423	45369	233449	1572	17023	7290	65852
7290	79319	8788	11973	215945	358373	144723	17609	13394
17609	181	5817	233449	271517	5741	147039	406149	126711
406149	24740	54307	215945	427789	34814	79319	101950	3969
101950	342	75847	271517	28404	45359	181	1327138	2627
1327138	10040	66057	427789	669363	51675	24740	112310	266094
112310	19238	10988	28404	7397	11575	342	934826	5098
934826	405162	14805	669363	38091	22298	10040	118615	2904
118615	54192	56610	7397	54285	4957	19238	1885147	596
1885147	95965	57818	38091	325749	591170	405162	77597	20682
77597	3261	9865	54285	38188	194691	54192	133685	79992
133685	7448	98935	325749	45347	27796	95965	310919	13005
310919	2893	45867	38188	249080	5741	3261	80396	7906
80396	23423	23160	45347	38541	1946	7448	177147	295135
177147	31935	74108	249080	98670	45773	2893	332105	190587
332105	34444	2630	38541	194838	6650	23423	886708	387004
886708	172647	238	98670	590117	1512	31935	142151	198042
142151	145892	8721	194838	69041	12856	34444	1081480	7174
1081480	24494	167266	590117	64975	418242	172647	38185	48663
38185	300719	41539	69041	8947	85278	145892	18054	227795
18054	38788	343	64975	338424	235293	24494	5473	160835
5473	23059	84867	8947	15327	30515	300719	242432	185510
242432	528123	66781	338424	3338	156833	38788	354065	7290
354065	51362	34934	15327	32229	43521	23059	148845	376381
148845	37459	82528	3338	9706	113701	528123	17994	98469
17994	36119	12379	32229	68271	16222	51362	39043	50858
39043	36482	11935	9706	23675	160811	37459	102663	200565
102663	22143	14424	68271	3846	288644	36119	429210	340024
429210	13348	71217	23675	228348	12646	36482	707	9475
707	159232	21621	3846	94340	30584	22143	279717	173363
279717	14534	8538	228348	43966	10161	13348	99224	113251
99224	11787	53246	94340	65810	11519	159232	152521	7584
152521	10578	63601	43966	6650	99959	14534	301112	65947
301112	233890	24550	65810	131980	28331	11787	84630	160785
84630	142227	82939	6650	2302	1758	10578	180959	142474
180959	85221	65469	131980	8688	6349	233890	30623	3830
30623	328098	123593	2302	19383	30379	142227	11594	20453
11594	68163	77234	8688	20343	60162	85221	751320	77597
751320	96619	60518	19383	95157	102798	328098	247726	133685
247726	54055	1239153	20343	334	7176	68163	935571	215704
935571	269598	104621	95157	675	40603	96619	39472	412461
39472	39274	189479	334	15056	85735	54055	57286	159446
57286	60125	712	675	180754	775263	269598	7124	199777
7124	93320	76183	15056	2242160	139352	39274	10108	227320
10108	58451	25965	180754	170026	408168	60125	696	16710
696	919397	264595	2242160	148939	20241	93320	1614	290031
1614	1134967	101901	170026	189729	56193	58451	88000	139920
88000	23525	18049	148939	100490	14193	919397	11767	78367
11767	453290	230898	189729	157810	1243	1134967	63195	13070
63195	134559	294021	100490	197951	6987	23525	23066	11921
23066	15102	389174	157810	192310	107158	453290	345466	14721
345466	44183	256312	197951	572923	33666	134559	78502	6583
78502	63291	143020	192310	3287	136229	15102	156057	199213
156057	70597	104719	572923	73886	97836	44183	518707	66703
518707	16352	14561	3287	156059	3579	63291	104863	10846
104863	57778	6375	73886	8369	25888	70597	50679	72365
50679	23719	40455	156059	10240	230684	16352	47934	47612
47934	74092	36917	8369	45159	18026	57778	178495	40124
178495	7797	16467	10240	379738	11023	23719	640623	35647
640623	30898	25927	45159	76683	20367	74092	278302	115756
278302	26427	18401	379738	15192	22227	7797	34946	207037
34946	25744	173750	76683	44267	11157	30898	48465	60313
48465	7454	80341	15192	1356186	38675	26427	20043	119187
20043	24959	842911	44267	129373	49380	25744	773207	290382
773207	65417	174237	1356186	540334	3746	7454	2817081	329640
2817081	12516	81203	129373	191949	47881	24959	1730886	115635
1730886	48031	1951398	540334	23686	1596	65417	28262	20198
28262	130696	440041	191949	226096	3199	12516	303984	19481
303984	209255	127416	23686	261693	18805	48031	189363	179752
189363	124096	6903	226096	324169	113930	130696	587011	121598
587011	14273	112466	261693	21595	46880	209255	48847	28104
48847	42538	184781	324169	415011	266	124096	423836	12351
423836	9307	28599	21595	328482	109336	14273	1048285	34015
1048285	40227	89671	415011	3843	123348	42538	165805	913410
165805	728323	188469	328482	115166	132047	9307	326552	41153
326552	486407	42894	3843	197891	87184	40227	281703	156860
281703	18327	1765959	115166	25195	33232	728323	42645	199807
42645	518523	278244	197891	330062	1686453	486407	28727	55283
28727	7991	24503	25195	48009	698536	18327	19503	6412
19503	650	8621	330062	326512	415876	518523	566566	2649
566566	37257	219183	48009	81462	10937	7991	114930	6655
114930	292	69082	326512	143384	1220	650	6245	32316
6245	783	221541	81462	337465	283087	37257	236777	2766
236777	98107	5636	143384	115370	61846	292	8083	53337
8083	45218	437649	337465	1455165	41611	783	28375	35690
28375	32704	61264	115370	159042	14702	98107	2888	183078
2888	67522	339084	1455165	143687	22241	45218	45066	80030
45066	239967	224480	159042	13128	818	32704	2525	136951
2525	344285	126522	143687	829224	345	67522	462216	1259907
462216	593948	132	13128	51390	28915	239967	6231	301622
6231	115628	673	829224	168544	103693	344285	115123	67274
115123	211425	167	51390	13587	161920	593948	185967	74520
185967	223600	2107356	168544	872689	274636	115628	171447	56929
171447	295923	32086	13587	396519	210395	211425	138640	568449
138640	132001	711315	872689	57330	61318	223600	829703	57286
829703	75051	27169	396519	147844	260229	295923	290172	7124
290172	34106	251154	57330	1789508	45526	132001	216018	8659
216018	49249	14884	147844	731102	45825	75051	27099	763
27099	543517	739	1789508	93326	22185	34106	941103	686
941103	18110	124	731102	9982	145181	49249	17185	24284
17185	336636	202	93326	13581	331747	543517	148318	46186
148318	34199	1437373	9982	253595	83185	18110	1259317	8765
1259317	4617	33399	13581	175891	29600	336636	88789	165309
88789	3090	19481	253595	107919	22863	34199	61160	3428
61160	4096	301248	175891	156705	1278	4617	40147	950
40147	26497	4021	107919	95376	50817	3090	336505	1931
336505	145964	58850	156705	351509	97780	4096	638922	656
638922	29921	5444	95376	931	60232	26497	333778	88000
333778	66332	4599	351509	1647617	65815	145964	2281	11767
2281	95241	129768	931	385240	290851	29921	24591	12795
24591	82701	16921	1647617	62998	3230	66332	382191	51713
382191	277441	383641	385240	16573	2865	95241	144637	21753
144637	5861	101051	62998	3830	1897	82701	8944	115491
8944	272211	82090	16573	6143	203928	277441	394743	78502
394743	5307	68650	3830	2203	3735	5861	74019	156057
74019	161694	16269	6143	2613	132064	272211	4528	31639
4528	112239	35440	2203	294839	3527	5307	50042	377415
50042	681	398221	2613	18873	57713	161694	88260	131384
88260	20161	132843	294839	23876	14006	112239	149930	61651
149930	377238	122442	18873	160205	10761	681	152077	3436
152077	56003	2642422	23876	46410	29877	20161	73195	340503
73195	302274	1058544	160205	23692	18362	377238	35596	138298
35596	656181	214785	46410	193286	651	56003	71291	657441
71291	92941	96672	23692	46815	950	302274	61595	114930
61595	100621	124771	193286	4639	46263	656181	92773	244860
92773	696	138909	46815	76012	83013	92941	23305	28375
23305	707911	99304	4639	57215	5552	100621	83135	3277
83135	28106	23215	76012	11132	279091	696	120758	2888
120758	19227	19342	57215	124556	90765	707911	200777	110125
200777	80860	23168	11132	7256	9984	28106	646590	175476
646590	9592	6161	124556	44784	216976	19227	123853	53483
123853	4431	35785	7256	7457	26598	80860	439772	30936
439772	508886	21501	44784	27446	5958	9592	266644	31091
266644	107886	20231	7457	12788	17495	4431	16730	171230
16730	482	63223	27446	2418	232625	508886	13009	6231
13009	21982	80195	12788	195720	206502	107886	716824	820
716824	58524	618282	2418	4909	235450	482	76244	115123
76244	195667	3786	195720	8093	110745	21982	1982229	185967
1982229	11594	627710	4909	669	189702	58524	36685	31000
36685	18522	275724	8093	10181	68050	195667	4991	29090
4991	125257	894	669	29714	29904	11594	22935	1479110
22935	325598	22148	10181	130645	86415	18522	715032	5144
715032	54142	30080	29714	198147	14878	125257	127654	4065
127654	15020	6333	130645	46791	24279	325598	73661	7563
73661	18681	126421	198147	180411	9639	54142	1439557	478111
1439557	106358	94152	46791	37115	8690	15020	32257	88789
32257	64164	22464	180411	151991	63385	18681	56922	323593
56922	6410	21336	37115	23015	169249	106358	41626	516651
41626	769216	9959	151991	108916	51742	64164	19591	2281
19591	5300	10218	23015	18982	16757	6410	51094	24591
51094	85425	6616	108916	4056	60735	769216	103740	100878
103740	29279	17881	18982	2011	156967	5300	401506	293865
401506	45454	10366	4056	6798	1498986	85425	1360697	11488
1360697	174018	184332	2011	20342	40606	29279	726944	35506
726944	20346	26393	6798	24667	78569	45454	95021	1486
95021	161265	257439	20342	47583	44366	174018	898509	248583
898509	4944	64311	24667	288241	19083	20346	8907	161863
8907	1856	49458	47583	2149	4488	161265	11650	4322
11650	104134	366151	288241	48194	277976	4944	90315	48858
90315	32846	58056	2149	28958	320350	1856	48658	97988
48658	13698	41130	48194	8929	22857	104134	712727	6662
712727	1545	29504	28958	377	28089	32846	12263	4528
12263	15350	117356	8929	3579	89077	13698	189013	50042
189013	434529	230466	377	9991	722899	1545	419874	2310
419874	46494	582954	3579	2428	111509	15350	309339	75531
309339	7280	24635	9991	1361	50051	434529	26082	3083
26082	44265	315130	2428	23847	22396	46494	946	76402
946	129346	54370	1361	6130	106943	7280	58	17675
58	110112	50645	23847	48686	151708	44265	351200	88260
351200	5176	66797	6130	172958	49229	129346	67012	149930
67012	73825	234718	48686	650	172863	110112	45227	73195
45227	1851	53428	172958	122943	101186	5176	38269	35596
38269	5156	1322669	650	1376905	66603	73825	8241	26542
8241	14679	100775	122943	685799	31100	1851	2618	61595
2618	175686	316203	1376905	78698	32025	5156	238296	106440
238296	62211	235220	685799	38966	20461	14679	31296	439772
31296	22299	67004	78698	17932	9613	175686	187026	7339
187026	53505	78083	38966	120449	15295	62211	217487	15596
217487	9027	232774	17932	26210	11973	22299	8430	120720
8430	25245	23150	120449	183788	40980	53505	69227	6934
69227	6045	111621	26210	60310	9007	9027	1900743	73661
1900743	6695	174181	183788	15191	45945	25245	16044	89179
16044	135593	1913336	60310	81784	137517	6045	76617	61217
76617	53090	1195019	15191	112652	230071	6695	65025	5629
65025	88868	357711	81784	437659	84384	135593	105946	42147
105946	72052	49054	112652	1607	114381	53090	98722	154834
98722	9763	131915	437659	6328	58626	88868	5904	472262
5904	230713	162031	1607	31216	242061	72052	4009	3090078
4009	1150	16525	6328	148070	232446	9763	146452	11650
146452	62168	49997	31216	45869	36597	230713	117893	138973
117893	204134	11105	148070	25001	317784	1150	322723	73373
322723	1822991	561899	45869	260427	85718	62168	1086967	57120
1086967	340165	185525	25001	33594	31222	204134	383174	238420
383174	200812	101380	260427	323361	50188	1822991	17095	112863
17095	321722	104074	33594	137563	4708	340165	140611	414214
140611	4873	84255	323361	1332729	59281	200812	36576	20307
36576	222124	97865	137563	21340	30933	321722	45242	45227
45242	120045	532555	1332729	3923	141425	4873	92222	38269
92222	331872	1521468	21340	104719	14810	222124	408282	11334
408282	115789	131011	3923	294311	1199	120045	80217	249155
80217	11672	7051	104719	519956	31150	331872	107914	139693
107914	130469	74033	294311	1915025	221762	115789	24124	109003
24124	15471	191575	519956	1141405	334728	11672	10353	327887
10353	30422	902557	1915025	274032	537916	130469	38352	21927
38352	89591	377635	1141405	6375	7397	15471	50585	37742
50585	242298	253869	274032	402599	38091	30422	116405	38739
116405	1490	17483	6375	162888	380034	89591	788111	31296
788111	17567	122022	402599	395881	31576	242298	735509	34994
735509	59075	58539	162888	38483	6612	1490	53299	322374
53299	192508	127065	395881	81203	45347	17567	244180	118406
244180	83159	4045	38483	786399	65361	59075	305344	241868
305344	22725	29962	81203	1951398	183719	192508	3402989	36576
3402989	2499	18883	786399	440041	38541	83159	1581474	45242
1581474	139217	384150	1951398	127416	251414	22725	282935	92222
282935	802634	924523	440041	119369	342419	2499	43647	18186
43647	99611	84229	127416	109097	74156	139217	38534	6296
38534	36391	460881	119369	442620	43612	802634	81625	24124
81625	82301	336566	109097	11990	268267	99611	519170	178161
519170	9260	60235	442620	254640	26594	36391	969740	44316
969740	96275	1038286	11990	999825	845884	82301	163069	793761
163069	8011	1500501	254640	347950	249505	9260	171073	54389
171073	3694	116354	999825	61828	7782	96275	96776	15310
96776	142424	371116	347950	43910	80477	8011	118396	59985
118396	11649	143921	61828	1828426	45860	3694	153159	327655
153159	13041	918029	43910	54038	189639	142424	429114	1442
429114	137326	218301	1828426	1691171	47779	11649	79541	216211
79541	423030	5026	54038	25398	142425	13041	10904	4964
10904	22887	14954	1691171	5541	8947	137326	39601	480020
39601	50577	54284	25398	1765959	52430	423030	17109	47408
17109	2879	180160	5541	167	95342	22887	23692	3986
23692	55837	40957	1765959	1507298	306494	50577	49840	34359
49840	7151	133757	167	600058	212017	2879	17811	1094
17811	187889	18686	1507298	32086	450253	55837	278207	31074
278207	32755	255047	600058	455074	573642	7151	338730	612
338730	11281	148417	32086	256241	81212	187889	16233	817
16233	319817	4837	455074	27169	49854	32755	232965	1716
232965	26810	40338	256241	136160	28184	11281	44542	225750
44542	7443	372256	27169	157134	18665	319817	78918	60079
78918	297	7514	136160	70017	41935	26810	130139	57651
130139	21866	350335	157134	5328	68271	7443	306490	272382
306490	56440	75892	70017	72914	144167	297	384826	3184
384826	114429	87265	5328	19228	446703	21866	575046	45582
575046	35359	19358	72914	553186	7745	56440	1173059	10206
1173059	1455512	2229	19228	58967	2302	114429	943	14206
943	2136	97628	553186	26580	3993	35359	20112	36378
20112	424901	45357	58967	55510	51075	1455512	773587	6936
773587	3017607	43562	26580	99203	1379	2136	258917	144638
258917	402454	14234	55510	384478	8529	424901	571250	61928
571250	224998	11840	99203	2042467	106771	3017607	5531	66426
5531	229947	112497	384478	3081042	154071	402454	1397203	25812
1397203	434119	13974	2042467	143073	40662	224998	2208625	977205
2208625	67696	10078	3081042	5883	7433	229947	145351	518468
145351	196317	395045	143073	29602	24260	434119	405483	521487
405483	1164226	80247	5883	29363	4483	67696	179329	145885
179329	228194	1571	29602	83468	6012	196317	2860	38596
2860	852137	46239	29363	115073	4567	1164226	74763	256805
74763	205512	7597	83468	255285	10914	228194	133510	12886
133510	1992222	495133	115073	1852847	169210	852137	292754	164650
292754	150378	33144	255285	59013	22756	205512	480	3903
480	30214	32776	1852847	382450	14973	1992222	1630478	7721
1630478	84025	42005	59013	204073	2051	150378	1637625	47616
1637625	332105	26222	382450	1547991	16728	30214	9123	1078
9123	30520	181850	204073	49873	9739	84025	737	1061
737	267321	17943	1547991	8044	57936	332105	53878	203775
53878	21517	8862	49873	150373	7933	30520	103300	12225
103300	215535	23804	8044	145394	8519	267321	194346	14377
194346	16165	1059	150373	311457	17623	21517	1423928	466699
1423928	509075	19427	145394	124771	7350	215535	125504	36355
125504	15091	20616	311457	138909	209187	16165	1061	677098
1061	98685	35493	124771	166700	8688	509075	203775	1555
203775	166486	99076	138909	94305	7699	15091	12225	3982
12225	17007	13019	166700	204803	11684	98685	14377	2767
14377	12806	126071	94305	1815150	20343	166486	58426	862128
58426	41165	8306	204803	21125	95157	17007	45205	89248
45205	6447	63506	1815150	746708	2332	12806	266371	45562
266371	766886	148850	21125	274334	71256	41165	96697	282494
96697	247905	215875	746708	826174	25060	6447	4315	44518
4315	20311	782757	274334	55390	26823	766886	7321	69830
7321	37086	27342	826174	37462	23504	247905	88597	32659
88597	111759	344935	55390	307921	32181	20311	482051	91105
482051	57037	16798	37462	177738	48568	37086	95400	1023
95400	74473	33084	307921	60192	132186	111759	3729	7702
3729	15559	11166	177738	39112	170026	57037	1555	204539
1555	8129	3403	60192	71886	136142	74473	63152	169136
63152	55912	313189	39112	57286	909704	15559	3982	245926
3982	29902	24930	71886	618282	6212	8129	2767	375050
2767	257059	50082	57286	2063	583850	55912	104486	214242
104486	51693	184268	618282	629433	244068	29902	155746	21121
155746	699627	75795	2063	167413	540334	257059	217246	81773
217246	99897	11464	629433	67617	191949	51693	320482	240969
320482	68222	315934	167413	40694	249782	699627	52242	41085
52242	133420	161407	67617	144798	25195	99897	11926	51746
11926	46080	294371	40694	6195	115370	68222	53021	488964
53021	8807	2677	144798	92745	168544	133420	569397	5535
569397	8517	5710	6195	24209	13587	46080	13436	43322
13436	10502	3323	92745	7888	592843	8807	57034	25560
57034	101153	49811	24209	1450	43262	8517	118945	16372
118945	15585	3150	7888	27149	64657	10502	1596550	58149
1596550	274797	3310	1450	150407	47928	101153	1145647	7071
1145647	264343	2007	27149	9846	108777	15585	66028	37626
66028	65297	192411	150407	2345	95376	274797	68119	264169
68119	42141	19600	9846	1110	351509	264343	159379	65320
159379	73494	3820	2345	13513	264	65297	206734	18670
206734	12779	23556	1110	3321	931	42141	1040904	20385
1040904	179752	7520	13513	17881	25900	73494	71750	288520
71750	94970	48003	3321	80834	289	12779	43655	36557
43655	54732	1249124	17881	21904	175885	179752	744	38659
744	531681	7182	80834	7106	398521	94970	39822	25898
39822	36254	73293	21904	246472	415827	54732	531531	63879
531531	21758	23189	7106	23460	1067163	531681	2977	50558
2977	20830	20083	246472	56090	38167	36254	2253	1729
2253	91857	97737	23460	120136	139520	21758	53260	587
53260	13435	55755	56090	35994	181267	20830	2781	612
2781	5315	1936	120136	56823	53606	91857	211	489
211	63382	162555	35994	11824	226499	13435	22	4984
22	4780	158723	56823	50645	27149	5315	42	6067
42	5172	20454	11824	66797	5975	63382	14742	877
14742	67011	37073	50645	288146	5788	4780	40549	5317
40549	344674	30915	66797	1423444	2733	5172	15003	3220
15003	70826	289022	288146	171023	3830	67011	559422	1295
559422	68955	1824	1423444	3076	6143	344674	55617	48671
55617	20254	88152	171023	913414	2203	70826	247010	244772
247010	2263	11589	3076	729945	2613	68955	15197	173911
15197	57286	21309	913414	315543	2795	20254	317015	184673
317015	129933	14601	729945	235220	54963	2263	56314	37620
56314	7124	368234	315543	975	45790	57286	69595	1803
69595	95562	117163	235220	204734	197525	129933	49705	22740
49705	24169	80556	975	310857	12639	7124	217887	7255
217887	11097	119509	204734	134771	305754	95562	11209	29965
11209	1698	12530	310857	291067	44872	24169	434924	44110
434924	18196	47631	134771	78204	7977	11097	272454	42991
272454	32204	41544	291067	1718246	194	1698	1149298	82283
1149298	1313	94265	78204	99113	106	18196	119034	49073
119034	21753	1022	1718246	1095906	216978	32204	7054	19731
7054	38115	1253	99113	49054	8958	1313	16326	10211
16326	26134	230	1095906	131915	90013	21753	55926	42122
55926	175921	338749	49054	287	73041	38115	135697	66945
135697	109122	315090	131915	32316	3015	26134	104850	557807
104850	54314	153874	287	1619876	2338	175921	173911	84917
173911	134941	68271	32316	7051	4639	109122	184673	142843
184673	5719	322191	1619876	265608	12356	54314	20019	66134
20019	825	310237	7051	68872	2202	134941	20906	32242
20906	41390	22174	265608	155618	2526	5719	7255	327733
7255	67996	176996	68872	1236688	48103	825	739049	24324
739049	151552	223792	155618	34668	10825	41390	210803	89871
210803	191393	133920	1236688	38215	51197	67996	1455983	4533
1455983	368399	64180	34668	139505	6018	151552	150465	98205
150465	791957	685167	38215	185604	69164	191393	314935	1658
314935	188586	578207	139505	12611	118564	368399	372402	81503
372402	48134	71168	185604	991	7457	791957	23032	7124
23032	901	4717	12611	33918	18993	188586	114395	4085
114395	56536	4842	991	2516	21241	48134	506230	20140
506230	24572	4829	33918	441	2418	901	103831	44969
103831	71899	7983	2516	142	286669	56536	290844	216295
290844	331717	86467	441	2706	14806	24572	30361	34366
30361	581984	82237	142	10403	7325	71899	93848	62709
93848	85838	20780	2706	35114	97628	331717	92795	9811
92795	413292	80626	10403	111	98092	581984	1953	8963
1953	338524	93012	35114	893	4909	85838	165962	229670
165962	2185106	519247	111	3470	1134	413292	183456	30748
183456	386744	26014	893	575	7663	338524	94375	89805
94375	72135	35822	3470	29962	50353	2185106	55961	140835
55961	90811	91974	575	18883	8041	386744	75369	93559
75369	13963	59434	29962	94364	10988	72135	193789	112774
193789	33524	171714	18883	213128	14805	90811	82144	5278
82144	37770	7807	94364	1047236	98601	13963	199162	163580
199162	53105	12144	213128	1429653	15827	33524	18029	31069
18029	123513	26327	1047236	133	9865	37770	641752	6407
641752	106221	35591	1429653	384150	1661	53105	14395	53026
14395	323354	43582	133	1721086	669	123513	855865	23136
855865	13478	60977	384150	608121	10181	106221	133877	51627
133877	114930	100579	1721086	20366	11279	323354	627789	19224
627789	101408	141734	608121	40751	149080	13478	39346	15669
39346	5865	11123	20366	92186	198147	114930	25296	881
25296	6245	8041	40751	311020	43923	101408	33373	149567
33373	160244	35563	92186	509278	2630	5865	408821	461027
408821	112991	18167	311020	1463091	238	6245	1135530	62895
1135530	21322	5211	509278	108652	64705	160244	14479	75124
14479	3277	338513	1463091	5824	152821	112991	11639	71666
11639	12933	733534	108652	52642	151991	21322	704929	215081
704929	35021	30006	5824	250221	58430	3277	14017	112118
14017	7812	640004	52642	702874	50486	12933	10774	363510
10774	57247	65254	250221	56162	54269	35021	2650	72780
2650	820	15863	702874	248654	15738	7812	89831	8217
89831	115123	157457	56162	91985	45338	57247	354729	22341
354729	20729	6171	248654	859623	3966	820	115991	23938
115991	1605	138323	91985	178663	20342	115123	127485	68270
127485	182445	1120015	859623	222691	72250	20729	376666	68055
376666	100217	1361172	178663	18899	15058	1605	157185	116948
157185	139143	247689	222691	1258911	4024	182445	36186	20671
36186	86846	4496	18899	91662	269159	100217	194021	66083
194021	15816	72856	1258911	24692	41883	139143	108097	22106
108097	148181	140507	91662	371116	8460	86846	324676	407193
324676	142843	499972	24692	54284	28958	15816	1598372	113800
1598372	29560	21822	371116	229735	8929	148181	327214	104690
327214	29090	355243	54284	12942	377	142843	637256	49299
637256	527687	120	229735	119932	3579	29560	231873	934452
231873	585241	38058	12942	236652	9991	29090	1330	22933
1330	255887	39502	119932	462523	2428	527687	4698	104733
4698	69038	409	236652	244291	25208	585241	12520	54172
12520	35070	277953	462523	11908	6130	255887	22278	100601
22278	1469	781896	244291	184854	107489	69038	89353	254593
89353	4718	488326	11908	37291	189062	35070	54760	37989
54760	5144	10351	184854	2057866	1451815	1469	6486	103082
6486	4065	60649	37291	213311	29711	4718	45506	548357
45506	918657	49683	2057866	46783	33056	5144	408037	34287
408037	66883	66806	213311	466177	196678	4065	25429	174567
25429	478111	55048	46783	64361	248297	918657	41413	136978
41413	18616	2311	466177	67825	28392	66883	205808	15322
205808	18281	60049	64361	20558	7827	478111	15185	33873
15185	4528	194	67825	27129	183788	18616	147730	31412
147730	26240	56589	20558	288464	75501	18281	550977	157599
550977	23802	438272	27129	21587	81784	4528	231410	8970
231410	2310	58490	288464	97628	121735	26240	308221	204501
308221	49602	949	21587	38417	112652	23802	1769828	43354
1769828	23751	52	97628	6940	176511	2310	71075	57909
71075	2178	172	38417	23196	261148	49602	170725	6743
170725	3083	39	6940	5639	27798	23751	109681	68226
109681	88260	148	23196	14727	1607	2178	267326	30453
267326	18482	126469	5639	14234	6328	3083	48239	7228
48239	131448	57979	14727	138311	31216	88260	337763	108771
337763	71291	3336	14234	10078	92156	18482	255138	179968
255138	120758	790308	138311	383619	55914	131448	108829	789929
108829	847367	103694	10078	91673	58286	71291	572	113171
572	123853	7163	383619	10884	52749	120758	107582	172123
107582	176531	106641	91673	4243	7470	847367	175496	167122
175496	263241	294439	10884	168750	2395	123853	6040	664169
6040	266644	26654	4243	2896	16482	176531	834004	292719
834004	52535	343144	168750	96012	7495	263241	85201	33272
85201	29918	179459	2896	72886	21892	266644	150563	4060
150563	4118	59421	96012	4208	56920	52535	451233	5525
451233	154834	21014	72886	594122	38182	29918	936731	30828
936731	234095	69546	4208	135026	97457	4118	92673	8661
92673	233090	137287	594122	320607	118000	154834	181682	183510
181682	5077	38948	135026	10338	101901	234095	54161	70674
54161	931776	23324	320607	171785	147044	233090	62256	394636
62256	1327553	53044	10338	38714	97222	5077	178789	125125
178789	34490	403899	171785	11616	116946	931776	159382	144904
159382	101957	69333	38714	32776	562611	1327553	417546	10049
417546	128313	3101	11616	42005	18621	34490	69890	106542
69890	137838	56056	32776	233586	20368	101957	88943	482096
88943	61889	35699	42005	698	11376	128313	1222892	53434
1222892	301353	2474	233586	593	362693	137838	532945	15733
532945	30659	4037	698	23804	25263	61889	16412	8716
16412	34250	2162	593	27348	104719	301353	235759	848286
235759	5471	49498	23804	68483	294311	30659	13214	64879
13214	4818	2039	27348	9596	78567	34250	39299	269129
39299	48658	4698	68483	69557	274032	5471	351449	422482
351449	857343	6232	9596	196385	6375	4818	28257	348705
28257	420356	210072	69557	1387196	43365	48658	1149262	7693
1149262	126140	127410	196385	36150	54982	857343	17217	24219
17217	26166	56135	1387196	77229	63332	420356	123549	166978
123549	193279	83734	36150	249725	10667	126140	153136	2453
153136	217263	267518	77229	8140	45932	26166	11838	24727
11838	3572	130316	249725	26820	596	193279	60801	244229
60801	16735	45623	8140	14286	262	217263	117514	165773
117514	14446	15789	26820	28780	25927	3572	129730	208791
129730	45227	74608	14286	6713	7608	16735	99045	62617
99045	38269	80573	28780	25797	10793	14446	649505	12011
649505	3899	193306	6713	65706	5249	45227	183421	11355
183421	29767	22626	25797	33370	232153	38269	31501	62201
31501	66327	14917	65706	13019	261666	3899	684195	12290
684195	260489	84642	33370	89930	184441	29767	315098	19933
315098	77783	43216	13019	617523	413493	66327	109043	63529
109043	176311	58981	89930	158453	174237	260489	94941	143053
94941	109003	165291	617523	9034	81203	77783	1035302	405410
1035302	214982	79265	158453	7689	786399	176311	993276	61051
993276	112905	18908	9034	186774	1951398	109003	211962	13275
211962	21927	17107	7689	167561	440041	214982	14950	1189043
14950	37742	7476	186774	96360	127416	112905	244766	2381
244766	18456	76264	167561	44669	119369	21927	652088	32508
652088	15344	431	96360	152611	109097	37742	54443	745064
54443	58593	3108	44669	63122	442620	18456	414024	10774
414024	1048569	111476	152611	37705	80211	15344	5616	19535
5616	21838	77078	63122	710749	1534194	58593	33546	892767
33546	142290	143684	37705	2677	61828	1048569	65369	115991
65369	17751	11253	710749	18372	584765	21838	709447	12520
709447	14766	1272272	2677	54921	1696804	142290	295960	58067
295960	34800	25557	18372	23189	48845	17751	805513	45506
805513	246243	1600	54921	363149	118270	14766	162759	324666
162759	1372449	14698	23189	29953	2044203	34800	552997	9978
552997	161876	1400742	363149	178239	24503	246243	53920	124455
53920	383723	955685	29953	42495	533576	1372449	325	143908
325	39382	235430	178239	24413	10876	161876	1439	44937
1439	237342	459275	42495	112193	417684	383723	11785	86831
11785	140405	2094182	24413	781	633917	39382	507486	12548
507486	247152	262449	112193	42315	126522	237342	6841	53385
6841	264462	1228	781	278963	805	140405	128424	23038
128424	1708	15811	42315	20454	167	247152	255092	41356
255092	87414	356815	278963	14180	2139442	264462	113927	601744
113927	102687	93767	20454	278411	513451	1708	1512	157549
1512	19503	21513	14180	319239	197864	87414	3927	2278
3927	101257	8627	278411	250889	27169	102687	32410	283018
32410	140611	728379	319239	183815	293294	19503	25653	95387
25653	36576	166452	250889	13480	70017	101257	118795	12877
118795	627352	191935	183815	83223	70993	140611	37164	412932
37164	182275	141594	13480	95019	112	36576	206765	354294
206765	447108	21915	83223	2685	751	627352	490739	101148
490739	4868	77165	95019	71415	202	182275	483744	93647
483744	77429	164745	2685	160321	295715	447108	840407	1940
840407	27314	37987	71415	14166	34003	4868	37764	11381
37764	259071	354128	160321	15973	7246	77429	30693	152718
30693	33516	31772	14166	32725	9527	27314	887716	151466
887716	5620	64402	15973	190527	685785	259071	190393	1060552
190393	1442	3877	32725	148	108237	33516	7220	461892
7220	77985	37776	190527	189807	36563	5620	60525	108829
60525	4964	551666	148	149737	25893	1442	55751	108154
55751	85988	19059	189807	38364	394862	77985	53799	175496
53799	130048	17347	149737	80104	122860	4964	1149886	925245
1149886	36923	96498	38364	2612	68666	85988	120676	25181
120676	55511	111372	80104	161	94269	130048	75452	150563
75452	125346	56009	2612	79829	416625	36923	25895	116750
25895	46204	11551	161	8944	199680	55511	198883	224116
198883	1716	64582	79829	624	453826	125346	26397	110367
26397	109745	12534	8944	8253	311457	46204	17973	54161
17973	1099	107634	624	2656	263680	1716	457509	62311
457509	114906	46831	8253	2569	94305	109745	66827	126765
66827	978	38575	2656	461	55390	1099	1519058	51969
1519058	240033	241930	2569	9591	345383	114906	172375	475318
172375	35212	133288	461	9864	177738	978	1304	11986
1304	1736	211251	9591	53717	99304	240033	28980	339463
28980	2337	67902	9864	4750	23215	35212	10266	28257
10266	78445	208610	53717	225453	42510	1736	33272	391274
33272	4787	226430	4750	68826	6161	2337	454464	216296
454464	1801	629444	225453	135530	6708	78445	2197647	503
2197647	39029	321723	68826	12553	12237	4787	2212716	114224
2212716	186462	2376525	135530	45952	38341	1801	67391	307952
67391	7389	13379	12553	68271	40839	39029	61594	119013
61594	21030	347107	45952	632428	30218	186462	883384	17217
883384	11884	51997	68271	137624	361791	7389	48126	231073
48126	3184	16061	632428	35076	20231	21030	86470	106378
86470	39738	246913	137624	22174	20793	11884	1737916	10619
1737916	63741	136573	35076	4064	1329973	3184	49998	112954
49998	12475	493441	22174	176996	42159	39738	4196	11355
4196	52809	275782	4064	142817	233565	63741	148000	27535
148000	456978	56387	176996	80975	16622	12475	112991	26263
112991	36073	20693	142817	177698	9227	52809	73744	68834
73744	9902	174620	80975	1327554	24643	456978	23107	61469
23107	1002	20524	177698	71168	51111	36073	1586	42870
1586	45582	46049	1327554	281890	20762	9902	52603	21916
52603	10206	368471	71168	684686	101727	1002	19103	178192
19103	6936	1001	281890	323122	121249	45582	15201	8404
15201	20320	127891	684686	7807	24209	10206	125095	317513
125095	50265	83409	323122	32335	1073	6936	238776	565865
238776	74053	119442	7807	1161	6815	20320	34540	116431
34540	61928	125408	32335	2095	1450	50265	51757	1287248
51757	66426	28864	1161	8514	8503	74053	148286	80599
148286	107184	165633	2095	35068	18646	61928	190202	71713
190202	14387	35055	8514	1577	2458	66426	724148	5236
724148	278207	114090	35068	268638	332	107184	77426	3225
77426	277519	12422	1577	33075	1053	14387	725945	278802
725945	1649737	166121	268638	11123	786	278207	24281	218697
24281	1557967	4800	33075	89525	2903	277519	157797	79122
157797	2801641	85938	11123	1645	323	1649737	93610	30194
93610	303616	595648	89525	41959	502	1557967	99741	79099
99741	323626	45005	1645	16174	69777	2801641	113205	228046
113205	152770	68831	41959	1993	7795	303616	158234	133665
158234	3778	6063	16174	1606	3242	323626	295225	44919
295225	355224	24710	1993	99636	9319	152770	383150	347588
383150	84826	90565	1606	902	131151	3778	32590	139971
32590	18805	252930	99636	1426	1024	355224	141027	34422
141027	99521	361229	902	2862	197022	84826	359056	31564
359056	4035	57983	1426	266	11776	18805	28430	151733
28430	72660	4182	2862	42673	2258	99521	65873	37764
65873	72951	7061	266	28082	9201	4035	173509	63260
173509	22458	78389	42673	24362	271192	72660	6736	4768
6736	91443	84912	28082	39677	207108	72951	4069	944013
4069	4315	71050	24362	208930	1099	22458	296407	101115
296407	32040	75354	39677	242250	19620	91443	323010	12054
323010	7321	55830	208930	141472	35377	4315	11962	183385
11962	93525	41322	242250	41848	60422	32040	1445851	10585
1445851	142378	20180	141472	307964	20523	7321	102589	7041
102589	333196	61483	41848	22342	51385	93525	579798	57826
579798	100678	93512	307964	1271813	14940	142378	245943	25895
245943	2767	12389	22342	136811	19559	333196	91272	198883
91272	148556	12030	1271813	206387	25461	100678	1538886	26397
1538886	111676	27664	136811	68728	146237	2767	280968	68458
280968	4137	9769	206387	16302	14016	148556	1654915	40028
1654915	114976	7600	68728	1600364	16968	111676	207537	739
207537	13873	27307	16302	832650	3321	4137	275561	15134
275561	84260	25438	1600364	336774	17881	114976	2112405	5209
2112405	7100	7308	832650	132323	102738	13873	455596	43363
455596	98108	7978	336774	31704	7106	84260	190279	15480
190279	119979	9105	132323	160661	590478	7100	215630	4533
215630	151665	16477	31704	77913	29820	98108	2282661	7401
2282661	7798	76831	160661	6171	6407	119979	114796	3918
114796	40431	28581	77913	15882	317578	151665	4549	133187
4549	285	80404	6171	221513	92161	7798	255661	686689
255661	22088	10847	15882	889124	89508	40431	46576	73744
46576	12790	338507	221513	2236102	55750	285	575818	384957
575818	71738	10591	889124	105908	109183	22088	62224	12611
62224	30222	45776	2236102	355243	60568	12790	152636	16731
152636	713982	57203	105908	102086	84006	71738	20157	5178
20157	157052	139312	355243	134	73057	30222	75218	1198
75218	2006	428944	102086	889	71711	713982	444450	1586
444450	29491	256814	134	38058	28385	157052	1694856	52603
1694856	277548	6350	889	39502	22678	2006	273826	19103
273826	4635	137666	38058	409	18759	29491	2935117	15201
2935117	16382	15302	39502	790511	200110	277548	18151	54305
18151	22414	9149	409	269338	56090	4635	223449	927447
223449	560135	336209	790511	500097	205936	16382	703050	252143
703050	19513	112445	269338	31473	241347	22414	148767	10895
148767	831236	71370	500097	197653	12917	560135	326710	517078
326710	41493	109303	31473	1758	22195	19513	220259	25592
220259	213848	14695	197653	62242	12225	831236	378992	377349
378992	205619	49247	1758	96	976223	41493	13163	63991
13163	2977	2022	62242	98	1318	213848	113076	152788
113076	2253	36880	96	56589	2833	205619	24438	174207
24438	20212	13066	98	438272	28688	2977	210931	52917
210931	143697	1495	56589	59439	150179	2253	43506	92559
43506	1313597	270183	438272	224	66741	20212	156723	20874
156723	625651	1563	59439	39	20003	143697	60825	34270
60825	404030	623	224	126458	54803	1313597	76102	56679
76102	373329	18726	39	159	130932	625651	5162	422
5162	97640	1232	126458	54853	175226	404030	422986	83475
422986	5925	54582	159	3326	994	373329	62453	330112
62453	99177	15964	54853	25	13431	97640	4430	12612
4430	437281	328800	3326	103	232947	5925	106905	468135
106905	513107	217728	25	3587	268005	99177	5681	80223
5681	720163	746175	103	756769	43090	437281	17821	45555
17821	429135	42560	3587	335751	159990	513107	749795	475439
749795	119034	49999	756769	555667	26393	720163	185433	102498
185433	7054	216726	335751	1786074	321750	429135	19648	16847
19648	16326	1029017	555667	412435	49458	119034	5583	142459
5583	5723	283370	1786074	111571	842663	7054	3815	127347
3815	92298	153691	412435	342575	283214	16326	15272	241538
15272	33629	33010	111571	71568	78009	5723	61651	26274
61651	97230	1012571	342575	67696	207922	92298	25352	6736
25352	29885	178591	71568	131711	13809	33629	92132	4069
92132	10620	719840	67696	26654	705	97230	54368	155955
54368	42911	678035	131711	9437	160165	29885	5217	64621
5217	50505	22493	26654	43715	338375	10620	1023081	59280
1023081	68523	219676	9437	93210	154878	42911	23757	219797
23757	39055	49134	43715	113753	182760	50505	36943	17050
36943	6201	49785	93210	71339	24696	68523	28411	52846
28411	63879	53889	113753	11778	74816	39055	120300	70751
120300	587	414770	71339	45342	29249	6201	33772	84585
33772	612	343	11778	21049	138733	63879	837662	4229
837662	51891	704	45342	80041	66797	587	77665	22215
77665	25640	29900	21049	11446	288146	612	76608	292
76608	162794	300844	80041	12334	1423444	51891	78402	13518
78402	270872	53638	11446	15168	729285	25640	117797	270240
117797	184673	192200	12334	23324	205709	162794	123807	165039
123807	26034	757983	15168	53044	310857	270872	924413	294868
924413	11186	125876	23324	91277	134771	184673	97744	86792
97744	70097	13005	53044	384508	99113	26034	1580897	89431
1580897	9239	252546	91277	55304	1323711	11186	27993	27318
27993	1818	293647	384508	99644	129906	70097	398487	56852
398487	10467	216200	55304	100312	49054	9239	122415	219008
122415	71816	278945	99644	788162	293946	1818	92201	962352
92201	7723	844134	100312	744168	16525	10467	3407	51341
3407	20803	989040	788162	69333	49997	71816	92990	9447
92990	20547	114552	744168	97330	11105	7723	9836	13163
9836	18490	143220	69333	100643	15579	20803	18895	32168
18895	1241	113841	97330	85147	731845	20547	111551	60071
111551	8596	350603	100643	43044	101380	18490	41067	97027
41067	1615	15684	85147	2646	188329	1241	121419	23219
121419	836	85941	43044	5094	97865	8596	92283	88888
92283	3005	58341	2646	2444	532842	1615	971213	235369
971213	4062	53923	5094	1879	1304104	836	91614	26560
91614	32048	156627	2444	55857	217077	3005	4693	261054
4693	7484	1907295	1879	4698	138062	4062	32513	53368
32513	45163	184688	55857	315491	265608	32048	424654	205727
424654	7054	510586	4698	4129	1534061	7484	141237	81264
141237	3972	180370	315491	41157	139505	45163	1180332	3891
1180332	118775	25909	4129	26686	185604	7054	73440	1766929
73440	14249	153482	41157	55928	991	3972	10392	485645
10392	84385	819592	26686	2797021	33918	118775	3021	221157
3021	3916	309675	55928	134343	51322	14249	300606	139957
300606	64164	140954	2797021	33042	111	84385	139931	82003
139931	12294	58359	134343	23339	893	3916	286269	246189
286269	23032	31950	33042	2218	3470	64164	194660	65582
194660	20511	199758	23339	1600	575	12294	523932	20472
523932	13604	524060	2218	1415440	29962	23032	313864	34790
313864	34849	162568	1600	41167	18883	20511	86292	41628
86292	15463	712856	1415440	299774	94364	13604	70850	6090
70850	21717	53640	41167	434277	213128	34849	869377	193788
869377	8251	74911	299774	180467	2629088	15463	97602	163165
97602	19854	177657	434277	378281	995	21717	266119	1084
266119	148669	5061	180467	863232	133	8251	86169	1240
86169	337707	82062	378281	11135	384150	19854	46443	11934
46443	14209	65541	863232	733137	523693	148669	5224	43794
5224	10557	15436	11135	459275	10493	337707	24681	119122
24681	139801	147851	733137	1029324	457045	14209	329041	1962970
329041	11747	126290	459275	150378	84229	10557	127666	112586
127666	1250	270372	1029324	13814	15403	139801	110080	123995
110080	15174	2961	150378	30338	173358	11747	39704	96091
39704	2800	28855	13814	24147	53501	1250	16567	188236
16567	150448	33914	30338	340663	720162	15174	17436	50471
17436	21949	52104	24147	600618	45535	2800	2309	67533
2309	41697	229955	340663	94254	31750	150448	1279	238567
1279	397381	239221	600618	841318	58011	21949	18655	1048
18655	15479	218495	94254	439875	2224	41697	19554	1369339
19554	13760	61371	841318	97910	1038286	397381	39316	247676
39316	12086	36630	439875	79081	1608398	15479	36985	242130
36985	826	31271	97910	379393	81206	13760	21260	15546
21260	39155	2826	79081	1636495	127696	12086	506053	83940
506053	118064	40141	379393	133588	52700	826	63960	61185
63960	67685	236752	1636495	909050	54284	39155	48096	6562
48096	27854	3914628	133588	405513	78081	118064	530557	13963
530557	11323	53636	909050	101494	194122	67685	1533730	18868
1533730	70465	2471	405513	14409	683304	27854	233943	161751
233943	141362	2595	101494	140210	106277	11323	694600	17525
694600	8217	43015	14409	23239	96200	70465	161395	14576
161395	46279	245783	140210	250924	34331	141362	1005	380504
1005	63826	176386	23239	252248	23317	8217	1100470	106441
1100470	103082	10158	250924	19914	82710	46279	223463	346502
223463	180824	83254	252248	132797	7229	63826	189890	433761
189890	17196	358367	19914	50231	9443	103082	19279	14036
19279	48379	347768	132797	17752	23541	180824	38422	178234
38422	83046	146493	50231	319201	166318	17196	54864	163533
54864	91521	110200	17752	2751	92484	48379	13884	3329
13884	141188	23691	319201	70384	265365	83046	1382146	2221
1382146	30349	16712	2751	450927	48279	91521	96121	1963
96121	89210	232684	70384	151549	324863	141188	171532	138737
171532	141306	279308	450927	5564	84561	30349	383292	1991
383292	198923	64451	151549	2133	51484	89210	13311	765873
13311	24668	159391	5564	38301	35775	141306	149789	21689
149789	241655	26743	2133	55695	14727	198923	154706	11103
154706	26396	37878	38301	24858	26074	24668	359887	61272
359887	37135	13984	55695	200267	126471	241655	96195	156327
96195	31544	7552	24858	44622	35926	26396	60314	36381
60314	39130	48595	200267	38869	107752	37135	86842	78509
86842	331165	18546	44622	88413	32066	31544	741996	68496
741996	233077	113114	38869	41447	10078	39130	7291	84126
7291	100423	21406	88413	107239	365699	331165	131097	32513
131097	22709	95348	41447	6132	17920	233077	1244384	402390
1244384	154652	85678	107239	3837	91673	100423	424946	163501
424946	12882	413415	6132	230346	10884	22709	211690	1253772
211690	306974	234798	3837	85938	4243	154652	902594	3909
902594	463713	123876	230346	68831	168750	12882	2277461	38676
2277461	142478	283986	85938	315404	2896	306974	178980	20135
178980	31710	77113	68831	63802	117533	463713	26357	114987
26357	51924	7792	315404	12055	162295	142478	60292	113533
60292	2453	132401	63802	13077	4627	31710	1546551	120887
1546551	36210	234603	12055	2034	11339	51924	56849	357764
56849	161236	17006	13077	182587	560221	2453	82774	745084
82774	3066	222002	2034	273063	53836	36210	17747	3304
17747	2111	100264	182587	7351	37424	161236	57679	5867
57679	35736	14188	273063	55637	201623	3066	14989	275268
14989	36722	62286	7351	11872	68369	2111	15523	475346
15523	2293	3061	55637	14799	158571	35736	24672	73405
24672	112016	2377	11872	36059	65322	36722	560	361263
560	434149	21140	14799	512250	1420	2293	45717	79345
45717	27333	62249	36059	37304	1118	112016	9291	31257
9291	40014	40343	512250	113066	11616	434149	40426	303449
40426	252962	49124	37304	160059	8607	27333	23278	208251
23278	45828	144723	113066	51551	16771	40014	598619	110346
598619	41143	68614	160059	44049	73720	252962	191372	18198
191372	106244	79468	51551	131403	52325	45828	855855	22875
855855	55513	16165	44049	62932	21097	41143	563866	21871
563866	67310	151235	131403	54940	12516	106244	1753118	1982
1753118	142571	2297	62932	2666	42005	55513	12924	34138
12924	90598	77022	54940	250480	100637	67310	43927	95936
43927	7331	9404	2666	180706	61026	142571	164596	20490
164596	5702	699036	250480	108691	60348	90598	214686	10070
214686	119495	236014	180706	108518	26713	7331	150238	3129
150238	205171	65795	108691	29415	25392	5702	136160	146574
136160	136145	379105	108518	29943	11432	119495	91484	18348
91484	36139	935748	29415	242031	225648	205171	1308884	56023
1308884	219337	102496	29943	115722	11712	136145	18965	23742
18965	465435	1025	242031	221308	95250	36139	448696	172616
448696	5322	183213	115722	169077	415559	219337	312444	10221
312444	283947	30719	221308	14875	53619	465435	41472	16027
41472	70274	50231	169077	51116	382552	5322	160956	363721
160956	107671	95817	14875	22699	270934	283947	567395	58458
567395	54494	363744	51116	102220	267678	70274	370530	1924981
370530	89724	115285	22699	144889	37067	107671	6373	604152
6373	72765	170026	102220	3205	2460	54494	30360	46443
30360	175496	2587	144889	44096	87625	89724	4743	37257
4743	4311	8474	3205	9107	27858	72765	2421	138377
2421	3970	25737	44096	62916	47417	175496	109789	162812
109789	8088	16892	9107	96475	101254	4311	109417	8508
109417	6040	66471	62916	15024	109194	3970	31048	20347
31048	533287	42832	96475	314348	26820	8088	13199	163363
13199	385918	105650	15024	24159	15983	6040	1439	15614
1439	90705	3692	314348	10591	12797	533287	993	422712
993	85039	12699	24159	54486	6713	385918	36744	273271
36744	30618	66710	10591	58219	25797	90705	115260	75998
115260	2666	22085	54486	589096	99076	85039	70141	5224
70141	43675	588	58219	113873	13019	30618	165222	112557
165222	543570	24152	589096	29003	89930	2666	479583	5427
479583	50030	342	113873	24073	80900	43675	457827	50115
457827	101995	10040	29003	211885	77553	543570	21741	358900
21741	145433	390455	24073	601812	9034	50030	705135	57272
705135	27963	64492	211885	59621	6372	101995	798433	35822
798433	212	418713	601812	5960	24736	145433	637772	24763
637772	87	257006	59621	5076	239369	27963	156812	16813
156812	58714	24196	5960	28158	7431	212	375241	42352
375241	59	88488	5076	98425	49952	87	60610	25988
60610	43619	11462	28158	39241	962776	58714	192110	144330
192110	51392	62039	98425	15302	14109	59	1243043	5605
1243043	85335	32798	39241	9149	40942	43619	916048	120780
916048	131440	210375	15302	448654	184562	51392	217284	17436
217284	199901	66099	9149	71370	2212	85335	192582	2309
192582	20108	87319	448654	8117	62454	131440	741813	1279
741813	18895	23423	71370	86089	100028	199901	38031	18655
38031	10585	24388	8117	15097	64980	20108	604415	145540
604415	4409	20303	86089	14695	29630	18895	140060	241608
140060	245299	250928	15097	49247	693409	10585	307530	2534
307530	191872	42760	14695	7815	148850	4409	565509	199
565509	2657	27387	49247	171175	18711	245299	290568	52
290568	162317	58809	7815	563303	8945	191872	89413	6773
89413	48951	2548	171175	39580	154827	2657	452142	12133
452142	11850	369883	563303	2980	343456	162317	129183	8043
129183	5298	273869	39580	2343	197418	48951	29048	116948
29048	1077182	38788	2980	47656	116832	11850	58186	194221
58186	156473	23059	2343	1245743	54053	5298	8743	16842
8743	56862	179584	47656	153691	290298	1077182	1010011	48584
1010011	620087	209755	1245743	33010	3798	156473	17000	7024
17000	1061	190146	153691	891098	36926	56862	119539	97920
119539	2164	65783	33010	101030	15811	620087	212916	49371
212916	220906	28817	891098	6515	1986	1061	166129	649
166129	56159	52494	101030	19854	41637	2164	710529	227
710529	1737	59096	6515	172665	55752	220906	330308	11592
330308	218697	50900	19854	457064	27939	56159	29957	626
29957	67961	8980	172665	97795	38344	1737	12711	41319
12711	11161	119038	457064	164981	142821	218697	268840	226153
268840	30194	62433	97795	63839	20397	67961	669538	384166
669538	79099	4049	164981	636689	200217	11161	550628	50382
550628	28653	2266	63839	92658	235424	30194	94434	68610
94434	91488	48753	636689	1984855	24502	79099	73798	10746
73798	1201	253182	92658	1682353	155576	28653	77689	56148
77689	106704	23004	1984855	428532	35797	91488	106620	50650
106620	12805	138971	1682353	183395	626377	1201	755779	157257
755779	69914	610321	428532	171248	117559	106704	28615	182999
28615	607596	156720	183395	482130	38821	12805	518469	162134
518469	33546	43613	171248	94351	49374	69914	54033	19169
54033	252287	143617	482130	158224	33876	607596	23150	495892
23150	1201508	40848	94351	152808	8362	33546	87856	142225
87856	73258	271730	158224	414770	39777	252287	30022	6165
30022	155518	481482	152808	1047	26895	1201508	6354	1616
6354	107768	150674	414770	29900	3457	73258	49310	2987
49310	116163	409985	1047	337395	44669	155518	43389	336
43389	16823	117112	29900	1110188	152611	107768	1379225	163328
1379225	32410	820668	337395	260169	63122	116163	4493400	13116
4493400	6501	1384472	1110188	40211	37705	16823	694861	200445
694861	30693	1096176	260169	213287	147058	32410	130707	16424
130707	359855	320789	40211	11791	165211	6501	362704	4676
362704	16686	28576	213287	64436	6475	30693	963	23239
963	9557	494310	11791	385423	65436	359855	473549	382096
473549	82145	276944	64436	369440	162863	16686	185869	4044
185869	4491	44183	385423	44226	237532	9557	1466	54864
1466	7614	379479	369440	16225	111665	82145	37632	3143
37632	3681	362123	44226	85400	36442	4491	121210	13884
121210	263938	16751	16225	288790	4680	7614	121231	83152
121231	64592	178381	85400	40122	188621	3681	91306	8753
91306	27355	239610	288790	115700	100507	263938	361702	225911
361702	59952	702494	40122	1564012	6216	64592	43948	68119
43948	38422	610465	115700	38146	36777	27355	257759	162081
257759	59918	233428	1564012	255763	245155	59952	23803	12757
23803	200043	656979	38146	657107	412350	38422	13006	24751
13006	67152	215933	255763	73926	97835	59918	1063427	121621
1063427	23415	132926	657107	21415	131184	200043	1339336	261637
1339336	64746	66283	73926	590377	66828	67152	195001	42292
195001	82958	642	21415	204806	17252	23415	114514	13108
114514	20243	8209	590377	804059	227055	64746	92542	4044
92542	428748	111118	204806	53640	186871	82958	43861	252576
43861	43579	15518	804059	39755	8205	20243	2023	366440
2023	47758	15824	53640	126851	6963	428748	101665	17629
101665	1951	41153	39755	16112	1600	43579	38196	548085
38196	48144	13209	126851	147603	9546	47758	3287	194454
3287	7467	166733	16112	15436	276940	1951	36126	8935
36126	78189	35970	147603	513562	30287	48144	53405	8909
53405	530056	195991	15436	33914	36017	7467	4635	49255
4635	216465	53169	513562	243913	274020	78189	132319	130447
132319	32802	240390	33914	38146	41616	530056	75718	4239
75718	25021	24040	243913	450200	19910	216465	17394	696
17394	8335	102590	38146	50537	643003	32802	72414	14827
72414	148680	1629737	450200	18350	89269	25021	313589	24672
313589	317064	852991	50537	36630	7707	8335	107676	5343
107676	60946	82853	18350	31271	8978	148680	270325	7183
270325	37081	79877	36630	2826	96373	317064	492170	4129
492170	2417	112652	31271	40141	49882	60946	184488	25775
184488	25705	7991	2826	92218	8000	37081	305066	13138
305066	56173	49917	40141	46554	3166	2417	5135	63704
5135	29117	2392	92218	1540	3403	25705	112221	109685
112221	50499	14536	46554	44470	3413	56173	19278	300618
19278	80277	7985	1540	537402	25161	29117	117203	3968
117203	251407	80519	44470	64710	23778	50499	5149	23591
5149	99741	109035	537402	27065	37231	80277	222946	5471
222946	113205	96767	64710	28877	4858	251407	8128	13960
8128	102314	292204	27065	109894	298334	99741	158289	18623
158289	734295	105506	28877	109363	157142	113205	120710	50173
120710	8678	49994	109894	9817	41242	102314	16542	59507
16542	42815	486369	109363	103816	93666	734295	110240	305624
110240	15974	31185	9817	96949	4520	8678	1249	69317
1249	15717	133540	103816	291578	4486	42815	494110	6829
494110	10755	24476	96949	101284	234350	15974	715004	193504
715004	246361	9334	291578	261015	75795	15717		12063
	39242	7587	101284	399389	221102	10755		94732
	26310	109581	261015	182366	73269	246361		414231
	35964	10561	399389	241619	2677	39242		117146
	35121	30866	182366	368351	1881	26310		190445
	8016	292	241619	681410	8152	35964		17712
	61926	459	368351	266164	18774	35121		5314
	271473	72385	681410	14552	7817	8016		156898
	11488	518903	266164	326333	17406	61926		57989
	104733	174432	14552	78307	117318	271473		4973
	40357	3090	326333	149647	8441	11488		16908
	244984	57897	78307	188794	19600	104733		58090
	223151	26497	149647	1106297	20723	40357		456206
	58322	275925	188794	28909	6653	244984		101673
	21901	32153	1106297	315108	7520	223151		1011263
	45555	2795	28909	379026	867216	58322		2421
	621683	35006	315108	527582	26005	21901		37076
	11278	180072	379026	256693	12613	45555		109789
	18756	186921	527582	8548	24495	621683		140465
	32149	35561	256693	15143	108238	11278		2084
	3172	30670	8548	16712	5238	18756		1439
	56585	126810	15143	19538	119042	32149		993
	530911	115070	16712	175487	134280	3172		30400
	69896	359762	19538	113387	7182	56585		242500
	70751	106269	175487	56851	18372	530911		104066
	23396	554	113387	15896	78110	69896		44399
	253374	27552	56851	55753	7975	70751		93940
	13284	19227	15896	690273	24968	23396		58186
	42230	22646	55753	76177	205259	253374		3854
	83278	81005	690273	224159	124947	13284		57055
	290617	107886	76177	76974	38943	42230		75181
	93515	482	224159	22578	2783	83278		535630
	75170	18568	76974	95153	166466	290617		6883
	372232	30758	22578	2000	42495	93515		18198
	185151	129781	95153	41943	99767	75170		60395
	86610	41894	2000	2489	37787	372232		146025
	147640	13876	41943	1695	87379	185151		9167
	102695	4850	2489	3522	93373	86610		303420
	263595	66922	1695	280947	29514	147640		267373
	67	845535	3522	6788	111261	102695		213338
	703050	62225	280947	29399	16017	263595		21636
	2297692	113022	6788	156415	60485	67		23969
	191356	103009	29399	122001	395682	703050		5126
	84170	86144	156415	4442	513118	2297692		561
	482841	11789	122001	211913	4114	191356		1133
	698519	4422	4442	131455	20083	84170		137922
	60788	39933	211913	79723	18041	482841		49310
	13163	70258	131455	11760	135451	698519		43389
	32168	39299	79723	40396	1936	60788		13171
	60071	160987	11760	33028	20454	13163		37936
	127457	1069	40396	21536	14180	32168		2186
	81677	34259	33028	48595	284109	60071		212
	24438	126702	21536	18546	58721	127457		628
	5288	40523	48595	194290	137475	81677		9066
	66725	8363	18546	59537	117345	24438		228545
	1397	4190	194290	324473	250889	5288		23097
	19916	157124	59537	398740	197719	66725		40750
	13155	21022	324473	3061	56189	1397		100757
	13747	37065	398740	21747	123481	19916		2710
	3405	5638	3061	1770	41544	13155		22631
	459	204134	21747	62249	100654	13747		155730
	22696	132106	1770	7184	94265	3405		5073
	43506	1690510	62249	14174	56733	459		3928
	15520	375	7184	649	1552	22696		63607
	5478	340165	14174	76701	15973	43506		205966
	180355	110421	649	40343	32725	15520		4701
	16195	11672	76701	32101	919	5478		17223
	53368	3700	40343	17023	8672	180355		30254
	137388	39220	32101	144723	9864	16195		13607
	65580	8188	17023	25413	53717	53368		2023
	84023	57956	144723	43201	4089	137388		1322
	3891	537	25413	79468	90038	65580		82178
	10708	56512	43201	123145	9552	84023		16922
	124345	3176	79468	23894	11832	3891		132319
	271196	130469	123145	20361	15805	10708		89808
	68514	15471	23894	2297	14748	124345
	167030	30422	20361	16356	101070	271196
	285787	64777	2297	60666	285078	68514
	424206	24814	16356	329721	4750	167030
	206818	261355	60666	322636	155162	285787
	666968	34301	329721	153849	70291	424206
	47437	121639	322636	3556	68826	206818
	499306	9041	153849	102835	71222	666968
	101334	2627	3556	47748	64308	47437
	74845	129958	102835	145188	96266	499306
	139957	102437	47748	6332	431149	101334
	82003	12491	145188	28338	40810	74845
	8396	21208	6332	18567	20542	139957
	209690	5098	28338	15785	265235	82003
	271494	26881	18567	60867	130208	8396
	241506	26810	15785	10158	381170	209690
	496135	229578	60867	57803	12553	271494
	216802	106035	10158	28675	38716	241506
	333711	226675	57803	454947	75507	496135
	105671	521668	28675	20449	632428	216802
	85834	712432	454947	19238	137624	333711
	977255	44007	20449	405162	35076	105671
	1104837	77303	19238	150157	26238	85834
	14061	7542	405162	3261	28904	977255
	32345	467308	150157	3415	148092	1104837
	32830	35359	3261	4033	142817	14061
	120473	1457648	3415	2893	56589	32345
	70913	218046	4033	31935	24386	32830
	11533	127636	2893	34444	60971	120473
	16187	99684	31935	343033	91972	70913
	3731	31342	34444	316897	24755	11533
	59585	134422	343033	45669	115951	16187
	126059	24137	316897	69568	264307	3731
	22716	91406	45669	45020	947296	59585
	17821	116	69568	413535	71168	126059
	148849	815	45020	51362	22371	22716
	6596	51165	413535	73578	259519	17821
	152758	21101	51362	36482	124729	148849
	4179	50321	73578	29449	71139	6596
	75637	446650	36482	6042	426982	152758
	65063	168798	29449	173766	61836	4179
	1991	98523	6042	11787	151408	75637
	61094	152535	173766	10578	171714	65063
	85970	84517	11787	120912	7807	1991
	138122	22719	10578	170659	98366	61094
	476098	376639	120912	84546	113709	85970
	1268	78443	170659	34974	57348	138122
	3321	16165	84546	14189	24087	476098
	32792	179386	34974	3722	25495	1268
	123287	7718	14189	78715	7085	3321
	123807	321971	3722	10946	5059	32792
	93792	103793	78715	75096	26327	123287
	97413	426848	10946	18751	35591	123807
	500134	41764	75096	113536	1890	93792
	102115	38185	18751	40848	6624	97413
	169904	6799	113536	271730	35068	500134
	103258	32890	40848	481482	254279	102115
	32305	247905	271730	96619	49011	169904
	70660	366008	481482	54055	11123	103258
	44064	148049	96619	150335	43062	32305
	7577	31525	54055	2035864	46463	70660
	75573	37086	150335	18941	1645	44064
	2936	774	2035864	208629	58133	7577
	148405	110985	18941	72439	1993	75573
	1599758	643	208629	23525	1606	2936
	379399	22658	72439	130192	99636	148405
	715727	62145	23525	617857	70755	1599758
	558507	294138	130192	583518	64039	379399
	856802	2342	617857	430481	380663	715727
	140029	1673001	583518	233428	39104	558507
	53259	35647	430481	108835	522697	856802
	434943	201532	233428	548144	22342	140029
	798	8079	108835	315364	97712	53259
	64309	670306	548144	2296	1310912	434943
	185314	236368	315364	63291	206387	798
	493631	41323	2296	2103	85030	64309
	178909	4332	63291	2980	949491	185314
	91614	22752	2103	178742	650873	493631
	4693	56407	2980	32108	663441	178909
	354418	1164	178742	132926	169209	91614
	155658	2098	32108	61563	469097	4693
	131374	39472	132926	25386	31704	354418
	77571	94047	61563	8706	81117	155658
	529	262620	25386	111118	79544	131374
	16027	3044	8706	33757	77913	77571
	3048	52239	111118	17585	6171	529
	17412	9061	33757	23719	84086	16027
	181230	2924	17585	57352	377065	3048
	16631	3333	23719	16740	102086	17412
	65889	6180	57352	7797	134	181230
	25855	23650	16740	105228	889	16631
	219993	2884	7797	166972	38058	65889
	174278	2766	105228	74014	39502	25855
	252356	4940	166972	25082	409	219993
	140677	48397	74014	42324	1059849	174278
	73466	35690	25082	13209	340411	252356
	203240	72427	42324	19204	147915	140677
	116368	69788	13209	3031	71000	73466
	120929	571215	19204	29695	116489	203240
	213153	50378	3031	49196	53408	116368
	310312	24530	29695	479	23368	120929
	1232775	524	49196	24318	40632	213153
	131117	12804	479	65417	96	310312
	541	8918	24318	124531	98	1232775
	1095424	229184	65417	73444	56589	131117
	175087	35912	124531	12516	438272	541
	70850	492	73444	387982	3474	1095424
	166546	41223	12516	124096	28	175087
	352152	15592	387982	24040	55486	70850
	350679	37575	124096	571	451	166546
	360203	72886	24040	80139	224	352152
	3518	1634	571	361	39	350679
	56711	56929	80139	4435	92304	360203
	1747	10054	361	7777	32938	3518
	88399	3515	4435	226750	1375	56711
	914477	4749	7777	124158	57979	1747
	133933	161438	226750	913356	225	88399
	91983	98484	124158	1227771	103	914477
	696189	28907	913356	82853	3649129	133933
	584449	178252	1227771	79877	197567	91983
	19703	57639	82853	112652	300236	696189
	46443	28141	79877	653344	225478	584449
	37257	166406	112652	49917	199407	19703
	138377	253888	653344	2392	79806	46443
	313280	18870	49917	14536	219706	37257
	266909	50973	2392	7985	70286	138377
	75998	730469	14536	578525	115000	313280
	5224	20204	7985	105506	64459	266909
	27070	155542	578525	108918	16439	75998
	14875	70071	105506	707851	42982	5224
	45379	111053	108918	40807	3891	27070
	24681	2356439	707851	55138	244803	14875
	3862	43218	40807	164725	106831	45379
	5347	271826	55138	2860	137287	24681
	71166	354370	164725	148118	236961	3862
	2091	219175	2860	10092	165253	5347
	1216	11817	148118	26399	51715	71166
	22021	28903	10092	86827	20389	2091
	34035	15113	26399	11280	44551	1216
	5951	324383	86827	45218	109256	22021
	10238	47779	11280	32704	10896	34035
	3066	270301	45218	656441	108243	5951
	1201	23779	32704	617693	49967	10238
	12620	261234	656441	87216	2783	3066
	2746	92402	617693	266450	52632	1201
	24763	309053	87216	327409	52655	12620
	59165	123348	266450	301586	49661	2746
	77588	599281	327409	36039	85245	24763
	43930	608016	301586	131885	5488	59165
	76850	79410	36039	1048	238068	77588
	12388	83411	131885	75051	90197	43930
	2309	690529	1048	34106	27459	76850
	1279	102721	75051	49249	12334	12388
	18655	654904	34106	5047	15168	2309
	19554	2605522	49249	538470	53044	1279
	10742	442594	5047	72385	537718	18655
	28574	61173	538470	447917	3346	19554
	211735	92455	72385	458481	4113	10742
	8763	225101	447917	108814	5793	28574
	9963	78883	458481	70297	47163	211735
	2534	65912	108814	97370	13359	8763
	93	386802	70297	270471	16415	9963
	293	252339	97370	40039	12704	2534
	12950	70605	270471	129961	57027	93
	43844	716	40039	69954	56830	293
	485	48847	129961	29921	279802	12950
	13483	1472121	69954	33328	14202	43844
	8847	28807	29921	63180	69333	485
	37542	136998	33328	108747	94856	13483
	14515	223746	63180	39019	2474	8847
	44613	1613	108747	260136	84495	37542
	357	48028	39019	23166	11898	14515
	3894	56536	260136	217414	89397	44613
	23666	24572	23166	54797	8993	357
	793	71899	217414	33100	34051	3894
	3022	6172	54797	128692	7740	23666
	32290	3304	33100	28968	2444	793
	6773	17299	128692	71570	1879	3022
	331345	331717	28968	218	55857	32290
	65426	217299	71570	16692	4698	6773
	2425	1202339	218	42534	6298	331345
	4599	14023	16692	160431	5338	65426
	78665	104913	42534	4431	228971	2425
	26655	14292	160431	102519	4705	4599
	7114	15590	4431	353255	731585	78665
	17893	3056	102519	53112	65175	26655
	2526	53489	353255	56397	73359	7114
	61434	138298	53112	51489	319246	17893
	55949	214388	56397	482	12295	2526
	162826	111527	51489	18568	93753	61434
	687933	185210	482	21982	319179	55949
	66086	32713	18568	254191	12478	162826
	48960	5865	21982	11594	57265	687933
	254296	6245	254191	18522	5882	66086
	276261	160244	11594	192827	315491	48960
	101338	51533	18522	111351	4129	254296
	13730	61458	192827	39277	1132	276261
	1418662	10640	111351	11600	23856	101338
	141001	4238	39277	77532	23172	13730
	350587	6444	11600	18268	295455	1418662
	436955	176	77532	58399	7340	141001
	18933	548136	18268	10763	11702	350587
	32310	686541	58399	27182	108457	436955
	325	466319	10763	98918	69781	18933
	301	970460	27182	7440	459287	32310
	104825	91778	98918	36568	36706	325
	18264	1203833	7440	11253	206621	301
	434734	782280	36568	67251	50601	104825
	20790	439122	11253	29533	357818	18264
	129738	58504	67251	3876	165291	434734
	58395	38781	29533	1869	79265	20790
	18275	105557	3876	395639	18908	129738
	30128	805967	1869	58963	24583	58395
	10360	84832	395639	385188	76695	18275
	2124	73810	58963	364400	32732	30128
	157257	26948	385188	150995	65703	10360
	57958	60421	364400	11334	144039	2124
	66300	103577	150995	3129	11934	157257
	8027	47393	11334	174018	147568	57958
	169248	12496	3129	181611	154937	66300
	43600	217961	174018	1856	160086	8027
	380115	59848	181611	136980	27403	169248
	43851	3630	1856	13698	31233	43600
	35796	68377	136980	1545	10060	380115
	18689	43578	13698	15350	67212	43851
	204853	29316	1545	66617	36722	35796
	471258	63826	15350	6699	578045	18689
	38409	3236	66617	414987	281669	204853
	190168	24692	6699	129346	819	471258
	33295	27853	414987	92097	40821	38409
	20225	27598	129346	88970	123771	190168
	43871	90024	92097	3979	459275	33295
	78129	2377	88970	4067	368076	20225
	2399	72803	3979	237897	42774	43871
	3766	158815	4067	9027	61245	78129
	4603	3048	237897	25245	737006	2399
	163328	4322	9027	120120	521896	3766
	126803	48858	25245	28213	77165	4603
	4292	6097	120120	65725	45057	163328
	17391	86404	28213	4234	38450	126803
	152651	5487	65725	47303	122337	4292
	34082	6662	4234	4417	75124	17391
	9437	2552	47303	2719	104932	152651
	16424	62837	4417	12808	64402	34082
	435467	16282	2719	12616	3877	9437
	3293	51094	12808	55043	8987	16424
	20588	2205	12616	73317	9220	435467
	154631	79147	55043	5607	19569	3293
	76869	22388	73317	9763	5696	20588
	881717	47231	5607	31044	328006	154631
	36239	206912	9763	12181	145000	76869
	199576	213042	31044	148429	72964	881717
	168604	5077	12181	39059	132904	36239
	43086	396233	148429	1150	56009	199576
	23912	17995	39059	62168	11551	168604
	257345	219908	1150	86035	64582	43086
	8935	485450	62168	85082	14256	23912
	9324	48658	86035	94369	13941	257345
	126974	1919	85082	241871	57271	8935
	9713	118826	94369	1575375	11818	9324
	803	91177	241871	115510	11720	126974
	615	28417	1575375	450586	252503	9713
	4239	6008	115510	90391	477796	803
	27145	281835	450586	62299	184289	615
	8467	80226	90391	14668	524389	4239
	39348	97082	62299	15413	508929	27145
	1078	150544	14668	50221	75276	8467
	869	423465	15413	29040	7931	39348
	22409	6031	50221	24737	8307	1078
	109685	216686	29040	17618	28860	869
	300618	19383	24737	156272	171075	22409
	3968	33216	17618	65852	158843	109685
	23591	1407981	156272	175765	537785	300618
	55258	672023	65852	1300	145839	3968
	19853	146427	175765	72138	2105384	23591
	150238	6997	1300	164932	1407800	55258
	245970	210826	72138	35778	4357	19853
	306263	72679	164932	690324	107587	150238
	655187	39130	35778	125361	16061	245970
	583357	18234	690324	1453038	225480	306263
	1519	217487	125361	42920	21433	655187
	8148	43809	1453038	8188	319201	583357
	52142	94671	42920	118181	2751	1519
	27777	442842	8188	130469	58079	8148
	12063	72552	118181	45893	219	52142
	358245	142920	130469	333379	511	27777
	150718	243748	45893	17567	116	12063
	117146	21772	333379	1134	138	358245
	33067	172748	17567	31870	136573	150718
	175090	329318	1134	25409	493441	117146
	5314	1561947	31870	276329	61297	33067
	93111	511885	25409	25224	132747	175090
	80139	21301	276329	10171	138125	5314
	217303	96896	25224	309902	20693	93111
	170219	64980	10171	767951	195144	80139
	312444	46070	309902	82301	224890	217303
	41472	337653	767951	11726	190631	170219
	51077	39382	82301	2904	127891	312444
	181427	52000	11726	453	27989	41472
	1422	205660	2904	714	11672	51077
	140509	108305	453	7956	49957	181427
	37564	17829	714	887	17218	1422
	57630	117893	7956	27271	31073	140509
	75519	301295	887	97817	150242	37564
	542685	81598	27271	137503	509198	57630
	52524	57661	97817	8011	203701	75519
	2421	111380	137503	3694	617690	542685
	146865	382452	8011	142424	38770	52524
	57755	135126	3694	169052	22646	2421
	84794	270385	142424	15439	17692	146865
	2249	11958	169052	6096	71302	57755
	102797	792440	15439	4822	17092	84794
	41120	474897	6096	56008	221216	2249
	272893	620188	4822	159197	19665	102797
	240907	51586	56008	17281	15293	41120
	186091	558020	159197	112632	291504	272893
	120187	790187	17281	235106	289707	240907
	13199	244840	112632	22887	520655	186091
	30340	55764	235106	2879	28864	120187
	1439	123563	22887	1698	2024	13199
	930	61102	2879	54139	307900	30340
	26723	211486	1698	7151	4854	1439
	24065	143660	54139	48921	12422	930
	49934	801194	7151	138968	127262	26723
	161177	308620	48921	32755	9662	24065
	266888	362172	138968	3361	128033	49934
	66191	144089	32755	45992	203067	161177
	32470	40093	3361	512	2746	266888
	32656	58001	45992	354367	48246	66191
	250738	49104	512	407050	975	32470
	278718	46224	354367	804177	419776	32656
	135657	162421	407050	10212	675722	250738
	28538	179340	804177	21205	103889	278718
	719125	1031	10212	455164	5564	135657
	114050	133543	21205	704165	2133	28538
	480715	70379	455164	301446	3220	719125
	145268	560677	704165	121310	3405	114050
	111268	953587	301446	51092	33465	480715
	653228	196272	121310	35359	38301	145268
	250431	179448	51092	15499	172104	111268
	2203021	52751	35359	91579	6132	653228
	707971	27933	15499	1455512	3837	250431
	50401	101618	91579	797785	230346	2203021
	46807	6296	1455512	1576489	47932	707971
	232841	24124	797785	402454	38006	50401
	307723	10353	1576489	54071	22625	46807
	66801	993453	402454	459198	94046	232841
	90011	6466	54071	247137	25214	307723
	44072	177083	459198	25983	93475	66801
	21194	230624	247137	18324	382619	90011
	10256	68485	25983	20135	10967	44072
	129804	252851	18324	24582	132189	21194
	1163607	53299	20135	2244959	36345	10256
	58881	1577684	24582	5162	130717	129804
	30532	647	2244959	12211	655208	1163607
	6543	549629	5162	200565	93402	58881
	103223	936449	12211	35385	16196	30532
	221730	270288	200565	32311	5709	6543
	116929	1300382	35385	196317	18810	103223
	50491	403262	32311	54642	47129	221730
	10759	501605	196317	237105	42790	116929
	1513	50993	54642	2601574	221210	50491
	399090	94398	237105	90994	160431	10759
	53052	1126926	2601574	318469	122757	1513
	77143	116643	90994	2970630	147282	399090
	230431	180196	318469	266959	136504	53052
	56728	69405	2970630	139626	305402	77143
	22094	87956	266959	125433	179775	230431
	16046	40738	139626	16781	4979	56728
	8743	8169	125433	310919	52221	22094
	11685	7007	16781	2948	224677	16046
	24435	163069	310919	96143	119252	8743
	3289754	32156	2948	81501	44871	11685
	42566	15402	96143	80396	10740	24435
	160256	171073	81501	3074	29754	3289754
	160916	8092	80396	90048	9188	42566
	7187	56747	3074	84025	49617	160256
	152608	16526	90048	40745	19214	160916
	70417	125843	84025	291360	351305	7187
	115625	108550	40745	297841	39956	152608
	105055	1716	291360	66604	162039	70417
	5463	2785	297841	170448	13077	115625
	94434	78314	66604	33045	2034	105055
	581406	34348	170448	318770	182587	5463
	428656	140633	33045	125986	247333	94434
	125802	9903	318770	16165	25730	581406
	281230	30252	125986	339191	7351	428656
	2737431	4960	16165	169884	82308	125802
	18662	1736	339191	84658	12240	281230
	146892	23131	169884	284306	120302	2737431
	13219	5549	84658	203441	203065	18662
	68595	42469	284306	38185	11699	146892
	278596	32914	203441	24760	17470	13219
	531657	12070	38185	16405	149246	68595
	333990	107812	24760	6447	52857	278596
	9788	2765	16405	940	487929	531657
	1039233	1097	6447	39184	489924	333990
	241247	93035	940	5473	79723	9788
	77912	28556	39184	111637	132192	1039233
	3487336	11182	5473	130795	140462	241247
	130707	586003	111637	354065	86294	77912
	734	1519	130795	237518	64217	3487336
	323	20980	354065	317455	239821	130707
	14136	24478	237518	31525	18243	734
	1757622	39601	317455	205882	31246	323
	133320	979	31525	90032	12822	14136
	79556	11394	205882	12631	635411	1757622
	179224	210343	90032	470	49955	133320
	160498	14528	12631	391	62165	79556
	2473	5171	470	8129	7061	179224
	45129	9129	391	20727	78389	160498
	42626	6810	8129	643	391436	2473
	1235	46957	20727	279717	260586	45129
	2023	86341	643	99224	133572	42626
	3529	12756	279717	152521	141785	1235
	77220	10936	99224	137624	70395	2023
	1006218	87439	152521	163488	279910	3529
	189589	20659	137624	55978	64587	77220
	951796	70585	163488	28652	36059	1006218
	774137	37179	55978	7705	205799	189589
	3271892	8647	28652	203877	94408	951796
	945358	21451	7705	11594	1103	774137
	175238	379105	203877	703630	174027	3271892
	777960	4301	11594	47690	36913	945358
	2342923	240773	703630	168119	14070	175238
	89599	543919	47690	100469	8599	777960
	208326	1495430	168119	32951	4601	2342923
	180744	241374	100469	46080	10034	89599
	1228809	271077	32951	15585	129190	208326
	142428	59365	46080	10917	22003	180744
	93249	107484	15585	57758	386	1228809
	579065	27131	10917	96866	720	142428
	19751	11973	57758	192764	5332	93249
	155809	24580	96866	148931	125291	579065
	143225	18887	192764	31904	12981	19751
	2795549	11190	148931	65297	14582	155809
	58753	2012	31904	73494	138479	143225
	66256	2866	65297	19481	10286	2795549
	49297	2983	73494	6627	113066	58753
	313677	88575	19481	173125	160059	66256
	35998	4147	6627	12984	215831	49297
	18824	196708	173125	108614	13442	313677
	231483	90342	12984	102731	42991	35998
	339788	224893	108614	4652	31883	18824
	27283	127106	102731	4780	23738	231483
	13710	10541	4652	4284	57216	339788
	31773	37356	4780	416857	288502	27283
	11410	23101	4284	957	3206	13710
	102437	453643	416857	49722	54319	31773
	7582	189845	957	11741	13659	11410
	28866	114783	49722	8406	210922	102437
	5149	121571	11741	66915	16597	7582
	215360	278207	8406	2040	18278	28866
	7586	828653	66915	20254	82126	5149
	507114	26668	2040	2263	34087	215360
	153331	35938	20254	5570	9718	7586
	23188	420621	2263	1228	80718	507114
	178118	522245	5570	50488	17402	153331
	66105	65572	1228	202708	14342	23188
	51962	60835	50488	404143	24098	178118
[truncated: 4,066 more rows]

## Sheet: 1i FVB_Drivers - LM-Spec summar
	Region size	Region #	Gene #
PyMT gain	160.686	2012	5831
PyMT loss	187.435	3186	6373
Myc gain	209.473	4510	10337
Myc loss	129.564	6066	12233
C3Tag gain	230.493	302	960
C3Tag loss	191.066	516	2249
Her2 gain	281.78	1464	4881
Her2 loss	145.55	1539	5285

## Sheet: 1l PyMT F1s region sizes PT and
SeaGn PT	SeaGn LM	Balb PT	Balb LM	BL6 PT	BL6 LM	BL10 PT	BL10 LM	MOLF PT	MOLF LM	CAST PT	CAST LM	AKR PT	AKR LM
4129167	105688	12582061	6623	1625777	302429	11593	1159323	3045159	6440391	21611170	21574925	4616012	395238
2082670	188152	1617475	451696	13488587	4483483	7135833	22280871	658367	105537	9667985	9598619	2672807	978351
465061	3285060	12290559	252074	11377472	694502	7297391	7530479	1172271	918367	13249687	3006751	3719846	338112
349313	1658399	537496	1757990	4904188	604999	1615636	6097837	1543796	4914978	4387947	721585	1023642	2017426
1399795	1013597	3980337	117785	6575579	6291191	738049	12202177	898295	2960	6323386	384118	886979	1274374
1166897	5123480	1629841	1148297	1736496	2312830	8044039	21417952	5310107	15557649	475188	5424062	3769856	130612
2849783	610792	15926622	787396	1332744	1817633	14687360	31011653	4871775	602957	5777567	7294127	1224417	733400
5460341	721991	4087531	927953	6967895	11377472	15807749	7538324	6522952	3753758	6056504	2344043	8397205	435026
524741	563533	2415887	2036701	7199069	1090466	6682825	5125862	4992531	454363	8221265	2622254	1648430	469478
10519351	118427	2594109	256582	7735191	751217	3458764	2815513	6036095	1713237	2538401	419439	1732497	667836
3088745	2892437	12878322	143955	6372260	1143982	18054035	6960330	4533157	3990858	8896452	8167730	1704741	1368571
499477	1557655	2605023	46735	13451469	6047284	2839262	8463308	38299	1483967	2115813	12599129	818423	819399
2746548	1389286	3221821	216377	4663538	670048	4864497	12778211	236658	6646397	7625831	5619976	4265206	435369
132240	221817	10357525	98218	1466063	1390424	1277029	4920292	139395	271299	2227788	1843523	5639952	666072
2827571	151311	599703	30502	4632924	897477	815724	18559479	10220081	835097	10492564	4683172	2793781	99884
53654	607349	1454782	1612354	4699471	906836	5129327	7687423	609494	2398814	7058392	9065874	1451495	18604
1874207	529867	561468	236109	355250	1734853	5378970	1792811	1754272	5099692	16443471	12520899	4984280	2048331
1989095	557228	1385220	1566137	851414	1257428	7012030	5133083	3495691	3096583	2791788	6969480	4278205	177543
3806986	1625359	82543	721074	4629111	2513996	5668786	5289305	1274040	1229570	16843823	17620459	1066680	2251715
685916	136435	204989	426873	8465152	6911227	4908896	17553731	58321	671116	8955914	2500963	261807	45699
1658662	528471	85456	976115	1069915	1090471	41080828	7217987	578741	845521	3069058	1322805	1476533	206673
1685019	1002072	18725	457558	1859207	3694901	24689822	3927056	4531750	580763	4307892	8911371	126716	624161
467636	362767	3585343	611993	1060727	793248	30543428	4908896	713915	482705	1741777	2916605	269445	1712244
351858	1457418	8202335	418112	10505594	403876	16570334	43952940	1551508	542779	2871158	3504706	3434452	199590
1396296	819021	3586653	12473	732226	885762	9116620	7789449	1979930	16267200	5034236	9709912	1511640	25701
1358372	680951	1566559	64436	3476744	756590	18970437	16666618	4127747	5952810	254567	7096746	3846334	65945
546968	1783419	2317501	19147	2204844	986616	1194083	11762756	484442	2987369	1286943	9180255	1746737	111735
1649202	2373400	18370930	120158	1595027	577110	6934885	9130288	286184	4674103	2033303	8491380	2301921	1202
1141675	177602	953	449394	4414750	1562684	5878942	17340839	989176	13763363	2948760	3846561	164072	155679
716697	1783626	297	400875	1167661	6816309	8649101	4672410	482705	2810541	6956343	4672783	985055	91007
2976469	2050973	430	1364605	6120092	4807456	2692102	16388311	2784382	6538054	9226709	8377582	345462	148398
753795	4481162	79	114384	1485966	6651925	5624464	4636966	310916	2764256	10778873	1934818	2759169	1160578
803384	638336	316	202453	756590	1746501	929222	7591469	1340362	87	1553514	168556	1022	1156759
12800	1404566	170	25721	2576928	10544099	5162487	12143424	272780	303191	35395	428869	41	483905
74064	2593022	307	688271	987914	1078932	3434243	13854755	1840953	607213	2234003	35797	343	1108951
115744	2081541	265	1032859	577110	1365994	2054491	5718066	614662	1051392	3775988	5332887	309	508734
17238	454270	174	156714	2132369	267984	1455892	2109672	128404	1140832	4456024	8833551	39311	4917
180535	446536	309	84	6883856	64918	3227198	1082649	1261880	43506	2030396	1380205	252093	57511
170219	62147	416	269	4868047	1391151	8484926	4334300	9624155	1038812	2079992	429861	324968	41432
94	26931	203	2006469	2261851	1625777	5048659	2199288	6232479	753393	2803404	2826874	205	78065
108080	74064	1570	1233751	1201073	5063927	2107715	7059679	987459	501826	3077932	6053753	2181	62612
8032	115744	282	683841	2728863	388677	2902578	7942846	3084868	1400443	1840483	3470501	507	50536
25972	17238	314	246579	10583190	756739	4143236	75036	9057415	1222964	9391756	9880766	294	35251
702834	26885	157	3006076	1078932	330596	2797903	282	6422440	1192468	6302633	398493	13825	371988
474177	44193	194	257657	1365994	71683	927198	6155215	170901	2022397	11198209	3114657	349	39799
602368	96141	246	285682	1625852	456424	398370	2517942	458227	1531556	9042683	10396695	233	498733
65222	170219	242	153652	207075	1530874	8799152	2265304	498086	1325000	5113721	9230399	197	384209
109692	22495	150	47641	635320	3264076	1176311	4296955	358141	14794728	9942468	4619507	1992	300243
681017	22099	259	768795	2101060	4036717	8569946	170936	2947217	6155455	8077	6956343	114	586231
162043	108080	175	38244	254040	2181435	5049831	3001727	913409	1236322	9938417	1523500	1524	185150
42230	117154	228	2881620	829926	12678742	4753002	290545	144228	2740659	3201374	8414611	238	642005
39089	25972	297	120376	1625777	2516394	1509722	1728340	2406036	1649901	3676511	840878	7597	1089268
15819	807008	270	7325	1426007	705445	1114634	4966857	1451300	3248633	17700474	5529844	491	276059
18408	82351	294	811039	1296223	5555672	7150356	1057466	4110570	2069843	7695879	362777	168	562969
53300	630527	1178	1527738	1875040	1757610	5926935	1633262	72351	1568497	4479632	4313509	122	242836
38900	518643	296	36317	350442	813840	765809	633890	4937887	8131833	13780160	2201883	697	271
160869	41377	171	39187	1106119	12424199	1652837	664039	142378	245129	1534729	4714277	250	1992
78624	734330	223	78398	283772	398771	5138012	5049831	1557524	2242934	2536422	2030396	155	2356
484509	510423	186	63237	564372	584648	2947229	13238685	3248633	4627903	8057987	2079992	120169	890
178222	61955	164	101498	5787174	1868572	4510952	7150356	3069625	910851	4582594	176462	65206	1653
260794	153049	295	543783	10343137	1256289	6588733	5311039	2865776	1628454	1492577	1395694	1083	4746
573012	38899	236	120091	12678742	916760	1182412	1001747	1704341	6757461	1426726	1840483	138692	352299
214882	48247	222	393116	3392107	190090	5657223	815959	1439145	3254919	10587575	3948051	1117	592617
543300	36547	495	928403	5555672	4203137	10585841	243399	804035	8232651	3717002	722091	641778	414337
1127607	10501	65597	311943	13370491	2922822	1132288	8149949	5370396	661422	10528399	7439187	133693	519039
35517	169087	263	266080	324606	1222921	855242	5772790	4541335	599341	3479186	11481783	213439	83490
60865	29661	310138	146921	1423210	1651527	3812982	7055084	2149142	2088163	809617	2617629	176223	24920
149735	41547	2013	1735399	3445793	1176119	2540419	2326981	3212574	2486856	2980405	161385	38012	2929176
368	506570	579	652463	414175	1950263	6739939	11573386	3635588	1809969	4387947	2580094	105058	2151390
141	208799	25866	439445	1518415	2223782	2744660	2916406	8258254	1685711	1175341	6862848	747898	535722
276	30153	459	246350	4715574	2057640	1406405	8038399	3359050	2685466	8552436	1106560	972206	13679
393	75619	45898	1572846	1868572	863502	1615636	631646	2685466	2249670	974098	9724430	1036	1083
470	37344	79606	163669	3644352	2369140	5777633	6724419	2344023	1049921	723116	4982153	483	414437
1070	220645	63255	1569657	4375595	336792	1258143	214280	3037356	3693069	1037394	1676986	20693	357921
141	259437	146	288383	3183620	1370931	1764918	5499601	2253612	936431	475188	5130720	1589	1219543
235	257539	216	149197	1620728	1662927	346073	55663	2216695	1777799	767657	420516	10289	787714
1608	640514	296	4904	2456500	100575	1168090	1549786	1753659	439203	1908785	3708010	344	9725
364	1109762	209	1570	2252924	3882999	563704	1406405	1229651	1052972	6901573	3041215	258	5600
235	28175	188898	282	2731352	3102718	6141178	1615636	65679	3590852	4902421	747448	112260	327237
1796	124502	247	179	3275165	1204198	2425510	14548190	47917	1239769	8259140	1046477	98387	520239
7556	156584	282	2058	2066164	108315	1611296	177135	3318926	4566086	3129207	2402215	78631	102398
169	262978	175	121	1833071	2051621	8044039	6097837	12635878	9351153	10561390	256592	538268	232005
2929	276	242	1631	1011441	775933	2153843	327620	1577322	9487847	1133107	973114	42476	89046
156	393	232	18721	2786403	2990129	13009459	331589	5739675	2511183	2538401	638319	188902	38986
264	4041	87	277	553216	2095724	257119	7925665	8678305	3070062	293324	1600327	49069	97081
1740	3239	266	1158	336792	442109	3523253	16780010	148868	1173389	780720	7737507	1495542	63774
230	1796	193	2860	525886	19858744	10776967	789502	7067577	6868681	1355666	3789094	347237	120710
1436	2067	375	138	512433	21968	3920673	5187476	2250929	3035188	2958657	4674121	272395	230987
8789	188	227	4867	2960266	82434	8279854	13009459	4578158	184529	1377095	8373710	584831	307603
258	1627	297	151	4712253	172262	2697511	3717497	961938	1751415	411367	19507427	465223	219553
2468	264	177	236	4169684	13852	1827989	11428566	171562	7267421	776959	434425	881176	241696
5110	8884	284	353443	1310642	46721	12429410	3192666	3167853	8815807	340349	326198	653368	875936
335	196	109	1203514	1770459	8487800	693278	12119959	2211961	210109	1173442	3006751	34455	455954
324	954	602	102054	108315	1727181	2952540	1708783	3359580	35331	562368	823543	17630	92497
226	114	314	8158	1976856	18265	1755255	423166	3531466	89553	5037703	1022625	982	478204
194	1177	271	20495	775933	1040868	7516594	1768592	8877319	1448031	3276923	4060896	1138	28472
361507	892	353	2929135	2990129	508378	8916671	14805170	605364	141263	6347290	665590	26249	2488
614766	1142	317	2151353	2115379	3600341	2501277	973778	1599633	7185	12599129	4922099	966982	101636
312321	6781	187	3063689	442109	6187234	1225151	1251277	4404057	14026843	3412037	723116	187850	225668
326095	155	290	8963	19858744	1438324	1340087	1500267	14775461	466223	5704194	1694348	405041	540529
3603	2552	311	1385362	41785	4418967	4344758	7453788	3678352	255415	688878	475188	52896	1225994
81516	241	293	970	172864	989119	5407134	5915524	1138481	2112877	3603447	554510	404701	181521
19295	633	135391	4391492	200478	1274395	6745341	1866918	2112877	550194	406548	1908785	114455	904476
102198	352235	2004	546657	269585	10451500	2539301	989975	2784999	357602	1491312	8035384	281446	1206038
2182889	411236	48361	248707	93048	16871544	4813306	904880	639615	753438	3515542	5663080	152766	578558
702035	199778	35846	257774	91510	318236	2193839	200214	3783966	1516236	1912444	3129207	1060	230168
953541	148464	386593	353286	22806	6643869	2058154	3424026	365698	2501561	2674284	9920852	1006	126777
547020	58947	77369	2145213	46721	3920426	2616280	2254699	1284818	1417936	4375516	1050579	533	230674
19889	19295	338339	769672	8511736	706444	906875	1226055	3678930	3007998	5780203	293324	74677	452910
15099	102767	198866	12352	1727181	1067917	7660425	1119075	2396868	4791162	2584281	271054	170531	2665191
232083	1040997	488	3396824	18265	2197581	2685752	537696	136910	881874	2561928	721800	1011	1310388
32230	8692	477	988903	1033655	3622835	1557828	4733242	1519746	2552221	2227788	1400049	196	406998
975857	482672	327	1378723	768782	1048954	3816539	2193839	4291774	2674272	2058374	924727	24648	814030
752320	752034	491	2317751	3600341	2577724	12089577	2058154	451024	2940335	1892930	913671	82035	563902
316081	820691	696	728068	4514139	3494254	549684	7272367	307129	3913803	9061139	229185	1678	129333
552911	492262	180	1727	5690548	1520760	6954407	2685752	258994	2925743	847431	137197	14072	352741
57221	3583	188	169216	2779892	1124017	774720	414405	2022548	2379065	1543280	140700	6944	16553
149623	267866	313	322028	245575	2147961	5998651	5033307	3465955	644366	4729598	419439	856	66628
47801	385956	157686	578734	3301311	1750049	4213352	7299740	2446661	745554	4164975	2247990	91028	26378
21416	19725	131	109714	1274395	2203927	1309397	12089577	809263	519069	1188131	2382787	1842	46283
49336	734510	31362	507797	81622	2947544	8004229	1800083	7969408	1700187	125310	6319910	204767	2313390
78498	698643	49374	427717	27475931	1885260	4994250	6937996	1166758	883430	2042175	12599129	445733	1963226
25065	27478	612	70294	328886	514099	1909745	183136	491518	376342	972848	3324285	5288	268449
121693	7785	1209	181857	6673687	3851746	108003	398973	361914	457945	2861228	9855974	426	5532735
226194	324139	4755	52509	3978477	4197757	5694609	3299813	1858737	146	2088947	2993683	148	305754
218196	557326	13073	265061	2583436	4182475	1050668	1267363	1556171	3143427	439795	6718132	240	28061
156833	36213	41995	53581	1067917	705541	2040761	6721537	2440146	1915732	19864656	1711126	420	127629
138183	89542	212591	107593	5428513	784617	780788	4994250	6197867	2970591	174202	12457215	414	921747
747896	188612	162747	99702	675099	1078240	1842979	108521	657592	2813971	22966	639588	196671	107408
435080	285068	1216	89915	3880094	374817	2122738	5694609	1312602	382234	20891	8004849	45840	401759
513151	78239	191	311505	1971683	1189902	493961	2040761	2522027	6930274	8509198	5956252	47200	128459
117461	128001	296	867060	1600372	1105453	19844426	880148	764307	977599	1514909	1912444	415104	96166
611378	97459	273	2773751	1124017	1208827	41610	479308	787080	278954	959133	2674284	757017	54102
17160	42224	156	611571	2200755	372656	143319	1842979	2976638	68955	751590	4272461	298803	240139
7906	226194	236	486659	1912423	658400	14605	2077854	179237	143550	3575546	3169050	307689	283436
418165	289867	530	139448	3005110	1528960	240395	1923149	6842728	76608	1299876	1218760	138316	907433
7706	491366	226	578836	3052141	1470721	93016	19844426	751828	1221386	13055061	1744503	633475	49653
131485	787896	216	155716	1639278	4519231	170248	623963	1221386	250388	2791788	4400053	66457	51051
67033	4577	239	11136	591092	3933656	22838	433405	8570952	8415270	3766271	1958826	960830	130989
185521	473459	383	97567	3851746	1308326	8651176	240342	4984365	4984365	1147154	1333151	355143	1368069
850357	118295	181	602484	414236	3760730	181314	1473722	2104740	250035	85485	975894	1429310	190343
1197528	476763	130	34225	707971	14080438	2707751	6973050	975770	4951760	10463097	10968180	370457	148211
530685	14491	373	2856	4904188	4112596	3813070	4630362	2222734	1362492	16867597	934811	1545093	69783
245902	52639	181	1342412	1351272	231389	1567281	2684626	6648170	1774112	297289	847431	101445	389576
304452	8575	207	70056	4595645	4511537	872670	2931733	3847705	6648170	6615604	3937337	1126720	17157
120304	159746	40899	231043	705541	2173560	6922364	1996791	1203329	923950	3972781	824740	24695	82926
15795	58106	50748	899996	784617	1306354	8246777	624009	661687	1155403	717204	363998	190	57859
119623	109572	45672	1200308	432959	455038	4408542	6880353	1632575	182557	445553	3878682	726	26957
31177	185521	2520	2975871	31299	1114889	13233936	13239018	5162491	2522063	1034955	1104590	431377	72403
1840846	850357	91118	2925314	442139	1405514	2734652	1429701	2971986	1203329	6784922	4954415	18310	524758
1283956	1385974	426	789956	1189902	1202763	7462706	3997623	5794251	661687	11911444	125310	34774	14826
332406	60077	51305	1837587	1156733	1710191	1280148	12793644	2330226	1632575	1620296	2042175	93363	25999
823729	752413	183	2712533	1379317	1314445	80140	1080260	502834	14493044	3836085	781222	622313	339257
62401	299286	290	247348	372656	2641806	27460789	994564	3452702	2286156	1574962	549627	702708	353
93320	2551517	381	948476	2415461	7489152	332012	4365784	1137677	502834	3069058	1823172	417733	266
30603	1288954	579	1234891	1470721	4337924	6679307	184714	1858122	3452702	3078788	2067282	621731	484858
15120	394137	290	3880814	4439371	4541336	3964447	2141973	10584478	436048	1641649	439795	589751	103892
434657	747114	7850	49541	3957324	4595969	5823818	116071	1052908	2944981	602582	19844136	24655	307842
35125	69418	28842	114408	1343671	6802387	3716771	82697	1346337	10642203	3849366	3809	193	249030
68694	556438	3246	280113	7750478	4510318	4645039	10689079	2980130	1055191	1426992	25079	333	367617
45524	58074	2003	17401	4008197	1629006	292560	2278262	2464822	2883270	4307892	143450	260	718331
73160	187028	960	897808	781999	2347994	437102	13509550	1090504	3826017	4054045	174202	176	392866
88916	42390	3735	586191	2033679	3179297	1065196	322543	279954	2471689	711722	462435	373	74640
2067450	85133	195	828642	1644774	1430965	5525188	301660	779059	4112330	148214	22966	215	975057
69445	23709	262	158947	455038	833874	3054205	6683046	298205	1613337	740635	20891	381	242451
1820183	39239	647	444978	22332	1299555	675351	2634992	857734	2118758	842758	8470012	293	238410
251458	39877	225	2265334	21084	568639	13701316	5872466	1767871	1410436	146680	1093648	1158	404583
3858897	25084	200	248554	1417887	2950162	4019656	3716771	4774923	1951258	1174246	516517	300	66361
1031457	648295	332	1701088	1202763	1930522	50551	4645039	105562	6258298	1168463	921239	136	38305
171327	1626290	598	133890	3503235	2027920	1844265	86199	428340	1483671	1682076	519093	151	117337
238921	1964026	249	198968	1314445	1387706	4360861	4248635	768551	717630	625473	3793341	347	156621
28465	251458	295	789557	10318729	2348632	3723725	1065196	335651	1699511	1495481	4379691	152	18570
149165	5550928	259	4672352	4560641	1904841	3067480	4698379	55689	2165217	1354306	997668	406	52336
911683	251574	138	255676	4616064	5442664	3375560	3323237	137548	781660	4243230	81236	117	385279
143260	196540	244	29062	899212	16413844	1636309	949265	190638	379287	199128	10449987	349	24388
84629	915211	238	161764	3491420	138026	602196	12413556	2767029	55689	2436655	2780740	256	306274
93728	143260	210	921524	1676682	701178	3777791	1104697	1356370	368367	953524	13980530	143	32412
97328	446771	222	172049	1237157	1739422	10168497	2128531	3489663	736451	7130599	6615604	158	53747
9419	93728	21408	486174	5131476	4179580	3656833	1661890	4060274	243147	4115945	2853249	191	82945
1403	97328	84708	127885	4749162	411389	712752	8832037	2202118	4983864	4579805	717204	168	47769
189996	9548	20874	1345012	3179297	285581	850447	3723725	12524720	2199369	2194461	1077078	371546	479533
3685	237694	149442	1532106	1503386	1080183	888934	5358166	260801	2609695	1643983	2392785	608710	548460
282296	24901	2972	2877381	418833	1780741	180577	3847519	3711475	1624727	457754	3451019	96505	267290
27846	144210	426089	2376886	614904	1988078	1170635	2880258	2545730	7926484	983636	4710649	150912	168547
605893	965918	93318	286591	1355359	1011134	1192740	6085402	7731940	2477599	1317136	1580376	69469	168810
41079	121707	569439	1666784	568639	264237	1855738	3961907	1447907	12984148	10388286	1048469	644	214316
421	74355	778136	2117078	3855742	2795948	602540	1427450	394728	247041	4361871	2151272	616	201987
97197	24846	1336057	1057724	2005996	631448	1518647	7008390	1400464	3711475	880102	58708	243414	222470
69268	115216	57093	351107	2467663	2026371	1470748	2441741	12133370	2241940	3469032	1574962	2954210	1044324
325578	93288	518925	1990965	1494551	658116	4298373	11594540	392919	7294285	6986086	2509027	460097	224396
170792	325578	686788	964	2358850	372268	3351164	1654833	946465	8334075	4487573	1834821	200793	82551
171977	489645	2804	9916	1956662	8500072	1287705	4277886	1404093	1447907	3739128	99671	388412	100174
1608	171977	252130	2597	22190476	1217807	4130371	2274177	3495691	317143	1182226	692947	241228	36484
78269	1670	98348	274431	187545	475476	22484794	4108066	604275	1400464	3162739	3837629	844441	436053
49249	85005	128802	89153	952697	3262942	6938096	23163227	1453317	12476985	1252344	711722	179548	190266
5708	103263	1211282	357459	1924662	390773	2043393	12092834	1241066	438190	812369	671575	97469	1163
15988	121841	267054	490513	2863970	2684571	1664482	448188	932536	704577	3574491	132967	861172	203423
70929	213983	584893	120018	411389	3539897	448188	10555573	311132	1533600	2048271	1174246	167270	330882
650772	19374	142626	233234	311139	2171653	309348	10136103	4372816	3495691	905737	1168463	1577	370887
78044	31075	303879	254627	6949796	739907	813554	9074649	2052336	604275	2099354	1617211	55503	98693
84030	336692	165437	776110	1346338	2276559	1201308	926358	744823	3068823	4817786	625473	201816	61623
681251	22565	839310	69744	1011134	1723497	1791494	3582905	1240077	790685	1398924	1495481	312435	519096
37137	258131	206781	322832	429801	9320532	1247353	6990503	2111886	2497873	2350391	1354306	212650	1661665
1399795	31998	360356	49384	551953	945789	8084658	4472854	458650	2263909	8868548	4137061	1070331	206458
62524	78044	341894	3588	264237	241296	4616241	1340999	753851	932536	5451894	647135	832456	583137
438	65139	1234823	12967	2228557	5283160	879892	15525963	330859	191142	16383628	2436655	48636	933708
277	354885	173895	70626	4572413	4464423	3531263	7561502	281325	4185219	153108	1252493	710606	941538
303005	142319	460812	674923	2857810	4270046	6986913	5474533	2207878	2134542	955217	3743294	429617	1178812
259789	37137	328880	228595	631448	1045103	5191545	2331100	1991598	779839	1998748	2728920	1129102	607517
491327	1399795	353602	188988	2026371	3354879	18206109	1467774	1377618	1468131	8220516	15131343	115778	531144
156584	67068	75670	1444707	775390	11468674	13542247	523144	876568	1715652	299464	3802773	428612	238585
60958	277	595690	685361	12222692	1352677	3237625	2766390	1777778	1053271	6737616	1040980	19136	1757884
103026	310415	1101299	69686	1723127	1563680	1329834	8169568	2548974	1978549	2234003	275424	195488	2567318
961307	259789	1053974	523224	320353	3675336	651938	1184471	2477841	511252	1058125	264615	199897	4047017
240136	535245	578683	23147	1348494	3417790	3193066	10000018	555819	2207878	520552	89009	345528	2902883
222589	683291	46707	25334	1335162	2796578	1631590	4467402	571717	2064040	8000450	1196484	122611	9866
380873	381367	14824279	1400070	502696	942832	4827428	612920	1483189	1747760	629068	5364176	98750	77352
37668	10525	358	3887163	5433705	3525950	1721065	16476267	1276854	876568	1937619	3116163	215634	75900
116515	120828	1056	1042438	5598306	1382749	11305925	187307	4612027	2548974	670697	4619507	125944	3810
155535	186960	473	289814	3927676	393819	22283923	4558431	553228	381683	425724	688735	11330	10632
20708	938953	7390	825692	2171653	5006475	116551	858836	6953083	2362119	7892026	544554	298933	25166
311688	237604	371	716795	4298200	3470248	696353	1696423	1037869	2685757	1646016	4522770	464977	25280
11196	145310	530	444458	1240955	496828	2019632	1852333	105993	135251	2500598	1449197	572225	60674
296504	380024	4975	337362	938342	575804	8346405	3849352	4694082	2587485	1330261	863931	103525	261484
37708	41748	157	14137	11901965	16723570	349172	397823	2985451	1539737	458493	1112175	346101	3525459
46218	54848	167	154976	1028409	6300345	6779501	64479	1153206	1737996	4782739	1252344	55639	1394603
29307	9162	158	170775	265522	10253210	1348605	285025	1309879	4612027	3567071	460588	42713	3884
126501	113863	406	802836	5283160	1213389	558628	1667883	4562317	5604515	7422519	2010652	352565	17630
41373	18868	421	260728	7023713	3053993	1889002	1783295	108383	553228	1324815	905737	7762	396857
317003	32998	218	424670	3703735	904687	1677921	1979105	3081268	8251755	9220058	1593356	59234	63840
97430	362586	22999	582332	1045103	4567703	1137254	395238	1285226	5999324	1041300	4817786	6304	338834
77419	72986	276	243341	10802726	2921425	769632	2017786	2014779	2985451	268427	1001754	633428	31679
133979	331010	168	145864	5627978	982252	12365480	863498	613491	1054823	5077980	2233571	314128	182471
162378	46218	549	380638	1563680	2394747	1864452	239153	2899496	794476	4370395	1846475	1135927	104112
66293	55276	88	38192	3675336	1251920	4295237	2405674	2103738	1268277	4228751	4427627	394279	109102
92250	41373	525	119592	6800430	2486167	303120	326754	495469	4842987	1714500	16496300	524341	101402
179315	476052	231	77267	4746139	2053207	4617243	387945	19847638	4940877	5029517	153108	199083	78422
60960	58042	381	7120	2016539	430269	8035082	671596	40087	108383	2030396	1630181	480236	135453
124425	190546	138	17033	4932113	1959613	6197950	3048625	141749	568666	13432128	8448379	1132567	527239
92095	128246	237820	13405	3504492	678035	20321891	769658	190795	290254	2079992	277891	160631	134887
268144	109696	7459	18435	496828	8455755	2201752	10776619	267997	2058926	4808253	3843326	57379	13426
468478	455806	246	236520	1691900	374542	1688208	206547	109940	778524	2861591	620585	573858	1264
41652	244400	487	2198604	16754752	296410	9315076	1864452	22866	2899496	2583130	566825	381	538468
44180	78276	11779	11504	6303458	11690995	1028249	4078045	46471	2103738	3489427	1264006	1154	2230160
379085	41677	414	328533	11223627	2716684	265580	3047400	8516979	482705	1213060	760574	371414	542799
134838	468478	210	9363	1943134	8986129	5267985	784529	558942	19847638	359095	7892026	1471824	197898
1196	156594	2877	41154	3190435	270607	4248259	4617243	359909	40302	4966953	1249701	1052	133771
206150	41652	90275	125988	1380194	73124	6272393	8035082	1751564	141749	3463690	1287095	25452	143538
300994	75743	25133	44535	868172	4262041	5255644	17441739	425845	173999	995507	458493	225998	124497
146540	44180	22260	503996	11579047	2211941	18015423	4207764	15133	267997	1840483	4092487	78579	233269
172477	365767	168	183060	8415631	2065157	1547230	3405808	1153355	22866	9391756	3889465	192998	396673
103999	138981	180	173599	430269	2293949	12002942	4064867	1063689	8621873	6302633	2201883	997	17896
73414	1196	187	154411	2099196	4646272	4692509	3310124	844778	558942	11198209	1294893	1245443	110748
551386	214928	1119	209844	1107448	749096	2028216	2732829	3603401	1779907	1259191	6664206	323020	171951
1661911	300994	354662	62547	8666463	189733	5024772	4593737	2771096	425845	3066638	1041300	77017	160404
177706	11860	87801	125028	362645	1912111	4666360	2938828	7401426	68624	5043997	5706317	94542	1627752
341110	435702	147121	219736	296410	1035053	1726087	1213747	196133	1660768	3298663	2064981	34164	315015
271492	103512	8696	1175090	802668	169360	16701207	9318131	1624496	1119808	11626875	4563675	93279	675613
1901404	90333	15045	1244038	14483720	3579725	104394	1080126	3146984	1167581	8221826	3280291	231295	103852
775586	585937	3798	173194	349298	190826	6318385	300681	4830073	3781162	1981596	1039475	619014	1277504
390774	180582	56892	2367864	9994315	214002	11214093	5267985	2787294	3017302	1692110	2030396	65745	969068
471422	265083	276	498523	270607	1679181	4982585	1696722	2409146	8198416	8648513	1211682	136555	116231
382497	1089172	1945	201736	73124	1594620	4359772	4248259	561401	1789683	342713	4296428	164336	94238
208282	179671	1739797	375958	4476766	1860960	3532178	4145464	2913112	1988917	425423	3040690	568	47750
1130	334304	952729	68261	2211941	1484916	905291	1195075	1255056	1759063	823073	2079992	352	819
728795	271492	149543	212322	3364986	5025125	6323008	5318375	85076	3146984	14455140	4808253	204	76788
586597	1758708	788797	880109	2309676	8329156	3299794	18020454	73670	4924729	10048535	2840157	235	72833
6699413	1148695	570362	211846	736022	1821394	3448067	1578776	10435047	1379651	5877196	2583130	163	866019
1745424	428929	85156	449340	189733	1047932	5234756	3621407	16874391	352351	2201105	3489427	564	58492
940711	379147	126654	248193	2452375	585630	1754179	2819278	326236	5467576	2996082	95862	386	2828948
13686	243626	4414	85732	2035529	2954507	7209966	2800670	6632170	1255056	2275832	1177720	618	401941
3815	1309850	253	582685	3579725	2988106	6838510	968093	3973635	298058	742555	347641	4783	145115
42179	2597647	169798	1684904	264968	1750183	2275195	2980782	3587495	27477703	250949	2372121	207	1938751
262027	1190413	226616	199360	291478	4803478	2477351	1269663	1296047	326236	1935794	1882063	395	444843
45360	820842	452321	806698	1679181	7487535	5752969	297001	411282	6644583	1491180	3459366	159	28625
2228148	1372449	173184	659653	1661932	52242	10337591	4982419	1072646	3948373	550574	48755	401	373546
461275	2822006	452899	936579	935658	11782612	4533359	3467684	2209040	3175454	3201374	927401	637	755110
76634	47750	2392	1202484	1560718	9136074	8648634	1551116	3095096	3587495	661560	34514839	268230	319635
2997	80202	216355	2197969	1864158	430539	760791	16666618	3313110	1450554	356056	2474025	3598	1264636
73321	80525	376533	235777	1844322	1520665	294805	6313930	672851	411282	1676986	2964622	402	355006
1801707	82309	81961	1923537	846578	523467	1765029	11762756	6405019	1805415	1615747	558873	3451	332345
355300	62088	871209	2647804	1141092	844059	822928	437561	5461599	2209040	1824463	4787481	1165	203705
122504	262027	128856	1232944	4190925	2399437	14471313	2939028	1622617	3107826	1163178	542524	1154682	582358
139018	26141	354644	6726064	990059	743734	406165	4359772	1080917	3313110	14269818	1981596	360699	546817
391	2471132	612873	25942	2064037	5118821	10077171	3186777	2181397	653542	5379319	8468605	41145	23995
103979	69303	31655	75668	1237465	3886759	1966833	7922610	1794357	12021238	3317090	342713	1221	93433
894272	93030	103762	75737	6919811	8465152	599797	3293743	3729756	1622617	7848294	251853	1545324	6759
169591	635211	26913	21075	5379766	913514	134008	3398977	2182745	1101890	1653315	872738	41850	11686
132594	359552	136653	42726	4811379	1734853	73078	5234756	2996334	2325523	2012227	14442639	69090	18769
241172	463143	102466	3702	7489648	1674249	4786842	1754179	1923977	4815724	4656107	9794368	131180	328018
328937	576319	12133	60434	52242	4529453	4058672	9185936	877183	4860717	7695879	8392	581082	1030029
26935	76740	269	72807	11782612	3931886	7463483	4553636	1635445	3816702	18634	125952	192016	264538
60935	13284	348688	268295	11947768	1452332	2206514	749678	592163	3280081	8570026	73231	220286	82601
281220	61399	78233	2930953	2113849	5361015	2040924	2527861	3789210	1922629	10157217	4317362	781939	361125
219158	229556	113307	466267	3295481	1974396	2293970	2177039	402747	877183	2114216	436065	185018	533140
11290	186600	91533	95138	2096600	611909	7826445	1322600	767173	1635445	446889	1125843	59298	1202
96927	54283	289839	605509	844059	2470497	793288	2426153	5858001	651453	1534729	2275832	452001	69011
14948	401129	204863	1558252	2399437	1455495	264871	688540	1384489	183517	893341	606495	41712	19549
388928	130940	66136	1826084	474406	4981569	551046	1039425	3736475	3850676	2545723	234390	1587035	742394
91625	282223	167979	2535154	12722136	2113510	2475479	10336875	714618	571926	1329383	1830708	518	5365
27374	220298	35164	43717	8465152	1949706	2084763	4078909	181890	4957197	3062701	1491180	22856	878017
80600	1019	374035	1204909	1090518	5774869	571676	7971660	827400	1387346	799066	165280	330	338377
185896	96927	12296	995239	1734853	5681064	6371757	936419	993120	3828040	4992770	1753776	12412	152020
165518	135542	193511	777007	297272	4454851	3707635	294805	182297	419201	2104575	1676986	31315	1487028
88564	165150	1005	1751925	1222195	353427	240582	119776	278119	714618	933805	1127078	1642100	420470
101500	88564	223315	60902	7304194	1475532	288651	1895086	1489916	181890	1735252	1482762	18817	20242
63270	96020	854051	990311	1536390	2246219	1655239	15543158	1193792	827400	271069	1282155	407767	191625
115379	60719	461165	224666	8904858	4098054	1530465	8505569	2016819	830745	1423808	1013793	13618	591839
16385	150976	142028	4937	274905	3219648	1645402	857945	2463399	750874	9147891	5515228	558	320101
25423	7293	159568	1916294	3308723	2383194	3821559	957714	1325000	1222964	1492577	6529619	56314	140518
36462	25423	41671	2994579	959266	1007991	1890028	80437	4274384	1193792	5381289	2520406	504005	128733
450256	3777	57415	874233	2113510	187311	22350391	4786842	1398224	1918599	2855246	4127759	183524	29774
422904	283028	929	166119	1637508	1177338	1385883	4058672	700001	2586912	302882	2949239	327804	1666
6179	399520	944	9824	5774869	800729	8274193	7998286	2523002	1539941	965073	1695166	312014	414065
798439	43049	1216	605953	5681064	858711	2937282	2052273	387979	4524036	5452804	4732669	310040	595064
6027	580893	15025	721033	4454851	4990784	984047	2045065	2032162	1450275	1866134	7603898	322764	20204
408875	17893	86027	730320	598429	1275913	2066816	2260635	4070869	3889703	3820831	18634	150915	75251
81543	53299	994	1457751	2079335	342800	1197301	7826445	10868398	1403777	5677565	11291037	330097	362235
3105	529006	231	38577	8068134	628124	2831132	743257	8873103	4058567	4430037	3770894	119485	73321
132921	43788	433	235738	2307255	1541365	3869788	185998	4478650	23393887	360743	893198	229487	424866
217861	132921	440502	1344627	3855427	383951	3101623	5377651	1873913	1016621	2096263	2076371	16067	153076
114223	21835	71543	1645010	119258	399445	3010365	1419933	1665100	4775850	1723868	446889	1102	226589
15095	152464	14292	13842	55440	1106463	5813188	166036	72269	1981395	963372	867418	288	784664
11206	470774	193	539369	1013375	2108962	9289868	6162555	455551	1676119	8286304	973985	1175	746201
144394	12998	805	3275276	228831	560343	12137478	2363580	1137203	325671	3106538	1329383	616	66030
118021	9579	483	1636405	1022621	1351674	11962371	194901	1526186	455551	2154414	2604670	8485	1497760
225646	28355	1016	30856	800729	29403716	2102506	244083	1201672	3158738	1060008	709682	541925	2434373
259050	144394	12338	791663	81696	1565082	4037127	1677828	1787600	1230455	228922	1041158	21453	235069
642204	11342	217408	2717439	143331	31325811	1424537	1573289	1576778	898310	1252604	280923	112773	74877
23965	393961	256	235833	158762	6413088	3351390	1601263	1468358	3582085	905107	1775919	61613	121242
199874	73880	37804	661298	179010	954078	2363737	954752	10392766	1333434	125353	4962358	140551	1132151
104202	426158	1088	57228	179468	673069	186422	3821559	4570834	10405695	139788	1672518	207995	24042
116286	23965	380	1603603	858711	23094610	27350570	1848387	4627903	4339464	242342	775869	2160667	290093
261702	191655	711	687906	682439	237629	995366	22230530	1007430	4627903	125013	1735252	57275	125726
754243	52988	1318	208729	1799145	27104568	10225399	7891200	3566243	4607391	518455	515255	316	321036
140084	85077	61950	1484095	628124	606297	2493630	6913346	6788861	6788861	5920543	8738470	287	375844
71214	738325	1117947	705126	1541365	5417174	8579633	1159063	4610853	5370396	1802424	1443717	10538	1634
429127	61911	1044112	307108	383951	507446	1086012	1179013	150938	121868	489736	2774248	308385	116122
27780	142797	1008045	5799	399445	1965070	1741566	2942512	74476	74476	1091784	5335483	329646	1275551
3753727	415768	43871	144061	1107032	1687907	279410	7395652	1803820	2087296	727380	953956	448219	53001
27274	170168	162164	124688	439237	458629	1718252	7814788	1027199	2384110	386172	503680	28826	13528
77921	578316	1033642	912698	1694440	8200323	4517352	4212794	1230375	4304049	3179792	1619570	3251	57006
39001	625893	757643	1478336	568441	4377103	5351651	4984181	4304049	5480777	439442	1395846	2012	1702
54631	959605	775	638505	1351674	260255	1423306	4636966	3275971	9556652	2421172	1969185	5230	259108
38432	84352	54172	3040896	29199650	1919514	5370480	8140055	9556652	1177907	568289	5677565	170	196521
65626	85768	5585569	85387	347454	20276109	3248133	12143424	1177907	3571473	33208738	4430037	2262	103787
50209	105178	1214229	2334327	31325811	14712671	613538	514195	3571473	1293327	31293915	350728	7528	88079
1182871	26818	89154	746612	6873667	1066749	1649348	4037143	188471	601290	1679891	1217161	8012	47303
2961019	16873	1435602	705802	954078	7948841	2711928	499246	1184976	3779479	621541	905551	5289	31087
58725	75077	3278679	141541	140008	4988440	10265562	179532	662866	2780985	27815549	1208623	289	693146
88945	69241	30627	1478943	24192464	17871420	615621	1505955	2899872	2165452	7822158	4382908	1140	48795
32012	872540	100036	862996	237629	107817	970295	1036979	7543	4806057	950059	4643091	200	216658
1591447	78026	507121	60920	23526408	69791	6888601	1419735	163842	1464422	15598162	2349112	63042	41962
196580	2160213	1916805	264780	1180775	2114738	7687915	2497352	1623815	2293515	254443	1060008	895	729624
570835	374855	63871	625039	604999	4881618	4229204	1838062	4806057	3254692	23669376	972632	127318	55304
68356	1967	71842	1462542	5417174	2554773	14803829	2363737	1688255	5398477	622221	905107	3113	2007840
373496	118455	12355	944455	174460	9272910	4429372	3774986	2293515	22229972	7463306	491159	21761	82593
814835	1341331	50674	188914	1885319	4062956	598565	28206911	3254692	187379	569155	217621	12904	407628
57440	478958	81158	18017	1687907	129265	2095954	130381	1937294	1399257	1867742	7680608	141159	31127
91054	156512	1125	51357	414617	103254	1025269	3316915	5451143	1899540	414719	605560	45667	641685
2091659	373013	12445	84902	77336	1595913	746609	5795569	16461431	8317081	5865286	354136	3130	704638
323459	204411	350	67929	6598435	3515359	2417614	2275097	138060	287418	4339807	359031	1156	7272
336685	31898	9015	791265	4338012	394210	11048703	608145	2842041	6871332	225500	390020	17849	76984
345900	73383	5076	93948	260255	2750557	3588651	5718066	690341	2249907	14896286	1266608	11660	1687106
624918	5460	1226	58022	1919514	9126894	153601	2109672	1646321	1089047	245935	2286328	43067	607543
512900	276843	4330	2825307	35578219	1750480	66254	1082649	4813565	2427671	16016175	33208738	87884	818386
225370	782963	3724	2104	1066749	2782843	497039	1741566	531568	277688	7917650	29706007	74303	553128
154837	448026	28788	1054448	7948841	570874	1090709	1718252	287418	715932	5073656	335315	47009	482115
8890	324742	2601	2336420	426188	5749154	475146	4676144	2658400	689654	3491739	11415212	41111	7645
207214	38416	166966	459972	4988440	21583205	1253232	4962660	4024143	197783	9755400	81624	39508	3251147
243103	43397	64925	370549	2604015	1917166	3208819	1523667	2085775	2396640	98238	11297438	81734	2192717
166043	532942	34164	755710	18653606	614414	126141	12002853	2405806	2666679	47586	5433672	199608	504379
227329	15436	3904	24707	69791	2448533	38054	1969206	231852	2952374	948639	14663425	344638	2885982
1016288	109159	11964	352250	948466	658193	229049	547997	625208	1167461	4815775	254443	796415	10709367
27109	14461	8384	407684	4881618	1250159	164476	5738707	838748	2957310	1211933	23132129	205121	28782
259249	35614	379	149831	1213104	6594897	114069	6748689	197783	1402153	10654286	380031	114035	193391
16136	28682	10643	253337	11540568	13750893	222962	5144158	431	635939	4051415	5424062	1024571	14267
90522	330861	72686	38824	4062956	10335413	162130	22676746	2527784	1265306	688108	196108	200237	14383
369687	1019796	3541057	3052867	129265	847241	67100	4769590	618956	663953	1664799	569155	448500	121220
79655	180813	1565745	402854	103254	5417593	413008	11865394	2028741	560470	3524817	827664	343860	14906
413234	75054	4487064	831606	1930693	5174391	3864166	14803829	769583	147706	214368	5726260	175837	244440
72999	268918	10864848	869783	3515359	21381856	4621115	463112	635939	8478372	2750902	3821056	487286	110609
38390	42870	7053093	424691	394210	276988	989630	3785119	1265306	167229	8873795	225500	643037	42849
171764	147828	56247	168708	2560591	964959	7939104	335447	682167	1836489	14810304	2002614	37265	97279
127459	38390	96013	215199	9008798	4502733	1390502	898750	560470	1842622	539818	13403096	116758	22975
570912	30353	1081211	1344066	279093	25044993	80488	76353	7846138	3050000	5738960	17305503	688109	22743
13852	266919	501830	375741	14934939	17627175	1625557	1167811	1836489	5054454	3031058	7217940	825180	8463163
24540	13852	66015	246590	570874	5733691	4040507	1434178	344056	3031043	14147527	275337	280403	58384
879135	546662	230761	587895	5749154	771420	6701059	1750377	47853	4742288	2770779	6719739	3840899	64716
103670	40595	36613	6751	2987467	361979	635516	257943	5054454	946847	637677	3944107	2729467	102975
251311	30400	2119324	67649	91746	171868	1644194	13998369	3074505	457917	1586897	6959274	22962	174
9006	35647	23847	83681	13314522	2223958	410255	516354	3695734	5625417	672506	79913	25754	252
378126	34686	1420221	375374	1892220	56684	442804	518611	926356	6795926	836354	903258	23746	160
170339	170339	10219	321407	614414	54598	1362013	1086548	457917	4203022	4723893	4815775	59097	390256
189613	164400	542333	2026961	2206021	493044	1448831	3208819	5625417	2224087	4529764	1211933	1078	62970
245159	289660	1157122	264090	658193	646315	16685314	125421	2114278	4277805	1347990	6222488	383709	1790876
40988	53396	106421	1359939	1250159	427815	435944	87396	5946331	11255838	12919561	1511519	255758	488537
371069	30282	1393617	43730	5995004	72471	3211588	250710	4203022	1082905	2067414	1695622	116673	3690
687	189060	109756	73530	2109489	191914	197943	190731	2201935	250861	9045090	1664799	293	50508
456165	290515	4021792	128106	5325268	20282609	611837	807043	1083716	5662873	22682232	3524817	69024	941315
7412	382448	3620435	262806	2623315	777248	2069592	3456375	3214847	4472116	8136	214368	174803	1459788
70047	38956	1496447	51352	13958832	1666009	1345908	4721073	401449	4258068	276477	3450721	20884	157860
60828	170803	120009	1973602	5286996	1052752	7675822	1817438	1603213	1084154	1057652	5619976	540369	106944
334464	37145	118750	1711009	5417593	7883010	19428570	1777523	9286308	4959794	4463074	1118457	511	658612
28507	45624	2242632	17139	37189553	2631771	294410	8608619	1082905	3121385	15289825	116626	638	141360
1804	289322	323906	21424	276988	997741	325423	2944238	558577	7081674	17620459	193964	362	178179
70191	25841	284905	904138	964959	5450761	1844457	3027435	4636410	3081481	5749887	5194806	470	161510
546500	78691	416918	81237	4502733	9724471	29465439	4040507	4472116	1550718	580386	290745	560	1762082
362432	75221	3226243	1796335	25044993	5822915	320121	602898	4130218	2253612	361894	1548139	13397	2008473
1997	1622	47	2493540	17627175	2497810	10592588	1644194	1084154	4910192	1871180	902658	14801	104392
94348	51817	2957779	349434	5808456	3718230	1159323	359757	4942757	3017573	187642	6597306	12214	238059
96129	11345	1537451	123681	630882	163136	3858935	408937	2121189	3252443	2502131	22977	3084	28329
208053	41776	250140	1392577	361979	354934	23888161	3162272	7081674	170604	1185193	614725	439	46438
91386	547818	499260	325524	1842920	1285471	251515	21153029	3075259	3511732	453289	825121	119911	661654
1523847	46414	1942519	435669	316033	1302410	23508476	230313	1761553	1929775	66254	3196351	38502	545957
60941	129148	25444	353	2223958	25779438	2621659	3211588	2253612	2398680	176933	2625643	254086	57503
1505876	367967	2257256	114766	56684	18045855	776526	611837	4845953	2440685	20675022	3280046	498144	88866
2449234	71258	178818	1665214	54598	2136158	7587133	31437403	2869734	3469320	5151609	355873	332512	39886
72291	613374	1172678	1165680	166624	3303999	523638	194944	3252443	92150	1683123	1904372	229	1026762
1245	187773	3169802	1494174	99812	10140252	622721	35924915	3424035	444195	1169943	6969480	18654	591446
144168	15820	81449	136271	429044	133313	1996318	328932	1260106	1599837	7933313	8261092	1241	1493402
211216	1595580	181975	31613	91902	288477	457647	7892271	407174	16671066	5503683	881665	577	263616
79490	1544193	251	2263338	427815	571412	7493603	1159323	2360091	6317188	9119130	101949	57877	58510
169639	2449234	3908173	1829217	72471	641777	4812222	30903753	2440685	10762819	5569190	1057652	286	64644
46630	212159	51701	613933	191914	11762783	814593	27732820	3469320	1062672	2712478	4455047	42293	613512
544785	122170	1758637	1144722	20498238	331819	88525	855532	444195	253433	2027934	4568335	61715	921213
273651	169639	740991	75325	2398037	1621563	25884814	7644955	1461175	2337643	1592241	1741147	237680	1348155
13634	46630	3606229	2575865	1357464	687195	14629941	178871	702863	935482	140983	4415031	115304	784703
167358	978980	2261002	2303276	1052752	1795996	7237587	523638	6012836	3141022	189534	14373505	419284	15949
284775	164428	4738857	459190	7883010	5043628	582141	2006809	9351153	1031949	511110	84172	210081	25467
74421	284775	1994744	2982051	2631771	805639	5188697	3470874	6317188	302460	1213464	5749887	42203	69930
195577	382014	102576	422143	8919135	1280527	3021381	492096	11502801	6044495	2301929	754492	530	46907
223	201	4829946	550900	5593958	2865459	19812509	8280911	1290620	3298392	25768586	361894	35364	394127
241	13489	947392	453625	12157461	706718	131725	4837497	950585	2627905	7737627	1871180	65885	220967
463	339610	1785898	520783	5913547	919427	10377737	330248	1703883	5157325	8000299	187642	742	1236256
1238287	1115686	22613	3130585	1100855	6076822	685137	57537	3162206	890535	361121	2225474	130298	30020
73305	27383	1583339	694395	3718230	2621072	11273974	38443273	1562297	5351649	2899368	54053	164343	1154
47148	5223	2783105	126928	163136	973869	4686555	8259688	698146	2309089	10163053	54555	80702	642003
135174	65234	1243017	217700	365584	4247605	883039	5262056	4518637	2488332	144140	121731	1282992	982160
16565	457999	1979511	110862	1268186	95505	397842	18240119	3303023	5739675	217919	601027	55935	471267
258612	2514	1779702	358978	1302410	1210638	531584	80580	4362110	9891708	646820	453289	1194184	1103742
215746	27767	2515394	249859	25779438	179571	3894768	10258104	890535	2346556	995228	105440	751625	119300
1262	16565	3992792	392852	16168863	2340965	164513	685137	5070919	1787333	11130325	176933	873896	521851
17859	259663	1635383	96724	405599	5038205	112627	12767665	2276598	9016404	322816	19144776	62852	683176
105034	211738	488119	94513	1754466	1678810	3484904	2306192	2139383	374352	426816	153272	430745	1744
1001	68116	614021	1432371	2906541	1522045	194244	711257	5754524	296463	604012	2703268	126538	168706
94050	63717	2257663	2458081	10140252	2074244	2412326	397842	1048138	108796	1784877	735824	207552	85187
47223	95441	1542076	626696	6059877	202175	8721993	1796726	2064648	1845624	2837969	5159851	529900	31056
837	496697	4879749	130636	134083	8929136	1991323	164513	1275836	890081	1863247	9196445	235	389406
21356	106364	2492	2978117	208865	437688	10788470	221013	389905	700726	5149877	3373331	183	13642484
148647	79827	2449	1151394	562795	590608	6713606	3712850	8486616	11690713	3186107	761128	322	1388361
236115	87801	1958	440597	11762783	3244283	3010121	357197	174804	2740039	675631	1605351	32722	560502
53863	202325	6035	91129	331819	3101456	8275974	396905	374352	147255	989479	189534	434151	2156961
14656	319025	2627	349167	279980	684769	2559364	2561058	296463	4287911	5944822	447314	1975461	418061
102748	53863	2572	411604	405707	35621	3290595	8721993	2217342	5475364	2850989	1213464	74038	1373772
8759	84123	8998	113773	610202	25873	139968	13705168	843919	1040801	1743343	1298645	1401510	2548268
2047579	48369	654788	1310680	1795996	521981	614690	264467	802397	590609	4239669	3035030	387734	301264
80652	203926	2309398	45785	2770627	184456	2096532	27924906	11690713	597403	1156121	4939949	163840	4399353
93524	35495	1771311	57732	233012	7886101	576565	3232674	2720883	133570	398386	346525	1303334	2210990
407128	2047579	1150803	839382	2080903	6237676	2374435	341599	347183	71859	2732306	543405	60895	618
529659	85085	427571	3360706	4729448	6967895	6869981	234993	4472231	791989	5034236	14336113	78037	312629
9480	30346	927960	2912893	2865459	6760360	9167711	1144488	5466482	4514965	254567	2899368	66157	3943490
1920207	54971	72578	21917	706718	1737531	489486	3262722	1040801	2723884	2183558	10082981	3078	118545
588822	442691	447323	1385612	811505	9239163	1693017	1159816	590609	2655796	8093688	145347	12117	40575
768819	418480	98818	4550682	6449596	220595	12568026	1104385	59447	3630561	6893500	217919	246	347469
568050	26998	169244	869509	2819217	268180	5805658	102351	56549	2211961	10305792	333269	4497	1103
440564	151223	51893	436778	1736496	1300429	37114545	11166486	56438	1600676	682240	166868	39231	24268
4381	108132	1286074	435028	4111194	1035620	1595482	31011653	69347	1146292	773136	6545029	77963	168981
3228152	1685005	235416	1441713	95505	2809810	964632	5907030	4228968	3263211	3245645	677713	51104	1280329
599911	1354751	2337372	338310	1210638	501782	31964198	8718679	3475604	4634884	3097877	1797384	2694	146671
4007658	568050	197512	883458	394973	4227574	2626000	21394490	4325821	845621	65632	5155691	23619	133711
619412	440564	2271	95782	2765723	450924	14574137	457243	2211961	281607	1140268	1206473	65242	462608
3844114	24724	59788	1018399	5038205	2124113	8629462	1616344	1782520	1369110	426166	726086	59159	53591
6816474	2701551	56771	741833	1678810	17452702	341751	178010	2269587	2706347	260780	837236	18009	181378
28671	461306	440368	2422351	8089025	4655158	2412075	9690207	44459	1515434	506187	5472929	1099	103580
76084	555622	630	565927	9986959	1867411	203068	24978452	871410	560344	187517	2286720	720	338410
158425	4046789	584	215080	13602044	2707396	127044	17631399	830411	2111242	567366	1743343	170908	66399
16769	578223	1127	288128	1096424	1804346	2660059	8751086	260835	169284	7080844	3718416	47334	138223
101403	9571855	53719	480659	1134431	2967146	150741	341751	1374459	3544767	299848	558634	69146	423159
169213	362633	47996	164061	3244283	912482	99994	1819995	2706347	194930	6237445	2732306	23751	85936
47666	28671	2054	175938	10226	2119072	602775	188068	1349193	303223	6956343	5140405	143213	109911
2883	196300	41590	84782	3101456	1474681	456440	121335	543077	158334	478062	1686957	1224	90470
57519	17631	31589	1265712	135928	17410998	66310	42563	221922	1730550	1435527	1466991	2971	14378
108204	21785	621	2045083	1309574	590654	174848	127044	13479	1459781	9226709	2074295	396125	999358
9436	119821	1006	88998	65130	215182	19937461	2660059	3308762	883004	188662	5720078	178506	656772
121	174339	56920	192657	1277344	410824	2471855	150741	240719	1743211	979436	165940	91779	1269002
1317	249818	875	53404	124616	691241	1815446	763794	303223	1087316	541830	3257603	923483	392033
13372	12685	4644736	302354	25873	105509	3765572	411452	1719444	3718305	499331	3114657	1035121	1847329
8520542	102243	134379	774003	521981	1778251	7879154	492177	1459781	953019	83831	49348	34644	14551
347	26942	52386	703476	184456	13371268	3518502	174848	163507	7218236	411348	498555	81738	83006
700	108893	15581	8870	656197	15918916	9975355	20495980	883004	10712438	335425	7045647	45855	438464
62239	14535	1960529	1862665	7529498	6777373	5478271	760015	939789	8092634	2143495	6237445	925	74746
70076	70505	915763	2123418	6237676	4270598	12208239	32227	1820501	2983460	11203558	6956343	8718	734
79332	1347	620569	488531	6967895	205909	4038680	1048543	1848474	986698	5494449	2912984	13862	539710
19407	22793	2900785	23654	6856315	856363	8469653	3765572	1758011	1811338	4637093	1435527	24099	218568
126955	1361456	4864662	3342363	14234565	680009	669235	200395	679187	1016773	1972566	7495803	646	1119503
287	7024823	3409959	5708164	220595	419197	217418	7906598	7218236	2746631	2536296	517255	1126	29921
74	4102	3208106	3838619	277929	6317376	30689	2133330	4859238	584102	437959	626184	4531	286367
278	151543	5041383	6815397	1725353	21811583	189551	977339	8092634	4046294	1576583	473758	1488284	59890
338	16087	335759	31322	1333399	248695	460788	1160887	2983460	3154082	16444882	2030823	1707357	17337
209	55420	155234	242186	3014632	1496241	1285521	970008	1811338	2993449	7314457	7666698	2520159	2167351
233	132665	150585	11435	501782	575680	277894	707387	583687	7085034	2020779	5278864	602	809834
159	131443	87893	23015	8059671	3135264	25197131	1609971	2781322	7555577	483214	1744703	2402565	548550
284	249	84238	123355	450924	203815	18054035	11132384	2413281	31942	713547	2536296	403190	82977
123	264	519269	28465	327931	1090566	1696945	5823999	4046226	1443063	98351	767914	1703632	617613
143	209	769259	170901	2124113	605846	6215839	8463308	3130726	9639461	2386152	87051	1075803	627039
184	240	62790	268424	11219758	1735531	9773884	762145	3007964	5158546	13508731	7314457	2172421	260180
258	596	64821	6907	5280247	591046	173210	288127	1621760	3047017	17898114	483214	605	2310258
282	184	1606	95911	4655158	685253	8567153	220316	4803928	2090863	7239524	106788	1633	13801
591	225	11106	45071	1988635	89442	141689	460788	7555577	2529728	4169638	1089168	345	1802457
284	282	272211	113964	2707396	1022714	1975905	1285521	26079	640124	220921	1026054	653	717139
170	591	2822279	16017	4707595	177729	1027631	2640986	8584064	655689	644994	672788	45062	253426
325	177	386982	115870	937021	400848	11519978	25197131	4890209	884017	6566118	4374756	5495488	219640
177	120949	753574	6961	2119072	283110	735373	18048916	3047017	134801	22206047	1883389	1295721	1950213
74590	33914	2336497	45579	2602116	1073670	6321422	1728065	516643	2163383	383812	7982205	824947	17005
293427	48950	1969759	807747	18116883	193381	3407707	6215839	1516236	1598788	188451	3212991	1026647	56037
166099	1793715	2622978	637104	590654	639607	427514	9773884	441560	3685043	1705099	200652	1982304	255736
512613	386424	24094	7051096	409080	206607	2122897	753369	1415777	2292935	1710710	644994	342076	477309
1101887	20185	2470735	1569	679727	752544	1426714	222052	640124	9279422	1098558	4152687	1594694	304186
427205	20154	148678	536945	128306	174490	3381933	1975905	655689	2191228	7905656	16101834	4641617	370260
13080	53376	2967446	69379	1778251	1361363	730735	1513604	884017	97182	2242564	188451	267795	1685560
591967	984620	3309248	67904	13411855	496985	7780174	1252438	2396868	3557761	675155	1705099	108888	159914
172729	93153	34296	128161	15918916	1396582	2835025	11389585	1598788	211703	716934	1082373	2569569	755285
69820	1630887	1244337	475188	6777373	28804260	1730758	70343	3685043	5128411	1921280	548011	128524	10502
1532315	179209	2684815	417036	4878414	767662	4305596	741380	586164	574372	520480	194509	1561383	2999349
177442	193376	14341	266	223083	4420970	117179	6318498	2754456	1768285	361674	867418	7472	362835
85473	138714	3287108	227	3976596	7114414	1178796	7570891	2191228	9049084	1071793	2314938	901465	1069566
139493	836441	1655738	180	2462613	725890	24810	5857453	97182	70391	236412	2318235	3835295	638838
952550	178243	30031	265	680009	1808911	377529	1517390	3247006	999253	1367233	122441	1741808	173903
131039	178564	689073	143	926251	6872903	3091056	764774	800341	1735122	2240850	302177	577973	7768
147192	1765414	302306	2187804	93770	2599257	5990774	7687423	321943	177556	136685	1083247	1599998	1104219
1701205	740551	60248	215531	29673764	1408113	5047728	2868285	267764	1279309	1251851	257793	960456	1805564
1671528	992523	35084	38695	2878933	11208130	6011263	1792811	1768285	4506378	522028	461047	63620	267038
108708	33644	150868	292409	248695	35395	9855725	4305596	7646609	4479263	9494425	136685	71793	101911
41609	95775	86648	885924	1472015	1710783	604881	138236	928248	1470125	2888034	298463	12390	614427
54337	17795	60633	1788741	1443959	4699471	13709574	1245321	1735122	5397049	28743428	620609	145983	553870
1346	121020	203935	506780	143812	3835961	1667052	315557	1279309	259465	435379	3619399	327	824843
3302	41609	367299	4450	10423864	19517381	1111881	377529	1192031	447224	11935496	5533038	14113	17748
1120268	45026	122304	4355	1546620	987299	4566387	2628389	2702232	3000884	1224421	1698634	4404	1523723
569285	283406	31718	889378	3643444	483895	3160541	108380	4479263	2844874	6698450	4080835	1558	713413
1612288	210535	32220	1566720	1515633	5049797	68212	5133083	1426684	6643432	2593777	415228	39221	81449
302510	66255	183830	1229952	690396	2629415	1251306	262317	332882	2666428	1473250	602743	138237	126783
28367	69550	204182	108650	1499833	577168	1856390	11158575	684647	1238778	347698	1224421	58456	652199
583293	542296	35358	143655	193135	223843	1309040	1156531	3967665	963947	1090323	6859835	20883	1750920
612871	68710	106461	503872	712500	3131138	7877601	2295069	259465	5436284	4229344	2628523	993	912641
17566	195997	310800	174128	1073670	3235308	934070	609725	2768133	1652268	1542233	1473250	11954	148984
639964	1469220	591561	121604	267743	84520	351093	10450727	2733447	3911435	7120860	372330	8351	16675
708577	20918	51862	171020	673154	13634576	204117	1825629	6643432	947252	19808460	1245811	369	564340
372274	58570	1719	160303	206607	1891133	18454875	6137324	2666428	1874975	522285	259112	83407	80339
297189	49012	86201	1704725	814069	897477	292934	3069186	547308	14866463	713620	2240673	3604244	748820
59080	536727	404949	2034267	424422	2145739	7012030	451215	963947	4430483	1106560	1542233	2332884	5546
27109	36916	136150	2926474	174490	3692121	6380386	14251	5436284	427701	591274	1996868	5457140	42196
249788	188004	45697	1123159	44868	59407	1494376	950776	497083	1305921	182980	732642	11291287	131473
558586	14919	454159	1456334	385962	1084253	11820874	165439	2336447	1179829	806545	518806	104827	84970
400594	41533	711861	496014	2148075	5069910	320322	276847	275060	2477636	953887	2471263	554943	29399
20626	627135	136480	659043	532400	1811912	186168	15015679	2500355	4337989	3224591	19433945	3607710	130612
1457	787606	137097	435984	2317367	22543870	1471203	201453	1769411	4791315	91413	506323	3352563	51170
172909	1012	143729	110811	52711	381856	650867	6246890	3668486	2225570	603999	1427169	57036	10148
928774	197135	113011	54236	4176172	687369	2353486	7356852	125155	1086293	4595607	1106560	614991	5809
375800	33335	64603	7450364	30692977	106514	1767205	520548	5526715	211388	1755216	727334	681511	67776
1032455	66317	269414	763057	780653	16514697	7943438	8699831	4423562	1278252	829813	182980	5623	207413
53110	95560	231020	975702	11965653	9038585	607338	9069201	350251	781692	2073052	3119505	37094	93542
532282	72353	83306	1115758	841340	1592018	339440	320322	1276393	75413	3676511	91413	1236438	31681
698996	445696	516788	571701	1808911	9559	2214814	504199	2477636	106781	42508	4229462	531139	6281
105373	381067	28467	1598137	6857716	1318889	17474829	1471203	2711857	1830	1169374	1812566	902712	595436
5830	106672	2951574	302405	2599257	3024175	6755863	843875	1319549	72983	5130720	829813	123173	521618
75556	114208	1012332	1351148	1408113	128056	2855356	1925378	4791315	49638	2128707	2073052	48041	65495
31277	463563	76392	1126302	12033466	1508267	4865101	6939271	2224860	643213	12185832	1744232	1617433	49762
385041	924317	741208	109233	810599	224283	1605670	505742	108266	2518259	8026244	776826	1088077	1193718
13642516	455368	225549	64593	35395	8560214	566419	260985	113413	389707	5159794	86430	407890	25613
1409514	1032455	2649913	753678	1695450	34411	563640	314027	116522	993097	8403319	866773	2865820	1400195
675565	62144	48322	925408	8761676	43052403	1863870	656141	112469	5591397	9852180	160339	58216	343613
1498559	621026	17299	1346337	19579329	6343373	1597848	2214814	1035323	735634	380637	12185832	2638961	20499
1208749	47690	2787260	704404	1463720	426425	9973406	17474829	407732	81164	241884	240751	1049909	1982
58123	164698	703	4084479	483895	129701	4554600	4908896	1278252	1624010	1412149	4335950	10022	2085972
1376063	80665	2073156	1681563	8033027	3176181	2032538	4865101	323802	3565755	383815	3638822	1081531	357490
2551366	21094	50970	61849	2629415	3441236	408015	2131607	781692	592229	3622943	2490545	2782476	121116
354152	292189	170407	194652	577168	213764	233450	566419	92990	1648671	121535	556774	1434870	1380312
84951	6664	135669	348053	236917	494170	1125537	41189796	331057	408927	1550062	1412149	1467840	1456614
2652103	31277	317558	291218	3131138	3615882	109623	408015	308155	486378	1003798	2600020	4206118	589388
1248971	371087	809	765159	3258643	6411570	385969	107506	169511	1092774	8426349	1653028	1927305	1879311
2210774	111548	3638	620653	84520	4816943	247056	1121798	211488	704449	14477	8426349	3937751	4240
271536	12567683	252018	514709	14158878	6495429	131248	109623	84205	3202907	43137477	5176	1534738	2016
896932	596510	4670	71134	1891133	79313	1634967	2968136	151060	197930	805549	45415905	2485803	15968
2983575	1364561	211859	70481	897477	825803	833568	120252	222679	3078602	9615983	5754374	981905	1154
187173	622433	223047	232402	2145739	106195	29909982	2418852	125189	571967	472521	41343	345202	197071
29003	1382459	606437	1032370	3674710	1448239	6751587	35926773	109088	10642286	233448	530017	389188	354606
41899	769461	1563252	3688697	59407	1163345	4280218	3243718	541809	31290555	2847342	2402215	681692	33157
10377	206083	2899142	1210727	1734844	698311	223297	922388	643213	1265272	3462697	2709193	293909	20146
18820	1391589	3394204	33992	1641294	13354432	431733	64292	1679495	683587	217928	2165919	444619	2613668
142787	2547392	1200795	15323	5092179	12328475	3984318	203489	389707	27909560	3112460	1046	11377	418679
118593	99111	380081	530373	2271990	143705	2205080	677323	964387	7853081	1647757	397877	1276640	995166
706816	63426	362809	707083	27058976	2145094	677323	35477045	5591397	901869	10193586	978864	2461651	270575
150760	42116	2331766	190099	4713478	119825	7352614	292947	81164	680918	9537068	6260377	447376	22935
55558	2687983	1230491	1795	7986726	4214717	2255275	272922	1624010	377247	4916012	4916012	722951	169325
121480	3370528	944992	166361	116677	12287926	17275727	1480275	3996179	24548876	681851	79863	1158861	196545
214969	1268917	133812	101988	16581208	15352628	292947	85967	592229	346963	79863	2674014	1070080	1727738
52786	1935073	1516782	5486	10148627	380805	3535532	4018596	1425491	23852213	7748450	109719	64070	1907634
2011	114755	5067838	99366	299472	20324596	385083	631690	408927	786090	1582757	1177896	3238519	424787
165537	26737	669242	42807	244751	6335552	1745855	10225903	396931	742399	2393301	170913	50	814976
166676	206534	759	31204	1617652	257925	30358	1583866	1337385	5663899	1177896	12624773	2961350	80710
261082	41899	3012415	364925	336483	19508742	4018596	9491766	704449	487806	149443	12287496	3992019	1495
115021	60548	52181	11736131	1177748	3717519	1312400	507445	430855	1687951	13787676	646237	52275	426023
409383	10377	1406829	1097521	3468169	749012	10498176	236793	1944450	458681	12287496	2054898	1273950	522188
3291	77701	28109	595269	85608	239224	6961830	743051	200140	1063722	3591451	119942	195399	2455972
139964	18959	1190629	5219933	1261701	699617	1038156	4239104	572040	8199606	400824	4162390	2667446	412083
842941	156206	108088	5498281	8560214	30579315	204284	3862199	10642286	5140150	1513290	3080724	1836834	1167096
654716	73936	47387	2226237	34411	890341	2911783	475777	1431157	78398	4162390	8255093	28468	272740
872689	481510	3002287	323651	43321731	12821187	735956	61039	7749760	316069	603198	36860007	1779916	1055824
418254	156988	145745	249757	6343373	4062517	343794	327066	17930060	267311	2248604	5407092	443469	160484
478745	188278	321514	51378	426425	5062241	1080023	1474526	136320	1524579	7975121	93699	2498290	1097
471751	197033	1023717	94647	76926		182758	2616474	1572278	12078111	10831235	241223	2582077	602951
230964	366292	324735	4364336	623174		197931	245553	641062	6754024	4140120	19507427	765319	212812
402493	3888	2867776	2246794	2374509		176745	252763	27691281	14667450	21127855	6057486	52366	302933
755	179545	2036335	282068	3441236		846875	252855	6012953	744421	6336033	248554	957364	756263
212747	94557	3984560	892400	208056		85610	249881	898295	7396619	93699	632968	1416091	76199
1131265	165537	4966970	1996140	8338576		95935	644681	29154	254497	19482722	31924407	1037556	93287
242003	201845	1845992	248447	393419		93416	2227247	31837	6763380	3863227		1023666	71957
51711	8991	1302	7515	3824953		252855	459405	21906431	5148106	734126		3063373	156936
54711	289688	446	344336	6550253		546575	779348	346963	4559380	248554		80464	337288
26146	66438	3735	1168375	12767867		2630048	769571	11632138	253357	636816		67679	1408522
1277550	115021	2918	413884	713580		459405	678180	9793276	12259936	17161229		2207241	184063
826860	426716	292	2646326	79313		548663	3619473	445407	81641	10337848		1708704	122457
547040	29854	2861756	366553	50224		826648	6108410	613349	287114	758524		5023271	279551
724770	86473	2005926	1054374	6428999		2937440	29054775	5550235	61723	12561494		3285639	243563
441992	154191	235589	461048	1609620		2548852	434901	395689	1154743	4057770		3999600	509795
1116337	3135	26642	3275036	1672409		876101	3194091	421948	191657	2033303		2333889	87928
765935	1044440	1190996	603532	4041059		2513899	2642635	2051535	4874282			874772	99201
146441	680475	6543226	45316	1213990		30592983	173270	452692	1246414			318283	16943
9714	472820	2275554	166745	702974		484913	356968	1165661	232723			329309	909
514249	223590	17490	1414558	13688005		887882	11936138	5877467	11249963			1456786	282684
981282	226796	2735967	1280374	12328475		1407101	909800	4947685	1397588			9539218	133727
289098	15479	490862	210314	252594		4215927	2882473	46470	2170443			1269866	52710
303222	476984	218877	104646	78487		7145043	6934885	267311	867692			1545830	19021
108929	844897	1424	120978	4642683		661794	2585559	1427606	146822			2213298	2111
564836	13764	867	469605	1613796		2642125	1443966	10592115	101785			1096901	6977
349816	23105	434	144020	1472233		6934885	7165130	6754024	1858494			215154	17982
169758	299409	491	38787	4214717		2585559	3105942	14667450	147542			8863904	836389
15435	452125	243	186973	602550		1409192	298418	71851	68796			2062820	141933
272629	106796	469	181351	11456545		7165130	1384667	7215639	3614243			156648	182689
392805	27576	2019	354078	15637511		3844233	2082771	386167	4551277			149886	537820
2109659	32229	769	316548	432555		298418	57436	6682223	16509856			5735206	595458
149304	755	1867	289609	20324596		39073	5954855	2987527	1627734			3795978	1215090
551184	437318	656	135750	11329191		1516689	282601	1886669	5131561			3058950	647387
17130	218720	3398	420863	95487		52786	547195	253357	12527167			1372745	167399
155759	1079692	2270	61836	237758		67903	2640259	7427287	883600			1694086	1004599
570805	95317	10940	63733	19532588		11374351	19991952	77200	11089961			783796	345121
561283	51711	888	46272	3717519		20138375	2397548	287114	14173794			464824	10987
123254	93611	4832	204176	749012		1322869	1816616	61723	2771587			615239	753815
338008	440273	6727	851453	239224		1936124	5036862	951434	135215			2459469	909530
297970	1227476	1851	663485	699617		3712594	2792163	4812884	68474			1124379	36064
708409	826860	9297	1230434	30578746		2792163	1564771	1212444	1681916			1829164	69548
638887	477291	3993	536587	812502		1564771	3647378	10289927	10925			2213923	25429
133781	736460	2176684	3113576	13292341		3230404	4790163	1025347	2256041			183468	377146
50651	330050	2237534	543444	4056275		4740962	14596391	1786684	332132			1534879	590845
1182825	398294	26976	1832225	4045990		3262325	3763755	105897	774588			1852543	1291387
352139	1126998	440320	456634			11178558	947940	56192	1136350			701958	475442
1308445	674071	280605	284614			5450966	2342341	1858494	11862589			4563489	2306441
270536	111560	54704	19396			1785441	13162535	125213	5955740			765296	541182
74791	10028	1135270	486976			10766981	5432003	3595264	1411731			2287815	315370
202128	1802554	920586	102344			5130704	2377631	319475	12997680			6682078	228570
8420	722468	2712097	561			1830662	2429261	10153144	6003318			2529338	1472267
13876	135999	4079564	7523			27255240	11784117	1588347	5799443			6638624	1634786
815022	245671	1250183	7785			5402522	682823	5131561	5556322			944084	657706
763606	215670	117832	670639			8326257	702850	11901542	23739833			4892813	309930
715505	284738	50599	215216			83927	18396850	710335	4344578			240	1062755
463528	29962	5331980	1117443			16448282	9216715	2723718	585563			260	1120091
476488	3485	3852149	30065			10934516	142806	2194296	278307			637240	1717909
1275744	171929	42228	3694263			533860	529072	3035169	1545868			1052208	62075
152685	226070	5969968	1413569			1384844	1520733	470594	5650870			991738	56844
99478	306845	488122	1534803			315294	261721	8565537	25044810			131309	14137
260087	368071	88754	2880361			529072	229059	3006041	17638938			279540	2741130
56180	1685358	41792	922860			2113580	290581	132978	5942742			1809	58227
615921	108234	40361	848414			467954	2092647	135215	847976			1173692	1770525
56013	359262	7871	583732			2092647	2139041	1488093	322267			75386	550908
55075	78033	58368	717642			8535038	5896751	2068444	1806704			349045	777432
727685	49829	204989	423368			106846	288312	354530	207238			1104513	53606
37755	28785	25660	57048			1621723	1621723	655622	151726			4352088	3249900
94016	13778	12491	258219			5477737	14343091	883306	42834			2952317	1286887
131074	173819	34773	2251122			1546114	44548541	6462507	2662412			7019144	229661
82219	1962454	14032	33866			150958	911071	2131841	1636048			904341	40364
23855	363103	85	1851707			1483403	1137317	426430	66149			960027	38912
61752	1044887	126570	706005			44691885	547494	4531750	94185			2335583	15220
40357	199874	160304	70532			1153950	1898297	1365423	176922			2922366	7743
63476	277667	11359	618568			214627	6338980	571931	2773368			523491	14039
195642	18528	85470	1499819			427802	720789	7746308	17697163			915249	71585
24479	133468	10339	4867862			6338980	1012082	1192485	2290034			886707	134958
45247	1097636	18725	1164793			611402	269062	436916	1068231			29713	972990
28622	360436	118811	765230			249936	82047	5848247	724896			1722237	952107
665513	1295909	60078	1197762			3443674	2592734	5135558	1071426			2672807	100504
478176	270536	58713	337896			3403466	3403466	231923	7729848			667844	24395
68178	120883	6803	1755897			33856	271958	1089071	2809645			820078	558854
11566	927542	866174	1349310			310495	3420217	7132689	10204558			633621	307792
1223806	13876	431792	359770			5115128	11961355	8269177	88017			283577	2701519
1393019	583128	39498	2037124			8336622	8188953	1514291	5673220			169261	160325
378943	817896	206605	177959			514249	244892	270583	601405			78579	73060
19564	64029	1295588	364784			936261	9577749	1545868	12542577			1298189	1040
2719216	313934	31157	103932			9577749	6336445	152651	5838960			2123946	1419138
23404	121074	156642	1869614			12789376	375841	4443396	2789017			3429222	309697
1281138	366362	33401	1053339			1355464	84204	21212	2049374			1076866	56252
128143	72968	212226	338009			74905	233905	19350909	1604388			192995	195708
82556	348688	223306	297661			110895	98664	4414814	133225			2045	342445
1221995	47395	195888	882977			6392269	4172914	2525287	89566			59737	21180
643970	1635822	2517319	570865			311883	3450622	13141638	76046			4032	243510
997542	677298	1433795	7427			1607750	863386	99091	197368			52569	39661
11330	64085	3269711	158828			869776	1473990	5942742	380169			440297	1315
2747	39174	1053103	1104219			3813351	682180	759084	1285020			638	107550
1094	114853	53270	709816			1187621	594835	322267	1327767			445	287425
196350	17613	1285630	1303275			15888356	496014	1806704	25699168			50881	1241042
303204	185310	182851	244701			16589154	179590	207238	18034243			3092	636221
10149	135292	3075169	302688			835491	1257864	30500	1697208			47999	701271
7043	80019	2491615	903625			4965139	15886708	4443489	221175			1075	416580
2665126	727685	88607	15002			1615393	14279213	176922	3003995			1055	458784
416576	335959	629467	752852			848866	622745	2736877	9851164			41538	988149
959380	29596	51371	2176112			4266435	120085	17200484	186816			31662	87937
72687	40357	146014	57803			25079815	529891	1072331	7765060			627	2129190
1386	7953	86494	1280043			4543274	7626624	40979	112202			1064	261680
128002	93737	123394	1423656			20258552	1395294	724896	176638			53932	1752507
845787	204928	18712	24747			11503876	4266435	1071426	285500			2943	518693
862265	117501	4078757	85141			258423	12388115	7907609	608046			875	537259
250143	607349	1956038	3909401			19510683	37426637	2617836	658469			4717073	148235
1195444	506604	11098766	54494			3710978	395205	940039	6753957			880218	1566184
73120	11495	1094284	445692			2416649	5420884	88017	2773080			2964100	59232
25365	1177090	39944	143968			435864	94788	5505120	989644			1644308	849420
123841	22415	94499	607127			30638151	209108	109349	267766			892420	1073815
132245	11960	14465	77140			17945786	5282456	9366466	332172			660946	144847
2587	13746	29996	743205			6173800	11182457	2416597	1193041			1447622	1155
3215507	13114	820165	5542				4055394	831055	767853			535830	311175
643415	62649	711530	130753				931365	852729	1795135			9623931	151300
338374	14430	2536651	27446				231225	2049374	1161			4038500	4623
680	32195	1399254	130658				714879	1604388	5380857			9216820	2204215
722071	47313	1167739	44925				20153522	150031	1353173			736460	301539
182064	32083	2276973	7760					76046	1358315			495543	1114036
548452	13237	61761	67981					167351	3226669			128749	946648
1166610	13302	2615532	230538					369639	727332			341142	314284
137199	12603	1887773	89189					1285020	986722			237072	734543
39113	46127	15500	28583					1302505	6439392			36640	197281
109154	12466	881	591566					15398080	2617161			524149	1350132
465843	700228	797	501505					6211480	1729369			839402	1444965
252886	631592	823	460592					51457	4050177			226176	7671657
357277	343645	321	1157491					7362886	97115			196419	95192
127024	18779	3586653	8565					791436	1209488			142703	45269
35830	19933	129925	14483					7984769	396110			513899	728987
16057	5031	2916387	1372016					221175	2764474			1275966	105232
18342	2468857	2362056	321387					2819521	5072407			2268967	350797
5580	1514870	6988102	32565					2964681	1709904			186189	71134
5205	1458602	440171	9994					5276015	7660376			272441	1577343
276610	706206	1711012	870293					584684	9585149			269103	208639
109664	117093	4426639	1213498					1628227	28365			3144701	59305
13952	1020005	874588	330801					89403	8285404			4516097	278815
1839	22078	1311203	118702					234779	672517			207563	97764
21274	34274	26082	210000					588509	105067			2860541	1152114
376921	9706	2573	1143918					6753957	410743			3194728	145609
423069	196957	279022	1457440					714162	3248633			1650878	183672
168031	290716	272	2754223					267766	3069625			1574259	603747
427974	2643091	2250267	1220796					332172	43993			223707	23723
1198528	370130	2143735	1483					412902	57052			481105	243389
627657	995095	8601	21159					767853	276533			2659298	43387
306007	153867	75138	34773					1507438	345841			173053	905
314286	23842	1354328	26132					104180	1870055			43751	77158
15435	141548	1736287	1209					3582512	1219595			699136	968297
8491	46985	223359	194614					1226419	307068			3108236	2301655
867094	196520	154453	271807					643791	307013			8569473	394263
35809	1932699	1032400	2523635					1351931	586194			128221	289950
307476	1889403	401348	47240					3226669	258437			466569	1958055
59956	1040668	49774	326615					370221	227239			828606	908049
1089228	73120	206816	973077					189997	533205			575009	347243
41212	79258	2673323	22379					958097	41834			6846951	1213989
215853	147917	116615	157970					5820191	7865391			3415230	67379
3101376	62862	80951	2995608					102609	389867			216957	1068515
187941	4023901	760716	364258					2570497	281424			1678587	243634
315352	331812	80118	2152339					1730693	1636250			446513	115157
591174	367758	257984	1413939					4050177	503491			130118	557304
82308	74944	157382	422496					97115	6984611			1104637	2727
717211	664782	473573	445662					1188355	6438665			1473890	202471
255640	68977	189778	835031					157636	1772295			106572	298174
301213	168131	16769	94481					2775608	11940515			66743	12628
547022	423618	20420	25732					5030885	261092			52237	851676
3996	181113	141515	405249					1677641	295089			237990	163407
124949	30166	6967873	1056754					1656817	29561			60624	25850
803666	544739	300	565641					6018595	3318972			193546	227829
1519899	1403827	43687	1148720					6412335	1156965			850633	171799
1521	131381	362791	765012					28365	476990			111182	240233
94252	59719	97024	413344					8965392	798073			1103580	8666
2705537	131653	110422	413261					672517	7020687			815598	202659
1899751	122540	118088	1165751					433435	470500			106733	304386
549966	279601	158445	520680					151046	130660			993734	73069
785824	252886	121228	332906					3248633	326445			1123112	449409
112940	473129	89666	596611					3100944	175777			511970	237065
49927	339001	246349	168611					495349	2029476			56887	310309
3156193	23740	81764	21340					57052	11228748			124210	653758
261004	281493	70059	495517					1248674	5537482			255005	198481
362238	127028	85560	90362					1870055	3880427			56515	404073
22393	28429	76797	159657					1416887	1892005			89933	148964
267	41950	299951	4106751					294518	2705047			79190	2251337
274	42115	177573	73410					307013	71592			35190	840393
241	20959	1836366	93377					535047	3078302			186722	88307
1873	22651	2278747	21217					184528	92720			36314	108199
230	10415	3323739	128951					585449	3439895			21485	511930
65479	20432	2478189	157858					7542453	14459953			318783	41248
417	354764	2129660	335908					271522	4586365			314381	580197
199	639684	1673839	1435737					281424	727660			1546321	1278938
82	195737	188173	130821					1558924	2050212			764907	94461
1652	655334	2861693	65936					358822	492230			1724967	98923
178	1214524	42246	515708					6843103	108360			47090	263374
156	243141	2290088	274198					6459012	1095758			111421	869942
201	383649	82611	5518					1435777	107753			376912	200956
216	359536	550604	382876					6900702	209799			286581	201486
234	50722	2923889	258841					1745305	88203			161547	1445486
248	36979	1274653	36683					434489	2344023			835718	1175908
161	830767	556132	2238					303635	518668			837195	3504148
190	64229	378553	320147					284797	3546285			1396557	501863
69855	35809	4736060	111190					131295	7711661			4020812	574915
810770	24283	736414	33811					954898	358662			1645689	56669
130992	389220	196355	20669					36855	16683473			971509	150636
875183	587052	733731	13945					367924	253380			1050719	176797
63165	1787804	467542	31880					577040	6783571			298058	267106
12162	83615	10509767	17378					51952	4137036			4290770	20100
576749	2411384		837156					4448026	292325			685828	143942
313843	541253		139147					416764	197756			1879054	276843
809061	315660		199307					84073	3136680			2563699	210077
1160540	261745		518888					326445	2213399			4817495	221177
156652	28026		27112					2233095	644933			83529	8524
47396	45080		964910					11228748	1047170			6136118	31587
13489	887836		1222647					5537482	86458			75824	33861
1365942	170531		647501					4511936	29733247			93328	85134
1019	1496177		185728					1892005	266922			191659	680688
474401	324176		1787503					2685466	50240			84628	212695
8377	1029679		1532829					3242434	2194109			217650	34310
264192	2859		1200186					854369	251783			1022314	155111
7049	690281		41258					1881852	1741305			657826	27583
35299	1519682		12038					1414576	2739			309545	19988
93419	924		24540					137301	30447			484906	288925
294450	4666660		92326					4493955	4003288			1731880	967502
1188940	456375		377234					5890464	1089054			219633	1086801
666845	52751		590795					4121492	10551808			1810918	34928
800475	471953		1296494					579009	601186			1561693	64082
355237	84829		487846					79539	3220001			696403	92046
200224	49927		4030973					704373	1679824			1371907	165849
804251	64575		540870					407689	2133870			4972248	288
79465	49061		315697					108360	698489			2336724	42167
250002	696570		254766					706533	469415			184935	122621
2118804	2083009		799902					107753	639653			188969	733981
250840	294534		561476					209799	2219207			3599	1741514
649618	320176		1430739					1121213	575878			50647	1498237
894039	8209		603361					2987951	297094			119207	152527
348180	16858		290684					4731515	1094460			213622	232139
463483	383		88050					383507	237975			235986	849701
1414209	1873		400714					358662	227281			3638	1183125
1102155	56921		1454047					2838906	1445297			47240	388533
815137	2307		1722337					13431851	1819419			204494	1127187
231033	15136		49096					253380	429847			4186	2628487
147594	11252		92012					3366854	245046			250014	2196604
371200	11241		2701198					4137036	107494			609760	57378
230486	14751		68070					224035	82771			2786014	109510
13670	430		1761613					162089	183086			1617445	779274
2172652	406		550870					3136680	48835			3500924	1500499
298896	74857		4719867					1442194	1220810			258127	756695
1159777	49848		1189334					644933	153294			1470900	640369
639035	1067385		41130					892527	47560			6695845	201148
148140	22057		1058406					86458	245071			9674	84314
258487	875183		2041394					4197698	264450			9416	228095
969131	67174		44906					1618918	398738			13406	28515
103544	45409		1226532					16519750	3806642			1450854	21051
887655	547018		1828846					145255	4618450			3498508	892565
1478860	268580		229555					2231548	54942			2847125	523373
7848668	742772		17000					188138	788589			1254344	667629
38182	29831		49285					1734568	3254987			795959	27070
58278	1297020		76557					30447	1630058			171239	46211
359313	50835		52534					4003288	15986969			1885390	63443
164083	1156964		48211					151456	13690451			1293128	339
10342	445368		9533					1887664	46287			1732540	15416
464	231249		76958					8111998	220348			1010460	307640
1605922	297688		58370					1601382	976156			8189379	11123
325456	42294		7902					1622022	815279			554465	29664
280898	39440		13967					1002671	1002688			699215	1826966
131069	93419		88322					676413	2325650			1542073	26475
9900	277483		136731					438740	7078686			675014	84123
1262284	1191517		196350					697051	839547			931	496392
107037	650960		1946100					1251844	177091			6194	1369756
321992	860318		876484					265462	2512128			43	878050
50114	424618		68386					575878	6891843			1248	757247
229638	415107		1194459					297094	2607562			3592683	112328
77048	804251		113738					1101088	1408144			147997	17454
53689	48417		2785192					161816	1216212			4759613	16902
639959	138853		1268194					214914	5867637			1377784	70576
1126944	229838		172109					1437928	3180161			2652573	1119
1510920	373534		3204302					1819419	79301			865430	304
1882522	1598655		46397					429847	1517037			1123888	385497
1473420	294013		194628					245046	74392			3019273	641789
807556	613146		1881					107494	9656082			2105316	354866
986920	487160		6553280					94707	19797907			754003	2419880
1068664	426537		802946					82771	1458115			529093	295055
232401	283414		564145					170590	1944535			89994	325864
491228	413364		2964402					564429	5046169			245972	10996
28020	27473		328476					1217651	2678477			45485	22592
195096	216686		982782					47560	1085301			436819	373112
275286	850560		257342					541574	186377			455757	456141
10978	777626		41018					227948	832019			893593	98553
202047	243604		44757					375427	793970			2711305	703208
58642	104877		67718					262456	3324208			1263786	458932
162695	65471		306545					156140	167206			1011527	21761
282408	310415		1229918					700395	27050			842512	130561
85328	150794		669134					54942	2503201			833387	7849
153330	925302		798663					931682	5356685			3974351	127332
76018	1180456		2466888					1630058	4701780			146036	22939
38326	291241		686909					15986969	1935120			321742	19561
63516	290171		1883644					12165067	896898			1290302	123601
456	280036		388904					92580	2152945			1293064	531845
200551	436486		282809					882801	4484386			468186	1151124
1372	73911		2168481					200876	1852493			910030	116383
45519	216384		312558					3991429	1781307			1416578	394866
184853	270065		2057146					7078686	2045259			733628	152159
156872	969131		506805					726600	5479325			3015111	663472
393391	157216		2163120					121592	2158893			601472	85884
405168	1321008		1565118					1227139	27259637			1151920	413047
185585	7825784		1186440					6868681	3372119			315466	566867
384655	38182		1073861					2297807	2825606			2168148	155282
125618	226213		1789895					181829	4855034			149796	21857
1600155	68302		1410308					1442637	20445028			4397178	64642
76848	33095		1198835					931009	881767			5476790	56681
173353	728462		1934320					1214285	5960241			2165748	79090
337441	74214		1765708					664101	3736014			847883	507009
71702	239764		148119					2255207	66781			417404	784532
655986	265932		53540					123757	437610			447	830750
8410	1564895		2222052					69569	638051			2815	660042
35983	199163		2435701					268044	369974			2763	167963
587435	196163		670956					1145045	342909			3389748	168194
14055	41178		161533					74392	68153			2661559	178078
1245325	58791		247119					25161	2113639			6685	1719274
199705	86531		16079842					2059830	351235			222928	1119128
110361	50880		763961					79167	37506			17762	73224
295771	50965		134683					4877288	729821			1389318	809690
497522	1216864		608616					7645492	1580550			2913120	87021
148406	146644		814995					5373451	3776897			6985751	246558
203007	431870		49654					1843051	94084			503721	112442
1092040	42434		424866					1276271	1609904			1064189	16585
1165959	140256		3395186					151895	976823			843849	30562
3384887	229638		1185387					540293	6361092			2977926	9419
379077	708096		350863					3240860	1544877			12161	38509
579389	1126944		1924014					2501844	9654			2622993	19919
78574	1048156		31822					1085301	103593			701101	282849
57764	381585		1619351					186377	43452184			172921	3018797
191672	181771		39359					796718	1232394			281049	837961
8244	1676274		216643					986197	80340			246473	163270
4971	819021		621861					3324208	200403			1414	218096
3589	250525		1440438					94507	260530			411	293212
21717	883305		5278675					627678	9613470			417	96128
216192	79647		634818					4640268	529232			2014	17695
6316	67818		327757					1841147	702170			677	328276
55290	215539		255672					896898	280906			650	1364227
19105	381596		42759					67437	3267888			3119	174517
32307	234406		92300					1853343	3506159			742	85363
38949	135864		2725782					3604946	612115			4830	554725
75650	329706		1523151					72023	265027			6602	275901
115599	176571		2298884					1755830	3482787			1756	641147
12815	431002		946220					1144916	4475386			9257	375970
41288	17722		347449					3609494	1727986			1241	254828
25585	33564		1281726					2046659	10067141			1172831	1211006
27504	162695		559906					2035021	453219			2468104	912236
265035	3065		64858					10512418	6623965			5976803	52543
757533	130214		1226764					361949	5003870			1727292	59758
122017	85328		277428					2133420	27958			764837	114788
158930	26921		93441					456318	1400663			1394408	436240
76566	38326		756656					110038	49344			3023025	469526
474	3262		774896					5346512	711791			2719566	125917
117955	33978		431072					9264716	74949			1814399	342404
165534	63888		12638					881767	4166216			401460	309553
42868	246898		155729					5329449	3071864			319103	1836700
25148	10917		411069					2975150	3294846			7219897	553070
632546	154467		31791					115062	820325			661704	40688
424344	204902		156045					236353	3686017			1180952	142122
1291431	45519		30316					68153	1190955			1891914	447336
1501336	171241		63438					1555011	741120			1580506	2292067
85557	80462		289416					335357	70978			191130	941158
192147	420776		2372264					729821	13036453			1665822	755694
237074	157532		469225					3278646	13733357			581169	2473274
299460	200638		1218448					85626	155077			828252	1099852
437638	421639		553943					1619894	79044			706905	791056
841240	125618		244185					5567520	302825			325009	99294
1068496	1103570		1068874					1544877	3723364			74681	723085
746	203077		185072					32742	388046			1163715	178177
3954892	759028		264719					9281188	4191926			167008	119857
2176892	88021		2135171					8752645	3054222			47187	554349
9828	626061		1263511					10661011	8001025			413139	320394
32468	35983		232274					10668764	11180190			3453208	595658
779194	583343		204714					737913	1239477			110198	1434228
1324698	524808		207350					10183	4273517			1608934	1222150
537520	278181		1941224					208798	20148987			240677	16151
196922	370824		466179					9613470	12535613			2387130	327668
105714	140658		185293					430399	94548			31142	9307386
32724	96248		923338					308282	207197			1663953	22962
624550	271339		123373					3267888	174785			474758	102243
181044	739194		2090113					3506159	19573177			1937595	528594
698431	185900		807415					640075	3948491			582458	214318
170496	178014		109119					193966				683492	278929
3959	203007		390694					3457004				1138171	313913
49659	1092040		90118					4204919				1997116	239233
15800	4194783		672602					616917				1066043	150086
94140	462300		20834					4294789				2021130	99238
31026	5300		595727					2446661				3637610	417475
159283	558029		1262505					6449350				6791781	902406
1230868	74097		132008					4987294				771664	39322
10165	144872		87598					304094				824904	13394
25819	412608		261972					1306510				2246353	309883
100032	138606		557342					49344				5521263	440368
496380	43168		6087					753744				20481	723714
106595	261728		317738					74949				3866313	279066
975	286458		752148					3011031				68459	456380
12472	21717		201137					105025				258196	418227
974366	153963		4901186					3076617				300505	124016
205721	47010		2419215					921662				20896	51643
501832	53591		1059924					2390421				2682852	277967
31652	182346		421965					1190955				6211547	45993
96490	261112		1269018					723681				102837	234612
16698	339597		84580					12410983				390394	228742
122343	71258		29119					12666375				72977	31652
48921	49047		1834891					149798				54578	3180
4913	87626		945753					118001				52624	186719
339	38949		283790					4040316				9746	236182
618	15896		304444					327450				34672	1365295
162	20868		28514					1790016				15854	1055867
528	66118		3388566					457030				25886	270752
1750	213000		428499					1901548				15090	222716
4436146	12815		4287					620111				34814	950505
975177	536900		1008910					2222723				9563	1161478
352751	25585		203837					7974981				23948	239671
9173	29298		516207					9851203				108524	78171
1005676	265035		30858					363068				82895	1401728
1148510	757533		49148					540887				59951	54888
27103	68549		22900					896209				36464	1090817
186386	129142		110250					342154				865801	573211
4643561	122017		48487					837374				100924	1297127
157151	328495		77137					2463327				2777751	233058
6532	29188		681909					430064				720048	1936954
8178086	241280		115134					14211074				656789	614
1158110	204104		232265					4583819				1220552	130364
4932535	165534		488939					6337746				863501	363464
186784	23542		534102					94548				293858	23135
2644817	19638		1098402					4716851				97435	1364775
8501358	5177		22261					2769497				1505625	179753
1604207	1726651		115499					7497372				214409	137707
545354	1501336		1059924					3863689				131899	7276
6786726	149266		1117243					651513				564186	570833
17006118	204492		1983967					237740				1054415	45758
39148	305242		285356					549165				972640	434155
28395271	58186		932497					686810				1197346	375611
3037	217158		1096945									2808776	702000
142652	218788		2838784									6673477	1772728
92386	283265		979604									1059278	3900805
505784	30623		41943									1167527	1791741
212568	1195713		808586									1644743	470
186488	2610505		241441									129755	560
291806	2205191		1926827									232315	439
240451	43576		165701									1441958	102217
19700	40951		748207									1253967	107481
48899	71023		422313									895248	131067
167215	811645		111590									29823	96380
353922	168662		632783									899077	271501
1017163	639719		142775									782119	432258
312378	140026		2303499									3423995	279746
17092	757862		913766									64660	239788
3177	212540		26468									301100	172509
52462	122583		94546									52869	242192
239438	32724		165900									108355	571366
232223	618510		250106									31633	903586
384288	704797		918715									234323	454369
223960	22545		2154985									290126	126938
107659	42044		3011816									64743	274334
40054	202315		991766									62569	718608
420521	13570		20110									24441	263641
42786	249895		4202944									192404	199162
3407	30310		2202129									79183	366611
8994	79744		44581									194977	1336462
277997	70347		9375									729127	115421
56685	1543938		775434									1929279	3333142
32053	25819		1334050									844485	481486
18797	115381		752253									4413395	134370
51363	484116		640648									14575558	5472269
307111	184128		163710									2060836	574174
50188	84914		23833									974149	303528
41222	12472		50937									476216	578047
229286	923505		10368									1964723	5609
237181	349737		807861									786148	3046
134033	466993		587523									5277613	6473
62646	96490		1121513									545412	24711
205948	9131		1126382									2117348	471
122437	3136		1264605									1441268	7522
210422	16698		88670									1876327	7984
1065697	40151		880924									1294287	192773
228184	248		264096									8546731	1383684
215167	10513		1728027									887704	1069294
430558	9381		13876									675485	530240
192315	175		411679									934843	96377
384875	133		94575									2555649	172165
671057	268		570284									771378	40078
1608	203		187836									440327	251894
237968	391231		481335									931584	51073
78412	690741		1891115									3151805	2190764
1303765	2794800		88124									720489	1574597
47451	295081		1641516									509201	18501
961729	296710		9958									1887417	377799
563845	341215		625									996187	45849
738608	129141		755886									1350033	2010
532547	27103		753467									1523066	49283
176066	41505		92349									217547	217668
41455	1016601		2037056									1263637	83004
1951884	94897		6490									3538230	23546
193	68522		1152927									507139	119879
129147	774474		234806									295426	339453
283293	422827		214922									2983629	168833
254125	6532		14666									1825460	114084
1182995	196594		104356									7382628	17303
309932	27655		3067									3239774	80747
435562	20016		3064									1116992	77430
5331	51074		119248									6105984	414496
402164	51533		40132									1412723	293309
367712	537755		195									9520	693021
288013	1092026		10734									1144	2231971
1025234	790825		7960									1342707	118508
744776	112782		259									212105	468032
1058	745960		132									2723855	287276
259235	480635		261									18593	29538
1536872	186612		6282									2200330	977998
1804342	613464		247									213050	154889
1781865	60093		395958									1725362	9418
3620	458018		5108145									2038320	237172
210	119279		4163263									271560	313428
123	85674		2116881									144267	415103
9640	472557		453746									1746915	563468
140	799015		19723									2813524	302853
165	1451261		106194									250477	86505
182	749006		1011237									503219	616008
2222	219290		2506152									2935292	80423
13329	264961		2169148									1950502	154760
2609	2890905		206844									36849	220127
270	66545		165647									4332890	247760
106799	11229		7727									3856304	1705
328791	890473		127033									631599	147376
248301	151916		11079									1293657	1134986
123207	347525		695252									1097294	277630
227737	52507		1311605									239130	595978
139519	112623		443394									1557500	26120
203104	18190		144670									439956	64441
89403	69082		386130									2740407	139370
864021	3506409		556520									1265337	20977
548520	91995		3656723									623639	269225
135676	868867		446599									949916	46365
259151	165606		624448									210146	26482
450275	206642		65534									650028	158389
182820	14219		1505585									722309	107922
361036	12017		24309									1530332	6159
966805	300473		184143									958936	181624
114558	200679		119108									4427225	259853
3351662	17193		100022									967527	609946
1686	1709570		411124									5141	187701
481473	380618		841421									2084536	130209
138002	90495		487633									709842	609078
1582847	557589		1770326									1594178	74953
499006	1077645		725649									1976810	403582
446892	297455		196789									2152776	67527
198606	87288		41431									903709	153039
151418	695619		1541526									983615	513417
158855	75675		1299173									892043	898077
42663	267861		2816301									760938	145858
546336	112472		117012									776164	123127
146502	469010		16218									2921506	1251612
63351	622740		29818									123286	35107
411971	329059		29792									18589	147975
10846	185164		41142									253586	289805
57907	34357		3531766									1978331	1461832
729	294523		1337034									382403	1209308
262	344319		166787									637356	262418
5789	1837533		206812									1489981	218675
7330	432840		307854									1116373	27558
639	87852		83664									1241439	194610
136598	152470		428625									918576	308273
353650	450109		1258521									309280	184269
82057	2308220		322866									4175734	591452
86895	943494		88319									1011920	385805
133766	757784		557329									117012	256946
62828	2470458		918385									247410	179693
130923	1101957		373295									512918	228835
63232	809336		89650									155850	39892
13976	101522		83675									144264	40752
11739	722754		1582242									83853	53544
2200812	296142		798382									692749	3071
15694	100294		25750									1431162	35364
124667	492344		11782									658715	628711
325922	937733		84050									273820	1033548
439981	2945950		441412									250462	305066
41022	497437		324293									1726758	256781
23719	2443898		123928									693134	166018
23173	6789774		261481									456998	1841839
39159	3037		474748									6607132	13874
88484	142652		30824									10185896	1023769
46081	88187		313200									362738	127527
512	533649		1838109									97603	174919
3849	212568		2466352									111295	378033
124852	186488		92634									157757	294367
203337	232257		156195									121218	89540
119700	222556		447611									89835	745354
47683	33753		2297764									247234	277274
80714	181590		898538									81157	245078
74598	48899		751407									70023	290852
493224	95162		2470919									106245	432
320164	167389		1098915									315080	771732
599791	411184		807936									44022	1590968
165644	905720		100771									177605	2138346
26592	298923		1099316									204373	1839447
1171943	70769		121834									1850204	1714445
50261	17092		493038									77996	221041
464549	108977		327619									9358164	3416675
134755	288985		573330									3901510	4496157
85400	35471		1414674									148667	13877
774566	440593		1253556									2917360	16094
156585	60997		8423									398357	384769
9633	368229		694676									1028912	431762
215410	305213		3818128									9753175	4491257
331038	240733		4417668									1033224	4006611
317127	133839		2082228									87632	1221955
215805	5030		89557									36641	528076
312172	126839		185475									344081	354107
281015	427358		805343									4351730	909216
94630	20412		212388									5764964	666513
135271	40367		546689									2242943	541912
84286	52708		152285									5047210	140617
72095	83294		673691									45067	257574
154915	29710		240253									2657379	97522
5110	174814		2199162									1218739	267678
1134748	142958		953450									246799	1312218
385167	232895		776859									312624	92322
686642	210661		3349617									257473	651393
19297	91778		907258									34869	818212
77332	42552		50893									9221052	938944
184958	18987		13908									4673336	6719
21006	1729		66656									4170181	112307
201831	31674		286054									7693734	692686
49616	295210		436375									891071	709144
14012	237181		4722339									303631	424130
201136	691546		292619									3252718	207498
73834	136334		192637									479288	92792
24804	85063		108104									6513189	133669
18383	112182		626176									943765	263529
375866	319817		1328615									41914	1181140
586113	90841		1028950									79758	398978
341147	252193		25446										11434
597738	450787		610904										173895
9190	69894		2806400										165933
176984	1120638		5221859										302138
99416	237968		725016										48925
86215	89946		36919										1171273
136763	1286608		76795										79502
86662	1087463		298785										4497
7825	524671		371024										181271
496033	72284		744839										2581949
140044	551438		334239										418921
242510	404291		269135										813347
1284716	2222413		56834										43035
56417	78657		1222180										418619
167906	194		42664										711803
108001	133301		1997865										9627
158561	1067		2560481										545389
1135266	191383		70386										1616811
1067100	356477		19049										154109
235102	86667		1226870										76462
92011	1373908		2359132										23539
12273	187283		234180										2179
150247	438272		1263774										9125
609928	38087		1039462										1370020
213233	439267		251327										3940987
251741	744728		625940										10319
40603	594840		84154										1870651
337997	252138		577694										79945
28574	20200		418109										33408
1122	3732745		677885										257905
229333	1781865		382058										726266
24343	140		898074										34548
61440	247		875711										1735031
1236	182		253636										52798
630536	2222		2151141										204086
790	395		2070611										29888
520809	270		737249										65242
586321	75104		544208										21475
90991	30745		182086										668448
104011	179082		41629										300904
470412	343002		400807										934188
318073	22968		1400091										1692534
99934	93313		473269										1951581
2984839	248301		3345464										493724
135561	89679		186638										18086
324453	11551		1526172										108525
74690	227737		183260										40220
78788	336155		182279										1412065
126546	18343		2464										1099
182001	486802		802828										321990
211897	1159581		105751										716733
928399	147814		429229										1112534
808269	341834		1390434										863182
1561635	1024009		3781687										388807
7923	947161		1859989										112915
246930	269703		1757608										299764
290831	365736		421										454199
275284	1251972		496										10881
131477	114558		289										195592
855683	805106		508										203901
1609873	1093967		325										274276
1267	512189		381										322582
6210378	481092		569341										103595
3421773	148335		319484										221194
4668618	1583293		126386										44197
141947	872180		131344										441160
137729	421009		119042										706025
40057	42663		294472										340746
1217267	830684		10923										3981
5729023	406526		334687										313824
2496128	45024		258257										1114804
32667	56547		1057705										296527
535730	7828		33580										165881
346740	19347		1545459										206775
343872	10026		469081										110097
941133	29818		805262										234875
90819	14270		1875953										133575
115654	28283		959334										126772
17866	7367		1922756										332567
64917	8042		733114										943016
161975	231346		2227380										1232264
240051	353650		3159250										1477261
1313975	231468		363195										40952
71003	57656		2359358										197122
681	57758		113239										197696
394144	962897		3725525										82484
266874	105773		482305										3392
341194	37748		136747										292515
203885	73713		5472219										54910
121085	139124		1041194										352270
96118	2809		804752										1224
139970	43097		52309										99336
122920	185909		6822										217790
618191	155198		4616										164015
130054	55458		7366										1006186
424275	11739		19985										628345
207781	214060		8291										451228
241569	1653970		75114										988293
387778	303789		30200										2203304
1199718	257447		6272										23583
392319	654555		86173										174888
75746	50061		14282										2537186
81143	319704		8026										734365
166650	11357		769471										856943
7709	90458		1394736										287209
193475	83119		2839234										160197
48703	67638		223201										439470
1098820	12382		17326										3018233
696076	512		176664										415205
4818942	159949		102469										440025
4037006	3849		285404										763430
162391	16341		49861										389011
25374	23064		536440										22331
11651	43161		2454418										102527
43522	159719		46926										54847
45735	102956		1893199										30825
15833	32410		591039										57706
66431	218893		856038										197759
160668	116020		3609792										258481
70816	47683		125391										283275
120563	95505		716108										184944
11095685	672743		16352										201245
493085	196983		354692										22913
9976	426419		159577										30483
18673	127389		370109										5506
34261	48672		440										29653
147720	1071770		118945										65037
20415	103216		2193284										29455
168374	287204		820725										61519
42774	85400		736328										42727
1676	964287		1064344										710553
326182	156585		45497										59915
8097007	21421		2339										937678
88752	9441		1030265										220242
1229804	237462		1019601										468895
1522276	334083		947788										189173
83265	407968		255326										839549
1181	1073700		1690784										785457
1261168	94630		19112										174264
2658569	365857		1013786										1321409
502282	333670		177373										387057
1491597	22590		45322										729169
2058209	22042		804854										262826
804678	29240		154543										112250
165130	38871		119654										162187
425248	1256370		51955										2392312
15819	396958		105556										230668
30384	615046		792920										7208
100017	19297		26731										1007
108293	196176		54280										40467
63908	29488		148190										711409
218890	21006		1571677										244549
20911	215258		509434										216656
8986	49616		1501725										135519
305241	25952		92724										1041
341598	140563		27115										24343
45360	24989		473859										461254
302357	619282		360812										22724
274689	264868		695860										20677
301421	591181		1096378										19569
47792	98055		153281										71796
402681	380683		1517										1660
25604	64260		231231										1400
341201	140117		328105										49598
471370	257519		406675										809
125559	168718		590567										164375
371811	367766		287631										96577
934717	146058		96214										274665
1195398	948068		604592										229016
1078088	71727		78819										107126
33804	179541		160308										94147
97394	210397		347442										13862
136355	1063695		112628										16261
27196	32495		1623857										61664
135167	113745		4042										5409
788072	1067100		184156										687
57459	268094		1496658										775
118290	69138		397213										196714
1224	90168		1280036										45587
314480	65658		18806										37501
185571	51005		243856										20729
174045	91774		78619										238881
995830	128137		197670										584813
593780	331201		33401										11209
325398	247434		26576										176863
976172	103733		158977										24744
2214096	188005		415425										728
14952	106905		597322										64332
2521210	211466		1076460										83038
850232	1122		56667										35790
209501	36917		18094										31462
152052	6053		25577										37740
436968	145429		98036										41718
3040241	57065		407162										210152
204448	33727		76406										536432
176454	417763		150190										53432
735150	357929		260656										930476
369763	244774		51046										112353
53790	89850		4764										217392
379089	622716		893018										20089
105067	310510		138666										404673
277293	48626		706589										155959
454270	64264		236558										64400
27860	1251850		1057434										4036
68804	73582		162878										22525
345122	1171541		247640										323260
52186	218175		1107798										160074
914259	37454		670701										325923
193865	365009		598714										19578
633282	301756		1557871										1126
812486	589121		89400										51901
776540	100185		251934										1655365
67398	15625		1828915										46323
175180	228141		496825										76956
1320263	239411		74685										150421
382056	163387		208815										84698
625211	704925		323535										113735
211844	719106		195157										264458
141601	579286		627748										65659
37842	12109		211591										124713
2227718	5217043		239986										187217
213755	322769		586960										70598
897	3424917		6466262										213653
680	229835		303541										77570
754	1030167		58221										31821
983525	243851		195817										360785
11295	234884		1014689										133162
224282	186865		65159										1488284
125417	568589		29171										5047450
416327	43163		222898										2854243
87835	141947		135067										1081771
3505	13072		1879826										402770
23838	360605		2526820										812146
9652	45287		2141635										4572248
158202	297418		2978863										9799927
370378	4508236		321957										2821924
236	1562716		427569										26696
830	874507		258603										993215
584	157644		1821492										29393
420	856660		440253										363085
439	232920		576312										2629410
664	307206		85919										8944166
486	968190		111826										296010
24936	76406		2937685										684939
106173	19425		1953213										1656771
205999	128232		25237										2701201
513	61095		385329										21732
12441	20039		788900										121218
277059	209405		292132										12265
120011	244647		80552										231395
127956	199682		270411										112401
8604	1028908		2586702										3005149
67022	60911		167482										1587033
1393	126272		916532										6352277
109807	394144		61145										227140
24606	302052		44802										55680
35987	120436		3276936										918363
756	879700		1227572										113153
195946	10739		1621631										2448225
42946	28923		2133452										248230
37226	164086		1814550										683811
204592	391824		1222515										2066068
166873	191689		400971										2304421
357306	58547		126259										310840
20270	279892		3410889										307572
167960	424275		231635										5186
27536	207781		352522										122158
15628	85663		2962709										62262
60814	123622		174772										226712
5166	259390		769934										59975
35826	241177		139750										128745
35294	590787		7552										68466
126718	298345		1840926										11717386
41593	197301		275725										176970
19126	94006		4492163										11560949
116230	36156		4031419										328837
542394	90696		296290										657332
206036	139820		866231										3607710
575345	20602		3622366										3720790
69819	50240		937619										993608
392405	48777		2346990										96714
469447	31907		113224										99172
193159	53213		195316										113309
71614	48888		339252										1433840
8894	1123064		14216										195923
379782	39801		55052										75016
192262	340516		36904										226441
178261	4136848		171742										3410313
309177	10641		248303										646949
2384	22309		1309483										721011
36668	1416203		51034										1210139
1189	543115		506787										259895
1674116	1898130		301905										629422
7073	53103		454729										261651
79102	45372		883143										98812
255157	71978		31627										70098
84022	89435		163066										492825
78389	61445		1152414										2463207
129604	7364741		690667										458647
84369	82304		716435										36720
66001	8741		301316										3289984
95169	1097039		151703										819366
159568	1737214		183152										166636
187674	24093		204088										791168
66525	277362		98552										42027
23618	31171		121907										172776
195510	389396		263135										69843
439	99490		1178489										878488
62026	293601		449716										1117178
88934	1179655		1593449										157700
233754	3108631		2916387										36087
51745	2695466		713485										216372
9759070	195508		38643										2038035
1521018	252633		99698										414931
6046405	59479		2073894										81934
12702082	106790		1127087										3212983
35491	1188960		14782										1280640
1109961	1470225		2114777										6314371
186372	6632		986429										131345
906666	1181		583755										415309
598885	956843		2168260										4885349
2088894	319748		2792303										181904
8937148	571978		41697										51767
318991	2110152		302117										84907
93066	502282		48974										29616
2443597	691152		1393284										30630
14287	344318		130420										110750
2699010	316140		204503										38349
49336	105798		2661082										39029
22959	185392		496945										1522227
132532	66592		1046344										495120
31814	768918		3174055										212852
111396	166997		936181										2973616
360832	165130		1645359										1434870
303000	934681		18502										6029154
2227437	8472		165925										2370767
41888	725418		940622										232326
1352380	107488		89292										6271324
6336608	570761		19081										8077561
351976	152540		3714										1035416
1253881	205312		94974										621869
69256	123117		35362										800481
2811905	219119		53657										414361
241764	44145		1370409										982728
853965	109689		3940642										1145526
2066854	571978		1897905										285220
2121325	159172		80431										155739
136283	228019		39506										12375
12355	387505		268404										23369
146164	5235		721074										181993
288	10380		36352										1650614
9060	234147		309640										1164299
5075	314121		1408264										3058658
1439	695435		27845										622056
4394	135329		200168										41558
3820	324597		33547										5261141
28780	32934		565522										216455
169879	50208		979571										3238519
65233	253195		87832										50
275	91204		440830										2974418
34132	244892		60441										449683
1005	495116		1289432										709497
2708	587456		943699										42654
2242	21733		1707935										20781
9410	68905		2006803										578916
8395	106259		2121108										6535530
84053	953068		383474										1646825
60177	495063		82684										3924375
163083	627729		80765										99299
229522	472889		1295519										258040
58747	302226		24197										181853
20087	1903		1419890										97876
709997	67118		264686										146572
144366	45746		2347275										266875
381246	97149		2510661										16580
125830	181586		328376										16992
128250	5662		725958										75942
458144	236414		3976903										469644
67987	353545		112344										2266173
11722840	57459		300123										560439
32735	135881		329998										802364
212305	269553		322985										106867
11914924	162734		103836										267353
12797	94748		355238										37312
358290	1105109		818043										246992
675132	552908		88966										402116
3567466	22524		165085										236780
3725890	306655		481893										351177
137885	112101		11222										69324
828401	387092		899784										64090
748972	2209513		386293										20652
59813	67892		421617										141727
170758	103070		1220801										243842
1262495	183200		187796										233553
337312	685906		46028										4163210
443200	1630878		845740										6692877
1082344	270300		19958										21542
4154674	662533		436976										28163
729517	263245		1683754										643466
53251	238509		346096										407341
1445639	437146		1403609										1604351
63263	3035237		94836										1706246
793756	314302		2669										343086
189745	93592		177704										26997
171401	1486628		318375										116865
90210	367113		1115159										41296
781117	11070		2700640										93922
2645353	93196		1831188										86167
439146	53790		179116										12287
31003	43017		164166										15684
632958	380176		208229										97579
5523084	85861		95204										35416
594913	420307		612611										28946
45230	454270		829950										107651
166477	224871		125543										49750
123736	36897		437368										89889
1641473	37737		196975										1349897
311570	58282		332666										51423
1481779	68804		958890										1941615
1324499	68709		85855										41256
510008	58960		1100172										30470
605119	721138		1489340										1084547
576102	64358		2650588										159277
51922	927252		197856										2543694
170171	198507		424634										395698
2109946	426870		739650										176553
422442	150403		1180890										68507
778983	850400		2685696										23844
79370	782214		486590										214559
3252872	49761		1064654										5644702
969782	175180		887789										179855
177400	1320263		631780										13899094
6277934	351249		1016355										2796599
121133	681219		850067										455846
377415	278227		389581										1710611
20763	15542		213457										33737
4895223	172700		3367078										1281820
181698	1507276		454927										735449
60909	231175		149863										5999
28249	921		1387023										557671
310667	876		2645265										1155455
357062	949		743845										464759
39181	805		597799										927891
29573	233225		324174										688943
16658	708142		203722										393911
48629	234992		434408										2468562
1465914	224282		3041810										9453985
733610	125417		417943										36813
191962	299354		72938										1046124
4496440	130836		53941										3601530
5788671	90655		484824										2242886
292668	130682		927435										3169584
2166301	284310		55068										753557
343855	863		419230										1868453
375299	886		7108										841935
3967063	847		100175										98400
1192278	896		51542										3278209
447475	1040		424762										5859278
22414	784		110626										3278144
9081067	1118		18996										551001
262242	777		1331727										614835
103193	78584		308388										13606
122373	874		1175000										21072
200427	840		1031676										97507
595596	104562		43731										25761
693790	270097		112869										68548
426936	229064		69218										62861
744155	91002		40123										167262
175413	16470		180079										468607
13244	113091		74747										28016
35315	267996		306422										79568
208573	208414		166959										40298
1736477	18715		62212										70540
1138019	93045		629370										32098
3082782	26566		226625										1976521
622140	24606		19709										88542
4864583	27168		66505										277200
314610	106053		404447										195866
1284881	15104		710275										180821
6180679	22587		50356										600693
1211718	255045		943427										51399
25475	163865		199987										71346
23394	37313		825811										987751
46647	37226		179745										37849
254657	36911		795529										73394
6543885	17375		776554										6504094
5836374	234290		99128										203776
45713	528619		187462										21390
76011	20270		393124										4214110
120149	165768		214344										237243
88453	28679		490964										544383
285064	13614		650834										3565034
17886	21955		234532										601151
13194	82170		3182291										1827635
471662	121022		248628										96768
2296526	4747		187811										426686
562411	93014		68104										1623145
805117	375851		2372808										1772109
104114	35294		204082										139237
136840	136284		29697										2077313
12667	40603		52546										685425
728417	129615		1025										3293842
77512	358812		691										1185758
198938	206617		882770										64718
208886	658022		1068132										748201
67495	97221		223366										52621
96202	223927		75498										2010467
15197	398338		142998										2845590
49931	138499		1262165										79265
166035	71614		341950										71856
77049	8894		81568										110592
4176146	31354		247671										5368295
6697449	223811		2833881										772561
10854	76605		1594732										4610144
16585	38043		405939										1615861
15701	381485		346746										226806
949156	19572		1451985										92168
18641	38322		24138										391900
529578	204328		96603										14237002
328029	1189		226680										5845878
1108910	23562		110585										127498
216263	49172		121589										1328406
1720709	49263		40457										110663
54306	78319		38479										473401
357167	243355		39508										4401740
1285	78410		124346										34895
62855	84247		154694										14567
65968	179863		212522										38410
51188	132489		326761										10275
125286	34410		959										195549
11884	41346		128558										173042
54327	46131		572641										32254
109052	95169		77649										84034
85926	183374		335317										576740
1700059	112171		1485909										284053
37095	35138		3878894										1498918
22979	66525		30521										1163301
265958	195510		138500										55968
1634707	175112		167605										107418
26069	439		32794										265505
24800	62338		976720										261148
320196	126220		297653										70344
928520	356583		107049										85824
1261219	156142		16287										2281498
3367462	123632		249655										30220
73136	9767930		277790										31120
1344350	12518579		24511										321839
32965	1522884		1015471										1582317
181960	1620260		2366665										4161083
5618156	3083395		2383047										12815651
9820414	178602		824661										12003
4984897	2994354		8337										2547229
1917311	1081618		660664										1761777
425483	386895		39163										2998504
1732442	811448		868662										6188908
1023262	4696645		330043										291878
87710	3660942		39535										652418
47190	1641		37544										478189
641047	9052559		19953										318422
2985460	35491		901477										2639177
879368	819187		184979										118911
207380	18444		139463										20431
300851	206138		37570										44057
357949	29155		18959										155331
1884935	227256		19117										181608
116726	908787		82468										177284
3771839	406270		126065										515239
5847313	2855366		229897										4143987
72376	8917423		1202333										616323
266349	332890		455806										101260
363637	2287409		832017										153708
349389	2817912		2097453										103723
991658	24775		217030										101295
3387183	123078		2610710										268763
149433	225351		959094										74106
2156281	112992		480840										73060
3928588	32412		140372										15720
1868230	3016679		583687										1822994
951213	180227		194904										18349
168904	1602071		829404										197430
9194348	287114		1418684										94164
54345	6440654		98565										46099
2961840	314777		46441										47347
678660	204853		7894										69995
656685	975053		160330										93042
162015	83162		66493										10347
547688	2811905		401191										1426042
63282	27826		228139										294436
25682	853965		65677										58065
166885	2495417		67685										283380
357229	2581403		323160										148207
11305	12355		660964										99992
47048	128181		159797										253499
36575	13882		678953										127175
59729	288		17531										141920
13565	9033		462969										455263
94527	4999		336501										114738
434340	4350		2109331										13921
1147358	3766		37168										33314
826582	299249		3411545										196840
101018	1005		1800246										591742
45837	2775		2217396										303037
588316	2228		2612710										1635471
46419	4950		3340365										3055128
349485	8395		27162										3913415
138606	515		77398										2407456
1078963	107458		302658										5728739
44264	80671		113713										471694
18630	243955		228666										739803
6614784	227717		131329										146143
192695	18462		211487										142474
15785	505207		1312187										1612706
4212874	551322		234744										1528669
227533	138800		63438										29972
577171	344638		182273										242329
8766	55839		81480										7893
3401588	11722840		233546										48022
601868	354385		324611										143773
71744	11532668		441719										136114
1602291	356607		1514335										198415
100380	662208		209122										5107105
422713	3567466		571993										17147
1571317	3722472		77912										935020
1772748	2063149		93525										660946
150260	59813		356366										407002
1968345	1749386		209652										2330585
690729	449731		183410										12754
2782461	1544519		80976										10058806
365856	3538224		10509767										65120
1464243	464752		15963932										115296
244542	193396		1351814										38573
713247	501058		1690218										4470589
49060	1232524		6109797										267977
1845183	278882		260515										16387
3199657	795842		1079570										306743
69728	423962		403051										51297
57039	141252		5533619										17502
771570	65824		9756802										10133818
45838	781117		2833097										693688
3283113	2467768		27852										1882746
2077383	439323		747200										558367
5680814	31686		18659										223307
1948377	4878872		116359										112622
211715	689587		96061										2468670
28985	122470		362687										828840
314029	519922		2643853										1738509
9703236	594913		8947060										631067
10123219	30072		290361										1102607
99330	166477		2429										19656
1331625	948		2511691										488337
114502	1748002		3042243										230225
4967320	261083		292984										46704
53485	60985		473712										355356
6668	1481779		3010907										26070
203550	1270123		1579886										313385
167495	24806		267595										283890
35736	89029		5339503										44723
860826	234132		175082										1351496
33527	2109946		73282										31745
644475	422442		795260										40067
268561	587975		26441										1531754
709321	110966		123413										461985
1129398	3318739		9106										2142391
1705290	1289239		2445750										56892
49916	6390025		279327										164257
6636	112733		617263										84548
106107	439885		2072993										44894
261807	621282		2307414										303799
441467	4689084		295617										877417
90075	194879		10074										76663
85682	60937		5076										395691
2278107	33586		1142										771110
1764094	67748		6894										1466956
17400449	71308		1180										192204
654571	1524925		41583										17175159
2748824	479140		5802										416578
1610709	191962		208787										5070576
19292	2975933		34758										136954
115964	1521232		6364										205003
6230773	6083572		253039										209240
3268909	2166301		63105										196621
230214	210592		5938										1323075
220490	234703		191837										99984
975049	4392697		229626										85477
501182	1879674		241442										187665
33911	1559291		18459										1926181
219175	8617861		53364										514483
52032	54533		128697										125590
2620328	798547		149500										39428
267724	211913		6229863										84723
1049725	219996		5467938										1939614
20580	568724		27718										565161
154891	49617		140146										8703
143731	694512		11348872										4115442
110916	410447		298485										1117622
5363519	437737		3877597										786635
571425	272804		3725382										29581
168226	312109		2052774										210581
14457	139956		72448										2998539
251737	8114		97445										4841671
85208	35572		1440699										3438627
387696	218245		408497										363908
179204	354299		802294										63284
1770564	1643966		232632										4783904
203747	1145980		219972										3606218
640598	3114523		489354										61404
347899	600315		3963455										128221
103527	41306		1635450										186989
520324	5260677		142101										238069
783533	215941		248074										148955
50204	1225545		70470										34295
8873	3213077		33785										17215
31054	52		500472										31378
954649	3079700		1596845										42404
1392290	1240277		847029										84220
116607	25475		107586										603808
1116779	32774		481819										33689
1349016	455313		47295										19163
8288	1221588		3289378										62443
1397524	283634		1232828										766809
191898	4915199		764497										2380356
592288	1578351		128342										896216
5026826	4071063		121411										6783746
52610	132288		30291										3347839
4111557	193819		66203										67424
78704	104895		119054										98189
2407383	264810		3226										33674
5688100	18352		283425										208545
62964	50675		25453										35865
21547	477880		63104										41848
165773	103652		1047700										121570
421899	2284027		506775										428514
745249	495486		33461										91876
156478	805117		46696										740133
1784775	270261		50976										11553
1163993	42750		137462										1510715
255627	274419		1852858										42344
28588	410429		209725										54364
479293	278986		96371										253331
260237	408607		105218										15600
6906	84941		3259271										2810764
162133	53519		1393704										521508
198890	15858		6412709										1401056
4978635	303253		616713										939952
1198202	242988		49232										2198815
732465	346564		102446										1580952
2780891	394835		4937978										45279
10093101	1874276		4815										34921
425541	2278517		175980										92110
137204	1089815		40466										1826975
31887	5542557		16559										302153
4907290	82963		108589										103317
31719	192503		107828										38074
[truncated: 1,522 more rows]

## Sheet: 1j PyMT % genome with CNV acros
	PT	PT	PT	Lung Met	Lung Met	Lung Met
Sea/Gn	72.42	5.01	8	57.68	22.08	8
Balb	18.24	20.54	15	73.03	7.38	15
Bl6	66.6	21.09	9	66.07	19.58	10
Bl10	67.45	5.51	4	63.8	4.02	4
Molf	53.04	26.02	22	67.3	18.82	22
Cast	71.24	9.33	4	53.01	14.69	4
AKR	33.89	10.6	17	71.12	10.03	17
FVB*	43.87*	20.03*	28*	52.72*	21.23*	48*

[truncated: 33 more sheets: 1k PyMT # of regions with CNV a, 1m F1 - PT and LM summary CNV #, 1n PyMT across strains # region, 1o PyMT LM-spec amp and del gen, 1p PyMT F1s region sizes LMspec, 1q F1 - LM-Spec summary CNV #, , 2a CNV genes unique v common _ , 2b pathway enrichment, 3a MSCNV gene overlap, 3b MSCNV GO overlap, 4a RNAseq GeneExpression _ CNV , 4b RNAseq GeneExpression _ CNV , 4c RNAseq GeneExpression _ CNV , 5f FVB Across Drivers, 5i common altered genes from pa, 5k Common Pathways, 5t PyMT across strains, 5u Common Pathways_PyMT_F1s, 5v focal adhesion, 5w Renin Secretion …]
