# Supplementary material for: Genetic background and oncogenic driver determines the genomic evolution and transcriptomics of mammary tumor metastasis
Source: Commun Biol. 2025 Aug 14;8:1224. doi: 10.1038/s42003-025-08624-5 (PMC12354892; doi:10.1038/s42003-025-08624-5)
Supplement: Supplementary file 2 — Supplementary data 1–18 [file 42003_2025_8624_MOESM2_ESM.zip › Supplementary Data/Table S19_StatisticalSummary.xlsx]

## Sheet: Figure 1
Figure 1b: % Genome with CNV acorss FVB Driver Models PT and Lung Mets												Figure 1c: Number of Genome with CNV acorss FVB Driver Models PTs and Lung Mets												Figure 1d: FVB Driver Models CNV Length							Figure 1h: FVB Driver Models Lung Met-Specfific CNV Length							Figure 1j: % of Genomic CNV across PyMT F1 outcross models PT and Lung Mets
Test: Unpaired t test												Test: Unpaired t test												Test: Kruskal-Wallis							Test: Kruskal-Wallis							Test: Unpaired t test with Welch correction
Model	Discovery?	P value	Mean of PT	Mean of Lung Met	Difference	SE of difference	t ratio	df	q value				Discovery?	P value	Mean of PT	Mean of Lung Met	Difference	SE of difference	t ratio	df	q value			Uncorrected Dunn's test	Mean rank diff.	Significant?	Summary	Individual P Value			Uncorrected Dunn's test	Mean rank diff.	Significant?	Summary	Individual P Value			Strain	Discovery?	P value	Mean of PT	Mean of Lung Met	Difference	SE of difference	t ratio	df	q value
PyMT	No	0.077668	43.87	52.72	-8.85	4.946	1.789	74	0.156889			PyMT	No	0.379356	577.2	612.2	-35.02	39.6	0.8844	74	0.7663			SeaGn PT vs. SeaGn LM	-184.7	No	ns	0.2209			PyMT vs. Myc	1978	Yes	****	<0.0001			Sea/Gn	No	0.104181	72.42	57.68	14.74	8.005	1.841	7.719	0.105223
Myc	No	0.354788	56.82	53.85	2.97	3.192	0.9305	84	0.358336			Myc	No	0.984896	664.7	664.1	0.6	31.6	0.01899	84	0.994745			Balb PT vs. Balb LM	-2299	Yes	****	<0.0001			PyMT vs. Her2	2760	Yes	****	<0.0001			Balb	Yes	<0.000001	18.24	73.03	-54.79	5.635	9.723	17.56	<0.000001
C3Tag	No	0.03158	58.84	46.26	12.58	5.442	2.312	20	0.127583			C3Tag	No	0.71668	556.3	585.8	-29.5	80.15	0.3681	20	0.965129			BL6 PT vs. BL6 LM	-49.18	No	ns	0.8844			PyMT vs. C3Tag	1295	Yes	*	0.0109			Bl6	No	0.955565	66.6	66.07	0.53	9.368	0.05658	16.43	0.689372
Her2	No	0.309195	53.4	47.27	6.13	5.957	1.029	43	0.358336			Her2	No	0.103723	626.5	497.3	129.2	77.64	1.664	41	0.41904			BL10 PT vs. BL10 LM	101.2	No	ns	0.748			Myc vs. Her2	782.1	Yes	***	0.0003			Bl10	No	0.329282	67.45	63.8	3.65	3.41	1.07	5.489	0.277145
																								MOLF PT vs. MOLF LM	-400.1	No	ns	0.133			Myc vs. C3Tag	-682.7	No	ns	0.1536			Molf	No	0.044004	53.04	67.3	-14.26	6.846	2.083	38.25	0.074073
																								CAST PT vs. CAST LM	814.5	Yes	*	0.0169			Her2 vs. C3Tag	-1465	Yes	**	0.0032			Cast	No	0.089417	71.24	53.01	18.23	8.701	2.095	5.082	0.105223
																								AKR PT vs. AKR LM	213.2	No	ns	0.2959										AKR	Yes	<0.000001	33.89	71.12	-37.23	3.539	10.52	31.9	<0.000001
																								SeaGn PT vs. Balb PT	1349	Yes	****	<0.0001
																								SeaGn PT vs. BL6 PT	-6545	Yes	****	<0.0001
																								SeaGn PT vs. BL10 PT	-7293	Yes	****	<0.0001
																								SeaGn PT vs. MOLF PT	-5714	Yes	****	<0.0001
																								SeaGn PT vs. CAST PT	-7342	Yes	****	<0.0001
																								SeaGn PT vs. AKR PT	-753.7	Yes	***	0.0002
																								Balb PT vs. BL6 PT	-7895	Yes	****	<0.0001
																								Balb PT vs. BL10 PT	-8642	Yes	****	<0.0001
																								Balb PT vs. MOLF PT	-7063	Yes	****	<0.0001
																								Balb PT vs. CAST PT	-8692	Yes	****	<0.0001
																								Balb PT vs. AKR PT	-2103	Yes	****	<0.0001
																								BL6 PT vs. BL10 PT	-747.3	Yes	*	0.0211
																								BL6 PT vs. MOLF PT	831.7	Yes	**	0.0055
																								BL6 PT vs. CAST PT	-797	Yes	*	0.0177
																								BL6 PT vs. AKR PT	5792	Yes	****	<0.0001
																								BL10 PT vs. MOLF PT	1579	Yes	****	<0.0001
																								BL10 PT vs. CAST PT	-49.73	No	ns	0.8794
																								BL10 PT vs. AKR PT	6539	Yes	****	<0.0001
																								MOLF PT vs. CAST PT	-1629	Yes	****	<0.0001
																								MOLF PT vs. AKR PT	4960	Yes	****	<0.0001
																								CAST PT vs. AKR PT	6589	Yes	****	<0.0001
[truncated: 20 more columns]

## Sheet: Figure S3
Figure S3a: PT CNV Gain and Loss region Length							Figure S3b: Lung Met CNV Gain and Loss region Length							Figure S3c: Lung Met Specific Gain and Loss CNV Length							Figure S3e: PyMT F1 CNV Gain and Loss Size in PTs							Figure S3f: PyMT F1 CNV Gain and Loss Size in Lung Mets							Figure S3i: Lung Met Specific Gain and Loss CNV Length
Test: Kruskal Wallis							Test: Kruskal Wallis							Test: Kruskal Wallis							Test: Kruskal Wallis							Test: Kruskal Wallis							Test: Kruskal Wallis
Uncorrected Dunn's test	Mean rank diff.	Significant?	Summary	Individual P Value			Uncorrected Dunn's test	Mean rank diff.	Significant?	Summary	Individual P Value			Uncorrected Dunn's test	Mean rank diff.	Significant?	Summary	Individual P Value			Uncorrected Dunn's test	Mean rank diff.	Significant?	Summary	Individual P Value			Uncorrected Dunn's test	Mean rank diff.	Significant?	Summary	Individual P Value			Uncorrected Dunn's test	Mean rank diff.	Significant?	Summary	Individual P Value
PyMT (all) vs. PyMT PT Gain	-911.8	Yes	****	<0.0001			PyMT (all) vs. PyMT LM Gain	-548.1	Yes	****	<0.0001			PyMT (all) vs. PyMT Gain	2760	Yes	****	<0.0001			SeaGn PT (all) vs. gain	939.1	Yes	****	<0.0001			SeaGn LM vs. Gain	1726	Yes	****	<0.0001			SeaGn vs. SeaGn Gain	-766.5	No	ns	0.3308
PyMT (all) vs. PyMT PT Loss	786.3	Yes	****	<0.0001			PyMT (all) vs. PyMT LM Loss	477.6	Yes	****	<0.0001			PyMT (all) vs. PyMT Loss	2292	Yes	****	<0.0001			SeaGn PT (all) vs. loss	-847.2	Yes	****	<0.0001			Balb LM vs. gain	-359.5	No	ns	0.0859			SeaGn vs. SeaGn Loss	1893	No	ns	0.0759
PyMT PT Gain vs. PyMT PT Loss	1698	Yes	****	<0.0001			PyMT LM Gain vs. PyMT LM Loss	1026	Yes	****	<0.0001			PyMT Gain vs. PyMT Loss	-468.3	Yes	*	0.041			SeaGn PT (all) vs. Al. Im.	-4326	Yes	****	<0.0001			Balb LM vs. loss	418.1	No	ns	0.055			SeaGn vs. SeaGn Al. Im.	-9987	No	ns	0.5025
Myc (all) vs. Myc PT Gain	-770	Yes	****	<0.0001			Myc (all) vs. Myc LM Gain	-306.1	Yes	*	0.0134			Myc (all) vs. Myc Gain	0	No	ns	>0.9999			BALB PT (all) vs. gain	2864	Yes	****	<0.0001			Balb LM vs. Al. Im.	-1002	No	ns	0.5301			SeaGn Gain vs. SeaGn Loss	2660	Yes	*	0.0171
Myc (all) vs. Myc PT Loss	807.4	Yes	****	<0.0001			Myc (all) vs. Myc LM Loss	300.8	Yes	*	0.0145			Myc (all) vs. Myc loss	2058	Yes	****	<0.0001			BALB PT (all) vs. loss	-1454	Yes	****	<0.0001			BL6 LM vs. gain	-278.7	No	ns	0.585			Balb vs. Balb Gain	-1046	Yes	**	0.0023
Myc PT Gain vs. Myc PT Loss	1577	Yes	****	<0.0001			Myc LM Gain vs. Myc LM Loss	606.9	Yes	****	<0.0001			Myc Gain vs. Myc loss	2058	Yes	****	<0.0001			BALB PT (all) vs. Al. Im.	-6476	Yes	****	<0.0001			BL6 LM vs. loss	334.4	No	ns	0.5228			Balb vs. Balb Loss	1038	Yes	**	0.0011
C3Tag (all) vs. C3Tag PT Gain	-132.7	No	ns	0.2471			C3Tag (all) vs. C3Tag LM Gain	-433.4	Yes	**	0.001			Her2 (all) vs. Her2 Gain	-2760	Yes	****	<0.0001			BL6 PT (all) vs. gain	30.74	No	ns	0.9242			BL6 LM vs. Al. Im.	-255.4	No	ns	0.8836			Balb vs. Balb Al. Im.	-27801	Yes	****	<0.0001
C3Tag (all) vs. C3Tag PT Loss	195.8	No	ns	0.1339			C3Tag (all) vs. C3Tag LM Loss	415.8	Yes	**	0.0014			Her2 (all) vs. Her2 loss	195.1	No	ns	0.4742			BL6 PT (all) vs. loss	152	No	ns	0.6405			BL10 LM vs. gain	-546.5	No	ns	0.2373			Balb Gain vs. Balb Loss	2083	Yes	****	<0.0001
C3Tag PT Gain vs. C3Tag PT Loss	328.5	Yes	*	0.0214			C3Tag LM Gain vs. C3Tag LM Loss	849.2	Yes	****	<0.0001			Her2 Gain vs. Her2 loss	2955	Yes	****	<0.0001			BL6 PT (all) vs. Al. Im.	-2262	Yes	*	0.0215			BL10 LM vs. loss	1235	Yes	*	0.012			BL6 vs. BL6 Gain	3251	No	ns	0.6487
Her2 (all) vs. Her2 PT Gain	-520.3	Yes	****	<0.0001			Her2 (all) vs. Her2 LM Gain	-736.9	Yes	****	<0.0001			C3Tag (all) vs. C3Tag Gain	0	No	ns	>0.9999			BL10 PT (all) vs. gain	-197.7	No	ns	0.5155			BL10 LM vs. Al. Imb	-4573	Yes	***	0.0001			BL6 vs. BL6 Los	-4427	No	ns	0.5895
Her2 (all) vs. Her2 PT Loss	562.1	Yes	****	<0.0001			Her2 (all) vs. Her2 LM Loss	639.1	Yes	****	<0.0001			C3Tag (all) vs. C3Tag Loss	87.51	No	ns	0.8807			BL10 PT (all) vs. loss	460.5	No	ns	0.1448			MOLF LM vs. gain	-716.7	No	ns	0.0806			BL6 vs. BL6 Al. Im.	-2023	No	ns	0.8961
Her2 PT Gain vs. Her2 PT Loss	1082	Yes	****	<0.0001			Her2 LM Gain vs. Her2 LM Loss	1376	Yes	****	<0.0001			C3Tag Gain vs. C3Tag Loss	87.51	No	ns	0.8807			BL10 PT (all) vs. Al. Imb	-2356	Yes	**	0.0036			MOLF LM vs. loss	978.2	Yes	*	0.0226			BL6 Gain vs. BL6 Los	-7679	No	ns	0.3967
																					MOLF PT (all) vs. gain	-223.8	No	ns	0.3914			MOLF LM vs. Al. Imb	-541.2	No	ns	0.4377			BL10 vs. BL10 Gain	3250	No	ns	0.704
																					MOLF PT (all) vs. loss	455.7	No	ns	0.0904			CAST LM vs. gain	137.3	No	ns	0.795			BL10 vs. BL10 Loss	-2147	No	ns	0.8019
																					MOLF PT (all) vs. Al. Imb	-720.4	No	ns	0.1041			CAST LM vs. loss	717	No	ns	0.1892			BL10 vs. Region Length	-19864	No	ns	0.5103
																					CAST PT (all) vs. gain	60.24	No	ns	0.8593			CAST LM vs. Al. Im.	-2421	Yes	**	0.0033			BL10 Gain vs. BL10 Loss	-5397	No	ns	0.5866
																					CAST PT (all) vs. loss	373.3	No	ns	0.2725			AKR LM vs. gain	915.6	Yes	****	<0.0001			MOLF vs. MOLF Gain	522.5	No	ns	0.7382
																					CAST PT (all) vs. Al. Im.	-1861	Yes	**	0.0025			AKR LM vs. loss	-896.4	Yes	***	0.0002			MOLF vs. MOLF Loss	158	No	ns	0.9149
																					AKR PT (all) vs. gain	2896	Yes	****	<0.0001			AKR LM vs. Al. Im.	-2926	No	ns	0.0554			MOLF vs. MOLF Al. Im.	-5417	No	ns	0.1444
																					AKR PT (all) vs. loss	-1606	Yes	****	<0.0001			SeaGn LM vs. loss	-1893	Yes	****	<0.0001			MOLF Gain vs. MOLF Loss	-364.5	No	ns	0.8374
																					AKR PT (all) vs. Al. Im.	-4638	Yes	****	<0.0001			SeaGn LM vs. Al. Im.	-5756	Yes	****	<0.0001			CAST vs. CAST Gain	6610	No	ns	0.5395
																					SeaGn gain vs. loss	-1786	Yes	****	<0.0001			SeaGn gain vs. loss	-3619	Yes	****	<0.0001			CAST vs. CAST Loss	-2986	No	ns	0.7887
																					BALB gain vs. loss	-4317	Yes	****	<0.0001			BALB gain vs. loss	777.6	Yes	**	0.0016			CAST vs. CAST Al. Im.	-10712	No	ns	0.5041
																					BL6 gain vs. loss	121.3	No	ns	0.7476			BL6 gain vs. loss	613.1	No	ns	0.3069			CAST Gain vs. CAST Loss	-9596	No	ns	0.4607
																					BL10 gain vs. loss	658.2	No	ns	0.0684			BL10 gain vs. loss	1781	Yes	**	0.0014			AKR vs. AKR Gain	-980.4	Yes	**	0.0059
																					MOLF gain vs. loss	679.5	Yes	*	0.0298			MOLF gain vs. loss	1695	Yes	***	0.0006			AKR vs. AKR Loss	980.5	Yes	**	0.0038
																					CAST gain vs. loss	313.1	No	ns	0.4334			CAST gain vs. loss	579.8	No	ns	0.3622			AKR vs. AKR Al. Im.	-13414	Yes	****	<0.0001
																					AKR gain vs. loss	-4502	Yes	****	<0.0001			AKR gain vs. loss	-1812	Yes	****	<0.0001			AKR Gain vs. AKR Loss	1961	Yes	****	<0.0001
