# Supplementary material for: Genetic background and oncogenic driver determines the genomic evolution and transcriptomics of mammary tumor metastasis
Source: Commun Biol. 2025 Aug 14;8:1224. doi: 10.1038/s42003-025-08624-5 (PMC12354892; doi:10.1038/s42003-025-08624-5)
Supplement: Supplementary file 2 — Supplementary data 1–18 [file 42003_2025_8624_MOESM2_ESM.zip › Supplementary Data/Table_S1.xlsx]

## Sheet: Sheet1
	Table S1 Sample attributes
	Cohort	Driver	Strain	Metastatic efficiency	Exome Seq		RNA seq
					PT (n)	Lung met (n)	PT (n)	Lung met (n)
	FVB driver model	Her2	FVB/nJ		22	23	6	6
		Myc	FVB/nJ		43	43	6	6
		C3Tag	FVB/nJ		11	11	10	7
		PyMT	FVB/nJ	High	28	48	25	26
	PyMT-F1 model		C57CL/10J	High	4	4	6	6
			C57BL/6J	Low	9	9	6	9
			BALB/cJ	High	15	15	6	6
			AKR	High	17	17	6	6
			SEA/GnJ	Low	8	8	6	6
			CAST/EiJ	High	4	4	7	13
			MOLF/EiJ	Low	22	22	8	15
	Closely realted strains:	set 1
		set 2
		set 3
