# Supplementary material for: Genetic background and oncogenic driver determines the genomic evolution and transcriptomics of mammary tumor metastasis
Source: Commun Biol. 2025 Aug 14;8:1224. doi: 10.1038/s42003-025-08624-5 (PMC12354892; doi:10.1038/s42003-025-08624-5)
Supplement: Supplementary file 2 — Supplementary data 1–18 [file 42003_2025_8624_MOESM2_ESM.zip › Supplementary Data/Table_S10.xlsx]

## Sheet: Sheet1
	Strain	MSCNV- associated genes	Genes with RNAseq signal	Significantly altered expression		MSCNV- gains	Significantly altered RNA	Significantly elevated	Significantly down regulated		MSCNV-loss	Significantly altered RNA	Significantly elevated	Significantly down regulated		MSCNV Al.Im.	Significantly altered RNA	Significantly elevated	Significantly down regulated
PyMT	Bl10	194	107 (55%)	27 (14%)		81	7	6	1		112	21	13	8		8	0	0	0
	Bl6	235	39 (17%)	2 (1%)		114	1	1	0		52	1	0	1		69	0	0	0
	CAST	265	22 (8%)	5 (2%)		79	3	3	0		69	2	1	1		118	0	0	0
	Molf	3923	1056 (27%)	171 (4%)		1929	35	18	17		1346	36	17	19		694	3	1	2
	Sea/Gn	3101	1474 (48%)	264 (9%)		2124	174	89	85		1043	99	54	45		10	1	1	0
	Balb	20752	12066 (58%)	606 (3%)		16716	346	170	146		11859	188	95	93		1450	1	0	1
	AKR	30598	10881 (36%)	10047 (33%)		20635	6974	4079	2895		11633	2723	1498	1225		517	5	2	3
FVB	PyMT	12876	5448 (42%)	1820 (14%)		6849	394	240	154		7849	117	265	117
	Myc	16134	7827 (1%)	1 (0.01%)		12233	1	0	1		1474	0	0	0
	Her2	10303	4771 (35%)	35 (0.34%)		5354	19	14	5		5875	16	13	3
	C3Tag	3219	854 (4%)	4 (0.12%)		1003	1	1	0		2401	3	3	0
