# Supplementary material for: Genetic background and oncogenic driver determines the genomic evolution and transcriptomics of mammary tumor metastasis
Source: Commun Biol. 2025 Aug 14;8:1224. doi: 10.1038/s42003-025-08624-5 (PMC12354892; doi:10.1038/s42003-025-08624-5)
Supplement: Supplementary file 2 — Supplementary data 1–18 [file 42003_2025_8624_MOESM2_ESM.zip › Supplementary Data/Table_S11.xlsx]

## Sheet: 1. MSGE PyMT
Gene ID	Gene name	P-value (Lung Met vs Primary)	FDR step up (Lung Met vs Primary)	Ratio (Lung Met vs Primary)	Fold change (Lung Met vs Primary)	LSMean(Lung Met) (Lung Met vs Primary)	LSMean(Primary) (Lung Met vs Primary)
ENSMUSG00000015452	Ager	1.41534e-11	1.3679e-07	9.67419	9.67419	2055.71	212.495
ENSMUSG00000035566	Pcdh17	2.01641e-11	1.3679e-07	8.1264	8.1264	160.204	19.714
ENSMUSG00000021057	Akap5	2.97996e-11	1.3679e-07	8.56337	8.56337	427	49.8635
ENSMUSG00000059325	Hopx	2.11062e-10	7.26635e-07	7.93712	7.93712	622.726	78.4574
ENSMUSG00000033910	Gucy1a1	8.35537e-10	1.62337e-06	4.59272	4.59272	266.873	58.1078
ENSMUSG00000002204	Napsa	8.42635e-10	1.62337e-06	17.2787	17.2787	1122.62	64.9716
ENSMUSG00000048376	F2r	1.05358e-09	1.62337e-06	2.83403	2.83403	2290.38	808.172
ENSMUSG00000036944	Tmem71	1.06855e-09	1.62337e-06	2.73639	2.73639	73.8173	26.9762
ENSMUSG00000040170	Fmo2	1.1731e-09	1.62337e-06	9.19759	9.19759	1470.88	159.92
ENSMUSG00000028005	Gucy1b1	1.17884e-09	1.62337e-06	4.32678	4.32678	222.819	51.4978
ENSMUSG00000034738	Nostrin	1.55635e-09	1.94841e-06	3.21393	3.21393	126.844	39.4668
ENSMUSG00000033082	Clec1a	1.86203e-09	2.13683e-06	6.83018	6.83018	212.836	31.1611
ENSMUSG00000030340	Scnn1a	2.82833e-09	2.99607e-06	4.47977	4.47977	636.667	142.121
ENSMUSG00000038530	Rgs4	3.70815e-09	3.56486e-06	3.11612	3.11612	315.576	101.272
ENSMUSG00000053965	Pde5a	3.99109e-09	3.56486e-06	2.36552	2.36552	372.062	157.285
ENSMUSG00000059588	Calcrl	4.14187e-09	3.56486e-06	5.47114	5.47114	964.761	176.336
ENSMUSG00000022237	Ankrd33b	8.81301e-09	7.13906e-06	5.31015	5.31015	121.343	22.8512
ENSMUSG00000044534	Ackr2	1.48282e-08	1.1274e-05	4.37859	4.37859	91.9652	21.0034
ENSMUSG00000032908	Sgpp2	1.55549e-08	1.1274e-05	20.7654	20.7654	268.364	12.9236
ENSMUSG00000039103	Nexn	1.75279e-08	1.20688e-05	2.84025	2.84025	201.05	70.7862
ENSMUSG00000002944	Cd36	2.05364e-08	1.3467e-05	10.2429	10.2429	5414.52	528.612
ENSMUSG00000042842	Serpinb6b	2.80306e-08	1.75459e-05	3.55619	3.55619	449.692	126.453
ENSMUSG00000037405	Icam1	3.36371e-08	2.01399e-05	4.37115	4.37115	994.758	227.574
ENSMUSG00000046080	Clec9a	3.59424e-08	2.06234e-05	5.93354	5.93354	72.2686	12.1797
ENSMUSG00000038729	Pakap	3.88797e-08	2.14165e-05	1.74614	1.74614	2663.37	1525.29
ENSMUSG00000020154	Ptprb	1.07814e-07	5.6802e-05	3.79557	3.79557	1124.83	296.353
ENSMUSG00000028024	Enpep	1.11368e-07	5.6802e-05	9.12224	9.12224	282.822	31.0036
ENSMUSG00000031445	Proz	1.74176e-07	8.56635e-05	3.50585	3.50585	41.0382	11.7057
ENSMUSG00000024395	Lims2	3.45404e-07	0.000164019	2.97933	2.97933	138.647	46.5362
ENSMUSG00000048960	Prex2	3.57354e-07	0.000164038	3.67567	3.67567	439.555	119.585
ENSMUSG00000032786	Alas1	3.90499e-07	0.00017347	1.74059	1.74059	1521.68	874.235
ENSMUSG00000052920	Prkg1	4.83281e-07	0.000207977	2.9358	2.9358	195.726	66.6685
ENSMUSG00000038007	Acer2	5.26693e-07	0.00021979	2.23638	2.23638	908.496	406.236
ENSMUSG00000042961	Egflam	6.6255e-07	0.000268352	2.49777	2.49777	138.338	55.3844
ENSMUSG00000058396	Gpr182	7.16864e-07	0.000282055	3.45683	3.45683	73.7946	21.3475
ENSMUSG00000000093	Tbx2	7.53352e-07	0.000288178	4.45575	4.45575	145.035	32.5501
ENSMUSG00000037754	Ppp1r16b	9.29452e-07	0.000345254	3.62894	3.62894	200.113	55.1437
ENSMUSG00000030554	Synm	9.52701e-07	0.000345254	2.91711	2.91711	269.038	92.2278
ENSMUSG00000024168	Tmem204	1.03259e-06	0.000364611	2.66209	2.66209	367.577	138.078
ENSMUSG00000033149	Phldb2	1.12693e-06	0.000387975	2.58803	2.58803	881.869	340.749
ENSMUSG00000029675	Eln	1.26582e-06	0.000425163	3.17834	3.17834	4353.13	1369.62
ENSMUSG00000056492	Adgrf5	1.34229e-06	0.000432327	4.2724	4.2724	1891.76	442.786
ENSMUSG00000036381	P2ry14	1.34994e-06	0.000432327	3.46703	3.46703	142.819	41.1935
ENSMUSG00000009876	Cox4i2	1.47623e-06	0.000462026	3.00002	3.00002	64.9764	21.6587
ENSMUSG00000057123	Gja5	1.52403e-06	0.000466386	5.08167	5.08167	269.484	53.0306
ENSMUSG00000042659	Arrdc4	1.65159e-06	0.000494435	1.58131	1.58131	2276.35	1439.53
ENSMUSG00000037736	Limch1	1.84236e-06	0.000535799	2.3802	2.3802	1267.81	532.649
ENSMUSG00000041992	Rapgef5	1.86757e-06	0.000535799	1.92845	1.92845	1245.38	645.797
ENSMUSG00000027684	Mecom	2.01973e-06	0.000567625	3.79577	3.79577	206.089	54.2944
ENSMUSG00000045930	Clec14a	2.09177e-06	0.000570899	3.67673	3.67673	560.686	152.496
ENSMUSG00000030218	Mgp	2.11429e-06	0.000570899	2.96152	2.96152	8262.49	2789.94
ENSMUSG00000001995	Sipa1l2	2.35852e-06	0.0006246	1.49286	1.49286	527.055	353.05
ENSMUSG00000016194	Hsd11b1	2.48261e-06	0.000643662	2.69928	2.69928	346.902	128.516
ENSMUSG00000001029	Icam2	2.52428e-06	0.000643662	3.6611	3.6611	252.932	69.0863
ENSMUSG00000057614	Gnai1	2.57072e-06	0.000643662	3.37004	3.37004	86.8481	25.7706
ENSMUSG00000020315	Sptbn1	2.78783e-06	0.000685558	1.36615	1.36615	9277.06	6790.68
ENSMUSG00000051669	AU021092	2.87676e-06	0.000687724	6.63062	6.63062	500.01	75.4092
ENSMUSG00000005836	Gata6	2.89652e-06	0.000687724	7.69659	7.69659	122.242	15.8826
ENSMUSG00000044033	Ccdc141	2.96962e-06	0.000693128	3.35896	3.35896	450.915	134.243
ENSMUSG00000032014	Oaf	3.17728e-06	0.000729238	0.320263	-3.12243	78.0643	243.75
ENSMUSG00000020486	Septin4	3.43187e-06	0.000774759	2.2958	2.2958	410.008	178.591
ENSMUSG00000054435	Gimap4	3.61852e-06	0.00080372	2.70512	2.70512	442.995	163.762
ENSMUSG00000001524	Gtf2h4	4.37882e-06	0.000936783	0.774028	-1.29194	243.937	315.152
ENSMUSG00000022836	Mylk	4.39908e-06	0.000936783	3.0757	3.0757	1170.57	380.589
ENSMUSG00000003518	Dusp3	4.42167e-06	0.000936783	1.38442	1.38442	1424.27	1028.79
ENSMUSG00000073664	Nbeal1	4.95097e-06	0.00103303	1.43018	1.43018	972.377	679.9
ENSMUSG00000024140	Epas1	5.11893e-06	0.00105213	2.95384	2.95384	2585.12	875.172
ENSMUSG00000036036	Zfp57	5.51911e-06	0.0011177	5.60126	5.60126	135.546	24.1993
ENSMUSG00000028649	Macf1	5.7221e-06	0.00114202	1.41684	1.41684	4876.75	3441.99
ENSMUSG00000025085	Ablim1	6.0393e-06	0.0011881	1.81044	1.81044	570.396	315.06
ENSMUSG00000033278	Ptprm	7.61977e-06	0.00145222	3.93419	3.93419	428.028	108.797
ENSMUSG00000048332	Lhfp	7.62774e-06	0.00145222	2.03843	2.03843	1004.42	492.744
ENSMUSG00000042284	Itga1	7.69822e-06	0.00145222	1.93335	1.93335	1028.31	531.88
ENSMUSG00000039167	Adgrl4	8.15781e-06	0.0015118	2.48788	2.48788	578.888	232.684
ENSMUSG00000073599	Ecscr	8.23361e-06	0.0015118	2.30294	2.30294	284.629	123.594
ENSMUSG00000033361	Prrg3	9.08731e-06	0.00164274	6.15065	6.15065	429.838	69.8849
ENSMUSG00000026208	Des	9.24806e-06	0.00164274	3.27495	3.27495	251.552	76.8107
ENSMUSG00000037784	Dzip1l	9.30458e-06	0.00164274	3.37288	3.37288	93.2043	27.6334
ENSMUSG00000054619	Mettl7a1	1.02939e-05	0.0017845	2.93004	2.93004	1351.6	461.292
ENSMUSG00000045730	Adrb2	1.04454e-05	0.0017845	2.51515	2.51515	269.774	107.26
ENSMUSG00000037032	Apbb1	1.04963e-05	0.0017845	2.70742	2.70742	193.096	71.321
ENSMUSG00000037166	Ppp1r14a	1.07491e-05	0.0018052	2.55455	2.55455	52.7878	20.6642
ENSMUSG00000061979	Rcc1l	1.09619e-05	0.00181875	0.775045	-1.29025	335.955	433.465
ENSMUSG00000004837	Grap	1.30465e-05	0.00213885	3.18463	3.18463	180.756	56.7587
ENSMUSG00000029765	Plxna4	1.35454e-05	0.00219452	6.42882	6.42882	339.09	52.7453
ENSMUSG00000074259	Gramd2	1.38039e-05	0.0022104	2.40055	2.40055	339.205	141.303
ENSMUSG00000018500	Adora2b	1.43166e-05	0.00226613	3.39468	3.39468	79.4652	23.4088
ENSMUSG00000008206	Cers4	1.47894e-05	0.00231437	3.81274	3.81274	148.52	38.9536
ENSMUSG00000033751	Gadd45gip1	1.56215e-05	0.00241713	0.769829	-1.29899	683.163	887.421
ENSMUSG00000020057	Dram1	1.58152e-05	0.0024199	9.76938	9.76938	1753.04	179.443
ENSMUSG00000021756	Il6st	1.62476e-05	0.00245874	1.3181	1.3181	2322.48	1761.99
ENSMUSG00000121137	---	1.67521e-05	0.00250753	2.22562	2.22562	384.313	172.677
ENSMUSG00000001930	Vwf	1.73881e-05	0.00255824	3.99054	3.99054	481.697	120.71
ENSMUSG00000031880	Rrad	1.75718e-05	0.00255824	2.04955	2.04955	27.8644	13.5954
ENSMUSG00000045827	Serpinb9	1.76481e-05	0.00255824	1.7293	1.7293	853.792	493.722
ENSMUSG00000034037	Fgd5	1.83858e-05	0.0026374	2.80023	2.80023	239.853	85.6549
ENSMUSG00000029096	Htra3	1.86786e-05	0.00265178	0.37953	-2.63484	126.51	333.332
ENSMUSG00000034731	Dgkh	2.13382e-05	0.00298355	2.42582	2.42582	183.301	75.5623
ENSMUSG00000018209	Stk4	2.14488e-05	0.00298355	1.21716	1.21716	1824.14	1498.69
ENSMUSG00000005947	Itgae	2.24508e-05	0.00309169	1.90032	1.90032	106.146	55.8569
ENSMUSG00000040987	Mill2	2.40106e-05	0.00327376	2.44209	2.44209	318.372	130.368
ENSMUSG00000041134	Cyyr1	2.50762e-05	0.00338553	3.67848	3.67848	343.278	93.3206
ENSMUSG00000070873	Lilra5	2.53424e-05	0.00338825	1.97109	1.97109	113.736	57.7021
ENSMUSG00000042784	Muc1	2.60648e-05	0.00344881	2.73355	2.73355	1268.1	463.902
ENSMUSG00000106874	Gm20186	2.62962e-05	0.00344881	1.69195	1.69195	1136.75	671.861
ENSMUSG00000033960	Jcad	2.83252e-05	0.00367988	2.17327	2.17327	713.945	328.512
ENSMUSG00000025855	Prkar1b	2.86364e-05	0.00368553	2.48697	2.48697	67.3536	27.0826
ENSMUSG00000037049	Smpd1	2.92796e-05	0.00373343	1.43698	1.43698	1071.7	745.803
ENSMUSG00000027360	Hdc	3.002e-05	0.00379272	19.8293	19.8293	559.134	28.1974
ENSMUSG00000051457	Spn	3.19293e-05	0.00399726	2.40731	2.40731	135.162	56.1467
ENSMUSG00000042807	Hecw2	3.23175e-05	0.00400226	2.38531	2.38531	184.523	77.3582
ENSMUSG00000029449	Rhof	3.25505e-05	0.00400226	1.62667	1.62667	67.3085	41.378
ENSMUSG00000028883	Sema3a	3.3864e-05	0.00412692	2.95336	2.95336	103.898	35.1797
ENSMUSG00000035173	Ccdc186	3.47852e-05	0.00420199	1.30487	1.30487	1288.03	987.096
ENSMUSG00000022505	Emp2	3.91499e-05	0.00468812	1.63036	1.63036	4438.71	2722.54
ENSMUSG00000018217	Pmp22	4.11082e-05	0.0048012	1.95543	1.95543	839.291	429.21
ENSMUSG00000025902	Sox17	4.12989e-05	0.0048012	3.65316	3.65316	125.907	34.4652
ENSMUSG00000062866	Phactr2	4.13307e-05	0.0048012	1.70165	1.70165	397.285	233.47
ENSMUSG00000055322	Tns1	4.14888e-05	0.0048012	3.61728	3.61728	2204.68	609.484
ENSMUSG00000040584	Abcb1a	4.21126e-05	0.00483278	2.45424	2.45424	132.086	53.8196
ENSMUSG00000032744	Heyl	4.28019e-05	0.00486847	2.55298	2.55298	260.147	101.899
ENSMUSG00000079363	Gbp4	4.33148e-05	0.00486847	2.07812	2.07812	161.352	77.6432
ENSMUSG00000032735	Ablim3	4.37562e-05	0.00486847	3.03686	3.03686	101.47	33.4128
ENSMUSG00000022579	Gpihbp1	4.39367e-05	0.00486847	2.22931	2.22931	567.582	254.6
ENSMUSG00000045092	S1pr1	4.41913e-05	0.00486847	2.62358	2.62358	632.741	241.175
ENSMUSG00000031887	Tradd	4.51175e-05	0.00493106	0.786451	-1.27154	394.567	501.705
ENSMUSG00000000530	Acvrl1	4.55084e-05	0.00493461	1.64594	1.64594	890.864	541.249
ENSMUSG00000027130	Slc12a6	4.6263e-05	0.00495325	1.5306	1.5306	1212.11	791.913
ENSMUSG00000021904	Sema3g	4.64289e-05	0.00495325	4.29037	4.29037	266.982	62.2282
ENSMUSG00000023092	Fhl1	4.67593e-05	0.00495325	3.10295	3.10295	791.771	255.167
ENSMUSG00000041378	Cldn5	4.7344e-05	0.0049769	4.52079	4.52079	337.689	74.6969
ENSMUSG00000024789	Jak2	4.9636e-05	0.00517831	1.23866	1.23866	1141.11	921.247
ENSMUSG00000001240	Ramp2	5.05056e-05	0.00522942	3.24345	3.24345	391.575	120.728
ENSMUSG00000002980	Bcam	5.26983e-05	0.00541573	2.14455	2.14455	1750.29	816.159
ENSMUSG00000064262	Gimap8	5.49894e-05	0.00560933	2.36532	2.36532	176.038	74.4244
ENSMUSG00000026701	Prdx6	5.5584e-05	0.00562829	1.38183	1.38183	5234.09	3787.8
ENSMUSG00000068874	Selenbp1	5.77324e-05	0.00580316	2.98044	2.98044	1742.49	584.642
ENSMUSG00000059013	Sh2d3c	5.87457e-05	0.00586223	1.47768	1.47768	287.692	194.692
ENSMUSG00000061414	Cracr2a	6.11683e-05	0.00606006	3.03068	3.03068	96.2189	31.7483
ENSMUSG00000007570	Fance	6.33836e-05	0.00623469	0.819566	-1.22016	412.505	503.321
ENSMUSG00000027340	Slc23a2	6.46029e-05	0.00630955	1.50908	1.50908	988.77	655.212
ENSMUSG00000027293	Ehd4	6.56882e-05	0.00637037	1.34426	1.34426	3119.63	2320.7
ENSMUSG00000121069	---	6.74273e-05	0.00646987	2.18786	2.18786	580.456	265.308
ENSMUSG00000032841	Prr5l	6.76538e-05	0.00646987	1.96597	1.96597	115.916	58.9614
ENSMUSG00000020044	Timp3	6.97663e-05	0.00662183	2.13487	2.13487	3140.49	1471.04
ENSMUSG00000074743	Thbd	7.02046e-05	0.00662183	3.76912	3.76912	517.282	137.242
ENSMUSG00000079018	Ly6c1	7.10619e-05	0.00664708	3.31281	3.31281	1137.22	343.279
ENSMUSG00000018604	Tbx3	7.14377e-05	0.00664708	3.74041	3.74041	111.293	29.7541
ENSMUSG00000038188	Scarf1	7.35013e-05	0.0067932	1.87092	1.87092	241.446	129.052
ENSMUSG00000032000	Birc3	7.67731e-05	0.00702255	1.26228	1.26228	501.607	397.383
ENSMUSG00000039934	Gsap	7.70028e-05	0.00702255	2.92821	2.92821	440.888	150.566
ENSMUSG00000040035	Disp2	7.76266e-05	0.00703287	4.10678	4.10678	93.9984	22.8886
ENSMUSG00000036411	9530077C05Rik	7.94159e-05	0.00714401	3.39258	3.39258	70.3966	20.7502
ENSMUSG00000062960	Kdr	7.99488e-05	0.00714401	2.1752	2.1752	674.585	310.125
ENSMUSG00000025931	Paqr8	8.04097e-05	0.00714401	5.76296	5.76296	196.195	34.0441
ENSMUSG00000038039	Gcc2	8.25907e-05	0.00727397	1.25504	1.25504	1235.84	984.697
ENSMUSG00000056145	AI504432	8.29288e-05	0.00727397	2.71744	2.71744	68.9546	25.3749
ENSMUSG00000052013	Btla	8.75893e-05	0.00763413	2.56857	2.56857	84.8142	33.02
ENSMUSG00000020599	Rgs9	8.88818e-05	0.00767405	1.98539	1.98539	54.9467	27.6755
ENSMUSG00000003680	Taf6l	8.91618e-05	0.00767405	0.784511	-1.27468	219.385	279.646
ENSMUSG00000015839	Nfe2l2	9.13785e-05	0.00777467	1.54712	1.54712	2840.63	1836.07
ENSMUSG00000043505	Gimap5	9.14601e-05	0.00777467	2.22115	2.22115	65.468	29.4749
ENSMUSG00000106847	Peg13	9.20948e-05	0.0077806	1.4909	1.4909	698.717	468.655
ENSMUSG00000023367	Tmem176a	9.36771e-05	0.00786602	1.38126	1.38126	3554.13	2573.11
ENSMUSG00000027347	Rasgrp1	9.53694e-05	0.00795959	3.68227	3.68227	143.251	38.903
ENSMUSG00000004661	Arid3b	9.60628e-05	0.00796916	1.56417	1.56417	176.252	112.681
ENSMUSG00000029231	Pdgfra	0.000106466	0.00877932	1.91958	1.91958	742.077	386.583
ENSMUSG00000040147	Maob	0.000108766	0.00891556	3.77297	3.77297	132.182	35.034
ENSMUSG00000014837	4931428F04Rik	0.000116759	0.00935748	0.684199	-1.46156	192.857	281.873
ENSMUSG00000030830	Itgal	0.000117253	0.00935748	2.3078	2.3078	322.132	139.584
ENSMUSG00000036885	Arhgef26	0.000117739	0.00935748	1.36896	1.36896	670.236	489.595
ENSMUSG00000018974	Sart3	0.000117809	0.00935748	0.812649	-1.23054	864.952	1064.36
ENSMUSG00000032289	Thsd4	0.000119019	0.00935748	1.84377	1.84377	1152.28	624.958
ENSMUSG00000031613	Hpgd	0.000119161	0.00935748	4.24013	4.24013	403.222	95.0967
ENSMUSG00000050919	Zfp366	0.000119381	0.00935748	1.79418	1.79418	350.065	195.111
ENSMUSG00000031609	Sap30	0.000119593	0.00935748	0.676969	-1.47717	404.454	597.448
ENSMUSG00000021367	Edn1	0.000120704	0.00939105	1.79256	1.79256	123.816	69.0722
ENSMUSG00000024462	Gabbr1	0.000121962	0.00939145	1.99035	1.99035	260.969	131.117
ENSMUSG00000057788	Ddx49	0.000122073	0.00939145	0.841743	-1.18801	840.679	998.735
ENSMUSG00000048755	Mcat	0.000123161	0.00940791	0.793644	-1.26001	335.44	422.658
ENSMUSG00000028214	Gem	0.000123653	0.00940791	2.61672	2.61672	83.5769	31.9395
ENSMUSG00000032946	Rasgrp2	0.000127722	0.00966406	3.19373	3.19373	100.155	31.3598
ENSMUSG00000026825	Dnm1	0.000128483	0.00966853	0.497413	-2.0104	84.5638	170.007
ENSMUSG00000006386	Tek	0.000131672	0.00982423	3.19376	3.19376	332.877	104.228
ENSMUSG00000027272	Ubr1	0.000131979	0.00982423	1.27035	1.27035	1234.14	971.493
ENSMUSG00000069892	9930111J21Rik2	0.000135481	0.0100307	2.24059	2.24059	234.772	104.781
ENSMUSG00000118642	AY036118	0.000136436	0.0100474	0.470287	-2.12636	1416.45	3011.88
ENSMUSG00000027247	Arhgap1	0.00013838	0.0101363	1.2474	1.2474	2023.05	1621.81
ENSMUSG00000021069	Pygl	0.000139633	0.010174	1.85943	1.85943	805.035	432.948
ENSMUSG00000000392	Fap	0.000143835	0.010373	0.442863	-2.25803	63.3028	142.94
ENSMUSG00000022964	Tmem50b	0.000143871	0.010373	1.79928	1.79928	1487.03	826.459
ENSMUSG00000026031	Cflar	0.00014603	0.0104739	1.24918	1.24918	2665.65	2133.91
ENSMUSG00000027803	Wwtr1	0.000146821	0.0104761	1.33313	1.33313	3004.09	2253.41
ENSMUSG00000096971	4930556M19Rik	0.00014801	0.0105065	2.29519	2.29519	103.93	45.2817
ENSMUSG00000031834	Pik3r2	0.000148965	0.01052	0.781835	-1.27904	1114.54	1425.55
ENSMUSG00000044367	Slc16a13	0.000151412	0.0105773	2.23206	2.23206	65.3642	29.2843
ENSMUSG00000040945	Rcc2	0.000152342	0.0105773	0.726184	-1.37706	3242.38	4464.96
ENSMUSG00000015314	Slamf6	0.000152551	0.0105773	2.08887	2.08887	39.206	18.769
ENSMUSG00000028710	Atpaf1	0.000152849	0.0105773	0.834202	-1.19875	331.541	397.435
ENSMUSG00000032011	Thy1	0.000155473	0.0107051	0.42708	-2.34148	190.12	445.162
ENSMUSG00000054720	Lrrc8c	0.000157394	0.0107834	3.37804	3.37804	641.356	189.861
ENSMUSG00000048534	Jaml	0.000161101	0.0109828	2.02843	2.02843	86.2415	42.5163
ENSMUSG00000030787	Lyve1	0.000167806	0.0113835	3.22746	3.22746	354.307	109.779
ENSMUSG00000025491	Ifitm1	0.000172671	0.0116562	3.42716	3.42716	262.882	76.7054
ENSMUSG00000020167	Tcf3	0.000175718	0.0117729	0.789781	-1.26617	1223.92	1549.7
ENSMUSG00000026659	Dusp12	0.000176111	0.0117729	0.842918	-1.18635	223.962	265.698
ENSMUSG00000078619	Smarcd2	0.000182435	0.0121003	0.734071	-1.36227	4381.65	5968.97
ENSMUSG00000041577	Prelp	0.000182766	0.0121003	1.95459	1.95459	773.508	395.74
ENSMUSG00000013846	St3gal1	0.000185375	0.0122001	1.52299	1.52299	1846.51	1212.42
ENSMUSG00000028035	Dnajb4	0.000186045	0.0122001	1.33835	1.33835	722.902	540.144
ENSMUSG00000029452	Tmem116	0.000190821	0.012454	2.30704	2.30704	87.2321	37.8113
ENSMUSG00000020235	Fzr1	0.000192703	0.0125175	0.804102	-1.24362	920.899	1145.25
ENSMUSG00000033902	Mapkbp1	0.000193944	0.012539	1.56205	1.56205	1022.79	654.771
ENSMUSG00000017652	Cd40	0.000198804	0.0127932	1.81394	1.81394	59.4254	32.7604
ENSMUSG00000079293	Clec7a	0.000202909	0.0129942	2.3033	2.3033	455.963	197.961
ENSMUSG00000027510	Rbm38	0.000203815	0.0129942	0.725651	-1.37807	179.705	247.647
ENSMUSG00000031497	Tnfsf13b	0.00020618	0.0129971	2.05061	2.05061	89.015	43.4091
ENSMUSG00000028919	Arhgef19	0.000206364	0.0129971	0.653223	-1.53087	878.268	1344.51
ENSMUSG00000027312	Atrn	0.000206693	0.0129971	1.31217	1.31217	1295.9	987.602
ENSMUSG00000092203	1110038B12Rik	0.000208616	0.0130584	0.720679	-1.38758	843.272	1170.11
ENSMUSG00000047037	Nipa1	0.00020989	0.0130787	1.34402	1.34402	197.605	147.026
ENSMUSG00000039725	Trp53rka	0.000215679	0.0133789	0.852579	-1.17291	437.944	513.67
ENSMUSG00000054469	Lclat1	0.000222989	0.0137703	1.26409	1.26409	841.067	665.356
ENSMUSG00000059555	Tor4a	0.000229813	0.0140773	1.2569	1.2569	1124.17	894.396
ENSMUSG00000042804	Gpr153	0.000230004	0.0140773	0.515565	-1.93962	178.844	346.89
ENSMUSG00000024063	Lbh	0.000234693	0.0143007	1.93141	1.93141	1946.56	1007.84
ENSMUSG00000057738	Sptan1	0.000238514	0.0144675	1.45958	1.45958	16442.1	11265
ENSMUSG00000042510	AA986860	0.000239532	0.0144675	1.78548	1.78548	473.177	265.014
ENSMUSG00000110126	Gm9347	0.000244637	0.0146729	0.560919	-1.78279	46.9295	83.6654
ENSMUSG00000057193	Slc44a2	0.000245064	0.0146729	1.41501	1.41501	2291.31	1619.29
ENSMUSG00000027843	Ptpn22	0.00024653	0.0146968	2.00857	2.00857	82.5387	41.0932
ENSMUSG00000047867	Gimap6	0.000249937	0.0148357	2.24299	2.24299	322.705	143.873
ENSMUSG00000071042	Rasgrp3	0.000253551	0.0149856	1.90336	1.90336	254.33	133.622
ENSMUSG00000020923	Ubtf	0.000263596	0.0154805	0.84972	-1.17686	3502.49	4121.93
ENSMUSG00000022723	Crybg3	0.000265221	0.0154805	1.5022	1.5022	681.832	453.89
ENSMUSG00000030588	Yif1b	0.000265296	0.0154805	0.760755	-1.31448	440.516	579.051
ENSMUSG00000071078	Nr2c2ap	0.000267815	0.0155615	0.802325	-1.24638	583.163	726.841
ENSMUSG00000079547	H2-DMb1	0.000270504	0.0155908	2.28828	2.28828	489.97	214.121
ENSMUSG00000046916	Myct1	0.000270584	0.0155908	2.95378	2.95378	184.795	62.5623
ENSMUSG00000025810	Nrp1	0.000274012	0.0156332	2.4861	2.4861	835.989	336.265
ENSMUSG00000026727	Rsu1	0.000274668	0.0156332	1.27339	1.27339	2116.75	1662.29
ENSMUSG00000025352	Gdf11	0.000275732	0.0156332	0.515509	-1.93983	60.3133	116.998
ENSMUSG00000049960	Mrps16	0.00027586	0.0156332	0.832551	-1.20113	688.865	827.415
ENSMUSG00000040732	Erg	0.000278556	0.0157213	2.43934	2.43934	230.548	94.5126
ENSMUSG00000000594	Gm2a	0.00028092	0.0157822	1.5066	1.5066	3295.73	2187.53
ENSMUSG00000078570	1110065P20Rik	0.000281927	0.0157822	0.766419	-1.30477	341.39	445.435
ENSMUSG00000043924	Ncmap	0.000284815	0.0158653	0.444876	-2.24782	118.134	265.544
ENSMUSG00000090394	4930523C07Rik	0.000286773	0.0158653	1.68298	1.68298	489.87	291.073
ENSMUSG00000018446	C1qbp	0.000286868	0.0158653	0.747101	-1.33851	1560.1	2088.21
ENSMUSG00000027287	Snap23	0.000289652	0.0159552	1.34257	1.34257	1324.13	986.263
ENSMUSG00000039706	Ldb2	0.000299025	0.0164059	2.89383	2.89383	159.85	55.2382
ENSMUSG00000024505	Dtwd2	0.000300381	0.0164149	0.760668	-1.31463	84.1214	110.589
ENSMUSG00000060131	Atp8b4	0.000306342	0.0166744	2.18906	2.18906	40.0258	18.2845
ENSMUSG00000037740	Mrps26	0.000309177	0.0167625	0.780505	-1.28122	637.419	816.675
ENSMUSG00000007655	Cav1	0.000324129	0.0175042	2.25503	2.25503	1925.75	853.98
ENSMUSG00000027435	Cd93	0.000334241	0.0179744	2.24819	2.24819	1573.07	699.705
ENSMUSG00000031158	Timm17b	0.00033657	0.0179744	0.828542	-1.20694	667.789	805.981
ENSMUSG00000026921	Egfl7	0.000336987	0.0179744	2.29838	2.29838	764.994	332.841
ENSMUSG00000032725	Folr2	0.000338895	0.0179744	0.340073	-2.94054	44.6408	131.268
ENSMUSG00000029810	Tmem176b	0.000339361	0.0179744	1.25101	1.25101	6734.02	5382.88
ENSMUSG00000039601	Rcan2	0.000341857	0.0180372	3.66925	3.66925	87.1957	23.7639
ENSMUSG00000018001	Cyth3	0.000346989	0.0181689	1.43314	1.43314	908.41	633.859
ENSMUSG00000020717	Pecam1	0.000346991	0.0181689	2.23344	2.23344	1698.57	760.518
ENSMUSG00000031304	Il2rg	0.000350478	0.018282	2.17209	2.17209	308.318	141.945
ENSMUSG00000003970	Rpl8	0.000355535	0.0184757	0.812011	-1.23151	18271.5	22501.5
ENSMUSG00000029545	Acads	0.000363544	0.0188209	0.771036	-1.29696	909.665	1179.8
ENSMUSG00000036940	Kdm1a	0.000369984	0.0190826	0.78654	-1.27139	1665.96	2118.09
ENSMUSG00000024440	Pcdh12	0.000376918	0.0192992	1.7581	1.7581	174.105	99.0304
ENSMUSG00000052544	St6galnac3	0.000376987	0.0192992	6.52067	6.52067	181.287	27.8019
ENSMUSG00000032350	Gclc	0.00037846	0.0193029	1.64073	1.64073	973.505	593.338
ENSMUSG00000023938	Aars2	0.000380458	0.0193331	0.765663	-1.30606	232.38	303.502
ENSMUSG00000033444	Specc1l	0.000397038	0.0201015	1.17396	1.17396	1721.76	1466.63
ENSMUSG00000060143	Gm10076	0.000401522	0.0201306	0.719916	-1.38905	7567.95	10512.3
ENSMUSG00000026640	Plxna2	0.000401765	0.0201306	3.77616	3.77616	357.98	94.8001
ENSMUSG00000066842	Hmcn1	0.000401999	0.0201306	1.78551	1.78551	192.585	107.86
ENSMUSG00000023249	Parp3	0.000412626	0.020588	1.44288	1.44288	413.148	286.334
ENSMUSG00000038145	Snrk	0.000414603	0.0206119	1.29514	1.29514	1393.87	1076.23
ENSMUSG00000001506	Col1a1	0.000416662	0.0206398	0.363714	-2.74941	2596.07	7137.66
ENSMUSG00000030748	Il4ra	0.000418544	0.0206587	1.40957	1.40957	1706.75	1210.83
ENSMUSG00000081669	Npm3-ps1	0.0004206	0.0206758	0.715942	-1.39676	374.524	523.12
ENSMUSG00000079037	Prnp	0.000421894	0.0206758	1.99977	1.99977	1792.39	896.299
ENSMUSG00000052713	Zfp608	0.000424208	0.0207155	1.81471	1.81471	502.4	276.849
ENSMUSG00000022747	St3gal6	0.000437437	0.0212439	3.64857	3.64857	280.891	76.9864
ENSMUSG00000090019	Gimap1	0.000439039	0.0212439	2.41908	2.41908	74.9854	30.9975
ENSMUSG00000085793	Lin52	0.000439657	0.0212439	1.27692	1.27692	178.162	139.525
ENSMUSG00000040247	Tbc1d10c	0.000442442	0.0213038	2.0746	2.0746	39.2866	18.9369
ENSMUSG00000036040	Adamtsl2	0.000449891	0.0215869	1.84071	1.84071	415.101	225.512
ENSMUSG00000033857	Engase	0.000456512	0.0218286	0.662322	-1.50984	199.918	301.843
ENSMUSG00000041361	Myzap	0.000471674	0.0224755	1.53716	1.53716	277.013	180.21
ENSMUSG00000026623	Lpgat1	0.000473867	0.0225021	1.4612	1.4612	2657.32	1818.59
ENSMUSG00000018648	Dusp14	0.000480577	0.0227424	1.43489	1.43489	287.099	200.084
ENSMUSG00000030814	Bcl7c	0.00048793	0.0230113	0.797518	-1.25389	557.698	699.292
ENSMUSG00000003199	Mpnd	0.000490571	0.0230569	0.815168	-1.22674	1176.66	1443.45
ENSMUSG00000018570	2810408A11Rik	0.000492262	0.0230576	0.714213	-1.40014	121.935	170.726
ENSMUSG00000027074	Slc43a3	0.000497613	0.0232292	2.04858	2.04858	1373.43	670.43
ENSMUSG00000022554	Hgh1	0.000511073	0.023777	0.770159	-1.29843	324.422	421.24
ENSMUSG00000032440	Tgfbr2	0.000522926	0.0242465	1.36091	1.36091	3961.64	2911.02
ENSMUSG00000078921	Tgtp2	0.000525124	0.0242667	2.58965	2.58965	150.993	58.3064
ENSMUSG00000050234	Gja4	0.000527775	0.0243077	3.1187	3.1187	188.66	60.4931
ENSMUSG00000013787	Ehmt2	0.000532381	0.0244158	0.810091	-1.23443	3043.36	3756.81
ENSMUSG00000063049	Ing2	0.000534421	0.0244158	0.820379	-1.21895	368.403	449.064
ENSMUSG00000006732	Mettl1	0.000535441	0.0244158	0.793232	-1.26067	461.62	581.949
ENSMUSG00000021091	Serpina3n	0.000537918	0.0244477	1.9207	1.9207	1597.36	831.653
ENSMUSG00000022139	Mbnl2	0.000542494	0.0245746	1.24214	1.24214	5389.21	4338.64
ENSMUSG00000002949	Timm44	0.000550551	0.0248578	0.873931	-1.14425	1266.66	1449.38
ENSMUSG00000020564	Atxn7l1	0.000556767	0.0250564	1.26996	1.26996	483.029	380.349
ENSMUSG00000101431	Gm7901	0.00056293	0.0252512	0.637746	-1.56802	675.481	1059.17
ENSMUSG00000022220	Adcy4	0.000568777	0.0254306	2.52116	2.52116	125.792	49.8947
ENSMUSG00000042351	Grap2	0.00057469	0.0254659	2.05671	2.05671	66.6546	32.4083
ENSMUSG00000025348	Itga7	0.0005749	0.0254659	3.42981	3.42981	173.75	50.6588
ENSMUSG00000029466	Anapc7	0.000575114	0.0254659	0.875538	-1.14216	1151.97	1315.73
ENSMUSG00000022361	Zhx1	0.000580774	0.0256341	1.2183	1.2183	1511.62	1240.76
ENSMUSG00000039781	Cep131	0.000584935	0.0257353	0.783913	-1.27565	365.994	466.881
ENSMUSG00000025997	Ikzf2	0.000592645	0.0258441	1.54738	1.54738	355.757	229.909
ENSMUSG00000025648	Pfkfb4	0.00059339	0.0258441	2.70845	2.70845	251.684	92.9252
ENSMUSG00000056429	Tgoln1	0.000594046	0.0258441	1.52164	1.52164	7631.72	5015.47
ENSMUSG00000034932	Mrpl54	0.000594916	0.0258441	0.817655	-1.22301	648.276	792.849
ENSMUSG00000032578	Cish	0.000607413	0.026304	1.39296	1.39296	534.306	383.575
ENSMUSG00000108218	Olfr1372-ps1	0.000623782	0.0269282	2.09541	2.09541	43.5314	20.7746
ENSMUSG00000043336	Filip1l	0.000626324	0.0269535	1.69145	1.69145	506.46	299.423
ENSMUSG00000020888	Dvl2	0.000631769	0.0271031	0.789623	-1.26643	561.057	710.537
ENSMUSG00000058301	Upf1	0.000634743	0.0271461	0.801281	-1.248	1237.42	1544.31
ENSMUSG00000091105	Mrto4-ps2	0.000639813	0.0272782	0.743449	-1.34508	61.5164	82.7446
ENSMUSG00000020108	Ddit4	0.000645035	0.027416	0.601585	-1.66227	2869.45	4769.82
ENSMUSG00000045954	Cavin2	0.000652221	0.0276361	1.66533	1.66533	1233.7	740.814
ENSMUSG00000032959	Pebp1	0.00067199	0.0283151	0.82331	-1.21461	4396.1	5339.54
ENSMUSG00000025227	Mfsd13a	0.000672358	0.0283151	0.751848	-1.33006	245.553	326.599
ENSMUSG00000026399	Cd55	0.000683448	0.0286944	1.46747	1.46747	1783.4	1215.29
ENSMUSG00000053641	Dennd4a	0.00068581	0.028706	1.22166	1.22166	561.524	459.64
ENSMUSG00000027956	Tmem144	0.000689318	0.0287654	1.47542	1.47542	230.992	156.56
ENSMUSG00000106715	Tmem265	0.000692758	0.0288216	0.587208	-1.70297	48.8836	83.2474
ENSMUSG00000046836	Brox	0.000697039	0.0288922	1.17078	1.17078	909.007	776.412
ENSMUSG00000030849	Fgfr2	0.000698651	0.0288922	5.33174	5.33174	384.421	72.1005
ENSMUSG00000041491	Cep78	0.000705893	0.0291043	0.724656	-1.37997	277.04	382.306
ENSMUSG00000030557	Mef2a	0.000709211	0.0291538	1.27256	1.27256	1730.93	1360.2
ENSMUSG00000032679	Cd59a	0.000713911	0.0292597	1.66294	1.66294	1654.07	994.664
ENSMUSG00000043017	Ptgir	0.000717166	0.0293059	2.20192	2.20192	26.0931	11.8501
ENSMUSG00000039109	F13a1	0.000722591	0.0294403	0.270911	-3.69125	278.558	1028.23
ENSMUSG00000066068	Gm13611	0.000727664	0.0295595	0.783621	-1.27613	1531.36	1954.21
ENSMUSG00000025437	Usp33	0.000739031	0.0299329	1.20348	1.20348	1781.89	1480.61
ENSMUSG00000086841	2410006H16Rik	0.000758358	0.0306257	0.756476	-1.32192	1388.08	1834.93
ENSMUSG00000035901	Dennd5a	0.000761338	0.0306464	1.2477	1.2477	2092.94	1677.43
ENSMUSG00000028669	Pithd1	0.000765011	0.0306464	0.77299	-1.29368	489.889	633.759
ENSMUSG00000021242	Npc2	0.000765589	0.0306464	2.09378	2.09378	11027	5266.57
ENSMUSG00000048163	Selplg	0.00076841	0.0306464	1.9249	1.9249	438.912	228.018
ENSMUSG00000037940	Inpp4b	0.000769999	0.0306464	2.49548	2.49548	255.97	102.574
ENSMUSG00000031555	Adam9	0.00077845	0.0308935	1.2433	1.2433	2440.8	1963.16
ENSMUSG00000026641	Usf1	0.000782397	0.0309609	0.843905	-1.18497	903.237	1070.31
ENSMUSG00000003545	Fosb	0.000789898	0.0311681	0.695106	-1.43863	85.2486	122.641
ENSMUSG00000116165	Pdxp	0.000795918	0.0313037	0.59003	-1.69483	143.953	243.976
ENSMUSG00000102037	Bcl2a1a	0.000800394	0.0313037	2.03968	2.03968	83.6967	41.0342
ENSMUSG00000025006	Sorbs1	0.000801845	0.0313037	1.8558	1.8558	231.123	124.541
ENSMUSG00000096929	A330023F24Rik	0.000802583	0.0313037	2.39059	2.39059	209.122	87.4771
ENSMUSG00000018921	Pelp1	0.000804698	0.0313037	0.758611	-1.3182	818.847	1079.4
ENSMUSG00000042558	Adprs	0.000807501	0.0313242	0.840382	-1.18994	690.444	821.583
ENSMUSG00000030306	Tmtc1	0.000813783	0.0314792	1.88891	1.88891	610.776	323.349
ENSMUSG00000024968	Rcor2	0.000816519	0.0314966	0.44577	-2.24331	121.806	273.248
ENSMUSG00000004098	Col5a3	0.000827627	0.0317742	0.509759	-1.96171	184.948	362.815
ENSMUSG00000007029	Vars	0.000830931	0.0317742	0.789148	-1.26719	1366.74	1731.92
ENSMUSG00000033152	Podxl2	0.000832393	0.0317742	0.603755	-1.6563	74.2128	122.919
ENSMUSG00000093904	Tomm20	0.000832944	0.0317742	0.801554	-1.24758	2314.52	2887.54
ENSMUSG00000030894	Tpp1	0.000835684	0.0317906	1.26926	1.26926	2725.32	2147.18
ENSMUSG00000051124	Gimap9	0.000849532	0.0322284	1.71632	1.71632	274.349	159.848
ENSMUSG00000053198	Prx	0.000854018	0.0323096	1.92218	1.92218	242.95	126.393
ENSMUSG00000022372	Sla	0.000861624	0.0324468	1.74666	1.74666	388.207	222.257
ENSMUSG00000041836	Ptpre	0.000866981	0.0324468	1.46359	1.46359	562.21	384.13
ENSMUSG00000031848	Lsm4	0.000869299	0.0324468	0.796074	-1.25616	905.853	1137.9
ENSMUSG00000032570	Atp2c1	0.000869342	0.0324468	1.21056	1.21056	3111.28	2570.12
ENSMUSG00000055653	Gpc3	0.000869427	0.0324468	3.99786	3.99786	596.861	149.295
ENSMUSG00000050578	Mmp13	0.000874263	0.0325391	0.215524	-4.63986	81.6728	378.951
ENSMUSG00000040260	Daam2	0.000880751	0.0326083	1.61961	1.61961	74.455	45.9711
ENSMUSG00000087590	Epb41l4aos	0.000880859	0.0326083	0.774671	-1.29087	297.259	383.723
ENSMUSG00000038600	Atp6v0a4	0.000885874	0.0326499	4.90247	4.90247	104.166	21.2477
ENSMUSG00000029571	Tmem106b	0.000886722	0.0326499	1.25029	1.25029	2264.01	1810.79
ENSMUSG00000024052	Lpin2	0.000890685	0.0327083	1.83622	1.83622	1235.22	672.698
ENSMUSG00000093938	Evi2b	0.000898878	0.0329214	1.83843	1.83843	156.265	84.9989
ENSMUSG00000022415	Syngr1	0.00090963	0.033167	0.632372	-1.58135	440.299	696.266
ENSMUSG00000040521	Tsfm	0.00091116	0.033167	0.799866	-1.25021	320.236	400.361
ENSMUSG00000029538	Srsf9	0.000914166	0.033167	0.779596	-1.28271	896.373	1149.79
ENSMUSG00000073856	Iqck	0.000915217	0.033167	1.49175	1.49175	70.8647	47.5045
ENSMUSG00000079003	Samd1	0.00091836	0.0331935	0.776525	-1.28779	578.2	744.599
ENSMUSG00000049932	H2ax	0.000922913	0.0332708	0.708147	-1.41214	842.62	1189.89
ENSMUSG00000020009	Ifngr1	0.000930886	0.0334706	1.25496	1.25496	1648.63	1313.69
ENSMUSG00000006215	Zbtb17	0.000940323	0.033665	0.847415	-1.18006	529.482	624.82
ENSMUSG00000038349	Plcl1	0.000941184	0.033665	1.50439	1.50439	168.693	112.134
ENSMUSG00000032349	Elovl5	0.00094584	0.033696	1.4205	1.4205	3119.04	2195.74
ENSMUSG00000030516	Tjp1	0.000950282	0.033696	1.33139	1.33139	3367.22	2529.1
ENSMUSG00000028010	Gar1	0.000953276	0.033696	0.764157	-1.30863	476.839	624.006
ENSMUSG00000024236	Svil	0.000953348	0.033696	1.37576	1.37576	2290.41	1664.83
ENSMUSG00000044197	Gpr146	0.000954284	0.033696	1.47962	1.47962	526.413	355.775
ENSMUSG00000027314	Dll4	0.000962761	0.0338247	1.75625	1.75625	350.213	199.409
ENSMUSG00000033032	Afap1l1	0.000963618	0.0338247	1.71066	1.71066	2308.76	1349.63
ENSMUSG00000024242	Map4k3	0.000965298	0.0338247	1.26653	1.26653	1588.56	1254.26
ENSMUSG00000026479	Lamc2	0.000968127	0.0338378	1.85236	1.85236	2358.44	1273.2
ENSMUSG00000048701	Ccdc6	0.00097359	0.0338778	0.802122	-1.24669	2544.35	3172.03
ENSMUSG00000003348	Mob3a	0.000979387	0.0338778	1.18583	1.18583	959.266	808.942
ENSMUSG00000038903	Ccdc68	0.000980314	0.0338778	1.50875	1.50875	155.811	103.272
ENSMUSG00000041741	Pde3a	0.000980671	0.0338778	2.87626	2.87626	147.482	51.2755
ENSMUSG00000072941	Sod3	0.000981573	0.0338778	2.33499	2.33499	656.53	281.171
ENSMUSG00000053080	Zfta	0.000986223	0.0339532	0.72959	-1.37063	683.451	936.761
ENSMUSG00000031871	Cdh5	0.00099432	0.0341466	2.29786	2.29786	1252.95	545.267
ENSMUSG00000024608	Rps14	0.00100155	0.0342891	0.773879	-1.29219	13320.4	17212.6
ENSMUSG00000041449	Serpina3h	0.00100345	0.0342891	1.9469	1.9469	329.964	169.482
ENSMUSG00000031737	Irx5	0.00100889	0.0343896	0.791196	-1.26391	1102.34	1393.25
ENSMUSG00000038416	Cdc16	0.00101637	0.0345592	0.842421	-1.18705	1481.41	1758.51
ENSMUSG00000019214	Chtf18	0.00102328	0.0347085	0.682677	-1.46482	229.27	335.84
ENSMUSG00000095115	Itpripl2	0.00103329	0.0349619	1.3292	1.3292	1606.91	1208.93
ENSMUSG00000024074	Crim1	0.00103945	0.0350839	1.70956	1.70956	372.175	217.702
ENSMUSG00000063576	Klhdc3	0.00104508	0.0351372	0.829746	-1.20519	1215.29	1464.65
ENSMUSG00000027363	Usp8	0.00104613	0.0351372	1.22861	1.22861	2418.38	1968.39
ENSMUSG00000024044	Epb41l3	0.0010589	0.0354588	0.401392	-2.49133	68.8245	171.464
ENSMUSG00000075268	Gm10819	0.00106277	0.0354588	0.821049	-1.21795	779.463	949.35
ENSMUSG00000022136	Dnajc3	0.00106568	0.0354588	1.25927	1.25927	5333.47	4235.36
ENSMUSG00000010721	Lmbr1	0.001066	0.0354588	1.2406	1.2406	488.673	393.901
ENSMUSG00000006390	Elovl1	0.00109549	0.0363518	1.733	1.733	3373.8	1946.79
ENSMUSG00000050974	Gm9847	0.00110023	0.0364213	2.28304	2.28304	344.178	150.754
ENSMUSG00000053101	Gpr141	0.00111874	0.036783	1.62937	1.62937	53.2286	32.6681
ENSMUSG00000041079	Rwdd2b	0.001121	0.036783	0.812059	-1.23144	203.142	250.157
ENSMUSG00000003531	Dgcr6	0.00112114	0.036783	0.832183	-1.20166	503.155	604.62
ENSMUSG00000032548	Slco2a1	0.00112226	0.036783	1.64217	1.64217	5320.45	3239.89
ENSMUSG00000026768	Itga8	0.00112605	0.036783	1.93952	1.93952	2724.92	1404.94
ENSMUSG00000021360	Gcnt2	0.00112718	0.036783	1.74035	1.74035	495.452	284.685
ENSMUSG00000038291	Snx25	0.00113184	0.0368159	1.91205	1.91205	926.512	484.565
ENSMUSG00000020027	Socs2	0.00113354	0.0368159	2.17266	2.17266	3178.01	1462.72
ENSMUSG00000030220	Arhgdib	0.00113904	0.0368459	1.4996	1.4996	828.127	552.231
ENSMUSG00000032434	Cmtm6	0.00113981	0.0368459	1.21645	1.21645	3516.33	2890.66
ENSMUSG00000032085	Tagln	0.00114759	0.0370104	1.96005	1.96005	1393.39	710.894
ENSMUSG00000006585	Cdt1	0.00116312	0.0373831	0.648012	-1.54318	377.595	582.698
ENSMUSG00000079659	Tmem243	0.00116457	0.0373831	2.65939	2.65939	808.492	304.013
ENSMUSG00000053398	Phgdh	0.0011795	0.0377743	0.640622	-1.56098	844.661	1318.5
ENSMUSG00000098318	Lockd	0.00119049	0.0379785	0.657572	-1.52075	140.144	213.124
ENSMUSG00000040389	Wdr47	0.0011914	0.0379785	1.2938	1.2938	481.347	372.04
ENSMUSG00000049686	Orai1	0.00119688	0.0380651	1.32323	1.32323	1288.07	973.427
ENSMUSG00000025860	Xiap	0.00120522	0.0382422	1.23831	1.23831	2233.63	1803.78
ENSMUSG00000032563	Mrpl3	0.00120869	0.0382642	0.848639	-1.17836	614.25	723.806
ENSMUSG00000002825	Qtrt1	0.00122244	0.0386106	0.785512	-1.27305	609.764	776.263
ENSMUSG00000037548	H2-DMb2	0.00123051	0.0386773	2.35011	2.35011	434.183	184.75
ENSMUSG00000028189	Ctbs	0.00123391	0.0386773	1.33298	1.33298	277.768	208.382
ENSMUSG00000024399	Ltb	0.00123532	0.0386773	2.54517	2.54517	102.41	40.2369
ENSMUSG00000027695	Pld1	0.00124189	0.0386773	1.35931	1.35931	665.296	489.438
ENSMUSG00000028879	Stx12	0.00124249	0.0386773	1.13743	1.13743	1898.7	1669.29
ENSMUSG00000025757	Hspa4l	0.00124369	0.0386773	1.25946	1.25946	946.463	751.481
ENSMUSG00000006014	Prg4	0.00124476	0.0386773	0.507181	-1.97168	49.2973	97.1987
ENSMUSG00000069516	Lyz2	0.00124744	0.0386773	3.26157	3.26157	39899.7	12233.3
ENSMUSG00000036553	Sh3tc1	0.00124983	0.0386773	2.34266	2.34266	103.703	44.2671
ENSMUSG00000064210	Ano6	0.00125518	0.0387557	1.34286	1.34286	2433.2	1811.95
ENSMUSG00000112148	Lilrb4a	0.00126059	0.0388358	1.58666	1.58666	860.209	542.151
ENSMUSG00000043439	Epop	0.00126406	0.0388556	0.681	-1.46843	317.558	466.311
ENSMUSG00000001946	Esam	0.00126779	0.0388836	2.41217	2.41217	628.486	260.548
ENSMUSG00000029404	Arl6ip4	0.00127423	0.0389944	0.870192	-1.14917	1043.13	1198.74
ENSMUSG00000034055	Phka1	0.00128409	0.0392089	1.39814	1.39814	306.286	219.068
ENSMUSG00000015016	Acsf3	0.00129394	0.0394222	0.828694	-1.20672	425.142	513.026
ENSMUSG00000107211	Gm5864	0.00131095	0.0398522	1.24605	1.24605	656.556	526.91
ENSMUSG00000029363	Rfc5	0.001326	0.0402209	0.764107	-1.30872	813.651	1064.84
ENSMUSG00000022702	Hira	0.00133346	0.0403583	0.774877	-1.29053	747.75	964.992
ENSMUSG00000040562	Gstm2	0.00136709	0.0412605	1.79511	1.79511	273.176	152.177
ENSMUSG00000027669	Gnb4	0.00136926	0.0412605	1.60524	1.60524	373.323	232.565
ENSMUSG00000020440	Arf5	0.00138915	0.0417244	0.781823	-1.27906	1876.05	2399.59
ENSMUSG00000070003	Ssbp4	0.00139135	0.0417244	0.776344	-1.28809	1078.65	1389.4
ENSMUSG00000118669	Arvcf	0.00139374	0.0417244	0.776975	-1.28704	372.886	479.92
ENSMUSG00000039004	Bmp6	0.00140369	0.0418721	2.97381	2.97381	68.4529	23.0186
ENSMUSG00000115219	Eef1akmt4	0.00140476	0.0418721	0.769602	-1.29937	208.831	271.349
ENSMUSG00000045248	Med26	0.00142084	0.04226	0.81847	-1.22179	272.676	333.153
ENSMUSG00000027286	Lrrc57	0.00142464	0.0422816	1.29059	1.29059	516.973	400.572
ENSMUSG00000020658	Efr3b	0.00142966	0.0422852	2.00049	2.00049	54.2556	27.1212
ENSMUSG00000039148	Sart1	0.00143308	0.0422852	0.83388	-1.19921	991.725	1189.29
ENSMUSG00000030022	Adamts9	0.00144014	0.0422852	2.47841	2.47841	510.572	206.008
ENSMUSG00000028713	Cyp4b1	0.00144128	0.0422852	2.80349	2.80349	297.436	106.095
ENSMUSG00000028551	Cdkn2c	0.00144716	0.0422852	0.678423	-1.47401	403.39	594.6
ENSMUSG00000057337	Chst3	0.00144813	0.0422852	2.11781	2.11781	38.3606	18.1133
ENSMUSG00000027615	Hps3	0.00145047	0.0422852	1.20315	1.20315	426.507	354.494
ENSMUSG00000046230	Vps13a	0.00145132	0.0422852	1.26306	1.26306	1546.64	1224.52
ENSMUSG00000037533	Rapgef6	0.00145239	0.0422852	1.21401	1.21401	1373.06	1131.02
ENSMUSG00000022876	Samsn1	0.00146011	0.042329	1.97106	1.97106	56.1114	28.4677
ENSMUSG00000024151	Msh2	0.00146054	0.042329	0.801688	-1.24737	748.352	933.47
ENSMUSG00000028475	Spaar	0.00146312	0.042329	1.41564	1.41564	347.73	245.634
ENSMUSG00000030788	Rnf141	0.00147315	0.0425299	1.19685	1.19685	1197.46	1000.51
ENSMUSG00000031823	Zdhhc7	0.00148928	0.0428583	0.866532	-1.15403	739.736	853.674
ENSMUSG00000035863	Palm	0.00149099	0.0428583	0.577435	-1.7318	252.256	436.857
ENSMUSG00000027194	Ttc17	0.00149439	0.0428583	1.20849	1.20849	919.24	760.651
ENSMUSG00000062944	9130023H24Rik	0.00150048	0.0428583	1.24734	1.24734	186.24	149.309
ENSMUSG00000029408	Abcb9	0.00150262	0.0428583	0.668666	-1.49551	282.764	422.877
ENSMUSG00000052914	Cyp2j6	0.0015032	0.0428583	1.68877	1.68877	158.051	93.5896
ENSMUSG00000005583	Mef2c	0.00151518	0.0431107	1.5033	1.5033	403.617	268.487
ENSMUSG00000037709	Fam13a	0.00151914	0.0431341	1.56646	1.56646	2463.46	1572.63
ENSMUSG00000022551	Cyc1	0.00152998	0.0432981	0.801321	-1.24794	2011.16	2509.8
ENSMUSG00000027562	Car2	0.00153602	0.0432981	1.87686	1.87686	3489	1858.96
ENSMUSG00000004609	Cd33	0.00153793	0.0432981	1.53595	1.53595	358.694	233.532
ENSMUSG00000074034	Gm5921	0.00154249	0.0432981	0.571169	-1.7508	66.8969	117.123
ENSMUSG00000056851	Pcbp2	0.00154251	0.0432981	0.81651	-1.22473	4890.61	5989.65
ENSMUSG00000045464	2810002D19Rik	0.00154762	0.0432981	1.21869	1.21869	85.1935	69.9057
ENSMUSG00000042729	Wdr74	0.00154875	0.0432981	0.862541	-1.15936	673.464	780.79
ENSMUSG00000043535	Setx	0.00155007	0.0432981	1.1562	1.1562	1774.14	1534.45
ENSMUSG00000045868	Gvin1	0.00156613	0.0434594	3.07346	3.07346	522.944	170.148
ENSMUSG00000037287	Tbcel	0.00156642	0.0434594	1.59518	1.59518	622.339	390.137
ENSMUSG00000031730	Dhodh	0.00156806	0.0434594	0.828698	-1.20671	430.96	520.045
ENSMUSG00000032652	Crebl2	0.00157318	0.0434594	1.4791	1.4791	502.755	339.906
ENSMUSG00000097254	C430042M11Rik	0.0015747	0.0434594	1.36018	1.36018	81.1066	59.6293
ENSMUSG00000029126	Nsg1	0.00157478	0.0434594	2.34076	2.34076	72.2949	30.8852
ENSMUSG00000034210	Efcab14	0.0015798	0.0434686	1.1675	1.1675	1297.49	1111.34
ENSMUSG00000048489	Depp1	0.00158454	0.0434686	2.02662	2.02662	435.85	215.063
ENSMUSG00000090799	Klhl33	0.00158458	0.0434686	1.53846	1.53846	36.0598	23.439
ENSMUSG00000024887	Asah2	0.00159633	0.0437039	1.31937	1.31937	414.466	314.138
ENSMUSG00000049791	Fzd4	0.00160407	0.0437682	1.65525	1.65525	610.291	368.7
ENSMUSG00000030782	Tgfb1i1	0.00160503	0.0437682	2.11713	2.11713	191.008	90.2203
ENSMUSG00000022773	Ypel1	0.0016147	0.0439447	0.756638	-1.32164	123.174	162.792
ENSMUSG00000034685	Fam171a2	0.00161966	0.0439927	0.680579	-1.46934	279.725	411.01
ENSMUSG00000038954	Supt3	0.0016521	0.044731	0.769065	-1.30028	237.167	308.384
ENSMUSG00000032750	Gab3	0.00165333	0.044731	1.36371	1.36371	35.2645	25.8592
ENSMUSG00000048696	Mex3d	0.00166743	0.0448909	0.754646	-1.32512	397.133	526.251
ENSMUSG00000044562	Rasip1	0.00166839	0.0448909	2.29685	2.29685	193.465	84.2306
ENSMUSG00000058624	Gda	0.00166903	0.0448909	1.56704	1.56704	1401.04	894.063
ENSMUSG00000043008	Klhl6	0.00168478	0.0452264	1.60664	1.60664	168.228	104.708
ENSMUSG00000022426	Josd1	0.00169491	0.0453435	0.833049	-1.20041	1311.47	1574.31
ENSMUSG00000047547	Cltb	0.00169573	0.0453435	1.28514	1.28514	2100.97	1634.82
ENSMUSG00000031388	Naa10	0.00170284	0.0453705	0.834809	-1.19788	1268.54	1519.56
ENSMUSG00000021957	Tkt	0.00170593	0.0453705	0.785133	-1.27367	7137.68	9091.04
ENSMUSG00000096054	Syne1	0.00170663	0.0453705	1.5261	1.5261	764.719	501.094
ENSMUSG00000063286	Gvin-ps7	0.00171101	0.0453994	1.55736	1.55736	268.829	172.619
ENSMUSG00000035890	Rnf126	0.00174532	0.0462119	0.776989	-1.28702	735.939	947.167
ENSMUSG00000007836	Hnrnpa0	0.00174834	0.0462119	0.747469	-1.33785	2565.55	3432.32
ENSMUSG00000029687	Ezh2	0.00175354	0.0462604	0.790935	-1.26433	972.772	1229.9
ENSMUSG00000022090	Pdlim2	0.00177105	0.0466331	1.93878	1.93878	403.168	207.95
ENSMUSG00000108366	Gm5586	0.00180627	0.0472496	0.586316	-1.70556	18.4178	31.4127
ENSMUSG00000029322	Plac8	0.00181101	0.0472496	1.9949	1.9949	239.172	119.892
ENSMUSG00000028741	Mrto4	0.0018119	0.0472496	0.817121	-1.22381	550.313	673.478
ENSMUSG00000037318	Traf3ip3	0.00181353	0.0472496	1.8916	1.8916	56.5085	29.8734
ENSMUSG00000025790	Slco3a1	0.00181395	0.0472496	1.67643	1.67643	451.128	269.1
ENSMUSG00000083097	Gm14494	0.00181979	0.0472496	0.78281	-1.27745	732.815	936.134
ENSMUSG00000043542	Zc2hc1a	0.00182006	0.0472496	1.22229	1.22229	629.345	514.891
ENSMUSG00000030088	Aldh1l1	0.00182191	0.0472496	1.94209	1.94209	212.836	109.592
ENSMUSG00000020589	Cyria	0.00183612	0.0473667	1.66902	1.66902	240.202	143.918
ENSMUSG00000025157	Zdhhc16	0.00183633	0.0473667	0.886309	-1.12828	798.201	900.591
ENSMUSG00000073705	Cenps	0.00183675	0.0473667	0.70798	-1.41247	179.07	252.931
ENSMUSG00000035311	Gnptab	0.00185398	0.0475783	1.43277	1.43277	1237.51	863.722
ENSMUSG00000020176	Grb10	0.00185831	0.0475783	1.60467	1.60467	1437.53	895.841
ENSMUSG00000037103	Dcaf15	0.00185942	0.0475783	0.806439	-1.24002	353.015	437.745
ENSMUSG00000074925	Ptar1	0.00186189	0.0475783	1.19878	1.19878	1057.7	882.314
ENSMUSG00000028651	Ppie	0.00186493	0.0475783	0.863113	-1.1586	497.806	576.756
ENSMUSG00000075528	Aarsd1	0.00186724	0.0475783	0.751191	-1.33122	377.021	501.898
ENSMUSG00000078440	Dohh	0.00186913	0.0475783	0.817671	-1.22299	1021.73	1249.56
ENSMUSG00000068227	Il2rb	0.0018929	0.0480943	1.66513	1.66513	71.7922	43.115
ENSMUSG00000024451	Arap3	0.00189864	0.0481513	1.91567	1.91567	357.067	186.393
ENSMUSG00000020053	Igf1	0.00190663	0.0482651	1.92871	1.92871	852.783	442.153
ENSMUSG00000016128	Stard13	0.00191048	0.0482738	1.56349	1.56349	498.531	318.857
ENSMUSG00000072501	Phf20l1	0.00192251	0.0483184	1.18592	1.18592	1646.71	1388.55
ENSMUSG00000028478	Clta	0.0019235	0.0483184	0.83203	-1.20188	3273.51	3934.36
ENSMUSG00000024642	Tle4	0.00192589	0.0483184	1.27072	1.27072	491.04	386.425
ENSMUSG00000053040	Aph1c	0.00192628	0.0483184	1.31844	1.31844	135.339	102.651
ENSMUSG00000033060	Lmo7	0.0019453	0.0487067	1.71337	1.71337	1351.63	788.871
ENSMUSG00000035585	Tsen34	0.00195176	0.0487798	0.828026	-1.20769	1404.27	1695.92
ENSMUSG00000053897	Slc39a8	0.00196143	0.0489327	2.12181	2.12181	676.592	318.874
ENSMUSG00000062593	Gm49339	0.00196662	0.0489734	1.63058	1.63058	110.423	67.7197
ENSMUSG00000027200	Sema6d	0.00197228	0.0490257	1.7273	1.7273	620.662	359.325
ENSMUSG00000000600	Krit1	0.00198288	0.0492004	1.18595	1.18595	844.235	711.863
ENSMUSG00000040723	Rcsd1	0.00198819	0.0492434	1.73005	1.73005	214.844	124.184
ENSMUSG00000028943	Espn	0.00200176	0.0494906	0.716205	-1.39625	652.957	911.69
ENSMUSG00000081128	Gm13328	0.00201426	0.0497105	0.830448	-1.20417	272.894	328.611
ENSMUSG00000032076	Cadm1	0.0020198	0.0497277	1.42833	1.42833	1240.56	868.537
ENSMUSG00000046791	Riox1	0.00202218	0.0497277	0.796723	-1.25514	320.166	401.853
ENSMUSG00000032328	Tmem30a	0.00202859	0.0497963	1.27926	1.27926	3626.61	2834.93
ENSMUSG00000025078	Nhlrc2	0.00203346	0.0498269	1.18142	1.18142	1352.11	1144.47

## Sheet: 2. MSGE Myc
Gene ID	Gene name	P-value (Lung Met vs Primary)	FDR step up (Lung Met vs Primary)	Ratio (Lung Met vs Primary)	Fold change (Lung Met vs Primary)	LSMean(Lung Met) (Lung Met vs Primary)	LSMean(Primary) (Lung Met vs Primary)
ENSMUSG00000000753	Serpinf1	3.73437e-07	0.00516987	0.0887823	-11.2635	98.6863	1111.55
ENSMUSG00000026051	Ecrg4	7.42505e-06	0.0513962	0.137602	-7.26733	5.80485	42.1858
ENSMUSG00000035566	Pcdh17	1.30937e-05	0.060423	7.94338	7.94338	287.206	36.1567
ENSMUSG00000032332	Col12a1	1.74661e-05	0.0604503	0.144183	-6.93564	4532.81	31437.9
ENSMUSG00000015452	Ager	4.34268e-05	0.12024	12.5136	12.5136	209.242	16.7212
ENSMUSG00000022122	Ednrb	5.24175e-05	0.120945	0.402122	-2.48681	230.213	572.494
ENSMUSG00000001930	Vwf	0.000125854	0.248904	4.94941	4.94941	853.071	172.358
ENSMUSG00000021057	Akap5	0.000197047	0.276541	5.12284	5.12284	527.833	103.035
ENSMUSG00000032011	Thy1	0.000206107	0.276541	0.176644	-5.6611	41.4554	234.683
ENSMUSG00000027750	Postn	0.000213609	0.276541	0.200697	-4.98264	3393.57	16908.9
ENSMUSG00000097451	Rian	0.000219731	0.276541	0.182375	-5.48321	78.9254	432.765
ENSMUSG00000017309	Cd300lg	0.000249432	0.287761	0.296676	-3.37068	24.305	81.9244
ENSMUSG00000020810	Cygb	0.000290682	0.309554	0.379464	-2.63529	83.4406	219.891
ENSMUSG00000001506	Col1a1	0.000322239	0.318648	0.287096	-3.48316	6251.49	21774.9
ENSMUSG00000023885	Thbs2	0.000350825	0.323788	0.14459	-6.91613	1266.26	8757.65
ENSMUSG00000029661	Col1a2	0.000552854	0.442597	0.360372	-2.77491	6337.94	17587.2
ENSMUSG00000029675	Eln	0.000570562	0.442597	6.81917	6.81917	1382.52	202.741
ENSMUSG00000031841	Cdh13	0.000575465	0.442597	0.309473	-3.2313	215.907	697.66
ENSMUSG00000054555	Adam12	0.000712295	0.519001	0.247893	-4.034	113.001	455.845
ENSMUSG00000090698	Apold1	0.00109477	0.73208	0.460089	-2.17349	87.532	190.25
ENSMUSG00000057098	Ebf1	0.00111049	0.73208	0.410682	-2.43498	121.54	295.948
ENSMUSG00000055228	Gm49359	0.00123544	0.777427	8.29168	8.29168	912560	110057
ENSMUSG00000035165	Kcne3	0.00142426	0.836057	0.298287	-3.35248	18.0792	60.6103
ENSMUSG00000026586	Prrx1	0.00144939	0.836057	0.34113	-2.93143	197.404	578.678
ENSMUSG00000038777	Sema6c	0.00186996	0.999923	0.301102	-3.32114	2.48457	8.2516
ENSMUSG00000072437	Nanos1	0.00191328	0.999923	1.66516	1.66516	141.611	85.0438
ENSMUSG00000002204	Napsa	0.00196885	0.999923	6.5543	6.5543	169.517	25.8636
ENSMUSG00000048126	Col6a3	0.00205899	0.999923	0.368627	-2.71277	2623.45	7116.8
ENSMUSG00000000093	Tbx2	0.0021051	0.999923	4.61303	4.61303	61.2869	13.2856
ENSMUSG00000022883	Robo1	0.00262746	0.999923	0.256512	-3.89846	37.1725	144.915
ENSMUSG00000090958	Lrrc32	0.00276051	0.999923	0.497591	-2.00968	118.837	238.825
ENSMUSG00000020241	Col6a2	0.00319161	0.999923	0.345287	-2.89614	949.296	2749.29
ENSMUSG00000059588	Calcrl	0.00320831	0.999923	3.49913	3.49913	1408.29	402.467
ENSMUSG00000026832	Cytip	0.00369941	0.999923	2.1632	2.1632	740.874	342.49
ENSMUSG00000030340	Scnn1a	0.00432226	0.999923	5.72556	5.72556	346.502	60.5185
ENSMUSG00000050069	Grem2	0.00458402	0.999923	0.251795	-3.97148	45.852	182.1
ENSMUSG00000056486	Chn1	0.00467424	0.999923	2.05735	2.05735	40.1095	19.4957
ENSMUSG00000027408	Cpxm1	0.00472748	0.999923	0.119284	-8.38337	40.8652	342.588
ENSMUSG00000028339	Col15a1	0.00481096	0.999923	0.395708	-2.52712	612.088	1546.82
ENSMUSG00000066902	Rps23-ps2	0.00497987	0.999923	0.55755	-1.79356	26.5576	47.6326
ENSMUSG00000057123	Gja5	0.0052733	0.999923	3.09034	3.09034	92.8538	30.0464
ENSMUSG00000027499	Pkia	0.00529136	0.999923	2.62722	2.62722	68.7146	26.1549
ENSMUSG00000023886	Smoc2	0.00603203	0.999923	0.140356	-7.12474	34.6838	247.113
ENSMUSG00000042379	Esm1	0.00703099	0.999923	0.278381	-3.5922	67.639	242.973
ENSMUSG00000029659	Medag	0.00715792	0.999923	0.373428	-2.67789	126.525	338.819
ENSMUSG00000062980	Cped1	0.00753799	0.999923	0.531753	-1.88057	123.276	231.83
ENSMUSG00000033082	Clec1a	0.00765848	0.999923	2.76909	2.76909	188.59	68.1053
ENSMUSG00000042087	4933440N22Rik	0.00795887	0.999923	1.48839	1.48839	145.842	97.9865
ENSMUSG00000108218	Olfr1372-ps1	0.00830196	0.999923	2.38248	2.38248	45.3598	19.0389
ENSMUSG00000036334	Igsf10	0.00833387	0.999923	0.344812	-2.90013	49.0841	142.35
ENSMUSG00000038007	Acer2	0.0084912	0.999923	2.21773	2.21773	538.495	242.814
ENSMUSG00000044534	Ackr2	0.00850153	0.999923	2.69161	2.69161	61.8113	22.9644
ENSMUSG00000001119	Col6a1	0.00866326	0.999923	0.387492	-2.5807	1620.9	4183.05
ENSMUSG00000079592	C1qtnf5	0.00886153	0.999923	0.553036	-1.8082	31.9142	57.7073
ENSMUSG00000020154	Ptprb	0.00889935	0.999923	1.88301	1.88301	2659.88	1412.57
ENSMUSG00000062515	Fabp4	0.0091087	0.999923	0.45388	-2.20323	163.904	361.117
ENSMUSG00000074457	S100a16	0.00936833	0.999923	0.467112	-2.14082	322.507	690.427
ENSMUSG00000051669	AU021092	0.0106925	0.999923	2.68419	2.68419	26.8421	10.0001
ENSMUSG00000036545	Adamts2	0.0106999	0.999923	0.445966	-2.24232	576.767	1293.3
ENSMUSG00000069793	Slfn9	0.010802	0.999923	1.39596	1.39596	6386.89	4575.27
ENSMUSG00000028005	Gucy1b1	0.0113953	0.999923	2.27839	2.27839	121.279	53.2302
ENSMUSG00000026837	Col5a1	0.0115344	0.999923	0.412864	-2.42211	1605.85	3889.55
ENSMUSG00000026043	Col3a1	0.0117613	0.999923	0.394499	-2.53486	6315.43	16008.7
ENSMUSG00000033847	Pla2g4c	0.0119185	0.999923	1.75555	1.75555	101.486	57.8086
ENSMUSG00000032725	Folr2	0.0129817	0.999923	0.482968	-2.07053	31.5258	65.2751
ENSMUSG00000059713	Rcan3	0.0133546	0.999923	0.781158	-1.28015	1387.86	1776.67
ENSMUSG00000025153	Fasn	0.0137503	0.999923	1.49331	1.49331	13643.8	9136.64
ENSMUSG00000024732	Ccdc86	0.0143011	0.999923	1.43914	1.43914	1016.11	706.055
ENSMUSG00000023092	Fhl1	0.014474	0.999923	3.01698	3.01698	204.421	67.7569
ENSMUSG00000022579	Gpihbp1	0.0144767	0.999923	1.49215	1.49215	181.99	121.965
ENSMUSG00000046718	Bst2	0.0145563	0.999923	2.35927	2.35927	1404.41	595.273
ENSMUSG00000041445	Mmrn2	0.0154329	0.999923	0.611757	-1.63464	222.718	364.063
ENSMUSG00000004558	Ndrg2	0.0156655	0.999923	0.282153	-3.54418	213.585	756.982
ENSMUSG00000009876	Cox4i2	0.0156676	0.999923	2.25277	2.25277	10.6067	4.70827
ENSMUSG00000047810	Ccdc88b	0.0159827	0.999923	2.01407	2.01407	160.779	79.8279
ENSMUSG00000033910	Gucy1a1	0.0162366	0.999923	2.66598	2.66598	193.931	72.7431
ENSMUSG00000009281	Rarres2	0.0163227	0.999923	0.514155	-1.94494	88.6283	172.377
ENSMUSG00000064080	Fbln2	0.0165497	0.999923	0.343778	-2.90885	1674.54	4870.98
ENSMUSG00000000392	Fap	0.0165741	0.999923	0.427519	-2.33908	16.9083	39.5497
ENSMUSG00000045930	Clec14a	0.0165938	0.999923	2.21587	2.21587	326.315	147.262
ENSMUSG00000023031	Cela1	0.0169879	0.999923	0.543165	-1.84106	182.361	335.737
ENSMUSG00000020427	Igfbp3	0.0171555	0.999923	0.495421	-2.01849	1854.92	3744.14
ENSMUSG00000057722	Lepr	0.0172978	0.999923	2.70361	2.70361	466.225	172.445
ENSMUSG00000024044	Epb41l3	0.017477	0.999923	0.495641	-2.01759	111.381	224.722
ENSMUSG00000033361	Prrg3	0.0176357	0.999923	3.28383	3.28383	105.746	32.2021
ENSMUSG00000025498	Irf7	0.0184294	0.999923	3.00909	3.00909	5844.73	1942.36
ENSMUSG00000010051	Hyal1	0.0191086	0.999923	0.6062	-1.64962	247.014	407.48
ENSMUSG00000032372	Plscr2	0.0191126	0.999923	3.73663	3.73663	343.476	91.9214
ENSMUSG00000003420	Fcgrt	0.0192095	0.999923	0.563605	-1.77429	109.555	194.383
ENSMUSG00000047907	Tshz2	0.0193799	0.999923	0.514863	-1.94226	221.73	430.659
ENSMUSG00000031253	Srpx2	0.0194518	0.999923	0.352798	-2.83448	48.7163	138.085
ENSMUSG00000078190	Dnm3os	0.0201296	0.999923	0.603369	-1.65736	214.738	355.899
ENSMUSG00000058396	Gpr182	0.0205918	0.999923	1.53826	1.53826	43.2928	28.144
ENSMUSG00000032344	Cgas	0.0206672	0.999923	1.80979	1.80979	402.293	222.286
ENSMUSG00000042207	Kdm5b	0.0209204	0.999923	0.785079	-1.27376	3698.61	4711.13
ENSMUSG00000014813	Stc1	0.0209821	0.999923	0.415406	-2.40728	130.274	313.606
ENSMUSG00000111497	Gm38431	0.0217194	0.999923	1.54164	1.54164	146.053	94.7387
ENSMUSG00000030787	Lyve1	0.021762	0.999923	1.72652	1.72652	377.165	218.454
ENSMUSG00000095362	Gm14325	0.0219301	0.999923	0.778582	-1.28439	430.216	552.563
ENSMUSG00000062991	Nrg1	0.0220438	0.999923	0.27364	-3.65444	67.676	247.318
ENSMUSG00000070056	Mfhas1	0.0220921	0.999923	1.55645	1.55645	758.86	487.559
ENSMUSG00000087589	D430040D24Rik	0.0221355	0.999923	0.741763	-1.34814	92.3566	124.51
ENSMUSG00000044629	Cnrip1	0.022575	0.999923	0.612163	-1.63355	14.9542	24.4286
ENSMUSG00000022014	Epsti1	0.0226275	0.999923	2.85074	2.85074	330.276	115.856
ENSMUSG00000037206	Islr	0.0228503	0.999923	0.382338	-2.61549	83.2351	217.7
ENSMUSG00000041378	Cldn5	0.0229839	0.999923	2.11622	2.11622	101.44	47.9345
ENSMUSG00000090019	Gimap1	0.0231204	0.999923	2.12677	2.12677	27.764	13.0545
ENSMUSG00000093769	H3c14	0.0235193	0.999923	3.93521	3.93521	252.786	64.237
ENSMUSG00000041895	Wipi1	0.0236453	0.999923	0.676704	-1.47775	1074.9	1588.43
ENSMUSG00000037166	Ppp1r14a	0.0236986	0.999923	1.70805	1.70805	6.39239	3.74251
ENSMUSG00000030683	Sez6l2	0.024149	0.999923	0.590847	-1.69249	21.6528	36.647
ENSMUSG00000032826	Ank2	0.0242846	0.999923	0.559709	-1.78664	100.477	179.517
ENSMUSG00000040147	Maob	0.0245559	0.999923	3.25	3.25	26.4435	8.13646
ENSMUSG00000034205	Loxl2	0.0247381	0.999923	0.489833	-2.04151	913.204	1864.32
ENSMUSG00000019899	Lama2	0.0269663	0.999923	0.594826	-1.68116	299.073	502.79
ENSMUSG00000006519	Cyba	0.0270318	0.999923	1.34953	1.34953	836.3	619.697
ENSMUSG00000038936	Sccpdh	0.0274057	0.999923	0.658684	-1.51818	318.769	483.949
ENSMUSG00000030276	Ttll3	0.027582	0.999923	1.50827	1.50827	93.6514	62.092
ENSMUSG00000022096	Hr	0.0279426	0.999923	0.635003	-1.5748	479.423	754.993
ENSMUSG00000031129	Slc9a9	0.0282296	0.999923	0.596237	-1.67719	23.8445	39.9917
ENSMUSG00000066324	Bpnt2	0.0284636	0.999923	0.820237	-1.21916	7910.73	9644.44
ENSMUSG00000040260	Daam2	0.0285084	0.999923	1.55654	1.55654	86.5457	55.6012
ENSMUSG00000047735	Samd9l	0.0286896	0.999923	2.20207	2.20207	4363.17	1981.39
ENSMUSG00000121109	---	0.0287995	0.999923	0.596645	-1.67604	13.0909	21.9408
ENSMUSG00000024534	Sncaip	0.0290708	0.999923	0.641267	-1.55941	14.4816	22.5828
ENSMUSG00000022816	Fstl1	0.029418	0.999923	0.577458	-1.73173	1167.06	2021.03
ENSMUSG00000025921	Rdh10	0.0294986	0.999923	0.660931	-1.51302	641.509	970.613
ENSMUSG00000104950	4833413G10Rik	0.0296137	0.999923	0.763072	-1.31049	75.2159	98.5698
ENSMUSG00000090119	Gm8185	0.0301881	0.999923	1.53924	1.53924	12.4198	8.06877
ENSMUSG00000039501	Znfx1	0.0305077	0.999923	1.77857	1.77857	5743.27	3229.15
ENSMUSG00000074846	Gm10774	0.0306563	0.999923	1.68811	1.68811	53.3743	31.6179
ENSMUSG00000043557	Mdga1	0.0309215	0.999923	0.501093	-1.99564	23.5702	47.0375
ENSMUSG00000066191	Anks6	0.031075	0.999923	0.509088	-1.9643	17.9698	35.2981
ENSMUSG00000019539	Rcn3	0.031625	0.999923	0.549962	-1.81831	72.7452	132.273
ENSMUSG00000026399	Cd55	0.0319909	0.999923	2.65568	2.65568	162.709	61.2683
ENSMUSG00000035578	Iqcg	0.0320985	0.999923	2.63837	2.63837	67.0417	25.4103
ENSMUSG00000031445	Proz	0.0323179	0.999923	2.13562	2.13562	50.9497	23.8571
ENSMUSG00000064337	mt-Rnr1	0.0323385	0.999923	0.728625	-1.37245	148429	203712
ENSMUSG00000025650	Col7a1	0.0328404	0.999923	0.360046	-2.77743	487.782	1354.78
ENSMUSG00000031939	Taf1d	0.0329018	0.999923	0.71443	-1.39972	30090.5	42118.2
ENSMUSG00000016194	Hsd11b1	0.0335488	0.999923	2.4493	2.4493	148.06	60.4498
ENSMUSG00000027931	Npr1	0.0353136	0.999923	2.36234	2.36234	125.266	53.0265
ENSMUSG00000030249	Abcc9	0.0361208	0.999923	0.599517	-1.66801	911.103	1519.73
ENSMUSG00000027365	Trpm7	0.0362428	0.999923	0.861618	-1.16061	6296.18	7307.39
ENSMUSG00000026042	Col5a2	0.0364339	0.999923	0.603083	-1.65815	3092.61	5128
ENSMUSG00000026104	Stat1	0.0378925	0.999923	1.86761	1.86761	5056.07	2707.24
ENSMUSG00000106734	Gm20559	0.037963	0.999923	2.18904	2.18904	611.691	279.433
ENSMUSG00000041351	Rap1gap	0.0380267	0.999923	0.288272	-3.46895	496.6	1722.68
ENSMUSG00000042784	Muc1	0.0383316	0.999923	3.19172	3.19172	415.619	130.218
ENSMUSG00000060336	Zfp937	0.0384436	0.999923	0.784759	-1.27428	457.697	583.232
ENSMUSG00000107478	Gm45234	0.0384917	0.999923	0.381113	-2.6239	245.547	644.29
ENSMUSG00000033152	Podxl2	0.0385671	0.999923	0.383066	-2.61051	26.3237	68.7183
ENSMUSG00000021395	Spin1	0.0387752	0.999923	0.873515	-1.1448	4207.33	4816.55
ENSMUSG00000035049	Rrp12	0.0389054	0.999923	1.49821	1.49821	1527.6	1019.61
ENSMUSG00000029185	Fam114a1	0.0389785	0.999923	0.665557	-1.5025	299.794	450.44
ENSMUSG00000041180	Hectd2	0.0391335	0.999923	0.611513	-1.63529	523.055	855.347
ENSMUSG00000024529	Lox	0.0392559	0.999923	0.556373	-1.79736	1882.2	3382.98
ENSMUSG00000060181	Slc35e3	0.0399291	0.999923	0.539804	-1.85252	983.79	1822.49
ENSMUSG00000090319	Gm4462	0.0400925	0.999923	1.43686	1.43686	58.8326	40.9451
ENSMUSG00000069862	Rps12-ps9	0.0402178	0.999923	1.53482	1.53482	12.1585	7.92176
ENSMUSG00000056481	Cd248	0.0402526	0.999923	0.511335	-1.95567	176.041	344.277
ENSMUSG00000024079	Eif2ak2	0.0404615	0.999923	1.57242	1.57242	3719.51	2365.47
ENSMUSG00000042428	Mgat3	0.0405014	0.999923	0.399175	-2.50517	82.6577	207.072
ENSMUSG00000041645	Ddx24	0.0406865	0.999923	1.34635	1.34635	3998.76	2970.07
ENSMUSG00000116958	Gm6705	0.0409335	0.999923	0.656936	-1.52222	33.9559	51.6882
ENSMUSG00000079507	H2-Q1	0.0412489	0.999923	2.26638	2.26638	61.5535	27.1593
ENSMUSG00000003541	Ier3	0.04189	0.999923	0.570613	-1.7525	885.03	1551.02
ENSMUSG00000024841	Eif1ad	0.0420501	0.999923	1.36899	1.36899	1451.96	1060.61
ENSMUSG00000031375	Bgn	0.0422424	0.999923	0.577913	-1.73036	2227.97	3855.19
ENSMUSG00000120231	---	0.0429542	0.999923	1.39121	1.39121	31.573	22.6946
ENSMUSG00000035437	Rabgap1	0.0430837	0.999923	0.833568	-1.19966	2503.11	3002.89
ENSMUSG00000036381	P2ry14	0.0431658	0.999923	2.0374	2.0374	54.2041	26.6046
ENSMUSG00000044465	Fhip1b	0.0431997	0.999923	1.48149	1.48149	1367.74	923.22
ENSMUSG00000047497	Adamts12	0.0434396	0.999923	0.545031	-1.83476	922.69	1692.91
ENSMUSG00000053062	Jam2	0.0436054	0.999923	1.75376	1.75376	220.183	125.549
ENSMUSG00000045252	Zfp574	0.0439544	0.999923	1.22162	1.22162	498.784	408.297
ENSMUSG00000035342	Lzts2	0.0443078	0.999923	1.24733	1.24733	1494.35	1198.04
ENSMUSG00000021390	Ogn	0.0444122	0.999923	1.61618	1.61618	276.152	170.868
ENSMUSG00000108815	Gm49388	0.0444765	0.999923	2.94436	2.94436	254.471	86.4268
ENSMUSG00000118642	AY036118	0.0447666	0.999923	1.53333	1.53333	5567.21	3630.8
ENSMUSG00000070327	Rnf213	0.044858	0.999923	1.69394	1.69394	54490.1	32167.7
ENSMUSG00000021367	Edn1	0.0457059	0.999923	1.73757	1.73757	85.216	49.0433
ENSMUSG00000010830	Kdelr3	0.0458344	0.999923	0.582731	-1.71606	303.707	521.178
ENSMUSG00000039967	Zfp292	0.0458969	0.999923	0.839713	-1.19088	6520.29	7764.9
ENSMUSG00000018377	Vezf1	0.0460169	0.999923	0.798039	-1.25307	2620.26	3283.37
ENSMUSG00000074547	Rps8-ps4	0.0461076	0.999923	1.72306	1.72306	1.63711	0.950118
ENSMUSG00000067203	H2-K2	0.0461111	0.999923	2.0136	2.0136	133.056	66.0784
ENSMUSG00000043587	Pxylp1	0.0465634	0.999923	0.574038	-1.74205	452.661	788.556
ENSMUSG00000044807	Zfp354c	0.0475918	0.999923	0.710938	-1.40659	131.774	185.353
ENSMUSG00000023411	Nfatc4	0.0479102	0.999923	0.478123	-2.09151	102.066	213.473
ENSMUSG00000027204	Fbn1	0.0481529	0.999923	0.621503	-1.609	3544.32	5702.83
ENSMUSG00000051735	Rinl	0.0484942	0.999923	1.77057	1.77057	462.678	261.316
ENSMUSG00000024910	Ctsw	0.048555	0.999923	1.50359	1.50359	25.3609	16.8669
ENSMUSG00000041134	Cyyr1	0.0488706	0.999923	2.70928	2.70928	381.414	140.78
ENSMUSG00000064339	mt-Rnr2	0.04902	0.999923	0.763621	-1.30955	1.52497e+06	1.99703e+06
ENSMUSG00000064141	Zfp69	0.04921	0.999923	0.743714	-1.3446	54.1004	72.7435
ENSMUSG00000037225	Fgf2	0.0492826	0.999923	1.49964	1.49964	282.755	188.549
ENSMUSG00000032661	Oas3	0.0496496	0.999923	2.81848	2.81848	2237.85	793.993
ENSMUSG00000024164	C3	0.0503086	0.999923	1.82823	1.82823	2109.48	1153.84
ENSMUSG00000036078	Sigmar1	0.0506132	0.999923	1.36013	1.36013	1353.68	995.263
ENSMUSG00000036862	Dchs1	0.0507131	0.999923	0.614206	-1.62812	359.513	585.329
ENSMUSG00000000275	Trim25	0.0507651	0.999923	1.39239	1.39239	6959.36	4998.14
ENSMUSG00000019854	Reps1	0.0508391	0.999923	0.811008	-1.23303	1199.44	1478.95
ENSMUSG00000043822	Adamtsl5	0.0509256	0.999923	0.587293	-1.70273	36.4433	62.053
ENSMUSG00000061232	H2-K1	0.0509352	0.999923	1.92033	1.92033	8092.93	4214.35
ENSMUSG00000027074	Slc43a3	0.051144	0.999923	1.89862	1.89862	218.324	114.991
ENSMUSG00000002944	Cd36	0.0512083	0.999923	4.67575	4.67575	962.68	205.888
ENSMUSG00000115074	Ndor1	0.0513184	0.999923	3.32511	3.32511	57.2263	17.2103
ENSMUSG00000050578	Mmp13	0.0513825	0.999923	0.0638828	-15.6537	293.739	4598.1
ENSMUSG00000001750	Tcirg1	0.0516848	0.999923	1.31136	1.31136	1758.12	1340.68
ENSMUSG00000025647	Shisa5	0.0517931	0.999923	1.35093	1.35093	3856.94	2855.03
ENSMUSG00000050666	Vstm4	0.0524126	0.999923	0.603786	-1.65622	24.0791	39.8802
ENSMUSG00000035258	Abi3bp	0.0524927	0.999923	0.276058	-3.62243	88.8148	321.725
ENSMUSG00000062785	Kcnc3	0.0527484	0.999923	1.87542	1.87542	45.9276	24.4893
ENSMUSG00000023367	Tmem176a	0.0527994	0.999923	1.58925	1.58925	1391.49	875.562
ENSMUSG00000029561	Oasl2	0.0528406	0.999923	2.59573	2.59573	3787.57	1459.15
ENSMUSG00000079334	Naa80	0.0528467	0.999923	0.797621	-1.25373	173.132	217.06
ENSMUSG00000011263	Exoc3l2	0.0528626	0.999923	0.607015	-1.64741	37.9774	62.5642
ENSMUSG00000112135	Gm9029	0.0530487	0.999923	1.33787	1.33787	109.297	81.6949
ENSMUSG00000038668	Lpar1	0.0531181	0.999923	0.563888	-1.7734	62.4068	110.672
ENSMUSG00000032908	Sgpp2	0.0533039	0.999923	1.50455	1.50455	83.1929	55.2941
ENSMUSG00000032815	Fanca	0.0533242	0.999923	1.60366	1.60366	344.107	214.577
ENSMUSG00000014503	Pkd2l2	0.0537368	0.999923	0.685131	-1.45958	45.6541	66.6356
ENSMUSG00000019082	Slc25a22	0.0538152	0.999923	1.23235	1.23235	649.592	527.114
ENSMUSG00000048442	Smim5	0.0538355	0.999923	0.52471	-1.90582	13.8039	26.3078
ENSMUSG00000019851	Perp	0.0541559	0.999923	0.523928	-1.90866	3427.33	6541.61
ENSMUSG00000097692	A230060F14Rik	0.0544928	0.999923	0.583424	-1.71402	4.78123	8.19513
ENSMUSG00000041695	Kcnj2	0.0547213	0.999923	0.556384	-1.79732	218.372	392.484
ENSMUSG00000023232	Serinc2	0.05495	0.999923	0.680384	-1.46976	1220.4	1793.69
ENSMUSG00000038279	Nop2	0.0553747	0.999923	1.28911	1.28911	2376.28	1843.35
ENSMUSG00000022994	Adcy6	0.0554215	0.999923	0.577905	-1.73039	1789.96	3097.33
ENSMUSG00000042842	Serpinb6b	0.0554807	0.999923	2.31915	2.31915	296.7	127.935
ENSMUSG00000090215	Trim34b	0.056274	0.999923	1.75582	1.75582	165.933	94.5044
ENSMUSG00000035783	Acta2	0.0563726	0.999923	0.497298	-2.01087	423.923	852.452
ENSMUSG00000041827	Oasl1	0.0563992	0.999923	2.2465	2.2465	2953.35	1314.65
ENSMUSG00000031781	Ciapin1	0.0564436	0.999923	1.23606	1.23606	1550.78	1254.61
ENSMUSG00000024424	Ttc39c	0.056677	0.999923	0.550511	-1.8165	70.7601	128.535
ENSMUSG00000050370	Ch25h	0.0566853	0.999923	1.58686	1.58686	82.5875	52.0446
ENSMUSG00000035929	H2-Q4	0.0568343	0.999923	1.8108	1.8108	2104.57	1162.23
ENSMUSG00000029798	Herc6	0.0573031	0.999923	1.88005	1.88005	1820	968.061
ENSMUSG00000085442	Gm3362	0.0573184	0.999923	0.789547	-1.26655	472.395	598.312
ENSMUSG00000021103	Mnat1	0.0577255	0.999923	0.824161	-1.21336	829.998	1007.08
ENSMUSG00000037355	Uvssa	0.0577342	0.999923	0.824016	-1.21357	860.289	1044.02
ENSMUSG00000073856	Iqck	0.0577558	0.999923	1.58133	1.58133	70.0039	44.2688
ENSMUSG00000056413	Adap1	0.0578135	0.999923	1.48501	1.48501	118.538	79.8231
ENSMUSG00000052776	Oas1a	0.0578609	0.999923	2.00682	2.00682	2150.14	1071.42
ENSMUSG00000070583	Fv1	0.0582543	0.999923	0.747724	-1.33739	221.078	295.668
ENSMUSG00000078439	Smim24	0.0585788	0.999923	1.51686	1.51686	10.7654	7.09716
ENSMUSG00000034675	Dbn1	0.0585829	0.999923	0.554379	-1.80382	152.158	274.465
ENSMUSG00000006342	Susd2	0.0587903	0.999923	0.348925	-2.86595	34.5613	99.0508
ENSMUSG00000025423	Pias2	0.0593179	0.999923	0.870069	-1.14933	1910.77	2196.11
ENSMUSG00000068877	Selenbp2	0.0594895	0.999923	1.5492	1.5492	45.5381	29.3945
ENSMUSG00000023277	Twf2	0.0595875	0.999923	1.26712	1.26712	366.648	289.355
ENSMUSG00000062007	Hsh2d	0.0597681	0.999923	2.43173	2.43173	249.269	102.507
ENSMUSG00000006390	Elovl1	0.0598791	0.999923	1.26438	1.26438	1361.33	1076.68
ENSMUSG00000111942	Gm5182	0.0599601	0.999923	1.54492	1.54492	10538.2	6821.16
ENSMUSG00000027165	Iftap	0.0601017	0.999923	0.725937	-1.37753	208.101	286.666
ENSMUSG00000024066	Xdh	0.0606192	0.999923	1.71683	1.71683	7525.32	4383.25
ENSMUSG00000073409	H2-Q6	0.0607664	0.999923	2.4939	2.4939	427.546	171.437
ENSMUSG00000066148	Prpf4	0.0607712	0.999923	1.19862	1.19862	1505.66	1256.16
ENSMUSG00000034321	Exosc1	0.0609501	0.999923	1.24481	1.24481	844.802	678.66
ENSMUSG00000021482	Prxl2c	0.0610293	0.999923	0.772191	-1.29502	729.373	944.551
ENSMUSG00000020716	Nf1	0.0613164	0.999923	0.770322	-1.29816	3878.96	5035.5
ENSMUSG00000028268	Gbp3	0.061346	0.999923	2.70858	2.70858	3248.45	1199.32
ENSMUSG00000032558	Nphp3	0.0614464	0.999923	0.749624	-1.334	85.5996	114.19
ENSMUSG00000043885	Slc36a4	0.0616706	0.999923	0.629015	-1.58979	524.612	834.023
ENSMUSG00000111133	Gm5831	0.061807	0.999923	1.3936	1.3936	30.1172	21.611
ENSMUSG00000028713	Cyp4b1	0.0619862	0.999923	2.43666	2.43666	101.431	41.6271
ENSMUSG00000030990	Pgap2	0.062018	0.999923	1.23284	1.23284	842.327	683.244
ENSMUSG00000074259	Gramd2	0.062249	0.999923	1.84888	1.84888	71.9649	38.9235
ENSMUSG00000057789	Bak1	0.0625398	0.999923	1.33688	1.33688	1100.79	823.399
ENSMUSG00000028111	Ctsk	0.0626953	0.999923	0.575286	-1.73827	151.198	262.822
ENSMUSG00000105053	Gm43064	0.0629224	0.999923	1.59945	1.59945	129.508	80.9701
ENSMUSG00000031740	Mmp2	0.062927	0.999923	0.474552	-2.10725	773.628	1630.23
ENSMUSG00000028037	Ifi44	0.0633841	0.999923	2.68887	2.68887	3808.38	1416.35
ENSMUSG00000108368	Gm45053	0.0636513	0.999923	1.47959	1.47959	109.282	73.8599
ENSMUSG00000102145	Gm38056	0.0645727	0.999923	1.49569	1.49569	945.628	632.235
ENSMUSG00000025978	Rftn2	0.0646431	0.999923	0.662417	-1.50962	36.6278	55.2941
ENSMUSG00000042109	Csdc2	0.0648625	0.999923	0.373064	-2.6805	39.0937	104.791
ENSMUSG00000019528	Gyg	0.0649286	0.999923	1.31547	1.31547	569.785	433.141
ENSMUSG00000041324	Inhba	0.0655469	0.999923	0.371027	-2.69522	926.04	2495.88
ENSMUSG00000068874	Selenbp1	0.066158	0.999923	1.47294	1.47294	742.545	504.126
ENSMUSG00000101482	Gm28883	0.0662198	0.999923	0.707686	-1.41306	29.8805	42.2228
ENSMUSG00000078794	Dact3	0.0662666	0.999923	0.560739	-1.78336	15.1795	27.0705
ENSMUSG00000076617	Ighm	0.0662746	0.999923	3.21871	3.21871	25.4074	7.89367
ENSMUSG00000040128	Pnrc1	0.0663074	0.999923	0.804787	-1.24256	2448.85	3042.86
ENSMUSG00000035699	Slc51a	0.0663612	0.999923	1.62849	1.62849	562.114	345.176
ENSMUSG00000020189	Osbpl8	0.0664059	0.999923	0.862234	-1.15978	4092.86	4746.81
ENSMUSG00000068196	Col8a1	0.0666184	0.999923	0.371794	-2.68966	1268.28	3411.25
ENSMUSG00000036180	Gatad2a	0.066726	0.999923	1.24268	1.24268	5583.05	4492.74
ENSMUSG00000066113	Adamtsl1	0.0668105	0.999923	0.562664	-1.77726	48.2984	85.8388
ENSMUSG00000094483	Purb	0.0670239	0.999923	0.863596	-1.15795	9621.59	11141.3
ENSMUSG00000038822	Hace1	0.0672399	0.999923	0.840724	-1.18945	701.382	834.26
ENSMUSG00000053830	Gm9923	0.0673589	0.999923	0.842686	-1.18668	649.088	770.261
ENSMUSG00000036782	Klhl13	0.0677187	0.999923	2.24071	2.24071	481.953	215.089
ENSMUSG00000020527	Myo19	0.0678949	0.999923	1.20539	1.20539	567.85	471.09
ENSMUSG00000021884	Hacl1	0.0679595	0.999923	0.700777	-1.42699	87.8453	125.354
ENSMUSG00000037286	Stag1	0.0681319	0.999923	0.878503	-1.1383	3884.89	4422.17
ENSMUSG00000004151	Etv1	0.0683957	0.999923	0.319641	-3.12851	772.988	2418.3
ENSMUSG00000034459	Ifit1	0.068486	0.999923	2.25995	2.25995	6807.45	3012.21
ENSMUSG00000021904	Sema3g	0.0686562	0.999923	2.03306	2.03306	124.639	61.3061
ENSMUSG00000023961	Enpp4	0.0686722	0.999923	1.54675	1.54675	3785.3	2447.26
ENSMUSG00000060572	Mfap2	0.068694	0.999923	0.545178	-1.83426	8.88102	16.2901
ENSMUSG00000040280	Ndufa4l2	0.069178	0.999923	0.331161	-3.01968	42.1702	127.341
ENSMUSG00000034889	Cactin	0.0694583	0.999923	1.20901	1.20901	755.592	624.968
ENSMUSG00000039585	Myo9a	0.0695416	0.999923	0.59261	-1.68745	2265.49	3822.9
ENSMUSG00000027474	Ccm2l	0.0695689	0.999923	1.62298	1.62298	17.8466	10.9962
ENSMUSG00000020870	Cdc34b	0.0698527	0.999923	1.48004	1.48004	12.2686	8.28938
ENSMUSG00000045205	Dpy19l4	0.069944	0.999923	0.854308	-1.17054	2080.72	2435.56
ENSMUSG00000020532	Acaca	0.070277	0.999923	1.51369	1.51369	5847.13	3862.83
ENSMUSG00000028766	Alpl	0.0704573	0.999923	0.706706	-1.41502	797.4	1128.33
ENSMUSG00000055653	Gpc3	0.0705212	0.999923	1.7126	1.7126	69.2691	40.4467
ENSMUSG00000002396	Ocel1	0.0706794	0.999923	1.2411	1.2411	510.141	411.039
ENSMUSG00000102742	Pcdhga11	0.0712325	0.999923	0.68062	-1.46925	109.622	161.062
ENSMUSG00000051855	Mest	0.071272	0.999923	0.489885	-2.0413	115.977	236.743
ENSMUSG00000039004	Bmp6	0.0712927	0.999923	1.40701	1.40701	38.3391	27.2486
ENSMUSG00000109408	A930037H05Rik	0.0713346	0.999923	1.60827	1.60827	1435.62	892.644
ENSMUSG00000054519	Zfp867	0.0714027	0.999923	0.781977	-1.27881	187.639	239.954
ENSMUSG00000020572	Nampt	0.0714323	0.999923	1.22028	1.22028	3825.04	3134.56
ENSMUSG00000049482	Ctu2	0.0720095	0.999923	1.25719	1.25719	366.862	291.811
ENSMUSG00000118499	Gm31332	0.0723153	0.999923	0.800583	-1.24909	46.3292	57.8694
ENSMUSG00000037405	Icam1	0.0723368	0.999923	1.88321	1.88321	707.617	375.751
ENSMUSG00000049414	Gm5417	0.072402	0.999923	0.806653	-1.23969	63.2231	78.3771
ENSMUSG00000035692	Isg15	0.0727019	0.999923	1.91669	1.91669	2135.15	1113.98
ENSMUSG00000024019	Cmtr1	0.0727629	0.999923	1.25885	1.25885	2479.56	1969.71
ENSMUSG00000030966	Trim21	0.0728931	0.999923	1.6222	1.6222	734.046	452.5
ENSMUSG00000020889	Nr1d1	0.0733589	0.999923	0.650155	-1.53809	221.723	341.031
ENSMUSG00000039109	F13a1	0.0735577	0.999923	0.40452	-2.47206	392.638	970.627
ENSMUSG00000020817	Rabep1	0.0735776	0.999923	0.787683	-1.26955	1555.49	1974.77
ENSMUSG00000051242	Pcdhb9	0.0738956	0.999923	0.646493	-1.54681	10.2789	15.8995
ENSMUSG00000099779	Gm8228	0.0746291	0.999923	0.81841	-1.22188	102.33	125.035
ENSMUSG00000026977	Marchf7	0.0747433	0.999923	0.836779	-1.19506	5796.09	6926.67
ENSMUSG00000063698	Sfxn4	0.0748271	0.999923	1.32866	1.32866	13.1094	9.86661
ENSMUSG00000000901	Mmp11	0.0748617	0.999923	0.495921	-2.01645	63.6885	128.425
ENSMUSG00000027845	Dclre1b	0.075031	0.999923	1.19203	1.19203	532.398	446.633
ENSMUSG00000107023	Gm42715	0.0755949	0.999923	1.23532	1.23532	631.089	510.871
ENSMUSG00000060950	Trmt61a	0.0757204	0.999923	1.26747	1.26747	392.749	309.868
ENSMUSG00000100235	Gm28557	0.0761322	0.999923	1.32129	1.32129	71.2752	53.9437
ENSMUSG00000074896	Ifit3	0.0762598	0.999923	1.93483	1.93483	3212.26	1660.23
ENSMUSG00000038028	Tigar	0.0763797	0.999923	1.38594	1.38594	265.738	191.738
ENSMUSG00000073411	H2-D1	0.0764413	0.999923	1.68478	1.68478	25944	15399
ENSMUSG00000023143	Nagpa	0.0764422	0.999923	1.35644	1.35644	412.625	304.197
ENSMUSG00000069835	Sat2	0.076583	0.999923	0.685803	-1.45815	18.9262	27.5972
ENSMUSG00000020183	Cpm	0.0766531	0.999923	0.401222	-2.49239	659.846	1644.59
ENSMUSG00000043496	Tril	0.0766847	0.999923	0.369347	-2.70748	59.0945	159.997
ENSMUSG00000091649	Phf11b	0.0767966	0.999923	2.10755	2.10755	74.7629	35.4739
ENSMUSG00000032690	Oas2	0.0769068	0.999923	2.46794	2.46794	3009.62	1219.49
ENSMUSG00000028883	Sema3a	0.0769395	0.999923	3.20208	3.20208	191.709	59.8702
ENSMUSG00000046876	Atxn1	0.0769734	0.999923	0.69397	-1.44098	1832.9	2641.19
ENSMUSG00000041642	Kif21b	0.0774901	0.999923	0.66053	-1.51394	635.489	962.09
ENSMUSG00000028633	Ctps	0.0776588	0.999923	1.24281	1.24281	4023.85	3237.7
ENSMUSG00000046447	Camk2n1	0.0776944	0.999923	0.515815	-1.93868	85.3566	165.479
ENSMUSG00000021994	Wnt5a	0.0777624	0.999923	0.401696	-2.48944	96.7815	240.932
ENSMUSG00000047181	Samd14	0.0778927	0.999923	0.58337	-1.71418	47.1079	80.7514
ENSMUSG00000024339	Tap2	0.0779131	0.999923	1.58558	1.58558	1908.08	1203.39
ENSMUSG00000023809	Rps6ka2	0.0779289	0.999923	0.693639	-1.44167	224.885	324.21
ENSMUSG00000043004	Gng2	0.0782561	0.999923	0.658982	-1.51749	120.264	182.499
ENSMUSG00000037280	Galnt6	0.0783942	0.999923	0.668324	-1.49628	227.97	341.107
ENSMUSG00000011267	Zfp296	0.0788865	0.999923	1.29019	1.29019	140.509	108.906
ENSMUSG00000037411	Serpine1	0.0790333	0.999923	0.567691	-1.76152	2223.02	3915.89
ENSMUSG00000001151	Pcnt	0.0790521	0.999923	1.13348	1.13348	4080.77	3600.21
ENSMUSG00000036298	Slc2a13	0.079238	0.999923	0.475492	-2.10309	18.4148	38.7279
ENSMUSG00000037321	Tap1	0.0795915	0.999923	1.9898	1.9898	2708.68	1361.29
ENSMUSG00000040152	Thbs1	0.079647	0.999923	0.569524	-1.75585	13188.7	23157.4
ENSMUSG00000055435	Maf	0.0797489	0.999923	0.59176	-1.68987	311.665	526.675
ENSMUSG00000001642	Akr1b3	0.0800283	0.999923	1.44797	1.44797	619.704	427.981
ENSMUSG00000031387	Renbp	0.0802051	0.999923	1.46921	1.46921	212.521	144.65
ENSMUSG00000101225	1700008J07Rik	0.0802173	0.999923	1.30283	1.30283	122.418	93.9631
ENSMUSG00000087269	D330023K18Rik	0.0802364	0.999923	0.756325	-1.32218	32.6937	43.227
ENSMUSG00000024576	Csnk1a1	0.0806326	0.999923	0.878193	-1.1387	13480	15349.7
ENSMUSG00000040565	Btaf1	0.0811485	0.999923	1.17201	1.17201	4483.7	3825.65
ENSMUSG00000029096	Htra3	0.0813955	0.999923	0.603412	-1.65724	69.7178	115.539
ENSMUSG00000020176	Grb10	0.0814118	0.999923	1.3809	1.3809	628.23	454.944
ENSMUSG00000030022	Adamts9	0.0817491	0.999923	1.70621	1.70621	1391.51	815.554
ENSMUSG00000049728	Zfp668	0.0818037	0.999923	1.16324	1.16324	539.305	463.621
ENSMUSG00000005973	Rcn1	0.081964	0.999923	0.734544	-1.36139	1003.15	1365.68
ENSMUSG00000112222	Tyms-ps	0.0828566	0.999923	1.41786	1.41786	10.0699	7.10219
ENSMUSG00000082088	Gm15753	0.083003	0.999923	1.63949	1.63949	72.9196	44.4771
ENSMUSG00000036639	Nudt1	0.0830275	0.999923	1.3333	1.3333	225.016	168.767
ENSMUSG00000062488	Ifit3b	0.0830997	0.999923	1.91491	1.91491	1448.77	756.574
ENSMUSG00000020599	Rgs9	0.0831441	0.999923	2.18551	2.18551	10.2817	4.70447
ENSMUSG00000081157	Gm13552	0.0832367	0.999923	1.28978	1.28978	58.2739	45.1812
ENSMUSG00000030591	Psmd8	0.0835318	0.999923	1.20466	1.20466	2537.76	2106.62
ENSMUSG00000058806	Col13a1	0.0838091	0.999923	0.475627	-2.10249	14.5414	30.5732
ENSMUSG00000028845	Tekt2	0.0841153	0.999923	0.602357	-1.66015	1.40689	2.33565
ENSMUSG00000026928	Card9	0.0841623	0.999923	1.56177	1.56177	52.7395	33.769
ENSMUSG00000029229	Chic2	0.084249	0.999923	0.815406	-1.22638	1087.1	1333.21
ENSMUSG00000032228	Tcf12	0.0843045	0.999923	0.862382	-1.15958	5970.64	6923.43
ENSMUSG00000022220	Adcy4	0.0847886	0.999923	1.87978	1.87978	48.6857	25.8997
ENSMUSG00000008318	Relt	0.0849293	0.999923	1.51082	1.51082	92.4609	61.1992
ENSMUSG00000037095	Lrg1	0.0854645	0.999923	2.30424	2.30424	1330.02	577.204
ENSMUSG00000028496	Mllt3	0.0855205	0.999923	0.863344	-1.15829	1519.46	1759.98
ENSMUSG00000068130	Zfp442	0.0856903	0.999923	0.769779	-1.29907	672.291	873.357
ENSMUSG00000026839	Upp2	0.0859422	0.999923	0.704579	-1.41929	13.682	19.4187
ENSMUSG00000116812	Gm2792	0.0861251	0.999923	0.380955	-2.62498	226.276	593.971
ENSMUSG00000061740	Cyp2d22	0.0862098	0.999923	0.464185	-2.15431	43.7373	94.2237
ENSMUSG00000019464	Ptger1	0.0862557	0.999923	1.28687	1.28687	108.085	83.9908
ENSMUSG00000026664	Phyh	0.0863534	0.999923	0.609119	-1.64172	237.012	389.106
ENSMUSG00000026471	Mr1	0.0868392	0.999923	0.691503	-1.44613	432.877	625.995
ENSMUSG00000001123	Lgals9	0.0870617	0.999923	1.83977	1.83977	2793.37	1518.32
ENSMUSG00000071414	Gm6736	0.0870895	0.999923	1.53463	1.53463	169.904	110.713
ENSMUSG00000026921	Egfl7	0.0872548	0.999923	1.5118	1.5118	431.182	285.21
ENSMUSG00000048218	Amigo2	0.0872624	0.999923	2.56014	2.56014	56.6647	22.1334
ENSMUSG00000037058	Paip2	0.0877961	0.999923	0.885275	-1.12959	2425.29	2739.6
ENSMUSG00000020166	Cnot2	0.0879291	0.999923	0.89602	-1.11605	1924.62	2147.96
ENSMUSG00000096727	Psmb9	0.0881078	0.999923	2.0549	2.0549	542.66	264.08
ENSMUSG00000041781	Cpsf2	0.0881666	0.999923	1.13118	1.13118	3083.19	2725.64
ENSMUSG00000034575	Tent4a	0.0881677	0.999923	1.17745	1.17745	1818.2	1544.19
ENSMUSG00000030283	St8sia1	0.0883351	0.999923	0.0884118	-11.3107	6.98395	78.9934
ENSMUSG00000044339	Alkbh2	0.0889563	0.999923	1.24112	1.24112	120.72	97.2667
ENSMUSG00000020089	Ppa1	0.0889709	0.999923	1.22343	1.22343	1760.11	1438.67
ENSMUSG00000075227	Znhit2	0.0893657	0.999923	1.30354	1.30354	213.749	163.976
ENSMUSG00000112068	Gm9182	0.0894941	0.999923	0.772146	-1.29509	19.9011	25.7737
ENSMUSG00000040415	Dtx3	0.0895188	0.999923	0.69002	-1.44923	318.531	461.626
ENSMUSG00000038489	Polr2l	0.0895542	0.999923	1.31424	1.31424	238.977	181.836
ENSMUSG00000047643	Gm5454	0.0895684	0.999923	0.343385	-2.91218	339.495	988.672
ENSMUSG00000049401	Ogfr	0.0896268	0.999923	1.31483	1.31483	1772.68	1348.22
ENSMUSG00000042804	Gpr153	0.0898281	0.999923	0.605614	-1.65122	166.844	275.496
ENSMUSG00000022148	Fyb	0.0901051	0.999923	1.31245	1.31245	154.779	117.931
ENSMUSG00000022371	Col14a1	0.0904607	0.999923	0.447946	-2.23241	217.385	485.294
ENSMUSG00000025047	Pdcd11	0.0908072	0.999923	1.22413	1.22413	4982.5	4070.25
ENSMUSG00000048960	Prex2	0.0912682	0.999923	1.81674	1.81674	977.373	537.981
ENSMUSG00000030218	Mgp	0.091421	0.999923	1.79313	1.79313	1887.67	1052.72
ENSMUSG00000075702	Selenom	0.0915154	0.999923	0.755496	-1.32363	34.0762	45.1045
ENSMUSG00000024338	Psmb8	0.0917351	0.999923	1.94394	1.94394	2118.86	1089.98
ENSMUSG00000046806	Cyren	0.0917888	0.999923	1.2544	1.2544	151.442	120.729
ENSMUSG00000120004	---	0.0918308	0.999923	0.782143	-1.27854	1687.45	2157.47
ENSMUSG00000066861	Oas1g	0.0919256	0.999923	2.08171	2.08171	241.845	116.176
ENSMUSG00000010358	Ifi35	0.0920492	0.999923	1.43609	1.43609	811.23	564.888
ENSMUSG00000026156	B3gat2	0.092353	0.999923	0.791794	-1.26295	104.605	132.111
ENSMUSG00000064354	mt-Co2	0.0923855	0.999923	0.80119	-1.24814	77227.4	96390.8
ENSMUSG00000006310	Zbtb32	0.0923942	0.999923	1.547	1.547	21.7488	14.0587
ENSMUSG00000014164	Klhl3	0.0924983	0.999923	0.665503	-1.50262	62.7332	94.2643
ENSMUSG00000027951	Adar	0.0926142	0.999923	1.62642	1.62642	3312.89	2036.92
ENSMUSG00000033209	Ttc28	0.0932779	0.999923	0.577051	-1.73295	298.739	517.699
ENSMUSG00000050310	Rictor	0.0932997	0.999923	0.834019	-1.19901	6644.56	7966.92
ENSMUSG00000038506	Dcun1d2	0.0937969	0.999923	1.19575	1.19575	465.606	389.383
ENSMUSG00000038507	Parp12	0.0938766	0.999923	1.79015	1.79015	2364.95	1321.09
ENSMUSG00000030107	Usp18	0.0939348	0.999923	1.90175	1.90175	2320.51	1220.2
ENSMUSG00000072244	Trim6	0.0940175	0.999923	1.69312	1.69312	474.562	280.288
ENSMUSG00000059301	Gm5434	0.0940879	0.999923	1.34832	1.34832	41.8659	31.0505
ENSMUSG00000039942	Ptger4	0.0942522	0.999923	1.87022	1.87022	695.187	371.714
ENSMUSG00000034203	Chchd4	0.0945757	0.999923	1.26082	1.26082	1003.95	796.263
ENSMUSG00000034266	Batf	0.0946555	0.999923	1.84285	1.84285	22.7581	12.3494
ENSMUSG00000031371	Haus7	0.0947104	0.999923	0.826694	-1.20964	110.213	133.318
ENSMUSG00000035042	Ccl5	0.0948273	0.999923	4.82993	4.82993	432.366	89.5181
ENSMUSG00000014195	Dnajc7	0.0948415	0.999923	0.85181	-1.17397	2154.09	2528.84
ENSMUSG00000042351	Grap2	0.0949395	0.999923	1.74461	1.74461	23.6738	13.5696
ENSMUSG00000054072	Iigp1	0.095037	0.999923	2.22434	2.22434	8128.53	3654.35
ENSMUSG00000091144	Phf11c	0.0953371	0.999923	1.293	1.293	84.8901	65.6536
ENSMUSG00000063694	Cycs	0.0954153	0.999923	1.30995	1.30995	2094.43	1598.86
ENSMUSG00000073402	Gm8909	0.0954158	0.999923	1.80023	1.80023	70.5002	39.1618
ENSMUSG00000040219	Ttc12	0.0954344	0.999923	0.616756	-1.62139	58.8305	95.3869
ENSMUSG00000040026	Saa3	0.0955228	0.999923	2.23605	2.23605	493.755	220.816
ENSMUSG00000029826	Zc3hav1	0.0959302	0.999923	1.30365	1.30365	7519.91	5768.34
ENSMUSG00000042797	Aqp11	0.0959973	0.999923	1.42021	1.42021	208.213	146.607
ENSMUSG00000121168	---	0.0960556	0.999923	1.40252	1.40252	17.2934	12.3302
ENSMUSG00000003228	Grk5	0.0964164	0.999923	1.29446	1.29446	483.224	373.301
ENSMUSG00000020305	Asb3	0.0964267	0.999923	0.815194	-1.2267	337.951	414.566
ENSMUSG00000093752	Gm20716	0.096941	0.999923	0.895899	-1.1162	3147.83	3513.6
ENSMUSG00000035133	Arhgap5	0.0970125	0.999923	0.790301	-1.26534	17160.1	21713.4
ENSMUSG00000023988	Bysl	0.0971813	0.999923	1.2414	1.2414	767.281	618.078
ENSMUSG00000107092	Gm7993	0.0973215	0.999923	1.18712	1.18712	1352.42	1139.25
ENSMUSG00000002996	Hbp1	0.097607	0.999923	0.819708	-1.21995	2521.9	3076.58
ENSMUSG00000031732	Phlpp2	0.0977359	0.999923	1.21181	1.21181	679.168	560.458
ENSMUSG00000032648	Pygm	0.0977778	0.999923	1.67177	1.67177	14.2054	8.49721
ENSMUSG00000053897	Slc39a8	0.0978772	0.999923	2.9947	2.9947	288.731	96.414
ENSMUSG00000101856	1700096K18Rik	0.0983301	0.999923	0.794756	-1.25825	32.5989	41.0175
ENSMUSG00000102440	Pcdhga9	0.0984121	0.999923	0.717004	-1.39469	2564.94	3577.31
ENSMUSG00000007721	Ccdc124	0.0988537	0.999923	1.3385	1.3385	349.817	261.349
ENSMUSG00000003283	Hck	0.0992022	0.999923	1.70624	1.70624	143.76	84.2557
ENSMUSG00000083041	Gmfg-ps	0.100228	0.999923	1.63507	1.63507	63.8301	39.0381
ENSMUSG00000051579	Tceal8	0.100254	0.999923	0.634269	-1.57662	281.288	443.483
ENSMUSG00000026678	Rgs5	0.100277	0.999923	0.573553	-1.74352	897.226	1564.33
ENSMUSG00000062866	Phactr2	0.100339	0.999923	1.44068	1.44068	403.861	280.326
ENSMUSG00000021643	Serf1	0.100344	0.999923	0.730477	-1.36897	134.537	184.177
ENSMUSG00000029397	Rchy1	0.100607	0.999923	0.838056	-1.19324	727.528	868.114
ENSMUSG00000057133	Chd6	0.100642	0.999923	0.834187	-1.19877	2829.21	3391.58
ENSMUSG00000035596	Mboat7	0.100693	0.999923	1.14657	1.14657	969.041	845.162
ENSMUSG00000078153	Psme2b	0.101198	0.999923	1.34418	1.34418	1021	759.568
ENSMUSG00000031832	Taf1c	0.101217	0.999923	1.26732	1.26732	414.191	326.825
ENSMUSG00000030842	Lamtor1	0.10123	0.999923	1.28488	1.28488	1159.43	902.366
ENSMUSG00000024675	Ms4a4c	0.10123	0.999923	2.66841	2.66841	266.289	99.7932
ENSMUSG00000026208	Des	0.101545	0.999923	1.68259	1.68259	90.0146	53.4978
ENSMUSG00000047547	Cltb	0.101936	0.999923	1.236	1.236	860.591	696.272
ENSMUSG00000068134	Zfp120	0.102014	0.999923	0.776871	-1.28721	776.187	999.12
ENSMUSG00000062929	Cfl2	0.102198	0.999923	0.822442	-1.21589	1234.3	1500.78
ENSMUSG00000022999	Lmbr1l	0.102211	0.999923	0.776423	-1.28796	294.702	379.564
ENSMUSG00000030697	Ppp4c	0.102335	0.999923	1.23699	1.23699	1556.19	1258.05
ENSMUSG00000040253	Gbp7	0.102383	0.999923	2.06077	2.06077	8491.62	4120.6
ENSMUSG00000000530	Acvrl1	0.102895	0.999923	1.39424	1.39424	500.989	359.329
ENSMUSG00000058056	Palld	0.103366	0.999923	0.703776	-1.42091	954.569	1356.35
ENSMUSG00000030921	Trim30a	0.103615	0.999923	1.75929	1.75929	2128.52	1209.87
ENSMUSG00000026896	Ifih1	0.103702	0.999923	1.65452	1.65452	2597.07	1569.68
ENSMUSG00000035109	Shc4	0.103777	0.999923	0.614428	-1.62753	98.304	159.993
ENSMUSG00000032308	Ulk3	0.103793	0.999923	0.784747	-1.2743	202.041	257.46
ENSMUSG00000039908	Slc26a11	0.104003	0.999923	0.617506	-1.61942	94.0791	152.353
ENSMUSG00000056144	Trim34a	0.104072	0.999923	1.6722	1.6722	214.015	127.984
ENSMUSG00000035597	Prpf39	0.104438	0.999923	0.889074	-1.12477	3036.89	3415.79
ENSMUSG00000008763	Man1a2	0.104545	0.999923	1.1783	1.1783	8525.33	7235.3
ENSMUSG00000054855	Rnd1	0.104818	0.999923	1.41429	1.41429	72.1293	51.0002
ENSMUSG00000059430	Actg2	0.105005	0.999923	0.506239	-1.97535	32.4412	64.0829
ENSMUSG00000022836	Mylk	0.105314	0.999923	1.62347	1.62347	887.931	546.935
ENSMUSG00000031434	Morc4	0.105429	0.999923	0.822137	-1.21634	1246.02	1515.59
ENSMUSG00000000204	Slfn4	0.105842	0.999923	2.06609	2.06609	1704.9	825.181
ENSMUSG00000043263	Ifi209	0.106121	0.999923	2.05169	2.05169	277.733	135.368
ENSMUSG00000074923	Pak6	0.106243	0.999923	1.63231	1.63231	571.377	350.042
ENSMUSG00000021384	Susd3	0.106426	0.999923	1.43237	1.43237	21.5897	15.0728
ENSMUSG00000049553	Polr1a	0.10644	0.999923	1.26836	1.26836	5659.47	4462.06
ENSMUSG00000046808	Atp10d	0.106444	0.999923	1.40411	1.40411	1151.7	820.231
ENSMUSG00000015501	Hivep2	0.106448	0.999923	0.812729	-1.23042	3258.86	4009.77
ENSMUSG00000032596	Uba7	0.10651	0.999923	1.91069	1.91069	515.274	269.68
ENSMUSG00000020219	Timm13	0.106728	0.999923	1.22547	1.22547	806.149	657.83
ENSMUSG00000117748	Derpc	0.106735	0.999923	1.23343	1.23343	322.614	261.558
ENSMUSG00000031967	Afg3l1	0.107281	0.999923	1.213	1.213	1363.57	1124.13
ENSMUSG00000026088	Mitd1	0.107297	0.999923	1.28835	1.28835	611.41	474.568
ENSMUSG00000050705	2310061I04Rik	0.107902	0.999923	1.27472	1.27472	116.462	91.3626
ENSMUSG00000090231	Cfb	0.108012	0.999923	1.36812	1.36812	2305.98	1685.52
ENSMUSG00000073198	Bnip3l-ps	0.10807	0.999923	0.750805	-1.3319	968.735	1290.26
ENSMUSG00000004098	Col5a3	0.108144	0.999923	0.735855	-1.35896	805.283	1094.35
ENSMUSG00000058625	Gm17383	0.108381	0.999923	1.35399	1.35399	59.33	43.8186
ENSMUSG00000121179	---	0.108413	0.999923	0.449155	-2.2264	43.1168	95.9954
ENSMUSG00000020009	Ifngr1	0.108622	0.999923	1.23989	1.23989	1298.59	1047.34
ENSMUSG00000104453	Gm37829	0.108652	0.999923	1.37363	1.37363	10.3689	7.54857
ENSMUSG00000092569	Gm20544	0.108757	0.999923	0.815073	-1.22688	107.271	131.609
ENSMUSG00000039168	Dap	0.108796	0.999923	0.691468	-1.4462	1478.58	2138.32
ENSMUSG00000100309	Gm6644	0.108891	0.999923	1.47089	1.47089	835.575	568.077
ENSMUSG00000067575	Rpl35a-ps3	0.10919	0.999923	0.869439	-1.15017	703.712	809.386
ENSMUSG00000083424	Rpl35a-ps4	0.109191	0.999923	0.869439	-1.15017	703.683	809.352
ENSMUSG00000081214	Rpl35a-ps2	0.109191	0.999923	0.869439	-1.15017	703.683	809.352
ENSMUSG00000094664	Rpl35a-ps6	0.109191	0.999923	0.869439	-1.15017	703.683	809.352
ENSMUSG00000076435	Acsf2	0.109276	0.999923	0.742419	-1.34695	158.498	213.489
ENSMUSG00000024833	Pola2	0.109287	0.999923	1.29792	1.29792	1073.52	827.109
ENSMUSG00000042510	AA986860	0.109615	0.999923	1.63466	1.63466	203.822	124.687
ENSMUSG00000020794	Ube2g1	0.109632	0.999923	0.828417	-1.20712	2283.64	2756.63
ENSMUSG00000031563	Wwc2	0.109635	0.999923	0.66311	-1.50804	2131.15	3213.87
ENSMUSG00000024640	Psat1	0.10964	0.999923	1.29968	1.29968	8439.15	6493.25
ENSMUSG00000046080	Clec9a	0.109739	0.999923	2.26763	2.26763	19.4583	8.58093
ENSMUSG00000024130	Abca3	0.10984	0.999923	1.27811	1.27811	2647.29	2071.25
ENSMUSG00000055493	Epm2a	0.109841	0.999923	0.749259	-1.33465	60.8044	81.1528
ENSMUSG00000019189	Rnf145	0.10996	0.999923	1.16466	1.16466	3489.27	2995.95
ENSMUSG00000001280	Sp1	0.110098	0.999923	0.896139	-1.1159	9341.65	10424.3
ENSMUSG00000022305	Lrp12	0.11014	0.999923	0.751977	-1.32983	767.804	1021.05
ENSMUSG00000039801	Cplane1	0.110283	0.999923	0.841234	-1.18873	1203.79	1430.99
ENSMUSG00000106390	Gm5551	0.110734	0.999923	1.39424	1.39424	33.7903	24.2357
ENSMUSG00000110569	Gm18860	0.110878	0.999923	0.856683	-1.16729	181.473	211.832
ENSMUSG00000054381	Zfp747	0.110983	0.999923	1.2015	1.2015	338.283	281.55
ENSMUSG00000034771	Tle2	0.111068	0.999923	0.625547	-1.5986	55.1722	88.1984
ENSMUSG00000075389	2810410L24Rik	0.111122	0.999923	1.92192	1.92192	80.0868	41.6702
ENSMUSG00000038611	Phrf1	0.111254	0.999923	1.16185	1.16185	3099.69	2667.89
ENSMUSG00000024790	Sac3d1	0.111392	0.999923	1.24365	1.24365	235.738	189.554
ENSMUSG00000020307	Cdc34	0.111528	0.999923	1.33488	1.33488	1132.48	848.372
ENSMUSG00000033713	Foxn3	0.11166	0.999923	0.837155	-1.19452	2366.64	2827.01
ENSMUSG00000026796	Niban2	0.111854	0.999923	0.841032	-1.18901	4913.97	5842.79
ENSMUSG00000027078	Ube2l6	0.112005	0.999923	1.58077	1.58077	537.604	340.09
ENSMUSG00000049562	Ap5b1	0.112079	0.999923	1.1921	1.1921	351.71	295.034
ENSMUSG00000057143	Trim12c	0.112111	0.999923	1.46224	1.46224	1076.82	736.421
ENSMUSG00000096856	Gm10778	0.11232	0.999923	1.16555	1.16555	306.43	262.906
ENSMUSG00000004364	Cul3	0.11233	0.999923	0.883298	-1.13212	3732.12	4225.22
ENSMUSG00000033722	BC034090	0.112381	0.999923	0.584248	-1.7116	30.6093	52.3909
ENSMUSG00000095193	Gm20939	0.112494	0.999923	1.20063	1.20063	142.788	118.927
ENSMUSG00000040888	Gfer	0.112701	0.999923	1.15995	1.15995	736.28	634.754
ENSMUSG00000032744	Heyl	0.112744	0.999923	1.84894	1.84894	157.592	85.2339
ENSMUSG00000064351	mt-Co1	0.112928	0.999923	0.824894	-1.21228	769700	933090
ENSMUSG00000078606	Gvin2	0.113042	0.999923	1.53462	1.53462	7171.07	4672.85
ENSMUSG00000030538	Cib1	0.113192	0.999923	1.47735	1.47735	387.084	262.012
ENSMUSG00000061833	Gm6311	0.113222	0.999923	1.26765	1.26765	63.3018	49.9364
ENSMUSG00000026463	Atp2b4	0.113228	0.999923	0.723817	-1.38156	436.02	602.39
ENSMUSG00000025931	Paqr8	0.113297	0.999923	1.91505	1.91505	134.22	70.0869
ENSMUSG00000021549	Rasa1	0.113755	0.999923	0.837667	-1.19379	3327.97	3972.9
ENSMUSG00000031209	Heph	0.114038	0.999923	1.57445	1.57445	20.3601	12.9316
ENSMUSG00000117884	Gm50156	0.114076	0.999923	1.37818	1.37818	6.80182	4.93538
ENSMUSG00000073060	Zxda	0.114176	0.999923	1.36827	1.36827	310.422	226.872
ENSMUSG00000005950	P2rx5	0.11422	0.999923	1.34323	1.34323	22.3263	16.6213
ENSMUSG00000066842	Hmcn1	0.114242	0.999923	1.66011	1.66011	1369.99	825.241
ENSMUSG00000055633	Zfp580	0.114511	0.999923	0.415451	-2.40702	11.707	28.179
ENSMUSG00000028463	Car9	0.114609	0.999923	0.607077	-1.64724	128.765	212.106
ENSMUSG00000004105	Angptl2	0.114807	0.999923	0.6335	-1.57853	1549.09	2445.29
ENSMUSG00000029647	Pan3	0.114905	0.999923	0.863821	-1.15765	3130.62	3624.16
ENSMUSG00000048668	Rhno1	0.115084	0.999923	1.19404	1.19404	700.619	586.765
ENSMUSG00000039264	Gimap3	0.115227	0.999923	2.37862	2.37862	11.2311	4.72168
ENSMUSG00000029061	Mmp23	0.115314	0.999923	0.651442	-1.53506	25.2159	38.7079
ENSMUSG00000005107	Slc2a9	0.115543	0.999923	1.85614	1.85614	622.507	335.376
ENSMUSG00000052214	Opa3	0.115551	0.999923	1.23119	1.23119	846.722	687.73
ENSMUSG00000086926	Gm6226	0.115715	0.999923	0.700224	-1.42811	31.3213	44.7304
ENSMUSG00000096956	Snhg18	0.115716	0.999923	0.479139	-2.08708	60.7238	126.735
ENSMUSG00000029560	Snx8	0.115827	0.999923	1.17121	1.17121	444.5	379.521
ENSMUSG00000032786	Alas1	0.115914	0.999923	1.29087	1.29087	926.436	717.684
ENSMUSG00000032598	Nckipsd	0.115937	0.999923	1.2061	1.2061	170.265	141.171
ENSMUSG00000039824	Myl6b	0.116139	0.999923	1.2668	1.2668	55.6936	43.9642
ENSMUSG00000085112	A530072M11Rik	0.116143	0.999923	0.41368	-2.41733	12.4588	30.117
ENSMUSG00000063146	Clip2	0.116252	0.999923	0.744577	-1.34304	1791.46	2406.01
ENSMUSG00000078853	Igtp	0.116474	0.999923	1.84537	1.84537	3147.95	1705.87
ENSMUSG00000013033	Adgrl1	0.116489	0.999923	0.668106	-1.49677	879.668	1316.66
ENSMUSG00000002325	Irf9	0.11657	0.999923	1.47252	1.47252	1638.82	1112.94
ENSMUSG00000025257	Ribc1	0.116808	0.999923	0.805355	-1.24169	35.9078	44.5863
ENSMUSG00000102070	Gm28661	0.116832	0.999923	0.849678	-1.17692	63049.5	74204.1
ENSMUSG00000010095	Slc3a2	0.116858	0.999923	1.33418	1.33418	5860.67	4392.7
ENSMUSG00000070427	Il18bp	0.116861	0.999923	1.43899	1.43899	382.511	265.819
ENSMUSG00000025907	Rb1cc1	0.117001	0.999923	0.86668	-1.15383	3809.98	4396.07
ENSMUSG00000018821	Avpi1	0.117073	0.999923	1.28783	1.28783	174.005	135.115
ENSMUSG00000057181	5730455P16Rik	0.117571	0.999923	0.697493	-1.43371	655.181	939.338
ENSMUSG00000028047	Thbs3	0.117591	0.999923	0.677564	-1.47587	74.8235	110.43
ENSMUSG00000089943	Ugt1a5	0.117613	0.999923	2.16603	2.16603	5.63055	2.59948
ENSMUSG00000045519	Zfp560	0.117652	0.999923	0.850744	-1.17544	146.045	171.667
ENSMUSG00000028369	Svep1	0.117881	0.999923	0.510696	-1.95811	507.351	993.45
ENSMUSG00000026782	Abi2	0.117904	0.999923	0.793713	-1.2599	1918.52	2417.15
ENSMUSG00000003308	Keap1	0.118065	0.999923	1.1212	1.1212	1500.62	1338.41
ENSMUSG00000105176	Gm43668	0.118304	0.999923	1.24445	1.24445	496.352	398.853
ENSMUSG00000026715	Serpinc1	0.118359	0.999923	1.55755	1.55755	9.94562	6.38541
ENSMUSG00000024294	Mib1	0.118422	0.999923	0.833285	-1.20007	14594.6	17514.6
ENSMUSG00000042138	Msantd2	0.118479	0.999923	0.856565	-1.16745	155.592	181.647
ENSMUSG00000096210	H1f0	0.118481	0.999923	0.669513	-1.49362	3813.87	5696.48
ENSMUSG00000032363	Adamts7	0.118797	0.999923	0.740096	-1.35118	238.479	322.228
ENSMUSG00000038764	Ptpn3	0.118798	0.999923	0.801045	-1.24837	1759.25	2196.19
ENSMUSG00000016918	Sulf1	0.118805	0.999923	0.634029	-1.57721	271.296	427.891
ENSMUSG00000001632	Brpf1	0.118888	0.999923	1.13005	1.13005	1632.27	1444.42
ENSMUSG00000017176	Nt5c3b	0.11896	0.999923	0.831349	-1.20286	452.786	544.64
ENSMUSG00000044562	Rasip1	0.119004	0.999923	1.68264	1.68264	89.1041	52.9549
ENSMUSG00000120175	---	0.11913	0.999923	0.538995	-1.85531	22.901	42.4884
ENSMUSG00000082292	Gm12250	0.119184	0.999923	1.7384	1.7384	560.129	322.209
ENSMUSG00000059647	Cbx3-ps7	0.119344	0.999923	1.61219	1.61219	15.0017	9.30522
ENSMUSG00000079197	Psme2	0.119417	0.999923	1.37139	1.37139	312.725	228.035
ENSMUSG00000032024	Clmp	0.119422	0.999923	0.650556	-1.53715	141.11	216.907
ENSMUSG00000044566	Cage1	0.119432	0.999923	0.73077	-1.36842	93.8946	128.487
ENSMUSG00000052364	B630019K06Rik	0.119502	0.999923	0.480377	-2.0817	9.09431	18.9316
ENSMUSG00000009292	Trpm2	0.119567	0.999923	1.62482	1.62482	86.9283	53.5003
ENSMUSG00000034659	Tmem109	0.120006	0.999923	1.20844	1.20844	1273.69	1053.99
ENSMUSG00000105852	Gm42890	0.120052	0.999923	0.731356	-1.36732	1144.04	1564.27
ENSMUSG00000025584	Pde8a	0.120245	0.999923	0.743014	-1.34587	177.687	239.143
ENSMUSG00000018983	E2f2	0.120406	0.999923	1.24098	1.24098	307.798	248.028
ENSMUSG00000023341	Mx2	0.120446	0.999923	1.89342	1.89342	1279.07	675.537
ENSMUSG00000041528	Rnf123	0.120486	0.999923	1.13931	1.13931	996.929	875.029
ENSMUSG00000073802	Cdkn2b	0.120829	0.999923	0.425398	-2.35074	81.1283	190.711
ENSMUSG00000078862	Gm14326	0.120989	0.999923	0.829577	-1.20543	492.294	593.428
ENSMUSG00000069495	Epc2	0.121002	0.999923	0.858224	-1.1652	1670.69	1946.68
ENSMUSG00000118353	Nsa2-ps1	0.121082	0.999923	0.838548	-1.19254	1047.56	1249.25
ENSMUSG00000049606	Zfp644	0.121129	0.999923	0.888639	-1.12532	5912.32	6653.23
ENSMUSG00000019806	Aig1	0.121206	0.999923	0.840314	-1.19003	792.53	943.136
ENSMUSG00000028187	Rpf1	0.121339	0.999923	1.14759	1.14759	1035.39	902.236
ENSMUSG00000024958	Gpr137	0.121562	0.999923	1.25193	1.25193	194.706	155.525
ENSMUSG00000031545	Gpat4	0.121628	0.999923	1.31557	1.31557	2513.51	1910.58
ENSMUSG00000005699	Pard6a	0.121902	0.999923	1.28376	1.28376	78.1774	60.8971
ENSMUSG00000027427	Polr3f	0.122029	0.999923	0.881184	-1.13484	1125.3	1277.04
ENSMUSG00000031197	Vbp1	0.122054	0.999923	0.891446	-1.12177	1357.39	1522.69
ENSMUSG00000046387	Pcdhb17	0.122135	0.999923	0.712516	-1.40348	93.3214	130.975
ENSMUSG00000060791	Gmfg	0.122274	0.999923	1.68176	1.68176	71.3403	42.4201
ENSMUSG00000067818	Myl9	0.122426	0.999923	0.625398	-1.59898	146.203	233.776
ENSMUSG00000049866	Arl4c	0.122452	0.999923	0.672502	-1.48698	802.636	1193.51
ENSMUSG00000021624	Cd180	0.122627	0.999923	1.62446	1.62446	68.9981	42.4745
ENSMUSG00000024399	Ltb	0.122805	0.999923	1.8479	1.8479	18.6359	10.0849
ENSMUSG00000117959	D330050I16Rik	0.122844	0.999923	1.30836	1.30836	46.5721	35.5958
ENSMUSG00000046311	Zfp62	0.122939	0.999923	0.864302	-1.157	2447.11	2831.32
ENSMUSG00000033871	Ppargc1b	0.122953	0.999923	1.38618	1.38618	497.611	358.979
ENSMUSG00000017830	Dhx58	0.123097	0.999923	1.76115	1.76115	870.957	494.54
ENSMUSG00000025854	Fam20c	0.123167	0.999923	2.18094	2.18094	1113.51	510.562
ENSMUSG00000031671	Setd6	0.123325	0.999923	1.21149	1.21149	323.67	267.168
ENSMUSG00000097262	4933416M07Rik	0.123364	0.999923	1.34301	1.34301	16.1893	12.0545
ENSMUSG00000022440	C1qtnf6	0.123557	0.999923	0.547037	-1.82803	184.188	336.701
ENSMUSG00000055413	H2-Q5	0.123822	0.999923	1.68059	1.68059	14.4064	8.57227
ENSMUSG00000020476	Dbnl	0.124168	0.999923	1.15887	1.15887	1373.2	1184.94
ENSMUSG00000025898	Cwf19l2	0.12426	0.999923	0.890731	-1.12267	1570.17	1762.79
ENSMUSG00000026632	Tatdn3	0.124348	0.999923	0.82052	-1.21874	70.6659	86.1233
ENSMUSG00000004631	Sgce	0.124369	0.999923	3.19506	3.19506	216.229	67.6761
ENSMUSG00000022257	Laptm4b	0.124523	0.999923	0.780527	-1.28119	982.622	1258.92
ENSMUSG00000074415	Mir100hg	0.124527	0.999923	0.51334	-1.94803	102.195	199.079
ENSMUSG00000024870	Rab1b	0.124606	0.999923	1.1794	1.1794	1672.93	1418.46
ENSMUSG00000055897	Ppp4r1l-ps	0.124795	0.999923	0.748315	-1.33634	246.464	329.359
ENSMUSG00000030605	Mfge8	0.124819	0.999923	1.47803	1.47803	8788.8	5946.28
ENSMUSG00000037921	Ddx60	0.125204	0.999923	2.26089	2.26089	3269	1445.89
ENSMUSG00000022105	Rb1	0.125421	0.999923	1.54373	1.54373	3026.35	1960.42
ENSMUSG00000079562	Maea	0.125589	0.999923	0.801327	-1.24793	1912.34	2386.46
ENSMUSG00000038467	Chmp4b	0.125772	0.999923	1.15869	1.15869	2407.44	2077.72
ENSMUSG00000057594	Arl16	0.125808	0.999923	0.770259	-1.29826	132.999	172.668
ENSMUSG00000039706	Ldb2	0.12608	0.999923	1.54908	1.54908	107.319	69.279
ENSMUSG00000098915	Rpl15-ps2	0.126215	0.999923	0.806397	-1.24008	7.04987	8.74243
ENSMUSG00000043903	Zfp469	0.126614	0.999923	0.477701	-2.09336	786.516	1646.46
ENSMUSG00000025357	Dgka	0.127448	0.999923	0.713526	-1.40149	622.027	871.765
ENSMUSG00000091952	Gm17709	0.127497	0.999923	1.20364	1.20364	453.782	377.009
ENSMUSG00000047648	Fbxo30	0.127617	0.999923	0.847621	-1.17977	1730.93	2042.1
ENSMUSG00000042046	Dstyk	0.127729	0.999923	0.784559	-1.2746	706.321	900.278
ENSMUSG00000090273	Prr22	0.12786	0.999923	1.68283	1.68283	8.11026	4.81942
ENSMUSG00000083258	Gm5939	0.127898	0.999923	1.22674	1.22674	185.198	150.967
ENSMUSG00000107068	Gm42742	0.128131	0.999923	1.24946	1.24946	243.372	194.782
ENSMUSG00000072969	Armcx5	0.128242	0.999923	0.839096	-1.19176	315.023	375.432
ENSMUSG00000049687	Pheta2	0.128442	0.999923	0.700556	-1.42744	19.7294	28.1626
ENSMUSG00000113047	Gm47469	0.128632	0.999923	0.751657	-1.33039	408.7	543.732
ENSMUSG00000118125	Gm50387	0.129251	0.999923	1.27163	1.27163	905.544	712.111
ENSMUSG00000021468	Sptlc1	0.129342	0.999923	1.16269	1.16269	1195.03	1027.82
ENSMUSG00000027580	Helz2	0.129633	0.999923	1.76226	1.76226	5885.77	3339.9
ENSMUSG00000036591	Arhgap21	0.129688	0.999923	0.783477	-1.27636	4832.71	6168.28
ENSMUSG00000027360	Hdc	0.129731	0.999923	2.66557	2.66557	199.006	74.658
ENSMUSG00000000693	Loxl3	0.130382	0.999923	0.63798	-1.56745	407.496	638.728
ENSMUSG00000028600	Podn	0.130393	0.999923	0.564635	-1.77105	33.2125	58.8211
ENSMUSG00000000409	Lck	0.130424	0.999923	1.34064	1.34064	54.9525	40.9899
ENSMUSG00000058927	Gm10053	0.130616	0.999923	1.30188	1.30188	1824.2	1401.21
ENSMUSG00000083282	Ctsf	0.130746	0.999923	0.637529	-1.56856	22.0565	34.5968
ENSMUSG00000040263	Klhdc4	0.130769	0.999923	1.20198	1.20198	379.836	316.008
ENSMUSG00000028850	Gpatch3	0.130909	0.999923	1.23583	1.23583	130.004	105.196
ENSMUSG00000000567	Sox9	0.130913	0.999923	0.663602	-1.50693	885.65	1334.61
ENSMUSG00000038437	Mllt6	0.131209	0.999923	0.856816	-1.16711	2627.27	3066.31
ENSMUSG00000085310	Gm11491	0.131219	0.999923	0.82388	-1.21377	5667.19	6878.66
ENSMUSG00000033022	Cdo1	0.131265	0.999923	1.40928	1.40928	118.856	84.3384
ENSMUSG00000053347	Zfp943	0.131413	0.999923	0.79038	-1.26521	604.114	764.333
ENSMUSG00000032739	Pram1	0.131459	0.999923	1.72041	1.72041	47.8949	27.8392
ENSMUSG00000060550	H2-Q7	0.131525	0.999923	2.19864	2.19864	483.242	219.791
ENSMUSG00000030595	Nfkbib	0.131785	0.999923	1.30592	1.30592	281.998	215.938
ENSMUSG00000047793	Sned1	0.131957	0.999923	0.628949	-1.58996	319.274	507.632
ENSMUSG00000021631	Mrps36-ps1	0.131969	0.999923	1.31495	1.31495	14.9302	11.3542
ENSMUSG00000046668	Cxxc5	0.132734	0.999923	0.664539	-1.5048	325.917	490.441
ENSMUSG00000028729	Ebna1bp2	0.133159	0.999923	1.21166	1.21166	2398.76	1979.73
ENSMUSG00000117278	Gm36684	0.133163	0.999923	0.602533	-1.65966	1079.23	1791.15
ENSMUSG00000053907	Mat2a	0.133342	0.999923	1.166	1.166	6279.89	5385.85
ENSMUSG00000059824	Dbp	0.133445	0.999923	0.568568	-1.7588	39.8314	70.0557
ENSMUSG00000090625	Gm20721	0.133466	0.999923	0.814055	-1.22842	471.269	578.916
ENSMUSG00000028328	Tmod1	0.133474	0.999923	2.40689	2.40689	27.7651	11.5357
ENSMUSG00000027364	Usp50	0.133489	0.999923	1.36155	1.36155	218.813	160.709
ENSMUSG00000029802	Abcg2	0.133508	0.999923	1.61642	1.61642	580.351	359.034
ENSMUSG00000049470	Aff4	0.133554	0.999923	0.791903	-1.26278	11527.2	14556.4
ENSMUSG00000025872	Thoc3	0.133939	0.999923	1.18021	1.18021	1546.85	1310.65
ENSMUSG00000036087	Slain2	0.134162	0.999923	0.882483	-1.13317	2430.81	2754.51
ENSMUSG00000033386	Frrs1	0.134336	0.999923	1.14217	1.14217	2212.8	1937.36
ENSMUSG00000049686	Orai1	0.134575	0.999923	1.27115	1.27115	476.342	374.732
ENSMUSG00000027956	Tmem144	0.134699	0.999923	1.32982	1.32982	248.158	186.61
ENSMUSG00000000167	Pih1d2	0.134754	0.999923	1.23835	1.23835	38.9863	31.4824
ENSMUSG00000040170	Fmo2	0.134784	0.999923	1.99114	1.99114	754.381	378.869
ENSMUSG00000037669	Ldah	0.135154	0.999923	1.18829	1.18829	1218.68	1025.57
ENSMUSG00000018845	Unc45b	0.135236	0.999923	1.795	1.795	14.9655	8.33737
ENSMUSG00000060090	Rp2	0.135412	0.999923	0.861606	-1.16062	1483.67	1721.98
ENSMUSG00000038893	Fam117a	0.135555	0.999923	0.807694	-1.23809	345.657	427.956
ENSMUSG00000027639	Samhd1	0.135611	0.999923	1.43221	1.43221	2741.25	1914
ENSMUSG00000083619	Gm14414	0.135612	0.999923	0.829569	-1.20545	155.972	188.015
ENSMUSG00000086502	B130055M24Rik	0.135629	0.999923	1.29242	1.29242	221.023	171.014
ENSMUSG00000040732	Erg	0.135933	0.999923	1.52431	1.52431	161.082	105.675
ENSMUSG00000034255	Arhgap27	0.135947	0.999923	1.37022	1.37022	499.604	364.615
ENSMUSG00000019809	Pex3	0.136036	0.999923	0.855446	-1.16898	531.879	621.757
ENSMUSG00000082491	Gm5909	0.136526	0.999923	0.882859	-1.13268	327.263	370.685
ENSMUSG00000096433	Zfp994	0.1366	0.999923	0.861361	-1.16095	493.711	573.176
ENSMUSG00000114429	Ncf2-rs	0.136703	0.999923	1.46573	1.46573	40.1555	27.3963
ENSMUSG00000031398	Plxna3	0.136757	0.999923	0.698908	-1.4308	438.821	627.866
ENSMUSG00000026712	Mrc1	0.13693	0.999923	0.499261	-2.00296	1079.05	2161.29
ENSMUSG00000031960	Aars	0.136979	0.999923	1.17896	1.17896	4377.27	3712.82
ENSMUSG00000036040	Adamtsl2	0.137409	0.999923	1.4993	1.4993	47.588	31.7402
ENSMUSG00000053801	Grwd1	0.137585	0.999923	1.24378	1.24378	1107.3	890.272
ENSMUSG00000023972	Ptk7	0.137607	0.999923	0.838269	-1.19293	6368.58	7597.29
ENSMUSG00000024308	Tapbp	0.138143	0.999923	1.51034	1.51034	4301.46	2848
ENSMUSG00000027514	Zbp1	0.138173	0.999923	1.55326	1.55326	464.904	299.309
ENSMUSG00000067235	H2-Q10	0.138223	0.999923	1.73505	1.73505	81.552	47.0026
ENSMUSG00000028248	Pnisr	0.138233	0.999923	0.840433	-1.18986	2899.81	3450.38
ENSMUSG00000024579	Pcyox1l	0.138358	0.999923	1.21025	1.21025	297.763	246.035
ENSMUSG00000024620	Pdgfrb	0.138546	0.999923	0.731099	-1.3678	1503.01	2055.82
ENSMUSG00000027082	Tfpi	0.138715	0.999923	0.762332	-1.31177	113.193	148.483
ENSMUSG00000025571	Tnrc6c	0.138738	0.999923	0.797916	-1.25326	1725.64	2162.68
ENSMUSG00000080717	B230307C23Rik	0.13885	0.999923	1.29906	1.29906	351.498	270.579
ENSMUSG00000028655	Mfsd2a	0.138864	0.999923	2.03328	2.03328	84.6547	41.6345
ENSMUSG00000003039	Fam32a	0.139206	0.999923	1.229	1.229	2135.12	1737.29
ENSMUSG00000047888	Tnrc6b	0.139355	0.999923	0.875708	-1.14193	8872.34	10131.6
ENSMUSG00000043602	Zfp3	0.139482	0.999923	0.767297	-1.30328	64.5418	84.1158
ENSMUSG00000038485	Socs7	0.139632	0.999923	0.870634	-1.14859	1345.59	1545.52
ENSMUSG00000024818	Slc25a45	0.139757	0.999923	1.24352	1.24352	198.258	159.433
ENSMUSG00000120507	---	0.139813	0.999923	0.741253	-1.34907	113.951	153.727
ENSMUSG00000060301	2610008E11Rik	0.140059	0.999923	0.807758	-1.23799	562.514	696.389
ENSMUSG00000009894	Snap47	0.140224	0.999923	0.791366	-1.26364	493.308	623.363
ENSMUSG00000110605	Gm32856	0.140238	0.999923	1.50616	1.50616	164.608	109.289
ENSMUSG00000050530	Fam171a1	0.14047	0.999923	0.632387	-1.58131	307.338	485.997
ENSMUSG00000029304	Spp1	0.140722	0.999923	1.81996	1.81996	13313.2	7315.1
ENSMUSG00000029156	Sgcb	0.140789	0.999923	0.773452	-1.29291	231.749	299.629
ENSMUSG00000060519	Tor3a	0.140799	0.999923	1.45864	1.45864	2086.45	1430.41
ENSMUSG00000074406	Zfp628	0.140803	0.999923	1.17805	1.17805	260.765	221.353
ENSMUSG00000043702	Pde12	0.140812	0.999923	1.1846	1.1846	1536.55	1297.1
ENSMUSG00000052085	Dock8	0.140922	0.999923	1.38579	1.38579	3087.62	2228.06
ENSMUSG00000097101	1810034E14Rik	0.140969	0.999923	0.727112	-1.3753	22.031	30.2992
ENSMUSG00000002343	Armc6	0.141264	0.999923	1.22875	1.22875	384.94	313.279
ENSMUSG00000030982	Vps35l	0.141293	0.999923	1.13139	1.13139	1411.29	1247.39
ENSMUSG00000120241	---	0.141495	0.999923	0.680597	-1.4693	232.969	342.301
ENSMUSG00000030103	Bhlhe40	0.141791	0.999923	0.710855	-1.40676	2506.53	3526.08
ENSMUSG00000044250	Pced1b	0.141985	0.999923	1.53179	1.53179	134.703	87.9383
ENSMUSG00000070873	Lilra5	0.142312	0.999923	2.17565	2.17565	20.0282	9.20559
ENSMUSG00000056228	Cars2	0.142344	0.999923	1.23476	1.23476	274.002	221.908
ENSMUSG00000022141	Nipbl	0.142354	0.999923	0.895163	-1.11711	9391.42	10491.3
ENSMUSG00000030967	Zranb1	0.142453	0.999923	0.859664	-1.16325	1801.45	2095.52
ENSMUSG00000026305	Lrrfip1	0.142468	0.999923	0.865417	-1.15551	4885.26	5644.98
ENSMUSG00000020029	Nudt4	0.14248	0.999923	0.831602	-1.2025	4519.65	5434.87
ENSMUSG00000020390	Ube2b	0.142651	0.999923	0.836917	-1.19486	1335.9	1596.22
ENSMUSG00000052957	Gas1	0.142742	0.999923	0.555181	-1.80121	219.302	395.009
ENSMUSG00000045672	Col27a1	0.142783	0.999923	0.556712	-1.79626	61.1087	109.767
ENSMUSG00000102037	Bcl2a1a	0.142887	0.999923	1.69017	1.69017	25.9035	15.326
ENSMUSG00000005763	Cd247	0.143048	0.999923	1.729	1.729	9.56599	5.53267
ENSMUSG00000046157	Tmem229b	0.143263	0.999923	1.50223	1.50223	505.354	336.403
ENSMUSG00000099631	Gm8641	0.143559	0.999923	1.50323	1.50323	18.3738	12.2229
ENSMUSG00000041777	Cir1	0.143565	0.999923	0.855932	-1.16832	373.381	436.227
ENSMUSG00000086782	E130102H24Rik	0.143687	0.999923	0.642623	-1.55612	134.618	209.481
ENSMUSG00000045932	Ifit2	0.144238	0.999923	1.44152	1.44152	5569.62	3863.73
ENSMUSG00000056579	Tug1	0.144264	0.999923	0.880473	-1.13575	5703.51	6477.78
ENSMUSG00000050965	Prkca	0.14429	0.999923	0.738712	-1.35371	1133.17	1533.98
ENSMUSG00000029322	Plac8	0.145036	0.999923	1.60447	1.60447	208.153	129.733
ENSMUSG00000121178	---	0.145037	0.999923	1.20276	1.20276	27.9583	23.2451
ENSMUSG00000030615	Tmem126a	0.145077	0.999923	1.25308	1.25308	436.69	348.492
ENSMUSG00000020689	Itgb3	0.145166	0.999923	0.683692	-1.46265	564.77	826.059
ENSMUSG00000042323	Pbrm1	0.145517	0.999923	0.906762	-1.10283	10093.4	11131.3
ENSMUSG00000039183	Nubp2	0.145867	0.999923	1.272	1.272	607.297	477.435
ENSMUSG00000078813	Leng1	0.145868	0.999923	1.24853	1.24853	177.491	142.16
ENSMUSG00000042275	Pelo	0.145911	0.999923	1.20164	1.20164	366.495	304.994
ENSMUSG00000041303	Gtf3c3	0.146012	0.999923	0.874757	-1.14317	1456.18	1664.66
ENSMUSG00000036309	Skp1	0.146086	0.999923	0.896861	-1.115	3154.23	3516.97
ENSMUSG00000033453	Adamts15	0.146187	0.999923	1.78082	1.78082	804.805	451.929
ENSMUSG00000022265	Ank	0.146495	0.999923	0.481202	-2.07813	1340.23	2785.18
ENSMUSG00000034621	Gpatch8	0.146504	0.999923	0.872284	-1.14642	1579.73	1811.02
ENSMUSG00000030435	U2af2	0.146691	0.999923	1.17422	1.17422	3615.37	3078.94
ENSMUSG00000023915	Tnfrsf21	0.146866	0.999923	1.53542	1.53542	3230.38	2103.91
ENSMUSG00000030064	Frmd4b	0.14691	0.999923	0.555698	-1.79954	545.192	981.095
ENSMUSG00000041997	Tlk1	0.146976	0.999923	0.886963	-1.12744	2347.09	2646.21
ENSMUSG00000037993	Dhx38	0.147152	0.999923	1.14344	1.14344	2464	2154.9
ENSMUSG00000036330	Slc18a1	0.147179	0.999923	1.37771	1.37771	47.9934	34.8356
ENSMUSG00000121084	---	0.147317	0.999923	0.863783	-1.1577	124.92	144.62
ENSMUSG00000028676	Srsf10	0.147346	0.999923	0.823554	-1.21425	5543.79	6731.55
ENSMUSG00000021215	Net1	0.147439	0.999923	0.887292	-1.12702	1983.88	2235.88
ENSMUSG00000031613	Hpgd	0.147511	0.999923	1.98293	1.98293	32.1971	16.2371
ENSMUSG00000040428	Plekha4	0.147521	0.999923	1.31612	1.31612	35.2719	26.7999
ENSMUSG00000020256	Aldh1l2	0.147671	0.999923	0.706615	-1.4152	1095.33	1550.11
ENSMUSG00000037754	Ppp1r16b	0.147772	0.999923	1.49165	1.49165	205.797	137.966
ENSMUSG00000078202	Nrarp	0.147774	0.999923	0.71313	-1.40227	124.824	175.036
ENSMUSG00000035958	Tdp2	0.147911	0.999923	0.895079	-1.11722	958.472	1070.82
ENSMUSG00000025723	Nmb	0.148714	0.999923	1.34138	1.34138	9.33338	6.95802
ENSMUSG00000039831	Arhgap29	0.148732	0.999923	0.325724	-3.07008	1690.61	5190.31
ENSMUSG00000028517	Plpp3	0.148753	0.999923	0.791249	-1.26382	514.293	649.976
ENSMUSG00000071660	Ttc9c	0.148844	0.999923	1.16204	1.16204	2080.59	1790.47
ENSMUSG00000040010	Slc7a5	0.14889	0.999923	1.48147	1.48147	9963.3	6725.27
ENSMUSG00000097124	A530020G20Rik	0.149107	0.999923	1.58329	1.58329	50.492	31.8905
ENSMUSG00000034413	Neurl1b	0.149428	0.999923	0.622912	-1.60536	55.4191	88.9678
ENSMUSG00000027589	Pcmtd2	0.14943	0.999923	0.774879	-1.29052	1589.12	2050.8
ENSMUSG00000022906	Parp9	0.149599	0.999923	1.55276	1.55276	4520.42	2911.22
ENSMUSG00000018412	Kansl1	0.149668	0.999923	0.849359	-1.17736	2320.96	2732.6
ENSMUSG00000032733	Snx33	0.149773	0.999923	0.748987	-1.33514	919.704	1227.93
ENSMUSG00000020695	Mrc2	0.149931	0.999923	0.506148	-1.97571	419.635	829.075
ENSMUSG00000035208	Slfn8	0.150143	0.999923	1.60437	1.60437	2591.94	1615.55
ENSMUSG00000020883	Fbxl20	0.150167	0.999923	0.767004	-1.30377	1815.76	2367.34
ENSMUSG00000038305	Spats2l	0.150405	0.999923	0.559181	-1.78833	157.712	282.041
ENSMUSG00000035236	Scai	0.150421	0.999923	0.779309	-1.28319	967.524	1241.52
ENSMUSG00000038722	Bud31	0.150501	0.999923	1.14255	1.14255	662.021	579.425
ENSMUSG00000042644	Itpr3	0.150607	0.999923	0.799286	-1.25112	5953.86	7448.98
ENSMUSG00000072893	4933439C10Rik	0.150968	0.999923	0.723634	-1.38191	102.894	142.191
ENSMUSG00000031023	Akip1	0.150977	0.999923	1.29944	1.29944	226.516	174.319
ENSMUSG00000042628	Zfyve1	0.151265	0.999923	0.81421	-1.22818	1184.72	1455.06
ENSMUSG00000067336	Bmpr2	0.15129	0.999923	0.865649	-1.1552	10260.1	11852.5
ENSMUSG00000078485	Plekhn1	0.15161	0.999923	0.695004	-1.43884	509.484	733.065
ENSMUSG00000029761	Cald1	0.15192	0.999923	0.74033	-1.35075	8930.51	12062.9
ENSMUSG00000036136	Fam110c	0.151921	0.999923	0.728578	-1.37254	418.776	574.785
ENSMUSG00000030880	Polr3e	0.151937	0.999923	1.21503	1.21503	919.117	756.454
ENSMUSG00000039828	Wdr70	0.152127	0.999923	0.865737	-1.15509	495.235	572.039
ENSMUSG00000025268	Maged2	0.152138	0.999923	0.750845	-1.33183	239.095	318.435
ENSMUSG00000026987	Baz2b	0.152294	0.999923	0.882711	-1.13287	2533.34	2869.96
ENSMUSG00000045160	Bola3	0.152352	0.999923	1.20812	1.20812	210.846	174.524
ENSMUSG00000031442	Mcf2l	0.152458	0.999923	0.516198	-1.93724	407.346	789.128
ENSMUSG00000025135	Anapc11	0.152653	0.999923	1.1267	1.1267	442.368	392.623
ENSMUSG00000029270	Dipk1a	0.153095	0.999923	1.22248	1.22248	536.932	439.215
ENSMUSG00000012609	Ttll5	0.153111	0.999923	0.869577	-1.14998	1153.77	1326.82
ENSMUSG00000024891	Slc29a2	0.153438	0.999923	1.23671	1.23671	243.05	196.529
ENSMUSG00000017843	Ppp2r5c	0.15349	0.999923	0.900638	-1.11032	3199.02	3551.95
ENSMUSG00000030980	Knop1	0.153552	0.999923	1.26795	1.26795	5251.64	4141.84
ENSMUSG00000029310	Nudt9	0.15378	0.999923	1.1649	1.1649	949.076	814.73
ENSMUSG00000096981	Gm16845	0.153839	0.999923	0.767215	-1.30341	24.0293	31.3202
ENSMUSG00000023150	Ivns1abp	0.154159	0.999923	0.78765	-1.2696	6712.79	8522.55
ENSMUSG00000022617	Chkb	0.154184	0.999923	0.828617	-1.20683	302.691	365.297
ENSMUSG00000021037	Ahsa1	0.154217	0.999923	1.18309	1.18309	2945.02	2489.26
ENSMUSG00000054387	Mdm4	0.154265	0.999923	0.901681	-1.10904	2754.87	3055.26
ENSMUSG00000041870	Ankrd13a	0.154312	0.999923	1.12153	1.12153	1805.81	1610.13
ENSMUSG00000044033	Ccdc141	0.15438	0.999923	1.50734	1.50734	658.307	436.733
ENSMUSG00000075593	Gal3st4	0.154594	0.999923	0.707864	-1.4127	4.33167	6.11935
ENSMUSG00000040021	Lats1	0.154642	0.999923	0.901751	-1.10895	6472.2	7177.38
ENSMUSG00000113816	Gm47003	0.15492	0.999923	0.691216	-1.44673	17.0484	24.6644
ENSMUSG00000109610	Gm7432	0.154936	0.999923	1.30944	1.30944	35.5517	27.1502
ENSMUSG00000045237	Eola1	0.154987	0.999923	0.881593	-1.13431	187.618	212.817
ENSMUSG00000031897	Psmb10	0.155133	0.999923	1.50611	1.50611	556.043	369.192
ENSMUSG00000032232	Cgnl1	0.155134	0.999923	0.626145	-1.59707	4625.35	7387.03
ENSMUSG00000029810	Tmem176b	0.155288	0.999923	1.51924	1.51924	2817.2	1854.35
ENSMUSG00000066175	2510046G10Rik	0.155318	0.999923	1.37359	1.37359	29.1505	21.2221
ENSMUSG00000023800	Tiam2	0.155329	0.999923	0.662071	-1.51041	1003.98	1516.43
ENSMUSG00000040540	Ctdsp2-ps	0.155423	0.999923	0.824677	-1.2126	1451.48	1760.06
ENSMUSG00000038291	Snx25	0.155592	0.999923	1.29767	1.29767	743.121	572.659
ENSMUSG00000027412	Lpin3	0.155595	0.999923	1.22962	1.22962	241.874	196.706
ENSMUSG00000038141	Tmem181a	0.155641	0.999923	0.705554	-1.41733	812.385	1151.41
ENSMUSG00000091337	Eid1	0.155684	0.999923	0.780855	-1.28065	1237.56	1584.88
ENSMUSG00000037712	Fermt2	0.156118	0.999923	0.845292	-1.18302	2642.28	3125.88
ENSMUSG00000037787	Coa8	0.156151	0.999923	0.853597	-1.17151	256.102	300.027
ENSMUSG00000035933	Cog5	0.15651	0.999923	0.906612	-1.10301	1790.37	1974.79
ENSMUSG00000043943	Naalad2	0.156726	0.999923	0.675619	-1.48012	39.178	57.9884
ENSMUSG00000031639	Tlr3	0.156753	0.999923	1.4762	1.4762	1365.02	924.687
ENSMUSG00000050503	Fbxl22	0.156857	0.999923	1.18648	1.18648	66.8893	56.3763
ENSMUSG00000037465	Klf10	0.156976	0.999923	0.816974	-1.22403	2815.45	3446.19
ENSMUSG00000024251	Thada	0.157052	0.999923	1.10832	1.10832	2030.22	1831.8
ENSMUSG00000042675	Ypel3	0.1572	0.999923	0.712999	-1.40253	121.172	169.947
ENSMUSG00000016344	Ppdpf	0.157348	0.999923	0.855735	-1.16859	273.692	319.833
ENSMUSG00000032946	Rasgrp2	0.157522	0.999923	1.86338	1.86338	39.0322	20.947
ENSMUSG00000037697	Ddhd1	0.157526	0.999923	1.19822	1.19822	817.486	682.253
ENSMUSG00000021217	Tshz3	0.157578	0.999923	0.658128	-1.51946	63.6135	96.6582
ENSMUSG00000041117	Ccdc8	0.157641	0.999923	0.604818	-1.65339	35.4346	58.5872
ENSMUSG00000079144	A130010J15Rik	0.157737	0.999923	0.66264	-1.50911	596.317	899.911
ENSMUSG00000091058	Gm17538	0.157976	0.999923	0.864073	-1.15731	154.683	179.017
ENSMUSG00000033365	Ipo13	0.158171	0.999923	1.1477	1.1477	691.772	602.745
ENSMUSG00000060802	B2m	0.158226	0.999923	1.59842	1.59842	17504.2	10950.9
ENSMUSG00000095123	Gm21781	0.158335	0.999923	0.820051	-1.21944	333.11	406.207
ENSMUSG00000064125	Prr36	0.158927	0.999923	0.671291	-1.48967	10.1397	15.1048
ENSMUSG00000080885	Rpl10-ps6	0.158951	0.999923	0.739318	-1.3526	49.4553	66.8932
ENSMUSG00000062627	Mysm1	0.158988	0.999923	0.873654	-1.14462	2193.22	2510.39
ENSMUSG00000059089	Fcgr4	0.159092	0.999923	1.84257	1.84257	94.4826	51.2775
ENSMUSG00000107176	Gm9794	0.159107	0.999923	0.833405	-1.1999	11870.5	14243.4
ENSMUSG00000073407	Gm6034	0.159127	0.999923	2.3627	2.3627	988.993	418.587
ENSMUSG00000047910	Pcdhb16	0.159258	0.999923	0.672507	-1.48697	187.759	279.192
ENSMUSG00000020101	Vsir	0.159506	0.999923	0.724586	-1.3801	1438.94	1985.88
ENSMUSG00000027011	Ube2e3	0.159532	0.999923	0.894174	-1.11835	909.715	1017.38
ENSMUSG00000041079	Rwdd2b	0.159641	0.999923	1.21669	1.21669	210.746	173.213
ENSMUSG00000039774	Galnt12	0.159747	0.999923	0.353763	-2.82675	122.736	346.944
ENSMUSG00000029718	Pcolce	0.159895	0.999923	0.651264	-1.53548	318.077	488.399
ENSMUSG00000091549	Gm6548	0.159934	0.999923	1.24649	1.24649	313.537	251.537
ENSMUSG00000099913	Gm28551	0.160119	0.999923	1.30039	1.30039	6.70904	5.15925
ENSMUSG00000046731	Kctd11	0.160394	0.999923	0.601087	-1.66365	480.189	798.867
ENSMUSG00000003644	Rps6ka1	0.160428	0.999923	0.871208	-1.14783	3079.62	3534.88
ENSMUSG00000031924	Cyb5b	0.160592	0.999923	1.27658	1.27658	3776.86	2958.58
ENSMUSG00000109881	Gm45507	0.160863	0.999923	0.00220443	-453.632	1281.03	581115
ENSMUSG00000030056	Isy1	0.160972	0.999923	1.21784	1.21784	1292.96	1061.69
ENSMUSG00000097763	Gm26636	0.161047	0.999923	1.29266	1.29266	9.02427	6.98116
ENSMUSG00000042271	Nxt2	0.16113	0.999923	0.815403	-1.22639	455.434	558.539
ENSMUSG00000027523	Gnas	0.161244	0.999923	0.846581	-1.18122	8421.43	9947.59
ENSMUSG00000079491	H2-T10	0.161434	0.999923	1.7849	1.7849	1030.19	577.17
ENSMUSG00000054619	Mettl7a1	0.161691	0.999923	1.53748	1.53748	232.495	151.218
ENSMUSG00000019992	Mtfr2	0.161704	0.999923	1.20211	1.20211	77.6197	64.5694
ENSMUSG00000022159	Rab2b	0.161704	0.999923	0.769702	-1.2992	226.68	294.504
ENSMUSG00000028413	B4galt1	0.161745	0.999923	1.25216	1.25216	5406.77	4317.96
ENSMUSG00000059714	Flot1	0.161826	0.999923	0.841581	-1.18824	634.643	754.108
ENSMUSG00000050379	Septin6	0.161906	0.999923	0.787336	-1.27011	491.401	624.132
ENSMUSG00000105868	Gm43766	0.16191	0.999923	0.769886	-1.29889	28.7706	37.37
ENSMUSG00000079426	Arpc4	0.161979	0.999923	1.14765	1.14765	2269.54	1977.55
ENSMUSG00000060961	Slc4a4	0.162015	0.999923	1.86722	1.86722	93.777	50.2228
ENSMUSG00000002968	Med25	0.162118	0.999923	1.17655	1.17655	1254.24	1066.03
ENSMUSG00000067586	S1pr3	0.162187	0.999923	0.571855	-1.74869	145.586	254.585
ENSMUSG00000002227	Mov10	0.162282	0.999923	1.55943	1.55943	1456.64	934.089
ENSMUSG00002076083	Klhl17	0.162334	0.999923	0.740244	-1.35091	380.861	514.507
ENSMUSG00000011658	Fuz	0.162362	0.999923	1.31127	1.31127	307.909	234.818
ENSMUSG00000002984	Tomm40	0.16237	0.999923	1.27192	1.27192	1997.03	1570.09
ENSMUSG00000106951	5930430L01Rik	0.162621	0.999923	0.700241	-1.42808	72.3256	103.287
ENSMUSG00000057614	Gnai1	0.162704	0.999923	1.51915	1.51915	96.1713	63.306
ENSMUSG00000042198	Chchd7	0.163412	0.999923	0.802099	-1.24673	74.3014	92.6337
ENSMUSG00000015305	Sash1	0.163681	0.999923	0.786968	-1.2707	3311.75	4208.24
ENSMUSG00000044165	Bcl2l15	0.163966	0.999923	2.51427	2.51427	101.392	40.3266
ENSMUSG00000082247	Gm16074	0.164001	0.999923	1.16143	1.16143	114.955	98.9769
ENSMUSG00000049502	Dtx3l	0.16408	0.999923	1.53038	1.53038	10525.9	6877.97
ENSMUSG00000042302	Ehbp1	0.164101	0.999923	0.770357	-1.2981	410.259	532.557
ENSMUSG00000025173	Wdr45b	0.164501	0.999923	0.908363	-1.10088	949.001	1044.74
ENSMUSG00000062328	Rpl17	0.164512	0.999923	0.837834	-1.19355	680.15	811.796
ENSMUSG00000020076	Ddx50	0.164516	0.999923	0.891269	-1.122	2247.57	2521.76
ENSMUSG00000039236	Isg20	0.164757	0.999923	1.32751	1.32751	495.493	373.249
ENSMUSG00000079293	Clec7a	0.16482	0.999923	2.97419	2.97419	272.61	91.6586
ENSMUSG00000109198	D7Bwg0826e	0.164842	0.999923	1.32922	1.32922	64.9849	48.8894
ENSMUSG00000073609	D2hgdh	0.164932	0.999923	1.20275	1.20275	170.312	141.602
ENSMUSG00000039156	Stim2	0.165122	0.999923	0.821992	-1.21656	1715.62	2087.15
ENSMUSG00000110357	A030001D20Rik	0.165305	0.999923	1.2417	1.2417	52.6835	42.4285
ENSMUSG00000061119	Prcp	0.16537	0.999923	1.247	1.247	437.753	351.044
ENSMUSG00000025499	Hras	0.165388	0.999923	1.28408	1.28408	748.22	582.689
ENSMUSG00000047719	Ubiad1	0.16552	0.999923	1.16914	1.16914	723.284	618.645
ENSMUSG00000060862	Zbtb40	0.165728	0.999923	1.19235	1.19235	778.168	652.634
ENSMUSG00000117183	Gm20008	0.166026	0.999923	0.850791	-1.17538	529.399	622.243
ENSMUSG00000021589	Rhobtb3	0.166198	0.999923	0.854524	-1.17024	2679.32	3135.45
ENSMUSG00000120053	---	0.166241	0.999923	0.653647	-1.52988	17.5403	26.8345
ENSMUSG00000082087	Gm12138	0.166469	0.999923	1.4225	1.4225	100.336	70.5354
ENSMUSG00000070522	Gm6505	0.166504	0.999923	1.18744	1.18744	520.779	438.572
ENSMUSG00000022314	Rad21	0.166904	0.999923	0.889959	-1.12365	11337.3	12739.1
ENSMUSG00000040479	Dgkz	0.167095	0.999923	0.849962	-1.17652	2824.93	3323.6
ENSMUSG00000052914	Cyp2j6	0.167147	0.999923	0.507611	-1.97001	37.5818	74.0366
ENSMUSG00000029499	Pxmp2	0.167148	0.999923	1.61202	1.61202	28.7683	17.8461
ENSMUSG00000033632	AW554918	0.16729	0.999923	0.856921	-1.16697	374.503	437.033
ENSMUSG00000050188	Lsm10	0.167508	0.999923	1.14654	1.14654	216.666	188.973
ENSMUSG00000050919	Zfp366	0.16754	0.999923	1.6956	1.6956	140.542	82.8863
ENSMUSG00000074657	Kif5a	0.167626	0.999923	0.6416	-1.5586	4.5187	7.04286
ENSMUSG00000021687	Scamp1	0.167629	0.999923	0.762897	-1.31079	2068.17	2710.94
ENSMUSG00000040181	Fmo1	0.167719	0.999923	2.12672	2.12672	122.716	57.7021
ENSMUSG00000021690	Jmy	0.167734	0.999923	0.862931	-1.15884	4490.99	5204.35
ENSMUSG00000061887	Ssbp3	0.167747	0.999923	0.890863	-1.12251	903.115	1013.75
ENSMUSG00000074221	Zfp568	0.167784	0.999923	1.29564	1.29564	2958.81	2283.66
ENSMUSG00000015176	Nolc1	0.16783	0.999923	1.25754	1.25754	6704.08	5331.13
ENSMUSG00000056116	H2-T22	0.168017	0.999923	1.79257	1.79257	166.139	92.6818
ENSMUSG00000109511	Nup62	0.168072	0.999923	1.20406	1.20406	1868.79	1552.07
ENSMUSG00000001910	Nacc1	0.168196	0.999923	1.18447	1.18447	3797.13	3205.77
ENSMUSG00000002870	Mcm2	0.168318	0.999923	1.27649	1.27649	2840.54	2225.28
ENSMUSG00000041828	Abca8a	0.168703	0.999923	1.73735	1.73735	146.252	84.1813
ENSMUSG00000031530	Dusp4	0.168735	0.999923	0.633522	-1.57848	1816.04	2866.58
ENSMUSG00000066877	Nck2	0.169145	0.999923	0.789517	-1.2666	2278.75	2886.26
ENSMUSG00000078920	Ifi47	0.169347	0.999923	1.86118	1.86118	1353.14	727.035
ENSMUSG00000039067	Psmd7	0.169473	0.999923	1.20723	1.20723	2930.8	2427.7
ENSMUSG00000032014	Oaf	0.169521	0.999923	0.828386	-1.20717	478.948	578.17
ENSMUSG00000005779	Psmb4	0.169681	0.999923	1.15132	1.15132	1669.52	1450.09
ENSMUSG00000018411	Mapt	0.169891	0.999923	1.27918	1.27918	72.6123	56.7647
ENSMUSG00000060073	Psma3	0.169891	0.999923	1.12776	1.12776	1340.27	1188.44
ENSMUSG00000042595	Fam199x	0.169995	0.999923	0.857973	-1.16554	5051.53	5887.74
ENSMUSG00000010044	Zmynd10	0.170169	0.999923	1.47339	1.47339	15.281	10.3713
ENSMUSG00000022546	Gpt	0.170237	0.999923	0.52283	-1.91267	133.904	256.114
ENSMUSG00000028948	Nol9	0.170316	0.999923	1.15004	1.15004	2219.39	1929.83
ENSMUSG00000022528	Hes1	0.170348	0.999923	0.697415	-1.43387	383.667	550.127
ENSMUSG00000064120	Mocs1	0.170409	0.999923	1.66264	1.66264	488.744	293.956
ENSMUSG00000080708	Ccnd3-ps	0.170663	0.999923	1.28409	1.28409	9.7064	7.55896
ENSMUSG00000047909	Ankrd16	0.170758	0.999923	0.863064	-1.15866	481.814	558.26
ENSMUSG00000029063	Nadk	0.170844	0.999923	1.21191	1.21191	3177.83	2622.17
ENSMUSG00000028483	Snapc3	0.170885	0.999923	0.912117	-1.09635	1000.92	1097.35
ENSMUSG00000120002	---	0.170931	0.999923	0.735067	-1.36042	7.13914	9.71222
ENSMUSG00000062931	Zfp938	0.171031	0.999923	0.794421	-1.25878	164.605	207.201
ENSMUSG00000027243	Harbi1	0.171048	0.999923	0.822071	-1.21644	404.849	492.475
ENSMUSG00000034557	Zfyve9	0.171126	0.999923	0.861031	-1.1614	1453.22	1687.77
ENSMUSG00000025489	Ifitm5	0.171367	0.999923	1.30555	1.30555	9.06037	6.93988
ENSMUSG00000062353	Gm15772	0.171393	0.999923	0.85767	-1.16595	4638.94	5408.77
ENSMUSG00000032369	Plscr1	0.171423	0.999923	1.3474	1.3474	920.956	683.504
ENSMUSG00000115338	Pnp	0.17164	0.999923	1.33288	1.33288	612.546	459.565
ENSMUSG00000034329	Brip1	0.171737	0.999923	1.15744	1.15744	616.423	532.573
ENSMUSG00000041225	Arhgap12	0.171791	0.999923	0.909098	-1.09999	1536.46	1690.09
ENSMUSG00000007888	Crlf1	0.171897	0.999923	0.254575	-3.92811	40.932	160.785
ENSMUSG00000021775	Nr1d2	0.1721	0.999923	0.731438	-1.36717	1615.4	2208.52
ENSMUSG00000023087	Noct	0.172137	0.999923	0.725031	-1.37925	3194.39	4405.86
ENSMUSG00000023971	Rrp36	0.172257	0.999923	1.14796	1.14796	280.249	244.129
ENSMUSG00000027615	Hps3	0.172388	0.999923	1.12961	1.12961	731.911	647.932
ENSMUSG00000042650	Alkbh5	0.172453	0.999923	0.88802	-1.1261	7669.91	8637.08
ENSMUSG00000120180	---	0.172573	0.999923	0.556382	-1.79733	139.15	250.097
ENSMUSG00000017421	Zfp207	0.172643	0.999923	0.894402	-1.11807	6263.8	7003.34
ENSMUSG00000033355	Rtp4	0.172742	0.999923	1.71433	1.71433	2734.7	1595.2
ENSMUSG00000043866	Taf10	0.17289	0.999923	1.19941	1.19941	799.104	666.249
ENSMUSG00000040483	Xaf1	0.172924	0.999923	1.62622	1.62622	812.973	499.915
ENSMUSG00000027351	Spred1	0.172947	0.999923	0.772051	-1.29525	5915.28	7661.77
ENSMUSG00000001666	Ddt	0.17302	0.999923	1.16218	1.16218	222.888	191.785
ENSMUSG00000003421	Nosip	0.173032	0.999923	1.18346	1.18346	767.745	648.728
ENSMUSG00000027428	Rbbp9	0.173098	0.999923	0.858883	-1.1643	397.879	463.251
ENSMUSG00000014592	Camta1	0.17324	0.999923	0.748919	-1.33526	155.264	207.317
ENSMUSG00000002835	Chaf1a	0.173404	0.999923	1.1896	1.1896	1557.78	1309.5
ENSMUSG00000024899	Papss2	0.173624	0.999923	0.747903	-1.33707	130.134	173.998
ENSMUSG00000082588	Gm15443	0.173659	0.999923	0.813843	-1.22874	25.5187	31.3558
ENSMUSG00000005470	Asf1b	0.17384	0.999923	1.26798	1.26798	392.086	309.221
ENSMUSG00000030609	Aen	0.174047	0.999923	1.37467	1.37467	1862.38	1354.78
ENSMUSG00000002992	Apoc2	0.17413	0.999923	1.58768	1.58768	99.9427	62.9489
ENSMUSG00000031441	Atp11a	0.174345	0.999923	1.26737	1.26737	7375.35	5819.41
ENSMUSG00000038527	C1rl	0.175014	0.999923	0.568279	-1.7597	53.7496	94.5831
ENSMUSG00000030031	Kbtbd8	0.17515	0.999923	1.51284	1.51284	752.434	497.366
ENSMUSG00000029254	Stap1	0.175346	0.999923	1.39016	1.39016	26.7791	19.2634
ENSMUSG00000024835	Coro1b	0.17567	0.999923	1.17145	1.17145	2100.82	1793.35
ENSMUSG00000038807	Rap1gap2	0.175789	0.999923	0.689287	-1.45077	1078.13	1564.13
ENSMUSG00000030534	Vps33b	0.176147	0.999923	1.16951	1.16951	451.684	386.215
ENSMUSG00000020638	Cmpk2	0.176295	0.999923	1.43564	1.43564	4554.42	3172.4
ENSMUSG00000017499	Cdc6	0.176468	0.999923	1.26152	1.26152	542.417	429.97
ENSMUSG00000102827	Gm8242	0.176487	0.999923	1.22892	1.22892	46.1865	37.583
ENSMUSG00000030243	Recql	0.176551	0.999923	1.27609	1.27609	508.005	398.097
ENSMUSG00000033272	Slc35a4	0.176683	0.999923	1.13792	1.13792	1514.95	1331.33
ENSMUSG00000048271	Rbm33	0.176709	0.999923	0.887879	-1.12628	2754.5	3102.33
ENSMUSG00000043794	D830025C05Rik	0.176715	0.999923	1.25343	1.25343	46.0357	36.7278
ENSMUSG00000070426	Rnf121	0.176827	0.999923	1.14802	1.14802	570.573	497.005
ENSMUSG00000121227	---	0.176903	0.999923	1.88816	1.88816	109.026	57.7418
ENSMUSG00000054435	Gimap4	0.177042	0.999923	1.45188	1.45188	145.002	99.8721
ENSMUSG00000029298	Gbp9	0.177749	0.999923	1.85293	1.85293	2014.56	1087.23
ENSMUSG00000033880	Lgals3bp	0.177759	0.999923	1.68605	1.68605	3485.76	2067.41
ENSMUSG00000071068	Treml2	0.17778	0.999923	2.01887	2.01887	52.3667	25.9386
ENSMUSG00000029605	Oas1b	0.177789	0.999923	1.65162	1.65162	264.413	160.093
ENSMUSG00000022051	Bnip3l	0.177814	0.999923	0.776068	-1.28855	3010.36	3878.99
ENSMUSG00000057497	Fam136a	0.177958	0.999923	1.34845	1.34845	1506.83	1117.45
ENSMUSG00000038151	Prdm1	0.177959	0.999923	0.627045	-1.59478	149.449	238.339
ENSMUSG00000011179	Odc1	0.178225	0.999923	1.17112	1.17112	3800.78	3245.41
ENSMUSG00000026201	Stk16	0.17826	0.999923	1.12666	1.12666	507.313	450.279
ENSMUSG00000035754	Wdr18	0.178369	0.999923	1.16746	1.16746	1267.29	1085.51
ENSMUSG00000024737	Slc15a3	0.178944	0.999923	1.33971	1.33971	251.244	187.536
ENSMUSG00000036402	Gng12	0.179135	0.999923	0.862242	-1.15977	3470.1	4024.51
ENSMUSG00000039219	Arid4b	0.179254	0.999923	0.892596	-1.12033	4395.45	4924.34
ENSMUSG00000014353	Tmem87b	0.179327	0.999923	0.907105	-1.10241	1159.67	1278.43
ENSMUSG00000038271	Iffo1	0.179606	0.999923	1.38802	1.38802	54.5124	39.2734
ENSMUSG00000002031	Ift46	0.17996	0.999923	0.777368	-1.28639	726.555	934.636
ENSMUSG00000025862	Stag2	0.180065	0.999923	0.892262	-1.12075	8599.47	9637.83
ENSMUSG00000001029	Icam2	0.180165	0.999923	1.70814	1.70814	36.3564	21.2842
ENSMUSG00000030691	Fchsd2	0.18028	0.999923	1.19803	1.19803	1670.38	1394.27
ENSMUSG00000031229	Atrx	0.180331	0.999923	0.899548	-1.11167	22935.9	25497.2
ENSMUSG00000096995	2810029C07Rik	0.180447	0.999923	0.721817	-1.38539	17.0424	23.6104
ENSMUSG00000022272	Myo10	0.180719	0.999923	0.846445	-1.18141	7352.8	8686.69
ENSMUSG00000069874	Irgm2	0.181072	0.999923	1.80256	1.80256	2264.75	1256.41
ENSMUSG00000024425	Ndfip1	0.181181	0.999923	0.826511	-1.2099	2201.29	2663.35
ENSMUSG00000084845	Tmem240	0.181315	0.999923	1.28209	1.28209	16.4079	12.7978
ENSMUSG00000051695	Pcbp1	0.181442	0.999923	1.17245	1.17245	4210.63	3591.31
ENSMUSG00000005410	Mcm5	0.181488	0.999923	1.39497	1.39497	2864.26	2053.28
ENSMUSG00000059326	Csf2ra	0.18172	0.999923	1.47153	1.47153	208.663	141.8
ENSMUSG00000002068	Ccne1	0.181799	0.999923	1.5298	1.5298	289.185	189.035
ENSMUSG00000044042	Fmn1	0.1819	0.999923	0.886837	-1.1276	1237.04	1394.88
ENSMUSG00000110195	Pde2a	0.182084	0.999923	0.801897	-1.24704	499.907	623.405
ENSMUSG00000022253	Nadk2	0.182527	0.999923	0.772455	-1.29457	1704.51	2206.62
ENSMUSG00000024544	Ldlrad4	0.18277	0.999923	0.7613	-1.31354	746.868	981.042
ENSMUSG00000002108	Nr1h3	0.182808	0.999923	1.46716	1.46716	90.5192	61.6971
ENSMUSG00000028618	Tmem59	0.182991	0.999923	0.858258	-1.16515	2819.64	3285.31
ENSMUSG00000032184	Lysmd2	0.183033	0.999923	1.25402	1.25402	301.018	240.043
ENSMUSG00000039737	Prkrip1	0.183079	0.999923	1.13408	1.13408	273.33	241.015
ENSMUSG00000033706	Smyd5	0.18337	0.999923	1.19141	1.19141	1354.38	1136.79
ENSMUSG00000046791	Riox1	0.18345	0.999923	1.17817	1.17817	803.509	681.999
ENSMUSG00000029599	Ddx54	0.183717	0.999923	1.15857	1.15857	2827.01	2440.08
ENSMUSG00000057346	Apol9a	0.183726	0.999923	1.82134	1.82134	3770.26	2070.05
ENSMUSG00000034422	Parp14	0.183744	0.999923	1.59337	1.59337	9894.12	6209.55
ENSMUSG00000040557	Mettl27	0.18379	0.999923	0.759465	-1.31672	326.764	430.256
ENSMUSG00000042129	Rassf4	0.183799	0.999923	1.37287	1.37287	4993.65	3637.38
ENSMUSG00000074151	Nlrc5	0.183954	0.999923	2.04892	2.04892	1658.9	809.644
ENSMUSG00000071653	1810009A15Rik	0.184247	0.999923	1.24529	1.24529	648.185	520.51
ENSMUSG00000026825	Dnm1	0.184308	0.999923	0.676229	-1.47879	165.986	245.458
ENSMUSG00000006386	Tek	0.18437	0.999923	1.78568	1.78568	214.671	120.219
ENSMUSG00000026490	Cdc42bpa	0.184455	0.999923	0.843773	-1.18515	2844.61	3371.3
ENSMUSG00000019802	Sec63	0.18465	0.999923	0.834784	-1.19791	2853.84	3418.66
ENSMUSG00000027933	Ints3	0.184731	0.999923	1.1175	1.1175	1979.79	1771.62
ENSMUSG00000100075	1700018L02Rik	0.184895	0.999923	0.597693	-1.6731	30.4277	50.9086
ENSMUSG00000059776	Rpl13-ps6	0.184931	0.999923	1.85279	1.85279	12.5913	6.79586
ENSMUSG00000038304	Cd160	0.18496	0.999923	1.26202	1.26202	21.2371	16.8279
ENSMUSG00000116249	Gm49484	0.185501	0.999923	0.849444	-1.17724	92.2262	108.572
ENSMUSG00000112252	Gm32802	0.185551	0.999923	0.721644	-1.38572	19.3261	26.7807
ENSMUSG00000117239	Gpr31c	0.185592	0.999923	1.64092	1.64092	25.6511	15.6321
ENSMUSG00000018334	Ksr1	0.186112	0.999923	0.725191	-1.37895	167.906	231.533
ENSMUSG00000014426	Map3k4	0.186242	0.999923	0.815111	-1.22683	1518.63	1863.1
ENSMUSG00000075470	Alg10b	0.186586	0.999923	0.822833	-1.21531	7729.52	9393.79
ENSMUSG00000022139	Mbnl2	0.186697	0.999923	0.863769	-1.15772	12429.6	14390
ENSMUSG00000064358	mt-Co3	0.186725	0.999923	0.877378	-1.13976	128167	146080
ENSMUSG00000041774	Ydjc	0.186793	0.999923	1.21353	1.21353	886.678	730.659
ENSMUSG00000104309	Gm5846	0.18689	0.999923	1.19044	1.19044	460.722	387.019
ENSMUSG00000112980	D430020J02Rik	0.187254	0.999923	0.742101	-1.34753	288.155	388.297
ENSMUSG00000020570	Sypl	0.187255	0.999923	0.713835	-1.40088	3450.52	4833.78
ENSMUSG00000060860	Ube2s	0.187312	0.999923	1.26065	1.26065	649.274	515.031
ENSMUSG00000021699	Pde4d	0.187376	0.999923	0.763281	-1.31013	381.625	499.98
ENSMUSG00000036898	Zfp157	0.187417	0.999923	0.838954	-1.19196	343.356	409.267
ENSMUSG00000033467	Crlf2	0.187547	0.999923	1.26672	1.26672	61.9528	48.9082
ENSMUSG00000024843	Chka	0.187598	0.999923	1.27704	1.27704	2394.19	1874.79
ENSMUSG00000059981	Taok2	0.18768	0.999923	1.1427	1.1427	1481.38	1296.39
ENSMUSG00000038884	Shfl	0.187745	0.999923	1.203	1.203	790.234	656.887
ENSMUSG00000043505	Gimap5	0.187804	0.999923	1.77613	1.77613	41.6129	23.429
ENSMUSG00000103037	Pcdhgb1	0.187822	0.999923	0.713575	-1.40139	93.7989	131.449
ENSMUSG00000002980	Bcam	0.187893	0.999923	1.49007	1.49007	585.255	392.769
ENSMUSG00000030879	Mrpl17	0.188216	0.999923	1.23853	1.23853	1273.44	1028.18
ENSMUSG00000015314	Slamf6	0.188237	0.999923	1.66153	1.66153	11.4952	6.91846
ENSMUSG00000034647	Ankrd12	0.188249	0.999923	0.763617	-1.30956	926.966	1213.92
ENSMUSG00000116991	Gm6032	0.188656	0.999923	1.39129	1.39129	10.17	7.30977
ENSMUSG00000056536	Pign	0.188707	0.999923	0.876141	-1.14137	2390.79	2728.77
ENSMUSG00000028961	Pgd	0.188793	0.999923	1.31036	1.31036	3287.34	2508.73
ENSMUSG00000024696	Lpxn	0.188808	0.999923	1.43341	1.43341	46.9084	32.7251
ENSMUSG00000078921	Tgtp2	0.188816	0.999923	1.42033	1.42033	777.681	547.537
ENSMUSG00000029376	Mthfd2l	0.188885	0.999923	0.84068	-1.18951	598.606	712.05
ENSMUSG00000028212	Ccne2	0.189102	0.999923	1.33593	1.33593	819.355	613.324
ENSMUSG00000029253	Cenpc1	0.189267	0.999923	0.876685	-1.14066	754.772	860.939
ENSMUSG00000035478	Mbd3	0.189279	0.999923	1.20967	1.20967	1318.09	1089.62
ENSMUSG00000006205	Htra1	0.189332	0.999923	0.956301	-1.0457	425.024	444.446
ENSMUSG00000030722	Nfatc2ip	0.189354	0.999923	1.28947	1.28947	210.47	163.222
ENSMUSG00000026656	Fcgr2b	0.189414	0.999923	0.711746	-1.405	775.105	1089.02
ENSMUSG00000060477	Irak2	0.189428	0.999923	0.771	-1.29702	502.218	651.385
ENSMUSG00000040618	Pck2	0.189544	0.999923	0.749344	-1.3345	1223.1	1632.22
ENSMUSG00000037876	Jmjd1c	0.189752	0.999923	0.857812	-1.16576	7154.61	8340.54
ENSMUSG00000048351	Coa7	0.189807	0.999923	1.17895	1.17895	289.944	245.935
ENSMUSG00000098374	Gm28043	0.190081	0.999923	1.15044	1.15044	991.236	861.618
ENSMUSG00000069769	Msi2	0.190259	0.999923	0.814301	-1.22805	4408.64	5414.02
ENSMUSG00000022560	Slc52a2	0.190478	0.999923	1.29115	1.29115	957.142	741.312
ENSMUSG00000070034	Sp110	0.190571	0.999923	1.583	1.583	449.47	283.936
ENSMUSG00000040177	2310057M21Rik	0.190649	0.999923	1.18226	1.18226	998.894	844.904
ENSMUSG00000024896	Minpp1	0.190722	0.999923	1.1769	1.1769	1151.29	978.242
ENSMUSG00000017724	Etv4	0.190755	0.999923	0.673486	-1.48481	367.896	546.257
ENSMUSG00000032508	Myd88	0.190784	0.999923	1.1991	1.1991	1064.78	887.984
ENSMUSG00000059518	Znhit1	0.19086	0.999923	1.13155	1.13155	225.063	198.898
ENSMUSG00000000088	Cox5a	0.190898	0.999923	1.1435	1.1435	854.541	747.305
ENSMUSG00000081512	Gm15821	0.191022	0.999923	1.62471	1.62471	27.7703	17.0924
ENSMUSG00000038705	Gmeb2	0.191207	0.999923	0.896491	-1.11546	715.561	798.18
ENSMUSG00000051098	Mblac2	0.191246	0.999923	0.732344	-1.36548	122.229	166.901
ENSMUSG00000034761	Map4k5	0.19131	0.999923	0.805968	-1.24074	2111.79	2620.19
ENSMUSG00000031821	Gins2	0.191498	0.999923	1.1395	1.1395	669.019	587.117
ENSMUSG00000032841	Prr5l	0.191559	0.999923	1.41568	1.41568	75.5626	53.3755
ENSMUSG00000028459	Cd72	0.191746	0.999923	1.55814	1.55814	48.0249	30.8219
ENSMUSG00000068245	Phf11d	0.191876	0.999923	1.50595	1.50595	1430.27	949.747
ENSMUSG00000015947	Fcgr1	0.192062	0.999923	1.65467	1.65467	199.678	120.675
ENSMUSG00000101111	Gm28437	0.19208	0.999923	0.87863	-1.13814	134786	153405
ENSMUSG00000031904	Slc7a6	0.192277	0.999923	1.1933	1.1933	1910.79	1601.26
ENSMUSG00000040247	Tbc1d10c	0.192329	0.999923	1.68402	1.68402	17.5544	10.4241
ENSMUSG00000036676	Tmtc3	0.192395	0.999923	0.900675	-1.11028	4203.52	4667.08
ENSMUSG00000118239	Gm50107	0.192758	0.999923	0.780153	-1.2818	40.5435	51.9687
ENSMUSG00000030678	Maz	0.192767	0.999923	1.18877	1.18877	1845.55	1552.49
ENSMUSG00000025509	Pnpla2	0.192793	0.999923	1.45707	1.45707	1888.63	1296.18
ENSMUSG00000097617	Gm10687	0.192904	0.999923	1.29793	1.29793	31.9408	24.6091
ENSMUSG00000031548	Sfrp1	0.192952	0.999923	0.605296	-1.65208	464.669	767.673
ENSMUSG00000028445	Enho	0.193037	0.999923	0.626433	-1.59634	3.29612	5.26173
ENSMUSG00000024350	Dnajc18	0.193066	0.999923	0.862069	-1.16	539.192	625.462
ENSMUSG00000085347	Hk1os	0.193089	0.999923	0.790012	-1.2658	24.0949	30.4993
ENSMUSG00000037336	Mfsd2b	0.193108	0.999923	1.31627	1.31627	27.4731	20.872
ENSMUSG00000031916	Cog8	0.193143	0.999923	1.1386	1.1386	888.278	780.15
ENSMUSG00000041000	Trim62	0.193156	0.999923	0.696432	-1.43589	55.6175	79.8606
ENSMUSG00000030830	Itgal	0.193165	0.999923	1.76693	1.76693	177.994	100.736
ENSMUSG00000015461	Atf6b	0.193381	0.999923	1.11382	1.11382	889.094	798.239
ENSMUSG00000019960	Dusp6	0.193403	0.999923	0.638416	-1.56638	3478.12	5448.05
ENSMUSG00000030342	Cd9	0.193627	0.999923	0.889464	-1.12427	4521.97	5083.93
ENSMUSG00000101438	Gm19412	0.193709	0.999923	1.40122	1.40122	56.8157	40.5473
ENSMUSG00000052488	Cherp	0.193729	0.999923	1.16365	1.16365	1282.24	1101.91
ENSMUSG00000050605	Zfp61	0.193943	0.999923	0.836375	-1.19564	130.256	155.738
ENSMUSG00000037946	Fgd3	0.194163	0.999923	1.47109	1.47109	962.515	654.285
ENSMUSG00000035919	Bbs9	0.19433	0.999923	0.803793	-1.2441	587.171	730.5
ENSMUSG00000027109	Sp3	0.194434	0.999923	0.890458	-1.12302	6199.95	6962.65
ENSMUSG00000005481	Ddx39a	0.194967	0.999923	1.20195	1.20195	2256.24	1877.14
ENSMUSG00000071649	B3gat3	0.195006	0.999923	1.14627	1.14627	425.384	371.103
ENSMUSG00000021133	Susd6	0.195069	0.999923	1.18702	1.18702	4222.38	3557.14
ENSMUSG00000035868	Zfp983	0.195152	0.999923	1.18603	1.18603	43.8745	36.9927
ENSMUSG00000013076	Amotl1	0.195196	0.999923	0.891652	-1.12151	9978.09	11190.6
ENSMUSG00000062582	Rpl30-ps8	0.195243	0.999923	0.672273	-1.48749	1.07509	1.59918
ENSMUSG00000031661	Nkd1	0.195276	0.999923	2.12993	2.12993	48.6183	22.8263
ENSMUSG00000070462	Tlnrd1	0.195278	0.999923	1.25639	1.25639	634.855	505.3
ENSMUSG00000046280	She	0.195307	0.999923	1.59638	1.59638	160.515	100.55
ENSMUSG00000017861	Mybl2	0.195706	0.999923	1.25741	1.25741	661.305	525.928
ENSMUSG00000042436	Mfap4	0.195851	0.999923	1.84432	1.84432	146.065	79.1971
ENSMUSG00000026696	Vamp4	0.195866	0.999923	0.852841	-1.17255	521.589	611.59
ENSMUSG00000017737	Mmp9	0.196057	0.999923	0.424826	-2.35391	257.131	605.262
ENSMUSG00000036885	Arhgef26	0.196089	0.999923	1.49672	1.49672	736.18	491.863
ENSMUSG00000040624	Plekhg1	0.196106	0.999923	1.33219	1.33219	622.428	467.223
ENSMUSG00000027375	Mal	0.196132	0.999923	1.31623	1.31623	55.2226	41.9553
ENSMUSG00000017478	Zc3h18	0.196187	0.999923	1.14234	1.14234	3276.6	2868.32
ENSMUSG00000081819	Gm12722	0.196192	0.999923	1.32499	1.32499	26.9048	20.3056
ENSMUSG00000082189	Gm4784	0.196276	0.999923	0.839696	-1.19091	184.968	220.28
ENSMUSG00000091577	Gm6211	0.196303	0.999923	0.807079	-1.23904	118.29	146.565
ENSMUSG00000049792	Bag5	0.196426	0.999923	0.895589	-1.11658	713.297	796.456
ENSMUSG00000025025	Mxi1	0.196444	0.999923	0.892929	-1.11991	2259.3	2530.21
ENSMUSG00000046982	Tshz1	0.196591	0.999923	0.772967	-1.29372	1901.11	2459.5
ENSMUSG00000056091	St3gal5	0.196715	0.999923	0.704446	-1.41956	188.081	266.991
ENSMUSG00000039048	Foxred1	0.196959	0.999923	1.1563	1.1563	453.986	392.621
ENSMUSG00000020463	Ppp4r3b	0.197114	0.999923	0.910805	-1.09793	5621.69	6172.22
ENSMUSG00000026519	Tmem63a	0.19724	0.999923	0.797271	-1.25428	1178.43	1478.08
ENSMUSG00000020868	Xylt2	0.197415	0.999923	0.859289	-1.16375	302.593	352.143
ENSMUSG00000093606	B130034C11Rik	0.197516	0.999923	0.794168	-1.25918	65.5131	82.4928
ENSMUSG00000063268	Parp10	0.197621	0.999923	1.51729	1.51729	1613.22	1063.22
ENSMUSG00000027091	Zc3h15	0.19765	0.999923	0.910604	-1.09817	2030	2229.29
ENSMUSG00000030714	Sgf29	0.197953	0.999923	1.26038	1.26038	213.403	169.316
ENSMUSG00000105509	C130013H08Rik	0.198017	0.999923	1.23611	1.23611	272.967	220.828
ENSMUSG00000002205	Vrk3	0.198057	0.999923	1.16172	1.16172	467.904	402.766
ENSMUSG00000029923	Rab19	0.198113	0.999923	1.78651	1.78651	34.035	19.0511
ENSMUSG00000040121	Rep15	0.1984	0.999923	1.22493	1.22493	43.6652	35.6471
ENSMUSG00000024791	Cdca5	0.198542	0.999923	1.30641	1.30641	370.142	283.327
ENSMUSG00000006456	Rbm14	0.19855	0.999923	1.12331	1.12331	2112.95	1880.99
ENSMUSG00000097891	Gm3650	0.198627	0.999923	0.782905	-1.27729	18.2235	23.2768
ENSMUSG00000022665	Ccdc80	0.198631	0.999923	0.752968	-1.32808	595.009	790.218
ENSMUSG00000040124	Gorab	0.198747	0.999923	0.872247	-1.14646	453.502	519.924
ENSMUSG00000039601	Rcan2	0.198955	0.999923	1.58728	1.58728	26.7011	16.8219
ENSMUSG00000028973	Abcb8	0.198958	0.999923	1.24802	1.24802	917.989	735.555
ENSMUSG00000028024	Enpep	0.198977	0.999923	2.39341	2.39341	85.3191	35.6475
ENSMUSG00000000958	Slc7a7	0.199061	0.999923	0.869915	-1.14954	142.04	163.28
ENSMUSG00000042444	Mindy2	0.199066	0.999923	0.871895	-1.14693	2612.69	2996.57
ENSMUSG00000081534	Slc48a1	0.199129	0.999923	0.829121	-1.2061	1075	1296.55
ENSMUSG00000021871	Gm49342	0.199312	0.999923	1.34079	1.34079	1243.4	927.362
ENSMUSG00000021987	Mtmr6	0.19957	0.999923	0.693582	-1.44179	1511.91	2179.85
ENSMUSG00000030888	Rrp8	0.199799	0.999923	1.18991	1.18991	1006.24	845.639
ENSMUSG00000060032	H2aj	0.199935	0.999923	1.2551	1.2551	569.634	453.855
ENSMUSG00000025085	Ablim1	0.199988	0.999923	1.78995	1.78995	745.311	416.386
ENSMUSG00000035239	Neu3	0.199991	0.999923	1.35039	1.35039	28.875	21.3827
ENSMUSG00000003721	Insig2	0.200352	0.999923	0.765374	-1.30655	770.763	1007.04
ENSMUSG00000035273	Hpse	0.200524	0.999923	0.814157	-1.22826	125.739	154.441
ENSMUSG00000030761	Myo7a	0.200624	0.999923	0.783641	-1.27609	102.318	130.568
ENSMUSG00000025236	Adpgk	0.200919	0.999923	1.18862	1.18862	1230.87	1035.54
ENSMUSG00000025586	Cpeb1	0.200943	0.999923	0.497237	-2.01111	57.3641	115.366
ENSMUSG00000005378	Bud23	0.200991	0.999923	1.16292	1.16292	531.468	457.011
ENSMUSG00000087213	2810408I11Rik	0.201411	0.999923	1.27966	1.27966	66.5875	52.0354
ENSMUSG00000029723	Tsc22d4	0.201636	0.999923	0.850654	-1.17557	976.063	1147.43
ENSMUSG00000031917	Nip7	0.201658	0.999923	1.16559	1.16559	2000.22	1716.05
ENSMUSG00000051502	Ufsp1	0.201952	0.999923	1.17956	1.17956	39.7678	33.7143
ENSMUSG00000024165	Jpt2	0.202306	0.999923	1.10949	1.10949	3326.53	2998.25
ENSMUSG00000047193	Dync2h1	0.202357	0.999923	0.77923	-1.28332	2117.32	2717.19
ENSMUSG00000094076	Gm4767	0.202361	0.999923	0.832554	-1.20112	56.8659	68.3029
ENSMUSG00000032834	Pwp2	0.202375	0.999923	1.12308	1.12308	1293.68	1151.9
ENSMUSG00000006920	Ezh1	0.202378	0.999923	0.807007	-1.23915	748.516	927.52
ENSMUSG00000028634	Hivep3	0.202414	0.999923	1.302	1.302	820.742	630.369
ENSMUSG00000071645	Tut1	0.202668	0.999923	1.17186	1.17186	1335.4	1139.55
ENSMUSG00000059474	Mbtd1	0.20293	0.999923	0.843232	-1.18591	4368.4	5180.55
ENSMUSG00000064264	Zfp428	0.20305	0.999923	1.257	1.257	110.723	88.0852
ENSMUSG00000020493	Prr11	0.203235	0.999923	0.835457	-1.19695	342.635	410.117
ENSMUSG00000040410	Fbxl4	0.203276	0.999923	0.857994	-1.16551	489.887	570.968
ENSMUSG00000020745	Pafah1b1	0.203293	0.999923	0.886368	-1.1282	5884.71	6639.13
ENSMUSG00000026102	Inpp1	0.203786	0.999923	0.870759	-1.14842	801.382	920.326
ENSMUSG00000036186	Dipk1b	0.204007	0.999923	0.7625	-1.31148	111.704	146.496
ENSMUSG00000085208	Brip1os	0.204035	0.999923	0.90718	-1.10232	1805.06	1989.75
ENSMUSG00000027303	Ptpra	0.204137	0.999923	0.881941	-1.13386	1554.37	1762.44
ENSMUSG00000113948	Rpl17-ps3	0.20417	0.999923	0.843596	-1.1854	3739.59	4432.92
ENSMUSG00000056602	Fry	0.204253	0.999923	0.430945	-2.32048	953.74	2213.14
ENSMUSG00000039233	Tbce	0.204377	0.999923	0.890124	-1.12344	452.535	508.395
ENSMUSG00000120883	---	0.2044	0.999923	1.22083	1.22083	35.4449	29.0334
ENSMUSG00000041264	Uspl1	0.204434	0.999923	1.13875	1.13875	1727.72	1517.21
ENSMUSG00000020888	Dvl2	0.204489	0.999923	0.842071	-1.18755	351.495	417.417
ENSMUSG00000035517	Tdrd7	0.204503	0.999923	1.42507	1.42507	830.529	582.799
ENSMUSG00000007050	Lsm2	0.2046	0.999923	1.16825	1.16825	509.416	436.05
ENSMUSG00000100104	Gm5644	0.20531	0.999923	0.793913	-1.25958	137.209	172.826
ENSMUSG00000031242	2610002M06Rik	0.20544	0.999923	1.11663	1.11663	1021.68	914.97
ENSMUSG00000031400	G6pdx	0.205721	0.999923	1.18257	1.18257	1962.91	1659.87
ENSMUSG00000082192	Gm14719	0.2058	0.999923	0.811474	-1.23233	13.4559	16.5821
ENSMUSG00000008435	Rdh13	0.205817	0.999923	1.16076	1.16076	731.328	630.04
ENSMUSG00000027276	Jag1	0.205823	0.999923	0.66151	-1.51169	1620.95	2450.38
ENSMUSG00000028811	Yars	0.205909	0.999923	1.1171	1.1171	1902.56	1703.13
ENSMUSG00000025732	Mcrip2	0.205993	0.999923	1.26544	1.26544	130.999	103.52
ENSMUSG00000097061	9330151L19Rik	0.206163	0.999923	0.658151	-1.51941	274.65	417.306
ENSMUSG00000024953	Prdx5	0.20617	0.999923	1.18999	1.18999	903.771	759.476
ENSMUSG00000120826	---	0.20627	0.999923	0.74031	-1.35079	147.335	199.018
ENSMUSG00000003882	Il7r	0.206522	0.999923	1.32816	1.32816	241.978	182.191
ENSMUSG00000020363	Gfpt2	0.20656	0.999923	0.725648	-1.37808	145.65	200.717
ENSMUSG00000052833	Sae1	0.206592	0.999923	1.22346	1.22346	2136.36	1746.17
ENSMUSG00000078965	Gm12033	0.206611	0.999923	1.59825	1.59825	6.06515	3.79487
ENSMUSG00000036438	Calm2	0.206655	0.999923	0.895515	-1.11668	7284.83	8134.79
ENSMUSG00000034160	Ogt	0.206713	0.999923	0.876513	-1.14088	5595.97	6384.36
ENSMUSG00000036667	Tcaf1	0.206754	0.999923	0.684912	-1.46004	1679.66	2452.37
ENSMUSG00000020133	2310011J03Rik	0.206803	0.999923	1.1437	1.1437	553.578	484.024
ENSMUSG00000055480	Zfp458	0.206879	0.999923	1.15732	1.15732	540.438	466.972
ENSMUSG00000032425	Zfp949	0.206975	0.999923	0.7816	-1.27943	497.66	636.719
ENSMUSG00000059851	Kmt5c	0.20701	0.999923	1.20319	1.20319	411.454	341.969
ENSMUSG00000082308	Gm15770	0.207039	0.999923	1.32824	1.32824	11.2385	8.46116
ENSMUSG00000028923	Necap2	0.207246	0.999923	0.912129	-1.09634	899.242	985.871
ENSMUSG00000024140	Epas1	0.207254	0.999923	1.52547	1.52547	1586.77	1040.18
ENSMUSG00000020439	Smtn	0.207271	0.999923	0.786698	-1.27114	1353.79	1720.85
ENSMUSG00000048661	Lemd3	0.207274	0.999923	0.900113	-1.11097	1221.93	1357.53
ENSMUSG00000030291	Med21	0.207355	0.999923	1.17603	1.17603	629.067	534.906
ENSMUSG00000024511	Rab27b	0.207382	0.999923	0.589349	-1.69679	362.71	615.441
ENSMUSG00000073403	Gm10499	0.20753	0.999923	1.58849	1.58849	59.1351	37.2272
ENSMUSG00000074994	Qser1	0.207585	0.999923	0.820489	-1.21879	6195.86	7551.42
ENSMUSG00000029833	Trim24	0.207635	0.999923	0.627619	-1.59332	687.56	1095.5
ENSMUSG00000027684	Mecom	0.207688	0.999923	1.46006	1.46006	174.818	119.733
ENSMUSG00000066443	Gm10163	0.207752	0.999923	0.879977	-1.13639	2758.39	3134.61
ENSMUSG00000079442	St6galnac4	0.207856	0.999923	0.757211	-1.32064	1204.97	1591.33
ENSMUSG00000052534	Pbx1	0.207882	0.999923	0.846526	-1.1813	4001.72	4727.22
ENSMUSG00000022434	Fam118a	0.207965	0.999923	0.817211	-1.22367	425.742	520.97
ENSMUSG00000019843	Fyn	0.208086	0.999923	0.758633	-1.31816	266.684	351.532
ENSMUSG00000034023	Fancd2	0.208784	0.999923	1.2949	1.2949	769.296	594.095
ENSMUSG00000039968	Rsbn1l	0.209089	0.999923	0.867292	-1.15301	1590.98	1834.42
ENSMUSG00000030682	Cdipt	0.209151	0.999923	1.16028	1.16028	955.346	823.373
ENSMUSG00000024955	Esrra	0.209246	0.999923	1.25229	1.25229	739.849	590.799
ENSMUSG00000095304	Plac9	0.209333	0.999923	1.37729	1.37729	11.7779	8.55151
ENSMUSG00000021709	Erbin	0.209429	0.999923	0.865031	-1.15603	13060.3	15098.1
ENSMUSG00000042489	Clspn	0.209486	0.999923	1.22476	1.22476	753.5	615.225
ENSMUSG00000042564	Fam227a	0.209695	0.999923	0.695626	-1.43755	26.3652	37.9014
ENSMUSG00000080268	Brms1	0.209832	0.999923	1.20177	1.20177	298.605	248.47
ENSMUSG00000025790	Slco3a1	0.209958	0.999923	1.58027	1.58027	497.113	314.574
ENSMUSG00000063605	Ccdc102a	0.209991	0.999923	0.688148	-1.45318	51.0035	74.117
ENSMUSG00000033257	Ttll4	0.210047	0.999923	1.16067	1.16067	3101.38	2672.07
ENSMUSG00000030170	Wnt5b	0.210361	0.999923	1.7317	1.7317	305.097	176.183
ENSMUSG00000040296	Ddx58	0.210724	0.999923	1.54847	1.54847	4259	2750.45
ENSMUSG00000057691	Zfp746	0.210848	0.999923	1.14532	1.14532	785.364	685.716
ENSMUSG00000031722	Hp	0.210906	0.999923	1.32867	1.32867	339.693	255.664
ENSMUSG00000106664	Gm17936	0.210951	0.999923	0.816024	-1.22545	55.456	67.9588
ENSMUSG00000056394	Lig1	0.211009	0.999923	1.27799	1.27799	1402.22	1097.21
ENSMUSG00000058756	Thra	0.21118	0.999923	0.761271	-1.31359	585.719	769.396
ENSMUSG00000036792	Mbd5	0.211239	0.999923	0.872344	-1.14634	1293.12	1482.35
ENSMUSG00000021096	Ppm1a	0.211251	0.999923	0.898995	-1.11235	2680.92	2982.13
ENSMUSG00000032977	Fam207a	0.211496	0.999923	1.11451	1.11451	733.946	658.537
ENSMUSG00000043664	Tmem221	0.211498	0.999923	1.37299	1.37299	8.07777	5.88333
ENSMUSG00000078521	Aunip	0.211656	0.999923	1.26413	1.26413	82.0256	64.887
ENSMUSG00000079478	Znrd2	0.211667	0.999923	1.24135	1.24135	223.543	180.081
ENSMUSG00000086606	Gm13205	0.211775	0.999923	1.26486	1.26486	39.5892	31.2991
ENSMUSG00000082820	Gm13803	0.211836	0.999923	0.846828	-1.18088	103.469	122.184
ENSMUSG00000019864	Rtn4ip1	0.211905	0.999923	1.27077	1.27077	277.578	218.433
ENSMUSG00000026811	St6galnac6	0.211942	0.999923	0.507713	-1.96962	182.275	359.012
ENSMUSG00000022604	Cep97	0.211959	0.999923	0.854666	-1.17005	695.959	814.304
ENSMUSG00000031767	Nudt7	0.212107	0.999923	1.2854	1.2854	182.858	142.257
ENSMUSG00000028145	Them4	0.212347	0.999923	0.861544	-1.16071	52.9442	61.4527
ENSMUSG00000071151	Gm4799	0.212348	0.999923	1.25703	1.25703	282.507	224.742
ENSMUSG00000071637	Cebpd	0.212489	0.999923	1.39006	1.39006	440.119	316.62
ENSMUSG00000025271	Pfkfb1	0.212493	0.999923	1.33189	1.33189	44.2055	33.1899
ENSMUSG00000025939	Ube2w	0.212919	0.999923	0.871243	-1.14778	675.334	775.138
ENSMUSG00000040446	Rprd1a	0.212942	0.999923	0.831546	-1.20258	845.274	1016.51
ENSMUSG00000052928	Ctif	0.21299	0.999923	0.804661	-1.24276	487.408	605.731
ENSMUSG00000118238	Gm34432	0.213002	0.999923	0.84579	-1.18233	25.8506	30.5639
ENSMUSG00000029004	Kmt2e	0.213306	0.999923	0.864886	-1.15622	3371.21	3897.86
ENSMUSG00000030137	Tuba8	0.213481	0.999923	1.39617	1.39617	172.55	123.589
ENSMUSG00000055093	Rps27a-ps3	0.213597	0.999923	0.857402	-1.16631	3292.7	3840.33
ENSMUSG00000037370	Enpp1	0.213605	0.999923	0.622973	-1.60521	1152.93	1850.69
ENSMUSG00000097167	Gm16740	0.213694	0.999923	1.16946	1.16946	102.188	87.381
ENSMUSG00000026457	Adipor1	0.213716	0.999923	0.899845	-1.1113	3312.85	3681.58
ENSMUSG00000010660	Plcd1	0.213757	0.999923	0.698223	-1.43221	107.345	153.74
ENSMUSG00000024168	Tmem204	0.213963	0.999923	1.23614	1.23614	99.3028	80.3332
ENSMUSG00000042622	Maff	0.21401	0.999923	0.782763	-1.27753	477.827	610.436
ENSMUSG00000024742	Fen1	0.214011	0.999923	1.36313	1.36313	2054.26	1507.02
ENSMUSG00000026946	Nmi	0.214137	0.999923	1.4507	1.4507	229.075	157.906
ENSMUSG00000001700	Gramd3	0.214173	0.999923	0.663217	-1.5078	234.748	353.953
ENSMUSG00000014077	Chp1	0.214218	0.999923	0.875776	-1.14184	2100.86	2398.85
ENSMUSG00000083610	Oaz2-ps	0.214494	0.999923	0.737523	-1.35589	19.4229	26.3353
ENSMUSG00000022292	Rrm2b	0.214519	0.999923	0.870078	-1.14932	852.576	979.884
ENSMUSG00000105504	Gbp5	0.214746	0.999923	1.43738	1.43738	820.669	570.948
ENSMUSG00000060206	Zfp462	0.214854	0.999923	0.779671	-1.28259	1753.85	2249.47
ENSMUSG00000026893	Gca	0.214906	0.999923	1.51636	1.51636	151.198	99.7112
ENSMUSG00000050244	Heatr1	0.214923	0.999923	1.13462	1.13462	4557.96	4017.17
ENSMUSG00000115276	9930017N22Rik	0.214948	0.999923	0.8762	-1.14129	585.752	668.514
ENSMUSG00000020472	Zkscan17	0.214984	0.999923	0.866751	-1.15373	1492.13	1721.53
ENSMUSG00000032952	Ap4b1	0.215071	0.999923	1.13989	1.13989	360.96	316.662
ENSMUSG00000045868	Gvin1	0.215129	0.999923	1.42794	1.42794	8907.99	6238.34
ENSMUSG00000021608	Lpcat1	0.21529	0.999923	1.31829	1.31829	1419.64	1076.88
ENSMUSG00000021572	Cep72	0.21555	0.999923	0.843614	-1.18538	169.863	201.352
ENSMUSG00000001416	Cct3	0.215767	0.999923	1.14568	1.14568	7848.82	6850.8
ENSMUSG00000075592	Nynrin	0.215893	0.999923	0.424853	-2.35376	191.732	451.29
ENSMUSG00000027671	Actl6a	0.216053	0.999923	1.13986	1.13986	1426.69	1251.64
ENSMUSG00000022885	St6gal1	0.216226	0.999923	1.4644	1.4644	2450.09	1673.11
ENSMUSG00000072762	4930522L14Rik	0.21624	0.999923	0.808715	-1.23653	325.621	402.64
ENSMUSG00000032434	Cmtm6	0.216355	0.999923	1.25887	1.25887	2914.43	2315.12
ENSMUSG00000027953	Slc50a1	0.21648	0.999923	1.20512	1.20512	356.231	295.599
ENSMUSG00000094090	Gm8494	0.216721	0.999923	0.909812	-1.09913	503.799	553.74
ENSMUSG00000052056	Zfp217	0.216749	0.999923	0.836712	-1.19515	2625.58	3137.97
ENSMUSG00000015619	Gata3	0.21677	0.999923	1.40467	1.40467	1097.06	781.006
ENSMUSG00000028899	Taf12	0.216877	0.999923	1.13775	1.13775	442.658	389.064
ENSMUSG00000030020	Prickle2	0.216902	0.999923	1.29095	1.29095	198.508	153.769
ENSMUSG00000021186	Fbln5	0.21714	0.999923	1.3699	1.3699	315.031	229.966
ENSMUSG00000006273	Atp6v1b2	0.217179	0.999923	1.1307	1.1307	2240.95	1981.92
ENSMUSG00000047036	Zfp445	0.217276	0.999923	0.929633	-1.07569	4487.47	4827.14
ENSMUSG00000072915	Gm12258	0.217413	0.999923	0.692734	-1.44356	139.815	201.83
ENSMUSG00000073889	Il11ra1	0.217556	0.999923	0.724804	-1.37968	197.255	272.149
ENSMUSG00000029998	Pcyox1	0.217762	0.999923	1.15777	1.15777	2769.73	2392.3
ENSMUSG00000050144	Slc25a44	0.217933	0.999923	1.11278	1.11278	817.4	734.556
ENSMUSG00000044783	Hjurp	0.217937	0.999923	0.881611	-1.13429	1587.28	1800.43
ENSMUSG00000078716	Tmem8b	0.217951	0.999923	0.776113	-1.28847	37.9038	48.8379
ENSMUSG00000033952	Aspm	0.218032	0.999923	0.889257	-1.12453	2609.39	2934.34
ENSMUSG00000030533	Unc45a	0.218269	0.999923	1.21771	1.21771	894.234	734.355
ENSMUSG00000099519	Gm29253	0.218305	0.999923	0.732338	-1.36549	8.61012	11.757
ENSMUSG00000089803	Gm10171	0.218473	0.999923	1.15936	1.15936	399.806	344.852
ENSMUSG00000001288	Rarg	0.218508	0.999923	0.835835	-1.19641	1281.32	1532.98
ENSMUSG00000003099	Ppp5c	0.218537	0.999923	1.24216	1.24216	1464.91	1179.32
ENSMUSG00000032119	Hinfp	0.218703	0.999923	0.864842	-1.15628	982.824	1136.42
ENSMUSG00000100865	Gm9320	0.218967	0.999923	0.850395	-1.17592	1366.72	1607.16
ENSMUSG00000050288	Fzd2	0.219085	0.999923	0.690292	-1.44866	138.145	200.126
ENSMUSG00000018654	Ikzf1	0.219099	0.999923	1.41489	1.41489	498.35	352.217
ENSMUSG00000048106	4632415L05Rik	0.219117	0.999923	1.16191	1.16191	712.662	613.351
ENSMUSG00000037071	Scd1	0.219254	0.999923	1.50852	1.50852	22120.7	14663.8
ENSMUSG00000035372	1810055G02Rik	0.219318	0.999923	1.24773	1.24773	743.012	595.49
ENSMUSG00000020803	Txndc17	0.219454	0.999923	0.892544	-1.12039	1036.22	1160.97
ENSMUSG00000022261	Sdc2	0.219456	0.999923	0.765019	-1.30716	408.446	533.903
ENSMUSG00000109448	Gm45224	0.21957	0.999923	1.5255	1.5255	85.2052	55.8538
ENSMUSG00000025870	Arl10	0.219795	0.999923	1.24043	1.24043	166.487	134.217
ENSMUSG00000032393	Dpp8	0.219812	0.999923	0.922585	-1.08391	4970.16	5387.21
ENSMUSG00000055371	Stam2	0.219843	0.999923	0.898581	-1.11287	1436.46	1598.59
ENSMUSG00000023892	Zfp51	0.219891	0.999923	0.916481	-1.09113	479.546	523.247
ENSMUSG00000119994	---	0.220022	0.999923	1.2431	1.2431	31.1548	25.0621
ENSMUSG00000032121	Tmem218	0.220134	0.999923	0.751633	-1.33044	54.2905	72.2301
ENSMUSG00000046879	Irgm1	0.220137	0.999923	1.51852	1.51852	4579.13	3015.52
ENSMUSG00000069565	Dazap1	0.220154	0.999923	1.11881	1.11881	1390.9	1243.2
ENSMUSG00000038702	Dsel	0.220211	0.999923	0.79306	-1.26094	706.474	890.821
ENSMUSG00000034758	Tle6	0.220216	0.999923	0.815708	-1.22593	143.131	175.468
ENSMUSG00000023191	P3h3	0.220449	0.999923	0.631237	-1.58419	144.525	228.955
ENSMUSG00000041482	Piezo2	0.220582	0.999923	0.550135	-1.81774	475.794	864.867
ENSMUSG00000031669	Gins3	0.220672	0.999923	1.21807	1.21807	203.571	167.126
ENSMUSG00000001229	Dpp9	0.220848	0.999923	1.16297	1.16297	1195.82	1028.25
ENSMUSG00000027544	Nfatc2	0.220869	0.999923	0.686498	-1.45667	215.41	313.781
ENSMUSG00000026594	Ralgps2	0.221045	0.999923	0.53756	-1.86026	137.951	256.625
ENSMUSG00000022721	Trmt2a	0.221087	0.999923	1.16766	1.16766	1545.93	1323.96
ENSMUSG00000051235	Gen1	0.221204	0.999923	1.12607	1.12607	606.649	538.733
ENSMUSG00000019467	Arhgef25	0.221571	0.999923	0.683222	-1.46365	138.119	202.158
ENSMUSG00000113662	Gm35558	0.221677	0.999923	1.25507	1.25507	11.0458	8.80089
ENSMUSG00000114023	Gm6474	0.221903	0.999923	1.1505	1.1505	89.5881	77.8689
ENSMUSG00000085793	Lin52	0.222032	0.999923	0.865589	-1.15528	125.132	144.563
ENSMUSG00000029434	Vps33a	0.222088	0.999923	1.09834	1.09834	1129.4	1028.28
ENSMUSG00000078126	Rpl23a-ps3	0.222208	0.999923	0.859924	-1.16289	8425.23	9797.65
ENSMUSG00000081975	Gm12482	0.222301	0.999923	0.845263	-1.18306	33.9839	40.2051
ENSMUSG00000027378	Nphp1	0.222391	0.999923	0.85066	-1.17556	136.291	160.218
ENSMUSG00000083458	Gm5510	0.22244	0.999923	1.30047	1.30047	47.2892	36.3631
ENSMUSG00000027200	Sema6d	0.222536	0.999923	0.709523	-1.4094	566.705	798.714
ENSMUSG00000031819	Emc8	0.222655	0.999923	1.14661	1.14661	713.651	622.403
ENSMUSG00000053835	H2-T24	0.22284	0.999923	1.21992	1.21992	247.357	202.764
ENSMUSG00000020273	Papolg	0.22318	0.999923	0.911891	-1.09662	817.531	896.522
ENSMUSG00000045752	Tssc4	0.223201	0.999923	1.26697	1.26697	690.565	545.052
ENSMUSG00000007338	Mrpl49	0.223356	0.999923	1.19501	1.19501	780.523	653.152
ENSMUSG00000078495	Zfp984	0.223464	0.999923	1.24093	1.24093	620.797	500.269
ENSMUSG00000025150	Cbr2	0.223523	0.999923	1.50957	1.50957	589.818	390.719
ENSMUSG00000026791	Slc2a8	0.223541	0.999923	0.709887	-1.40868	88.9725	125.333
ENSMUSG00000052013	Btla	0.223559	0.999923	1.68753	1.68753	57.3038	33.9572
ENSMUSG00000058838	Rps27a-ps2	0.223958	0.999923	0.863549	-1.15801	4061.97	4703.81
ENSMUSG00000060380	C030014I23Rik	0.223994	0.999923	0.757941	-1.31936	19.6337	25.9041
ENSMUSG00000038524	Fchsd1	0.224113	0.999923	0.773359	-1.29306	168.039	217.285
ENSMUSG00000020641	Rsad2	0.224215	0.999923	1.29552	1.29552	18294.9	14121.6
ENSMUSG00000042506	Usp22	0.224436	0.999923	0.871307	-1.1477	3615.34	4149.34
ENSMUSG00000067344	Rps25-ps1	0.224491	0.999923	0.88692	-1.1275	2406.41	2713.22
ENSMUSG00000019804	Snx3	0.224494	0.999923	1.13108	1.13108	1555.68	1375.39
ENSMUSG00000075268	Gm10819	0.224651	0.999923	1.16669	1.16669	784.589	672.491
ENSMUSG00000100599	1700120C14Rik	0.225208	0.999923	1.27163	1.27163	46.2035	36.3342
ENSMUSG00000055491	Pprc1	0.225249	0.999923	1.12832	1.12832	2380.78	2110.02
ENSMUSG00000033902	Mapkbp1	0.225381	0.999923	1.36544	1.36544	697.168	510.58
ENSMUSG00000066595	Flvcr1	0.22564	0.999923	1.16066	1.16066	1636.05	1409.59
ENSMUSG00000100347	Gm7895	0.225641	0.999923	0.892332	-1.12066	366.601	410.834
ENSMUSG00000067722	BC003965	0.225873	0.999923	1.14906	1.14906	488.171	424.845
ENSMUSG00000020841	Cpd	0.225911	0.999923	0.272469	-3.67015	9926.28	36430.9
ENSMUSG00000043687	1190005I06Rik	0.225933	0.999923	0.617651	-1.61904	10.63	17.2103
ENSMUSG00000026389	Steap3	0.225969	0.999923	1.24162	1.24162	1637.33	1318.71
ENSMUSG00000054517	Trim65	0.225974	0.999923	1.22824	1.22824	633.313	515.626
ENSMUSG00000024664	Fads3	0.226024	0.999923	1.25265	1.25265	1189.46	949.554
ENSMUSG00000046169	Adamts6	0.226241	0.999923	0.599232	-1.6688	269.198	449.239
ENSMUSG00000004562	Arhgef40	0.226254	0.999923	0.690241	-1.44877	1163.52	1685.67
ENSMUSG00000038065	Mturn	0.226271	0.999923	0.521301	-1.91828	215.228	412.867
ENSMUSG00000019873	Reep3	0.226373	0.999923	0.841721	-1.18804	2390.03	2839.46
ENSMUSG00000012640	Zfp715	0.226477	0.999923	0.867198	-1.15314	745.021	859.113
ENSMUSG00000038503	Mesd	0.226479	0.999923	1.16973	1.16973	1454.4	1243.36
ENSMUSG00000052142	Rasal3	0.226634	0.999923	1.51475	1.51475	33.0296	21.8052
ENSMUSG00000037020	Wdr62	0.226682	0.999923	1.39756	1.39756	256.028	183.196
ENSMUSG00000041935	AW549877	0.226732	0.999923	0.871661	-1.14724	2255.81	2587.94
ENSMUSG00000033538	Casp4	0.226996	0.999923	1.4044	1.4044	170.235	121.215
ENSMUSG00000039046	Usp6nl	0.227189	0.999923	0.902474	-1.10806	3869.42	4287.57
ENSMUSG00000080242	Atp6v0c-ps2	0.227202	0.999923	1.10765	1.10765	409.671	369.854
ENSMUSG00000010608	Rbm25	0.227439	0.999923	0.926411	-1.07943	9144.12	9870.47
ENSMUSG00000005813	Metap1	0.227562	0.999923	1.13148	1.13148	1738.79	1536.75
ENSMUSG00000052911	Lamb2	0.227886	0.999923	0.797931	-1.25324	798.134	1000.25
ENSMUSG00000020111	Micu1	0.227994	0.999923	0.858864	-1.16433	618.295	719.898
ENSMUSG00000063889	Crem	0.228105	0.999923	1.12986	1.12986	171.727	151.989
ENSMUSG00000046179	E2f8	0.228192	0.999923	1.23357	1.23357	1028.25	833.553
ENSMUSG00000026495	Efcab2	0.228275	0.999923	0.786491	-1.27147	34.1364	43.4034
ENSMUSG00000025036	Sfxn2	0.228313	0.999923	1.35743	1.35743	443.087	326.417
ENSMUSG00000020130	Tbc1d15	0.228427	0.999923	0.87053	-1.14873	2116.79	2431.61
ENSMUSG00000014633	Cmc2	0.228436	0.999923	1.25096	1.25096	187.556	149.929
ENSMUSG00000057894	Zfp329	0.228561	0.999923	0.896146	-1.11589	787.615	878.892
ENSMUSG00000050493	Fam167b	0.228647	0.999923	0.783991	-1.27553	12.7156	16.2191
ENSMUSG00000019731	Slc35e1	0.228669	0.999923	1.11598	1.11598	1994.64	1787.35
ENSMUSG00000009030	Pdcl	0.228798	0.999923	0.851284	-1.1747	1816.27	2133.56
ENSMUSG00000006335	Tfpt	0.229141	0.999923	1.21167	1.21167	160.162	132.183
ENSMUSG00000023977	Ubr2	0.229299	0.999923	0.853888	-1.17111	3250.58	3806.8
ENSMUSG00000056305	Usp39	0.229365	0.999923	1.20012	1.20012	934.718	778.855
ENSMUSG00000026029	Casp8	0.229368	0.999923	1.17832	1.17832	1974.27	1675.49
ENSMUSG00000018378	Cuedc1	0.229472	0.999923	0.791691	-1.26312	273.955	346.038
ENSMUSG00000074863	Platr25	0.229517	0.999923	0.845913	-1.18216	222.418	262.933
ENSMUSG00000032788	Pdxk	0.229659	0.999923	1.21645	1.21645	1863.85	1532.21
ENSMUSG00000020388	Pdlim4	0.229814	0.999923	0.671257	-1.48974	304.186	453.158
ENSMUSG00000019990	Pde7b	0.229876	0.999923	1.41623	1.41623	593.351	418.965
ENSMUSG00000078903	Gm14391	0.229933	0.999923	0.845764	-1.18236	409.255	483.888
ENSMUSG00000087008	Gm5530	0.229974	0.999923	1.26003	1.26003	227.061	180.203
ENSMUSG00000020186	Csrp2	0.229988	0.999923	0.71849	-1.39181	130.322	181.383
ENSMUSG00000094568	Smarce1-ps1	0.229995	0.999923	0.910342	-1.09849	426.848	468.887
ENSMUSG00000035278	Plekhj1	0.230109	0.999923	1.11325	1.11325	278.364	250.048
ENSMUSG00000025027	Xpnpep1	0.230127	0.999923	1.15445	1.15445	1759.08	1523.74
ENSMUSG00000025867	Cplx2	0.230218	0.999923	0.681344	-1.46769	332.11	487.433
ENSMUSG00000037112	Sik2	0.230237	0.999923	0.792544	-1.26176	1026.23	1294.85
ENSMUSG00000042599	Kdm7a	0.230252	0.999923	0.786732	-1.27108	3532.65	4490.28
ENSMUSG00000093677	Gm20712	0.230258	0.999923	0.831956	-1.20199	51.1949	61.5356
ENSMUSG00000087352	Gm12999	0.231003	0.999923	1.19192	1.19192	50.8093	42.628
ENSMUSG00000020863	Luc7l3	0.231013	0.999923	0.861077	-1.16134	3774.51	4383.48
ENSMUSG00000072809	9330160F10Rik	0.231045	0.999923	0.494237	-2.02332	17.2579	34.9183
ENSMUSG00000028218	Cibar1	0.231121	0.999923	1.26983	1.26983	197.427	155.476
ENSMUSG00000038855	Itpkb	0.231301	0.999923	0.834026	-1.199	1104.83	1324.7
ENSMUSG00000028669	Pithd1	0.231308	0.999923	0.879058	-1.13758	611.704	695.863
ENSMUSG00000002658	Gtf2f1	0.231335	0.999923	1.09844	1.09844	877.691	799.036
ENSMUSG00000006931	P3h4	0.231402	0.999923	0.682197	-1.46585	272.681	399.711
ENSMUSG00000003184	Irf3	0.23142	0.999923	1.19382	1.19382	866.191	725.564
ENSMUSG00000028121	Bcar3	0.231438	0.999923	0.749638	-1.33398	507.91	677.54
ENSMUSG00000037190	Cyb561d2	0.231447	0.999923	1.18317	1.18317	213.383	180.348
ENSMUSG00000036572	Upf3b	0.231575	0.999923	0.840504	-1.18976	699.773	832.564
ENSMUSG00000072763	5430403G16Rik	0.231642	0.999923	0.767099	-1.30361	78.2149	101.962
ENSMUSG00000113750	Gm5628	0.231656	0.999923	0.824854	-1.21234	24.9242	30.2165
ENSMUSG00000103653	Gstp-ps	0.231781	0.999923	1.20024	1.20024	446.35	371.883
ENSMUSG00000079362	Gm43302	0.231835	0.999923	1.54613	1.54613	1236.45	799.702
ENSMUSG00000024812	Tjp2	0.23184	0.999923	1.15972	1.15972	6898.25	5948.19
ENSMUSG00000061778	Mospd2	0.231914	0.999923	0.724026	-1.38117	763.173	1054.07
ENSMUSG00000037331	Larp1	0.232037	0.999923	1.10707	1.10707	10912.7	9857.28
ENSMUSG00000028261	Ndufaf4	0.232275	0.999923	1.18463	1.18463	726.682	613.427
ENSMUSG00000020515	Cnot8	0.232332	0.999923	0.897268	-1.11449	880.579	981.401
ENSMUSG00000026753	Ppp6c	0.232396	0.999923	0.915115	-1.09276	1465.59	1601.53
ENSMUSG00000019863	Qrsl1	0.232453	0.999923	1.19209	1.19209	263.768	221.266
ENSMUSG00000011382	Dhdh	0.23254	0.999923	1.63056	1.63056	322.266	197.641
ENSMUSG00000020329	Polrmt	0.232561	0.999923	1.12171	1.12171	656.892	585.618
ENSMUSG00000029406	Pitpnm2	0.23269	0.999923	1.19578	1.19578	687.895	575.267
ENSMUSG00000049191	Rtl5	0.232756	0.999923	0.677731	-1.47551	55.0005	81.154
ENSMUSG00000025534	Gusb	0.232825	0.999923	1.1838	1.1838	2146.66	1813.36
ENSMUSG00000026074	Map4k4	0.232903	0.999923	0.881022	-1.13504	6930.08	7865.95
ENSMUSG00000004268	Emg1	0.233338	0.999923	1.15739	1.15739	1879.3	1623.74
ENSMUSG00000022679	Mpv17l	0.233463	0.999923	1.47347	1.47347	161.406	109.542
ENSMUSG00000089951	Zfp968-ps	0.233945	0.999923	0.764567	-1.30793	84.202	110.13
ENSMUSG00000028809	Srrm1	0.233951	0.999923	0.922985	-1.08344	3943.51	4272.56
ENSMUSG00000030752	Kdm8	0.233971	0.999923	1.19463	1.19463	94.8713	79.4148
ENSMUSG00000034157	Cipc	0.234015	0.999923	1.11293	1.11293	976.697	877.588
ENSMUSG00000036873	2410004B18Rik	0.234039	0.999923	1.16657	1.16657	252.261	216.241
ENSMUSG00000022389	Tef	0.234477	0.999923	0.623918	-1.60278	629.013	1008.17
ENSMUSG00000038332	Sesn1	0.234801	0.999923	0.799491	-1.2508	319.637	399.8
ENSMUSG00000044066	Cep68	0.234955	0.999923	0.768061	-1.30198	1952.86	2542.58
ENSMUSG00000025245	Lztfl1	0.234975	0.999923	0.868487	-1.15143	693.524	798.543
ENSMUSG00000001289	Pfdn5	0.235146	0.999923	0.793634	-1.26003	989.516	1246.82
ENSMUSG00000025151	Maged1	0.235159	0.999923	0.847168	-1.1804	2910.58	3435.66
ENSMUSG00000031015	Swap70	0.235259	0.999923	1.16544	1.16544	2535.57	2175.63
ENSMUSG00000006219	Fblim1	0.235289	0.999923	0.801726	-1.24731	1586.07	1978.32
ENSMUSG00000020978	Klhdc2	0.235343	0.999923	0.856769	-1.16718	1258.17	1468.51
ENSMUSG00000103206	Gm8515	0.235372	0.999923	1.17037	1.17037	160.042	136.745
ENSMUSG00000062075	Lmnb2	0.235438	0.999923	1.19762	1.19762	1001.87	836.545
ENSMUSG00000029147	Ppm1g	0.235438	0.999923	1.17665	1.17665	3501.13	2975.51
ENSMUSG00000112693	Gm5512	0.235709	0.999923	1.16367	1.16367	147.542	126.79
ENSMUSG00000058672	Tubb2a	0.235834	0.999923	1.33372	1.33372	1305.71	978.997
ENSMUSG00000042305	Tmem183a	0.236042	0.999923	0.904329	-1.10579	2676.22	2959.35
ENSMUSG00000007379	Dennd2c	0.236153	0.999923	0.798909	-1.25171	367.489	459.989
ENSMUSG00000066613	Zfp932	0.236201	0.999923	0.802406	-1.24625	453.894	565.666
ENSMUSG00000061589	Dot1l	0.236246	0.999923	1.19761	1.19761	1576.16	1316.1
ENSMUSG00000038244	Mical2	0.236317	0.999923	0.834563	-1.19823	1865.4	2235.19
ENSMUSG00000058709	Egln2	0.236561	0.999923	1.20201	1.20201	1141.27	949.469
ENSMUSG00000004849	Ap1s1	0.236637	0.999923	1.15487	1.15487	874.475	757.203
ENSMUSG00000020464	Pnpt1	0.236714	0.999923	1.12381	1.12381	1654.12	1471.88
ENSMUSG00000001774	Chordc1	0.236726	0.999923	1.15808	1.15808	1991.16	1719.36
ENSMUSG00000074136	4930513N10Rik	0.236793	0.999923	1.18649	1.18649	152.194	128.272
ENSMUSG00000014349	Ube2z	0.236907	0.999923	0.857366	-1.16636	2713.69	3165.15
ENSMUSG00000035105	Egln3	0.236972	0.999923	0.656705	-1.52275	1411.34	2149.12
ENSMUSG00000074576	Mocs3	0.236981	0.999923	1.17572	1.17572	129.679	110.297
ENSMUSG00000044348	Slc25a53	0.237032	0.999923	0.828912	-1.2064	74.9517	90.4217
ENSMUSG00000001166	Oas1c	0.237037	0.999923	1.35339	1.35339	88.1305	65.1184
ENSMUSG00000059363	Fxn	0.237059	0.999923	1.24387	1.24387	128.353	103.189
ENSMUSG00000049891	Gm7984	0.237062	0.999923	1.17473	1.17473	326.257	277.73
ENSMUSG00000044317	Gpr4	0.237115	0.999923	1.18176	1.18176	61.9211	52.3973
ENSMUSG00000085334	Gm12940	0.237178	0.999923	0.873586	-1.14471	149.237	170.833
ENSMUSG00000022228	Zscan26	0.237211	0.999923	0.883494	-1.13187	1336.36	1512.58
ENSMUSG00000000028	Cdc45	0.237259	0.999923	1.21096	1.21096	471.965	389.743
ENSMUSG00000078580	E430018J23Rik	0.237269	0.999923	1.18414	1.18414	191.053	161.343
ENSMUSG00000028278	Rragd	0.23743	0.999923	0.265464	-3.76699	122.059	459.793
ENSMUSG00000050891	Tatdn1	0.237559	0.999923	0.902465	-1.10808	559.905	620.417
ENSMUSG00000028896	Rcc1	0.237722	0.999923	1.19937	1.19937	1766.67	1473
ENSMUSG00000038909	Kat7	0.23783	0.999923	0.882491	-1.13316	1849.79	2096.1
ENSMUSG00000029701	Rbm28	0.237847	0.999923	1.14291	1.14291	1806.68	1580.77
ENSMUSG00000092035	Peg10	0.237856	0.999923	6.63799	6.63799	1885.09	283.985
ENSMUSG00000026932	Nacc2	0.237897	0.999923	0.735663	-1.35932	355.856	483.722
ENSMUSG00000056687	Gm11696	0.237995	0.999923	1.20853	1.20853	29.5971	24.4901
ENSMUSG00000030019	Fbxl14	0.238086	0.999923	1.19342	1.19342	1620.95	1358.24
ENSMUSG00000026554	Dcaf8	0.238162	0.999923	0.884797	-1.1302	4890.86	5527.67
ENSMUSG00000057948	Unc13d	0.238164	0.999923	1.40106	1.40106	144.221	102.937
ENSMUSG00000044313	Mab21l3	0.238266	0.999923	0.651259	-1.53549	33.0774	50.7899
ENSMUSG00000032012	Nectin1	0.238318	0.999923	0.840482	-1.18979	1340.62	1595.06
ENSMUSG00000038543	BC028528	0.238424	0.999923	1.34718	1.34718	33.6216	24.957
ENSMUSG00000005124	Ccn4	0.2385	0.999923	0.723825	-1.38155	416.342	575.196
ENSMUSG00000075273	Ttc30b	0.238604	0.999923	0.892086	-1.12097	634.274	711.001
ENSMUSG00000041992	Rapgef5	0.238903	0.999923	1.34524	1.34524	1558.59	1158.6
ENSMUSG00000105687	Gm6157	0.238941	0.999923	1.32384	1.32384	58.9612	44.538
ENSMUSG00000090100	Ttbk2	0.239066	0.999923	0.798379	-1.25254	974.078	1220.07
ENSMUSG00000041203	Trir	0.239282	0.999923	1.13661	1.13661	746.833	657.073
ENSMUSG00000056211	R3hdm1	0.239349	0.999923	0.926394	-1.07945	3467.86	3743.4
ENSMUSG00000033405	Nudt15	0.239693	0.999923	1.2123	1.2123	190.875	157.448
ENSMUSG00000086212	Mkln1os	0.239769	0.999923	0.651735	-1.53437	7.26453	11.1465
ENSMUSG00000025982	Sf3b1	0.240054	0.999923	0.918702	-1.08849	12278.4	13365
ENSMUSG00000027387	Zc3h8	0.240151	0.999923	1.20942	1.20942	96.6906	79.9481
ENSMUSG00000042286	Stab1	0.240171	0.999923	0.806537	-1.23987	948.997	1176.63
ENSMUSG00000096740	Lbhd1	0.240195	0.999923	1.30969	1.30969	571.964	436.717
ENSMUSG00000045092	S1pr1	0.240209	0.999923	1.26797	1.26797	676.518	533.543
ENSMUSG00000113769	5033406O09Rik	0.240375	0.999923	0.745645	-1.34112	14.9613	20.0649
ENSMUSG00000030867	Plk1	0.240482	0.999923	1.24872	1.24872	1098.64	879.817
ENSMUSG00000028164	Manba	0.24052	0.999923	1.20544	1.20544	418.764	347.396
ENSMUSG00000035439	Haus8	0.240597	0.999923	1.29341	1.29341	139.549	107.892
ENSMUSG00000071256	Zfp213	0.240948	0.999923	1.137	1.137	291.449	256.331
ENSMUSG00000004267	Eno2	0.241246	0.999923	0.508859	-1.96518	282.435	555.035
ENSMUSG00000039244	E130309D02Rik	0.241341	0.999923	1.13391	1.13391	988.071	871.385
ENSMUSG00000064128	Cenpj	0.241396	0.999923	1.12125	1.12125	287.24	256.178
ENSMUSG00000063450	Syne2	0.241451	0.999923	0.824965	-1.21217	8187.19	9924.29
ENSMUSG00000032803	Cdv3	0.241773	0.999923	1.11978	1.11978	9961.39	8895.84
ENSMUSG00000058093	Zfp729b	0.241979	0.999923	0.901797	-1.1089	927.624	1028.64
ENSMUSG00000083902	Tent2-ps1	0.241984	0.999923	0.855668	-1.16868	274.104	320.339
ENSMUSG00000063802	Hspbp1	0.242043	0.999923	1.19899	1.19899	541.031	451.238
ENSMUSG00000097715	Gpr137b-ps	0.242239	0.999923	0.873059	-1.1454	483.935	554.299
ENSMUSG00000030346	Rad51ap1	0.242282	0.999923	1.36038	1.36038	394.385	289.907
ENSMUSG00000029029	Wrap73	0.242803	0.999923	1.11031	1.11031	202.427	182.316
ENSMUSG00000021273	Fdft1	0.242841	0.999923	0.728419	-1.37284	612.666	841.091
ENSMUSG00000087142	Gm12454	0.24289	0.999923	0.760303	-1.31527	79.9455	105.15
ENSMUSG00000031902	Nfatc3	0.242913	0.999923	1.12169	1.12169	2933.93	2615.64
ENSMUSG00000030737	Slco2b1	0.24299	0.999923	0.650225	-1.53793	58.7811	90.4012
ENSMUSG00000035505	Cox18	0.243155	0.999923	1.2371	1.2371	351.866	284.429
ENSMUSG00000120995	Gm51425	0.243223	0.999923	1.13205	1.13205	317.139	280.147
ENSMUSG00000121129	---	0.243268	0.999923	0.749485	-1.33425	9.81001	13.089
ENSMUSG00000026817	Ak1	0.243364	0.999923	0.668131	-1.49671	616.199	922.273
ENSMUSG00000059842	Zfp341	0.243601	0.999923	1.2004	1.2004	80.852	67.3541
ENSMUSG00000024897	Apba1	0.243793	0.999923	0.627872	-1.59268	56.9642	90.7258
ENSMUSG00000072623	Zfp9	0.244063	0.999923	0.749368	-1.33446	203.7	271.829
ENSMUSG00000029993	Nfu1	0.244067	0.999923	1.18052	1.18052	336.221	284.808
ENSMUSG00000026856	Dolpp1	0.244085	0.999923	1.12933	1.12933	218.346	193.342
ENSMUSG00000044221	Grsf1	0.244102	0.999923	0.891101	-1.12221	2737.89	3072.48
ENSMUSG00000083774	Gm7180	0.24411	0.999923	1.15974	1.15974	147.99	127.606
ENSMUSG00000049878	Rlf	0.244139	0.999923	0.873053	-1.14541	3215.31	3682.84
ENSMUSG00000051256	Jagn1	0.244218	0.999923	1.20143	1.20143	632.741	526.658
ENSMUSG00000057396	Zfp759	0.24437	0.999923	1.18822	1.18822	238.873	201.034
ENSMUSG00000024043	Arhgap28	0.244453	0.999923	1.28504	1.28504	258.096	200.847
ENSMUSG00000037936	Scarb1	0.24463	0.999923	1.22295	1.22295	2470.79	2020.35
ENSMUSG00000053286	Trmt1l	0.244746	0.999923	1.16903	1.16903	566.837	484.876
ENSMUSG00000094973	Eif4a3l1	0.244998	0.999923	0.805853	-1.24092	1.5185	1.88434
ENSMUSG00000049119	Fam110b	0.245121	0.999923	0.686269	-1.45715	62.1064	90.4987
ENSMUSG00000015568	Lpl	0.245332	0.999923	3.15162	3.15162	2111.99	670.127
ENSMUSG00000082475	Gm7206	0.245413	0.999923	1.35947	1.35947	9.88686	7.27258
ENSMUSG00000014905	Dnajb9	0.245567	0.999923	0.805695	-1.24116	628.161	779.65
ENSMUSG00000035000	Dpp4	0.245907	0.999923	1.30059	1.30059	170.376	130.999
ENSMUSG00000038156	Spon1	0.246014	0.999923	0.610863	-1.63703	1265.98	2072.45
ENSMUSG00000107596	Gm18913	0.246093	0.999923	1.2345	1.2345	78.1556	63.3093
ENSMUSG00000053483	Usp21	0.246211	0.999923	0.890407	-1.12308	340.173	382.042
ENSMUSG00000022594	Lynx1	0.246311	0.999923	0.695298	-1.43823	176.38	253.676
ENSMUSG00000040936	Ulk4	0.246362	0.999923	1.22374	1.22374	176.658	144.358
ENSMUSG00000103103	4833445I07Rik	0.246363	0.999923	1.15352	1.15352	107.004	92.7631
ENSMUSG00000069237	Fam8a1	0.246469	0.999923	0.859435	-1.16356	1515.45	1763.31
ENSMUSG00000008206	Cers4	0.246547	0.999923	1.4708	1.4708	44.0377	29.9413
ENSMUSG00000020263	Appl2	0.246995	0.999923	0.715821	-1.397	2065.45	2885.43
ENSMUSG00000041926	Rnpep	0.247038	0.999923	1.1415	1.1415	1015.84	889.918
ENSMUSG00000020319	Wdpcp	0.247271	0.999923	0.818597	-1.2216	94.7189	115.709
ENSMUSG00000021715	Cwc27	0.247308	0.999923	0.90813	-1.10116	395.658	435.684
ENSMUSG00000039879	Heca	0.247403	0.999923	0.865133	-1.15589	3107.12	3591.49
ENSMUSG00000038122	Tbc1d32	0.247444	0.999923	0.851939	-1.17379	626.827	735.765
ENSMUSG00000060923	Acyp2	0.247473	0.999923	1.33471	1.33471	73.0873	54.7591
ENSMUSG00000059658	Mif-ps6	0.247523	0.999923	1.24097	1.24097	49.4126	39.8177
ENSMUSG00000042178	Armc5	0.247553	0.999923	1.17876	1.17876	320.987	272.308
ENSMUSG00000052291	5330438D12Rik	0.24763	0.999923	0.747775	-1.3373	35.5535	47.5457
ENSMUSG00000019987	Arg1	0.247682	0.999923	0.665074	-1.50359	2530.22	3804.42
ENSMUSG00000035992	Fnip1	0.247743	0.999923	0.844114	-1.18467	2511.08	2974.81
ENSMUSG00000103715	4933431K14Rik	0.247766	0.999923	0.687988	-1.45351	48.7673	70.8839
ENSMUSG00000022199	Slc22a17	0.247778	0.999923	0.685743	-1.45827	61.0605	89.0429
ENSMUSG00000041961	Znrf3	0.247937	0.999923	0.810988	-1.23306	762.05	939.656
ENSMUSG00000032218	Ccnb2	0.247971	0.999923	0.89411	-1.11843	576.002	644.219
ENSMUSG00000033294	Noc4l	0.248038	0.999923	1.18009	1.18009	1089.67	923.377
ENSMUSG00000025228	Actr1a	0.248102	0.999923	1.16022	1.16022	2738.25	2360.11
ENSMUSG00000032547	Ryk	0.248115	0.999923	0.885434	-1.12939	2449.4	2766.33
ENSMUSG00000097141	Gm10524	0.248127	0.999923	0.780287	-1.28158	108.861	139.514
ENSMUSG00000022419	Deptor	0.248249	0.999923	0.498485	-2.00608	4266.06	8558.05
ENSMUSG00000039103	Nexn	0.248325	0.999923	1.19	1.19	143.106	120.256
ENSMUSG00000024906	Mus81	0.248328	0.999923	1.15701	1.15701	273.918	236.746
ENSMUSG00000024691	Fam111a	0.248625	0.999923	1.3752	1.3752	2096.64	1524.61
ENSMUSG00000097748	Gm26533	0.248792	0.999923	0.73724	-1.35641	4.33123	5.87493
ENSMUSG00000071657	Bscl2	0.248949	0.999923	1.26799	1.26799	465.446	367.074
ENSMUSG00000032905	Atg12	0.249058	0.999923	0.857854	-1.1657	881.878	1028.01
ENSMUSG00000071337	Tia1	0.249066	0.999923	0.877533	-1.13956	2884.35	3286.88
ENSMUSG00000042492	Tbc1d10b	0.249248	0.999923	1.1707	1.1707	1369.41	1169.73
ENSMUSG00000019194	Scn1b	0.24932	0.999923	0.792576	-1.26171	82.251	103.777
ENSMUSG00000034880	Mrpl34	0.249392	0.999923	1.25434	1.25434	515.342	410.848
ENSMUSG00000114771	Gm49064	0.249414	0.999923	1.29632	1.29632	9.06798	6.99515
ENSMUSG00000000318	Clec10a	0.249425	0.999923	0.558041	-1.79198	34.4052	61.6535
ENSMUSG00000023982	Guca1a	0.24955	0.999923	1.28319	1.28319	18.1084	14.112
ENSMUSG00000027797	Dclk1	0.249727	0.999923	0.611584	-1.6351	262.821	429.738
ENSMUSG00000040209	Zfp704	0.249821	0.999923	0.859696	-1.1632	5170.71	6014.58
ENSMUSG00000026918	Brd3	0.249978	0.999923	0.924243	-1.08197	1991.04	2154.23
ENSMUSG00000020590	Snx13	0.250101	0.999923	0.768153	-1.30182	2256.07	2937.01
ENSMUSG00000021958	Pinx1	0.250127	0.999923	1.22704	1.22704	216.883	176.753
ENSMUSG00000032959	Pebp1	0.250465	0.999923	1.13116	1.13116	3529.57	3120.3
ENSMUSG00000026565	Pou2f1	0.250629	0.999923	0.907712	-1.10167	2198.82	2422.38
ENSMUSG00000097503	3110045C21Rik	0.250661	0.999923	1.33186	1.33186	2.03055	1.5246
ENSMUSG00000031584	Gsr	0.25067	0.999923	1.32629	1.32629	4649.21	3505.44
ENSMUSG00000020211	Sf3a2	0.250994	0.999923	1.13943	1.13943	975.093	855.77
ENSMUSG00000030725	Lipt2	0.251106	0.999923	1.19419	1.19419	77.1714	64.6225
ENSMUSG00000000296	Tpd52l1	0.251107	0.999923	0.615639	-1.62433	111.511	181.13
ENSMUSG00000022223	Sdr39u1	0.251347	0.999923	1.28927	1.28927	231.695	179.71
ENSMUSG00000035268	Pkig	0.251354	0.999923	1.19919	1.19919	505.29	421.359
ENSMUSG00000062822	4833420G17Rik	0.251409	0.999923	0.888273	-1.12578	1296.3	1459.35
ENSMUSG00000037820	Tgm2	0.25143	0.999923	1.39713	1.39713	6893.37	4933.96
ENSMUSG00000009995	Tafazzin	0.251615	0.999923	0.83898	-1.19192	568.793	677.958
ENSMUSG00000022960	Donson	0.251684	0.999923	1.23612	1.23612	435.866	352.608
ENSMUSG00000069094	Pde7a	0.251811	0.999923	1.22122	1.22122	3193.98	2615.39
ENSMUSG00000041921	Metap1d	0.251877	0.999923	0.837355	-1.19424	176.197	210.421
ENSMUSG00000107096	Gm43597	0.25192	0.999923	0.731178	-1.36766	84.2965	115.289
ENSMUSG00000048118	Arid4a	0.252197	0.999923	0.895788	-1.11634	1587.8	1772.52
ENSMUSG00000118491	Gm44505	0.25223	0.999923	1.56702	1.56702	31.1522	19.8799
ENSMUSG00000032400	Zwilch	0.252299	0.999923	1.16099	1.16099	639.316	550.663
ENSMUSG00000021767	Kat6b	0.252304	0.999923	0.878161	-1.13874	1830.13	2084.04
ENSMUSG00000019254	Ppp1r12c	0.252341	0.999923	1.11798	1.11798	957.436	856.397
ENSMUSG00000020473	Aebp1	0.252475	0.999923	0.7536	-1.32696	3719.78	4936.01
ENSMUSG00000031148	Gpkow	0.252541	0.999923	1.11133	1.11133	939.896	845.743
ENSMUSG00000028992	Nmnat1	0.252658	0.999923	1.12923	1.12923	252.884	223.943
ENSMUSG00000039178	Tbc1d19	0.25267	0.999923	0.891802	-1.12132	230.922	258.939
ENSMUSG00000057322	Rpl38	0.252675	0.999923	0.870391	-1.14891	1342.07	1541.91
ENSMUSG00000045441	Gprin3	0.252676	0.999923	1.50505	1.50505	749.566	498.034
ENSMUSG00000037296	Lsm1	0.2527	0.999923	1.17471	1.17471	450.883	383.824
ENSMUSG00000032469	Dbr1	0.25274	0.999923	1.10674	1.10674	564.132	509.722
ENSMUSG00000034035	Ccdc17	0.252802	0.999923	0.693089	-1.44282	13.8501	19.9831
ENSMUSG00000048163	Selplg	0.252819	0.999923	1.58493	1.58493	174.364	110.014
ENSMUSG00000031357	Syap1	0.252915	0.999923	0.872251	-1.14646	774.132	887.51
ENSMUSG00000027030	Stk39	0.252965	0.999923	0.780935	-1.28052	985.841	1262.39
ENSMUSG00000020982	Nemf	0.252979	0.999923	0.92544	-1.08057	2494.96	2695.97
ENSMUSG00000082035	Rpl17-ps8	0.253184	0.999923	0.867369	-1.15291	8306.2	9576.32
ENSMUSG00000024785	Rcl1	0.253197	0.999923	1.16014	1.16014	1182.4	1019.19
ENSMUSG00000043300	B3galnt1	0.253232	0.999923	0.803625	-1.24436	49.9275	62.1279
ENSMUSG00000024781	Lipa	0.253253	0.999923	1.81288	1.81288	4335.66	2391.59
ENSMUSG00000018593	Sparc	0.253265	0.999923	0.774991	-1.29034	6107.27	7880.44
ENSMUSG00000041231	Ublcp1	0.253315	0.999923	1.13618	1.13618	334.739	294.618
ENSMUSG00000022811	Zfp148	0.253481	0.999923	0.885059	-1.12987	6049.3	6834.91
ENSMUSG00000034037	Fgd5	0.25351	0.999923	1.69102	1.69102	276.474	163.495
ENSMUSG00000027555	Car13	0.25351	0.999923	1.32618	1.32618	661.92	499.119
ENSMUSG00000022035	Ccdc25	0.253719	0.999923	1.15834	1.15834	638.954	551.61
ENSMUSG00000086583	Gm15500	0.253831	0.999923	0.880122	-1.13621	30867.6	35072
ENSMUSG00000025492	Ifitm3	0.253954	0.999923	1.26988	1.26988	5901.84	4647.56
ENSMUSG00000006705	Pknox1	0.254222	0.999923	1.11599	1.11599	604.839	541.976
ENSMUSG00000091811	Inafm1	0.25426	0.999923	0.825011	-1.21211	64.4317	78.098
ENSMUSG00000003031	Cdkn1b	0.254285	0.999923	0.828554	-1.20692	2126.3	2566.27
ENSMUSG00000108037	Gm44597	0.2543	0.999923	0.826701	-1.20963	153.898	186.159
ENSMUSG00000024462	Gabbr1	0.254301	0.999923	0.755893	-1.32294	44.8293	59.3064
ENSMUSG00000002728	Naa20	0.254387	0.999923	1.16069	1.16069	1002.38	863.606
ENSMUSG00000075602	Ly6a	0.25444	0.999923	1.21403	1.21403	7785.23	6412.72
ENSMUSG00000001493	Meox1	0.254626	0.999923	0.731147	-1.36771	45.6086	62.3795
ENSMUSG00000038214	Bend3	0.254718	0.999923	1.13111	1.13111	1400.95	1238.56
ENSMUSG00000085337	Gm15964	0.254735	0.999923	1.22329	1.22329	88.6943	72.5049
ENSMUSG00000001998	Ap4e1	0.254744	0.999923	0.913073	-1.0952	1022.26	1119.58
ENSMUSG00000036501	Fam13b	0.254793	0.999923	0.861501	-1.16077	1279.81	1485.56
ENSMUSG00000090641	Zfp712	0.255273	0.999923	0.861817	-1.16034	89.3334	103.657
ENSMUSG00000040033	Stat2	0.255283	0.999923	1.4582	1.4582	1116.91	765.953
ENSMUSG00000081895	Rpl17-ps10	0.255289	0.999923	0.861883	-1.16025	3591.83	4167.42
ENSMUSG00000004865	Srpk1	0.255346	0.999923	1.11183	1.11183	3405.3	3062.78
ENSMUSG00000115116	Gm46496	0.255352	0.999923	1.34797	1.34797	18.0827	13.4148
ENSMUSG00000030493	Faap24	0.255393	0.999923	1.43426	1.43426	461.965	322.092
ENSMUSG00000074743	Thbd	0.255504	0.999923	1.94176	1.94176	363.084	186.987
ENSMUSG00000007987	Ift22	0.25554	0.999923	0.886056	-1.1286	151.971	171.514
ENSMUSG00000028124	Gclm	0.255547	0.999923	1.17092	1.17092	1107.43	945.78
ENSMUSG00000037315	Jade3	0.255601	0.999923	1.20534	1.20534	1370.92	1137.37
ENSMUSG00000034993	Vat1	0.255805	0.999923	0.794519	-1.25862	2560.52	3222.73
ENSMUSG00000007097	Atp1a2	0.255869	0.999923	0.41392	-2.41593	840.666	2030.99
ENSMUSG00000022386	Trmu	0.256015	0.999923	0.792658	-1.26158	236.912	298.884
ENSMUSG00000039148	Sart1	0.25614	0.999923	1.13677	1.13677	1156.68	1017.51
ENSMUSG00000021573	Tppp	0.256208	0.999923	0.31999	-3.12509	158.5	495.328
ENSMUSG00000026127	Imp4	0.256451	0.999923	1.12196	1.12196	2136.49	1904.24
ENSMUSG00000022962	Gart	0.256494	0.999923	1.17079	1.17079	3702.44	3162.36
ENSMUSG00000074802	Gas2l3	0.25656	0.999923	0.865451	-1.15547	951.206	1099.09
ENSMUSG00000032860	P2ry2	0.256938	0.999923	1.51905	1.51905	299.544	197.191
ENSMUSG00000018800	Abca5	0.257159	0.999923	0.677746	-1.47548	863.756	1274.45
ENSMUSG00000117819	Gm50253	0.257274	0.999923	0.71872	-1.39136	48.6651	67.7107
ENSMUSG00000096199	Ptrhd1	0.257382	0.999923	1.13749	1.13749	185.703	163.256
ENSMUSG00000087367	Gm15491	0.257466	0.999923	1.30984	1.30984	23.4385	17.8942
ENSMUSG00000048376	F2r	0.257715	0.999923	1.21947	1.21947	3573.09	2930.03
ENSMUSG00000056612	Ppp1r14b	0.257827	0.999923	1.17856	1.17856	1150.21	975.945
ENSMUSG00000046186	Cd109	0.257931	0.999923	0.639296	-1.56422	3564.85	5576.22
ENSMUSG00000027346	Gpcpd1	0.25796	0.999923	0.704141	-1.42017	846.744	1202.52
ENSMUSG00000031246	Sh3bgrl	0.257984	0.999923	0.89606	-1.116	5070.4	5658.55
ENSMUSG00000015396	Cd83	0.258168	0.999923	0.780741	-1.28083	37.229	47.6841
ENSMUSG00000021831	Ero1a	0.258213	0.999923	0.756443	-1.32198	5920.27	7826.46
ENSMUSG00000049517	Rps23	0.258268	0.999923	0.90044	-1.11057	5771.03	6409.12
ENSMUSG00000024858	Grk2	0.258347	0.999923	1.14383	1.14383	1926.48	1684.24
ENSMUSG00000085169	Gm10785	0.258474	0.999923	1.18539	1.18539	731.415	617.024
ENSMUSG00000040270	Bach2	0.258496	0.999923	0.50305	-1.98788	564.647	1122.45
ENSMUSG00000045658	Pid1	0.258645	0.999923	0.846565	-1.18124	184.378	217.795
ENSMUSG00000035637	Grhpr	0.258701	0.999923	0.804859	-1.24245	594.643	738.817
ENSMUSG00000022307	Oxr1	0.258943	0.999923	0.72274	-1.38362	3998.46	5532.37
ENSMUSG00000017858	Ift52	0.25909	0.999923	0.871446	-1.14752	326.084	374.187
ENSMUSG00000027599	Armc1	0.259193	0.999923	1.13311	1.13311	1197.12	1056.49
ENSMUSG00000041408	Wapl	0.25933	0.999923	0.936149	-1.06821	9061.86	9679.93
ENSMUSG00000073985	Gm10602	0.259495	0.999923	0.59129	-1.69122	72.8398	123.188
ENSMUSG00000021900	Btd	0.259506	0.999923	0.890692	-1.12272	199.859	224.386
ENSMUSG00000020185	E2f7	0.259809	0.999923	1.21699	1.21699	337.237	277.108
ENSMUSG00000053536	Cstf2t	0.259846	0.999923	1.39822	1.39822	2077.63	1485.91
ENSMUSG00000103793	Pcdhga6	0.259878	0.999923	0.657641	-1.52059	796.808	1211.62
ENSMUSG00000007039	Ddah2	0.259916	0.999923	0.71983	-1.38922	178.371	247.796
ENSMUSG00000024346	Pfdn1	0.260062	0.999923	0.912525	-1.09586	902.191	988.675
ENSMUSG00000023175	Bsg	0.260203	0.999923	0.837873	-1.1935	8238.58	9832.73
ENSMUSG00000059325	Hopx	0.260405	0.999923	1.27202	1.27202	63.8355	50.1843
ENSMUSG00000089739	Gm20431	0.260415	0.999923	0.828414	-1.20713	691.831	835.128
ENSMUSG00000054945	Gm9958	0.260486	0.999923	0.784571	-1.27458	63.3422	80.7349
ENSMUSG00000015766	Eps8	0.260686	0.999923	0.798535	-1.25229	1939.05	2428.26
ENSMUSG00000018672	Copz2	0.260789	0.999923	0.662903	-1.50852	194.094	292.795
ENSMUSG00000030298	Sec13	0.260898	0.999923	1.13386	1.13386	1543.18	1361
ENSMUSG00000018427	Ypel2	0.260914	0.999923	0.768338	-1.30151	473.417	616.157
ENSMUSG00000006010	Odr4	0.261053	0.999923	0.761482	-1.31323	1384.18	1817.74
ENSMUSG00000058546	Rpl23a	0.2611	0.999923	0.862237	-1.15977	1494.37	1733.13
ENSMUSG00000027164	Traf6	0.261149	0.999923	0.903877	-1.10635	1678.52	1857.02
ENSMUSG00000045382	Cxcr4	0.261372	0.999923	0.660786	-1.51335	291.606	441.301
ENSMUSG00000026349	Ccnt2	0.261383	0.999923	0.922098	-1.08448	2826.89	3065.72
ENSMUSG00000041957	Pkp2	0.261411	0.999923	1.25472	1.25472	692.088	551.588
ENSMUSG00000038058	Nod1	0.261417	0.999923	1.16711	1.16711	273.508	234.347
ENSMUSG00000114995	Gm49284	0.261471	0.999923	0.772414	-1.29464	69.7995	90.3653
ENSMUSG00000034614	Pik3ip1	0.261652	0.999923	0.588339	-1.6997	332.776	565.619
ENSMUSG00000044308	Ubr3	0.261668	0.999923	0.882626	-1.13298	5309.89	6016.01
ENSMUSG00000006463	Zdhhc24	0.261683	0.999923	1.24449	1.24449	420.499	337.889
ENSMUSG00000020621	Rdh14	0.261783	0.999923	0.833008	-1.20047	232.273	278.837
ENSMUSG00000027223	Mapk8ip1	0.261821	0.999923	0.592122	-1.68884	124.667	210.542
ENSMUSG00000031657	Heatr3	0.261849	0.999923	1.21352	1.21352	1970.88	1624.1
ENSMUSG00000036356	Csgalnact1	0.261913	0.999923	0.689488	-1.45035	371.282	538.49
ENSMUSG00000022114	Spry2	0.261973	0.999923	0.805987	-1.24071	1056.01	1310.2
ENSMUSG00000002847	Pla1a	0.262185	0.999923	1.33837	1.33837	530.059	396.048
ENSMUSG00000032512	Wdr48	0.26225	0.999923	0.919788	-1.08721	2138.55	2325.05
ENSMUSG00000061273	Mmgt1	0.262302	0.999923	0.77602	-1.28863	2379.7	3066.54
ENSMUSG00000073427	Gm4924	0.262324	0.999923	0.846718	-1.18103	351.416	415.033
ENSMUSG00000031823	Zdhhc7	0.262344	0.999923	1.14144	1.14144	743.941	651.758
ENSMUSG00000026548	Slamf9	0.262502	0.999923	1.41866	1.41866	45.7145	32.2237
ENSMUSG00000032567	Aste1	0.262627	0.999923	1.11544	1.11544	225.004	201.717
ENSMUSG00000009927	Rps25	0.262787	0.999923	0.896176	-1.11585	5267.77	5878.06
ENSMUSG00000034189	Hsdl1	0.263095	0.999923	1.16471	1.16471	870.73	747.596
ENSMUSG00000068246	Apol9b	0.263209	0.999923	1.50301	1.50301	1819.98	1210.89
ENSMUSG00000096795	Zfp433	0.263328	0.999923	0.878948	-1.13772	364.884	415.137
ENSMUSG00000000148	Brat1	0.263754	0.999923	1.10792	1.10792	717.087	647.24
ENSMUSG00000054675	Tmem119	0.263882	0.999923	0.686634	-1.45638	200.618	292.177
ENSMUSG00000051224	Tceanc	0.263895	0.999923	0.895043	-1.11726	341.662	381.727
ENSMUSG00000052906	Ubxn8	0.263956	0.999923	1.18502	1.18502	769.79	649.599
ENSMUSG00000031934	Panx1	0.264162	0.999923	1.19093	1.19093	297.696	249.968
ENSMUSG00000049804	Armcx4	0.264427	0.999923	1.58579	1.58579	840.988	530.327
ENSMUSG00000020075	Ddx21	0.264778	0.999923	1.14302	1.14302	13136.1	11492.5
ENSMUSG00000027076	Timm10	0.264807	0.999923	1.13684	1.13684	325.177	286.036
ENSMUSG00000030287	Itpr2	0.264846	0.999923	1.29408	1.29408	1920.22	1483.85
ENSMUSG00000097042	Gm17491	0.265181	0.999923	0.799252	-1.25117	298.176	373.069
ENSMUSG00000005575	Ube2m	0.265183	0.999923	1.18046	1.18046	1431.76	1212.88
ENSMUSG00000002345	Borcs8	0.265361	0.999923	1.1397	1.1397	318.697	279.634
ENSMUSG00000020849	Ywhae	0.265458	0.999923	0.92381	-1.08247	8959.61	9698.54
ENSMUSG00000021754	Map3k1	0.265561	0.999923	0.722571	-1.38395	5044.2	6980.9
ENSMUSG00000027865	Gdap2	0.265718	0.999923	1.10033	1.10033	453.402	412.062
ENSMUSG00000029309	Sparcl1	0.265825	0.999923	1.33226	1.33226	4734.05	3553.39
ENSMUSG00000116145	5730521K06Rik	0.26594	0.999923	0.659717	-1.5158	39.5811	59.9971
ENSMUSG00000112218	Gm18726	0.266129	0.999923	1.2201	1.2201	28.6711	23.4989
ENSMUSG00000006418	Rnf114	0.266149	0.999923	1.15791	1.15791	2395.94	2069.2
ENSMUSG00000050912	Tmem123	0.266244	0.999923	0.918641	-1.08856	3439.33	3743.94
ENSMUSG00000073725	Lmbrd1	0.266275	0.999923	0.832387	-1.20136	1061.26	1274.96
ENSMUSG00000042670	Immp1l	0.266277	0.999923	0.849309	-1.17743	132.533	156.048
ENSMUSG00000025010	Ccnj	0.266411	0.999923	1.20785	1.20785	449.327	372.005
ENSMUSG00000022474	Pmm1	0.266486	0.999923	0.747989	-1.33692	321.106	429.292
ENSMUSG00000038861	Pi4kb	0.266646	0.999923	1.11171	1.11171	1159.81	1043.26
ENSMUSG00000032177	Pde4a	0.266649	0.999923	0.686075	-1.45757	395.447	576.39
ENSMUSG00000025880	Smad7	0.26671	0.999923	0.775482	-1.28952	497.942	642.106
ENSMUSG00000024436	Mrps18b	0.266761	0.999923	1.12881	1.12881	741.166	656.591
ENSMUSG00000083061	Gm12191	0.266781	0.999923	0.891934	-1.12116	2871.39	3219.28
ENSMUSG00000003153	Slc2a3	0.267015	0.999923	0.685234	-1.45936	115.9	169.139
ENSMUSG00000027199	Gatm	0.267239	0.999923	1.17074	1.17074	2216.9	1893.59
ENSMUSG00000032350	Gclc	0.267405	0.999923	1.14929	1.14929	1238.86	1077.93
ENSMUSG00000075010	AW112010	0.267537	0.999923	1.53975	1.53975	113.911	73.9799
ENSMUSG00000028999	Rint1	0.267599	0.999923	0.870194	-1.14917	821.201	943.698
ENSMUSG00000064267	Hvcn1	0.267611	0.999923	1.45403	1.45403	137.413	94.5044
ENSMUSG00000059895	Ptp4a3	0.267688	0.999923	0.835092	-1.19747	766.132	917.422
ENSMUSG00000024383	Map3k2	0.267736	0.999923	0.88017	-1.13614	2954.58	3356.83
ENSMUSG00000026842	Abl1	0.26779	0.999923	0.908874	-1.10026	4070.77	4478.91
ENSMUSG00000095478	Gm9824	0.267852	0.999923	1.1542	1.1542	821.776	711.986
ENSMUSG00000026878	Rab14	0.267927	0.999923	0.921561	-1.08512	3898	4229.78
ENSMUSG00000032475	Nck1	0.267992	0.999923	0.867931	-1.15217	1056.68	1217.47
ENSMUSG00000029772	Ahcyl2	0.268466	0.999923	1.26874	1.26874	1104.18	870.302
ENSMUSG00000032580	Rbm5	0.268618	0.999923	0.916247	-1.09141	2796.73	3052.37
ENSMUSG00000026620	Mark1	0.268654	0.999923	0.742032	-1.34765	293.297	395.262
ENSMUSG00000021917	Spcs1	0.268718	0.999923	0.848035	-1.1792	1561.06	1840.79
ENSMUSG00000097564	C430014B12Rik	0.268765	0.999923	1.25001	1.25001	8.02281	6.41822
ENSMUSG00000049643	2310022A10Rik	0.268854	0.999923	1.25376	1.25376	388.584	309.936
ENSMUSG00000060938	Rpl26	0.268891	0.999923	0.876033	-1.14151	6780.94	7740.5
ENSMUSG00000022216	Psme1	0.269017	0.999923	1.29645	1.29645	1418.54	1094.17
ENSMUSG00000045671	Spred2	0.269049	0.999923	0.851764	-1.17403	1063.14	1248.16
ENSMUSG00000045312	Lhfpl2	0.269134	0.999923	0.801322	-1.24794	1497.62	1868.94
ENSMUSG00000035967	Ints6l	0.269196	0.999923	0.685933	-1.45787	298.348	434.952
ENSMUSG00000078816	Prkcg	0.269288	0.999923	0.808488	-1.23688	15.6211	19.3214
ENSMUSG00000017167	Cntnap1	0.2693	0.999923	0.727816	-1.37397	29.9496	41.15
ENSMUSG00000097119	B230354K17Rik	0.269435	0.999923	0.896641	-1.11527	1158.47	1292.01
ENSMUSG00000026034	Clk1	0.269458	0.999923	0.906679	-1.10293	3348.69	3693.35
ENSMUSG00000052681	Rap1b	0.26962	0.999923	0.485173	-2.06112	3837.05	7908.62
ENSMUSG00000034163	Zfc3h1	0.269694	0.999923	0.900999	-1.10988	3098.49	3438.95
ENSMUSG00000013629	Cad	0.270019	0.999923	1.16209	1.16209	7740.06	6660.47
ENSMUSG00000043644	0610009L18Rik	0.270094	0.999923	0.721338	-1.38631	15.5357	21.5373
ENSMUSG00000070730	Rmdn3	0.270372	0.999923	1.10948	1.10948	811.648	731.556
ENSMUSG00000055200	Sertad3	0.270416	0.999923	0.814177	-1.22823	77.4388	95.1129
ENSMUSG00000028134	Ptbp2	0.270434	0.999923	0.867617	-1.15258	1825.99	2104.6
ENSMUSG00000024644	Cndp2	0.270489	0.999923	1.20219	1.20219	756.099	628.934
ENSMUSG00000031133	Arhgef6	0.270558	0.999923	1.74242	1.74242	838.392	481.165
ENSMUSG00000116757	Gm4786	0.270609	0.999923	0.647942	-1.54335	26.3938	40.7348
ENSMUSG00000118132	4833408A19Rik	0.270672	0.999923	1.4493	1.4493	12.7297	8.78336
ENSMUSG00000038175	Mylip	0.270864	0.999923	0.747515	-1.33777	572.02	765.228
ENSMUSG00000098557	Kctd12	0.270878	0.999923	0.800665	-1.24896	1695.56	2117.69
ENSMUSG00000033191	Tie1	0.270927	0.999923	1.42608	1.42608	301.6	211.489
ENSMUSG00000014329	Bicc1	0.271005	0.999923	0.764939	-1.30729	252.849	330.547
ENSMUSG00000034854	Mfsd12	0.271106	0.999923	1.12069	1.12069	986.134	879.936
ENSMUSG00000032064	Dixdc1	0.271132	0.999923	0.560841	-1.78304	755.93	1347.85
ENSMUSG00000080921	Rpl38-ps2	0.27114	0.999923	0.863556	-1.158	439.773	509.258
ENSMUSG00000075706	Gpx4	0.27138	0.999923	1.10532	1.10532	511.454	462.721
ENSMUSG00000003345	Csnk1g2	0.271519	0.999923	0.926156	-1.07973	2252.45	2432.04
ENSMUSG00000034858	Fam214a	0.271646	0.999923	0.756828	-1.3213	641.885	848.125
ENSMUSG00000120681	---	0.271697	0.999923	0.769628	-1.29933	46.6428	60.6043
ENSMUSG00000036067	Slc2a6	0.271764	0.999923	1.69412	1.69412	120.373	71.0533
ENSMUSG00000070572	Trmt112-ps2	0.271785	0.999923	1.16393	1.16393	161.259	138.547
ENSMUSG00000020561	Polr1f	0.27198	0.999923	0.906373	-1.1033	1742.29	1922.27
ENSMUSG00000024959	Bad	0.272425	0.999923	1.18334	1.18334	272.029	229.883
ENSMUSG00000031393	Mecp2	0.27244	0.999923	0.876375	-1.14106	1636.26	1867.07
ENSMUSG00000099908	Gm28539	0.2725	0.999923	1.37644	1.37644	1158.74	841.838
ENSMUSG00000020649	Rrm2	0.272505	0.999923	1.31545	1.31545	1825.08	1387.41
ENSMUSG00000057605	Gm6807	0.272575	0.999923	0.864834	-1.15629	106.377	123.003
ENSMUSG00000031546	Gins4	0.272676	0.999923	1.18404	1.18404	649.422	548.479
ENSMUSG00000024387	Csnk2b	0.272802	0.999923	1.09459	1.09459	1115.55	1019.14
ENSMUSG00000083449	Gm13487	0.272938	0.999923	0.819693	-1.21997	146.579	178.822
ENSMUSG00000032085	Tagln	0.273214	0.999923	0.698719	-1.43119	331.139	473.923
ENSMUSG00000114133	Btf3l4b	0.273275	0.999923	0.883869	-1.13139	1110.09	1255.95
ENSMUSG00000030878	Cdr2	0.273565	0.999923	1.29294	1.29294	264.733	204.753
ENSMUSG00000071855	Ccdc112	0.273599	0.999923	0.797801	-1.25345	62.8504	78.7796
ENSMUSG00000075595	Zfp652	0.273681	0.999923	0.813002	-1.23001	4302.02	5291.52
ENSMUSG00000000884	Gnb1l	0.273686	0.999923	1.28834	1.28834	151.844	117.86
ENSMUSG00000018999	Slc35b4	0.273832	0.999923	1.16472	1.16472	546.729	469.408
ENSMUSG00000110355	Gm7514	0.273835	0.999923	0.837347	-1.19425	16.523	19.7326
ENSMUSG00000030084	Plxna1	0.273912	0.999923	1.27403	1.27403	4986.09	3913.64
ENSMUSG00000022751	Nit2	0.27412	0.999923	1.11579	1.11579	512.133	458.989
ENSMUSG00000106035	Gm43545	0.274184	0.999923	0.868308	-1.15167	57.7187	66.4726
ENSMUSG00000053198	Prx	0.274187	0.999923	1.17982	1.17982	219.988	186.459
ENSMUSG00000024997	Prdx3	0.27425	0.999923	1.21979	1.21979	2132.69	1748.41
ENSMUSG00000032076	Cadm1	0.274329	0.999923	1.19039	1.19039	2082.41	1749.36
ENSMUSG00000038429	Usp5	0.274416	0.999923	1.13581	1.13581	2949.47	2596.8
ENSMUSG00000112964	E430024I08Rik	0.274584	0.999923	0.893473	-1.11923	629.343	704.378
ENSMUSG00000118383	Gm50321	0.274713	0.999923	1.27751	1.27751	215.894	168.996
ENSMUSG00000009406	Elk1	0.274777	0.999923	0.856915	-1.16698	324.406	378.574
ENSMUSG00000033610	Pank1	0.274815	0.999923	1.39791	1.39791	292.599	209.311
ENSMUSG00000046295	Ankle1	0.274827	0.999923	1.23451	1.23451	145.457	117.826
ENSMUSG00000048040	Arxes2	0.274877	0.999923	0.740633	-1.3502	70.0515	94.5833
ENSMUSG00000025722	Wdr73	0.2749	0.999923	1.10641	1.10641	646.347	584.182
ENSMUSG00000070392	Gm20634	0.274915	0.999923	1.19994	1.19994	348.72	290.615
ENSMUSG00000078429	Ctdsp2	0.275139	0.999923	0.849176	-1.17761	3421.81	4029.57
ENSMUSG00000029655	N4bp2l2	0.275292	0.999923	0.935429	-1.06903	3423.15	3659.44
ENSMUSG00000038644	Pold1	0.27538	0.999923	1.1766	1.1766	778.872	661.966
ENSMUSG00000042249	Grk3	0.275658	0.999923	0.378866	-2.63945	276.301	729.284
ENSMUSG00000043243	Niban3	0.275749	0.999923	1.2261	1.2261	81.4007	66.3897
ENSMUSG00000102234	Gm37885	0.275961	0.999923	0.629452	-1.58868	15.9754	25.3798
ENSMUSG00000029126	Nsg1	0.275982	0.999923	1.3871	1.3871	35.5946	25.6611
ENSMUSG00000026867	Gapvd1	0.276022	0.999923	0.933542	-1.07119	4056.96	4345.77
ENSMUSG00000018381	Abi3	0.276196	0.999923	1.52071	1.52071	123.389	81.1396
ENSMUSG00000018425	Dhx40	0.276462	0.999923	0.819807	-1.2198	1057.19	1289.56
ENSMUSG00000071650	Ganab	0.276475	0.999923	1.09816	1.09816	5552.22	5055.93
ENSMUSG00000068227	Il2rb	0.27652	0.999923	1.51265	1.51265	75.9312	50.1975
ENSMUSG00000104777	Gm4865	0.276681	0.999923	1.20118	1.20118	52.3552	43.5866
ENSMUSG00000006262	Mob1b	0.276701	0.999923	0.911646	-1.09692	3170.73	3478.03
ENSMUSG00000040506	Ambra1	0.276816	0.999923	0.912193	-1.09626	1183.32	1297.23
ENSMUSG00000003444	Med29	0.276827	0.999923	1.23129	1.23129	259.634	210.863
ENSMUSG00000035247	Hectd1	0.276837	0.999923	0.883601	-1.13173	17257.6	19531
ENSMUSG00000005533	Igf1r	0.276843	0.999923	0.783824	-1.2758	5224.62	6665.56
ENSMUSG00000034109	Golim4	0.276879	0.999923	0.904677	-1.10537	4023.45	4447.38
ENSMUSG00000065954	Tacc1	0.276946	0.999923	0.767964	-1.30214	2389.27	3111.17
ENSMUSG00000022941	Ripply3	0.276951	0.999923	1.26665	1.26665	45.4646	35.8937
ENSMUSG00000035885	Cox8a	0.277368	0.999923	1.19943	1.19943	2257.33	1882
ENSMUSG00000020460	Rps27a	0.277484	0.999923	0.892664	-1.12024	3023.89	3387.48
ENSMUSG00000036613	Eipr1	0.27771	0.999923	1.11687	1.11687	365.72	327.451
ENSMUSG00000042997	Nhlrc3	0.277713	0.999923	0.863583	-1.15797	928.584	1075.27
ENSMUSG00000052889	Prkcb	0.277853	0.999923	1.75553	1.75553	288.536	164.359
ENSMUSG00000036249	Rbm43	0.27814	0.999923	1.23228	1.23228	288.467	234.093
ENSMUSG00000029610	Aimp2	0.278261	0.999923	1.13304	1.13304	869.662	767.551
ENSMUSG00000030603	Psmc4	0.278312	0.999923	1.22109	1.22109	1097.87	899.088
ENSMUSG00000034636	Zyg11b	0.278337	0.999923	0.915125	-1.09275	2999.05	3277.21
ENSMUSG00000049800	Sertad2	0.278527	0.999923	0.90688	-1.10268	1971.52	2173.96
ENSMUSG00000026466	Tor1aip1	0.278581	0.999923	1.18711	1.18711	2037.81	1716.61
ENSMUSG00000008036	Ap2s1	0.278687	0.999923	1.1772	1.1772	715.434	607.742
ENSMUSG00000056592	Zfp658	0.278784	0.999923	0.838163	-1.19309	137.245	163.745
ENSMUSG00000030079	Ruvbl1	0.278822	0.999923	1.13992	1.13992	713.301	625.747
ENSMUSG00000071662	Polr2g	0.27883	0.999923	1.16886	1.16886	664.888	568.837
ENSMUSG00000006576	Slc4a3	0.279038	0.999923	0.658339	-1.51898	35.9107	54.5474
ENSMUSG00000028986	Klhl7	0.279304	0.999923	0.843451	-1.18561	839.081	994.82
ENSMUSG00000028688	Toe1	0.279313	0.999923	1.10503	1.10503	670.333	606.622
[truncated: 11,846 more rows]

## Sheet: 3. MSGE Her2
Gene ID	Gene name	P-value (Lung Met vs Primary)	FDR step up (Lung Met vs Primary)	Ratio (Lung Met vs Primary)	Fold change (Lung Met vs Primary)	LSMean(Lung Met) (Lung Met vs Primary)	LSMean(Primary) (Lung Met vs Primary)
ENSMUSG00000038007	Acer2	2.28093e-09	3.15818e-05	2.53036	2.53036	664.19	262.489
ENSMUSG00000001930	Vwf	1.12606e-08	7.79571e-05	8.693	8.693	954.157	109.761
ENSMUSG00000037405	Icam1	7.93506e-07	0.00216753	4.45553	4.45553	559.079	125.48
ENSMUSG00000015452	Ager	8.3159e-07	0.00216753	32.5538	32.5538	305.041	9.37035
ENSMUSG00000000753	Serpinf1	8.75858e-07	0.00216753	0.118411	-8.44515	122.363	1033.37
ENSMUSG00000005836	Gata6	9.39272e-07	0.00216753	4.50184	4.50184	25.7026	5.70935
ENSMUSG00000000392	Fap	3.26669e-06	0.00578347	0.34139	-2.9292	22.7807	66.7293
ENSMUSG00000057722	Lepr	3.3416e-06	0.00578347	3.2982	3.2982	367.169	111.324
ENSMUSG00000031740	Mmp2	8.51824e-06	0.0120792	0.195522	-5.1145	211.315	1080.77
ENSMUSG00000029648	Flt1	8.72396e-06	0.0120792	1.78148	1.78148	2049.48	1150.43
ENSMUSG00000019929	Dcn	1.09127e-05	0.0131128	0.167822	-5.9587	276.705	1648.8
ENSMUSG00000024087	Cyp1b1	1.16139e-05	0.0131128	0.116841	-8.55864	36.805	315.001
ENSMUSG00000121227	---	1.23116e-05	0.0131128	4.49288	4.49288	74.7445	16.6362
ENSMUSG00000057337	Chst3	1.33168e-05	0.0131703	5.15701	5.15701	94.6626	18.3561
ENSMUSG00000037206	Islr	1.74252e-05	0.0158965	0.212168	-4.71324	58.5633	276.023
ENSMUSG00000000318	Clec10a	1.83694e-05	0.0158965	0.1499	-6.67112	17.8028	118.764
ENSMUSG00000027750	Postn	2.20229e-05	0.017937	0.226457	-4.41585	2684.38	11853.8
ENSMUSG00000039004	Bmp6	2.51407e-05	0.0193388	2.27009	2.27009	91.9107	40.4877
ENSMUSG00000020154	Ptprb	3.09444e-05	0.0225503	2.49718	2.49718	4320.36	1730.1
ENSMUSG00000041378	Cldn5	4.05227e-05	0.0279427	3.30823	3.30823	124.457	37.6205
ENSMUSG00000002204	Napsa	4.23803e-05	0.0279427	14.5196	14.5196	158.589	10.9224
ENSMUSG00000022371	Col14a1	4.618e-05	0.0288762	0.236853	-4.22203	364.476	1538.83
ENSMUSG00000025931	Paqr8	4.79671e-05	0.0288762	3.78699	3.78699	126.438	33.3873
ENSMUSG00000079445	B3gnt7	5.1508e-05	0.0297158	2.74244	2.74244	124.991	45.5764
ENSMUSG00000040584	Abcb1a	6.06238e-05	0.0316557	2.79006	2.79006	254.924	91.3688
ENSMUSG00000037166	Ppp1r14a	6.22178e-05	0.0316557	3.8177	3.8177	7.87098	2.06171
ENSMUSG00000051669	AU021092	6.36397e-05	0.0316557	3.21141	3.21141	45.5222	14.1752
ENSMUSG00000000290	Itgb2	6.40156e-05	0.0316557	1.83725	1.83725	580.61	316.021
ENSMUSG00000027360	Hdc	7.48449e-05	0.0357346	6.35868	6.35868	61.3966	9.65556
ENSMUSG00000097451	Rian	8.32228e-05	0.0384101	0.169403	-5.90308	72.9753	430.779
ENSMUSG00000032827	Ppp1r9a	8.63663e-05	0.0385751	3.83687	3.83687	340.531	88.7522
ENSMUSG00000016194	Hsd11b1	9.51008e-05	0.0397093	4.08551	4.08551	315.161	77.1412
ENSMUSG00000027210	Meis2	9.73199e-05	0.0397093	3.13392	3.13392	90.1781	28.7748
ENSMUSG00000040829	Zmynd15	9.75095e-05	0.0397093	2.43213	2.43213	60.9406	25.0565
ENSMUSG00000026043	Col3a1	0.000108043	0.0427419	0.293282	-3.40969	5155.02	17577
ENSMUSG00000054252	Fgfr3	0.000112749	0.0433644	9.21673	9.21673	309.614	33.5926
ENSMUSG00000000093	Tbx2	0.000123942	0.0440172	2.88759	2.88759	64.912	22.4797
ENSMUSG00000035165	Kcne3	0.000124588	0.0440172	0.310794	-3.21757	20.8532	67.0964
ENSMUSG00000041134	Cyyr1	0.000126445	0.0440172	2.09178	2.09178	390.76	186.808
ENSMUSG00000066842	Hmcn1	0.000128098	0.0440172	2.46052	2.46052	1601.47	650.867
ENSMUSG00000033082	Clec1a	0.000133352	0.0440172	2.38437	2.38437	235.063	98.5847
ENSMUSG00000028874	Fgr	0.000135687	0.0440172	2.57575	2.57575	60.6644	23.5521
ENSMUSG00000053965	Pde5a	0.000136699	0.0440172	1.93711	1.93711	796.77	411.32
ENSMUSG00000020241	Col6a2	0.000144451	0.0451741	0.251968	-3.96876	672.031	2667.13
ENSMUSG00000036353	P2ry12	0.000146817	0.0451741	0.414821	-2.41068	49.5128	119.359
ENSMUSG00000042745	Id1	0.000159938	0.0481412	3.36852	3.36852	110.51	32.8068
ENSMUSG00000033327	Tnxb	0.000170624	0.0502651	0.118419	-8.44462	180.551	1524.68
ENSMUSG00000057614	Gnai1	0.000180982	0.0518954	3.35012	3.35012	79.8462	23.8338
ENSMUSG00000022220	Adcy4	0.000188495	0.0518954	2.26336	2.26336	76.2125	33.6722
ENSMUSG00000028327	Stra6l	0.000189689	0.0518954	3.98574	3.98574	109.966	27.5898
ENSMUSG00000035566	Pcdh17	0.00019115	0.0518954	3.93572	3.93572	460.353	116.968
ENSMUSG00000030340	Scnn1a	0.00023218	0.0618224	4.4849	4.4849	413.573	92.2145
ENSMUSG00000037095	Lrg1	0.000284873	0.0731671	3.66339	3.66339	849.578	231.91
ENSMUSG00000079293	Clec7a	0.000285355	0.0731671	3.94864	3.94864	181.99	46.0893
ENSMUSG00000063354	Slc39a4	0.00029241	0.0736129	7.20092	7.20092	130.808	18.1654
ENSMUSG00000028005	Gucy1b1	0.000310065	0.0755727	2.35948	2.35948	222.964	94.4971
ENSMUSG00000036381	P2ry14	0.000312497	0.0755727	2.47278	2.47278	48.2244	19.5021
ENSMUSG00000057123	Gja5	0.000316569	0.0755727	3.28709	3.28709	107.936	32.8364
ENSMUSG00000046186	Cd109	0.000346626	0.0813456	0.366503	-2.72849	200.986	548.388
ENSMUSG00000059588	Calcrl	0.000387614	0.0894485	3.77005	3.77005	2390.8	634.156
ENSMUSG00000003882	Il7r	0.000423991	0.096239	2.18422	2.18422	122.963	56.2962
ENSMUSG00000020057	Dram1	0.000435579	0.0970509	4.71936	4.71936	336.872	71.381
ENSMUSG00000004837	Grap	0.000441587	0.0970509	1.86416	1.86416	87.3293	46.8464
ENSMUSG00000060572	Mfap2	0.000461772	0.0999014	0.321786	-3.10765	9.02835	28.057

## Sheet: 4. MSGE C3Tag
Gene ID	Gene name	P-value (Lung Met vs Primary)	FDR step up (Lung Met vs Primary)	Ratio (Lung Met vs Primary)	Fold change (Lung Met vs Primary)	LSMean(Lung Met) (Lung Met vs Primary)	LSMean(Primary) (Lung Met vs Primary)
ENSMUSG00000059588	Calcrl	1.50438e-07	0.00109664	6.77335	6.77335	693.883	102.443
ENSMUSG00000015452	Ager	1.7786e-07	0.00109664	22.2946	22.2946	8851.78	397.037
ENSMUSG00000059325	Hopx	2.37575e-07	0.00109664	13.1981	13.1981	2637.23	199.818
ENSMUSG00000035566	Pcdh17	4.5396e-07	0.00157161	6.07564	6.07564	62.6464	10.3111
ENSMUSG00000041134	Cyyr1	6.26238e-07	0.00173443	4.97397	4.97397	386.056	77.6151
ENSMUSG00000044534	Ackr2	8.46507e-07	0.00180176	4.94776	4.94776	131.4	26.5574
ENSMUSG00000020154	Ptprb	9.98775e-07	0.00180176	4.45347	4.45347	701.539	157.526
ENSMUSG00000033082	Clec1a	1.04088e-06	0.00180176	6.48459	6.48459	201.82	31.1229
ENSMUSG00000000093	Tbx2	1.56504e-06	0.00219486	5.91883	5.91883	357.367	60.378
ENSMUSG00000029675	Eln	1.58497e-06	0.00219486	8.26831	8.26831	3243.07	392.229
ENSMUSG00000001930	Vwf	2.58564e-06	0.00325509	6.60415	6.60415	1175.12	177.937
ENSMUSG00000033910	Gucy1a1	4.50742e-06	0.00520157	5.2844	5.2844	126.003	23.8443
ENSMUSG00000028238	Atp6v0d2	6.09229e-06	0.00637297	12.6657	12.6657	644.423	50.8794
ENSMUSG00000021057	Akap5	6.44292e-06	0.00637297	6.11889	6.11889	404.129	66.0462
ENSMUSG00000074743	Thbd	6.9656e-06	0.00643064	5.54638	5.54638	1045.7	188.537
ENSMUSG00000079293	Clec7a	8.71189e-06	0.0073148	7.5727	7.5727	1671.8	220.767
ENSMUSG00000040035	Disp2	8.97976e-06	0.0073148	3.9325	3.9325	80.8064	20.5484
ENSMUSG00000057722	Lepr	1.07332e-05	0.0082574	5.23086	5.23086	190.277	36.3759
ENSMUSG00000039706	Ldb2	1.29041e-05	0.00888118	3.39118	3.39118	86.0029	25.3608
ENSMUSG00000031661	Nkd1	1.31199e-05	0.00888118	5.19751	5.19751	340.606	65.5325
ENSMUSG00000045930	Clec14a	1.3468e-05	0.00888118	4.31717	4.31717	484.734	112.281
ENSMUSG00000087006	Gm13889	1.41182e-05	0.00888674	4.44206	4.44206	206.444	46.4748
ENSMUSG00000022206	Npr3	1.79605e-05	0.0104605	6.97457	6.97457	321.061	46.0331
ENSMUSG00000001240	Ramp2	1.81292e-05	0.0104605	3.88774	3.88774	469.328	120.72
ENSMUSG00000049999	Ppp1r3d	2.55008e-05	0.0141254	2.5258	2.5258	98.3212	38.9267
ENSMUSG00000032332	Col12a1	2.71189e-05	0.014444	0.192485	-5.19521	427.385	2220.35
ENSMUSG00000054619	Mettl7a1	2.88706e-05	0.0148074	6.23917	6.23917	799.716	128.177
ENSMUSG00000048960	Prex2	3.08575e-05	0.0152613	4.16236	4.16236	229.493	55.1353
ENSMUSG00000034738	Nostrin	3.95097e-05	0.0178933	3.24232	3.24232	103.878	32.0381
ENSMUSG00000034037	Fgd5	3.989e-05	0.0178933	3.09272	3.09272	243.067	78.5931
ENSMUSG00000024885	Aldh3b1	4.2652e-05	0.0178933	2.16652	2.16652	221.922	102.432
ENSMUSG00000053897	Slc39a8	4.29167e-05	0.0178933	3.33466	3.33466	1008.35	302.385
ENSMUSG00000025902	Sox17	4.48453e-05	0.0178933	3.68857	3.68857	180.893	49.0414
ENSMUSG00000046080	Clec9a	4.64035e-05	0.0178933	4.94195	4.94195	54.0695	10.9409
ENSMUSG00000048376	F2r	4.70514e-05	0.0178933	2.74005	2.74005	1030.81	376.199
ENSMUSG00000024140	Epas1	4.80355e-05	0.0178933	3.02601	3.02601	1774.88	586.54
ENSMUSG00000069516	Lyz2	4.82648e-05	0.0178933	4.77565	4.77565	46279.1	9690.64
ENSMUSG00000002204	Napsa	4.93995e-05	0.0178933	50.9314	50.9314	2306.72	45.2908
ENSMUSG00000057123	Gja5	5.05274e-05	0.0178933	3.50733	3.50733	1371.76	391.112
ENSMUSG00000042842	Serpinb6b	5.16848e-05	0.0178933	9.07746	9.07746	315.89	34.7993
ENSMUSG00000024395	Lims2	5.68139e-05	0.0191892	3.27781	3.27781	82.5665	25.1895
ENSMUSG00000029309	Sparcl1	6.82464e-05	0.0225018	3.05051	3.05051	3075.03	1008.04
ENSMUSG00000039167	Adgrl4	7.00343e-05	0.0225543	3.01343	3.01343	401.551	133.254
ENSMUSG00000028327	Stra6l	7.32185e-05	0.0230439	3.71436	3.71436	37.0841	9.98399
ENSMUSG00000040170	Fmo2	7.96308e-05	0.0245051	7.66298	7.66298	319.302	41.6681
ENSMUSG00000079018	Ly6c1	8.6507e-05	0.0260424	7.33115	7.33115	1575.33	214.882
ENSMUSG00000018500	Adora2b	8.91036e-05	0.0262533	4.41404	4.41404	166.864	37.8031
ENSMUSG00000002944	Cd36	9.41723e-05	0.0271687	34.1811	34.1811	8548.85	250.104
ENSMUSG00000018927	Ccl6	9.68192e-05	0.0273623	5.23209	5.23209	1862.68	356.011
ENSMUSG00000022372	Sla	0.00011925	0.0328729	3.08957	3.08957	552.693	178.89
ENSMUSG00000037166	Ppp1r14a	0.000121066	0.0328729	2.66054	2.66054	113.99	42.8448
ENSMUSG00000000530	Acvrl1	0.000126202	0.0336087	2.4558	2.4558	755.746	307.739
ENSMUSG00000044562	Rasip1	0.00014084	0.036799	2.94597	2.94597	410.134	139.219
ENSMUSG00000055322	Tns1	0.000145889	0.0373649	5.05324	5.05324	1969.6	389.769
ENSMUSG00000026180	Cxcr2	0.000149105	0.0373649	26.2844	26.2844	1051.2	39.9932
ENSMUSG00000032860	P2ry2	0.0001511	0.0373649	2.43445	2.43445	193.114	79.3256
ENSMUSG00000027435	Cd93	0.00016466	0.0400037	2.39478	2.39478	1269.5	530.11
ENSMUSG00000001227	Sema6b	0.000179017	0.0423245	3.18171	3.18171	158.313	49.7571
ENSMUSG00000000753	Serpinf1	0.000180325	0.0423245	0.296617	-3.37135	203.801	687.086
ENSMUSG00000056492	Adgrf5	0.000191831	0.0442746	3.97476	3.97476	2255.4	567.429
ENSMUSG00000000290	Itgb2	0.00021327	0.0484158	2.99811	2.99811	1032.74	344.463
ENSMUSG00000028024	Enpep	0.000218433	0.048788	9.31021	9.31021	408.295	43.8546
ENSMUSG00000026068	Il18rap	0.000239111	0.0525588	6.4249	6.4249	262.182	40.8072
ENSMUSG00000038007	Acer2	0.000245109	0.0530354	2.09073	2.09073	1542.34	737.704
ENSMUSG00000056071	S100a9	0.000254195	0.05338	9.2646	9.2646	3528.56	380.865
ENSMUSG00000032744	Heyl	0.000254411	0.05338	3.01294	3.01294	125.805	41.755
ENSMUSG00000020486	Septin4	0.000262743	0.0543055	2.18202	2.18202	251.03	115.045
ENSMUSG00000016194	Hsd11b1	0.000279512	0.0569218	3.87316	3.87316	790.345	204.057
ENSMUSG00000029084	Cd38	0.00028839	0.0578785	2.87809	2.87809	263.168	91.4383
ENSMUSG00000041378	Cldn5	0.00029634	0.0580509	4.90334	4.90334	712.388	145.286
ENSMUSG00000060131	Atp8b4	0.000304612	0.0580509	2.7453	2.7453	72.6515	26.4639
ENSMUSG00000030787	Lyve1	0.000306289	0.0580509	5.95976	5.95976	374.026	62.7585
ENSMUSG00000037405	Icam1	0.000313858	0.0580509	5.0148	5.0148	6088.05	1214.02
ENSMUSG00000026814	Eng	0.000314094	0.0580509	1.96059	1.96059	694.104	354.027
ENSMUSG00000023349	Clec4n	0.0003144	0.0580509	2.63267	2.63267	862.898	327.766
ENSMUSG00000058396	Gpr182	0.000319326	0.0581845	3.06377	3.06377	116.031	37.8719
ENSMUSG00000001029	Icam2	0.000330496	0.058688	3.15153	3.15153	275.26	87.3415
ENSMUSG00000022876	Samsn1	0.000330565	0.058688	2.17819	2.17819	105.365	48.3729
ENSMUSG00000112148	Lilrb4a	0.000335347	0.0587833	1.88516	1.88516	1976.97	1048.7
ENSMUSG00000032011	Thy1	0.000341486	0.0591112	0.314635	-3.17829	134.51	427.512
ENSMUSG00000063193	Cd300lb	0.000352064	0.0598829	4.27444	4.27444	199.439	46.6584
ENSMUSG00000025491	Ifitm1	0.000354592	0.0598829	7.00061	7.00061	532.714	76.0954
ENSMUSG00000028874	Fgr	0.000379781	0.0630784	2.48263	2.48263	220.97	89.0066
ENSMUSG00000047798	Cd300lf	0.000382625	0.0630784	1.9687	1.9687	448.549	227.84
ENSMUSG00000022579	Gpihbp1	0.000388435	0.063283	2.7169	2.7169	441.085	162.349
ENSMUSG00000022667	Cd200r1	0.000397606	0.0640239	2.81738	2.81738	43.6522	15.4939
ENSMUSG00000102037	Bcl2a1a	0.000405853	0.0646006	2.63507	2.63507	293.751	111.477
ENSMUSG00000021069	Pygl	0.000462431	0.0721376	3.50097	3.50097	750.379	214.335
ENSMUSG00000071713	Csf2rb	0.000463623	0.0721376	2.55007	2.55007	832.316	326.39
ENSMUSG00000032735	Ablim3	0.00048854	0.0748415	10.1561	10.1561	215.734	21.2417
ENSMUSG00000050666	Vstm4	0.000492039	0.0748415	2.8685	2.8685	51.8988	18.0927
ENSMUSG00000027346	Gpcpd1	0.000497214	0.0748415	1.67161	1.67161	591.74	353.995
ENSMUSG00000026921	Egfl7	0.00050758	0.0755802	2.25022	2.25022	1159.88	515.452
ENSMUSG00000020120	Plek	0.000526877	0.077619	1.91938	1.91938	551.002	287.072
ENSMUSG00000050234	Gja4	0.000550819	0.0791425	2.48654	2.48654	208.394	83.8087
ENSMUSG00000042961	Egflam	0.000552125	0.0791425	2.44686	2.44686	122.263	49.9671
ENSMUSG00000025355	Mmp19	0.000559635	0.0791425	2.79881	2.79881	330.437	118.063
ENSMUSG00000078122	F630028O10Rik	0.000560078	0.0791425	3.41448	3.41448	134.404	39.3628
ENSMUSG00000046280	She	0.000596702	0.0832631	2.58665	2.58665	126.501	48.9053
ENSMUSG00000058099	Nfam1	0.000601265	0.0832631	2.84425	2.84425	383.615	134.874
ENSMUSG00000023885	Thbs2	0.000613763	0.0840885	0.231581	-4.31814	309.23	1335.3
ENSMUSG00000006386	Tek	0.00061937	0.0840885	2.4874	2.4874	310.666	124.896
ENSMUSG00000046245	Pilra	0.000652478	0.0877234	3.05068	3.05068	313.496	102.763
ENSMUSG00000035365	Parpbp	0.000669228	0.0891103	0.641517	-1.55881	310.547	484.082
ENSMUSG00000001946	Esam	0.000687711	0.0906992	3.31783	3.31783	812.271	244.82
ENSMUSG00000074259	Gramd2	0.000703952	0.091853	3.43584	3.43584	787.635	229.241
ENSMUSG00000024778	Fas	0.000720195	0.091853	1.9589	1.9589	669.348	341.695
ENSMUSG00000030830	Itgal	0.000721909	0.091853	2.58357	2.58357	239.181	92.5775
ENSMUSG00000027360	Hdc	0.000722991	0.091853	23.3591	23.3591	2411.15	103.221
ENSMUSG00000024168	Tmem204	0.000760468	0.095736	1.87767	1.87767	262.19	139.636
ENSMUSG00000042284	Itga1	0.000774551	0.0966305	2.22147	2.22147	773.812	348.333
ENSMUSG00000023809	Rps6ka2	0.000799315	0.0983487	2.28138	2.28138	252.231	110.561
ENSMUSG00000022836	Mylk	0.000802528	0.0983487	3.56002	3.56002	2800.99	786.79
ENSMUSG00000070873	Lilra5	0.0008381	0.101185	3.75241	3.75241	175.25	46.7032
ENSMUSG00000038543	BC028528	0.000851517	0.101185	2.18335	2.18335	145.19	66.4988
ENSMUSG00000022220	Adcy4	0.000851639	0.101185	2.53224	2.53224	208.894	82.4936
ENSMUSG00000023092	Fhl1	0.000854898	0.101185	3.11591	3.11591	578.352	185.612
ENSMUSG00000062593	Gm49339	0.00086458	0.101464	2.25774	2.25774	341.133	151.095
ENSMUSG00000019122	Ccl9	0.000914125	0.106376	2.82198	2.82198	787.63	279.106
ENSMUSG00000032548	Slco2a1	0.000954204	0.110115	2.1813	2.1813	4140.32	1898.1
ENSMUSG00000022102	Dok2	0.00100433	0.114942	3.28375	3.28375	198.167	60.3478
ENSMUSG00000070348	Ccnd1	0.00101456	0.115161	2.83115	2.83115	3566.94	1259.89
ENSMUSG00000121137	---	0.00103753	0.115925	2.84671	2.84671	388.17	136.357
ENSMUSG00000028328	Tmod1	0.00103803	0.115925	2.79028	2.79028	80.8323	28.9693
ENSMUSG00000041577	Prelp	0.0010594	0.117365	2.38742	2.38742	430.836	180.461
ENSMUSG00000033361	Prrg3	0.00107856	0.118539	4.48657	4.48657	2832.45	631.318
ENSMUSG00000031503	Col4a2	0.0011083	0.120849	2.39346	2.39346	3281.69	1371.11
ENSMUSG00000039943	Plcb4	0.00113229	0.121888	2.45458	2.45458	750.592	305.793
ENSMUSG00000061414	Cracr2a	0.00113544	0.121888	4.89198	4.89198	122.109	24.9611
ENSMUSG00000070476	Fam217b	0.00118182	0.125891	1.92822	1.92822	79.7056	41.3364
ENSMUSG00000038147	Cd84	0.001192	0.126006	1.92758	1.92758	462.637	240.009
ENSMUSG00000022623	Shank3	0.00121315	0.12727	2.84088	2.84088	303.154	106.711
ENSMUSG00000029022	Miip	0.00124205	0.128523	0.696204	-1.43636	802.223	1152.28
ENSMUSG00000046207	Pik3r6	0.00124365	0.128523	2.27672	2.27672	61.6446	27.0761
ENSMUSG00000036040	Adamtsl2	0.00125559	0.128796	3.19765	3.19765	252.358	78.9199
ENSMUSG00000003363	Pld3	0.00128585	0.129482	1.3571	1.3571	2656.29	1957.33
ENSMUSG00000020901	Pik3r5	0.00128917	0.129482	2.17257	2.17257	268.75	123.701
ENSMUSG00000037736	Limch1	0.00129033	0.129482	2.72086	2.72086	933.026	342.915
ENSMUSG00000055782	Abcd2	0.0013516	0.132396	3.34434	3.34434	106.495	31.8433
ENSMUSG00000031502	Col4a1	0.00137216	0.132396	2.56616	2.56616	4709.9	1835.39
ENSMUSG00000093593	Gm20683	0.00138252	0.132396	0.621922	-1.60792	190.416	306.174
ENSMUSG00000034911	Ushbp1	0.00138265	0.132396	2.13864	2.13864	443.564	207.405
ENSMUSG00000063060	Sox7	0.0013921	0.132396	2.81944	2.81944	92.0944	32.6641
ENSMUSG00000034845	Plvap	0.00139646	0.132396	1.81062	1.81062	1071.54	591.809
ENSMUSG00000037348	Paqr7	0.00139879	0.132396	1.96996	1.96996	442.164	224.453
ENSMUSG00000037754	Ppp1r16b	0.00140049	0.132396	3.19343	3.19343	127.696	39.9871
ENSMUSG00000048534	Jaml	0.00140541	0.132396	3.25891	3.25891	101.298	31.0833
ENSMUSG00000029406	Pitpnm2	0.00142006	0.132872	1.77201	1.77201	1155.34	651.998
ENSMUSG00000028859	Csf3r	0.0014376	0.13361	2.45449	2.45449	667.183	271.821
ENSMUSG00000056054	S100a8	0.00148599	0.136847	6.25017	6.25017	1228.71	196.588
ENSMUSG00000004837	Grap	0.00150794	0.136847	3.34253	3.34253	332.453	99.4614
ENSMUSG00000040562	Gstm2	0.00151747	0.136847	3.2777	3.2777	177.648	54.1991
ENSMUSG00000029455	Aldh2	0.00152086	0.136847	1.85073	1.85073	4462.15	2411.02
ENSMUSG00000084289	Fth1-ps	0.00153826	0.136847	1.84005	1.84005	242.893	132.003
ENSMUSG00000040219	Ttc12	0.0015407	0.136847	2.63492	2.63492	133.447	50.6455
ENSMUSG00000041633	Kctd12b	0.00154161	0.136847	2.24776	2.24776	87.4591	38.9094
ENSMUSG00000018339	Gpx3	0.0015671	0.138224	2.74604	2.74604	2456.65	894.616
ENSMUSG00000022237	Ankrd33b	0.00162324	0.141646	3.5452	3.5452	151.732	42.7992
ENSMUSG00000021904	Sema3g	0.00162635	0.141646	2.1897	2.1897	208.564	95.2474
ENSMUSG00000036553	Sh3tc1	0.0016442	0.14191	3.11885	3.11885	286.132	91.7429
ENSMUSG00000031824	6430548M08Rik	0.00166298	0.14191	3.2837	3.2837	1180.61	359.538
ENSMUSG00000038178	Slc43a2	0.00166934	0.14191	2.34816	2.34816	807.083	343.709
ENSMUSG00000031024	Denn2b	0.00167343	0.14191	1.59225	1.59225	1020.75	641.075
ENSMUSG00000022070	Bora	0.00168062	0.14191	0.642136	-1.5573	409.999	638.492
ENSMUSG00000050777	Tmem37	0.00170207	0.142849	1.88605	1.88605	424.453	225.049
ENSMUSG00000050989	Selenon	0.00171238	0.142849	1.61283	1.61283	1337.03	829.002
ENSMUSG00000062585	Cnr2	0.00177285	0.147009	2.23816	2.23816	69.5414	31.0708
ENSMUSG00000034258	Flvcr2	0.00180438	0.148732	2.85707	2.85707	218.375	76.433
ENSMUSG00000051669	AU021092	0.001828	0.148926	7.55	7.55	652.77	86.4596
ENSMUSG00000113769	5033406O09Rik	0.00182824	0.148926	1.94859	1.94859	27.2111	13.9645
ENSMUSG00000020057	Dram1	0.00190926	0.153789	9.63832	9.63832	5221.58	541.752
ENSMUSG00000027474	Ccm2l	0.00191015	0.153789	3.24951	3.24951	113.404	34.8989
ENSMUSG00000026480	Ncf2	0.00197973	0.156766	1.81356	1.81356	361.101	199.111
ENSMUSG00000027750	Postn	0.00198052	0.156766	0.523476	-1.91031	5000.28	9552.08
ENSMUSG00000027684	Mecom	0.00198108	0.156766	7.36592	7.36592	223.088	30.2865
ENSMUSG00000037225	Fgf2	0.00201704	0.158704	2.17573	2.17573	523.028	240.392
ENSMUSG00000074862	BC025920	0.00203297	0.159054	0.582136	-1.71781	83.8892	144.106
ENSMUSG00000059326	Csf2ra	0.00205163	0.159077	1.74172	1.74172	700.845	402.387
ENSMUSG00000042558	Adprs	0.00206169	0.159077	0.779077	-1.28357	902.834	1158.85
ENSMUSG00000045730	Adrb2	0.00206772	0.159077	3.80334	3.80334	482.978	126.988
ENSMUSG00000002111	Spi1	0.00209889	0.160583	1.82221	1.82221	318.028	174.529
ENSMUSG00000048965	Mrgpre	0.00211704	0.161081	3.26722	3.26722	69.1776	21.1732
ENSMUSG00000022848	Slc49a4	0.00218404	0.165271	1.53239	1.53239	437.516	285.512
ENSMUSG00000082433	Ncf2-rs	0.00223753	0.16749	2.05816	2.05816	182.497	88.67
ENSMUSG00000027398	Il1b	0.00224282	0.16749	1.93242	1.93242	690.929	357.546
ENSMUSG00000024661	Fth1	0.00224979	0.16749	1.7847	1.7847	37397.4	20954.4
ENSMUSG00000021457	Syk	0.00227685	0.16749	2.18895	2.18895	956.814	437.11
ENSMUSG00000040181	Fmo1	0.0022808	0.16749	3.47902	3.47902	173.76	49.9452
ENSMUSG00000026955	Sapcd2	0.00228593	0.16749	0.593702	-1.68435	624.544	1051.95
ENSMUSG00000052544	St6galnac3	0.00231733	0.168897	4.33553	4.33553	59.1806	13.6501
ENSMUSG00000031871	Cdh5	0.002341	0.169728	2.47981	2.47981	621.174	250.493
ENSMUSG00000020053	Igf1	0.00238258	0.171843	2.91707	2.91707	623.568	213.765
ENSMUSG00000024789	Jak2	0.00245367	0.176054	1.4664	1.4664	1061.81	724.091
ENSMUSG00000046470	Sox18	0.00258437	0.183597	2.13261	2.13261	167.87	78.7159
ENSMUSG00000030020	Prickle2	0.00258531	0.183597	2.89296	2.89296	329.238	113.806
ENSMUSG00000025034	Trim8	0.00260917	0.184346	1.76475	1.76475	2635.79	1493.58
ENSMUSG00000015340	Cybb	0.00266913	0.187409	1.84713	1.84713	926.571	501.629
ENSMUSG00000055148	Klf2	0.0026897	0.187409	2.94993	2.94993	677.623	229.708
ENSMUSG00000006362	Cbfa2t3	0.00269312	0.187409	2.34248	2.34248	92.5861	39.5248
ENSMUSG00000014361	Mertk	0.00272398	0.188609	2.09677	2.09677	212.604	101.396
ENSMUSG00000055653	Gpc3	0.00275316	0.189475	5.60312	5.60312	553.742	98.8275
ENSMUSG00000030142	Clec4e	0.00276386	0.189475	2.75864	2.75864	218.377	79.161
ENSMUSG00000045838	Ccdc9b	0.00280388	0.191271	3.63545	3.63545	848.541	233.407
ENSMUSG00000013846	St3gal1	0.00287443	0.19481	3.79055	3.79055	1727.24	455.669
ENSMUSG00000054720	Lrrc8c	0.00288388	0.19481	5.49581	5.49581	1835.84	334.043
ENSMUSG00000032586	Traip	0.00291949	0.19566	0.585315	-1.70848	570.469	974.636
ENSMUSG00000041040	Fam117b	0.00292473	0.19566	1.53413	1.53413	631.649	411.732
ENSMUSG00000003518	Dusp3	0.00300717	0.200208	1.98286	1.98286	1157.71	583.859
ENSMUSG00000046916	Myct1	0.0030716	0.20352	2.27701	2.27701	133.093	58.4507
ENSMUSG00000005611	Irag1	0.00311369	0.205326	2.15038	2.15038	52.4446	24.3885
ENSMUSG00000071714	Csf2rb2	0.00321778	0.210197	2.07658	2.07658	403.797	194.453
ENSMUSG00000050919	Zfp366	0.00321792	0.210197	2.23707	2.23707	104.301	46.6242
ENSMUSG00000041608	Entpd3	0.00324788	0.211158	2.00478	2.00478	107.302	53.5231
ENSMUSG00000028453	Fancg	0.00335795	0.217171	0.659331	-1.51669	405.96	615.716
ENSMUSG00000078670	Fam174b	0.00337174	0.217171	8.7188	8.7188	775.569	88.9536
ENSMUSG00000026475	Rgs16	0.00356887	0.228408	3.52706	3.52706	390.05	110.588
ENSMUSG00000033191	Tie1	0.00359037	0.228408	2.45328	2.45328	453.424	184.824
ENSMUSG00000032000	Birc3	0.00359568	0.228408	1.41225	1.41225	677.047	479.41
ENSMUSG00000026701	Prdx6	0.00364109	0.230237	2.04929	2.04929	3852.29	1879.82
ENSMUSG00000028364	Tnc	0.00367349	0.23123	0.488131	-2.04863	1687.81	3457.7
ENSMUSG00000068205	Macrod2	0.0038787	0.241966	0.622865	-1.60548	217.764	349.617
ENSMUSG00000004609	Cd33	0.003879	0.241966	2.43088	2.43088	403.888	166.148
ENSMUSG00000036585	Fgf1	0.00394441	0.244464	6.70348	6.70348	480.13	71.624
ENSMUSG00000001348	Acp5	0.00395435	0.244464	1.56759	1.56759	2369.48	1511.54
ENSMUSG00000084353	Gm15452	0.003985	0.244867	0.589848	-1.69535	110.095	186.65
ENSMUSG00000020840	Blmh	0.00401869	0.244867	0.714232	-1.40011	1399.86	1959.95
ENSMUSG00000039976	Tbc1d16	0.00404246	0.244867	2.68412	2.68412	313.75	116.891
ENSMUSG00000022197	Pdzd2	0.00404811	0.244867	3.00879	3.00879	281.974	93.7167
ENSMUSG00000047821	Trim16	0.00406429	0.244867	2.27343	2.27343	699.541	307.703
ENSMUSG00000018334	Ksr1	0.00406698	0.244867	1.63331	1.63331	362.807	222.131
ENSMUSG00000034641	Cd300ld	0.00409724	0.245249	2.255	2.255	149.342	66.2269
ENSMUSG00000121227	---	0.00410874	0.245249	3.17073	3.17073	239.77	75.62
ENSMUSG00000005514	Por	0.00420866	0.250135	2.074	2.074	1733.42	835.787
ENSMUSG00000043157	Arl11	0.00424037	0.250438	1.94908	1.94908	144.716	74.2484
ENSMUSG00000064262	Gimap8	0.00424993	0.250438	2.26755	2.26755	201.705	88.9532
ENSMUSG00000039601	Rcan2	0.00431053	0.252933	1.93271	1.93271	62.6669	32.4243
ENSMUSG00000020737	Jpt1	0.00433674	0.253397	0.716116	-1.39642	3364.86	4698.76
ENSMUSG00000020027	Socs2	0.00438787	0.255308	3.59551	3.59551	2034.75	565.913
ENSMUSG00000099974	Bcl2a1d	0.00442461	0.256368	1.82793	1.82793	100.203	54.8178
ENSMUSG00000020415	Pttg1	0.0045198	0.260793	0.658645	-1.51827	829.78	1259.83
ENSMUSG00000068874	Selenbp1	0.00457329	0.262572	11.9788	11.9788	4322.35	360.833
ENSMUSG00000030022	Adamts9	0.00458944	0.262572	2.17546	2.17546	371.889	170.947
ENSMUSG00000045092	S1pr1	0.00460752	0.262572	2.39618	2.39618	493.626	206.005
ENSMUSG00000020717	Pecam1	0.00464148	0.263423	2.18485	2.18485	1217.92	557.44
ENSMUSG00000054676	1600014C10Rik	0.00471174	0.266319	1.65195	1.65195	563.86	341.33
ENSMUSG00000066878	Gm10184	0.00473603	0.266604	0.716511	-1.39565	3840.33	5359.77
ENSMUSG00000025810	Nrp1	0.0047784	0.2679	1.94074	1.94074	511.897	263.764
ENSMUSG00000054008	Ndst1	0.00483036	0.269721	1.40989	1.40989	5919.53	4198.56
ENSMUSG00000039842	Mcph1	0.00486409	0.270514	0.71738	-1.39396	424.609	591.888
ENSMUSG00000019768	Esr1	0.00489542	0.271167	0.477768	-2.09307	82.5643	172.812
ENSMUSG00000050974	Gm9847	0.00492817	0.271894	3.34875	3.34875	111.7	33.3556
ENSMUSG00000020788	Atp2a3	0.00497372	0.273318	6.59871	6.59871	530.732	80.4297
ENSMUSG00000018381	Abi3	0.00504108	0.275044	1.7099	1.7099	358.647	209.747
ENSMUSG00000074918	Inafm2	0.00504485	0.275044	1.82856	1.82856	589.117	322.176
ENSMUSG00000075705	Msrb1	0.00511243	0.277635	1.63802	1.63802	1887.25	1152.15
ENSMUSG00000021242	Npc2	0.00516619	0.278812	4.32741	4.32741	23600.9	5453.82
ENSMUSG00000027540	Ptpn1	0.00517437	0.278812	1.31995	1.31995	1947.39	1475.36
ENSMUSG00000030711	Sult1a1	0.00523336	0.280188	2.99171	2.99171	91.2515	30.5014
ENSMUSG00002076083	Klhl17	0.00524037	0.280188	0.750328	-1.33275	811.08	1080.97
ENSMUSG00000038633	Degs1	0.00534542	0.284705	1.50925	1.50925	1952.98	1294
ENSMUSG00000041064	Pif1	0.00536984	0.28491	0.559975	-1.78579	550.245	982.625
ENSMUSG00000056476	Med12l	0.00539783	0.285302	0.452599	-2.20946	104.743	231.424
ENSMUSG00000001098	Kctd10	0.00542951	0.285885	1.59737	1.59737	3164.16	1980.86
ENSMUSG00000034055	Phka1	0.00562581	0.292919	1.94956	1.94956	452.475	232.091
ENSMUSG00000023827	Agpat4	0.0056285	0.292919	2.15303	2.15303	277.935	129.09
ENSMUSG00000062248	Cks2	0.00565286	0.292919	0.668669	-1.49551	612.368	915.802
ENSMUSG00000048922	Cdca2	0.00565552	0.292919	0.630414	-1.58626	867.807	1376.57
ENSMUSG00000028391	Wdr31	0.00566885	0.292919	0.663565	-1.50701	116.785	175.996
ENSMUSG00000028883	Sema3a	0.0057126	0.294082	5.91824	5.91824	58.9746	9.96488
ENSMUSG00000121092	---	0.00573661	0.294224	2.22745	2.22745	40.3627	18.1206
ENSMUSG00000028689	Ccdc163	0.00576769	0.294727	0.66761	-1.49788	452.38	677.612
ENSMUSG00000025608	Podxl	0.0057993	0.295252	1.64573	1.64573	1316.21	799.773
ENSMUSG00000022469	Rapgef3	0.00584422	0.296449	2.94482	2.94482	502.445	170.62
ENSMUSG00000073599	Ecscr	0.00589558	0.297963	2.44849	2.44849	445.11	181.79
ENSMUSG00000040451	Sgms1	0.00599108	0.301689	3.44223	3.44223	1457.75	423.491
ENSMUSG00000005836	Gata6	0.00609125	0.304528	7.95176	7.95176	480.75	60.4583
ENSMUSG00000066148	Prpf4	0.00611215	0.304528	0.772642	-1.29426	828.919	1072.84
ENSMUSG00000030677	Kif22	0.00611343	0.304528	0.665573	-1.50246	1233.27	1852.94
ENSMUSG00000038195	Rilp	0.00616451	0.305972	3.41761	3.41761	125.56	36.7391
ENSMUSG00000090145	Ugt1a6b	0.00620945	0.306854	2.93003	2.93003	48.1824	16.4443
ENSMUSG00000038020	Rapgefl1	0.00623073	0.306854	0.590058	-1.69475	193.439	327.83
ENSMUSG00000023072	Cep89	0.00624877	0.306854	0.723417	-1.38233	630.139	871.058
ENSMUSG00000112023	Lilrb4b	0.0062847	0.307069	1.79796	1.79796	1362.71	757.918
ENSMUSG00000090622	A930033H14Rik	0.00629748	0.307069	1.93417	1.93417	21.4664	11.0985
ENSMUSG00000055866	Per2	0.00634503	0.30793	1.56762	1.56762	924.564	589.788
ENSMUSG00000052921	Arhgef15	0.00636598	0.30793	1.67488	1.67488	353.888	211.292
ENSMUSG00000026600	Soat1	0.00638186	0.30793	1.92185	1.92185	1297.61	675.189
ENSMUSG00000022419	Deptor	0.00642773	0.309067	1.84426	1.84426	1445.43	783.748
ENSMUSG00000033124	Atg9a	0.0064735	0.31019	1.31935	1.31935	863.19	654.255
ENSMUSG00000027353	Mcm8	0.00653775	0.312189	0.660551	-1.51389	225.892	341.976
ENSMUSG00000019564	Arid3a	0.00657378	0.312831	1.82314	1.82314	229.304	125.774
ENSMUSG00000054545	Ugt1a6a	0.00661067	0.313509	3.51713	3.51713	441.454	125.516
ENSMUSG00000059939	9430015G10Rik	0.00663374	0.313529	0.707033	-1.41436	1075.88	1521.68
ENSMUSG00000087026	A230103J11Rik	0.00671723	0.316395	0.714115	-1.40034	64.8538	90.8171
ENSMUSG00000046111	Cep295	0.00677163	0.316659	0.771884	-1.29553	986.629	1278.21
ENSMUSG00000062960	Kdr	0.00678703	0.316659	1.63139	1.63139	378.212	231.834
ENSMUSG00000041729	Coro2b	0.00679144	0.316659	3.32866	3.32866	519.733	156.139
ENSMUSG00000020227	Irak3	0.00687788	0.318667	1.80795	1.80795	176.616	97.6882
ENSMUSG00000024190	Dusp1	0.00688051	0.318667	2.57458	2.57458	1546.98	600.869
ENSMUSG00000021494	Ddx41	0.00697579	0.322003	0.792774	-1.26139	1092.34	1377.87
ENSMUSG00000052353	Cemip	0.00703526	0.323669	0.372248	-2.68638	73.8197	198.308
ENSMUSG00000027737	Slc7a11	0.00714996	0.32704	3.06497	3.06497	434.24	141.678
ENSMUSG00000028702	Rad54l	0.00715577	0.32704	0.596575	-1.67623	806.33	1351.6
ENSMUSG00000037316	Bag4	0.00723263	0.327984	0.765657	-1.30607	553.794	723.292
ENSMUSG00000027834	Serpini1	0.007261	0.327984	0.531662	-1.88089	96.8306	182.128
ENSMUSG00000028517	Plpp3	0.00728246	0.327984	1.72103	1.72103	529.552	307.694
ENSMUSG00000025092	Hspa12a	0.00730339	0.327984	3.7504	3.7504	104.448	27.8499
ENSMUSG00000063458	Lrmda	0.00731197	0.327984	2.47746	2.47746	43.3947	17.5158
ENSMUSG00000022034	Esco2	0.00731854	0.327984	0.600233	-1.66602	542.585	903.958
ENSMUSG00000030930	Chst15	0.00737905	0.329415	1.9495	1.9495	169.256	86.8205
ENSMUSG00000030123	Plxnd1	0.00742399	0.329415	1.99277	1.99277	1250.71	627.623
ENSMUSG00000029765	Plxna4	0.00745076	0.329415	13.9878	13.9878	303.103	21.669
ENSMUSG00000044456	Rin3	0.00745694	0.329415	1.67599	1.67599	544.362	324.799
ENSMUSG00000052040	Klf13	0.0074694	0.329415	1.34901	1.34901	2137.11	1584.21
ENSMUSG00000035683	Melk	0.00750941	0.330128	0.619879	-1.61322	764.406	1233.15
ENSMUSG00000032908	Sgpp2	0.00755415	0.331044	5.26283	5.26283	165.911	31.5251
ENSMUSG00000069792	Wfdc17	0.00762753	0.333106	1.73057	1.73057	335.37	193.791
ENSMUSG00000045664	Cdc42ep2	0.0076493	0.333106	2.1754	2.1754	140.175	64.4361
ENSMUSG00000004709	Cd244a	0.00767598	0.333219	3.57122	3.57122	111.173	31.1302
ENSMUSG00000025804	Ccr1	0.00773493	0.333768	2.03001	2.03001	552.596	272.213
ENSMUSG00000053113	Socs3	0.00775119	0.333768	1.54336	1.54336	1881.93	1219.37
ENSMUSG00000078945	Naip2	0.00778048	0.333768	2.44634	2.44634	192.979	78.8849
ENSMUSG00000024301	Kifc5b	0.00779207	0.333768	0.626411	-1.5964	714.207	1140.16
ENSMUSG00000045827	Serpinb9	0.00786684	0.333768	1.85587	1.85587	413.819	222.979
ENSMUSG00000019528	Gyg	0.00787145	0.333768	1.5707	1.5707	822.181	523.449
ENSMUSG00000025701	Alox5	0.00790014	0.333768	3.00468	3.00468	88.3446	29.4023
ENSMUSG00000037095	Lrg1	0.00791245	0.333768	2.73933	2.73933	2690.58	982.206
ENSMUSG00000042190	Cmklr1	0.00792824	0.333768	2.32328	2.32328	259.943	111.886
ENSMUSG00000037725	Ckap2	0.00792963	0.333768	0.586395	-1.70534	1677.4	2860.53
ENSMUSG00000039115	Itga9	0.00797703	0.334266	4.41673	4.41673	614.456	139.12
ENSMUSG00000040084	Bub1b	0.00800953	0.334266	0.678936	-1.47289	1584.72	2334.13
ENSMUSG00000020897	Aurkb	0.00803106	0.334266	0.619958	-1.61301	888.407	1433.01
ENSMUSG00000037206	Islr	0.00803802	0.334266	0.564893	-1.77025	39.1041	69.224
ENSMUSG00000067925	Rtl8a	0.00817728	0.339039	1.58763	1.58763	405.88	255.651
ENSMUSG00000079020	Slc45a4	0.00821863	0.339399	1.46949	1.46949	773.47	526.353
ENSMUSG00000046223	Plaur	0.00823499	0.339399	2.83762	2.83762	804.488	283.508
ENSMUSG00000019992	Mtfr2	0.0084656	0.347066	0.624174	-1.60212	252.545	404.607
ENSMUSG00000022033	Pbk	0.00847114	0.347066	0.631012	-1.58476	1557.85	2468.82
ENSMUSG00000061689	Dlgap4	0.00852403	0.348203	1.60165	1.60165	1334.5	833.202
ENSMUSG00000028851	Nudc	0.00859734	0.348686	0.771523	-1.29614	2522.59	3269.63
ENSMUSG00000000392	Fap	0.00860115	0.348686	0.555643	-1.79972	85.1547	153.254
ENSMUSG00000054277	Arfgap3	0.0086143	0.348686	1.60602	1.60602	958.978	597.114
ENSMUSG00000038379	Ttk	0.00864674	0.348686	0.643396	-1.55425	524.308	814.907
ENSMUSG00000078762	Haus5	0.00870909	0.348686	0.727597	-1.37439	432.572	594.521
ENSMUSG00000021279	Cdc42bpb	0.00870999	0.348686	1.37528	1.37528	1878.3	1365.76
ENSMUSG00000048120	Entpd1	0.00871212	0.348686	2.20768	2.20768	677.684	306.967
ENSMUSG00000078851	H2aw	0.00891439	0.355311	0.60086	-1.66428	532.624	886.436
ENSMUSG00000032178	Ilf3	0.00892897	0.355311	0.802534	-1.24605	1931.91	2407.27
ENSMUSG00000030427	Lilra6	0.00901788	0.357821	2.47407	2.47407	53.2545	21.5251
ENSMUSG00000033589	Reep4	0.00914828	0.360617	0.730168	-1.36955	1152.82	1578.84
ENSMUSG00000038244	Mical2	0.00918873	0.360617	2.77307	2.77307	929.685	335.255
ENSMUSG00000030474	Siglece	0.00919844	0.360617	2.22254	2.22254	133.552	60.0899
ENSMUSG00000052137	Rbm12b2	0.00920961	0.360617	0.803161	-1.24508	694.294	864.452
ENSMUSG00000036745	Ttll7	0.00924318	0.360617	3.06738	3.06738	1446.09	471.44
ENSMUSG00000024427	Spry4	0.00924459	0.360617	2.48213	2.48213	453.962	182.892
ENSMUSG00000056167	Cnot10	0.00932413	0.362698	0.83082	-1.20363	1364.57	1642.44
ENSMUSG00000085148	Mir22hg	0.00940828	0.36346	1.99097	1.99097	501.369	251.822
ENSMUSG00000024130	Abca3	0.00941417	0.36346	3.21947	3.21947	5617.41	1744.82
ENSMUSG00000020290	Xpo1	0.00943797	0.36346	0.822491	-1.21582	3024.06	3676.71
ENSMUSG00000041483	Zfp281	0.00949284	0.36346	1.41594	1.41594	738.058	521.249
ENSMUSG00000020604	Arsg	0.00949503	0.36346	1.71594	1.71594	53.5894	31.2303
ENSMUSG00000044005	Gls2	0.0095012	0.36346	0.530678	-1.88438	160.788	302.986
ENSMUSG00000005699	Pard6a	0.00955655	0.36457	0.728304	-1.37305	116.738	160.288
ENSMUSG00000059498	Fcgr3	0.00967469	0.367333	1.80469	1.80469	1062.25	588.609
ENSMUSG00000001687	Ubl3	0.00968202	0.367333	1.53586	1.53586	1699.59	1106.61
ENSMUSG00000028717	Tal1	0.00972083	0.367798	2.00649	2.00649	49.5764	24.708
ENSMUSG00000006191	Cdkal1	0.00977255	0.368395	0.774815	-1.29063	305.583	394.395
ENSMUSG00000022096	Hr	0.00981487	0.368395	0.593602	-1.68463	2426.26	4087.35
ENSMUSG00000066800	Rnasel	0.00982254	0.368395	1.92795	1.92795	121.316	62.9246
ENSMUSG00000029061	Mmp23	0.00985611	0.368395	0.594276	-1.68272	129.512	217.933
ENSMUSG00000060860	Ube2s	0.00989271	0.368395	0.77199	-1.29535	2479.12	3211.33
ENSMUSG00000028578	Caap1	0.00991043	0.368395	0.797013	-1.25468	174.545	218.999
ENSMUSG00000026509	Capn2	0.00992873	0.368395	1.79288	1.79288	3637.88	2029.07
ENSMUSG00000022438	Parvb	0.00994942	0.368395	3.80129	3.80129	369.871	97.3013
ENSMUSG00000066037	Hnrnpr	0.0100184	0.369958	0.760691	-1.31459	2576.26	3386.74
ENSMUSG00000057614	Gnai1	0.010106	0.372201	2.29213	2.29213	53.955	23.5393
ENSMUSG00000030528	Blm	0.0102049	0.374846	0.694196	-1.44052	503.224	724.902
ENSMUSG00000044320	1700001O22Rik	0.0102623	0.375828	0.583768	-1.71301	95.4811	163.56
ENSMUSG00000074361	C5ar2	0.0103391	0.375828	2.12451	2.12451	69.8944	32.8991
ENSMUSG00000038005	Hpf1	0.0103472	0.375828	0.713518	-1.40151	1052.35	1474.87
ENSMUSG00000040260	Daam2	0.0103502	0.375828	1.89386	1.89386	197.704	104.392
ENSMUSG00000007655	Cav1	0.0104464	0.375828	2.62485	2.62485	1587.34	604.735
ENSMUSG00000087107	AI662270	0.0104539	0.375828	2.13237	2.13237	355.565	166.746
ENSMUSG00000032300	1700017B05Rik	0.010483	0.375828	1.35131	1.35131	1507.1	1115.29
ENSMUSG00000028980	H6pd	0.0105338	0.375828	2.20975	2.20975	1727.3	781.676
ENSMUSG00000024413	Npc1	0.0105382	0.375828	1.71533	1.71533	1553.46	905.634
ENSMUSG00000031756	Cenpn	0.0105433	0.375828	0.671887	-1.48835	225.153	335.105
ENSMUSG00000035842	Ddx11	0.0105469	0.375828	0.731628	-1.36681	1022.33	1397.33
ENSMUSG00000024777	Ppp2r5b	0.0105653	0.375828	1.69449	1.69449	997.032	588.398
ENSMUSG00000015950	Ncf1	0.0106058	0.375828	1.96926	1.96926	722.086	366.679
ENSMUSG00000041459	Tardbp	0.0106116	0.375828	0.80619	-1.2404	11641.3	14439.9
ENSMUSG00000082588	Gm15443	0.0106871	0.377536	0.637057	-1.56972	20.9598	32.901
ENSMUSG00000027947	Il6ra	0.0107546	0.378956	2.68315	2.68315	476.806	177.704
ENSMUSG00000011256	Adam19	0.0107944	0.379394	3.65973	3.65973	533.674	145.824
ENSMUSG00000029452	Tmem116	0.0108233	0.379445	2.45711	2.45711	189.294	77.0393
ENSMUSG00000020330	Hmmr	0.0108827	0.380277	0.66907	-1.49461	1055.66	1577.81
ENSMUSG00000030722	Nfatc2ip	0.0109297	0.380277	0.759748	-1.31623	324.261	426.801
ENSMUSG00000022881	Rfc4	0.0109538	0.380277	0.722347	-1.38438	952.201	1318.2
ENSMUSG00000043008	Klhl6	0.0109588	0.380277	1.86683	1.86683	144.935	77.637
ENSMUSG00000020261	Slc36a1	0.0110472	0.380277	1.51221	1.51221	898.215	593.974
ENSMUSG00000030397	Mark4	0.0110497	0.380277	1.29954	1.29954	811.527	624.473
ENSMUSG00000028455	Stoml2	0.0110639	0.380277	0.775202	-1.28999	1180.62	1522.99
ENSMUSG00000048832	Vps37c	0.0110754	0.380277	1.31356	1.31356	1039.72	791.533
ENSMUSG00000027931	Npr1	0.0111139	0.380277	2.07064	2.07064	323.912	156.431
ENSMUSG00000037594	Clba1	0.0111216	0.380277	1.84697	1.84697	319.315	172.886
ENSMUSG00000019845	Tube1	0.0112588	0.382153	0.625757	-1.59806	271.274	433.514
ENSMUSG00000022361	Zhx1	0.0112782	0.382153	1.45135	1.45135	654.077	450.667
ENSMUSG00000020589	Cyria	0.0112799	0.382153	1.97155	1.97155	128.454	65.1538
ENSMUSG00000030849	Fgfr2	0.0112988	0.382153	18.528	18.528	4445.53	239.936
ENSMUSG00000067924	Rtl8b	0.0113158	0.382153	1.61438	1.61438	428.108	265.185
ENSMUSG00000042268	Slc26a9	0.0113456	0.382153	11.9603	11.9603	2709.05	226.503
ENSMUSG00000001995	Sipa1l2	0.0113697	0.382153	1.7505	1.7505	390.169	222.89
ENSMUSG00000042784	Muc1	0.0115304	0.384298	6.90245	6.90245	13447.7	1948.25
ENSMUSG00000068877	Selenbp2	0.0115545	0.384298	7.47075	7.47075	63.2515	8.46654
ENSMUSG00000081731	Calr-ps	0.0116145	0.384298	0.607291	-1.64666	14.9887	24.6813
ENSMUSG00000031750	Il34	0.0116242	0.384298	2.62459	2.62459	499.179	190.193
ENSMUSG00000018507	Trpv2	0.011644	0.384298	2.00665	2.00665	181.642	90.52
ENSMUSG00000028651	Ppie	0.0116457	0.384298	0.757007	-1.32099	717.856	948.282
ENSMUSG00000053687	Dpep2	0.0116471	0.384298	6.66512	6.66512	293.741	44.0714
ENSMUSG00000075266	Cenpw	0.0116771	0.384298	0.64675	-1.54619	308.909	477.633
ENSMUSG00000032440	Tgfbr2	0.0117023	0.384298	1.60393	1.60393	2499.83	1558.57
ENSMUSG00000007989	Fzd3	0.0117244	0.384298	0.495603	-2.01774	207.871	419.431
ENSMUSG00000059089	Fcgr4	0.0117387	0.384298	1.80152	1.80152	72.2988	40.1321
ENSMUSG00000006398	Cdc20	0.011846	0.386894	0.657002	-1.52207	2660.51	4049.47
ENSMUSG00000038530	Rgs4	0.0119111	0.388105	3.91981	3.91981	347.741	88.7137
ENSMUSG00000035726	Supt16	0.0119723	0.389185	0.782901	-1.2773	2311.96	2953.06
ENSMUSG00000004655	Aqp1	0.0120476	0.390716	4.3809	4.3809	6289.74	1435.72
ENSMUSG00000028587	Orc1	0.0121441	0.39168	0.666996	-1.49926	253.851	380.589
ENSMUSG00000021186	Fbln5	0.0121686	0.39168	3.4303	3.4303	434.138	126.56
ENSMUSG00000030539	Sema4b	0.012189	0.39168	1.53309	1.53309	544.401	355.102
ENSMUSG00000034652	Cd300a	0.0121905	0.39168	1.76608	1.76608	193.372	109.492
ENSMUSG00000027611	Procr	0.0122438	0.392065	13.0414	13.0414	525.719	40.3115
ENSMUSG00000121069	---	0.0122591	0.392065	3.69324	3.69324	1229.5	332.906
ENSMUSG00000056145	AI504432	0.0122926	0.39223	2.22134	2.22134	61.8049	27.8233
ENSMUSG00000027864	Ptgfrn	0.0123242	0.392336	1.97672	1.97672	4120.46	2084.49
ENSMUSG00000027210	Meis2	0.0124111	0.393056	4.6952	4.6952	254.375	54.1776
ENSMUSG00000020273	Papolg	0.0124204	0.393056	0.759165	-1.31724	276.028	363.594
ENSMUSG00000022018	Rgcc	0.012442	0.393056	9.80876	9.80876	637.14	64.9563
ENSMUSG00000019942	Cdk1	0.0124604	0.393056	0.710148	-1.40816	3043.38	4285.55
ENSMUSG00000074793	Hspa12b	0.0125541	0.395112	1.99251	1.99251	149.2	74.8802
ENSMUSG00000030530	Furin	0.0126581	0.396977	1.66447	1.66447	3209.01	1927.95
ENSMUSG00000019773	Fbxo5	0.0126707	0.396977	0.673045	-1.48579	698.988	1038.55
ENSMUSG00000040747	Cd53	0.0127006	0.397016	1.62667	1.62667	365.963	224.977
ENSMUSG00000039004	Bmp6	0.0127465	0.397552	2.10581	2.10581	128.128	60.8452
ENSMUSG00000020282	Rhbdf1	0.0128331	0.398292	0.773957	-1.29206	1472.2	1902.17
ENSMUSG00000032725	Folr2	0.0128361	0.398292	0.608397	-1.64366	47.1507	77.5
ENSMUSG00000031004	Mki67	0.0128565	0.398292	0.638035	-1.56731	9810.9	15376.7
ENSMUSG00000031245	Hmgn5	0.0128922	0.398508	0.724854	-1.37959	815.723	1125.36
ENSMUSG00000001419	Mef2d	0.0129898	0.39998	1.43013	1.43013	1897.2	1326.59
ENSMUSG00000048574	Ccnb1-ps	0.013007	0.39998	0.598693	-1.67031	555.857	928.452
ENSMUSG00000034206	Polq	0.0130265	0.39998	0.667508	-1.49811	324.759	486.525
ENSMUSG00000025931	Paqr8	0.0130812	0.400417	9.69296	9.69296	1067.71	110.153
ENSMUSG00000038648	Creb3l2	0.0130986	0.400417	1.59865	1.59865	1488.22	930.922
ENSMUSG00000074170	Plekhf1	0.0131678	0.400681	0.632417	-1.58123	882.536	1395.5
ENSMUSG00000008318	Relt	0.0131923	0.400681	1.56504	1.56504	158.148	101.05
ENSMUSG00000033220	Rac2	0.0132517	0.400681	2.54926	2.54926	415.71	163.071
ENSMUSG00000042099	Kank3	0.0132885	0.400681	2.0186	2.0186	1184.45	586.77
ENSMUSG00000028274	Rngtt	0.0133136	0.400681	0.805692	-1.24117	409.702	508.509
ENSMUSG00000031770	Herpud1	0.0133241	0.400681	2.61056	2.61056	2233.35	855.505
ENSMUSG00000035900	Gramd4	0.0133692	0.400681	1.79546	1.79546	1418.92	790.281
ENSMUSG00000048489	Depp1	0.0134042	0.400681	2.78563	2.78563	105.126	37.7388
ENSMUSG00000092283	Gm20412	0.0134677	0.400681	4.52375	4.52375	8.39723	1.85625
ENSMUSG00000109061	Gm49320	0.0134698	0.400681	0.462755	-2.16097	62.0576	134.105
ENSMUSG00000061894	Zscan20	0.0135042	0.400681	0.720453	-1.38802	191.402	265.669
ENSMUSG00000061288	Taok3	0.0135282	0.400681	3.09477	3.09477	929.71	300.413
ENSMUSG00000022951	Rcan1	0.0135461	0.400681	1.39406	1.39406	1657.61	1189.06
ENSMUSG00000031949	Adat1	0.0135607	0.400681	0.708471	-1.41149	203.457	287.178
ENSMUSG00000025648	Pfkfb4	0.0135715	0.400681	2.31732	2.31732	1002.12	432.449
ENSMUSG00000038544	Inip	0.013576	0.400681	0.75957	-1.31653	636.992	838.622
ENSMUSG00000038145	Snrk	0.0136118	0.400681	1.58998	1.58998	1188.54	747.518
ENSMUSG00000042121	Ssh1	0.013628	0.400681	1.51694	1.51694	823.476	542.855
ENSMUSG00000025154	Arhgap19	0.0137269	0.402733	0.732516	-1.36516	381.987	521.473
ENSMUSG00000042436	Mfap4	0.0137981	0.403508	3.25004	3.25004	923.078	284.02
ENSMUSG00000114579	Gm4130	0.0138279	0.403508	0.780879	-1.28061	270.079	345.865
ENSMUSG00000032359	Ctsh	0.0138407	0.403508	5.44751	5.44751	11564.4	2122.88
ENSMUSG00000019470	Xab2	0.0139464	0.405192	0.781124	-1.28021	1155.53	1479.32
ENSMUSG00000025825	Iscu	0.013984	0.405192	1.26476	1.26476	853.387	674.744
ENSMUSG00000024590	Lmnb1	0.0139979	0.405192	0.760236	-1.31538	3385.64	4453.41
ENSMUSG00000046546	Fam43a	0.0140155	0.405192	1.99312	1.99312	548.312	275.102
ENSMUSG00000052794	1700030K09Rik	0.0141018	0.405709	0.750469	-1.3325	291.414	388.309
ENSMUSG00000036661	Dennd3	0.0141129	0.405709	1.7744	1.7744	636.419	358.667
ENSMUSG00000031922	Cep57	0.0141213	0.405709	0.717092	-1.39452	985.016	1373.63
ENSMUSG00000027035	Cers6	0.0142754	0.408673	2.40174	2.40174	368.653	153.494
ENSMUSG00000029163	Emilin1	0.0142835	0.408673	1.98416	1.98416	483.954	243.909
ENSMUSG00000044197	Gpr146	0.014332	0.409215	1.38569	1.38569	466.017	336.306
ENSMUSG00000043391	2510009E07Rik	0.014391	0.40944	2.09068	2.09068	490.345	234.539
ENSMUSG00000029186	Pi4k2b	0.0144354	0.40944	1.56606	1.56606	1293.87	826.193
ENSMUSG00000027569	Mrgbp	0.0144636	0.40944	0.821049	-1.21795	751.234	914.969
ENSMUSG00000059897	Zfp930	0.0144788	0.40944	0.780278	-1.28159	412.978	529.27
ENSMUSG00000022565	Plec	0.0144877	0.40944	1.69833	1.69833	5399.5	3179.31
ENSMUSG00000074088	Snrnp40	0.0145473	0.410174	0.76583	-1.30577	1061.03	1385.46
ENSMUSG00000079037	Prnp	0.0145729	0.410174	3.05168	3.05168	2356.33	772.142
ENSMUSG00000028649	Macf1	0.0147329	0.412603	1.32512	1.32512	3348.88	2527.23
ENSMUSG00000069910	Spdl1	0.0147796	0.412603	0.698092	-1.43248	347.698	498.069
ENSMUSG00000060063	Alox5ap	0.0147883	0.412603	2.01456	2.01456	405.099	201.085
ENSMUSG00000036036	Zfp57	0.0148617	0.412603	10.4918	10.4918	670.483	63.9053
ENSMUSG00000031431	Tsc22d3	0.0148929	0.412603	2.30818	2.30818	3463.42	1500.5
ENSMUSG00000027009	Itga4	0.0149227	0.412603	3.10845	3.10845	288.246	92.7298
ENSMUSG00000028454	Pigo	0.0149409	0.412603	0.728823	-1.37207	577.568	792.467
ENSMUSG00000059555	Tor4a	0.0149686	0.412603	1.5818	1.5818	494.411	312.562
ENSMUSG00000093989	Rnasek	0.0150032	0.412603	1.31221	1.31221	1003.84	765.003
ENSMUSG00000047250	Ptgs1	0.0150102	0.412603	2.0533	2.0533	2824.94	1375.8
ENSMUSG00000028581	Laptm5	0.0150154	0.412603	1.58251	1.58251	1337.07	844.909
ENSMUSG00000052305	Hbb-bs	0.0150205	0.412603	3.88381	3.88381	11732.8	3020.95
ENSMUSG00000035024	Ncapd3	0.0150466	0.412603	0.666567	-1.50022	846.682	1270.21
ENSMUSG00000072941	Sod3	0.0151409	0.413098	2.50651	2.50651	462.404	184.481
ENSMUSG00000041431	Ccnb1	0.0151549	0.413098	0.615317	-1.62518	1389.42	2258.06
ENSMUSG00000038943	Prc1	0.0151686	0.413098	0.665826	-1.50189	2789.05	4188.85
ENSMUSG00000027340	Slc23a2	0.0151839	0.413098	1.86904	1.86904	689.176	368.732
ENSMUSG00000046295	Ankle1	0.0152407	0.413578	0.5666	-1.76491	588.723	1039.04
ENSMUSG00000010609	Psen2	0.0152613	0.413578	2.00517	2.00517	278.881	139.081
ENSMUSG00000036023	Parp2	0.0153421	0.414537	0.807768	-1.23798	737.294	912.755
ENSMUSG00000028394	Pole3	0.0153689	0.414537	0.756722	-1.32149	1584.21	2093.52
ENSMUSG00000048865	Arhgap30	0.0153931	0.414537	1.65134	1.65134	424.498	257.062
ENSMUSG00000029925	Tbxas1	0.0154164	0.414537	1.71583	1.71583	218.424	127.299
ENSMUSG00000051517	Arhgef39	0.0155463	0.416762	0.56596	-1.76691	587.227	1037.58
ENSMUSG00000028409	Smu1	0.0155612	0.416762	0.791682	-1.26313	2096.15	2647.72
ENSMUSG00000039747	Orai2	0.0155894	0.416762	2.28243	2.28243	1363.55	597.412
ENSMUSG00000038527	C1rl	0.0156497	0.417042	2.32099	2.32099	77.1341	33.2333
ENSMUSG00000016541	Atxn10	0.0156602	0.417042	1.50098	1.50098	2586.38	1723.13
ENSMUSG00000021608	Lpcat1	0.0157225	0.417813	2.49208	2.49208	2420.61	971.318
ENSMUSG00000090124	Ugt1a7c	0.0157521	0.417813	1.96034	1.96034	84.1968	42.95
ENSMUSG00000029521	Chek2	0.0158065	0.417813	0.732531	-1.36513	658.134	898.439
ENSMUSG00000036768	Kif15	0.0158118	0.417813	0.678197	-1.4745	798.795	1177.82
ENSMUSG00000060703	Cd302	0.0158702	0.417813	1.94635	1.94635	290.118	149.057
ENSMUSG00000061878	Sphk1	0.0158954	0.417813	2.09731	2.09731	935.589	446.091
ENSMUSG00000071203	Naip5	0.0159205	0.417813	1.89793	1.89793	118.796	62.5925
ENSMUSG00000010025	Aldh3a2	0.0159408	0.417813	1.32908	1.32908	2059.79	1549.79
ENSMUSG00000049775	Tmsb4x	0.0159607	0.417813	2.17245	2.17245	45658.8	21017.2
ENSMUSG00000073982	Rhog	0.0160198	0.418179	1.30778	1.30778	1003.96	767.681
ENSMUSG00000037235	Mxd4	0.016035	0.418179	1.35168	1.35168	3692.04	2731.44
ENSMUSG00000043505	Gimap5	0.0161264	0.419771	2.06257	2.06257	38.0023	18.4247
ENSMUSG00000071724	Smpd5	0.0161928	0.420211	2.45267	2.45267	8.16246	3.32799
ENSMUSG00000049723	Mmp12	0.016204	0.420211	3.54751	3.54751	4510.42	1271.43
ENSMUSG00000021367	Edn1	0.0162406	0.420374	1.76256	1.76256	709.784	402.701
ENSMUSG00000028614	Ndc1	0.0163174	0.420391	0.755246	-1.32407	970.925	1285.57
ENSMUSG00000039831	Arhgap29	0.0163333	0.420391	1.94501	1.94501	1157.46	595.092
ENSMUSG00000053062	Jam2	0.0163348	0.420391	1.68778	1.68778	461.414	273.385
ENSMUSG00000030978	Rrm1	0.0163998	0.420391	0.751554	-1.33058	3596.51	4785.43
ENSMUSG00000020437	Myo1g	0.0164961	0.420391	2.13174	2.13174	232.462	109.048
ENSMUSG00000028423	Nfx1	0.0165524	0.420391	0.815922	-1.22561	2007.47	2460.37
ENSMUSG00000020681	Ace	0.0165726	0.420391	1.87983	1.87983	2027.71	1078.67
ENSMUSG00000028693	Nasp	0.0165905	0.420391	0.706879	-1.41467	2963.62	4192.55
ENSMUSG00000112110	Gm15608	0.0166333	0.420391	0.611784	-1.63456	39.5358	64.6238
ENSMUSG00000032849	Abcc4	0.0166439	0.420391	4.03482	4.03482	190.968	47.33
ENSMUSG00000089929	Bcl2a1b	0.0166473	0.420391	1.67732	1.67732	461.018	274.854
ENSMUSG00000001504	Irx2	0.0166603	0.420391	0.590868	-1.69243	6832.14	11562.9
ENSMUSG00000038375	Trp53inp2	0.0166907	0.420391	1.94085	1.94085	2951.8	1520.88
ENSMUSG00000020832	Eral1	0.01673	0.420391	0.753229	-1.32762	272.772	362.136
ENSMUSG00000106847	Peg13	0.0167306	0.420391	1.7222	1.7222	611.384	355.001
ENSMUSG00000000884	Gnb1l	0.0167368	0.420391	0.764666	-1.30776	184.731	241.584
ENSMUSG00000055717	Slain1	0.0167923	0.420391	0.519071	-1.92652	259.956	500.81
ENSMUSG00000050105	Fam110d	0.0168028	0.420391	2.60035	2.60035	591.284	227.386
ENSMUSG00000037071	Scd1	0.0168537	0.420391	2.5377	2.5377	15456.6	6090.8
ENSMUSG00000061353	Cxcl12	0.0168578	0.420391	1.84869	1.84869	541.169	292.732
ENSMUSG00000053334	Ficd	0.0168788	0.420391	1.45658	1.45658	251.487	172.656
ENSMUSG00000028864	Hgf	0.0169561	0.42129	1.86768	1.86768	32.6539	17.4837
ENSMUSG00000039621	Prex1	0.0170197	0.42129	1.51724	1.51724	357.299	235.493
ENSMUSG00000018666	Cbx1	0.0170429	0.42129	0.739204	-1.35281	2429.05	3286.04
ENSMUSG00000071632	2510002D24Rik	0.0170586	0.42129	0.750173	-1.33303	548.344	730.957
ENSMUSG00000031169	Porcn	0.0170818	0.42129	2.32674	2.32674	336.417	144.588
ENSMUSG00000028601	Echdc2	0.0170974	0.42129	0.647303	-1.54487	1339.85	2069.9
ENSMUSG00000040488	Ltbp4	0.0172025	0.422576	1.8857	1.8857	460.498	244.206
ENSMUSG00000012443	Kif11	0.0172498	0.422576	0.678909	-1.47295	2097.09	3088.91
ENSMUSG00000051506	Wdfy4	0.0172518	0.422576	1.82226	1.82226	199.859	109.676
ENSMUSG00000022773	Ypel1	0.0172717	0.422576	0.631427	-1.58371	304.716	482.583
ENSMUSG00000036943	Rab8b	0.0173031	0.422598	1.40253	1.40253	457.468	326.174
ENSMUSG00000035954	Dock4	0.0173701	0.423488	2.73358	2.73358	320.389	117.205
ENSMUSG00000090019	Gimap1	0.0174965	0.425114	1.67474	1.67474	95.6771	57.1295
ENSMUSG00000015133	Lrrk1	0.0174982	0.425114	2.7232	2.7232	1399.5	513.917
ENSMUSG00000032370	Lactb	0.0175798	0.426349	1.7313	1.7313	512.535	296.04
ENSMUSG00000030340	Scnn1a	0.0176121	0.426386	3.75748	3.75748	1458.1	388.053
ENSMUSG00000006301	Tmbim1	0.0177658	0.428317	1.42394	1.42394	4231.87	2971.95
ENSMUSG00000024942	Capn1	0.0178487	0.428317	1.62208	1.62208	1126.18	694.278
ENSMUSG00000074802	Gas2l3	0.0178895	0.428317	0.667142	-1.49893	390.469	585.287
ENSMUSG00000110218	Tincr	0.0179038	0.428317	0.557152	-1.79484	777.77	1395.97
ENSMUSG00000071454	Dtnb	0.0179085	0.428317	0.737228	-1.35643	1229.66	1667.95
ENSMUSG00000070583	Fv1	0.0179255	0.428317	0.721714	-1.38559	74.1846	102.789
ENSMUSG00000021759	Plpp1	0.0179373	0.428317	1.69207	1.69207	457.333	270.281
ENSMUSG00000038811	Gngt2	0.0179409	0.428317	1.53893	1.53893	362.629	235.636
ENSMUSG00000025270	Alas2	0.0179911	0.428317	2.0243	2.0243	130.999	64.7132
ENSMUSG00000028873	Cdca8	0.0180539	0.428317	0.690143	-1.44898	1694.16	2454.8
ENSMUSG00000050370	Ch25h	0.0180624	0.428317	1.65709	1.65709	191.892	115.801
ENSMUSG00000028995	Fam126a	0.0180631	0.428317	1.71493	1.71493	414.315	241.594
ENSMUSG00000033508	Asprv1	0.018143	0.429131	0.312531	-3.19969	1594.74	5102.67
ENSMUSG00000027959	Sass6	0.0181594	0.429131	0.681881	-1.46653	271.434	398.066
ENSMUSG00000028549	Itgb3bp	0.0183371	0.432593	0.676571	-1.47804	87.2888	129.017
ENSMUSG00000019961	Tmpo	0.0183991	0.433318	0.791862	-1.26285	3957.08	4997.18
ENSMUSG00000018379	Srsf1	0.0184667	0.434171	0.823748	-1.21396	7534.5	9146.61
ENSMUSG00000041219	Arhgap11a	0.0186031	0.434692	0.732383	-1.36541	1215.03	1659.01
ENSMUSG00000022964	Tmem50b	0.0186361	0.434692	1.98385	1.98385	1640.64	826.998
ENSMUSG00000098318	Lockd	0.0186461	0.434692	0.345499	-2.89437	853.934	2471.6
ENSMUSG00000021639	Gtf2h2	0.0186893	0.434692	0.762805	-1.31095	303.818	398.29
ENSMUSG00000032407	U2surp	0.018753	0.434692	0.837316	-1.19429	1709.05	2041.1
ENSMUSG00000027952	Pmvk	0.0188054	0.434692	1.51744	1.51744	1266.73	834.783
ENSMUSG00000080059	Rps19-ps3	0.0188276	0.434692	0.707817	-1.4128	107.152	151.384
ENSMUSG00000121247	---	0.0188476	0.434692	0.778673	-1.28424	418.936	538.013
ENSMUSG00000028655	Mfsd2a	0.018876	0.434692	2.36883	2.36883	108.094	45.632
ENSMUSG00000052912	Smarca5-ps	0.0188875	0.434692	0.731799	-1.3665	144.012	196.791
ENSMUSG00000060969	Irx1	0.018922	0.434692	0.602504	-1.65974	5350.64	8880.67
ENSMUSG00000081205	Gm5940	0.0189433	0.434692	0.399518	-2.50302	156.812	392.504
ENSMUSG00000004207	Psap	0.0189745	0.434692	1.30494	1.30494	32837.4	25163.9
ENSMUSG00000074219	Gm10644	0.0190067	0.434692	0.568136	-1.76014	70.1738	123.516
ENSMUSG00000030411	Nova2	0.0190069	0.434692	1.95025	1.95025	42.2109	21.6438
ENSMUSG00000030922	Lyrm1	0.0190175	0.434692	1.77076	1.77076	158.145	89.3088
ENSMUSG00000027314	Dll4	0.0190225	0.434692	2.00618	2.00618	145.464	72.5082
ENSMUSG00000025413	Ttc4	0.0191826	0.437203	0.82236	-1.21601	980.118	1191.84
ENSMUSG00000073876	Gm13305	0.019227	0.437203	0.62468	-1.60082	20.1829	32.3092
ENSMUSG00000036599	Chst12	0.0192509	0.437203	1.56341	1.56341	547.158	349.978
ENSMUSG00000027602	Map1lc3a	0.0192587	0.437203	1.42906	1.42906	3329.29	2329.7
ENSMUSG00000053600	Zfp472	0.0192985	0.43739	0.77785	-1.28559	291.536	374.797
ENSMUSG00000030104	Edem1	0.0193597	0.43806	1.64312	1.64312	3097.81	1885.32
ENSMUSG00000019876	Pkib	0.019401	0.438278	6.45122	6.45122	159.717	24.7577
ENSMUSG00000066979	Bub3	0.0194344	0.438278	0.826207	-1.21035	1843.68	2231.5
ENSMUSG00000046805	Mpeg1	0.0194918	0.438278	1.58315	1.58315	5166.39	3263.37
ENSMUSG00000041671	Pyroxd1	0.0195075	0.438278	0.322817	-3.09773	619.48	1918.99
ENSMUSG00000036469	Marchf1	0.0195388	0.438278	1.83085	1.83085	114.185	62.3671
ENSMUSG00000013663	Pten	0.0195592	0.438278	1.40743	1.40743	2229.65	1584.2
ENSMUSG00000020471	Pold2	0.0196489	0.439578	0.76238	-1.31168	841.53	1103.82
ENSMUSG00000017421	Zfp207	0.0197422	0.439865	0.800323	-1.2495	3275.8	4093.09
ENSMUSG00000043998	Mgat2	0.0197549	0.439865	1.34704	1.34704	1673.2	1242.13
ENSMUSG00000027287	Snap23	0.0197571	0.439865	1.36603	1.36603	797.689	583.949
ENSMUSG00000048251	Bcl11b	0.0198773	0.441101	0.405464	-2.46631	109.501	270.062
ENSMUSG00000032841	Prr5l	0.0199313	0.441101	1.76014	1.76014	128.546	73.0319
ENSMUSG00000021548	Ccnh	0.0199738	0.441101	0.774653	-1.2909	480.021	619.66
ENSMUSG00000047731	Wbp1l	0.0200108	0.441101	1.45289	1.45289	1807.44	1244.03
ENSMUSG00000021067	Sav1	0.0200211	0.441101	1.27062	1.27062	1369.47	1077.8
ENSMUSG00000030748	Il4ra	0.0200248	0.441101	2.78633	2.78633	2942.18	1055.93
ENSMUSG00000042625	Safb2	0.0201342	0.441101	0.85018	-1.17622	3116.68	3665.91
ENSMUSG00000028248	Pnisr	0.0201635	0.441101	0.757452	-1.32022	5298.89	6995.68
ENSMUSG00000042249	Grk3	0.02027	0.441101	5.59539	5.59539	728.547	130.205
ENSMUSG00000050912	Tmem123	0.0202719	0.441101	1.25841	1.25841	2269.29	1803.31
ENSMUSG00000031585	Gtf2e2	0.0203249	0.441101	0.828691	-1.20672	1319.56	1592.34
ENSMUSG00000022831	Hcls1	0.0203273	0.441101	1.65852	1.65852	655.185	395.041
ENSMUSG00000031662	Snx20	0.0203652	0.441101	1.83988	1.83988	238.695	129.734
ENSMUSG00000059883	Irak4	0.0203792	0.441101	1.27948	1.27948	353.012	275.904
ENSMUSG00000110331	Nudc-ps1	0.0203959	0.441101	0.821719	-1.21696	732.412	891.317
ENSMUSG00000036002	Fam214b	0.0204357	0.441101	1.5469	1.5469	1345.68	869.918
ENSMUSG00000003929	Zfp81	0.0205111	0.441101	0.770102	-1.29853	367.637	477.387
ENSMUSG00000026890	Lhx6	0.0205271	0.441101	4.30886	4.30886	71.1568	16.5141
ENSMUSG00000030551	Nr2f2	0.0205311	0.441101	2.53009	2.53009	428.025	169.174
ENSMUSG00000032786	Alas1	0.0205311	0.441101	1.97791	1.97791	1399.49	707.558
ENSMUSG00000105195	Gm43584	0.0205727	0.441101	0.676035	-1.47921	138.792	205.303
ENSMUSG00000035561	Aldh1b1	0.0206288	0.441101	1.50466	1.50466	40.4966	26.914
ENSMUSG00000040732	Erg	0.0206767	0.441101	1.86864	1.86864	222.036	118.822
ENSMUSG00000024097	Srsf7	0.0206845	0.441101	0.820335	-1.21901	4285.24	5223.76
ENSMUSG00000058624	Gda	0.0206871	0.441101	1.644	1.644	1045.14	635.727
ENSMUSG00000048731	Ggnbp1	0.0207402	0.441101	0.760266	-1.31533	183.592	241.483
ENSMUSG00000058135	Gstm1	0.0208026	0.441101	2.76218	2.76218	525.927	190.403
ENSMUSG00000093726	Gm20667	0.0208135	0.441101	0.628135	-1.59201	44.2082	70.3801
ENSMUSG00000021811	Dnajc9	0.0208247	0.441101	0.69434	-1.44022	1451.12	2089.92
ENSMUSG00000098188	Sowahc	0.0208602	0.441101	1.66496	1.66496	713.431	428.496
ENSMUSG00000107211	Gm5864	0.0208646	0.441101	1.64938	1.64938	638.669	387.217
ENSMUSG00000017548	Suz12	0.0209654	0.441101	0.771552	-1.29609	1560.23	2022.19
ENSMUSG00000120308	---	0.0209903	0.441101	0.702584	-1.42332	159.335	226.785
ENSMUSG00000050064	Zfp697	0.0210385	0.441101	2.03671	2.03671	48.8963	24.0075
ENSMUSG00000019998	Stx7	0.0210794	0.441101	1.64981	1.64981	1511.94	916.432
ENSMUSG00000030064	Frmd4b	0.0210803	0.441101	2.32396	2.32396	889.755	382.862
ENSMUSG00000026094	Stk17b	0.0210894	0.441101	1.64811	1.64811	649.171	393.888
ENSMUSG00000018845	Unc45b	0.0210917	0.441101	2.18555	2.18555	55.3604	25.3302
ENSMUSG00000022822	Abcc5	0.0211099	0.441101	4.09863	4.09863	975.455	237.995
ENSMUSG00000005682	Pan2	0.0211325	0.441101	0.788277	-1.26859	1041.65	1321.42
ENSMUSG00000074364	Ehd2	0.0212968	0.441101	2.52841	2.52841	2862.01	1131.94
ENSMUSG00000014592	Camta1	0.0213328	0.441101	0.597455	-1.67377	469.269	785.446
ENSMUSG00000057093	Zfp607b	0.021349	0.441101	0.678287	-1.4743	103.92	153.209
ENSMUSG00000062866	Phactr2	0.021358	0.441101	1.66474	1.66474	357.9	214.989
ENSMUSG00000044811	Cd300c2	0.021422	0.441101	1.60155	1.60155	302.006	188.571
ENSMUSG00000002108	Nr1h3	0.0214324	0.441101	1.89127	1.89127	310.025	163.925
ENSMUSG00000118653	Gm2296	0.0214549	0.441101	0.787135	-1.27043	2840.95	3609.23
ENSMUSG00000040325	Dcaf1	0.0215028	0.441101	0.803575	-1.24444	1075.8	1338.77
ENSMUSG00000020105	Lrig3	0.0215462	0.441101	0.586612	-1.70471	476.831	812.856
ENSMUSG00000033107	Rnf125	0.0215995	0.441101	1.95044	1.95044	131.578	67.4608
ENSMUSG00000022894	Adamts5	0.0216117	0.441101	0.616501	-1.62206	259.227	420.482
ENSMUSG00000022408	Fam83f	0.0216178	0.441101	1.94189	1.94189	514.545	264.971
ENSMUSG00000090946	Ccdc71l	0.0216209	0.441101	1.52619	1.52619	375.404	245.975
ENSMUSG00000021830	Txndc16	0.0216337	0.441101	0.668845	-1.49511	1153.26	1724.26
ENSMUSG00000071748	Styx-ps	0.0216656	0.441101	0.780755	-1.28081	236.433	302.826
ENSMUSG00000037280	Galnt6	0.0216826	0.441101	1.93086	1.93086	114.213	59.1512
ENSMUSG00000027957	Slc35a3	0.0216981	0.441101	0.804504	-1.243	1326.96	1649.41
ENSMUSG00000020017	Hal	0.0217316	0.441101	3.73212	3.73212	216.3	57.9562
ENSMUSG00000072980	Oip5	0.0217357	0.441101	0.692527	-1.44399	327.694	473.186
ENSMUSG00000028439	Fam219a	0.0218518	0.441101	1.60022	1.60022	415.794	259.835
ENSMUSG00000096370	Gm21992	0.0218633	0.441101	0.780337	-1.2815	207.198	265.523
ENSMUSG00000028089	Chd1l	0.021893	0.441101	0.748333	-1.3363	375.959	502.395
ENSMUSG00000035958	Tdp2	0.0218934	0.441101	0.696376	-1.436	1074.8	1543.41
ENSMUSG00000074063	Osgin1	0.0219569	0.441101	5.14903	5.14903	871.217	169.2
ENSMUSG00000049932	H2ax	0.021992	0.441101	0.735187	-1.3602	1801.15	2449.92
ENSMUSG00000025010	Ccnj	0.0219948	0.441101	1.65791	1.65791	415.643	250.704
ENSMUSG00000022122	Ednrb	0.0220363	0.441101	0.664236	-1.50549	57.848	87.0895
ENSMUSG00000026223	Itm2c	0.0220543	0.441101	1.3452	1.3452	3037.98	2258.39
ENSMUSG00000045062	Pcdhb7	0.0220869	0.441101	2.26992	2.26992	77.6505	34.2084
ENSMUSG00000037544	Dlgap5	0.0220883	0.441101	0.641548	-1.55873	821.405	1280.35
ENSMUSG00000074785	Plxnc1	0.0221136	0.441101	1.59648	1.59648	204.687	128.211
ENSMUSG00000072082	Ccnf	0.0221158	0.441101	0.710311	-1.40783	1376.44	1937.8
ENSMUSG00000018169	Mfng	0.0221489	0.441101	1.71698	1.71698	114.208	66.5167
ENSMUSG00000032739	Pram1	0.0221771	0.441101	2.02599	2.02599	86.6498	42.7691
ENSMUSG00000023066	Rttn	0.0222016	0.441101	0.67312	-1.48562	386.613	574.361
ENSMUSG00000015314	Slamf6	0.0222891	0.441786	1.65873	1.65873	57.054	34.3963
ENSMUSG00000099481	Xndc1	0.0223189	0.441786	0.732746	-1.36473	964.336	1316.06
ENSMUSG00000064267	Hvcn1	0.0223564	0.441786	1.55538	1.55538	390.545	251.093
ENSMUSG00000027306	Nusap1	0.0223636	0.441786	0.631891	-1.58255	1632.01	2582.73
ENSMUSG00000046591	Ticrr	0.0225134	0.444111	0.71228	-1.40394	389.373	546.658
ENSMUSG00000018362	Kpna2	0.0226278	0.445676	0.639771	-1.56306	107.618	168.213
ENSMUSG00000021420	Fars2	0.0226812	0.445676	0.778064	-1.28524	371.92	478.007
ENSMUSG00000018217	Pmp22	0.0227237	0.445676	1.86147	1.86147	1374.42	738.354
ENSMUSG00000028678	Kif2c	0.0227249	0.445676	0.641586	-1.55864	1108.81	1728.24
ENSMUSG00000072789	Gm10420	0.0227888	0.445676	1.94802	1.94802	442.572	227.191
ENSMUSG00000011831	Evi5	0.0228052	0.445676	1.35554	1.35554	638.209	470.814
ENSMUSG00000026941	Mamdc4	0.0228181	0.445676	0.71907	-1.39069	79.546	110.623
ENSMUSG00000031592	Pcm1	0.0228702	0.446065	0.805062	-1.24214	1669.64	2073.93
ENSMUSG00000031629	Cenpu	0.0229539	0.446604	0.694002	-1.44092	228.526	329.288
ENSMUSG00000055044	Pdlim1	0.0229623	0.446604	1.6357	1.6357	1653.65	1010.98
ENSMUSG00000036864	Proser3	0.0230512	0.447091	0.737482	-1.35597	332.693	451.12
ENSMUSG00000043432	Leng9	0.0230844	0.447091	1.66652	1.66652	135.889	81.5407
ENSMUSG00000038188	Scarf1	0.023094	0.447091	1.89526	1.89526	164.952	87.0341
ENSMUSG00000071335	Mfsd4b3-ps	0.0231287	0.447091	2.60822	2.60822	18.229	6.98906
ENSMUSG00000046671	Mtfr1l	0.0231763	0.447091	1.42319	1.42319	1379.16	969.063
ENSMUSG00000058748	Zfp958	0.023181	0.447091	0.771795	-1.29568	262.638	340.295
ENSMUSG00000032344	Cgas	0.023216	0.447142	0.698448	-1.43175	268.404	384.286
ENSMUSG00000021109	Hif1a	0.0233853	0.449572	1.46168	1.46168	1583.38	1083.26
ENSMUSG00000030527	Crtc3	0.0234071	0.449572	1.25689	1.25689	563.189	448.08
ENSMUSG00000022771	Ppil2	0.0234409	0.449598	0.850713	-1.17548	1399.6	1645.2
ENSMUSG00000036867	Smad6	0.0235269	0.450622	1.61897	1.61897	662.552	409.243
ENSMUSG00000061028	Clasrp	0.0235689	0.450804	0.858315	-1.16507	1206.29	1405.42
ENSMUSG00000032113	Chek1	0.0236936	0.452443	0.704165	-1.42012	472.445	670.93
ENSMUSG00000083041	Gmfg-ps	0.0237199	0.452443	1.53364	1.53364	139.503	90.9618
ENSMUSG00000032621	Srek1	0.023765	0.45268	0.807696	-1.23809	1845.96	2285.46
ENSMUSG00000024066	Xdh	0.0238419	0.453078	1.4694	1.4694	5072.54	3452.11
ENSMUSG00000026749	Nek6	0.0238907	0.453078	1.34512	1.34512	1514.37	1125.82
ENSMUSG00000062054	Iah1	0.0239061	0.453078	1.32262	1.32262	445.75	337.019
ENSMUSG00000016087	Fli1	0.0239168	0.453078	1.72381	1.72381	148.911	86.3849
ENSMUSG00000021713	Ppwd1	0.0239853	0.453681	0.708532	-1.41137	510.563	720.592
ENSMUSG00000021140	Pcnx	0.0240301	0.453681	1.24571	1.24571	756.125	606.984
ENSMUSG00000046807	Lrrc75b	0.0240576	0.453681	0.460991	-2.16924	906.179	1965.72
ENSMUSG00000033596	Rfwd3	0.0241422	0.453681	0.746158	-1.3402	2078.9	2786.13
ENSMUSG00000042606	Hirip3	0.0242149	0.453681	0.746138	-1.34023	1352.55	1812.73
ENSMUSG00000103260	Gm8146	0.0242266	0.453681	0.739278	-1.35267	88.6685	119.939
ENSMUSG00000038642	Ctss	0.0242482	0.453681	1.58319	1.58319	5355.71	3382.87
ENSMUSG00000009876	Cox4i2	0.0242574	0.453681	1.90774	1.90774	307.586	161.231
ENSMUSG00000095115	Itpripl2	0.024274	0.453681	1.79626	1.79626	2247.46	1251.19
ENSMUSG00000024300	Myo1f	0.0242763	0.453681	1.66393	1.66393	443.043	266.264
ENSMUSG00000025085	Ablim1	0.0244054	0.454541	1.75903	1.75903	858.352	487.968
ENSMUSG00000032194	Kank2	0.0244193	0.454541	1.69298	1.69298	1337.89	790.258
ENSMUSG00000116812	Gm2792	0.0244239	0.454541	1.43095	1.43095	63.2927	44.2313
ENSMUSG00000120950	---	0.0244609	0.454541	0.747036	-1.33862	65.2587	87.3568
ENSMUSG00000075284	Wipf1	0.0245076	0.454541	1.88256	1.88256	338.634	179.88
ENSMUSG00000053178	Mterf1b	0.0245192	0.454541	0.719547	-1.38976	83.0812	115.463
ENSMUSG00000055912	Tmem150a	0.024676	0.455306	2.01625	2.01625	336.67	166.979
ENSMUSG00000024791	Cdca5	0.0247252	0.455306	0.701058	-1.42641	549.006	783.11
ENSMUSG00000035901	Dennd5a	0.0247315	0.455306	1.41428	1.41428	1788.55	1264.64
ENSMUSG00000037306	Man1c1	0.0247461	0.455306	1.65535	1.65535	656.385	396.523
ENSMUSG00000028312	Smc2	0.0247901	0.455306	0.676028	-1.47923	1780.23	2633.37
ENSMUSG00000039377	Hlx	0.024792	0.455306	1.51776	1.51776	104.547	68.8824
ENSMUSG00000026027	Stradb	0.0248336	0.455306	1.35358	1.35358	286.39	211.58
ENSMUSG00000041747	Utp15	0.0249527	0.455306	0.774403	-1.29132	726.334	937.927
ENSMUSG00000054675	Tmem119	0.0249548	0.455306	0.651698	-1.53445	339.517	520.973
ENSMUSG00000021285	Ppp1r13b	0.0249955	0.455306	1.36938	1.36938	590.91	431.515
ENSMUSG00000031711	Zfp330	0.0250461	0.455306	0.815658	-1.226	1104.65	1354.3
ENSMUSG00000048307	Ankrd46	0.0250605	0.455306	1.32349	1.32349	976.557	737.866
ENSMUSG00000036550	Cnot1	0.0250775	0.455306	0.813837	-1.22875	2431.92	2988.21
ENSMUSG00000031264	Btk	0.0251036	0.455306	1.63772	1.63772	115.436	70.4859
ENSMUSG00000047409	Ctdspl	0.0251341	0.455306	1.38925	1.38925	1627.46	1171.47
ENSMUSG00000057193	Slc44a2	0.0251555	0.455306	1.69588	1.69588	5165.35	3045.82
ENSMUSG00000034739	Mfrp	0.0251568	0.455306	0.489602	-2.04248	2921.63	5967.36
ENSMUSG00000058542	Gm15590	0.0251804	0.455306	1.49625	1.49625	472.66	315.897
ENSMUSG00000031722	Hp	0.0252167	0.455306	2.57785	2.57785	6337.44	2458.42
ENSMUSG00000005410	Mcm5	0.0252394	0.455306	0.685096	-1.45965	2357.34	3440.89
ENSMUSG00000039137	Whrn	0.025251	0.455306	0.671433	-1.48935	118.756	176.87
ENSMUSG00000034329	Brip1	0.025288	0.455381	0.629457	-1.58867	286.727	455.515
ENSMUSG00000015749	Anp32e	0.02534	0.455725	0.789075	-1.26731	3748.69	4750.74
ENSMUSG00000044217	Aqp5	0.0254209	0.456587	2.7148	2.7148	4396.6	1619.5
ENSMUSG00000038059	Smim3	0.025566	0.457727	1.44091	1.44091	916.764	636.24
ENSMUSG00000023367	Tmem176a	0.0255834	0.457727	1.84839	1.84839	3583.1	1938.5
ENSMUSG00000040061	Plcb2	0.0255836	0.457727	1.98764	1.98764	162.201	81.6047
ENSMUSG00000055401	Fbxo6	0.0256247	0.457872	1.5683	1.5683	464.725	296.325
ENSMUSG00000047423	AI837181	0.0256615	0.457939	1.2426	1.2426	624.034	502.198
ENSMUSG00000011148	Adssl1	0.0257	0.458035	2.99526	2.99526	273.196	91.2095
ENSMUSG00000022022	Mtrf1	0.0258172	0.459121	0.756145	-1.3225	81.0945	107.247
ENSMUSG00000021694	Ercc8	0.0258322	0.459121	0.768367	-1.30146	240.402	312.874
ENSMUSG00000052798	Nup107	0.0258687	0.459121	0.804497	-1.24301	789.604	981.487
ENSMUSG00000020573	Pik3cg	0.0258976	0.459121	2.70072	2.70072	318.159	117.805
ENSMUSG00000026646	Suv39h2	0.0259688	0.459121	0.755588	-1.32347	336.451	445.284
ENSMUSG00000017861	Mybl2	0.0259919	0.459121	0.731327	-1.36738	895.599	1224.62
ENSMUSG00000059179	Gm8991	0.025993	0.459121	0.770838	-1.29729	491.694	637.87
ENSMUSG00000016018	Mtrex	0.0260483	0.459347	0.801112	-1.24826	1529.76	1909.54
ENSMUSG00000093629	Prox2os	0.0260721	0.459347	0.618653	-1.61642	136.446	220.553
ENSMUSG00000027305	Ndufaf1	0.0261221	0.459368	0.81	-1.23457	471.214	581.746
ENSMUSG00000030691	Fchsd2	0.0261397	0.459368	1.30799	1.30799	625.557	478.257
ENSMUSG00000028403	Zdhhc21	0.0262256	0.460295	0.816645	-1.22452	1330.21	1628.87
ENSMUSG00000028475	Spaar	0.0262976	0.460577	2.35311	2.35311	83.6	35.5275
ENSMUSG00000021360	Gcnt2	0.0263166	0.460577	1.84261	1.84261	514.484	279.215
ENSMUSG00000029056	Pank4	0.0263415	0.460577	0.776639	-1.2876	616.311	793.562
ENSMUSG00000049657	Zbtb5	0.02639	0.460783	0.77081	-1.29734	542.38	703.65
ENSMUSG00000051116	Gm8121	0.0264198	0.460783	0.761777	-1.31272	161.915	212.55
ENSMUSG00000004451	Ralb	0.0265206	0.461813	1.33178	1.33178	2612.69	1961.79
ENSMUSG00000040147	Maob	0.0265571	0.461813	10.0064	10.0064	265.948	26.5778
ENSMUSG00000035697	Arhgap45	0.0265877	0.461813	1.90589	1.90589	1200.23	629.747
ENSMUSG00000024052	Lpin2	0.0266394	0.461813	2.29838	2.29838	1598.37	695.435
ENSMUSG00000028330	Ncbp1	0.0266609	0.461813	0.808416	-1.23699	1428.63	1767.19
ENSMUSG00000057649	Brd9	0.0266917	0.461813	0.771173	-1.29673	904.529	1172.93
ENSMUSG00000020914	Top2a	0.0267123	0.461813	0.647137	-1.54527	6545.36	10114.3
ENSMUSG00000032119	Hinfp	0.0268852	0.46276	0.785779	-1.27262	1088.92	1385.78
ENSMUSG00000033031	Cip2a	0.0268867	0.46276	0.694917	-1.43902	1364.07	1962.92
ENSMUSG00000030047	Arhgap25	0.0269083	0.46276	1.5422	1.5422	205.544	133.279
ENSMUSG00000006215	Zbtb17	0.0269177	0.46276	0.807689	-1.2381	630.966	781.199
ENSMUSG00000074476	Spc24	0.0270111	0.46276	0.707303	-1.41382	820.905	1160.61
ENSMUSG00000051730	Mettl5	0.0270324	0.46276	0.813644	-1.22904	201.711	247.91
ENSMUSG00000029499	Pxmp2	0.0270814	0.46276	0.675137	-1.48118	50.5673	74.8993
ENSMUSG00000025477	Inpp5a	0.0271434	0.46276	1.29675	1.29675	984.622	759.301
ENSMUSG00000028459	Cd72	0.0271641	0.46276	0.49917	-2.00333	316.601	634.256
ENSMUSG00000035601	Trmt10b	0.0272009	0.46276	0.801891	-1.24705	221.624	276.377
ENSMUSG00000030403	Vasp	0.0272318	0.46276	1.70246	1.70246	2697.68	1584.58
ENSMUSG00000024660	Incenp	0.0272344	0.46276	0.758038	-1.3192	1881.52	2482.1
ENSMUSG00000038271	Iffo1	0.027294	0.46276	1.52672	1.52672	81.0985	53.1196
ENSMUSG00000027339	Rassf2	0.0273328	0.46276	1.81083	1.81083	659.22	364.043
ENSMUSG00000049130	C5ar1	0.0273366	0.46276	1.77688	1.77688	217.306	122.296
ENSMUSG00000062727	H2bc12	0.0273425	0.46276	0.673559	-1.48465	43.2962	64.2798
ENSMUSG00000097537	2610020C07Rik	0.0273599	0.46276	0.77009	-1.29855	130.542	169.515
ENSMUSG00000045273	Cenph	0.0273693	0.46276	0.635739	-1.57297	370.297	582.467
ENSMUSG00000048163	Selplg	0.027402	0.46276	1.72612	1.72612	461.738	267.501
ENSMUSG00000042155	Klhl23	0.0274713	0.463365	0.680766	-1.46893	267.602	393.09
ENSMUSG00000021400	Wrnip1	0.0275853	0.464321	0.784276	-1.27506	1266.33	1614.65
ENSMUSG00000048677	Tpcn2	0.0276255	0.464321	1.60784	1.60784	497.875	309.654
ENSMUSG00000021391	Cenpp	0.0276365	0.464321	0.642689	-1.55596	143.778	223.713
ENSMUSG00000021965	Ska3	0.0276621	0.464321	0.676737	-1.47768	491.076	725.654
ENSMUSG00000048218	Amigo2	0.0277381	0.465032	4.62786	4.62786	384.314	83.0436
ENSMUSG00000030763	Lcmt1	0.0278975	0.465276	0.804116	-1.2436	582.782	724.749
ENSMUSG00000082925	Gm13135	0.0279123	0.465276	0.76763	-1.30271	534.5	696.299
ENSMUSG00000031555	Adam9	0.0279251	0.465276	1.77656	1.77656	4024.25	2265.19
ENSMUSG00000026430	Rassf5	0.0279382	0.465276	1.37226	1.37226	262.299	191.144
ENSMUSG00000034707	Gns	0.0279408	0.465276	1.48889	1.48889	3579.82	2404.36
ENSMUSG00000033960	Jcad	0.0279542	0.465276	2.8797	2.8797	1817.52	631.15
ENSMUSG00000040549	Ckap5	0.0280328	0.466025	0.751034	-1.3315	1946.61	2591.9
ENSMUSG00000021697	Depdc1b	0.0281065	0.466689	0.679654	-1.47134	220.684	324.701
ENSMUSG00000078630	Tomt	0.0282075	0.466762	0.685583	-1.45861	62.1326	90.6275
ENSMUSG00000034610	Tut4	0.0282109	0.466762	0.643937	-1.55295	301.544	468.282
ENSMUSG00000020255	Nopchap1	0.0282908	0.466762	0.706388	-1.41565	1340.2	1897.26
ENSMUSG00000053040	Aph1c	0.0283681	0.466762	1.46058	1.46058	129.48	88.65
ENSMUSG00000024795	Kif20b	0.0284019	0.466762	0.719823	-1.38923	820.054	1139.24
ENSMUSG00000001128	Cfp	0.0284314	0.466762	1.74075	1.74075	883.186	507.359
ENSMUSG00000039461	Tcta	0.0284839	0.466762	1.51422	1.51422	395.746	261.353
ENSMUSG00000039519	Cyp7b1	0.0285073	0.466762	2.29018	2.29018	77.4835	33.8329
ENSMUSG00000106715	Tmem265	0.0285152	0.466762	0.559838	-1.78623	57.4759	102.665
ENSMUSG00000043872	Zmym1	0.0285333	0.466762	0.734569	-1.36134	677.029	921.668
ENSMUSG00000028420	Tmem38b	0.0285632	0.466762	1.49615	1.49615	302.355	202.088
ENSMUSG00000033720	Sfxn5	0.0285789	0.466762	1.44107	1.44107	676.567	469.488
ENSMUSG00000089942	Pira2	0.0286513	0.466762	2.17745	2.17745	10.8529	4.98421
ENSMUSG00000042684	Npl	0.0286903	0.466762	1.58496	1.58496	214.736	135.483
ENSMUSG00000069303	H2bc24	0.0287079	0.466762	0.704366	-1.41972	204.731	290.661
ENSMUSG00000031613	Hpgd	0.0287445	0.466762	2.88004	2.88004	196.033	68.0661
ENSMUSG00000022947	Cbr3	0.0287617	0.466762	3.23626	3.23626	140.832	43.5168
ENSMUSG00000034042	Gpbp1l1	0.0287885	0.466762	0.839773	-1.1908	1592.82	1896.72
ENSMUSG00000037548	H2-DMb2	0.02882	0.466762	2.12944	2.12944	166.082	77.9935
ENSMUSG00000044734	Serpinb1a	0.0288261	0.466762	2.2164	2.2164	103.553	46.7211
ENSMUSG00000017631	Abr	0.028831	0.466762	1.59537	1.59537	1377.91	863.692
ENSMUSG00000052407	Ccdc171	0.0288524	0.466762	0.688159	-1.45315	82.3057	119.603
ENSMUSG00000053205	Styx	0.028917	0.466916	0.803422	-1.24468	469.754	584.691
ENSMUSG00000027293	Ehd4	0.0289294	0.466916	1.2909	1.2909	1964.8	1522.04
ENSMUSG00000021715	Cwc27	0.0290571	0.467427	0.785479	-1.27311	281.613	358.523
ENSMUSG00000038517	Tbkbp1	0.0290657	0.467427	2.07902	2.07902	151.13	72.6929
ENSMUSG00000056486	Chn1	0.0290837	0.467427	2.24263	2.24263	70.9541	31.6388
ENSMUSG00000081113	Gm7308	0.0291317	0.467427	0.76864	-1.301	512.067	666.198
ENSMUSG00000029098	Acox3	0.0291939	0.467427	1.31369	1.31369	979.459	745.576
ENSMUSG00000084133	Gm12856	0.0292201	0.467427	0.632065	-1.58212	109.26	172.862
ENSMUSG00000021196	Pfkp	0.0292275	0.467427	0.630131	-1.58697	3715	5895.6
ENSMUSG00000091144	Phf11c	0.029231	0.467427	0.772444	-1.29459	127.228	164.709
ENSMUSG00000000184	Ccnd2	0.029392	0.468858	1.92983	1.92983	352.405	182.609
ENSMUSG00000003882	Il7r	0.0294183	0.468858	1.8789	1.8789	137.886	73.3863
ENSMUSG00000053158	Fes	0.0294221	0.468858	1.35563	1.35563	908.834	670.416
ENSMUSG00000028463	Car9	0.0294958	0.469492	0.427331	-2.34011	412.197	964.586
ENSMUSG00000087598	Zfp111	0.0298066	0.47345	0.765924	-1.30561	470.411	614.175
ENSMUSG00000033036	Gm7879	0.0298129	0.47345	0.768464	-1.3013	477.076	620.817
ENSMUSG00000003348	Mob3a	0.0299115	0.474472	1.48972	1.48972	920.479	617.889
ENSMUSG00000020964	Sel1l	0.0300804	0.475239	1.4485	1.4485	2944.23	2032.61
ENSMUSG00000058886	Deaf1	0.0300917	0.475239	0.833	-1.20048	892.443	1071.36
ENSMUSG00000001175	Calm1	0.0300955	0.475239	1.35868	1.35868	9104.01	6700.65
ENSMUSG00000057234	Mettl15	0.0301241	0.475239	0.771407	-1.29633	59.0393	76.5346
ENSMUSG00000080859	Rpl10-ps1	0.0301314	0.475239	0.573621	-1.74331	14.3234	24.9702
ENSMUSG00000029177	Cenpa	0.0302571	0.475306	0.681813	-1.46668	3240.63	4752.95
ENSMUSG00000047613	A430005L14Rik	0.0302763	0.475306	0.793495	-1.26025	667.678	841.439
ENSMUSG00000079057	Cyp4v3	0.0303076	0.475306	1.88526	1.88526	371.181	196.886
ENSMUSG00000037572	Wdhd1	0.0303237	0.475306	0.725586	-1.3782	782.101	1077.89
ENSMUSG00000038047	Haus6	0.0303573	0.475306	0.741648	-1.34835	897.513	1210.16
ENSMUSG00000028800	Hdac1	0.0303675	0.475306	0.728215	-1.37322	831.68	1142.08
ENSMUSG00000079553	Kifc1	0.0304268	0.475306	0.684243	-1.46147	1571.94	2297.34
ENSMUSG00000054717	Hmgb2	0.0304571	0.475306	0.643907	-1.55302	2730.44	4240.43
ENSMUSG00000041731	Pgm5	0.0304747	0.475306	3.36147	3.36147	54.2478	16.1381
ENSMUSG00000020682	Mmp28	0.0304789	0.475306	3.30456	3.30456	58.2015	17.6125
ENSMUSG00000033166	Dis3	0.0305894	0.475651	0.814802	-1.22729	903.94	1109.4
ENSMUSG00000032218	Ccnb2	0.0306256	0.475651	0.709576	-1.40929	1711.8	2412.43
ENSMUSG00000031442	Mcf2l	0.0306336	0.475651	1.50551	1.50551	1027	682.156
ENSMUSG00000045362	Tnfrsf26	0.0306384	0.475651	2.19738	2.19738	56.8639	25.8781
ENSMUSG00000053453	Thoc7	0.0306746	0.475679	0.816197	-1.22519	1317.51	1614.21
ENSMUSG00000120095	---	0.0307626	0.476511	0.719617	-1.38963	50.0353	69.5305
ENSMUSG00000005470	Asf1b	0.0308966	0.477771	0.653845	-1.52941	825.124	1261.96
ENSMUSG00000056313	Tcim	0.0309164	0.477771	0.579239	-1.7264	3401.73	5872.75
ENSMUSG00000002020	Ltbp2	0.0309475	0.477771	1.64801	1.64801	3137.39	1903.74
ENSMUSG00000024986	Hhex	0.0310055	0.478133	7.13713	7.13713	260.395	36.4846
ENSMUSG00000020831	0610010K14Rik	0.0310892	0.478397	0.773738	-1.29243	432.017	558.35
ENSMUSG00000082154	Gm16464	0.0310996	0.478397	1.44547	1.44547	76.7667	53.1085
ENSMUSG00000022747	St3gal6	0.0311262	0.478397	2.31327	2.31327	315.207	136.26
ENSMUSG00000054364	Rhob	0.0311659	0.478477	1.62116	1.62116	2678.98	1652.52
ENSMUSG00000038685	Rtel1	0.0313017	0.478812	0.786258	-1.27185	913.645	1162.02
ENSMUSG00000054843	Atrnl1	0.0314052	0.478812	1.42224	1.42224	1101.8	774.697
ENSMUSG00000109378	Gm49396	0.0314528	0.478812	0.774911	-1.29047	552.517	713.006
ENSMUSG00000002055	Spag5	0.0314642	0.478812	0.655766	-1.52493	2146.24	3272.87
ENSMUSG00000052384	Nrros	0.0314701	0.478812	1.62967	1.62967	485.143	297.695
ENSMUSG00000028224	Nbn	0.0315168	0.478812	0.804904	-1.24238	484.704	602.188
ENSMUSG00000035769	Xylb	0.0315242	0.478812	0.669537	-1.49357	251.519	375.66
ENSMUSG00000040652	Oaz2	0.0315525	0.478812	1.28202	1.28202	2456.57	1916.17
ENSMUSG00000037296	Lsm1	0.0316164	0.478812	0.800412	-1.24936	673.724	841.722
ENSMUSG00000028114	Mettl14	0.0316851	0.478812	0.802854	-1.24556	718.71	895.194
ENSMUSG00000113263	Gm4811	0.0317416	0.478812	0.755782	-1.32313	45.1525	59.7427
ENSMUSG00000054640	Slc8a1	0.0317524	0.478812	1.47568	1.47568	201.655	136.652
ENSMUSG00000025612	Bach1	0.0317778	0.478812	1.39611	1.39611	1132.13	810.918
ENSMUSG00000081405	Gm13142	0.0318254	0.478812	1.48458	1.48458	46.0482	31.0176
ENSMUSG00000036882	Arhgap33	0.031839	0.478812	0.71	-1.40845	214.496	302.107
ENSMUSG00000117725	Gm50240	0.031888	0.478812	0.720978	-1.387	172.628	239.436
ENSMUSG00000038127	Ccdc50	0.0318972	0.478812	0.801219	-1.2481	2128.04	2656
ENSMUSG00000024042	Sik1	0.0319367	0.478812	1.52162	1.52162	3573.11	2348.23
ENSMUSG00000027115	Kif18a	0.0319894	0.478812	0.690821	-1.44755	287.557	416.254
ENSMUSG00000020493	Prr11	0.0319908	0.478812	0.679956	-1.47068	533.709	784.917
ENSMUSG00000042510	AA986860	0.03203	0.478812	3.45883	3.45883	1820.73	526.401
ENSMUSG00000039509	Nup133	0.0320372	0.478812	0.790184	-1.26553	911.918	1154.06
ENSMUSG00000021500	Ddx46	0.0321019	0.478812	0.845648	-1.18253	2028.19	2398.39
ENSMUSG00000034957	Cebpa	0.032115	0.478812	4.52707	4.52707	3063.64	676.737
ENSMUSG00000085795	Zfp703	0.0321187	0.478812	1.77452	1.77452	865.022	487.469
ENSMUSG00000021569	Trip13	0.032166	0.478812	0.714058	-1.40045	406.281	568.974
ENSMUSG00000037509	Arhgef4	0.0321665	0.478812	0.732659	-1.36489	219.255	299.259
ENSMUSG00000005628	Tmod4	0.0321706	0.478812	0.575907	-1.73639	103.759	180.166
ENSMUSG00000016496	Cd274	0.0322138	0.478812	1.77049	1.77049	135.3	76.4192
ENSMUSG00000055240	Zfp101	0.0322467	0.478812	0.691559	-1.44601	1445.38	2090.03
ENSMUSG00000021876	Rnase4	0.0322775	0.478812	3.61505	3.61505	2866.92	793.051
ENSMUSG00000020387	Jade2	0.0322942	0.478812	1.68788	1.68788	518.558	307.225
ENSMUSG00000016494	Cd34	0.0324056	0.479205	1.7631	1.7631	3841.42	2178.78
ENSMUSG00000027379	Bub1	0.0324229	0.479205	0.724918	-1.37947	1090.44	1504.22
ENSMUSG00000002992	Apoc2	0.0324245	0.479205	2.38435	2.38435	42.5152	17.831
ENSMUSG00000047534	Mis18bp1	0.0324846	0.479581	0.71916	-1.39051	501.112	696.802
ENSMUSG00000063800	Prpf38a	0.0325574	0.480144	0.799416	-1.25091	970.466	1213.97
ENSMUSG00000024236	Svil	0.0326035	0.480312	1.57537	1.57537	2468.6	1567
ENSMUSG00000096971	4930556M19Rik	0.032654	0.480545	1.93285	1.93285	136.509	70.6254
ENSMUSG00000043740	B430306N03Rik	0.0327043	0.480665	1.70729	1.70729	141.504	82.8826
ENSMUSG00000022439	Parvg	0.0327316	0.480665	1.53161	1.53161	189.939	124.013
ENSMUSG00000021794	Glud1	0.0328523	0.480863	1.72496	1.72496	2772.45	1607.26
ENSMUSG00000074922	Fam122a	0.0328756	0.480863	1.35108	1.35108	159.804	118.278
ENSMUSG00000034544	Rsrc1	0.0328845	0.480863	0.81871	-1.22143	652.645	797.163
ENSMUSG00000021785	Ngly1	0.0329068	0.480863	1.28823	1.28823	475.597	369.186
ENSMUSG00000034173	Zbed5	0.0329187	0.480863	0.656466	-1.52331	276.604	421.353
ENSMUSG00000025950	Idh1	0.0330019	0.48157	1.58055	1.58055	1565.8	990.671
ENSMUSG00000014776	Nol3	0.0330682	0.482029	3.03426	3.03426	110.636	36.4622
ENSMUSG00000065954	Tacc1	0.033192	0.483326	1.50706	1.50706	1312.53	870.921
ENSMUSG00000024725	Ostf1	0.0332408	0.483527	1.38591	1.38591	1268.24	915.093
ENSMUSG00000015143	Actn1	0.0333006	0.48389	1.63542	1.63542	4732.49	2893.75
ENSMUSG00000019944	Rhobtb1	0.0334086	0.484951	1.86937	1.86937	247.332	132.307
ENSMUSG00000025986	Slc39a10	0.0334444	0.484961	1.42813	1.42813	765.943	536.327
ENSMUSG00000109086	Gm5596	0.0335028	0.4853	0.644327	-1.55201	119.821	185.963
ENSMUSG00000120092	---	0.0336055	0.485906	0.693971	-1.44098	69.8668	100.677
ENSMUSG00000031546	Gins4	0.0336293	0.485906	0.775732	-1.28911	942.096	1214.46
ENSMUSG00000028713	Cyp4b1	0.0336499	0.485906	3.06241	3.06241	436.246	142.452
ENSMUSG00000027469	Tpx2	0.033688	0.485949	0.711385	-1.40571	2653.55	3730.12
ENSMUSG00000035735	Dagla	0.0337646	0.486548	1.63265	1.63265	258.657	158.427
ENSMUSG00000031165	Was	0.0338847	0.487771	1.58882	1.58882	88.1077	55.4547
ENSMUSG00000049092	Gpr137c	0.0339412	0.487986	0.660128	-1.51486	275.015	416.608
ENSMUSG00000071054	Safb	0.0339813	0.487986	0.866454	-1.15413	3104.5	3583
ENSMUSG00000031480	Thsd1	0.0340054	0.487986	1.49399	1.49399	296.568	198.508
ENSMUSG00000028438	Kif24	0.0341778	0.489659	0.687188	-1.45521	243.56	354.43
ENSMUSG00000040331	Nsmce4a	0.0341964	0.489659	0.806307	-1.24022	1585.66	1966.57
ENSMUSG00000034216	Vps18	0.0342281	0.489659	1.19188	1.19188	832.487	698.467
ENSMUSG00000054000	Tusc1	0.0342743	0.489815	0.706777	-1.41487	148.321	209.855
ENSMUSG00000018570	2810408A11Rik	0.0343175	0.489833	0.653204	-1.53091	86.9204	133.068
ENSMUSG00000028175	Depdc1a	0.0343463	0.489833	0.66532	-1.50304	383.428	576.307
ENSMUSG00000112808	Gm4739	0.0343819	0.489836	0.640131	-1.56218	2986.98	4666.2
ENSMUSG00000026640	Plxna2	0.0344941	0.490929	5.17259	5.17259	810.455	156.683
ENSMUSG00000045374	Wdr81	0.0345864	0.491738	1.47475	1.47475	910.273	617.239
ENSMUSG00000024939	Fam89b	0.0346963	0.492794	1.3922	1.3922	755.785	542.87
ENSMUSG00000094649	Gm7102	0.034739	0.492895	0.671018	-1.49027	8.3119	12.387
ENSMUSG00000037458	Azin1	0.0347877	0.493081	1.74479	1.74479	2261.02	1295.87
ENSMUSG00000028902	Sf3a3	0.0348508	0.493166	0.812252	-1.23114	1599.24	1968.9
ENSMUSG00000039934	Gsap	0.0348649	0.493166	1.85088	1.85088	790.751	427.23
ENSMUSG00000040723	Rcsd1	0.0349502	0.493868	1.83824	1.83824	193.848	105.453
ENSMUSG00000024371	C2	0.0349913	0.493944	0.611315	-1.63582	81.4624	133.258
ENSMUSG00000074582	Arfgef2	0.0350808	0.494244	1.76203	1.76203	1409.87	800.137
ENSMUSG00000032350	Gclc	0.035094	0.494244	3.75898	3.75898	2831.11	753.16
ENSMUSG00000050270	Tmem220	0.0351715	0.494244	1.67214	1.67214	50.6635	30.2986
ENSMUSG00000114493	Gm47071	0.0352512	0.494244	0.781484	-1.27962	127.607	163.288
ENSMUSG00000019302	Atp6v0a1	0.0353949	0.494244	3.05708	3.05708	1315.8	430.41
ENSMUSG00000013160	Atp6v0d1	0.0354613	0.494244	1.51262	1.51262	1672.91	1105.97
ENSMUSG00000034906	Ncaph	0.0355702	0.494244	0.723881	-1.38144	1396.16	1928.72
ENSMUSG00000006219	Fblim1	0.0356142	0.494244	1.58242	1.58242	3304.13	2088.02
ENSMUSG00000097328	Tnfsf12	0.0356568	0.494244	1.40553	1.40553	235.246	167.371
ENSMUSG00000054435	Gimap4	0.0356651	0.494244	1.59294	1.59294	287.456	180.457
ENSMUSG00000087377	AV099323	0.0356669	0.494244	0.6797	-1.47124	27.7159	40.7766
ENSMUSG00000032125	Robo4	0.0356889	0.494244	2.00563	2.00563	205.673	102.548
ENSMUSG00000002980	Bcam	0.0357032	0.494244	2.90977	2.90977	7945.3	2730.56
ENSMUSG00000040274	Cdk6	0.0357466	0.494244	1.6997	1.6997	1097.7	645.822
ENSMUSG00000020407	Upp1	0.035789	0.494244	3.04272	3.04272	260.022	85.4572
ENSMUSG00000045039	Megf8	0.0358371	0.494244	1.23843	1.23843	1717.93	1387.18
ENSMUSG00000098112	Bin2	0.0358565	0.494244	1.63216	1.63216	134.103	82.1626
ENSMUSG00000087235	Gm4750	0.0358863	0.494244	1.36762	1.36762	45.8463	33.5228
ENSMUSG00000028480	Glipr2	0.0359043	0.494244	3.03843	3.03843	883.577	290.8
ENSMUSG00000041828	Abca8a	0.0359447	0.494244	2.34932	2.34932	126.706	53.9332
ENSMUSG00000027646	Src	0.0359514	0.494244	1.4291	1.4291	2548.73	1783.45
ENSMUSG00000015850	Adamtsl4	0.0359567	0.494244	2.04528	2.04528	526.327	257.337
ENSMUSG00000032038	St3gal4	0.0359705	0.494244	2.90535	2.90535	933.575	321.329
ENSMUSG00000040667	Nup88	0.0359719	0.494244	0.811312	-1.23257	1819.41	2242.55
ENSMUSG00000034601	2700049A03Rik	0.0359757	0.494244	0.777229	-1.28662	247.169	318.013
ENSMUSG00000032400	Zwilch	0.0360504	0.494244	0.761192	-1.31373	797.407	1047.58
ENSMUSG00000059423	Zfp933	0.0360516	0.494244	0.782137	-1.27855	334.032	427.076
ENSMUSG00000043017	Ptgir	0.0360778	0.494244	3.18522	3.18522	39.1211	12.2821
ENSMUSG00000020380	Rad50	0.0361682	0.494244	0.786883	-1.27084	817.039	1038.32
ENSMUSG00000024045	Akap8	0.03617	0.494244	0.843565	-1.18544	3862.64	4578.95
ENSMUSG00000051378	Kif18b	0.0361777	0.494244	0.651391	-1.53518	628.536	964.915
ENSMUSG00000028194	Ddah1	0.0362348	0.494244	0.583828	-1.71283	469.334	803.892
ENSMUSG00000017716	Birc5	0.0362854	0.494244	0.715593	-1.39744	2161.65	3020.78
ENSMUSG00000098374	Gm28043	0.0363047	0.494244	0.823885	-1.21376	513.846	623.686
ENSMUSG00000090381	Gm6158	0.0363205	0.494244	0.81369	-1.22897	770.248	946.61
ENSMUSG00000063894	Zkscan8	0.0363363	0.494244	0.761978	-1.31237	481.349	631.71
ENSMUSG00000108799	Glud-ps	0.0363565	0.494244	1.78868	1.78868	92.0113	51.441
ENSMUSG00000030084	Plxna1	0.0364149	0.494244	1.87926	1.87926	3110.39	1655.11
ENSMUSG00000024845	Tmem134	0.0364283	0.494244	1.23055	1.23055	1378.52	1120.25
ENSMUSG00000031445	Proz	0.0364401	0.494244	1.85053	1.85053	38.2255	20.6565
ENSMUSG00000027698	Nceh1	0.0365516	0.494594	1.48724	1.48724	599.629	403.181
ENSMUSG00000007589	Tinf2	0.0365551	0.494594	0.755885	-1.32295	1251.12	1655.17
ENSMUSG00000038058	Nod1	0.0365731	0.494594	1.47122	1.47122	407.964	277.295
ENSMUSG00000040584	Abcb1a	0.0366129	0.494649	4.21581	4.21581	129.001	30.5994
ENSMUSG00000041000	Trim62	0.0366631	0.494844	1.70375	1.70375	237.763	139.553
ENSMUSG00000058290	Espl1	0.0367112	0.494891	0.746097	-1.34031	996.616	1335.77
ENSMUSG00000024787	Snx15	0.036738	0.494891	1.56088	1.56088	609.754	390.647
ENSMUSG00000116802	Gm5165	0.0368904	0.49614	0.792271	-1.26219	180.388	227.684
ENSMUSG00000090799	Klhl33	0.0369144	0.49614	1.56397	1.56397	31.457	20.1136
ENSMUSG00000030824	Nucb1	0.0369425	0.49614	1.24762	1.24762	4438.38	3557.48
ENSMUSG00000061589	Dot1l	0.0369858	0.49614	0.823606	-1.21417	1738.69	2111.07
ENSMUSG00000025898	Cwf19l2	0.0370099	0.49614	0.832662	-1.20097	390.011	468.391
ENSMUSG00000064138	Fam172a	0.0371239	0.496323	0.830618	-1.20392	368.44	443.574
ENSMUSG00000034993	Vat1	0.0371349	0.496323	1.54901	1.54901	3330.31	2149.97
ENSMUSG00000032498	Mlh1	0.0371355	0.496323	0.778636	-1.2843	679.139	872.216
ENSMUSG00000030428	Ttyh1	0.0371847	0.496323	0.474653	-2.1068	113.234	238.561
ENSMUSG00000037070	Rbmxl1	0.0372027	0.496323	0.794877	-1.25806	1957.48	2462.62
ENSMUSG00000023505	Cdca3	0.0372392	0.496331	0.702216	-1.42406	1495.4	2129.54
ENSMUSG00000008730	Hipk1	0.03734	0.496754	1.32226	1.32226	2775.87	2099.34
ENSMUSG00000060149	BC002059	0.0373426	0.496754	0.810112	-1.2344	246.063	303.739
ENSMUSG00000094483	Purb	0.0376237	0.499582	0.817101	-1.22384	3669.47	4490.84
ENSMUSG00000037926	Ssh2	0.0376478	0.499582	1.44906	1.44906	960.004	662.499
ENSMUSG00000020409	Slu7	0.0376651	0.499582	0.806534	-1.23987	871.349	1080.36
ENSMUSG00000027900	Dram2	0.0377322	0.499582	1.57053	1.57053	592.992	377.574
ENSMUSG00000022120	Obi1	0.0377398	0.499582	0.751399	-1.33085	91.7856	122.153
ENSMUSG00000036291	Ap5m1	0.0377717	0.499582	0.829826	-1.20507	480.426	578.947
ENSMUSG00000003779	Kif20a	0.0379118	0.500956	0.697016	-1.43469	2091.92	3001.25
ENSMUSG00000002109	Ddb2	0.0380338	0.501512	0.733183	-1.36392	530.903	724.107
ENSMUSG00000060639	H4c9	0.0380344	0.501512	0.725303	-1.37873	235.357	324.495
ENSMUSG00000025178	Pi4k2a	0.038064	0.501512	1.19268	1.19268	1701.25	1426.41
ENSMUSG00000056602	Fry	0.0381282	0.501512	1.87353	1.87353	375.692	200.526
ENSMUSG00000030641	Ddias	0.0381501	0.501512	0.825042	-1.21206	464.572	563.089
ENSMUSG00000091577	Gm6211	0.0381761	0.501512	0.647689	-1.54395	19.4428	30.0187
ENSMUSG00000079017	Ifi27l2a	0.0382073	0.501512	0.48372	-2.06731	154.263	318.909
ENSMUSG00000024944	Arl2	0.038479	0.504244	1.46367	1.46367	704.192	481.113
ENSMUSG00000083405	Gm15725	0.0385449	0.504244	1.53731	1.53731	431.159	280.464
ENSMUSG00000028483	Snapc3	0.0385576	0.504244	0.808662	-1.23661	592.621	732.842
ENSMUSG00000097262	4933416M07Rik	0.0385611	0.504244	1.74756	1.74756	433.932	248.307
ENSMUSG00000044700	Tmem201	0.0386573	0.504364	0.811351	-1.23251	826.829	1019.08
ENSMUSG00000023953	Polh	0.0386589	0.504364	0.770856	-1.29726	620.548	805.012
ENSMUSG00000027843	Ptpn22	0.0386796	0.504364	2.42321	2.42321	47.2503	19.4991
ENSMUSG00000022109	Med4	0.0387509	0.504528	0.802091	-1.24674	718.941	896.333
ENSMUSG00000009035	Tmem184b	0.038765	0.504528	1.40645	1.40645	1548.84	1101.24
ENSMUSG00000020863	Luc7l3	0.0388789	0.505104	0.734743	-1.36102	5720.5	7785.71
ENSMUSG00000020241	Col6a2	0.0388822	0.505104	0.714622	-1.39934	530.315	742.091
ENSMUSG00000028687	Mutyh	0.03902	0.506158	0.659593	-1.51609	131.606	199.527
ENSMUSG00000038930	Rccd1	0.0390364	0.506158	0.802632	-1.2459	373.587	465.453
ENSMUSG00000031715	Smarca5	0.0391927	0.506574	0.776959	-1.28707	2243.23	2887.19
ENSMUSG00000044948	Cfap43	0.0392139	0.506574	2.7166	2.7166	48.6526	17.9094
ENSMUSG00000030579	Tyrobp	0.0392464	0.506574	1.59925	1.59925	982.389	614.282
ENSMUSG00000038180	Spag4	0.039252	0.506574	0.687517	-1.45451	98.7794	143.676
ENSMUSG00000029103	Lrpap1	0.0393158	0.506574	1.24269	1.24269	1198.73	964.627
ENSMUSG00000019832	Rab32	0.039355	0.506574	1.78883	1.78883	348.193	194.648
ENSMUSG00000004665	Cnn2	0.0393621	0.506574	1.94912	1.94912	4291.49	2201.75
ENSMUSG00000027166	Dnajc24	0.039369	0.506574	0.815486	-1.22626	203.695	249.783
ENSMUSG00000022802	Lmln	0.0393978	0.506574	0.74899	-1.33513	295.151	394.066
ENSMUSG00000009545	Kcnq1	0.03944	0.506647	2.92966	2.92966	127.602	43.5551
ENSMUSG00000002949	Timm44	0.0395042	0.507001	0.797011	-1.25469	1150.29	1443.26
ENSMUSG00000032966	Fkbp1a	0.03958	0.507301	1.43908	1.43908	4492.91	3122.06
ENSMUSG00000066042	Med18	0.0396009	0.507301	0.81604	-1.22543	264.187	323.743
ENSMUSG00000001729	Akt1	0.0396507	0.507471	1.20337	1.20337	4662.73	3874.73
ENSMUSG00000021692	Dimt1	0.0398358	0.509368	0.776334	-1.2881	235.631	303.518
ENSMUSG00000024007	Ppil1	0.039992	0.510621	0.793333	-1.26051	1222.15	1540.52
ENSMUSG00000021091	Serpina3n	0.0400075	0.510621	2.461	2.461	925.144	375.922
ENSMUSG00000027326	Knl1	0.0401873	0.511975	0.705578	-1.41728	671.789	952.111
ENSMUSG00000024914	Drap1	0.0402168	0.511975	1.28864	1.28864	2316.42	1797.57
ENSMUSG00000035439	Haus8	0.0402245	0.511975	0.700459	-1.42764	770.537	1100.05
ENSMUSG00000025733	Rhot2	0.0402948	0.512398	0.84357	-1.18544	1773.11	2101.92
ENSMUSG00000059013	Sh2d3c	0.0403808	0.513021	1.68422	1.68422	302.829	179.803
ENSMUSG00000022843	Clcn2	0.040458	0.513287	0.757077	-1.32087	474.554	626.823
ENSMUSG00000030630	Fah	0.0404848	0.513287	1.49955	1.49955	341.753	227.904
ENSMUSG00000026790	Odf2	0.0405129	0.513287	0.802816	-1.24562	1173.3	1461.48
ENSMUSG00000045799	Gm9800	0.0406395	0.51442	0.803754	-1.24416	3137.54	3903.61
ENSMUSG00000027067	Ssrp1	0.0408243	0.516287	0.813664	-1.22901	4282.89	5263.71
ENSMUSG00000035762	Tmem161b	0.0410003	0.518041	0.755988	-1.32277	303.425	401.362
ENSMUSG00000027715	Ccna2	0.0410863	0.518132	0.678488	-1.47386	3509.59	5172.65
ENSMUSG00000033732	Sf3b3	0.0410879	0.518132	0.829997	-1.20482	3064.15	3691.76
ENSMUSG00000028676	Srsf10	0.0411396	0.518132	0.837371	-1.19421	3778.23	4512.02
ENSMUSG00000014905	Dnajb9	0.0411818	0.518132	1.67221	1.67221	913.412	546.231
ENSMUSG00000022973	Synj1	0.0411946	0.518132	1.33431	1.33431	511.887	383.633
ENSMUSG00000021814	Anxa7	0.0412595	0.518476	1.50436	1.50436	2177.36	1447.36
ENSMUSG00000037313	Tacc3	0.0413275	0.518797	0.719603	-1.38966	2892.35	4019.38
ENSMUSG00000031928	Mre11a	0.0413599	0.518797	0.802203	-1.24657	666.684	831.065
ENSMUSG00000042292	Mrtfa	0.0415204	0.520324	1.3261	1.3261	681.077	513.592
ENSMUSG00000039994	Timeless	0.0415568	0.520324	0.69803	-1.4326	903.937	1294.98
ENSMUSG00000040511	Pvr	0.0416675	0.521185	1.73608	1.73608	845.499	487.017
ENSMUSG00000030847	Bag3	0.0417008	0.521185	1.65942	1.65942	1447.49	872.29
ENSMUSG00000026669	Mcm10	0.0418151	0.521493	0.74116	-1.34924	733.71	989.949
ENSMUSG00000041351	Rap1gap	0.0418729	0.521493	2.33468	2.33468	1106.29	473.849
ENSMUSG00000094595	Fsbp	0.0418799	0.521493	0.517722	-1.93154	60.4223	116.708
ENSMUSG00000053846	Lipg	0.0419166	0.521493	2.02153	2.02153	1150.88	569.311
ENSMUSG00000109244	Gm44751	0.0419784	0.521493	2.51077	2.51077	299.833	119.419
ENSMUSG00000041912	Tdrkh	0.0419818	0.521493	0.563738	-1.77387	491.28	871.469
ENSMUSG00000022678	Nde1	0.0421041	0.521493	0.757749	-1.3197	1917.01	2529.88
ENSMUSG00000033863	Klf9	0.0421052	0.521493	1.38007	1.38007	1060.04	768.1
ENSMUSG00000032776	Mctp2	0.0421709	0.521493	1.3481	1.3481	152.363	113.021
ENSMUSG00000002297	Dbf4	0.0421793	0.521493	0.781196	-1.28009	1220.06	1561.79
ENSMUSG00000024664	Fads3	0.0423109	0.521493	1.92029	1.92029	1349.76	702.892
ENSMUSG00000103847	Gm20056	0.0423379	0.521493	1.35208	1.35208	90.7763	67.1381
ENSMUSG00000102918	Pcdhgc3	0.0423508	0.521493	1.98873	1.98873	359.454	180.746
ENSMUSG00000028345	Tex10	0.0423701	0.521493	0.827355	-1.20867	583.435	705.181
ENSMUSG00000034681	Rnps1	0.0423879	0.521493	0.799982	-1.25003	1669	2086.3
ENSMUSG00000027508	Pag1	0.042434	0.521493	1.44358	1.44358	529.33	366.68
ENSMUSG00000051675	Trim32	0.042451	0.521493	0.834229	-1.19871	614.702	736.85
ENSMUSG00000025044	Msr1	0.0424701	0.521493	2.20465	2.20465	772.182	350.252
ENSMUSG00000023170	Gps2	0.0424762	0.521493	0.783489	-1.27634	542.214	692.05
ENSMUSG00000037499	Nenf	0.0426062	0.521493	1.24159	1.24159	785.971	633.036
ENSMUSG00000032867	Fbxw8	0.0426478	0.521493	1.21819	1.21819	2013.08	1652.52
ENSMUSG00000103653	Gstp-ps	0.0426847	0.521493	1.8436	1.8436	1074.67	582.921
ENSMUSG00000066842	Hmcn1	0.0426923	0.521493	1.82517	1.82517	152.301	83.445
ENSMUSG00000047045	Tmem164	0.0426943	0.521493	1.37243	1.37243	2010.26	1464.75
ENSMUSG00000097743	Gm16973	0.0427138	0.521493	0.775299	-1.28982	433.046	558.553
ENSMUSG00000032946	Rasgrp2	0.0427401	0.521493	1.90871	1.90871	91.6209	48.0016
ENSMUSG00000094338	H2bc13	0.0427423	0.521493	0.688081	-1.45332	582.946	847.206
ENSMUSG00000040594	Ranbp17	0.0428561	0.522421	0.73258	-1.36504	209.045	285.354
ENSMUSG00000028673	Fuca1	0.0430974	0.523111	1.31742	1.31742	1343.45	1019.76
ENSMUSG00000015880	Ncapg	0.0431114	0.523111	0.707481	-1.41347	1304.1	1843.3
ENSMUSG00000078773	Rad54b	0.0431156	0.523111	0.570637	-1.75243	577.746	1012.46
ENSMUSG00000021495	Fam193b	0.0431372	0.523111	0.748699	-1.33565	4074	5441.44
ENSMUSG00000010751	Tnfrsf22	0.0431557	0.523111	2.20527	2.20527	378.534	171.65
ENSMUSG00000118669	Arvcf	0.0431656	0.523111	0.692468	-1.44411	837.665	1209.68
ENSMUSG00000021866	Anxa11	0.043177	0.523111	1.65351	1.65351	1089.76	659.06
ENSMUSG00000113188	Gm35638	0.0432944	0.523739	1.31562	1.31562	146.202	111.127
ENSMUSG00000021036	Sptlc2	0.0433045	0.523739	1.64838	1.64838	2982.78	1809.52
ENSMUSG00000031216	Stard8	0.0433741	0.523743	2.19464	2.19464	237.429	108.186
ENSMUSG00000033478	Fhip2a	0.0434355	0.523743	1.20874	1.20874	657.698	544.117
ENSMUSG00000085039	Gm15927	0.0434901	0.523743	0.742389	-1.347	36.7818	49.5452
ENSMUSG00000030589	Rasgrp4	0.0434923	0.523743	1.71966	1.71966	137.788	80.1251
ENSMUSG00000028412	Slc44a1	0.043494	0.523743	0.768246	-1.30167	3360.99	4374.89
ENSMUSG00000120053	---	0.0435567	0.524042	0.648559	-1.54188	20.701	31.9184
ENSMUSG00000035311	Gnptab	0.0437333	0.525155	1.77116	1.77116	1345.56	759.706
ENSMUSG00000022100	Xpo7	0.0438017	0.525155	0.840161	-1.19025	1292.88	1538.85
ENSMUSG00000121093	---	0.0438079	0.525155	1.98747	1.98747	518.365	260.817
ENSMUSG00000073940	Hbb-bt	0.0438103	0.525155	4.35855	4.35855	1641.7	376.662
ENSMUSG00000116864	Gm3320	0.0438622	0.525155	0.756217	-1.32237	211.965	280.297
ENSMUSG00000036019	Tmtc2	0.043905	0.525155	1.67067	1.67067	154.973	92.7612
ENSMUSG00000031021	Tmem9b	0.04394	0.525155	1.3324	1.3324	824.367	618.707
ENSMUSG00000022748	Cmss1	0.0439932	0.525155	0.73611	-1.35849	252.197	342.608
ENSMUSG00000004319	Clcn3	0.0439953	0.525155	0.782326	-1.27824	1418.4	1813.06
ENSMUSG00000035293	G2e3	0.0440339	0.525155	0.779402	-1.28303	1064.88	1366.27
ENSMUSG00000091831	Gm4707	0.0440663	0.525155	0.807191	-1.23886	98.0262	121.441
ENSMUSG00000086782	E130102H24Rik	0.0441288	0.525447	0.73674	-1.35733	144.707	196.415
ENSMUSG00000033943	Mga	0.044202	0.525655	0.858056	-1.16542	1984.71	2313.03
ENSMUSG00000023952	Gtpbp2	0.044236	0.525655	0.778321	-1.28482	2699.02	3467.74
ENSMUSG00000024958	Gpr137	0.0442938	0.525655	1.50803	1.50803	616.161	408.585
ENSMUSG00000040721	Zfhx2	0.044298	0.525655	0.762411	-1.31163	451.925	592.758
ENSMUSG00000000594	Gm2a	0.0444091	0.526144	1.33079	1.33079	1417.05	1064.82
ENSMUSG00000096957	E230013L22Rik	0.0444545	0.526144	1.59295	1.59295	28.1179	17.6515
ENSMUSG00000113047	Gm47469	0.0444573	0.526144	0.749041	-1.33504	924.524	1234.28
ENSMUSG00000027962	Vcam1	0.0445369	0.526144	2.15889	2.15889	619.975	287.173
ENSMUSG00000043572	Pars2	0.0446108	0.526144	0.780204	-1.28172	181.369	232.464
ENSMUSG00000079605	Zbtb9	0.0446135	0.526144	0.861069	-1.16135	409.109	475.118
ENSMUSG00000082481	Rps12-ps19	0.0446253	0.526144	0.760753	-1.31449	53.8099	70.7324
ENSMUSG00000089736	Tgfbr3l	0.0446432	0.526144	0.734131	-1.36216	151.199	205.956
ENSMUSG00000064032	Gm10143	0.0447013	0.52638	0.741745	-1.34817	111.572	150.418
ENSMUSG00000016239	Lonrf3	0.0448029	0.527128	0.711617	-1.40525	330.029	463.774
ENSMUSG00000044201	Cdc25c	0.0448925	0.527735	0.646798	-1.54608	1087.65	1681.59
ENSMUSG00000027858	Tspan2	0.0449395	0.527839	1.98423	1.98423	1843.76	929.209
ENSMUSG00000003438	Timm50	0.0450515	0.528417	0.834358	-1.19853	1196.92	1434.54
ENSMUSG00000021998	Lcp1	0.045065	0.528417	1.75517	1.75517	4132.03	2354.21
ENSMUSG00000017132	Cyth1	0.0452219	0.529637	1.21456	1.21456	1221.57	1005.77
ENSMUSG00000064090	Vrk2	0.0453113	0.529637	0.799155	-1.25132	209.389	262.012
ENSMUSG00000021720	Rnf180	0.0454843	0.529637	1.52223	1.52223	27.8165	18.2735
ENSMUSG00000071715	Ncf4	0.0455337	0.529637	1.68669	1.68669	320.729	190.153
ENSMUSG00000025150	Cbr2	0.0455366	0.529637	2.40136	2.40136	2301.57	958.446
ENSMUSG00000050357	Carmil2	0.0455371	0.529637	0.509348	-1.96329	107.283	210.627
ENSMUSG00000008398	Elk3	0.0455906	0.529637	1.63676	1.63676	1775.21	1084.58
ENSMUSG00000031639	Tlr3	0.0456714	0.529637	0.664116	-1.50576	1123.51	1691.74
ENSMUSG00000048445	Ccdc57	0.0456923	0.529637	0.725642	-1.37809	158.649	218.633
ENSMUSG00000058298	Mcm9	0.045714	0.529637	0.786396	-1.27162	319.037	405.695
ENSMUSG00000062075	Lmnb2	0.0457348	0.529637	0.763412	-1.30991	674.732	883.838
ENSMUSG00000029466	Anapc7	0.0457649	0.529637	0.820699	-1.21847	1500.08	1827.81
ENSMUSG00000030091	Nup210	0.0458044	0.529637	0.735946	-1.3588	922.929	1254.07
ENSMUSG00000032135	Mcam	0.0458046	0.529637	1.41624	1.41624	2466.6	1741.65
ENSMUSG00000031590	Frg1	0.0458147	0.529637	0.807842	-1.23787	1146.61	1419.34
ENSMUSG00000096544	Gm4617	0.0458225	0.529637	0.81249	-1.23078	2959.71	3642.76
ENSMUSG00000029162	Khk	0.0458312	0.529637	1.34054	1.34054	87.2888	65.1148
ENSMUSG00000021175	Cdca7l	0.0458575	0.529637	0.758816	-1.31784	967.344	1274.81
ENSMUSG00000045751	Mms22l	0.045906	0.529692	0.671375	-1.48948	701.598	1045.02
ENSMUSG00000021374	Nup153	0.0459498	0.529692	0.846422	-1.18144	1395.77	1649.02
ENSMUSG00000030929	Eri2	0.045977	0.529692	0.816524	-1.2247	552.106	676.166
ENSMUSG00000078234	Klhdc7a	0.046059	0.529988	0.627291	-1.59416	4223.74	6733.31
ENSMUSG00000028884	Rpa2	0.0460793	0.529988	0.744246	-1.34364	1423.13	1912.17
ENSMUSG00000078651	Aoc2	0.0461725	0.53062	0.689696	-1.44991	190.766	276.595
ENSMUSG00000038612	Mcl1	0.0463644	0.532312	1.22396	1.22396	7591.42	6202.36
ENSMUSG00000032041	Tirap	0.0464073	0.532312	1.21648	1.21648	568.322	467.184
ENSMUSG00000022322	Shcbp1	0.0464547	0.532312	0.730764	-1.36843	764.725	1046.47
ENSMUSG00000103400	Gm15853	0.0464735	0.532312	1.40369	1.40369	23.5893	16.8052
ENSMUSG00000062785	Kcnc3	0.046579	0.532859	20.1172	20.1172	575.24	28.5944
ENSMUSG00000046753	Ccdc66	0.0465983	0.532859	0.788485	-1.26826	347.053	440.152
ENSMUSG00000037820	Tgm2	0.0466837	0.53318	1.38695	1.38695	9079.48	6546.38
ENSMUSG00000038712	Mindy1	0.0467033	0.53318	1.5275	1.5275	1637.68	1072.14
ENSMUSG00000031740	Mmp2	0.0467823	0.533642	0.802588	-1.24597	928.862	1157.33
ENSMUSG00000022064	Pibf1	0.0468813	0.533899	0.815446	-1.22632	250.814	307.579
ENSMUSG00000015377	Dennd6b	0.0469029	0.533899	0.730112	-1.36965	395.368	541.516
ENSMUSG00000095865	Gm13237	0.0469318	0.533899	0.645092	-1.55017	840.151	1302.37
ENSMUSG00000079442	St6galnac4	0.046959	0.533899	1.74665	1.74665	860.385	492.59
ENSMUSG00000038608	Dock10	0.0471084	0.534557	1.47004	1.47004	232.48	158.145
ENSMUSG00000049791	Fzd4	0.0471147	0.534557	3.56399	3.56399	813.346	228.212
ENSMUSG00000013033	Adgrl1	0.0471633	0.534557	0.722772	-1.38356	1330.07	1840.23
ENSMUSG00000060510	Zfp266	0.0472081	0.534557	0.82639	-1.21008	1222.95	1479.87
ENSMUSG00000020181	Nav3	0.0472307	0.534557	0.657902	-1.51998	535.808	814.419
ENSMUSG00000020346	Mgat1	0.0472486	0.534557	1.24146	1.24146	1351.3	1088.48
ENSMUSG00000037902	Sirpa	0.047479	0.536264	1.32769	1.32769	2378.84	1791.72
ENSMUSG00000052681	Rap1b	0.0474919	0.536264	1.38843	1.38843	3329.45	2397.99
ENSMUSG00000097589	Dleu2	0.0475613	0.536264	0.698255	-1.43214	1556.86	2229.64
ENSMUSG00000028572	Hook1	0.0476213	0.536264	0.653017	-1.53135	1535.41	2351.25
ENSMUSG00000101878	Gm8203	0.0476309	0.536264	0.786236	-1.27188	2475.8	3148.92
ENSMUSG00000029580	Actb	0.0476318	0.536264	1.38536	1.38536	40017.3	28886
ENSMUSG00000021901	Bap1	0.0477248	0.536875	0.822474	-1.21584	1313.41	1596.9
ENSMUSG00000022000	Zc3h13	0.0477647	0.536887	0.833834	-1.19928	841.249	1008.89
ENSMUSG00000057236	Rbbp4	0.0479691	0.538343	0.826606	-1.20977	4925.29	5958.44
ENSMUSG00000061062	Hdac1-ps	0.0479719	0.538343	0.750257	-1.33288	1351.57	1801.48
ENSMUSG00000048779	P2ry6	0.0480331	0.538593	1.46836	1.46836	303.677	206.814
ENSMUSG00000069743	Zfp820	0.048077	0.538649	0.559181	-1.78833	81.8522	146.379
ENSMUSG00000031709	Tbc1d9	0.0482893	0.539958	1.40295	1.40295	946.896	674.931
ENSMUSG00000039298	Cdk5rap2	0.0484407	0.539958	0.71758	-1.39357	1702.72	2372.87
ENSMUSG00000062352	Itgb1bp1	0.0484451	0.539958	1.42929	1.42929	437.62	306.18
ENSMUSG00000027408	Cpxm1	0.0485193	0.539958	0.512062	-1.95289	312.601	610.474
ENSMUSG00000095253	Zfp799	0.048535	0.539958	0.744731	-1.34277	296.593	398.256
ENSMUSG00000025507	Pidd1	0.0485558	0.539958	0.821291	-1.21759	409.247	498.297
ENSMUSG00000042496	Prdm10	0.048557	0.539958	0.833242	-1.20013	450.766	540.978
ENSMUSG00000036333	Kidins220	0.0485647	0.539958	1.3211	1.3211	1475.44	1116.82
ENSMUSG00000034518	Hmgxb4	0.0485751	0.539958	0.799363	-1.251	642.172	803.354
ENSMUSG00000019857	Asf1a	0.0486035	0.539958	0.857844	-1.16571	465.969	543.186
ENSMUSG00000033159	Cnppd1	0.0486227	0.539958	1.25622	1.25622	1874.79	1492.41
ENSMUSG00000052920	Prkg1	0.0486647	0.539991	1.56201	1.56201	41.1463	26.3419
ENSMUSG00000042489	Clspn	0.0487749	0.540694	0.674839	-1.48184	686.048	1016.61
ENSMUSG00000022656	Nectin3	0.0488448	0.540694	3.13264	3.13264	1097.03	350.194
ENSMUSG00000033722	BC034090	0.0488452	0.540694	0.593025	-1.68627	239.296	403.517
ENSMUSG00000038280	Ostm1	0.048956	0.541391	1.45358	1.45358	800.786	550.906
ENSMUSG00000021193	Pitrm1	0.0489863	0.541391	0.799913	-1.25014	1097.11	1371.54
ENSMUSG00000026915	Strbp	0.049071	0.541894	0.751015	-1.33153	1693.44	2254.87
ENSMUSG00000076617	Ighm	0.0491151	0.541949	1.3946	1.3946	770.124	552.22
ENSMUSG00000026365	Cfh	0.0492802	0.542729	2.3242	2.3242	1097.28	472.11
ENSMUSG00000020623	Map2k6	0.0492936	0.542729	0.632856	-1.58014	60.3502	95.3617
ENSMUSG00000006411	Nectin4	0.0493123	0.542729	0.684231	-1.46149	1976.95	2889.31
ENSMUSG00000002718	Cse1l	0.0493608	0.542729	0.840072	-1.19037	2360.67	2810.09
ENSMUSG00000018821	Avpi1	0.0493851	0.542729	2.73177	2.73177	1897.88	694.745
ENSMUSG00000014496	Ankrd28	0.0494621	0.542729	0.796765	-1.25507	1157.7	1453
ENSMUSG00000040715	Rsc1a1	0.0495672	0.542729	1.58457	1.58457	91.4993	57.7438
ENSMUSG00000006390	Elovl1	0.0495734	0.542729	1.92798	1.92798	3068.73	1591.68
ENSMUSG00000028524	Sgip1	0.0495771	0.542729	1.37127	1.37127	18.7751	13.6918
ENSMUSG00000075702	Selenom	0.0495993	0.542729	0.795606	-1.2569	471.421	592.531
ENSMUSG00000009640	Dmap1	0.0496264	0.542729	0.799803	-1.25031	544.567	680.877
ENSMUSG00000032349	Elovl5	0.0496561	0.542729	2.11531	2.11531	2122.68	1003.49
ENSMUSG00000047789	Slc38a9	0.0497074	0.542861	0.791466	-1.26348	483.747	611.204
ENSMUSG00000000489	Pdgfb	0.0497846	0.54313	1.39799	1.39799	1355.94	969.924
ENSMUSG00000019813	Cep57l1	0.0498104	0.54313	0.798695	-1.25204	215.408	269.699
ENSMUSG00000032264	Zw10	0.0498731	0.543254	0.815458	-1.22631	1119.33	1372.64
ENSMUSG00000042042	Csgalnact2	0.049917	0.543254	1.63008	1.63008	950.363	583.016
ENSMUSG00000002885	Adgre5	0.0499395	0.543254	1.73965	1.73965	689.159	396.147
ENSMUSG00000074277	Phldb3	0.0500376	0.54349	0.713186	-1.40216	304.201	426.539
ENSMUSG00000029915	Clec5a	0.0501152	0.54349	2.02371	2.02371	333.393	164.744
ENSMUSG00000112278	Gm30025	0.0501263	0.54349	1.32703	1.32703	26.595	20.0409
ENSMUSG00000034152	Exoc3	0.0501919	0.54349	0.82265	-1.21558	998.45	1213.7
ENSMUSG00000033149	Phldb2	0.0501929	0.54349	7.36784	7.36784	5447.49	739.36
ENSMUSG00000035284	Vps13c	0.0502134	0.54349	1.4518	1.4518	441.893	304.375
ENSMUSG00000030232	Aebp2	0.0502359	0.54349	0.66115	-1.51252	4026.8	6090.59
ENSMUSG00000090936	Gm17705	0.0503245	0.543618	0.740381	-1.35066	47.2375	63.8016
ENSMUSG00000042444	Mindy2	0.0503262	0.543618	1.25122	1.25122	587.291	469.373
ENSMUSG00000022900	Ildr1	0.0503967	0.543623	0.697376	-1.43395	898.334	1288.16
ENSMUSG00000007850	Hnrnph1	0.0504052	0.543623	0.834702	-1.19803	7908.63	9474.8
ENSMUSG00000036202	Rif1	0.0505319	0.543845	0.813725	-1.22892	1292.63	1588.53
ENSMUSG00000024737	Slc15a3	0.0505566	0.543845	1.36323	1.36323	336.795	247.056
ENSMUSG00000032409	Atr	0.0505717	0.543845	0.836744	-1.19511	624.34	746.154
ENSMUSG00000033684	Qsox1	0.0506323	0.543845	1.38917	1.38917	4300.25	3095.56
ENSMUSG00000037049	Smpd1	0.0506515	0.543845	1.588	1.588	798.272	502.69
ENSMUSG00000076437	Selenoh	0.0506614	0.543845	0.838853	-1.1921	921.058	1098
ENSMUSG00000043251	Exoc3l	0.0507028	0.543867	1.85268	1.85268	170.785	92.1829
ENSMUSG00000033216	Eefsec	0.0507977	0.543975	0.816745	-1.22437	318.885	390.434
ENSMUSG00000014077	Chp1	0.0508075	0.543975	1.27157	1.27157	2448.92	1925.9
ENSMUSG00000043099	Hic1	0.0508577	0.543975	1.87475	1.87475	102.725	54.7941
ENSMUSG00000003824	Syce2	0.0509093	0.543975	0.737455	-1.35601	481.403	652.789
ENSMUSG00000020739	Nup85	0.0509226	0.543975	0.810993	-1.23306	1625.34	2004.14
ENSMUSG00000028882	Ppp1r8	0.0509485	0.543975	0.830981	-1.2034	1189.93	1431.96
ENSMUSG00000050043	Tmx2	0.0510544	0.544641	0.812473	-1.23081	925.565	1139.2
ENSMUSG00000045659	Plekha7	0.0510896	0.544641	0.648102	-1.54297	1098.13	1694.38
ENSMUSG00000027134	Lpcat4	0.0511547	0.544916	1.4772	1.4772	538.361	364.446
ENSMUSG00000032238	Rora	0.05127	0.545069	1.61552	1.61552	619.477	383.453
ENSMUSG00000024277	Mapre2	0.0512904	0.545069	1.88149	1.88149	891.448	473.799
ENSMUSG00000023940	Sgo1	0.0513165	0.545069	0.710159	-1.40814	777.703	1095.11
ENSMUSG00000021671	Poc5	0.0513265	0.545069	0.817418	-1.22336	328.069	401.347
ENSMUSG00000121095	---	0.0514867	0.545493	0.855561	-1.16882	349.674	408.707
ENSMUSG00000010057	Nprl2	0.0515126	0.545493	0.821447	-1.21736	625.104	760.98
ENSMUSG00000063558	Aox1	0.0515803	0.545493	3.64404	3.64404	261.132	71.6599
ENSMUSG00000033530	Ttc7b	0.0515873	0.545493	1.61449	1.61449	237.929	147.371
ENSMUSG00000024672	Ms4a7	0.0515974	0.545493	0.552893	-1.80867	574.26	1038.65
ENSMUSG00000092558	Med20	0.0516421	0.545493	0.863982	-1.15743	1222.64	1415.12
ENSMUSG00000024810	Il33	0.0516422	0.545493	4.80071	4.80071	3847.89	801.524
ENSMUSG00000022912	Pros1	0.0517152	0.545848	1.41701	1.41701	3623.29	2557
ENSMUSG00000092607	Scnm1	0.0517656	0.545963	0.817898	-1.22265	436.604	533.812
ENSMUSG00000068206	Pick1	0.0519478	0.546	0.778568	-1.28441	1867.49	2398.62
ENSMUSG00000041515	Irf8	0.0519599	0.546	1.7462	1.7462	407.471	233.347
ENSMUSG00000028005	Gucy1b1	0.0519949	0.546	1.83259	1.83259	89.6453	48.9173
ENSMUSG00000048332	Lhfp	0.0519994	0.546	1.83136	1.83136	2554.88	1395.07
ENSMUSG00000043085	Tmem82	0.0520318	0.546	3.25407	3.25407	346.209	106.393
ENSMUSG00000022555	Dgat1	0.052043	0.546	0.793145	-1.2608	524.183	660.892
ENSMUSG00000035000	Dpp4	0.0520451	0.546	5.64008	5.64008	784.012	139.007
ENSMUSG00000041498	Kif14	0.0520878	0.546035	0.703567	-1.42133	686.104	975.179
ENSMUSG00000028560	Usp1	0.0521721	0.546359	0.769951	-1.29878	2165.04	2811.92
ENSMUSG00000040998	Npnt	0.0521977	0.546359	1.64632	1.64632	1811.38	1100.26
ENSMUSG00000040720	Virma	0.0523001	0.547018	0.856249	-1.16788	1297.23	1515.02
ENSMUSG00000030681	Mvp	0.0525027	0.548723	1.36232	1.36232	2259.86	1658.83
ENSMUSG00000038215	Cep44	0.0526351	0.549515	0.821692	-1.217	414.936	504.977
ENSMUSG00000066621	Tecpr1	0.0526578	0.549515	1.58149	1.58149	1189.54	752.163
ENSMUSG00000026031	Cflar	0.0528385	0.550577	1.30174	1.30174	1901.65	1460.86
ENSMUSG00000037972	Snn	0.0528392	0.550577	1.33307	1.33307	810.936	608.324
ENSMUSG00000035847	Ids	0.0529328	0.55076	1.37565	1.37565	1162.8	845.275
ENSMUSG00000014426	Map3k4	0.0529689	0.55076	0.870032	-1.14938	931.298	1070.42
ENSMUSG00000091058	Gm17538	0.052976	0.55076	1.26891	1.26891	99.9143	78.74
ENSMUSG00000027654	Fam83d	0.0530818	0.55107	0.710012	-1.40843	363.599	512.102
ENSMUSG00000029402	Snrnp35	0.0531296	0.55107	0.813761	-1.22886	359.539	441.824
ENSMUSG00000036334	Igsf10	0.0531971	0.55107	0.717089	-1.39453	218.845	305.185
ENSMUSG00000015839	Nfe2l2	0.0532893	0.55107	1.98551	1.98551	2998.59	1510.23
ENSMUSG00000039607	Rbms3	0.0533401	0.55107	1.78563	1.78563	460.048	257.639
ENSMUSG00000025283	Sat1	0.0533711	0.55107	1.58698	1.58698	4288.82	2702.51
ENSMUSG00000042632	Pla2g6	0.0534507	0.55107	1.37373	1.37373	483.88	352.237
ENSMUSG00000073705	Cenps	0.0534676	0.55107	0.721082	-1.3868	450.89	625.296
ENSMUSG00000025366	Esyt1	0.0534678	0.55107	1.34489	1.34489	1861.54	1384.16
ENSMUSG00000089889	0610040B10Rik	0.0534853	0.55107	0.744126	-1.34386	52.094	70.0069
ENSMUSG00000029034	Ints11	0.0535056	0.55107	0.831469	-1.20269	1119.46	1346.37
ENSMUSG00000001403	Ube2c	0.0535243	0.55107	0.749346	-1.3345	2005.58	2676.44
ENSMUSG00000048327	Ckap2l	0.0535612	0.55107	0.722472	-1.38414	1326.26	1835.73
ENSMUSG00000026429	Ube2t	0.0535755	0.55107	0.675526	-1.48033	498.444	737.861
ENSMUSG00000022665	Ccdc80	0.0536028	0.55107	0.599089	-1.6692	630.964	1053.21
ENSMUSG00000071722	Spin4	0.0537597	0.552274	0.76072	-1.31454	59.2772	77.9225
ENSMUSG00000059060	Rad51b	0.0539584	0.552756	0.718573	-1.39165	76.0315	105.809
ENSMUSG00000113660	Gm5626	0.0539681	0.552756	0.756384	-1.32208	54.27	71.7492
ENSMUSG00000022787	Wdr53	0.054002	0.552756	0.832308	-1.20148	333.679	400.908
ENSMUSG00000020424	Castor1	0.0540289	0.552756	1.70872	1.70872	91.9168	53.7927
ENSMUSG00000031930	Wwp2	0.0540316	0.552756	0.54952	-1.81977	4514.4	8215.17
ENSMUSG00000030733	Sh2b1	0.0540609	0.552756	0.870384	-1.14892	1211.39	1391.78
ENSMUSG00000045409	Trim39	0.0541613	0.552756	0.870775	-1.1484	2272.48	2609.73
ENSMUSG00000031246	Sh3bgrl	0.0542185	0.552756	1.31659	1.31659	2279.67	1731.49
ENSMUSG00000056529	Ptafr	0.0542229	0.552756	1.46981	1.46981	205.909	140.093
ENSMUSG00000029202	Pds5a	0.0542277	0.552756	0.828467	-1.20705	4130.65	4985.9
ENSMUSG00000024772	Ehd1	0.0543206	0.552756	1.3824	1.3824	1936.18	1400.6
ENSMUSG00000026131	Dst	0.0543342	0.552756	2.45614	2.45614	4808.06	1957.57
ENSMUSG00000029674	Limk1	0.0543875	0.552756	2.10301	2.10301	795.642	378.335
ENSMUSG00000040710	St8sia4	0.0544176	0.552756	1.70308	1.70308	149.573	87.8253
ENSMUSG00000026727	Rsu1	0.0544605	0.552756	1.24122	1.24122	980.505	789.955
ENSMUSG00000035877	Zhx3	0.0545231	0.552756	1.32674	1.32674	513.988	387.408
ENSMUSG00000102222	Pcdhga10	0.0545844	0.552756	4.46531	4.46531	26.8961	6.02334
ENSMUSG00000035441	Myo1d	0.0546276	0.552756	1.45781	1.45781	1245.31	854.234
ENSMUSG00000028718	Stil	0.0547722	0.552756	0.690705	-1.4478	431.993	625.437
ENSMUSG00000032939	Nup93	0.0548037	0.552756	0.819127	-1.22081	1153.06	1407.67
ENSMUSG00000078967	Gapdh-ps16	0.0548209	0.552756	0.738661	-1.3538	190.888	258.424
ENSMUSG00000106558	Gm5552	0.0548367	0.552756	1.44775	1.44775	201.536	139.207
ENSMUSG00000027331	Knstrn	0.0548694	0.552756	0.736243	-1.35825	1175.47	1596.58
ENSMUSG00000034135	Sik3	0.054901	0.552756	1.17861	1.17861	890.53	755.578
ENSMUSG00000055531	Cpsf6	0.0549309	0.552756	0.842139	-1.18745	2001.73	2376.96
ENSMUSG00000063445	Nmral1	0.0549389	0.552756	0.703099	-1.42227	506.362	720.186
ENSMUSG00000030782	Tgfb1i1	0.0550117	0.552756	2.21847	2.21847	263.492	118.772
ENSMUSG00000028076	Cd1d1	0.0550604	0.552756	0.693151	-1.44269	219.355	316.461
ENSMUSG00000069083	Gm10259	0.0550757	0.552756	0.695058	-1.43873	62.6476	90.1329
ENSMUSG00000085315	A430018G15Rik	0.055115	0.552756	0.656908	-1.52228	11.7112	17.8278
ENSMUSG00000015053	Gata2	0.055147	0.552756	3.49541	3.49541	1132.12	323.888
ENSMUSG00000035934	Pknox2	0.0551563	0.552756	2.10708	2.10708	102.226	48.5155
ENSMUSG00000024953	Prdx5	0.0551731	0.552756	1.34037	1.34037	2787.73	2079.81
ENSMUSG00000017418	Arl5b	0.0551923	0.552756	0.794676	-1.25838	1172.46	1475.4
ENSMUSG00000024937	Ehbp1l1	0.055223	0.552756	1.7267	1.7267	1616.16	935.98
ENSMUSG00000090625	Gm20721	0.0552659	0.552756	1.71557	1.71557	740.223	431.474
ENSMUSG00000030243	Recql	0.0552836	0.552756	0.366131	-2.73126	848.983	2318.79
ENSMUSG00000051615	Rap2a	0.0554076	0.553087	1.2903	1.2903	1159	898.241
ENSMUSG00000034587	8430429K09Rik	0.0554909	0.553087	0.796611	-1.25532	78.4794	98.5166
ENSMUSG00000021918	Nek4	0.0556581	0.553087	0.813174	-1.22975	479.844	590.088
ENSMUSG00000035711	Dok3	0.0557489	0.553087	1.54042	1.54042	362.135	235.089
ENSMUSG00000068196	Col8a1	0.0557871	0.553087	0.778243	-1.28495	1082.21	1390.58
ENSMUSG00000024044	Epb41l3	0.0558476	0.553087	0.512776	-1.95017	201.674	393.298
ENSMUSG00000025534	Gusb	0.0558741	0.553087	1.3523	1.3523	2371.2	1753.46
ENSMUSG00000044950	Pwwp2a	0.0559225	0.553087	0.803452	-1.24463	578.932	720.555
ENSMUSG00000083027	Gm13140	0.0559335	0.553087	0.777406	-1.28633	118.39	152.289
ENSMUSG00000021413	Prpf4b	0.0560642	0.553087	0.823251	-1.2147	3398.05	4127.6
ENSMUSG00000047193	Dync2h1	0.0560649	0.553087	0.794683	-1.25836	407.95	513.349
ENSMUSG00000062822	4833420G17Rik	0.0560657	0.553087	0.788494	-1.26824	1033.36	1310.55
ENSMUSG00000108381	Gm9299	0.056067	0.553087	0.695077	-1.43869	403.495	580.504
ENSMUSG00000005698	Ctcf	0.0560825	0.553087	0.815713	-1.22592	1559.59	1911.94
ENSMUSG00000021115	Vrk1	0.0561034	0.553087	0.776043	-1.28859	672.084	866.04
ENSMUSG00000034801	Sos2	0.0561258	0.553087	1.3069	1.3069	652.312	499.129
ENSMUSG00000038023	Atp6v0a2	0.0561267	0.553087	1.23204	1.23204	2004.52	1626.99
ENSMUSG00000109511	Nup62	0.0561329	0.553087	0.847453	-1.18001	1452.35	1713.78
ENSMUSG00000120289	---	0.0561624	0.553087	0.683861	-1.46228	25.1573	36.7871
ENSMUSG00000027695	Pld1	0.0561859	0.553087	1.81672	1.81672	353.971	194.841
ENSMUSG00000019948	Actr6	0.0562677	0.553087	0.807851	-1.23785	167.3	207.092
ENSMUSG00000037337	Map4k1	0.0562692	0.553087	2.30847	2.30847	79.4452	34.4147
ENSMUSG00000024067	Dpy30	0.056305	0.553087	0.824032	-1.21355	1172.84	1423.29
ENSMUSG00000031644	Nek1	0.0563197	0.553087	0.810433	-1.23391	329.981	407.167
ENSMUSG00000008855	Hdac5	0.0564596	0.553087	0.759818	-1.3161	1717.05	2259.82
ENSMUSG00000001229	Dpp9	0.0565793	0.553087	1.51438	1.51438	1064.74	703.084
ENSMUSG00000084113	Gm14277	0.0565991	0.553087	0.789085	-1.26729	163.806	207.589
ENSMUSG00000026596	Abl2	0.0566005	0.553087	1.33375	1.33375	1542.53	1156.54
ENSMUSG00000022090	Pdlim2	0.0566083	0.553087	1.99536	1.99536	938.143	470.163
ENSMUSG00000037364	Srrt	0.0566225	0.553087	0.837672	-1.19379	5266.61	6287.2
ENSMUSG00000021514	Zfp369	0.0566385	0.553087	0.832559	-1.20112	542.259	651.316
ENSMUSG00000121141	---	0.0566534	0.553087	1.40605	1.40605	794.843	565.302
ENSMUSG00000063200	Nol7	0.0567139	0.553087	0.808018	-1.2376	1286.64	1592.34
ENSMUSG00000097350	4732491K20Rik	0.0567611	0.553087	0.743106	-1.3457	45.7041	61.5041
ENSMUSG00000030861	Acadsb	0.0568034	0.553087	1.59614	1.59614	1033.98	647.798
ENSMUSG00000030577	Cd22	0.0568201	0.553087	1.4623	1.4623	57.3134	39.194
ENSMUSG00000024053	Emilin2	0.0568321	0.553087	2.33398	2.33398	745.28	319.318
ENSMUSG00000026928	Card9	0.0568344	0.553087	1.5618	1.5618	196.656	125.917
ENSMUSG00000024404	Riok3	0.0569067	0.553117	1.38316	1.38316	3783.13	2735.13
ENSMUSG00000021815	Mss51	0.0569174	0.553117	0.715255	-1.3981	154.048	215.374
ENSMUSG00000071172	Srsf3	0.0570111	0.553628	0.850256	-1.17612	7979.62	9384.96
ENSMUSG00000023912	Slc25a27	0.0570729	0.553628	0.726395	-1.37666	294.206	405.022
ENSMUSG00000005374	Tbl2	0.0570899	0.553628	0.812257	-1.23114	1230.45	1514.85
ENSMUSG00000036339	Tmem260	0.0572751	0.555036	0.806826	-1.23942	463.889	574.955
ENSMUSG00000012429	Mplkip	0.0573725	0.555497	0.79943	-1.25089	445.751	557.587
ENSMUSG00000059005	Hnrnpa3	0.0574029	0.555497	0.853109	-1.17218	5715.85	6700.02
ENSMUSG00000021470	Ercc6l2	0.0574757	0.555812	0.8331	-1.20034	595.058	714.27
ENSMUSG00000102252	Snrpn	0.0575217	0.55587	0.624922	-1.6002	535.226	856.469
ENSMUSG00000041241	Mul1	0.0576216	0.556169	0.854067	-1.17087	578.064	676.837
ENSMUSG00000044583	Tlr7	0.057636	0.556169	1.60878	1.60878	133.743	83.1335
ENSMUSG00000023262	Acy1	0.0577411	0.556169	0.729949	-1.36996	671.86	920.42
ENSMUSG00000021932	Rnaseh2b	0.0577465	0.556169	0.743724	-1.34458	563.825	758.11
ENSMUSG00000004268	Emg1	0.0577535	0.556169	0.82888	-1.20645	2599.24	3135.84
ENSMUSG00000029068	Ccnl2	0.0579664	0.557831	0.814189	-1.22822	6910.47	8487.55
ENSMUSG00000042202	Slc35e2	0.0581524	0.559232	0.817226	-1.22365	658.687	806.004
ENSMUSG00000025134	Alyref	0.0582595	0.559388	0.788125	-1.26883	1037.06	1315.86
ENSMUSG00000025645	Ccdc51	0.0582911	0.559388	0.787609	-1.26966	199.903	253.81
ENSMUSG00000028568	Btf3l4	0.0583134	0.559388	0.828993	-1.20628	319.438	385.332
ENSMUSG00000024742	Fen1	0.058367	0.559388	0.818168	-1.22224	1695.03	2071.74
ENSMUSG00000041417	Pik3r1	0.0583706	0.559388	0.689033	-1.45131	3901.65	5662.5
ENSMUSG00000064037	Gpn1	0.0584361	0.559629	0.869072	-1.15065	976.011	1123.05
ENSMUSG00000026858	Miga2	0.0584785	0.559648	0.854591	-1.17015	731.686	856.183
ENSMUSG00000058818	Pirb	0.0585566	0.559882	1.75934	1.75934	332.026	188.722
ENSMUSG00000117239	Gpr31c	0.0585838	0.559882	0.541585	-1.84643	40.1319	74.1009
ENSMUSG00000018102	H2bc4	0.0586397	0.56003	0.75618	-1.32244	1162.94	1537.91
ENSMUSG00000021714	Cenpk	0.0586972	0.560192	0.602452	-1.65988	225.603	374.474
ENSMUSG00000097042	Gm17491	0.0587438	0.56025	0.801712	-1.24733	671.278	837.306
ENSMUSG00000022119	Rbm26	0.0587971	0.560373	0.815036	-1.22694	1332.21	1634.54
ENSMUSG00000071001	Hrct1	0.0588972	0.560941	1.55288	1.55288	211.974	136.504
ENSMUSG00000022010	Tsc22d1	0.0590173	0.561698	1.36554	1.36554	5501.38	4028.73
ENSMUSG00000024974	Smc3	0.0591754	0.562476	0.830387	-1.20426	1900.37	2288.53
ENSMUSG00000118240	Gm1859	0.0591803	0.562476	0.739255	-1.35271	106.338	143.844
ENSMUSG00000027242	Wdr76	0.059263	0.562877	0.747738	-1.33737	570.265	762.654
ENSMUSG00000050148	Ubqln2	0.0593753	0.563473	1.23819	1.23819	798.172	644.627
ENSMUSG00000108045	Gm5576	0.0594072	0.563473	0.799032	-1.25151	151.291	189.343
ENSMUSG00000036053	Fmnl2	0.0595451	0.563915	1.64881	1.64881	396.55	240.507
ENSMUSG00000035969	Rusc2	0.0595684	0.563915	2.2565	2.2565	870.895	385.949
ENSMUSG00000027699	Ect2	0.0595879	0.563915	0.697157	-1.4344	1056.33	1515.2
ENSMUSG00000081665	Pira1	0.0596334	0.563915	1.7565	1.7565	43.5033	24.7671
ENSMUSG00000037958	Nsrp1	0.059713	0.563915	0.805181	-1.24196	480.378	596.609
ENSMUSG00000032481	Smarcc1	0.0597181	0.563915	0.819429	-1.22036	2666.44	3254.02
ENSMUSG00000020235	Fzr1	0.0597928	0.563915	0.863882	-1.15757	1280.84	1482.65
ENSMUSG00000045377	Tmem88	0.0597975	0.563915	1.42302	1.42302	115.673	81.287
ENSMUSG00000025580	Eif4a3	0.0598597	0.563915	0.830311	-1.20437	1597.5	1923.98
ENSMUSG00000027523	Gnas	0.0599249	0.563915	1.82681	1.82681	9168.29	5018.73
ENSMUSG00000040746	Rnf167	0.059934	0.563915	0.817227	-1.22365	1332.8	1630.89
ENSMUSG00000026811	St6galnac6	0.0599425	0.563915	1.57964	1.57964	497.496	314.942
ENSMUSG00000039748	Exo1	0.0601809	0.564773	0.69928	-1.43004	725.807	1037.93
ENSMUSG00000039232	Stx11	0.0601927	0.564773	1.66311	1.66311	246.346	148.124
ENSMUSG00000023068	Nus1	0.0602044	0.564773	1.37597	1.37597	2747.94	1997.09
ENSMUSG00000014778	Fhod1	0.0602114	0.564773	1.66055	1.66055	1016.29	612.019
ENSMUSG00000117962	Gm6402	0.0602376	0.564773	0.734207	-1.36201	23.5382	32.0593
ENSMUSG00000032397	Tipin	0.0603927	0.565818	0.797574	-1.2538	932.207	1168.8
ENSMUSG00000028108	Ecm1	0.0604381	0.565818	2.93926	2.93926	2697.26	917.665
ENSMUSG00000020044	Timp3	0.0604716	0.565818	1.58981	1.58981	7569.52	4761.27
ENSMUSG00000037400	Atp11b	0.0605585	0.565872	1.28829	1.28829	1921.86	1491.79
ENSMUSG00000038855	Itpkb	0.0605591	0.565872	1.38951	1.38951	617.586	444.464
ENSMUSG00000070871	Ccnyl1	0.0606074	0.565942	1.34941	1.34941	462.254	342.56
ENSMUSG00000023235	Ccl25	0.0606813	0.566249	0.820375	-1.21896	247.03	301.119
ENSMUSG00000068566	Myadm	0.0607884	0.566691	1.62349	1.62349	3984.97	2454.57
ENSMUSG00000044770	Scml4	0.0608296	0.566691	0.642568	-1.55626	592.352	921.851
ENSMUSG00000031843	Mphosph6	0.0608701	0.566691	0.775729	-1.28911	631.329	813.853
ENSMUSG00000061371	Zfp873	0.0609154	0.566691	0.718971	-1.39088	183.524	255.26
ENSMUSG00000028622	Mrpl37	0.0610173	0.566691	0.855468	-1.16895	1341.22	1567.82
ENSMUSG00000015882	Lcorl	0.0611031	0.566691	0.831041	-1.20331	403.282	485.273
ENSMUSG00000043065	Spice1	0.0611113	0.566691	0.783549	-1.27624	871.2	1111.86
ENSMUSG00000027399	Il1a	0.0611429	0.566691	1.75255	1.75255	85.7019	48.9013
ENSMUSG00000031728	Zfp821	0.0611664	0.566691	0.814342	-1.22799	717.216	880.731
ENSMUSG00000035356	Nfkbiz	0.0611783	0.566691	0.740191	-1.351	1023.52	1382.77
ENSMUSG00000037110	Ralgapa2	0.0611787	0.566691	1.61103	1.61103	996.848	618.764
ENSMUSG00000093606	B130034C11Rik	0.061243	0.566907	0.779296	-1.28321	32.5485	41.7666
ENSMUSG00000054517	Trim65	0.0613486	0.567505	1.4262	1.4262	387.18	271.476
ENSMUSG00000027323	Rad51	0.0614725	0.567619	0.75657	-1.32176	1139.34	1505.93
ENSMUSG00000004044	Cavin1	0.0615223	0.567619	2.4403	2.4403	2011.97	824.477
ENSMUSG00000033278	Ptprm	0.0615363	0.567619	2.25357	2.25357	1036.49	459.934
ENSMUSG00000032998	Foxj3	0.0615626	0.567619	0.793115	-1.26085	1109.64	1399.1
ENSMUSG00000032246	Calml4	0.0615867	0.567619	2.08705	2.08705	29.019	13.9043
ENSMUSG00000035455	Fignl1	0.0616068	0.567619	0.711645	-1.4052	760.058	1068.03
ENSMUSG00000107577	Gm44103	0.0617619	0.568669	1.21969	1.21969	221.756	181.814
ENSMUSG00000022204	Ngdn	0.0618111	0.568744	0.804636	-1.2428	797.173	990.725
ENSMUSG00000034108	Ccs	0.0619185	0.569015	1.26121	1.26121	582.883	462.16
ENSMUSG00000115247	Gm6201	0.0619492	0.569015	1.70904	1.70904	45.352	26.5366
ENSMUSG00000033952	Aspm	0.0619638	0.569015	0.627137	-1.59455	1357.1	2163.96
ENSMUSG00000074657	Kif5a	0.0621508	0.570354	0.614005	-1.62865	183.122	298.241
ENSMUSG00000059714	Flot1	0.0622458	0.570801	1.25193	1.25193	1927.33	1539.49
ENSMUSG00000002699	Lcp2	0.0622819	0.570801	1.52118	1.52118	194.74	128.019
ENSMUSG00000018196	Glrx2	0.0624837	0.572271	1.1644	1.1644	627.983	539.318
ENSMUSG00000036270	Edc4	0.0625654	0.572447	0.854074	-1.17086	1204.49	1410.29
ENSMUSG00000100865	Gm9320	0.062617	0.572447	0.819572	-1.22015	926.431	1130.38
ENSMUSG00000019872	Smpdl3a	0.0626468	0.572447	2.02014	2.02014	578.071	286.154
ENSMUSG00000067787	Blcap	0.0626682	0.572447	1.46833	1.46833	1069.4	728.311
ENSMUSG00000029270	Dipk1a	0.0627922	0.573201	1.47226	1.47226	366.424	248.885
ENSMUSG00000028465	Tln1	0.0629021	0.573826	1.36753	1.36753	4226.54	3090.64
ENSMUSG00000060803	Gstp1	0.0630438	0.574741	1.75627	1.75627	2293.39	1305.83
ENSMUSG00000118667	Ahnak2	0.0631388	0.57496	2.64624	2.64624	562.049	212.395
ENSMUSG00000035351	Nup37	0.0631673	0.57496	0.794867	-1.25807	331.18	416.648
ENSMUSG00000030330	Ing4	0.0631924	0.57496	0.807323	-1.23866	1861.69	2306
ENSMUSG00000039942	Ptger4	0.0632426	0.575038	0.681578	-1.46718	420.375	616.768
ENSMUSG00000033762	Recql4	0.0633896	0.575689	0.732258	-1.36564	330.301	451.072
ENSMUSG00000022021	Diaph3	0.0633973	0.575689	0.667725	-1.49762	864.589	1294.83
ENSMUSG00000074649	BC029722	0.063476	0.575877	1.25461	1.25461	653.993	521.273
ENSMUSG00000036330	Slc18a1	0.0635092	0.575877	1.64945	1.64945	14.8317	8.99192
ENSMUSG00000038515	Grtp1	0.0635749	0.575877	0.786178	-1.27198	249.391	317.22
ENSMUSG00000079659	Tmem243	0.0635843	0.575877	1.66571	1.66571	664.204	398.751
ENSMUSG00000034617	Mtrr	0.0637075	0.576615	0.796972	-1.25475	414.163	519.671
ENSMUSG00000024773	Atg2a	0.06384	0.577437	1.22091	1.22091	755.205	618.56
ENSMUSG00000022177	Haus4	0.063982	0.577911	0.812348	-1.231	437.722	538.836
ENSMUSG00000065952	Rps23rg1	0.0640243	0.577911	0.755776	-1.32314	786.846	1041.11
ENSMUSG00000039193	Nlrc4	0.0640478	0.577911	2.54066	2.54066	78.7788	31.0073
ENSMUSG00000034731	Dgkh	0.0640596	0.577911	1.73623	1.73623	164.315	94.6387
ENSMUSG00000027454	Gins1	0.0641112	0.577911	0.821454	-1.21735	409.6	498.628
ENSMUSG00000020485	Supt4a	0.0641428	0.577911	0.817708	-1.22293	655.427	801.542
ENSMUSG00000012428	Steap4	0.0642427	0.578033	0.713821	-1.40091	5300.81	7425.97
ENSMUSG00000097793	Gm17259	0.0642478	0.578033	0.731885	-1.36633	47.4044	64.7703
ENSMUSG00000034437	Gm9761	0.0642816	0.578033	0.838418	-1.19272	1332.87	1589.74
ENSMUSG00000020069	Hnrnph3	0.0644088	0.57877	0.81648	-1.22477	884.696	1083.55
ENSMUSG00000048175	Asb8	0.0644796	0.57877	1.21103	1.21103	568.627	469.539
ENSMUSG00000056718	Gm13199	0.0645151	0.57877	0.840743	-1.18942	100.271	119.264
ENSMUSG00000024309	Pfdn6	0.0646104	0.57877	0.858954	-1.16421	1475.15	1717.38
ENSMUSG00000060373	Hnrnpc	0.0646366	0.57877	0.858669	-1.16459	5866.25	6831.79
ENSMUSG00000017550	Atad5	0.064645	0.57877	0.686758	-1.45612	520.947	758.56
ENSMUSG00000031647	Mfap3l	0.0646638	0.57877	0.689409	-1.45052	819.704	1188.99
ENSMUSG00000051185	Fam174a	0.0647245	0.57877	1.21124	1.21124	337.582	278.708
ENSMUSG00000009079	Ewsr1	0.0647499	0.57877	0.847963	-1.1793	5973.31	7044.3
ENSMUSG00000027746	Ufm1	0.0648085	0.57877	1.19523	1.19523	1545.52	1293.07
ENSMUSG00000034308	Sdr42e1	0.0648714	0.57877	0.620798	-1.61083	238.401	384.024
ENSMUSG00000022774	Ncbp2	0.0649304	0.57877	0.846459	-1.18139	2166.26	2559.2
ENSMUSG00000006585	Cdt1	0.0649323	0.57877	0.80556	-1.24137	913.114	1133.51
ENSMUSG00000053838	Nudcd3	0.0649741	0.57877	0.857449	-1.16625	1344.84	1568.42
ENSMUSG00000042167	Tent2	0.0650309	0.57877	0.851716	-1.1741	540.386	634.467
ENSMUSG00000015468	Notch4	0.0650322	0.57877	1.74515	1.74515	247.732	141.954
ENSMUSG00000113035	5830428M24Rik	0.0651709	0.579632	2.4079	2.4079	65.484	27.1955
ENSMUSG00000018548	Trim37	0.06522	0.579696	0.826619	-1.20975	972.266	1176.2
ENSMUSG00000016984	Etaa1	0.0653858	0.580753	0.721966	-1.38511	462.07	640.016
ENSMUSG00000051022	Hs3st1	0.0654228	0.580753	3.09614	3.09614	231.566	74.7919
ENSMUSG00000059409	Ppp2r5d	0.0655683	0.581334	0.849835	-1.1767	2015.59	2371.74
ENSMUSG00000031574	Star	0.0656106	0.581334	0.76742	-1.30307	195.791	255.129
ENSMUSG00000021643	Serf1	0.0656326	0.581334	0.743526	-1.34494	422.284	567.947
ENSMUSG00000032051	Fdx1	0.0657223	0.581334	1.75882	1.75882	521.676	296.606
ENSMUSG00000020359	Phykpl	0.0657421	0.581334	0.797547	-1.25385	386.736	484.907
ENSMUSG00000019982	Myb	0.0657507	0.581334	0.674415	-1.48277	227.202	336.888
ENSMUSG00000025171	Ubtd1	0.0658001	0.581334	1.67621	1.67621	1023.67	610.703
ENSMUSG00000024054	Smchd1	0.0658777	0.581334	0.852759	-1.17266	1806.2	2118.07
ENSMUSG00000000861	Bcl11a	0.0659451	0.581334	0.613873	-1.629	367.087	597.984
ENSMUSG00002076809	7SK	0.0659461	0.581334	0.462497	-2.16217	3.30034	7.13592
ENSMUSG00000041921	Metap1d	0.0659754	0.581334	0.822861	-1.21527	475.014	577.271
ENSMUSG00000056394	Lig1	0.065992	0.581334	0.774514	-1.29113	1747.34	2256.05
ENSMUSG00000050953	Gja1	0.0661658	0.582232	0.580417	-1.7229	9966.53	17171.3
ENSMUSG00000120340	A330069E16Rik	0.0662083	0.582232	0.754566	-1.32526	18.4496	24.4506
ENSMUSG00000020777	Acox1	0.0663167	0.582232	1.36734	1.36734	1821.07	1331.84
ENSMUSG00000021546	Hnrnpk	0.0663209	0.582232	0.864802	-1.15633	7701.39	8905.38
ENSMUSG00000025192	Entpd7	0.0663377	0.582232	1.22897	1.22897	227.121	184.805
ENSMUSG00000023191	P3h3	0.0663462	0.582232	0.784867	-1.2741	138.228	176.117
ENSMUSG00000073434	Wdr90	0.066452	0.582265	0.723265	-1.38262	1349.45	1865.77
ENSMUSG00000004798	Ulk2	0.0664523	0.582265	1.21045	1.21045	660.289	545.49
ENSMUSG00000081656	Gm11246	0.0664909	0.582265	0.726413	-1.37663	17.4477	24.019
ENSMUSG00000039699	Batf2	0.0665348	0.582265	1.99936	1.99936	44.8117	22.413
ENSMUSG00000034192	Lsm3	0.0665602	0.582265	0.794242	-1.25906	1333.13	1678.5
ENSMUSG00000008575	Nfib	0.0666141	0.582368	0.695684	-1.43743	10697	15376.3
ENSMUSG00000055485	Soga1	0.0666582	0.582386	1.44615	1.44615	315.963	218.485
ENSMUSG00000111291	Gm48604	0.0667159	0.582472	0.797568	-1.25381	285.233	357.628
ENSMUSG00000023932	Cdc5l	0.0667521	0.582472	0.874382	-1.14366	1468.19	1679.12
ENSMUSG00000020680	Taf15	0.0668708	0.583017	0.828345	-1.20723	1698.92	2050.99
ENSMUSG00000031010	Usp9x	0.0669146	0.583017	1.22538	1.22538	3763.18	3071.03
ENSMUSG00000025049	Taf5	0.0670146	0.583017	0.838243	-1.19297	294.556	351.397
ENSMUSG00000030588	Yif1b	0.0670147	0.583017	0.839659	-1.19096	627.491	747.317
ENSMUSG00000024056	Ndc80	0.0670339	0.583017	0.69881	-1.431	1192.05	1705.82
ENSMUSG00000017679	Ttpal	0.0671418	0.583017	1.28341	1.28341	792.677	617.634
ENSMUSG00000030281	Il17rc	0.0672197	0.583017	1.32206	1.32206	1037.27	784.585
ENSMUSG00000078134	Srsf3-ps	0.0673321	0.583017	0.848661	-1.17833	527.156	621.162
ENSMUSG00000020381	Mrnip	0.0673919	0.583017	0.669644	-1.49333	48.898	73.0209
ENSMUSG00000112847	Gm47573	0.0674133	0.583017	0.61083	-1.63712	57.6584	94.3934
ENSMUSG00000081611	Gm13651	0.0674334	0.583017	0.806486	-1.23995	103.56	128.409
ENSMUSG00000026626	Ppp2r5a	0.0675148	0.583017	1.30771	1.30771	2165.32	1655.81
ENSMUSG00000021458	Aopep	0.0675912	0.583017	0.768624	-1.30103	8403.88	10933.7
ENSMUSG00000062202	Btbd9	0.0676225	0.583017	0.797404	-1.25407	880.159	1103.78
ENSMUSG00000004508	Gab2	0.0676289	0.583017	1.33153	1.33153	398.387	299.195
ENSMUSG00000031994	Adamts8	0.0677582	0.583017	2.1325	2.1325	668.957	313.697
ENSMUSG00000031438	Rnf128	0.0677708	0.583017	1.86184	1.86184	708.557	380.568
ENSMUSG00000020180	Snrpd3	0.0678586	0.583017	0.831283	-1.20296	1533.8	1845.1
ENSMUSG00000043411	Usp48	0.0680153	0.583017	0.865577	-1.1553	2353.45	2718.93
ENSMUSG00000106755	Tpi-rs11	0.0680909	0.583017	0.790195	-1.26551	243.659	308.353
ENSMUSG00000054920	Klhl5	0.068161	0.583017	1.32379	1.32379	1097.23	828.854
ENSMUSG00000021816	Ppp3cb	0.068176	0.583017	0.85882	-1.16439	1281.11	1491.71
ENSMUSG00000020941	Map3k14	0.0682077	0.583017	0.813471	-1.2293	599.879	737.432
ENSMUSG00000044566	Cage1	0.0682086	0.583017	0.751533	-1.33061	50.411	67.0776
ENSMUSG00000029228	Lnx1	0.0682559	0.583017	0.684673	-1.46055	223.335	326.192
ENSMUSG00000020850	Prpf8	0.0682692	0.583017	0.855646	-1.16871	3885.03	4540.46
ENSMUSG00000021094	Dhrs7	0.0682826	0.583017	1.39724	1.39724	552.884	395.698
ENSMUSG00000031527	Eri1	0.0683292	0.583017	0.768821	-1.30069	1630.22	2120.42
ENSMUSG00000097440	Gm6277	0.0683484	0.583017	1.68588	1.68588	60.7404	36.0289
ENSMUSG00000035199	Arl6ip5	0.0683953	0.583017	1.36984	1.36984	1687.07	1231.58
ENSMUSG00000034023	Fancd2	0.0684336	0.583017	0.697462	-1.43377	234.036	335.554
ENSMUSG00000097000	Gm17435	0.0684853	0.583017	0.781296	-1.27993	90.2463	115.509
ENSMUSG00000037649	H2-DMa	0.0685305	0.583017	1.51525	1.51525	472.656	311.933
ENSMUSG00000020132	Rab21	0.0685853	0.583017	1.60452	1.60452	1355.5	844.798
ENSMUSG00000021767	Kat6b	0.0685868	0.583017	0.819776	-1.21985	516.194	629.676
ENSMUSG00000001642	Akr1b3	0.0686387	0.583017	1.72646	1.72646	918.357	531.93
ENSMUSG00000104218	Gm9134	0.0686453	0.583017	0.840863	-1.18925	144.992	172.433
ENSMUSG00000023915	Tnfrsf21	0.0686499	0.583017	1.80911	1.80911	653.942	361.472
ENSMUSG00000106874	Gm20186	0.068658	0.583017	1.94274	1.94274	1528.03	786.534
ENSMUSG00000030583	Sipa1l3	0.0686727	0.583017	1.40528	1.40528	1021.04	726.579
ENSMUSG00000021306	Gpr137b	0.0687443	0.583017	1.53903	1.53903	814.942	529.517
ENSMUSG00000064105	Cnnm2	0.0688411	0.583017	1.52409	1.52409	268.685	176.292
ENSMUSG00000028737	Aldh4a1	0.0689904	0.583017	1.3334	1.3334	489.642	367.214
ENSMUSG00000019853	Hebp2	0.0690157	0.583017	0.637614	-1.56835	981.488	1539.31
ENSMUSG00000021975	Ints9	0.0690449	0.583017	0.826478	-1.20995	375.361	454.17
ENSMUSG00000078862	Gm14326	0.0690457	0.583017	0.796202	-1.25596	51.786	65.0412
ENSMUSG00000020315	Sptbn1	0.0691181	0.583017	1.2445	1.2445	5010.1	4025.78
ENSMUSG00000029640	Usp12	0.0691403	0.583017	1.30043	1.30043	1724.09	1325.78
ENSMUSG00000079445	B3gnt7	0.0692095	0.583017	6.21066	6.21066	563.455	90.7239
ENSMUSG00000029869	Ephb6	0.0692896	0.583017	0.628684	-1.59062	1254.67	1995.71
ENSMUSG00000020413	Hus1	0.0693385	0.583017	0.827568	-1.20836	379.269	458.293
ENSMUSG00000032202	Rab27a	0.0693448	0.583017	2.4564	2.4564	523.099	212.953
ENSMUSG00000020121	Srgap1	0.0693837	0.583017	2.41789	2.41789	500.635	207.055
ENSMUSG00000028943	Espn	0.0694173	0.583017	0.740895	-1.34972	598.052	807.202
ENSMUSG00000037434	Slc30a1	0.0694554	0.583017	1.28292	1.28292	526.262	410.207
ENSMUSG00000045328	Cenpe	0.0695001	0.583017	0.705587	-1.41726	1982.66	2809.95
ENSMUSG00000039782	Cpeb2	0.0695086	0.583017	1.32646	1.32646	578.701	436.275
ENSMUSG00000027799	Nbea	0.0695232	0.583017	0.800838	-1.24869	491.553	613.798
ENSMUSG00000059288	Cdyl	0.0695746	0.583017	0.82737	-1.20865	459.489	555.361
ENSMUSG00000085030	2810455O05Rik	0.0695747	0.583017	0.721419	-1.38616	58.9612	81.7295
ENSMUSG00000031971	Ccsap	0.0695943	0.583017	0.761012	-1.31404	204.476	268.689
ENSMUSG00000090112	Shprh	0.0696094	0.583017	0.867998	-1.15208	600.306	691.598
ENSMUSG00000002897	Il17ra	0.0696737	0.583017	3.14736	3.14736	1635.3	519.58
ENSMUSG00000024118	Tedc2	0.0696922	0.583017	0.779146	-1.28346	475.567	610.369
ENSMUSG00000050213	Snip1	0.0697029	0.583017	0.844808	-1.1837	736.887	872.255
ENSMUSG00000030924	Rexo5	0.0697313	0.583017	0.754364	-1.32562	379.326	502.842
ENSMUSG00000022575	Gsdmd	0.0697656	0.583017	2.5344	2.5344	405.478	159.99
ENSMUSG00000069919	Hba-a1	0.0697949	0.583017	5.23113	5.23113	12304.6	2352.19
ENSMUSG00000039233	Tbce	0.0698612	0.583017	0.851018	-1.17506	519.621	610.587
ENSMUSG00000018774	Cd68	0.0698757	0.583017	1.45607	1.45607	719.443	494.098
ENSMUSG00000005373	Mlxipl	0.0698862	0.583017	0.698612	-1.43141	68.4696	98.008
ENSMUSG00000021549	Rasa1	0.0700053	0.583017	0.72571	-1.37796	1742.74	2401.42
ENSMUSG00000028898	Trnau1ap	0.0700078	0.583017	0.860034	-1.16274	725.077	843.08
ENSMUSG00000028413	B4galt1	0.0700544	0.583017	1.2709	1.2709	4917.9	3869.62
ENSMUSG00000038213	Tapbpl	0.0701802	0.583017	1.32618	1.32618	524.23	395.294
ENSMUSG00000044042	Fmn1	0.0701968	0.583017	0.771029	-1.29697	679.553	881.358
ENSMUSG00000036155	Mgat5	0.0703603	0.583017	1.82932	1.82932	998.98	546.093
ENSMUSG00000008348	Ubc	0.0703726	0.583017	1.20884	1.20884	13145.3	10874.3
ENSMUSG00000090394	4930523C07Rik	0.0703799	0.583017	1.44481	1.44481	1014.44	702.126
ENSMUSG00000024135	Srbd1	0.0704337	0.583017	0.863125	-1.15858	604.412	700.26
ENSMUSG00000060477	Irak2	0.0705083	0.583017	1.38292	1.38292	956.912	691.95
ENSMUSG00000048154	Kmt2d	0.0705862	0.583017	1.16621	1.16621	3777.91	3239.47
ENSMUSG00000000759	Tubgcp3	0.0705928	0.583017	0.82081	-1.21831	1177.81	1434.93
ENSMUSG00000071042	Rasgrp3	0.0706035	0.583017	1.72565	1.72565	173.37	100.467
ENSMUSG00000028597	Gpx7	0.0706052	0.583017	0.71706	-1.39458	92.5933	129.129
ENSMUSG00000032656	Marchf3	0.0706483	0.583017	0.762433	-1.31159	280.445	367.829
ENSMUSG00000019984	Med23	0.0706835	0.583017	0.856417	-1.16765	653.568	763.141
ENSMUSG00000063902	Gm7964	0.0706918	0.583017	0.875479	-1.14223	3569.75	4077.48
ENSMUSG00000082988	Gm5903	0.0707766	0.583017	0.783549	-1.27624	245.179	312.908
ENSMUSG00000093483	AA465934	0.0708202	0.583017	0.791665	-1.26316	76.1928	96.2437
ENSMUSG00000003527	Ess2	0.0708295	0.583017	0.843183	-1.18598	566.96	672.405
ENSMUSG00000031533	Mrps31	0.0708655	0.583017	0.838502	-1.1926	418.671	499.308
ENSMUSG00000025026	Add3	0.0709194	0.583017	0.712579	-1.40335	1906.91	2676.07
ENSMUSG00000030789	Itgax	0.0709638	0.583017	2.09984	2.09984	1149.88	547.604
ENSMUSG00000000682	Cd52	0.0710084	0.583017	1.48329	1.48329	487.565	328.704
ENSMUSG00000028211	Trp53inp1	0.0710827	0.583017	1.85954	1.85954	2424.28	1303.7
ENSMUSG00000041396	Mettl18	0.0710922	0.583017	0.794544	-1.25858	166.521	209.58
ENSMUSG00000005732	Ranbp1	0.0711428	0.583017	0.855531	-1.16886	3178.1	3714.76
ENSMUSG00000030960	Eef1akmt2	0.0711497	0.583017	0.846738	-1.181	332.229	392.364
ENSMUSG00000030512	Snrpa1	0.0711806	0.583017	0.836535	-1.19541	1189.95	1422.47
ENSMUSG00000040699	Limd2	0.0711824	0.583017	1.32576	1.32576	1555.35	1173.18
ENSMUSG00000029253	Cenpc1	0.0711912	0.583017	0.762336	-1.31176	762.943	1000.8
ENSMUSG00000024761	Gm16437	0.0711912	0.583017	1.26786	1.26786	111.648	88.0606
ENSMUSG00000032555	Topbp1	0.0712256	0.583017	0.765101	-1.30702	2630.97	3438.72
ENSMUSG00000028863	Meaf6	0.0712822	0.583017	0.775652	-1.28924	635.644	819.496
ENSMUSG00000048109	Rbm15	0.0713314	0.583017	0.807826	-1.23789	661.706	819.119
ENSMUSG00000021003	Galc	0.0713497	0.583017	1.24195	1.24195	633.392	509.999
ENSMUSG00000051166	Eml5	0.0713615	0.583017	0.7603	-1.31527	437.944	576.015
ENSMUSG00000017999	Ddx27	0.0715008	0.583214	0.860713	-1.16183	1520.11	1766.11
ENSMUSG00000005087	Cd44	0.0715505	0.583214	1.59951	1.59951	5858.96	3662.96
ENSMUSG00000026975	Dph7	0.0715509	0.583214	0.823475	-1.21437	199.341	242.073
ENSMUSG00000073792	Alg6	0.071554	0.583214	0.778964	-1.28376	508.922	653.332
ENSMUSG00000048915	Efna5	0.0716426	0.583441	0.683097	-1.46392	1421.09	2080.37
ENSMUSG00000025232	Hexa	0.0716662	0.583441	1.47948	1.47948	1877.58	1269.08
ENSMUSG00000047246	H2bc6	0.0718423	0.584357	0.729057	-1.37163	179.002	245.525
ENSMUSG00000006731	B4galnt1	0.0718634	0.584357	1.48324	1.48324	2909.37	1961.5
ENSMUSG00000031754	Nudt21	0.0719487	0.584357	0.855028	-1.16955	1004.5	1174.81
ENSMUSG00000059552	Trp53	0.071966	0.584357	0.855553	-1.16883	1986.26	2321.61
ENSMUSG00000029283	Cdc7	0.0719897	0.584357	0.764969	-1.30724	1234.36	1613.6
ENSMUSG00000052926	Rnaseh2a	0.0720598	0.584496	0.834263	-1.19866	1201.68	1440.41
ENSMUSG00000121107	9330133O14Rik	0.0721245	0.584496	1.3695	1.3695	93.6562	68.3874
ENSMUSG00000022031	Elp3	0.0721709	0.584496	0.82657	-1.20982	872.388	1055.43
ENSMUSG00000042462	Dctpp1	0.0721757	0.584496	0.80163	-1.24746	1168.39	1457.52
ENSMUSG00000005233	Spc25	0.0722723	0.584937	0.772321	-1.2948	882.1	1142.14
ENSMUSG00000006930	Hap1	0.072503	0.585421	0.641766	-1.5582	799.012	1245.02
ENSMUSG00000006720	Zfp184	0.0725532	0.585421	0.717782	-1.39318	138.252	192.609
ENSMUSG00000031536	Polb	0.0726517	0.585421	0.812974	-1.23005	1009.91	1242.24
ENSMUSG00000031669	Gins3	0.0726684	0.585421	0.745882	-1.34069	354.741	475.599
ENSMUSG00000081179	Gm13136	0.0726976	0.585421	0.796405	-1.25564	269.377	338.241
ENSMUSG00000022160	Mettl3	0.0727118	0.585421	0.81656	-1.22465	481.95	590.22
ENSMUSG00000037007	Zfp113	0.0727584	0.585421	0.816478	-1.22477	433.201	530.573
ENSMUSG00000018068	Ints2	0.0727598	0.585421	0.835976	-1.19621	592.804	709.116
ENSMUSG00000024174	Pot1b	0.072776	0.585421	0.813205	-1.2297	367.605	452.045
ENSMUSG00000084838	Gm10241	0.0727772	0.585421	0.819525	-1.22022	655.726	800.129
ENSMUSG00000037894	H2az1	0.0727971	0.585421	0.803084	-1.2452	5666.47	7055.9
ENSMUSG00000043090	Zfp866	0.0728979	0.585891	0.837307	-1.19431	720.196	860.134
ENSMUSG00000001506	Col1a1	0.0729869	0.585912	0.613467	-1.63008	2286.64	3727.4
ENSMUSG00000017765	Slc12a4	0.0729948	0.585912	2.22645	2.22645	917.01	411.871
ENSMUSG00000036957	Lrfn3	0.0730449	0.585912	3.65042	3.65042	47.0266	12.8825
ENSMUSG00000018411	Mapt	0.0730985	0.585912	1.56537	1.56537	119.091	76.0781
ENSMUSG00000100876	2810454H06Rik	0.0731121	0.585912	0.528336	-1.89273	50.5555	95.6882
ENSMUSG00000024965	Fermt3	0.0731993	0.586091	1.40871	1.40871	368.696	261.726
ENSMUSG00000118668	Rps6ka4	0.0732355	0.586091	2.00191	2.00191	930.779	464.946
ENSMUSG00000035203	Epn1	0.0733055	0.586091	1.20075	1.20075	1920	1599
ENSMUSG00000020300	Cpeb4	0.0733525	0.586091	1.53069	1.53069	704.652	460.349
ENSMUSG00000044952	Kctd21	0.0734263	0.586091	1.50936	1.50936	175.252	116.11
ENSMUSG00000002504	Slc9a3r2	0.0734459	0.586091	1.38118	1.38118	2370.03	1715.94
ENSMUSG00000029338	Antxr2	0.073512	0.586091	2.93949	2.93949	488.516	166.191
ENSMUSG00000022779	Top3b	0.0735217	0.586091	0.874052	-1.1441	954.256	1091.76
ENSMUSG00000036875	Dna2	0.0735478	0.586091	0.789813	-1.26612	639.781	810.041
ENSMUSG00000039770	Ypel5	0.0736111	0.586091	1.3168	1.3168	1542.59	1171.47
ENSMUSG00000090015	Gm15446	0.0736496	0.586091	0.811079	-1.23293	285.152	351.572
ENSMUSG00000005980	Dnase1	0.0736805	0.586091	0.660015	-1.51512	67.1752	101.778
ENSMUSG00000042129	Rassf4	0.0736846	0.586091	0.735372	-1.35986	1894.36	2576.05
ENSMUSG00000020009	Ifngr1	0.073809	0.586169	1.28503	1.28503	1963.11	1527.68
ENSMUSG00000017466	Timp2	0.0738267	0.586169	1.80687	1.80687	4520.13	2501.64
ENSMUSG00000027828	Ssr3	0.0738603	0.586169	1.21221	1.21221	6336.81	5227.48
ENSMUSG00000031155	Pim2	0.0738637	0.586169	0.815075	-1.22688	211.874	259.944
ENSMUSG00000017309	Cd300lg	0.0739827	0.586662	0.65977	-1.51568	36.5787	55.4416
ENSMUSG00000044447	Dock5	0.0740315	0.586662	1.43448	1.43448	1207.02	841.436
ENSMUSG00000001016	Ilf2	0.0740537	0.586662	0.802799	-1.24564	2827.32	3521.83
ENSMUSG00000084159	Gm12696	0.0740954	0.586662	0.845742	-1.18239	826.846	977.658
ENSMUSG00000029822	Osbpl3	0.0742576	0.587445	0.639819	-1.56294	1841.48	2878.12
ENSMUSG00000032060	Cryab	0.0743116	0.587445	0.691044	-1.44709	1956.82	2831.69
ENSMUSG00000109198	D7Bwg0826e	0.0743215	0.587445	0.775521	-1.28946	24.5659	31.6767
ENSMUSG00000006715	Gmnn	0.0744096	0.587481	0.725305	-1.37873	834.313	1150.29
ENSMUSG00000074136	4930513N10Rik	0.074458	0.587481	0.798292	-1.25267	16.9924	21.286
ENSMUSG00000026536	Ifi211	0.0745274	0.587481	0.535432	-1.86765	140.978	263.298
ENSMUSG00000029670	Ing3	0.0745448	0.587481	0.822272	-1.21614	523.069	636.126
ENSMUSG00000020564	Atxn7l1	0.0745972	0.587481	1.37091	1.37091	286.32	208.854
ENSMUSG00000024164	C3	0.0746228	0.587481	1.74798	1.74798	9122.25	5218.75
ENSMUSG00000038683	Pak1ip1	0.074623	0.587481	0.842303	-1.18722	1138.95	1352.19
ENSMUSG00000028214	Gem	0.0747368	0.587647	2.13143	2.13143	548.394	257.29
ENSMUSG00000053574	4930563E22Rik	0.0748039	0.587647	0.784274	-1.27506	38.3714	48.926
ENSMUSG00000028447	Dctn3	0.0748087	0.587647	0.861499	-1.16077	906.08	1051.75
ENSMUSG00000015968	Cacna1d	0.0748138	0.587647	1.85425	1.85425	106.354	57.3566
ENSMUSG00000031575	Ash2l	0.0749473	0.587724	0.844685	-1.18387	1691.69	2002.75
ENSMUSG00000081378	Rps13-ps4	0.0749906	0.587724	0.68042	-1.46968	112.819	165.807
ENSMUSG00000022871	Fetub	0.075032	0.587724	4.23108	4.23108	125.066	29.5589
ENSMUSG00000022488	Nckap1l	0.0750343	0.587724	1.41356	1.41356	723.354	511.726
ENSMUSG00000029090	Adgra3	0.0750407	0.587724	0.761496	-1.3132	1079.57	1417.69
ENSMUSG00000078521	Aunip	0.0750782	0.587724	0.758351	-1.31865	262.265	345.835
ENSMUSG00000026637	Traf5	0.0751649	0.587907	1.82083	1.82083	238.35	130.902
ENSMUSG00000010554	Mettl16	0.0751866	0.587907	0.82767	-1.20821	1265.6	1529.11
ENSMUSG00000043962	Thrap3	0.0752303	0.587917	0.879446	-1.13708	4059.05	4615.46
ENSMUSG00000087060	Eldr	0.0753991	0.588257	0.611027	-1.63659	222.929	364.842
ENSMUSG00000067430	Zfp763	0.0754095	0.588257	0.757769	-1.31966	91.578	120.852
ENSMUSG00000047867	Gimap6	0.0754459	0.588257	1.64847	1.64847	238.872	144.905
ENSMUSG00000024679	Ms4a6d	0.0754795	0.588257	1.54301	1.54301	436.904	283.151
ENSMUSG00000074141	Il4i1	0.0756356	0.588257	7.07942	7.07942	102.132	14.4266
ENSMUSG00000022945	Chaf1b	0.0756379	0.588257	0.751641	-1.33042	1062.99	1414.23
ENSMUSG00000064061	Dzip3	0.0756817	0.588257	0.76219	-1.31201	460.585	604.292
ENSMUSG00000024897	Apba1	0.075686	0.588257	1.45316	1.45316	33.8093	23.266
ENSMUSG00000027177	Hipk3	0.0758524	0.588257	1.21676	1.21676	1548.53	1272.66
ENSMUSG00000021710	Nln	0.075899	0.588257	0.858771	-1.16446	730.498	850.632
ENSMUSG00000036223	Ska1	0.0759089	0.588257	0.698276	-1.4321	611.206	875.307
ENSMUSG00000026003	Acadl	0.0759178	0.588257	1.32255	1.32255	2875.83	2174.45
ENSMUSG00000078349	AW011738	0.0759301	0.588257	0.754091	-1.3261	335.192	444.499
ENSMUSG00000114999	Gm7962	0.0759777	0.588257	0.838135	-1.19312	294.148	350.955
ENSMUSG00000022020	Naa16	0.0759784	0.588257	0.825054	-1.21204	550.957	667.783
ENSMUSG00000028599	Tnfrsf1b	0.0761081	0.588257	1.37696	1.37696	1438.44	1044.65
ENSMUSG00000023971	Rrp36	0.0761778	0.588257	0.863596	-1.15795	474.247	549.154
ENSMUSG00000108815	Gm49388	0.0761836	0.588257	1.5333	1.5333	15.8506	10.3375
ENSMUSG00000031982	Arv1	0.0761999	0.588257	0.830205	-1.20452	96.3057	116.002
ENSMUSG00000018326	Ywhab	0.0762289	0.588257	1.16796	1.16796	5064.27	4336
ENSMUSG00000026434	Nucks1	0.0762444	0.588257	0.794608	-1.25848	3270.53	4115.91
ENSMUSG00000113440	Gm46404	0.0762893	0.588257	0.768515	-1.30121	62.073	80.77
ENSMUSG00000042178	Armc5	0.0763278	0.588257	1.35579	1.35579	477.396	352.117
ENSMUSG00000022297	Fzd6	0.0763294	0.588257	0.802979	-1.24536	669.44	833.696
ENSMUSG00000068551	Zfp467	0.0763358	0.588257	2.12061	2.12061	604.292	284.961
ENSMUSG00000042557	Sin3a	0.0764073	0.588422	0.877043	-1.14019	1415.23	1613.64
ENSMUSG00000020143	Dock2	0.0764565	0.588422	1.45728	1.45728	264.902	181.779
ENSMUSG00000037466	Tedc1	0.0764969	0.588422	0.752455	-1.32898	683.903	908.896
ENSMUSG00000019715	Gle1	0.0765271	0.588422	0.847818	-1.1795	1169.31	1379.19
ENSMUSG00000048416	Mlf1	0.0766967	0.589384	0.580707	-1.72204	187.66	323.159
ENSMUSG00000036985	Zdhhc9	0.076744	0.589384	1.38905	1.38905	1425.85	1026.49
ENSMUSG00000024644	Cndp2	0.0768847	0.589384	1.7305	1.7305	2094.94	1210.6
ENSMUSG00000031207	Msn	0.0768867	0.589384	1.46698	1.46698	9275.83	6323.06
ENSMUSG00000081871	Gm11488	0.0769454	0.589384	0.805613	-1.24129	31.1004	38.6046
ENSMUSG00000038264	Sema7a	0.0769972	0.589384	3.04769	3.04769	838.948	275.273
ENSMUSG00000115222	Gm49747	0.0769975	0.589384	0.755167	-1.32421	290.056	384.095
ENSMUSG00000087367	Gm15491	0.0770593	0.589384	1.30975	1.30975	57.9222	44.224
ENSMUSG00000044702	Palb2	0.0770635	0.589384	0.759226	-1.31713	223.744	294.7
ENSMUSG00000034729	Mrps10	0.0770779	0.589384	0.849236	-1.17753	516.414	608.092
ENSMUSG00000050947	Amigo1	0.0771529	0.589632	0.685304	-1.45921	277.438	404.839
ENSMUSG00000030867	Plk1	0.0772348	0.589753	0.772977	-1.2937	1025.14	1326.23
ENSMUSG00000026426	Arl8a	0.0772621	0.589753	1.32209	1.32209	1427.71	1079.89
ENSMUSG00000078941	Ak6	0.0774072	0.589753	0.812862	-1.23022	1488.8	1831.55
ENSMUSG00000015094	Npdc1	0.0774723	0.589753	2.31738	2.31738	1634.82	705.458
ENSMUSG00000021952	Xpo4	0.0774803	0.589753	0.84383	-1.18507	787.782	933.579
ENSMUSG00000021266	Wars	0.0775317	0.589753	1.57898	1.57898	1318.85	835.256
ENSMUSG00000044468	Tent5c	0.077631	0.589753	2.49301	2.49301	892.695	358.079
ENSMUSG00000020077	Srgn	0.0776516	0.589753	2.09878	2.09878	888.029	423.118
ENSMUSG00000023345	Poc1a	0.0776637	0.589753	0.833375	-1.19994	259.039	310.831
ENSMUSG00000002250	Ppard	0.0776741	0.589753	1.40387	1.40387	700.147	498.726
ENSMUSG00000010142	Tnfrsf13b	0.0776767	0.589753	2.29015	2.29015	115.051	50.2373
ENSMUSG00000035891	Cerk	0.0776844	0.589753	1.47525	1.47525	741.937	502.922
ENSMUSG00000027296	Itpka	0.0777352	0.589753	0.772561	-1.2944	95.7704	123.965
ENSMUSG00000032109	Nlrx1	0.077765	0.589753	1.49507	1.49507	542.989	363.187
ENSMUSG00000029108	Pcdh7	0.0778084	0.589753	2.72206	2.72206	82.5722	30.3345
ENSMUSG00000039055	Eme1	0.0778845	0.589753	0.764648	-1.30779	251.488	328.894
ENSMUSG00000052298	Cdc42se2	0.0778992	0.589753	1.23524	1.23524	964.699	780.983
ENSMUSG00000032251	Irak1bp1	0.0779362	0.589753	0.775233	-1.28994	161.482	208.301
ENSMUSG00000061510	Gm10101	0.0780017	0.589753	0.743474	-1.34504	62.8391	84.521
ENSMUSG00000024370	Cdc23	0.0780205	0.589753	0.775786	-1.28901	1880.17	2423.57
ENSMUSG00000020898	Ctc1	0.0782626	0.590648	0.806329	-1.24019	1018.26	1262.84
ENSMUSG00000034674	Tdg	0.0782828	0.590648	0.829741	-1.2052	741.509	893.664
ENSMUSG00000021635	Rad17	0.0783163	0.590648	0.831978	-1.20195	554.612	666.618
ENSMUSG00000118238	Gm34432	0.0783302	0.590648	0.777789	-1.2857	14.96	19.234
ENSMUSG00000024610	Cd74	0.07838	0.590648	2.23146	2.23146	23385.5	10479.9
ENSMUSG00000072949	Acot1	0.0784356	0.590648	0.500619	-1.99753	634.028	1266.49
ENSMUSG00000028967	Errfi1	0.0784436	0.590648	1.9542	1.9542	6622.59	3388.9
ENSMUSG00000005899	Smpd4	0.0784801	0.590648	0.842348	-1.18716	1007.32	1195.85
ENSMUSG00000026209	Dnpep	0.0785742	0.590787	1.23058	1.23058	1137.83	924.634
ENSMUSG00000018417	Myo1b	0.078659	0.590787	1.37867	1.37867	2456.62	1781.88
ENSMUSG00000058761	Rnf169	0.0786771	0.590787	1.2027	1.2027	1371.08	1140
ENSMUSG00000021537	Cetn3	0.0787011	0.590787	0.838361	-1.1928	1433.08	1709.39
ENSMUSG00000110605	Gm32856	0.0787183	0.590787	0.766168	-1.3052	163.468	213.358
ENSMUSG00000030935	Acsm3	0.0787545	0.590787	0.462954	-2.16004	1.33788	2.88988
ENSMUSG00000038212	Mfsd14b	0.0789566	0.591769	0.823079	-1.21495	1300.94	1580.57
ENSMUSG00000046186	Cd109	0.0789709	0.591769	0.720979	-1.387	554.109	768.55
ENSMUSG00000041120	Nbl1	0.0790402	0.591968	2.20834	2.20834	1491.75	675.505
ENSMUSG00000040034	Nup43	0.0791029	0.592117	0.849682	-1.17691	488.105	574.456
ENSMUSG00000031392	Irak1	0.0791828	0.592306	1.24711	1.24711	2353.15	1886.88
ENSMUSG00000035245	Eogt	0.0792312	0.592306	1.413	1.413	914.475	647.185
ENSMUSG00000050295	Foxc1	0.0792564	0.592306	0.642895	-1.55546	2202.66	3426.15
ENSMUSG00000120844	---	0.0794565	0.593481	0.761537	-1.31313	35.3695	46.4449
ENSMUSG00000034789	Rab24	0.0795684	0.593997	0.841966	-1.1877	1410.7	1675.48
ENSMUSG00000041037	Irgq	0.0796455	0.594251	1.44353	1.44353	1079.91	748.105
ENSMUSG00000027332	Ivd	0.0798418	0.594987	1.46488	1.46488	986.386	673.357
ENSMUSG00000082087	Gm12138	0.0798509	0.594987	1.67226	1.67226	296.759	177.46
ENSMUSG00000060733	Ipmk	0.0799024	0.594987	1.36691	1.36691	754.942	552.3
ENSMUSG00000042694	Stn1	0.0799406	0.594987	1.50442	1.50442	331.473	220.332
ENSMUSG00000068747	Sort1	0.079959	0.594987	1.48432	1.48432	1715.43	1155.71
ENSMUSG00000031441	Atp11a	0.0800342	0.595074	1.73021	1.73021	11275.2	6516.69
ENSMUSG00000059647	Cbx3-ps7	0.0801324	0.595074	0.769288	-1.2999	88.5849	115.152
ENSMUSG00000120507	---	0.0801464	0.595074	0.847842	-1.17947	123.052	145.135
ENSMUSG00000021061	Sptb	0.080151	0.595074	0.770509	-1.29784	1006.56	1306.35
ENSMUSG00000113690	Gm36501	0.0802041	0.595074	0.754095	-1.32609	83.1029	110.202
ENSMUSG00000069011	Gm10254	0.080259	0.595074	0.847527	-1.1799	523.323	617.471
ENSMUSG00000090996	Gm20458	0.0803221	0.595074	1.41602	1.41602	136.276	96.2389
ENSMUSG00000079418	Atg4a	0.0803543	0.595074	1.2635	1.2635	247.238	195.677
ENSMUSG00000005142	Man2b1	0.0803574	0.595074	1.30512	1.30512	2213.57	1696.06
ENSMUSG00000021377	Dek	0.0804192	0.595214	0.724609	-1.38006	3059.01	4221.6
ENSMUSG00000028857	Tmem222	0.0807068	0.596514	0.870335	-1.14898	619.18	711.427
ENSMUSG00000076431	Sox4	0.0807277	0.596514	0.798866	-1.25178	2848	3565.05
ENSMUSG00000032512	Wdr48	0.080804	0.596514	0.862319	-1.15966	1616.28	1874.34
ENSMUSG00000028567	Txndc12	0.080833	0.596514	0.841767	-1.18798	1240.04	1473.14
ENSMUSG00000050390	C77080	0.0808352	0.596514	1.58289	1.58289	2763.78	1746.04
ENSMUSG00000029165	Agbl5	0.0809406	0.596514	0.775879	-1.28886	717.269	924.46
ENSMUSG00000028068	Iqgap3	0.0809461	0.596514	0.731094	-1.36781	1323.62	1810.46
ENSMUSG00000022475	Hdac7	0.0809765	0.596514	1.66018	1.66018	1406.62	847.27
ENSMUSG00000026837	Col5a1	0.0810002	0.596514	0.786526	-1.27141	461.242	586.43
ENSMUSG00000042590	Ipo11	0.081056	0.596514	0.824683	-1.21259	635.998	771.203
ENSMUSG00000034575	Tent4a	0.0810782	0.596514	0.837853	-1.19353	877.743	1047.61
ENSMUSG00000032534	Cep63	0.0811358	0.596514	0.856574	-1.16744	554.335	647.154
ENSMUSG00000028484	Psip1	0.0811549	0.596514	0.772744	-1.29409	2053.47	2657.37
ENSMUSG00000038740	Mvb12b	0.0812144	0.596635	1.2671	1.2671	593.159	468.123
ENSMUSG00000031176	Dynlt3	0.0812978	0.596857	1.37478	1.37478	2504.66	1821.86
ENSMUSG00000026605	Cenpf	0.0813349	0.596857	0.657345	-1.52127	2656.13	4040.69
ENSMUSG00000023249	Parp3	0.0814065	0.596857	1.67888	1.67888	664.739	395.941
ENSMUSG00000020738	Sumo2	0.0814686	0.596857	0.831146	-1.20316	2743.44	3300.79
ENSMUSG00000057191	AB124611	0.08148	0.596857	1.6288	1.6288	82.7406	50.7986
ENSMUSG00000029851	Tcaf2	0.0816445	0.596857	0.680308	-1.46992	526.268	773.572
ENSMUSG00000024422	Dhx16	0.0816931	0.596857	0.875512	-1.14219	1507.78	1722.16
ENSMUSG00000029082	Bst1	0.0816958	0.596857	4.64906	4.64906	3281.17	705.77
ENSMUSG00000045005	Fzd5	0.0817311	0.596857	1.5875	1.5875	1002.37	631.417
ENSMUSG00000015533	Itga2	0.0818608	0.596857	6.52825	6.52825	4999.73	765.86
ENSMUSG00000019432	Ddx39b	0.081862	0.596857	0.881332	-1.13465	5541.63	6287.8
ENSMUSG00000074203	G430095P16Rik	0.0818897	0.596857	0.736008	-1.35868	17.4952	23.7704
ENSMUSG00000007476	Lrrc8a	0.0819411	0.596857	1.25676	1.25676	1064.59	847.087
ENSMUSG00000016664	Pacsin2	0.081953	0.596857	1.39006	1.39006	2299.81	1654.47
ENSMUSG00000054814	Usp46	0.0820553	0.596857	1.3009	1.3009	642.116	493.595
ENSMUSG00000030557	Mef2a	0.0821032	0.596857	1.39198	1.39198	1279.34	919.078
ENSMUSG00000027865	Gdap2	0.082106	0.596857	1.2913	1.2913	360.477	279.158
ENSMUSG00000028609	Magoh	0.0821488	0.596857	0.831469	-1.20269	1336.03	1606.84
ENSMUSG00000026395	Ptprc	0.0821631	0.596857	1.39492	1.39492	956.211	685.495
ENSMUSG00000030536	Iqgap1	0.0822051	0.596857	1.32871	1.32871	7387.01	5559.52
ENSMUSG00000074811	Hps6	0.0823554	0.596857	1.25192	1.25192	274.003	218.867
ENSMUSG00000022604	Cep97	0.0824309	0.596857	0.794384	-1.25884	197.056	248.061
ENSMUSG00000009376	Met	0.0824359	0.596857	1.67949	1.67949	3573.41	2127.68
ENSMUSG00000016128	Stard13	0.0824419	0.596857	1.53268	1.53268	557.078	363.467
ENSMUSG00000039693	Msantd3	0.0824434	0.596857	0.771867	-1.29556	89.2193	115.589
ENSMUSG00000063146	Clip2	0.0824566	0.596857	1.31498	1.31498	955.124	726.339
ENSMUSG00000029598	Plbd2	0.0824736	0.596857	1.21264	1.21264	1320.74	1089.15
ENSMUSG00000082279	Gm12870	0.0825413	0.596857	0.766355	-1.30488	45.1675	58.938
ENSMUSG00000104195	B230377A18Rik	0.0825884	0.596857	0.738773	-1.3536	16.2968	22.0592
ENSMUSG00000007656	Arpp19	0.0826071	0.596857	0.872215	-1.14651	2192.99	2514.28
ENSMUSG00000031596	Slc7a2	0.0826987	0.596857	1.57816	1.57816	1139.84	722.259
ENSMUSG00000095789	Nupr1l	0.0827154	0.596857	0.707337	-1.41375	22.9044	32.3811
ENSMUSG00000017723	Wfdc2	0.0827411	0.596857	2.58416	2.58416	8792.33	3402.39
ENSMUSG00000038252	Ncapd2	0.08275	0.596857	0.723617	-1.38195	3750.36	5182.8
ENSMUSG00000056091	St3gal5	0.0827531	0.596857	1.74957	1.74957	1284.72	734.306
ENSMUSG00000033538	Casp4	0.0828007	0.596889	1.3457	1.3457	181.19	134.644
ENSMUSG00000006763	Saal1	0.0830542	0.598209	0.84431	-1.1844	394.068	466.734
ENSMUSG00000028807	Zbtb8a	0.0830702	0.598209	0.786599	-1.2713	221.192	281.2
ENSMUSG00000044433	Camsap3	0.0831767	0.598352	0.826696	-1.20963	2620.31	3169.62
ENSMUSG00000022978	Mis18a	0.0831828	0.598352	0.768224	-1.3017	611.988	796.627
ENSMUSG00000029363	Rfc5	0.0832197	0.598352	0.785266	-1.27345	2016.35	2567.73
ENSMUSG00000030201	Lrp6	0.0833477	0.598962	0.663007	-1.50828	4713.25	7108.9
ENSMUSG00000048232	Fbxo10	0.0834732	0.599266	0.786835	-1.27091	239.437	304.304
ENSMUSG00000085492	Trmt61b	0.0834986	0.599266	0.785641	-1.27285	529.265	673.674
ENSMUSG00000027298	Tyro3	0.083561	0.599266	0.776389	-1.28801	872.849	1124.24
ENSMUSG00000081228	Gm16089	0.0835899	0.599266	0.818568	-1.22165	102.487	125.202
ENSMUSG00000042599	Kdm7a	0.0836065	0.599266	1.30101	1.30101	955.502	734.431
ENSMUSG00000026843	Fubp3	0.0836556	0.599308	0.872958	-1.14553	1039.8	1191.12
ENSMUSG00000074384	AI429214	0.0837507	0.59937	0.807705	-1.23808	352.591	436.535
ENSMUSG00000015467	Egfl8	0.0837748	0.59937	0.808725	-1.23651	93.2355	115.287
ENSMUSG00000005982	Naa60	0.0838814	0.59937	1.1609	1.1609	1042.6	898.102
ENSMUSG00000098557	Kctd12	0.0839082	0.59937	0.801244	-1.24806	610.233	761.607
ENSMUSG00000036181	H1f2	0.0839177	0.59937	0.736028	-1.35864	944.758	1283.59
ENSMUSG00000035004	Igsf6	0.0840275	0.59937	1.44637	1.44637	190.063	131.407
ENSMUSG00000020183	Cpm	0.0841083	0.59937	2.10816	2.10816	1367.46	648.651
ENSMUSG00000028243	Ubxn2b	0.0842084	0.59937	0.841689	-1.18809	298.733	354.921
ENSMUSG00000083139	Gm12418	0.0842295	0.59937	0.810414	-1.23394	113.02	139.46
ENSMUSG00000055923	Aasdh	0.0842497	0.59937	0.817866	-1.22269	286.752	350.611
ENSMUSG00000058625	Gm17383	0.0842498	0.59937	1.57794	1.57794	388.17	245.997
ENSMUSG00000111904	Gm2395	0.0842826	0.59937	0.766767	-1.30418	143.655	187.352
ENSMUSG00000097439	Gm16754	0.0842979	0.59937	0.730421	-1.36907	177.815	243.441
ENSMUSG00000014850	Msh3	0.0843393	0.59937	0.740358	-1.3507	530.83	716.991
ENSMUSG00000020451	Limk2	0.0843511	0.59937	1.33164	1.33164	2763.59	2075.33
ENSMUSG00000115289	Gm49164	0.0843602	0.59937	0.833198	-1.2002	240.768	288.969
ENSMUSG00000110960	Supt4b	0.0844422	0.59937	0.807866	-1.23783	163.685	202.614
ENSMUSG00000027187	Cat	0.0844433	0.59937	1.28608	1.28608	1628.66	1266.38
ENSMUSG00000083610	Oaz2-ps	0.0845447	0.599783	1.2856	1.2856	79.5885	61.9079
ENSMUSG00000041548	Hspb8	0.0847046	0.600535	3.71803	3.71803	797.475	214.488
ENSMUSG00000099997	Tubb4b-ps2	0.0847375	0.600535	0.79213	-1.26242	70.7472	89.3126
ENSMUSG00000042594	Sh2b3	0.0848476	0.601008	1.29239	1.29239	799.414	618.553
ENSMUSG00000031879	Ciao2b	0.0849264	0.601135	0.828269	-1.20734	328.67	396.815
ENSMUSG00000032870	Smap2	0.0850001	0.601135	1.23649	1.23649	744.34	601.978
ENSMUSG00000005150	Wdr83	0.0850384	0.601135	0.849475	-1.1772	601.589	708.189
ENSMUSG00000001983	Taco1	0.0850588	0.601135	0.79199	-1.26264	143.871	181.658
ENSMUSG00000033799	Tasor2	0.0851227	0.601135	0.858564	-1.16474	755.449	879.898
ENSMUSG00000040957	Cables1	0.0851261	0.601135	1.80829	1.80829	534.515	295.591
ENSMUSG00000033777	Tlr13	0.0852084	0.601163	1.56764	1.56764	249.626	159.236
ENSMUSG00000086193	Gm11508	0.0852278	0.601163	0.69562	-1.43757	101.889	146.472
ENSMUSG00000027635	Dsn1	0.0852602	0.601163	0.763198	-1.31028	494.996	648.581
ENSMUSG00000024870	Rab1b	0.0853623	0.601576	1.20226	1.20226	3233.06	2689.16
ENSMUSG00000070604	Vsig10l	0.0855122	0.602326	1.40291	1.40291	51.1376	36.4511
ENSMUSG00000035093	Secisbp2l	0.0856455	0.60286	1.63521	1.63521	4741.06	2899.35
ENSMUSG00000036678	Aaas	0.085675	0.60286	0.80714	-1.23894	1200.24	1487.03
ENSMUSG00000045980	Tmem104	0.0857271	0.602916	1.42254	1.42254	277.316	194.944
ENSMUSG00000025198	Erlin1	0.0857701	0.602916	1.38828	1.38828	1254.25	903.454
ENSMUSG00000038116	Phf20	0.0858316	0.60294	0.868546	-1.15135	1154.43	1329.16
ENSMUSG00000034773	Hrob	0.0858638	0.60294	0.761585	-1.31305	213.11	279.824
ENSMUSG00000032373	Car12	0.0859628	0.60294	0.765945	-1.30558	1789.88	2336.82
ENSMUSG00000039187	Fanci	0.08598	0.60294	0.780721	-1.28087	390.109	499.678
ENSMUSG00000036646	Man1b1	0.0859912	0.60294	1.23612	1.23612	1989.89	1609.79
ENSMUSG00000091625	Lsm5	0.0861459	0.603052	0.807972	-1.23767	200.7	248.399
ENSMUSG00000055612	Cdca7	0.0861795	0.603052	0.817481	-1.22327	797.428	975.47
ENSMUSG00000042626	Shc1	0.0862634	0.603052	1.82988	1.82988	2959.56	1617.35
ENSMUSG00000024352	Spata24	0.0862675	0.603052	0.742561	-1.34669	145.118	195.429
ENSMUSG00000022043	Trim35	0.0863339	0.603052	1.57422	1.57422	456.43	289.94
ENSMUSG00000025511	Tspan4	0.0863585	0.603052	1.41013	1.41013	1254.74	889.803
ENSMUSG00000020834	Dhrs13	0.086453	0.603052	0.77769	-1.28586	294.01	378.055
ENSMUSG00000035575	Utp6	0.0864574	0.603052	0.84996	-1.17653	1234.38	1452.28
ENSMUSG00000020929	Eftud2	0.0864757	0.603052	0.836099	-1.19603	1847.03	2209.1
ENSMUSG00000036989	Trim3	0.0865233	0.603052	1.395	1.395	1599.42	1146.54
ENSMUSG00000089999	Gm6485	0.086539	0.603052	0.761599	-1.31303	407.178	534.635
ENSMUSG00000047037	Nipa1	0.0865567	0.603052	2.04952	2.04952	214.239	104.532
ENSMUSG00000033039	Micall1	0.0865733	0.603052	1.23706	1.23706	2769.78	2239
ENSMUSG00000017929	B4galt5	0.0866349	0.603177	1.74551	1.74551	318.669	182.566
ENSMUSG00000120241	---	0.0867903	0.603209	0.802938	-1.24543	660.406	822.486
ENSMUSG00000026274	Pask	0.0868007	0.603209	0.713772	-1.40101	783.93	1098.29
ENSMUSG00000028843	Sh3bgrl3	0.0868113	0.603209	1.4937	1.4937	2119.64	1419.05
ENSMUSG00000056671	Prelid2	0.0868231	0.603209	0.758198	-1.31892	135.513	178.731
ENSMUSG00000081342	Gm11434	0.0868572	0.603209	0.795978	-1.25632	38.373	48.2086
ENSMUSG00000016256	Ctsz	0.0870256	0.60366	1.72796	1.72796	8127.95	4703.77
ENSMUSG00000032782	Cntrob	0.0870261	0.60366	0.829138	-1.20607	426.991	514.982
ENSMUSG00000060636	Rpl35a	0.0870529	0.60366	0.839414	-1.19131	1312.45	1563.53
ENSMUSG00000038366	Lasp1	0.0871052	0.603676	1.43337	1.43337	3786.85	2641.92
ENSMUSG00000016520	Lnx2	0.0871795	0.603676	1.30951	1.30951	463.481	353.936
[truncated: 11,860 more rows]
[truncated: 5 more columns]

## Sheet: 5. MSGE AKR
Gene name	P-value (Lung Met vs Primary)	FDR step up (Lung Met vs Primary)	Ratio (Lung Met vs Primary)	Fold change (Lung Met vs Primary)	LSMean(Lung Met) (Lung Met vs Primary)	LSMean(Primary) (Lung Met vs Primary)
Mmp2	2.67536e-32	2.28583e-28	0.11431	-8.74815	57.2134	500.512
Snord15b	2.90108e-29	1.31683e-25	0.341304	-2.92994	243.293	712.834
Cpxm2	3.08247e-29	1.31683e-25	0.0648636	-15.417	16.5424	255.034
Gm25419	3.9226e-27	1.34059e-23	0.224006	-4.46417	109.442	488.567
Rnu12	1.42757e-26	4.06573e-23	0.182033	-5.49351	106.848	586.972
Ednrb	2.00148e-23	4.88589e-20	0.240077	-4.16534	32.8882	136.991
Gm25776	1.51873e-22	3.24402e-19	0.177491	-5.63409	13.2535	74.6715
C1qtnf3	6.08144e-22	1.15466e-18	0.0419287	-23.85	2.90278	69.2312
Gm23849	9.73252e-22	1.66309e-18	0.316043	-3.16413	1209.9	3828.29
Gm24826	6.72097e-21	1.04407e-17	0.243619	-4.10477	231.288	949.385
Gm24826	8.61421e-21	1.22666e-17	0.243812	-4.10153	184.313	755.965
Cacna1g	1.83775e-20	2.41565e-17	0.0576998	-17.3311	3.84593	66.6541
Itgbl1	3.38364e-20	4.12997e-17	0.153874	-6.49884	13.5752	88.2232
Gm24497	5.27492e-20	6.00919e-17	0.269359	-3.71251	409.93	1521.87
Clic5	3.22323e-19	3.44241e-16	19.835	19.835	279.919	14.1123
Pi16	3.52576e-19	3.54401e-16	0.0554367	-18.0386	4.95623	89.4035
Ager	6.56575e-17	6.23309e-14	14.8006	14.8006	252.491	17.0595
Foxf1	7.58074e-17	6.81788e-14	21.5612	21.5612	46.3154	2.14809
Meg3	1.46986e-16	1.25585e-13	0.146738	-6.81487	21.4611	146.254
Sftpd	3.4614e-16	2.81659e-13	42.0577	42.0577	180.013	4.28014
Pcdh17	7.56295e-16	5.87435e-13	5.9333	5.9333	97.4748	16.4284
Slc34a2	1.10192e-15	8.18678e-13	3.06541	3.06541	1543.57	503.544
Spock2	2.37965e-15	1.69431e-12	6.98243	6.98243	147.411	21.1117
Itih4	5.10641e-15	3.49033e-12	24.3089	24.3089	148.331	6.10193
Cd300lg	6.62667e-15	4.35525e-12	0.186439	-5.36369	7.80106	41.8425
Dcn	8.49532e-15	5.35968e-12	0.156788	-6.37802	48.6167	310.079
Bmp5	8.78224e-15	5.35968e-12	12.703	12.703	44.1749	3.47752
Col3a1	1.63444e-14	9.63079e-12	0.148496	-6.73417	611.008	4114.64
Gm26444	1.70292e-13	9.37981e-11	0.403664	-2.4773	4774.98	11829.1
Rnu1a1	1.70292e-13	9.37981e-11	0.403664	-2.4773	4774.98	11829.1
Btnl9	1.75652e-13	9.37981e-11	0.154823	-6.459	5.56816	35.9647
Cdh13	1.95373e-13	1.01168e-10	0.312316	-3.20189	26.0078	83.2741
Gm26447	2.09213e-13	1.05148e-10	0.573543	-1.74355	180.238	314.253
Lrrn2	2.64957e-13	1.29359e-10	0.131375	-7.61182	5.7452	43.7314
Cpm	3.46714e-13	1.64574e-10	0.0968694	-10.3232	41.9592	433.152
Mfap5	4.06089e-13	1.87547e-10	0.134456	-7.43739	16.901	125.699
Incenp	1.26667e-12	5.696e-10	1.59025	1.59025	417.175	262.334
Frem1	1.50637e-12	6.60021e-10	0.120553	-8.2951	7.19005	59.6422
Gm23472	1.57599e-12	6.73264e-10	0.308575	-3.2407	397.909	1289.5
Islr	2.61429e-12	1.08958e-09	0.17734	-5.6389	14.7677	83.2736
Sema3e	3.19002e-12	1.29788e-09	6.9963	6.9963	36.9083	5.27541
Col1a2	3.84122e-12	1.52648e-09	0.206869	-4.83398	765.072	3698.35
Dio2	4.95802e-12	1.92552e-09	0.144973	-6.89786	8.5973	59.3029
Rtkn2	5.69235e-12	2.16157e-09	8.37793	8.37793	49.6758	5.92936
Rian	6.16206e-12	2.28907e-09	0.156354	-6.39573	14.3729	91.9252
Col1a1	7.19149e-12	2.61464e-09	0.183412	-5.45221	1201.57	6551.23
Cpxm1	1.21793e-11	4.33583e-09	0.112444	-8.89335	13.7744	122.5
Gja5	1.56486e-11	5.45722e-09	3.82077	3.82077	81.7333	21.3918
Dhcr24	1.8596e-11	6.35538e-09	2.27355	2.27355	694.848	305.623
Gxylt2	2.40596e-11	8.06138e-09	0.176013	-5.6814	8.66384	49.2227
Snora74a	2.4976e-11	8.20751e-09	0.441075	-2.26719	134.187	304.227
Galnt16	2.95968e-11	9.27924e-09	0.103731	-9.64034	3.0751	29.645
Svep1	2.98292e-11	9.27924e-09	0.184345	-5.42462	96.0571	521.074
Ndnf	2.98665e-11	9.27924e-09	17.5201	17.5201	70.2808	4.01145
Abi3bp	3.13416e-11	9.56367e-09	0.19864	-5.03422	19.2735	97.0273
Fcrls	6.57977e-11	1.97255e-08	0.3233	-3.09311	34.3223	106.162
Col4a3	7.17107e-11	2.11275e-08	9.56726	9.56726	78.4149	8.19617
---	8.54974e-11	2.47624e-08	0.548214	-1.8241	149.043	271.87
Col8a1	1.41122e-10	4.01915e-08	0.250075	-3.9988	147.966	591.687
Ppargc1a	1.69794e-10	4.75647e-08	0.230727	-4.33412	16.269	70.5117
Gprc5a	2.43847e-10	6.72075e-08	4.55801	4.55801	121.102	26.569
Col6a2	3.98725e-10	1.08149e-07	0.230725	-4.33417	171.396	742.858
Gm25679	4.07057e-10	1.08684e-07	0.418652	-2.38862	4141.42	9892.28
Gm22486	4.63023e-10	1.21725e-07	0.358098	-2.79253	31.9182	89.1328
Gm24924	5.00135e-10	1.2949e-07	0.422522	-2.36674	3996.06	9457.63
Gm25395	5.10066e-10	1.3009e-07	0.430104	-2.32502	104.745	243.535
Rnu5g	5.32689e-10	1.33862e-07	0.124665	-8.02147	4.15778	33.3515
Fabp4	5.44872e-10	1.34939e-07	0.161634	-6.18681	23.3514	144.471
Thbs2	7.49417e-10	1.82943e-07	0.202142	-4.94701	134.516	665.452
Gm24265	9.35396e-10	2.25127e-07	0.434425	-2.30189	157.798	363.234
Apobr	1.16519e-09	2.76538e-07	2.96676	2.96676	952.743	321.139
Ccdc80	1.24394e-09	2.91184e-07	0.302255	-3.30847	92.701	306.698
Zfp423	1.74335e-09	4.02573e-07	0.371069	-2.69492	63.7961	171.925
Gm26083	1.91897e-09	4.37217e-07	0.332593	-3.00668	45.6859	137.363
Oaf	2.0776e-09	4.62672e-07	0.18134	-5.51451	8.78401	48.4395
Snord22	2.08484e-09	4.62672e-07	0.409819	-2.4401	93.5611	228.298
P2ry2	2.12582e-09	4.65718e-07	2.54775	2.54775	109.127	42.8327
Adam23	3.75467e-09	8.12149e-07	0.173407	-5.76679	11.2096	64.6435
Fap	4.60452e-09	9.83526e-07	0.32453	-3.08138	13.4829	41.546
Thy1	4.91337e-09	1.03654e-06	0.206993	-4.83109	19.9411	96.3373
---	5.16177e-09	1.07566e-06	7.62459	7.62459	70.5435	9.2521
Tnxb	6.12044e-09	1.25627e-06	0.0686947	-14.5572	12.2144	177.806
Aspn	6.17547e-09	1.25627e-06	0.350899	-2.84982	35.7521	101.887
Ackr2	6.7717e-09	1.36135e-06	3.98255	3.98255	34.0723	8.55538
Snora23	8.40745e-09	1.67054e-06	0.152858	-6.54201	2.62816	17.1934
Col5a1	1.28502e-08	2.52395e-06	0.26784	-3.73357	189.779	708.551
Ccl11	1.33594e-08	2.59415e-06	0.118354	-8.44926	3.8267	32.3328
Pygo1	1.36318e-08	2.60585e-06	0.271309	-3.68584	14.0499	51.7855
Scarna6	1.37246e-08	2.60585e-06	0.500378	-1.99849	41.3427	82.6229
Barx2	1.70767e-08	3.20393e-06	0.242717	-4.12002	41.371	170.449
Adam12	1.72496e-08	3.20393e-06	0.280343	-3.56706	39.2915	140.155
Cntfr	1.92621e-08	3.51189e-06	4.55803	4.55803	175.161	38.4292
Gm22988	1.93187e-08	3.51189e-06	0.360314	-2.77536	1160.17	3219.88
Rpph1	2.04371e-08	3.67609e-06	0.500083	-1.99967	31443	62875.6
Calcrl	2.16883e-08	3.86051e-06	3.09815	3.09815	380.822	122.919
Sdc3	2.26223e-08	3.98526e-06	0.448772	-2.22831	671.094	1495.4
Gm26110	2.57501e-08	4.48998e-06	0.300629	-3.32635	31.2339	103.895
Atp7b	3.11147e-08	5.37059e-06	4.84826	4.84826	33.6666	6.94406
4933426K07Rik	3.20387e-08	5.47477e-06	0.34003	-2.94092	13.1063	38.5444
Kcna6	3.59615e-08	6.08427e-06	0.0909655	-10.9932	5.92617	65.1474
Atp1a2	4.99001e-08	8.35974e-06	0.0906401	-11.0326	37.8432	417.51
Cpd	5.68486e-08	9.43135e-06	0.458992	-2.17869	3428.16	7468.89
Rnu3a	6.15605e-08	1.01149e-05	0.357705	-2.7956	35.4192	99.0179
Lyz1	6.60133e-08	1.07432e-05	14.3053	14.3053	161.531	11.2917
Rnu1b1	7.9982e-08	1.27866e-05	0.355729	-2.81112	837.801	2355.16
Napsa	8.00659e-08	1.27866e-05	7.57158	7.57158	71.7966	9.48238
Gm24949	8.11892e-08	1.28459e-05	0.195846	-5.10606	8.21513	41.9469
Snord118	8.31477e-08	1.30351e-05	0.287297	-3.48072	11.2451	39.1411
---	8.46123e-08	1.31441e-05	0.310141	-3.22434	29.916	96.4592
Mmp11	8.6046e-08	1.3232e-05	0.471262	-2.12196	23.8435	50.5949
Ism1	8.68783e-08	1.3232e-05	4.0729	4.0729	64.6938	15.884
---	8.75007e-08	1.3232e-05	0.352732	-2.83502	21.3813	60.6163
Acsl5	8.86399e-08	1.32867e-05	1.32235	1.32235	512.737	387.746
---	9.11936e-08	1.35506e-05	0.361128	-2.7691	20.9324	57.9639
Gm25541	1.28395e-07	1.88438e-05	0.291461	-3.43099	14.6136	50.1392
Rnu3a	1.29022e-07	1.88438e-05	0.329705	-3.03302	28.1576	85.4026
Mgp	1.47101e-07	2.13022e-05	2.45581	2.45581	610.227	248.483
Nckap5	1.71209e-07	2.45851e-05	4.00002	4.00002	56.7428	14.1856
---	1.96519e-07	2.79843e-05	1.27911	1.27911	1676.34	1310.55
Gm25360	2.03891e-07	2.87941e-05	0.442144	-2.26171	263.51	595.982
Gli2	2.15831e-07	3.02305e-05	0.152376	-6.5627	11.5764	75.9724
---	2.32836e-07	3.23472e-05	0.145981	-6.85022	5.2028	35.6404
---	2.37443e-07	3.27212e-05	0.297519	-3.36113	15.2144	51.1375
Hdc	2.60421e-07	3.56006e-05	5.09972	5.09972	20.2225	3.96542
Nkd1	2.82201e-07	3.82719e-05	2.73693	2.73693	47.2008	17.2459
Clmp	3.15796e-07	4.24908e-05	0.25892	-3.8622	23.5002	90.7624
Acer2	3.3981e-07	4.53646e-05	2.21002	2.21002	369.319	167.111
Zfhx4	3.89533e-07	5.15996e-05	0.14107	-7.0887	11.5971	82.2082
Clec7a	3.97123e-07	5.22003e-05	3.24224	3.24224	87.4689	26.9779
Syn3	4.03457e-07	5.26281e-05	0.55876	-1.78968	55.6211	99.5438
Postn	4.17504e-07	5.40479e-05	0.280858	-3.56052	638.536	2273.52
Ptgs1	4.29202e-07	5.51444e-05	1.78172	1.78172	117.871	66.1558
Ncald	4.64806e-07	5.92732e-05	0.186533	-5.36099	297.67	1595.81
Dchs2	5.43766e-07	6.88287e-05	0.29408	-3.40043	8.35287	28.4034
Thbs4	5.81101e-07	7.30137e-05	0.137324	-7.28203	31.3831	228.533
Abca1	5.89532e-07	7.35323e-05	0.5863	-1.70561	811.296	1383.75
Nfatc2	6.12444e-07	7.58366e-05	0.492278	-2.03137	113.335	230.226
Raver1	6.43954e-07	7.91647e-05	1.26283	1.26283	1037.93	821.906
Ywhah	6.62539e-07	8.08676e-05	1.50524	1.50524	1397.57	928.467
Gm24407	7.07844e-07	8.57847e-05	0.406338	-2.461	261.168	642.735
Gm24616	7.65796e-07	9.21544e-05	0.20669	-4.83816	6.19517	29.9732
Mmp12	8.20851e-07	9.80888e-05	5.53948	5.53948	188.432	34.0161
Fcgrt	9.06684e-07	0.000107593	0.363772	-2.74898	56.418	155.092
Fstl1	9.40557e-07	0.000110843	0.405859	-2.46391	309.089	761.568
Ubqln1	9.74606e-07	0.000114069	1.28967	1.28967	1862.09	1443.85
Rn7s2	1.28716e-06	0.000149626	0.695932	-1.43692	121251	174228
Ptprb	1.30198e-06	0.000150326	2.23248	2.23248	587.701	263.25
Slc16a9	1.33484e-06	0.000152988	3.7589	3.7589	36.1544	9.61835
Muc1	1.34295e-06	0.000152988	2.1257	2.1257	681.659	320.676
Lrrc4	1.35707e-06	0.000153574	0.630974	-1.58485	118.803	188.285
Snhg11	1.38928e-06	0.000155573	0.239018	-4.18378	48.0974	201.229
---	1.39295e-06	0.000155573	0.56996	-1.75451	61.7382	108.32
Fam189a2	1.41545e-06	0.0001569	4.08391	4.08391	57.168	13.9984
---	1.42319e-06	0.0001569	9.7805	9.7805	1802.78	184.324
Fam208a	1.50537e-06	0.000164896	0.762863	-1.31085	738.984	968.699
Lrrn4cl	1.84068e-06	0.000200341	0.130272	-7.67625	4.73333	36.3342
---	1.90899e-06	0.000206461	0.384677	-2.59958	65.6113	170.562
---	1.94558e-06	0.000208614	0.532944	-1.87637	94.2322	176.815
Gm25291	1.95331e-06	0.000208614	0.423926	-2.3589	40.9284	96.546
Krt14	2.04662e-06	0.000217221	5.13601	5.13601	1240.84	241.595
Pcbp1	2.11186e-06	0.000222762	1.30542	1.30542	2332.21	1786.56
Spon1	2.16793e-06	0.000227273	0.337404	-2.96381	162.272	480.942
Snora73b	2.45233e-06	0.000255521	0.504776	-1.98108	170.425	337.625
St8sia1	2.57608e-06	0.000266788	0.0693456	-14.4205	4.58412	66.1054
---	2.60544e-06	0.000268204	0.406081	-2.46256	31.5821	77.7727
Ripply1	2.75725e-06	0.000282131	0.0921991	-10.8461	2.61713	28.3856
Gbf1	3.16274e-06	0.000321696	1.29637	1.29637	977.315	753.883
Cs	3.45222e-06	0.000349062	1.34894	1.34894	1373.5	1018.21
C1qtnf7	3.81395e-06	0.000383369	3.64417	3.64417	20.3077	5.57267
Fmo2	4.27618e-06	0.000427318	4.37308	4.37308	244.965	56.0167
Lama2	4.39235e-06	0.000436375	0.340518	-2.9367	76.665	225.142
Anks6	4.56541e-06	0.000448695	0.313521	-3.18958	12.9936	41.4442
Ptprd	4.56887e-06	0.000448695	3.42069	3.42069	47.9063	14.0049
Lrrk2	4.70817e-06	0.000459733	3.09158	3.09158	110.326	35.6859
Gm15713	5.03595e-06	0.000488945	0.493695	-2.02554	18.2431	36.9521
Fhl1	5.20848e-06	0.00050002	3.3906	3.3906	130.154	38.3868
---	5.20854e-06	0.00050002	0.442905	-2.25782	42.7924	96.6177
Gm25835	5.51218e-06	0.000526213	0.444234	-2.25107	36.9976	83.284
---	5.9357e-06	0.000563496	0.620149	-1.61252	98.7096	159.171
Api5	6.11578e-06	0.000577384	1.23713	1.23713	925.148	747.818
Gm23927	6.17428e-06	0.000578832	0.338209	-2.95676	11.462	33.8902
Cherp	6.19887e-06	0.000578832	1.33659	1.33659	680.443	509.091
Ttn	6.34612e-06	0.000589361	0.0590977	-16.9211	71.6763	1212.84
Gm26448	6.43114e-06	0.000594028	0.551692	-1.81261	145.996	264.633
Rragd	6.80259e-06	0.000624961	0.204523	-4.88943	34.4662	168.52
---	7.06491e-06	0.000645589	0.2156	-4.63823	3.61781	16.7802
Npc2	7.50856e-06	0.00068248	1.477	1.477	963.497	652.336
Gm20696	7.61272e-06	0.000684854	0.575397	-1.73793	54.7837	95.2103
Pde5a	7.61584e-06	0.000684854	1.90498	1.90498	182.189	95.6381
Slc25a5	7.68006e-06	0.000684854	1.51771	1.51771	727.709	479.478
Tacstd2	7.69499e-06	0.000684854	1.85342	1.85342	462.592	249.589
Bnc2	8.04117e-06	0.000711956	0.224319	-4.45793	6.0848	27.1256
Hcfc1	8.32488e-06	0.000731215	1.24845	1.24845	2031.28	1627.04
Rcn3	8.34427e-06	0.000731215	0.379893	-2.63232	25.8575	68.065
Adgrd1	8.99206e-06	0.000783961	0.167237	-5.97953	8.38287	50.1256
Neat1	9.38707e-06	0.000814245	0.430213	-2.32443	6027.72	14011
AU021092	9.51394e-06	0.000821082	5.93893	5.93893	18.8516	3.17425
Scn3b	9.90964e-06	0.000850935	4.53944	4.53944	57.7896	12.7306
Sf3a2	1.00506e-05	0.00085872	1.29258	1.29258	560.711	433.792
Sned1	1.06991e-05	0.000909584	0.430602	-2.32233	81.3659	188.958
Fam120a	1.12591e-05	0.000952456	1.21936	1.21936	3305.36	2710.74
---	1.14169e-05	0.000961044	0.322753	-3.09834	11.3847	35.2738
Ptbp1	1.15601e-05	0.000968332	1.32563	1.32563	2540.05	1916.1
Arhgap1	1.18543e-05	0.000988125	1.36788	1.36788	613.551	448.541
Slit3	1.21941e-05	0.00101152	0.3382	-2.95683	67.9748	200.99
---	1.2458e-05	0.00102689	0.566155	-1.7663	124.941	220.683
Elovl1	1.24996e-05	0.00102689	1.36932	1.36932	366.054	267.325
Gm26732	1.30064e-05	0.00106341	0.376276	-2.65762	33.9325	90.1798
---	1.32357e-05	0.00107455	1.27951	1.27951	331.749	259.278
---	1.32684e-05	0.00107455	0.438989	-2.27796	36.4318	82.9903
Itga11	1.36396e-05	0.00109941	0.281358	-3.5542	11.6781	41.5061
Gm23927	1.38726e-05	0.00111294	0.337456	-2.96335	9.11137	27.0001
E2f4	1.41287e-05	0.00112818	1.29106	1.29106	294.49	228.1
---	1.4897e-05	0.001184	0.57296	-1.74532	44.471	77.6162
Gm13380	1.51749e-05	0.0012005	0.404728	-2.4708	8.52236	21.057
Plekhs1	1.5494e-05	0.0012201	5.29459	5.29459	305.883	57.7728
---	1.56546e-05	0.00122709	0.282239	-3.5431	6.05951	21.4694
Cep170b	1.65286e-05	0.00128968	1.26866	1.26866	1646.95	1298.18
Copa	1.67096e-05	0.00129549	1.22775	1.22775	2519.49	2052.12
Ubap2	1.67546e-05	0.00129549	1.33652	1.33652	1296.27	969.881
Ddb1	1.70639e-05	0.00131346	1.23813	1.23813	3062.4	2473.4
Vaultrc5	1.73556e-05	0.00132992	0.280361	-3.56683	7.7537	27.6561
4930403O15Rik	1.78319e-05	0.00135757	0.425097	-2.3524	10.4757	24.643
---	1.78752e-05	0.00135757	0.441193	-2.26658	14.201	32.1878
---	1.80154e-05	0.00136216	0.421357	-2.37328	63.8499	151.534
---	1.83671e-05	0.00138026	0.201319	-4.96724	3.54814	17.6245
Scnn1g	1.84165e-05	0.00138026	3.27741	3.27741	52.3697	15.979
---	1.89972e-05	0.00141757	0.400644	-2.49598	9.66234	24.117
Ptges	1.90839e-05	0.00141758	2.81207	2.81207	569.113	202.382
Tmem100	1.91632e-05	0.00141758	5.55531	5.55531	44.1838	7.95343
Gata2	2.01675e-05	0.00148544	9.79984	9.79984	238.745	24.3622
B3gnt7	2.04345e-05	0.00149865	4.40806	4.40806	55.4361	12.5761
Medag	2.07633e-05	0.00151625	0.204279	-4.89527	2.88664	14.1309
S100a9	2.09482e-05	0.00152324	5.91533	5.91533	58.1079	9.82329
---	2.11249e-05	0.00152958	0.702982	-1.42251	152.22	216.535
Gpnmb	2.2954e-05	0.00165501	3.15994	3.15994	164.305	51.9961
---	2.39613e-05	0.00172038	0.307248	-3.2547	6.82979	22.2289
Gm20503	2.41917e-05	0.00172965	0.0277213	-36.0734	0.466281	16.8203
Loxl3	2.43577e-05	0.00173427	0.44764	-2.23394	69.3132	154.841
B3galt2	2.47501e-05	0.00175489	0.709282	-1.40988	184.912	260.703
---	2.60646e-05	0.00184046	0.38318	-2.60974	103.834	270.98
Tesc	2.64088e-05	0.00185709	0.295978	-3.37863	21.2324	71.7367
Nfe2l2	2.69146e-05	0.0018849	1.62655	1.62655	849.78	522.443
Gm22422	2.74743e-05	0.00191625	0.390071	-2.56364	17.7772	45.5742
Cd36	2.80791e-05	0.00195047	3.25667	3.25667	204.206	62.7041
Gm9968	2.83035e-05	0.00195369	0.508436	-1.96682	67.2995	132.366
Mvd	2.83541e-05	0.00195369	2.00913	2.00913	116.506	57.9881
Emd	2.86085e-05	0.0019633	1.27595	1.27595	331.958	260.166
Luzp1	2.93431e-05	0.00200566	1.30039	1.30039	1278.39	983.079
Col8a2	2.9673e-05	0.00202013	0.324852	-3.07832	36.4281	112.138
Ddx21	3.00708e-05	0.00203909	1.34393	1.34393	975.011	725.493
Ccnb2	3.09183e-05	0.00208827	1.61903	1.61903	207.518	128.174
Ltf	3.1169e-05	0.00209692	3.68046	3.68046	18484.8	5022.43
Atp6v0d2	3.29461e-05	0.00220778	3.8273	3.8273	55.9527	14.6194
---	3.31172e-05	0.00221057	0.512487	-1.95127	130.601	254.838
2610008E11Rik	3.33831e-05	0.00221965	0.680852	-1.46875	284.695	418.145
Adgre5	3.57903e-05	0.00237048	2.38575	2.38575	347.991	145.862
Rap1gap	3.63756e-05	0.00239995	0.430275	-2.32409	460.279	1069.73
Zswim1	3.65585e-05	0.00240144	1.53751	1.53751	127.901	83.1875
Rn7sk	3.66793e-05	0.00240144	0.703862	-1.42073	130726	185726
---	3.69131e-05	0.00240752	0.54168	-1.84611	91.8628	169.589
---	3.75344e-05	0.00243874	0.823046	-1.215	971.807	1180.74
Sectm1a	3.78988e-05	0.00245309	2.19274	2.19274	245.877	112.132
Snord15a	3.88451e-05	0.00250485	0.588656	-1.69879	57.378	97.4729
Aldh1a1	3.91822e-05	0.00251708	3.37713	3.37713	78.5393	23.2562
Wars	4.1259e-05	0.00264058	1.32181	1.32181	412.003	311.695
Gm23262	4.16215e-05	0.00265349	0.544967	-1.83497	495.794	909.768
Thbd	4.17966e-05	0.00265349	2.67525	2.67525	180.964	67.6439
Tcerg1	4.19266e-05	0.00265349	1.21523	1.21523	753.927	620.4
Snora44	4.29633e-05	0.00270907	0.339969	-2.94145	17.8038	52.3689
Rab7	4.42457e-05	0.00277534	1.21111	1.21111	1618.79	1336.61
Gadd45a	4.43391e-05	0.00277534	0.52675	-1.89843	60.5138	114.882
Chst3	4.48676e-05	0.00279816	2.55477	2.55477	28.9885	11.3468
Adamtsl1	4.5313e-05	0.00281567	0.474091	-2.1093	23.7027	49.9961
Icam1	4.58204e-05	0.00283688	3.65618	3.65618	277.211	75.8197
Ebf1	4.61561e-05	0.0028463	0.40222	-2.4862	34.3044	85.2875
Pgm5	4.63056e-05	0.0028463	0.279616	-3.57633	16.7415	59.8731
Erbb4	4.68473e-05	0.00286927	0.105459	-9.48232	19.1021	181.132
Auts2	4.74098e-05	0.00289335	0.548378	-1.82356	1606.04	2928.71
Mthfd1	4.78681e-05	0.00291093	1.35448	1.35448	384.725	284.04
Rn7s1	5.0307e-05	0.00304839	0.757256	-1.32056	133161	175847
Sema6c	5.20348e-05	0.00314194	0.374615	-2.66941	15.286	40.8044
Rnf183	5.40241e-05	0.00325058	6.51929	6.51929	54.6645	8.38503
Ildr2	5.42722e-05	0.00325405	2.83254	2.83254	60.052	21.2008
Noc4l	5.48265e-05	0.00327579	1.40891	1.40891	221.712	157.364
Krt6a	5.55699e-05	0.00330864	8.93644	8.93644	39.6154	4.43302
---	5.59627e-05	0.00332045	0.428009	-2.3364	13.8031	32.2495
Col5a2	5.84311e-05	0.00345491	0.466723	-2.1426	440.289	943.363
Sepn1	5.90975e-05	0.00348227	1.33273	1.33273	446.77	335.228
---	6.06931e-05	0.003564	0.330833	-3.02267	29.0175	87.7105
Slc9a9	6.14701e-05	0.00359727	0.494983	-2.02027	17.4144	35.1817
Mbd3	6.24165e-05	0.00364018	1.24712	1.24712	570.354	457.336
Gm15941	6.35287e-05	0.00369244	0.152811	-6.54404	10.7075	70.07
---	6.44962e-05	0.00373597	0.53852	-1.85694	41.5375	77.1327
Slc22a17	6.51273e-05	0.00375978	0.578382	-1.72896	111.983	193.614
Kif21b	6.57431e-05	0.00378255	0.71335	-1.40184	279.174	391.356
Ehd1	6.62626e-05	0.00379965	1.50551	1.50551	453.443	301.189
Wwp2	6.98385e-05	0.00399131	0.727656	-1.37428	383.245	526.685
Col6a1	7.0507e-05	0.00401065	0.331322	-3.01821	212.442	641.196
Srpx2	7.06586e-05	0.00401065	0.319061	-3.13419	6.06542	19.0102
---	7.09355e-05	0.00401065	0.253187	-3.94965	15.7283	62.1211
---	7.11158e-05	0.00401065	0.459346	-2.17701	98.1324	213.635
Ppm1g	7.40986e-05	0.00414288	1.4166	1.4166	708.405	500.073
Grb10	7.41482e-05	0.00414288	0.455592	-2.19495	175.094	384.321
Nova1	7.41879e-05	0.00414288	0.22801	-4.38578	3.64965	16.0066
Ccnb1ip1	7.51556e-05	0.00418325	2.6795	2.6795	18.5367	6.91798
Etnk1	7.6518e-05	0.00424526	0.623062	-1.60498	3906.46	6269.78
Pcdhb16	7.77171e-05	0.00429783	0.475185	-2.10444	46.0612	96.9331
Rgs2	7.81138e-05	0.00430584	0.20562	-4.86334	126.748	616.418
Gm42463	8.12235e-05	0.00446285	0.401092	-2.49319	9.02118	22.4915
Gm20705	8.18561e-05	0.0044832	0.428739	-2.33242	15.5013	36.1556
Phf1	8.34006e-05	0.00455319	0.676949	-1.47722	212.648	314.127
Grem2	8.48622e-05	0.00461824	0.316434	-3.16022	5.48726	17.3409
Gucy1b3	8.52545e-05	0.00462486	2.88602	2.88602	59.9958	20.7884
Snx25	8.63447e-05	0.00466917	1.43198	1.43198	178.12	124.387
Enah	9.00432e-05	0.00483902	0.532114	-1.8793	767.851	1443.02
---	9.00564e-05	0.00483902	1.33494	1.33494	735.931	551.283
1110008P14Rik	9.09254e-05	0.00483902	1.37971	1.37971	905.295	656.147
Cygb	9.09598e-05	0.00483902	0.388181	-2.57612	28.6909	73.9111
---	9.11349e-05	0.00483902	0.371101	-2.69468	26.4104	71.1675
Mical3	9.11848e-05	0.00483902	1.27314	1.27314	1328.47	1043.46
Elfn1	9.24458e-05	0.00489075	4.11685	4.11685	33.0953	8.03896
Epb41l4a	9.37216e-05	0.00494295	3.74033	3.74033	2418.71	646.657
Grrp1	9.49051e-05	0.00498997	2.44091	2.44091	121.268	49.6816
Gm24119	9.53806e-05	0.00499958	0.34033	-2.93833	6.92823	20.3574
Snora73a	9.60523e-05	0.00501939	0.529867	-1.88727	131.714	248.58
Slk	9.65009e-05	0.00502746	1.3368	1.3368	1714.12	1282.26
Wscd1	9.7543e-05	0.0050663	0.234431	-4.26564	10.9247	46.6007
---	9.99344e-05	0.00517479	0.427465	-2.33937	47.7068	111.604
Ubr4	0.000101082	0.00521842	1.31004	1.31004	3868.05	2952.62
---	0.000101802	0.00523971	0.515534	-1.93974	25.9006	50.2403
Tpm4	0.000102823	0.00527638	1.40308	1.40308	2129.41	1517.67
Usp10	0.000104514	0.00534711	1.29498	1.29498	732.846	565.913
Rhoa	0.000105	0.00535593	1.20625	1.20625	716.403	593.908
Nkd2	0.000105702	0.00537569	0.374537	-2.66996	58.2443	155.51
Dmkn	0.000108413	0.00549723	4.37762	4.37762	220.305	50.3253
Hopx	0.000111163	0.00562	3.70589	3.70589	55.8861	15.0803
---	0.000113333	0.00571281	0.462824	-2.16065	139.321	301.023
Myrf	0.000114764	0.00576792	2.23859	2.23859	60.5182	27.0341
2024-09-03	0.000116213	0.0058236	0.167544	-5.96858	6.44141	38.4461
Glt28d2	0.000117289	0.00586034	0.647425	-1.54458	158.882	245.407
Mtus2	0.000119816	0.00596913	4.95837	4.95837	20.9649	4.22818
Gpr158	0.000120448	0.00598319	0.118709	-8.42397	2.76356	23.2801
Bmpr1b	0.000126323	0.00625047	0.209733	-4.76797	1.99858	9.52914
1700086D15Rik	0.000126787	0.00625047	0.340884	-2.93355	5.29598	15.536
Cyyr1	0.000127142	0.00625047	2.09284	2.09284	123.493	59.0074
Lonrf3	0.000127292	0.00625047	0.57745	-1.73175	59.0975	102.342
Nrxn1	0.000131276	0.00641946	0.155237	-6.44178	23.6641	152.439
Prom2	0.000131485	0.00641946	0.328201	-3.04692	170.351	519.045
Robo2	0.000134889	0.00656692	5.66903	5.66903	159.332	28.1057
Pdcd6ip	0.000135896	0.00659715	1.25652	1.25652	2520.83	2006.2
Ppp1ca	0.000136585	0.00661179	1.20743	1.20743	1265.98	1048.49
Sec24b	0.000140448	0.00677958	1.32408	1.32408	855.343	645.989
---	0.000147774	0.00711012	1.3162	1.3162	2299.53	1747.1
Enpep	0.000148127	0.00711012	3.57548	3.57548	32.3132	9.03746
Metrn	0.00014928	0.00714536	0.497519	-2.00997	23.4769	47.1879
Sema3g	0.000152191	0.00726436	2.20856	2.20856	48.6291	22.0185
---	0.000157346	0.00748949	0.482715	-2.07162	126.514	262.089
Rnf126	0.000157815	0.00749095	1.30784	1.30784	292.852	223.92
Cel	0.000160889	0.00761573	5.21932	5.21932	320.966	61.4958
Scarna10	0.000162495	0.00767047	0.61085	-1.63706	864.395	1415.07
Cxcr2	0.000164288	0.00772523	7.30149	7.30149	49.4959	6.77888
Gm16121	0.000164559	0.00772523	0.462908	-2.16026	22.3072	48.1892
Padi1	0.000165269	0.00773729	6.21821	6.21821	97.9319	15.7492
---	0.000167077	0.00780059	0.440599	-2.26964	143.256	325.14
Prex2	0.000168963	0.00786713	2.25415	2.25415	252.11	111.843
Dchs1	0.000171066	0.00794341	0.529528	-1.88848	73.2825	138.392
Htra3	0.000176536	0.00815882	0.33839	-2.95517	12.441	36.7654
Mob3a	0.000176838	0.00815882	1.35844	1.35844	220.525	162.338
---	0.000177137	0.00815882	0.439718	-2.27418	83.561	190.033
Numbl	0.000177888	0.00817136	0.556137	-1.79812	44.3787	79.7981
Hspa4l	0.000178495	0.00817726	1.57979	1.57979	526.757	333.434
Sag	0.00017946	0.00819952	0.31475	-3.17712	3.76776	11.9706
---	0.000183247	0.00835022	0.417281	-2.39647	18.5699	44.5022
Mccc1	0.000184021	0.00835725	0.69718	-1.43435	264.785	379.794
Cdc42	0.00018438	0.00835725	1.18687	1.18687	2611.61	2200.42
Prrx1	0.000191218	0.00864054	0.403864	-2.47608	71.7102	177.56
Fbn2	0.000191641	0.00864054	0.225479	-4.435	24.7391	109.718
Podn	0.000194515	0.00874705	0.342789	-2.91725	18.4546	53.8368
Lyz2	0.000197836	0.00887302	2.1257	2.1257	1866.75	878.182
Sh3bgrl3	0.000199567	0.00892613	1.42452	1.42452	363.576	255.227
Ankrd1	0.000200065	0.00892613	5.26717	5.26717	30.4763	5.78608
Rgs5	0.000205998	0.00916689	0.663569	-1.507	374.639	564.582
Apold1	0.000207155	0.00917289	0.386175	-2.5895	17.3559	44.943
Zfp366	0.000207537	0.00917289	2.71197	2.71197	253.721	93.5558
Bpifb5	0.000207962	0.00917289	0.244341	-4.09265	7.50968	30.7345
Dnaaf2	0.00020828	0.00917289	0.638386	-1.56645	125.544	196.658
Adgrg3	0.000209916	0.00922121	1.78692	1.78692	86.8591	48.6082
Cnot9	0.000211185	0.00925313	1.21447	1.21447	437.464	360.209
Clec1a	0.000213031	0.00931015	6.01325	6.01325	8.90349	1.48065
Rgag4	0.000216693	0.00944605	0.445561	-2.24436	63.1691	141.774
Ms4a7	0.000219615	0.00954905	0.526003	-1.90113	69.6307	132.377
Plk1	0.000222315	0.00964193	1.47757	1.47757	256.373	173.51
Vwf	0.00022352	0.00966965	2.79296	2.79296	234.414	83.9302
Ppp1r16b	0.000228635	0.00985259	2.56728	2.56728	69.8522	27.2086
Tsc22d2	0.000228902	0.00985259	0.700141	-1.42828	1448.23	2068.49
---	0.00023011	0.00987968	0.440825	-2.26847	66.1616	150.086
Dnm3os	0.00023921	0.0102447	0.494414	-2.0226	80.0335	161.875
Gm28539	0.000240545	0.0102548	0.0812643	-12.3055	1.31938	16.2357
Zdhhc9	0.000240647	0.0102548	1.27598	1.27598	872.364	683.68
Nupr1	0.000248104	0.0105463	0.445428	-2.24503	328.324	737.098
Sncaip	0.000251304	0.0106558	0.233962	-4.2742	2.9243	12.499
Mybl2	0.000253051	0.0107033	1.75176	1.75176	108.119	61.7202
Snora57	0.000255281	0.010771	0.302817	-3.30233	14.8999	49.2044
Gna11	0.0002573	0.0108294	1.1995	1.1995	770.293	642.179
Mtrr	0.000259376	0.0108899	1.28913	1.28913	179.765	139.447
Tacc3	0.000262407	0.0109544	1.47812	1.47812	233.71	158.113
Nolc1	0.000262693	0.0109544	1.38794	1.38794	573.837	413.444
Krt19	0.000262834	0.0109544	2.0923	2.0923	2688.98	1285.18
Acta1	0.000270288	0.0112377	0.0589375	-16.9671	7.64234	129.669
Slco2b1	0.00027603	0.0114485	0.572035	-1.74814	24.9221	43.5674
E2f7	0.000278755	0.0115336	1.60433	1.60433	120.533	75.1298
Uba1	0.000286148	0.0118096	1.15935	1.15935	2597.08	2240.11
Eif4g3	0.000286808	0.0118096	1.20788	1.20788	2515.37	2082.46
Aoc3	0.000287512	0.0118101	0.361304	-2.76775	14.68	40.6307
Mesdc1	0.000290017	0.0118845	1.42193	1.42193	398.326	280.13
---	0.000291195	0.0118876	0.45242	-2.21034	15.2166	33.6339
Fbxl20	0.000291486	0.0118876	0.79254	-1.26177	804.481	1015.07
Car6	0.000292643	0.0119064	0.116641	-8.5733	225.524	1933.48
Chad	0.000299213	0.0121448	0.107976	-9.26134	24.3628	225.632
Prrc2c	0.000300367	0.0121534	1.24386	1.24386	6166.34	4957.43
Gm24146	0.000300848	0.0121534	0.490584	-2.03839	18.1082	36.9115
Vcl	0.000304589	0.0122755	1.5312	1.5312	1681.2	1097.96
Glipr1	0.000308185	0.0123702	5.40965	5.40965	131.625	24.3315
Eepd1	0.000308386	0.0123702	0.523153	-1.91149	17.5044	33.4594
---	0.000311394	0.0124616	0.567713	-1.76145	92.4822	162.903
---	0.000313962	0.012535	0.627531	-1.59355	86.1948	137.355
Anln	0.000317526	0.0126477	1.46835	1.46835	359.576	244.885
Ankrd33b	0.000329335	0.0130876	2.56319	2.56319	40.7741	15.9075
Zfp950	0.000332363	0.0131773	0.7826	-1.27779	559.821	715.335
Rabep2	0.000333518	0.0131925	0.51853	-1.92853	254.401	490.62
---	0.000334747	0.0132105	0.413438	-2.41874	20.977	50.7379
Evc	0.000338182	0.0133137	0.263127	-3.80044	3.80839	14.4735
Ep400	0.000338921	0.0133137	1.18345	1.18345	1644.28	1389.4
Ankrd13a	0.000340477	0.0133442	1.36445	1.36445	778.623	570.65
Wbp11	0.000341948	0.0133712	1.2156	1.2156	624.053	513.371
Nnat	0.000345061	0.0134621	2.63042	2.63042	142.882	54.319
Acaca	0.000351238	0.0136719	1.49052	1.49052	1743.64	1169.83
Klf7	0.000355484	0.0138057	1.74518	1.74518	114.751	65.753
Rest	0.00036166	0.0140137	1.15362	1.15362	1220.5	1057.97
F2rl2	0.000363877	0.0140387	0.478556	-2.08962	17.1247	35.7841
Gm26823	0.000363949	0.0140387	0.686353	-1.45698	64.8132	94.4313
Anxa1	0.000367404	0.0141087	1.85062	1.85062	1306.11	705.766
Shc4	0.000367946	0.0141087	0.471453	-2.1211	45.5712	96.6612
Fam57a	0.00036824	0.0141087	1.7381	1.7381	336.914	193.841
Gm26603	0.000369359	0.0141199	0.615494	-1.62471	53.6779	87.2112
---	0.000371053	0.014153	0.453769	-2.20377	129.261	284.86
Krt80	0.000374117	0.0142207	2.31097	2.31097	34.2402	14.8164
Tusc5	0.000374491	0.0142207	0.33269	-3.0058	6.58846	19.8036
Scnn1a	0.000375952	0.0142445	2.71326	2.71326	144.287	53.1785
Prmt5	0.000377179	0.0142594	1.25518	1.25518	537.145	427.943
Zbtb38	0.000378698	0.0142852	1.40823	1.40823	1851.83	1315.01
2024-09-04	0.000381808	0.0143708	2.25657	2.25657	72.9078	32.3092
Gjb3	0.000383167	0.0143902	1.84385	1.84385	78.5915	42.6235
Gm25791	0.000386477	0.0144792	0.515345	-1.94045	102.333	198.572
Adamts2	0.00038723	0.0144792	0.516857	-1.93477	132.757	256.854
Slit2	0.00039392	0.0146972	0.517933	-1.93075	65.6285	126.712
Smap1	0.000396792	0.0147721	1.23467	1.23467	504.531	408.637
Flnc	0.000400581	0.0148759	0.298157	-3.35394	26.3199	88.2754
Dram1	0.000401953	0.0148759	7.1127	7.1127	316.392	44.4827
Hoxb3	0.000402194	0.0148759	0.235933	-4.23849	12.4179	52.6331
Rasgef1a	0.000404631	0.0149338	3.75669	3.75669	11.2061	2.98297
---	0.00040653	0.0149635	0.681481	-1.46739	142.313	208.83
Gyg	0.000408673	0.0149635	1.54459	1.54459	209.411	135.577
Slc12a2	0.000408869	0.0149635	0.493741	-2.02535	2133.76	4321.62
Ephx2	0.000408938	0.0149635	0.612181	-1.6335	49.096	80.1984
Hdac11	0.000410817	0.0150001	0.47637	-2.09921	186.325	391.136
Phb2	0.000411836	0.0150052	1.25695	1.25695	1119.35	890.53
---	0.000412713	0.0150052	0.54497	-1.83496	18.4253	33.8097
---	0.000419666	0.0152256	0.522607	-1.91348	15.2163	29.1161
Capzb	0.000421539	0.0152611	1.32019	1.32019	1155.08	874.941
Lxn	0.000423731	0.0153081	1.37081	1.37081	326.348	238.069
Rala	0.000425276	0.0153315	1.36305	1.36305	480.202	352.301
Ablim3	0.000426602	0.0153469	2.90563	2.90563	21.5619	7.42074
Fat2	0.000428069	0.0153673	4.26636	4.26636	922.193	216.154
Ciapin1	0.000431151	0.015424	1.3233	1.3233	279.451	211.177
---	0.000431452	0.015424	0.47788	-2.09258	45.1867	94.5567
Capg	0.000433555	0.0154668	1.89196	1.89196	468.084	247.406
Asf1b	0.00044115	0.0157049	1.58111	1.58111	100.364	63.4773
S100a8	0.00044368	0.0157622	3.97647	3.97647	227.035	57.0947
Gm29050	0.000447816	0.0158761	0.529193	-1.88967	18.3769	34.7263
Tshz3	0.000449154	0.0158906	0.501693	-1.99325	18.8628	37.5983
---	0.000450769	0.0159148	6.87865	6.87865	1706.27	248.052
Gpx7	0.000455108	0.0160348	0.331458	-3.01697	4.4404	13.3966
Pcdhb21	0.000460159	0.0161794	0.488798	-2.04583	23.339	47.7476
Tnfsf18	0.000462088	0.0162139	4.17703	4.17703	17.2109	4.12038
2024-09-11	0.000463684	0.0162365	1.52067	1.52067	1676.54	1102.5
Imp4	0.000469101	0.0163926	1.23028	1.23028	470.13	382.134
Kif14	0.000473282	0.016505	1.62521	1.62521	177.357	109.129
Amigo2	0.00047991	0.016702	0.420204	-2.3798	20.9498	49.8564
Zc3h12d	0.000482551	0.0167598	0.273972	-3.65001	32.3752	118.17
---	0.000486469	0.0168616	0.440773	-2.26874	50.0686	113.593
Chrm3	0.000494359	0.0171004	0.423618	-2.36062	204.838	483.543
---	0.000497225	0.0171648	0.552015	-1.81155	20.4684	37.0795
---	0.000499013	0.0171777	0.313474	-3.19005	5.687	18.1418
Lrig3	0.000499609	0.0171777	0.593767	-1.68416	103.399	174.14
Clec3b	0.000501541	0.0172095	0.243644	-4.10434	4.63834	19.0373
Iars	0.000510344	0.0174765	1.34087	1.34087	948.268	707.203
Kif2c	0.000513735	0.0175339	1.62098	1.62098	130.629	80.5866
Cul4a	0.000514073	0.0175339	1.21302	1.21302	682.462	562.613
Abr	0.000523092	0.017806	1.53292	1.53292	733.329	478.387
Plp2	0.000541197	0.0183856	1.30058	1.30058	515.963	396.717
Foxc2	0.000543031	0.0184113	0.214105	-4.6706	3.72089	17.3788
Ssbp4	0.000548605	0.0185467	1.36415	1.36415	381.174	279.423
Loxl1	0.000549193	0.0185467	0.517994	-1.93052	124.129	239.634
Gadd45gip1	0.000552197	0.0186113	1.26078	1.26078	253.203	200.831
Gsr	0.000561817	0.0188983	1.50457	1.50457	484.474	322.002
---	0.000563972	0.0189335	0.519773	-1.92392	185.896	357.649
C1qtnf2	0.000568148	0.0190363	0.243684	-4.10367	2.11987	8.69924
Chadl	0.000581589	0.0194485	0.294723	-3.39301	18.6663	63.335
Gm42664	0.000583984	0.0194905	0.67747	-1.47608	156.377	230.825
Ckap2l	0.000586575	0.0195388	1.417	1.417	341.62	241.088
---	0.000587942	0.0195462	0.608747	-1.64272	31.185	51.2282
Col11a2	0.000589322	0.0195541	0.353322	-2.83028	12.0027	33.9709
Gen1	0.000596203	0.0197309	1.49896	1.49896	76.5081	51.0408
---	0.000596962	0.0197309	0.528135	-1.89345	23.0206	43.5885
Gm25848	0.000598896	0.0197566	0.392166	-2.54994	4.90564	12.5091
Crebrf	0.000606684	0.019975	0.705662	-1.41711	354.487	502.347
Pabpc4	0.000615987	0.0202291	1.35858	1.35858	634.404	466.962
---	0.000616771	0.0202291	0.493825	-2.02501	267.678	542.05
Fbln1	0.000620091	0.0202779	0.194709	-5.13588	21.2112	108.938
Mmrn2	0.000620632	0.0202779	0.623182	-1.60467	62.6317	100.503
Cbr2	0.000626361	0.0204261	3.70895	3.70895	982.758	264.969
Gm15859	0.000627662	0.0204295	0.334645	-2.98824	4.95096	14.7947
Zfr2	0.000639725	0.0207493	0.618414	-1.61704	141.264	228.43
Mill2	0.000639917	0.0207493	0.374996	-2.66669	6.57082	17.5223
Smarca4	0.000642334	0.0207883	1.23748	1.23748	1778.6	1437.27
Cyb5b	0.000646114	0.0208711	1.44914	1.44914	785.983	542.379
Slc35c1	0.000653485	0.0210403	1.38182	1.38182	501.388	362.845
Tcf20	0.000653816	0.0210403	1.42765	1.42765	4083.03	2859.96
---	0.000658736	0.0211588	1.73343	1.73343	175.139	101.036
Gatad1	0.000663039	0.021257	1.32852	1.32852	211.831	159.449
Map7d1	0.00066987	0.0214359	1.30807	1.30807	843.915	645.161
Rny1	0.000672242	0.021456	0.51912	-1.92634	97.6712	188.148
Mob3b	0.000673011	0.021456	1.46407	1.46407	535.105	365.491
Rab35	0.0006813	0.0216798	1.27773	1.27773	492.953	385.803
Gm16185	0.000683319	0.0216875	0.608785	-1.64261	220.471	362.15
Stx3	0.000685357	0.0216875	1.38109	1.38109	309.634	224.194
Gm26649	0.000686175	0.0216875	1.69921	1.69921	274.85	161.751
Arpc5	0.000687611	0.0216875	1.29435	1.29435	987.723	763.102
Folr2	0.000689428	0.0216875	0.504069	-1.98386	11.39	22.5961
Tiam2	0.000690253	0.0216875	0.684108	-1.46176	266.526	389.596
Art4	0.00069106	0.0216875	3.81338	3.81338	31.8437	8.35054
Etv1	0.000691695	0.0216875	0.375925	-2.66011	759.972	2021.61
Gm23444	0.000707625	0.0220684	0.390812	-2.55878	148.099	378.952
Gm25939	0.000707625	0.0220684	0.390812	-2.55878	148.099	378.952
Fam83d	0.000707718	0.0220684	1.93154	1.93154	73.7913	38.2033
Gata6	0.000713182	0.0221983	3.47566	3.47566	16.9291	4.87076
Dact1	0.000716587	0.0222637	0.400542	-2.49662	14.8535	37.0836
C78197	0.000719315	0.0223079	0.558293	-1.79118	18.0299	32.2947
Slc30a2	0.000735169	0.0227583	2.23564	2.23564	39.8621	17.8303
Rrbp1	0.000741521	0.0229134	1.20554	1.20554	2858.27	2370.94
Apex2	0.00074511	0.0229827	0.72987	-1.37011	240.454	329.448
Dlg3	0.000751911	0.0231507	1.22013	1.22013	448.622	367.683
Baz1a	0.000755485	0.0232189	1.37368	1.37368	617.397	449.446
Sf3b3	0.000768228	0.0235682	1.17549	1.17549	1161.16	987.814
Wnk1	0.000776791	0.0237882	1.19694	1.19694	4907.15	4099.73
Fam83a	0.000782049	0.0239063	2.39077	2.39077	213.768	89.4136
Lasp1	0.000787534	0.024031	1.51623	1.51623	1897.65	1251.56
Foxj1	0.00079582	0.024181	4.39563	4.39563	57.2351	13.0209
---	0.000796389	0.024181	0.505063	-1.97995	515.099	1019.87
Arhgef28	0.000796695	0.024181	0.472705	-2.11548	180.592	382.04
Nup214	0.000800636	0.0242576	1.19213	1.19213	684.514	574.194
Snrnp200	0.000817425	0.0247224	1.1841	1.1841	1383.57	1168.46
---	0.000822284	0.024822	1.40455	1.40455	1066.2	759.107
Lama3	0.000823625	0.024822	3.16402	3.16402	318.56	100.682
Pcdhga2	0.000827677	0.0249002	0.385013	-2.59731	15.3675	39.9142
Mid1ip1	0.000833912	0.0250423	1.40627	1.40627	142.179	101.103
Ttll12	0.000835328	0.0250423	1.24085	1.24085	509.544	410.641
---	0.000843852	0.0252535	0.707671	-1.41309	69.3467	97.9928
Gm24888	0.000845968	0.0252726	0.209521	-4.7728	1.63343	7.79603
Ctnnd2	0.000848538	0.0253051	3.20506	3.20506	108.83	33.9555
Adamts12	0.000852611	0.0253823	0.485295	-2.0606	76.922	158.506
Actr1a	0.000857397	0.0254408	1.25701	1.25701	862.664	686.284
Gm25313	0.000857555	0.0254408	0.324961	-3.07729	10.8537	33.3999
Sox11	0.000861764	0.0254943	9.83729	9.83729	81.7891	8.31419
Hspe1	0.000862344	0.0254943	1.33655	1.33655	465.894	348.579
Isyna1	0.000864204	0.0255052	1.58395	1.58395	454.817	287.14
Abca9	0.000868085	0.0255756	0.573142	-1.74477	63.3064	110.455
AA986860	0.000870169	0.0255767	1.55094	1.55094	174.364	112.425
Gipc1	0.000871116	0.0255767	1.29161	1.29161	535.664	414.724
---	0.000885289	0.0258959	0.613907	-1.62891	133.941	218.178
Zbtb20	0.000885301	0.0258959	0.68265	-1.46488	289.222	423.676
Tubb6	0.000887114	0.0258959	1.81501	1.81501	346.095	190.684
Cnot1	0.000888455	0.0258959	1.18559	1.18559	2683.62	2263.52
Kcnn2	0.000889564	0.0258959	0.559148	-1.78843	13.2779	23.7467
---	0.000892911	0.0259491	0.434709	-2.30039	20.5917	47.369
Grhl3	0.00089569	0.0259857	2.37519	2.37519	43.2887	18.2254
Fry	0.000900178	0.0260301	0.486644	-2.05489	328.878	675.808
---	0.00090027	0.0260301	1.51171	1.51171	172.589	114.168
Cep44	0.000906467	0.026165	0.671271	-1.48971	73.9986	110.236
Socs3	0.000918141	0.0264573	2.03374	2.03374	316.765	155.755
Slc10a5	0.000920291	0.0264746	0.185821	-5.38152	5.55832	29.9122
Arhgap10	0.000926186	0.0265995	1.51511	1.51511	245.46	162.009
---	0.00092792	0.0266045	0.657133	-1.52176	226.293	344.364
Iqgap2	0.000942021	0.0269636	0.520691	-1.92053	516.559	992.065
Szrd1	0.000949218	0.0270886	1.17631	1.17631	993.293	844.413
Ndrg2	0.000949561	0.0270886	0.483025	-2.07029	42.5078	88.0032
Cog8	0.000952862	0.0271375	1.21014	1.21014	378.033	312.387
Serpinb6b	0.0009607	0.0273152	2.03814	2.03814	71.3984	35.0311
Ccnj	0.000963186	0.0273404	1.39194	1.39194	132.839	95.4346
Mpp7	0.000970008	0.0274884	1.33587	1.33587	287.515	215.228
Cct2	0.0009742	0.0275225	1.24417	1.24417	1472.61	1183.61
Pstpip1	0.000974828	0.0275225	0.497162	-2.01142	26.0114	52.3199
Atrn	0.000976044	0.0275225	1.26026	1.26026	770.849	611.659
Gm28872	0.000978067	0.0275341	0.424669	-2.35477	11.5748	27.2561
Mvk	0.000997613	0.0279994	1.69085	1.69085	78.8452	46.6305
Tnfrsf10b	0.000998262	0.0279994	1.42644	1.42644	188.614	132.227
Gm16617	0.00099951	0.0279994	0.538127	-1.8583	15.1427	28.1396
Pde7b	0.00101929	0.0284456	0.525183	-1.9041	254.265	484.145
Fzd9	0.00101963	0.0284456	0.405047	-2.46885	50.5373	124.769
Bmper	0.00102043	0.0284456	2.97122	2.97122	23.6268	7.95189
---	0.00103546	0.0288176	0.570928	-1.75153	62.2962	109.114
Hmgcs1	0.00104667	0.0290821	1.6833	1.6833	809.956	481.171
Wasf1	0.00105271	0.0292025	2.38897	2.38897	55.3225	23.1574
Clic3	0.00106017	0.0293617	2.69877	2.69877	26.8607	9.95293
---	0.00106221	0.0293705	1.53221	1.53221	53.0719	34.6375
[truncated: 219 more rows]

## Sheet: 6. MSGE BALB
Gene name	P-value (Lung Met vs Primary)	FDR step up (Lung Met vs Primary)	Ratio (Lung Met vs Primary)	Fold change (Lung Met vs Primary)	LSMean(Lung Met) (Lung Met vs Primary)	LSMean(Primary) (Lung Met vs Primary)
[truncated: 490 more rows]

[truncated: 5 more sheets: 7. MSGE BL6, 8. MSGE BL10, 9. MSGE CAST, 10. MSGE MOLF, 11.MSGE SEAGN]
