# Supplementary material for: Genetic background and oncogenic driver determines the genomic evolution and transcriptomics of mammary tumor metastasis
Source: Commun Biol. 2025 Aug 14;8:1224. doi: 10.1038/s42003-025-08624-5 (PMC12354892; doi:10.1038/s42003-025-08624-5)
Supplement: Supplementary file 2 — Supplementary data 1–18 [file 42003_2025_8624_MOESM2_ESM.zip › Supplementary Data/Table_S12.xlsx]

## Sheet: 1. GO Analysis FVB_PyMT
Gene set	Description	Enrichment score	P-value	FDR step up	Rich factor	Genes in set	Genes in list	Genes not in list	Genes in list, not in set	Genes not in list, not in set
path:mmu04514	Cell adhesion molecules	11.1059	1.5024e-05	0.00515323	0.176471	85	15	70	241	4809
path:mmu04611	Platelet activation	9.25287	9.58361e-05	0.0164359	0.151515	99	15	84	241	4795
path:mmu05200	Pathways in cancer	7.65492	0.000473706	0.0541604	0.0888325	394	35	359	221	4520
path:mmu04015	Rap1 signaling pathway	6.64197	0.00130446	0.111857	0.109091	165	18	147	238	4732
path:mmu04270	Vascular smooth muscle contraction	5.98353	0.00251992	0.149326	0.13253	83	11	72	245	4807
path:mmu04080	Neuroactive ligand-receptor interaction	5.94759	0.00261212	0.149326	0.15	60	9	51	247	4828
path:mmu04640	Hematopoietic cell lineage	5.33162	0.00483624	0.208288	0.148148	54	8	46	248	4833
path:mmu04924	Renin secretion	5.32712	0.00485803	0.208288	0.162791	43	7	36	249	4843
path:mmu05323	Rheumatoid arthritis	4.89211	0.00750559	0.261752	0.137931	58	8	50	248	4829
path:mmu04913	Ovarian steroidogenesis	4.80073	0.00822374	0.261752	0.192308	26	5	21	251	4858
path:mmu04630	JAK-STAT signaling pathway	4.78019	0.00839439	0.261752	0.113402	97	11	86	245	4793
path:mmu04060	Cytokine-cytokine receptor interaction	4.59919	0.01006	0.280661	0.106195	113	12	101	244	4778
path:mmu04610	Complement and coagulation cascades	4.4393	0.0118042	0.280661	0.153846	39	6	33	250	4846
path:mmu04658	Th1 and Th2 cell differentiation	4.40244	0.0122474	0.280661	0.126984	63	8	55	248	4824
path:mmu05418	Fluid shear stress and atherosclerosis	4.27288	0.0139415	0.280661	0.101695	118	12	106	244	4773
path:mmu05310	Asthma	4.19996	0.0149961	0.280661	0.272727	11	3	8	253	4871
path:mmu04512	ECM-receptor interaction	4.1842	0.0152344	0.280661	0.132075	53	7	46	249	4833
path:mmu05416	Viral myocarditis	4.1842	0.0152344	0.280661	0.132075	53	7	46	249	4833
path:mmu04659	Th17 cell differentiation	4.13566	0.0159921	0.280661	0.113924	79	9	70	247	4809
path:mmu04064	NF-kappa B signaling pathway	4.0593	0.0172612	0.280661	0.1125	80	9	71	247	4808
path:mmu05202	Transcriptional misregulation in cancer	4.05372	0.0173576	0.280661	0.0955882	136	13	123	243	4756
path:mmu04022	cGMP-PKG signaling pathway	4.0173	0.0180016	0.280661	0.101852	108	11	97	245	4782
path:mmu05144	Malaria	3.92455	0.0197509	0.294547	0.15625	32	5	27	251	4852
path:mmu05150	Staphylococcus aureus infection	3.8005	0.0223596	0.304475	0.151515	33	5	28	251	4851
path:mmu04024	cAMP signaling pathway	3.77203	0.0230052	0.304475	0.0982143	112	11	101	245	4778
path:mmu04670	Leukocyte transendothelial migration	3.7688	0.0230797	0.304475	0.107143	84	9	75	247	4804
path:mmu04970	Salivary secretion	3.57809	0.027929	0.344926	0.12766	47	6	41	250	4838
path:mmu04923	Regulation of lipolysis in adipocytes	3.5676	0.0282235	0.344926	0.142857	35	5	30	251	4849
path:mmu04672	Intestinal immune network for IgA production	3.53486	0.0291629	0.344926	0.166667	24	4	20	252	4859
path:mmu04151	PI3K-Akt signaling pathway	3.41525	0.0328681	0.359048	0.0781893	243	19	224	237	4655
path:mmu04510	Focal adhesion	3.40249	0.0332903	0.359048	0.0853659	164	14	150	242	4729
path:mmu04071	Sphingolipid signaling pathway	3.39629	0.0334972	0.359048	0.0961538	104	10	94	246	4785
path:mmu04540	Gap junction	3.32469	0.0359836	0.374011	0.111111	63	7	56	249	4823
path:mmu04550	Signaling pathways regulating pluripotency of stem cells	3.19293	0.0410513	0.406444	0.0967742	93	9	84	247	4795
path:mmu05166	Human T-cell leukemia virus 1 infection	3.17567	0.0417662	0.406444	0.079602	201	16	185	240	4694
path:mmu05321	Inflammatory bowel disease	3.15452	0.0426589	0.406444	0.128205	39	5	34	251	4845
path:mmu05145	Toxoplasmosis	3.07787	0.0460572	0.42167	0.0947368	95	9	86	247	4793
path:mmu05410	Hypertrophic cardiomyopathy	3.06368	0.0467156	0.42167	0.113208	53	6	47	250	4832

## Sheet: 2. GO Analysis FVB_Her2
Gene set	Description	Enrichment score	P-value	FDR step up	Rich factor	Genes in set	Genes in list	Genes not in list	Genes in list, not in set	Genes not in list, not in set
path:mmu04974	Protein digestion and absorption	8.57439	0.000188882	0.0647864	0.0816327	49	4	45	27	5071
path:mmu04670	Leukocyte transendothelial migration	6.51248	0.0014848	0.210355	0.047619	84	4	80	27	5036
path:mmu04933	AGE-RAGE signaling pathway in diabetic complications	6.29808	0.00183984	0.210355	0.0449438	89	4	85	27	5031
path:mmu00140	Steroid hormone biosynthesis	5.52206	0.0039976	0.334775	0.125	16	2	14	29	5102
path:mmu05323	Rheumatoid arthritis	5.32259	0.00488011	0.334775	0.0517241	58	3	55	28	5061
path:mmu04350	TGF-beta signaling pathway	4.96099	0.00700602	0.400511	0.0454545	66	3	63	28	5053
path:mmu05204	Chemical carcinogenesis - DNA adducts	4.7191	0.00892324	0.437239	0.0833333	24	2	22	29	5094
path:mmu04913	Ovarian steroidogenesis	4.56314	0.0104292	0.447152	0.0769231	26	2	24	29	5092
path:mmu00980	Metabolism of xenobiotics by cytochrome P450	4.41954	0.0120397	0.458847	0.0714286	28	2	26	29	5090
path:mmu04514	Cell adhesion molecules	4.26858	0.0140016	0.461022	0.0352941	85	3	82	28	5034
path:mmu05144	Malaria	4.16278	0.0155642	0.461022	0.0625	32	2	30	29	5086
path:mmu04015	Rap1 signaling pathway	4.1158	0.0163128	0.461022	0.0242424	165	4	161	27	4955
path:mmu05150	Staphylococcus aureus infection	4.04709	0.0174732	0.461022	0.0588235	34	2	32	29	5084
path:mmu05219	Bladder cancer	3.93854	0.0194767	0.477178	0.0555556	36	2	34	29	5082
path:mmu04611	Platelet activation	3.86267	0.0210118	0.480471	0.030303	99	3	96	28	5020
path:mmu04610	Complement and coagulation cascades	3.73984	0.0237578	0.509309	0.05	40	2	38	29	5078
path:mmu04613	Neutrophil extracellular trap formation	3.5185	0.0296439	0.590909	0.0265487	113	3	110	28	5006
path:mmu04390	Hippo signaling pathway	3.47345	0.0310098	0.590909	0.026087	115	3	112	28	5004
path:mmu04512	ECM-receptor interaction	3.21896	0.0399968	0.685944	0.0377358	53	2	51	29	5065
path:mmu05416	Viral myocarditis	3.21896	0.0399968	0.685944	0.0377358	53	2	51	29	5065

## Sheet: 3. GO Analysis FVB_Myc
Gene set	Description	Enrichment score	P-value	FDR step up	Rich factor	Genes in set	Genes in list	Genes not in list	Genes in list, not in set	Genes not in list, not in set
path:mmu04310	Wnt signaling pathway	3.78341	0.0227449	1	0.00854701	117	1	116	0	5027

## Sheet: 4. GO Analysis FVB_C3tag
Gene set	Description	Enrichment score	P-value	FDR step up	Rich factor	Genes in set	Genes in list	Genes not in list	Genes in list, not in set	Genes not in list, not in set
path:mmu04080	Neuroactive ligand-receptor interaction	9.78579	5.62e-05	0.0192922	0.0819672	61	5	56	31	5056
path:mmu04610	Complement and coagulation cascades	8.68144	0.000169707	0.0280904	0.097561	41	4	37	32	5075
path:mmu04270	Vascular smooth muscle contraction	8.31145	0.000245689	0.0280904	0.060241	83	5	78	31	5034
path:mmu04145	Phagosome	6.36349	0.00172335	0.147777	0.0393701	127	5	122	31	4990
path:mmu04613	Neutrophil extracellular trap formation	4.91786	0.00731476	0.409015	0.0357143	112	4	108	32	5004
path:mmu04060	Cytokine-cytokine receptor interaction	4.88677	0.00754573	0.409015	0.0353982	113	4	109	32	5003
path:mmu04975	Fat digestion and absorption	4.78582	0.00834725	0.409015	0.1	20	2	18	34	5094
path:mmu00982	Drug metabolism - cytochrome P450	4.27528	0.0139081	0.596311	0.0769231	26	2	24	34	5088
path:mmu04979	Cholesterol metabolism	3.87872	0.0206772	0.683364	0.0625	32	2	30	34	5082
path:mmu05144	Malaria	3.87872	0.0206772	0.683364	0.0625	32	2	30	34	5082
path:mmu04061	Viral protein interaction with cytokine and cytokine receptor	3.82056	0.0219155	0.683364	0.0606061	33	2	31	34	5081
path:mmu04611	Platelet activation	3.4691	0.0311452	0.890233	0.030303	99	3	96	33	5016
path:mmu04970	Salivary secretion	3.16484	0.042221	0.957247	0.0425532	47	2	45	34	5067
path:mmu04974	Protein digestion and absorption	3.08926	0.0455355	0.957247	0.0408163	49	2	47	34	5065
path:mmu04920	Adipocytokine signaling pathway	3.08926	0.0455355	0.957247	0.0408163	49	2	47	34	5065
path:mmu05134	Legionellosis	3.08926	0.0455355	0.957247	0.0408163	49	2	47	34	5065
path:mmu04310	Wnt signaling pathway	3.04821	0.0474437	0.957247	0.025641	117	3	114	33	4998
path:mmu04512	ECM-receptor interaction	2.94804	0.0524424	0.986216	0.0377358	53	2	51	34	5061
path:mmu00360	Phenylalanine metabolism	2.90717	0.05463	0.986216	0.125	8	1	7	35	5105
path:mmu00430	Taurine and hypotaurine metabolism	2.79277	0.0612513	1	0.111111	9	1	8	35	5104
path:mmu05323	Rheumatoid arthritis	2.78765	0.0615658	1	0.0344828	58	2	56	34	5056
path:mmu05133	Pertussis	2.69884	0.0672833	1	0.0327869	61	2	59	34	5053
path:mmu05152	Tuberculosis	2.68248	0.0683935	1	0.0220588	136	3	133	33	4979
path:mmu04614	Renin-angiotensin system	2.59885	0.0743588	1	0.0909091	11	1	10	35	5102
path:mmu05146	Amoebiasis	2.4848	0.0833418	1	0.0289855	69	2	67	34	5045
path:mmu00340	Histidine metabolism	2.43854	0.0872884	1	0.0769231	13	1	12	35	5100
path:mmu00350	Tyrosine metabolism	2.30216	0.100042	1	0.0666667	15	1	14	35	5098
path:mmu05417	Lipid and atherosclerosis	2.26172	0.104172	1	0.0184049	163	3	160	33	4952
path:mmu04015	Rap1 signaling pathway	2.23422	0.107076	1	0.0181818	165	3	162	33	4950
path:mmu04977	Vitamin digestion and absorption	2.18371	0.112623	1	0.0588235	17	1	16	35	5096
path:mmu00450	Selenocompound metabolism	2.18371	0.112623	1	0.0588235	17	1	16	35	5096
path:mmu04625	C-type lectin receptor signaling pathway	2.13327	0.118449	1	0.0235294	85	2	83	34	5029
path:mmu04966	Collecting duct acid secretion	2.07918	0.125032	1	0.0526316	19	1	18	35	5094
path:mmu04933	AGE-RAGE signaling pathway in diabetic complications	2.05776	0.127739	1	0.0224719	89	2	87	34	5025
path:mmu04931	Insulin resistance	2.03954	0.130089	1	0.0222222	90	2	88	34	5024
path:mmu00410	beta-Alanine metabolism	1.86225	0.155323	1	0.0416667	24	1	23	35	5089
path:mmu04152	AMPK signaling pathway	1.85423	0.156573	1	0.019802	101	2	99	34	5013
path:mmu04913	Ovarian steroidogenesis	1.78886	0.167151	1	0.0384615	26	1	25	35	5087
path:mmu00980	Metabolism of xenobiotics by cytochrome P450	1.72138	0.178818	1	0.0357143	28	1	27	35	5085
path:mmu00860	Porphyrin metabolism	1.68961	0.184592	1	0.0344828	29	1	28	35	5084
path:mmu04072	Phospholipase D signaling pathway	1.67912	0.186539	1	0.0176991	113	2	111	34	5001
path:mmu04020	Calcium signaling pathway	1.66561	0.189076	1	0.0175439	114	2	112	34	5000
path:mmu04390	Hippo signaling pathway	1.65225	0.191617	1	0.0173913	115	2	113	34	4999
path:mmu04978	Mineral absorption	1.57361	0.207296	1	0.030303	33	1	32	35	5080
path:mmu04142	Lysosome	1.56284	0.20954	1	0.0163934	122	2	120	34	4992
path:mmu05150	Staphylococcus aureus infection	1.52135	0.218416	1	0.0285714	35	1	34	35	5078
path:mmu04062	Chemokine signaling pathway	1.50302	0.222456	1	0.015748	127	2	125	34	4987
path:mmu04976	Bile secretion	1.49647	0.223919	1	0.0277778	36	1	35	35	5077
path:mmu04216	Ferroptosis	1.47236	0.229384	1	0.027027	37	1	36	35	5076
path:mmu04927	Cortisol synthesis and secretion	1.40423	0.245557	1	0.025	40	1	39	35	5073
path:mmu00010	Glycolysis / Gluconeogenesis	1.34171	0.261399	1	0.0232558	43	1	42	35	5070
path:mmu04924	Renin secretion	1.34171	0.261399	1	0.0232558	43	1	42	35	5070
path:mmu04730	Long-term depression	1.30276	0.271781	1	0.0222222	45	1	44	35	5068
path:mmu04721	Synaptic vesicle cycle	1.30276	0.271781	1	0.0222222	45	1	44	35	5068
path:mmu03320	PPAR signaling pathway	1.30276	0.271781	1	0.0222222	45	1	44	35	5068
path:mmu00970	Aminoacyl-tRNA biosynthesis	1.30276	0.271781	1	0.0222222	45	1	44	35	5068
path:mmu04623	Cytosolic DNA-sensing pathway	1.28403	0.276918	1	0.0217391	46	1	45	35	5067
path:mmu05416	Viral myocarditis	1.16505	0.311906	1	0.0188679	53	1	52	35	5060
path:mmu04713	Circadian entrainment	1.14959	0.316768	1	0.0185185	54	1	53	35	5059
path:mmu04640	Hematopoietic cell lineage	1.14959	0.316768	1	0.0185185	54	1	53	35	5059
path:mmu04810	Regulation of actin cytoskeleton	1.14232	0.319078	1	0.0121951	164	2	162	34	4950
path:mmu05415	Diabetic cardiomyopathy	1.12615	0.324279	1	0.0120482	166	2	164	34	4948
path:mmu05140	Leishmaniasis	1.0771	0.34058	1	0.0169492	59	1	58	35	5054
path:mmu04925	Aldosterone synthesis and secretion	1.0243	0.359048	1	0.015873	63	1	62	35	5050
path:mmu04540	Gap junction	1.0243	0.359048	1	0.015873	63	1	62	35	5050
path:mmu04750	Inflammatory mediator regulation of TRP channels	0.999422	0.368092	1	0.0153846	65	1	64	35	5048
path:mmu05211	Renal cell carcinoma	0.975478	0.377012	1	0.0149254	67	1	66	35	5046
path:mmu04520	Adherens junction	0.975478	0.377012	1	0.0149254	67	1	66	35	5046
path:mmu04650	Natural killer cell mediated cytotoxicity	0.93017	0.394487	1	0.0140845	71	1	70	35	5042
path:mmu04670	Leukocyte transendothelial migration	0.802851	0.44805	1	0.0119048	84	1	83	35	5029
path:mmu04514	Cell adhesion molecules	0.794132	0.451973	1	0.0117647	85	1	84	35	5028
path:mmu00230	Purine metabolism	0.699176	0.496995	1	0.0103093	97	1	96	35	5016
path:mmu04630	JAK-STAT signaling pathway	0.699176	0.496995	1	0.0103093	97	1	96	35	5016
path:mmu05034	Alcoholism	0.691988	0.50058	1	0.0102041	98	1	97	35	5015
path:mmu04151	PI3K-Akt signaling pathway	0.668414	0.512521	1	0.00823045	243	2	241	34	4871
path:mmu04921	Oxytocin signaling pathway	0.657518	0.518136	1	0.00970874	103	1	102	35	5010
path:mmu04934	Cushing syndrome	0.63794	0.52838	1	0.00943396	106	1	105	35	5007
path:mmu04022	cGMP-PKG signaling pathway	0.625318	0.535091	1	0.00925926	108	1	107	35	5005
path:mmu00190	Oxidative phosphorylation	0.619131	0.538412	1	0.00917431	109	1	108	35	5004
path:mmu04024	cAMP signaling pathway	0.601048	0.548237	1	0.00892857	112	1	111	35	5001
path:mmu04217	Necroptosis	0.601048	0.548237	1	0.00892857	112	1	111	35	5001
path:mmu04910	Insulin signaling pathway	0.589377	0.554673	1	0.00877193	114	1	113	35	4999
path:mmu05165	Human papillomavirus infection	0.572073	0.564354	1	0.00749064	267	2	265	34	4847
path:mmu05418	Fluid shear stress and atherosclerosis	0.566903	0.56728	1	0.00847458	118	1	117	35	4995
path:mmu05160	Hepatitis C	0.566903	0.56728	1	0.00847458	118	1	117	35	4995
path:mmu05135	Yersinia infection	0.550769	0.576506	1	0.00826446	121	1	120	35	4992
path:mmu05164	Influenza A	0.545523	0.579539	1	0.00819672	122	1	121	35	4991
path:mmu04932	Non-alcoholic fatty liver disease	0.482734	0.617094	1	0.00740741	135	1	134	35	4978
path:mmu04360	Axon guidance	0.478288	0.619844	1	0.00735294	136	1	135	35	4977
path:mmu04621	NOD-like receptor signaling pathway	0.469546	0.625286	1	0.00724638	138	1	137	35	4975
path:mmu05010	Alzheimer disease	0.460223	0.631143	1	0.00664452	301	2	299	34	4813
path:mmu04510	Focal adhesion	0.371792	0.689498	1	0.00609756	164	1	163	35	4949
path:mmu05203	Viral carcinogenesis	0.346718	0.707005	1	0.00581395	172	1	171	35	4941
path:mmu05171	Coronavirus disease - COVID-19	0.304787	0.737281	1	0.00534759	187	1	186	35	4926
path:mmu05163	Human cytomegalovirus infection	0.28722	0.750347	1	0.00515464	194	1	193	35	4919
path:mmu05166	Human T-cell leukemia virus 1 infection	0.270786	0.76278	1	0.00497512	201	1	200	35	4912
path:mmu05200	Pathways in cancer	0.255706	0.77437	1	0.00507614	394	2	392	34	4720
path:mmu05012	Parkinson disease	0.237014	0.78898	1	0.00460829	217	1	216	35	4896
path:mmu05132	Salmonella infection	0.22189	0.801003	1	0.00444444	225	1	224	35	4888
path:mmu04144	Endocytosis	0.207813	0.812359	1	0.00429185	233	1	232	35	4880
path:mmu05022	Pathways of neurodegeneration - multiple diseases	0.0799305	0.923181	1	0.00283286	353	1	352	35	4760
path:mmu01100	Metabolic pathways	0.0772557	0.925653	1	0.00438982	1139	5	1134	31	3978
