# Supplementary material for: Genetic background and oncogenic driver determines the genomic evolution and transcriptomics of mammary tumor metastasis
Source: Commun Biol. 2025 Aug 14;8:1224. doi: 10.1038/s42003-025-08624-5 (PMC12354892; doi:10.1038/s42003-025-08624-5)
Supplement: Supplementary file 2 — Supplementary data 1–18 [file 42003_2025_8624_MOESM2_ESM.zip › Supplementary Data/Table_S13.xlsx]

## Sheet: 1. KEGG_Pathway_gene_lists
Table S13: Driver Model common pathways gene lists MSGE
Platelet activation							Malaria							complement and coagulation cascades
Human gene name	Gene name	PyMT	Her2	C3Tag			Human gene name	Gene name	PyMT	Her2	C3Tag			Human gene name	Gene name	PyMT	Her2	C3Tag
ACTB	Actb	1.18	1.08282	1.38536			CCL2	Ccl2	-1.21467	-1.45952	1.59648			C1QA	C1qa	-1.2182	-1.09	1.03
ACTG1	Actg1	-1.01	1.01488	1.10186			CD36	Cd36	1.02429	-1.20737	3.41811			C1QB	C1qb	-1.25823	-1.06	1
ADCY3	Adcy3	1.09	1.28584	1.1796			CD40	Cd40	1.81394	1.36897	1.28528			C1QC	C1qc	-1.1797	-1.1	1.14
ADCY4	Adcy4	2.52	2.26336	2.53224			CD81	Cd81	1.28483	-1.09418	1.02159			C1RA	C1ra	1.16625	-1.58	1.54
ADCY5	Adcy5	-1.81	-1.15698	-1.14667			CR1L	Cr1l	1.11412	-1.04138	1.21273			C1RB	C1rb	1.65841	-1.06	1.62
ADCY6	Adcy6	-1.01	1.06491	1.13345			GYPC	Gypc	-1.02027	-1.18016	2.65731			C1S1	C1s1	-1.11595	-2.23	1.55
ADCY7	Adcy7	1.22	1.30305	-1.28075			HBA-A1	Hba-a1	-1.27752	1.939	5.23113			C2	C2	1.35644	-1.56	-1.64
ADCY9	Adcy9	1.07	-1.06407	1.21577			HBA-A2	Hba-a2	-1.44153	2.06531	1.24604			C3	C3	1.05318	-1.01	1.75
AKT1	Akt1	-1.03	1.00019	1.20337			HBB-BS	Hbb-bs	-1.1398	1.88049	3.88381			C3AR1	C3ar1	-1.08429	-1.13	1.08
AKT2	Akt2	1	-1.03196	1.07085			HBB-BT	Hbb-bt	-1.13476	2.05818	4.35855			C4B	C4b	-1.29496	1.58	1.29
AKT3	Akt3	1.23	-1.02145	-1.18355			HGF	Hgf	1.82395	1.54589	1.86768			C5AR1	C5ar1	1.0156	1.03	1.78
APBB1IP	Apbb1ip	1.05	-1.10499	1.71869			ICAM1	Icam1	4.37115	4.45553	5.0148	x		C8G	C8g	-1.03944	1.13	-1.11
ARHGAP35	Arhgap35	1.16	-1.13589	1.00908			IL1B	Il1b	1.66149	2.90691	1.93242			CD46	Cd46	1.31478	-1.05	1.45
ARHGEF1	Arhgef1	-1.06	-1.00532	-1.04062			ITGAL	Itgal	2.3078	1.62494	2.58357			CD55	Cd55	1.46747	-1.27	2.33
ARHGEF12	Arhgef12	1.11	-1.03576	-1.0276			ITGB2	Itgb2	1.7037	1.83725	2.99811	x		CD59A	Cd59a	1.66294	1.05	1.19
BTK	Btk	1.37	-1.09318	1.63772			LRP1	Lrp1	-1.1113	-1.17032	1.74771			CFB	Cfb	1.11782	1.02	1.95
COL1A1	Col1a1	-2.75	-2.73366	-1.63008			MET	Met	1.16744	1.2299	1.67949			CFH	Cfh	1.64037	-1.34	2.32
COL1A2	Col1a2	-2.21	-2.61362	-1.13876			MYD88	Myd88	1.07697	1.29456	1.09464			CLU	Clu	1.40955	1.64	7.81
COL3A1	Col3a1	-2.35	-3.40969	-1.09247			PECAM1	Pecam1	2.23344	1.31865	2.18485			CR1L	Cr1l	1.11412	-1.04	1.21
F2R	F2r	2.83	1.47988	2.74005			SDC1	Sdc1	1.08322	1.38055	1.66122			F13A1	F13a1	-3.69125	-2.79	1.37
FCER1G	Fcer1g	-1.03	-1.15005	1.61631			SDC2	Sdc2	1.13451	-1.20706	1.9837			F2R	F2r	2.83403	1.48	2.74
FCGR3	Fcgr3	1	1.00569	1.80469			TGFB1	Tgfb1	-1.14892	1.09902	1.2086			F3	F3	1.55752	1.22	1.3
FERMT3	Fermt3	1.13	1.12578	1.40871			TGFB2	Tgfb2	1.0128	1.00592	2.29074			F8	F8	1.52168	-1.18	1.35
FYN	Fyn	-1.07	-1.17989	-1.07955			TGFB3	Tgfb3	1.03775	-1.01024	-1.05235			ITGAM	Itgam	1.18973	1.19	2.24
GNA13	Gna13	1.2	1.02267	1.0411			THBS1	Thbs1	1.06032	1.36618	1.06536			ITGAX	Itgax	1.62585	2.39	2.1
GNAI1	Gnai1	3.37	3.35012	2.29213			THBS2	Thbs2	-2.15009	-4.42934	-4.31814			ITGB2	Itgb2	1.7037	1.84	3
GNAI2	Gnai2	-1.05	1.1162	1.12482			THBS3	Thbs3	1.26602	-1.39296	2.02377			MASP1	Masp1	-1.05435	-1.53	-2.39
GNAI3	Gnai3	1.01	1.03767	-1.0432			TLR2	Tlr2	1.1643	1.29619	1.11014			PLAT	Plat	1.16251	-1.05	1.54
GNAQ	Gnaq	1.17	-1.12041	1.13541			TLR4	Tlr4	1.19475	1.35364	1.2459			PLAU	Plau	-1.36732	-1.18	1
GNAS	Gnas	-1.02	-1.03589	1.82681			TNF	Tnf	1.49091	-1.24686	1.19765			PLAUR	Plaur	1.55018	2.38	2.84
GUCY1A1	Gucy1a1	4.59	2.36503	5.2844			VCAM1	Vcam1	1.35545	-1.02136	2.15889			PROCR	Procr	1.97736	1.41	13
GUCY1B1	Gucy1b1	4.33	2.35948	1.83259										PROS1	Pros1	-1.01667	1.11	1.42
ITGA2	Itga2	1.57	2.35621	6.52825										SERPINA1B	Serpina1b	1.4061	-1.2	-1.09
ITGA2B	Itga2b	-1.07	1.14917	1.04533										SERPINC1	Serpinc1	1.06845	1.44	1.12
ITGB1	Itgb1	1.2	1.11453	1.07718										SERPINE1	Serpine1	1.71734	-1.05	1.27
ITGB3	Itgb3	1.3	1.00539	-1.11442										SERPING1	Serping1	1.51144	1.01	1.26
ITPR1	Itpr1	1.23	-1.17533	1.06576			more than 1.5							TFPI	Tfpi	1.69312	1.07	1.35
ITPR2	Itpr2	1.48	1.13379	-1.51444			Less than -1.5							THBD	Thbd	3.76912	2.28	5.55
ITPR3	Itpr3	1.01	-1.05997	1.10261			FDR<0.1							VWF	Vwf	3.99054	8.69	6.6
LCP2	Lcp2	1.36	1.06803	1.52118
LYN	Lyn	1.15	1.0355	1.24672
MAPK1	Mapk1	-1.07	-1.05431	-1.11454
MAPK11	Mapk11	1.01	1.24667	1.14359
MAPK12	Mapk12	1.36	1.03828	1.06658
MAPK13	Mapk13	-1.06	1.11856	-1.03941
MAPK14	Mapk14	-1.06	-1.01394	1.07563
MAPK3	Mapk3	1.08	1.0009	1.21825
MYL12A	Myl12a	1.05	1.01325	-1.00642
MYL12B	Myl12b	1.26	-1.09306	1.20328
MYLK	Mylk	3.08	1.94145	3.56002
NOS3	Nos3	1.46	1.38212	1.6663
ORAI1	Orai1	1.32	1.25621	1.50348
P2RY12	P2ry12	-1.39	-2.41068	1.32164
PIK3CA	Pik3ca	1.21	1.02243	1.23203
PIK3CB	Pik3cb	1.05	-1.12079	-1.13804
PIK3CD	Pik3cd	1.14	1.0613	1.1304
PIK3CG	Pik3cg	1.42	-1.20439	2.70072
PIK3R1	Pik3r1	-1.03	1.31722	-1.45131
PIK3R2	Pik3r2	-1.28	-1.02568	1.03432
PIK3R3	Pik3r3	-1.13	1.41951	1.19421
PIK3R5	Pik3r5	1.45	1.7978	2.17257
PIK3R6	Pik3r6	1.61	1.12898	2.27672
PLA2G4A	Pla2g4a	1.28	1.25413	1.42288
PLA2G4B	Pla2g4b	-1.12	1.15814	1.2871
PLA2G4C	Pla2g4c	1.23	-1.29529	-1.38017
PLCB1	Plcb1	1.2	1.49028	1.43369
PLCB2	Plcb2	1.6	1.94811	1.98764
PLCB3	Plcb3	1.02	1.11533	1.1314
PLCB4	Plcb4	-1.08	-1.72976	2.45458
PLCG2	Plcg2	-1.3	1.27721	1.01455
PPP1CA	Ppp1ca	-1.07	-1.03657	1.08441
PPP1CB	Ppp1cb	1.02	-1.13723	-1.06205
PPP1CC	Ppp1cc	-1.15	-1.03244	-1.01754
PPP1CCB	Ppp1ccb	-1.13	1.01629	-1.03011
PPP1R12A	Ppp1r12a	1.12	1.08601	1.08698
PRKACA	Prkaca	-1.18	-1.02365	1.01728
PRKACB	Prkacb	1.15	-1.04065	1.2411
PRKCI	Prkci	1.12	1.00299	1.03921
PRKCZ	Prkcz	1.18	-1.04556	-1.06399
PRKG1	Prkg1	2.94	-1.98948	1.56201
PTGIR	Ptgir	2.2	1.17802	3.18522
PTGS1	Ptgs1	2.06	1.67583	2.0533
RAP1A	Rap1a	1.05	1.00706	1.15789
RAP1B	Rap1b	1.07	1.09576	1.38843
RASGRP1	Rasgrp1	3.68	1.15244	1.32581
RASGRP2	Rasgrp2	3.19	1.30754	1.90871
RHOA	Rhoa	1.06	1.05869	1.10988
ROCK1	Rock1	1.13	1.00568	1.04265
ROCK2	Rock2	1.16	1.11291	1.06672
SNAP23	Snap23	1.34	-1.08723	1.36603
SRC	Src	1.03	1.02791	1.4291
STIM1	Stim1	1.09	-1.12145	1.03511
SYK	Syk	1.38	1.27427	2.18895
TBXAS1	Tbxas1	1.28	-1.10511	1.71583
TLN1	Tln1	1.14	1.16128	1.36753
TLN2	Tln2	-1.51	1.01318	-1.38325
VAMP8	Vamp8	1.12	1.00268	1.48709
VASP	Vasp	1.02	1.23518	1.70246
VWF	Vwf	3.99	8.693	6.60415	x
