# Supplementary material for: Genetic background and oncogenic driver determines the genomic evolution and transcriptomics of mammary tumor metastasis
Source: Commun Biol. 2025 Aug 14;8:1224. doi: 10.1038/s42003-025-08624-5 (PMC12354892; doi:10.1038/s42003-025-08624-5)
Supplement: Supplementary file 2 — Supplementary data 1–18 [file 42003_2025_8624_MOESM2_ESM.zip › Supplementary Data/Table_S14.xlsx]

## Sheet: 1. FVB PyMT MS-splicing
Gene ID	Transcript ID	Gene name	Transcript name	P-value (Lung Met vs Primary)	FDR step up (Lung Met vs Primary)	Ratio (Lung Met vs Primary)	Fold change (Lung Met vs Primary)	LSMean(Lung Met) (Lung Met vs Primary)	LSMean(Primary) (Lung Met vs Primary)	P-value (Alt-splicing Info (tissue))	FDR step up (Alt-splicing Info (tissue))
ENSMUSG00000025724	ENSMUST00000150049	Sec11a	Sec11a-209	4.176520435673254E-9	1.369376637846368E-5	0.7876026301810324E0	-1.26968	10.49705045332172E0	13.3278509378631E0	7.310493452778392E-6	0.02632051295572733E0
ENSMUSG00000027523	ENSMUST00000109096	Gnas	Gnas-211	8.103582345141444E-11	5.313924122826502E-7	0.3417379591967704E0	-2.92622	172.3169785666882E0	504.2371616302339E0	8.483387989593285E-6	0.02632051295572733E0
ENSMUSG00000010067	ENSMUST00000093786	Rassf1	Rassf1-202	2.64554981489338E-6	0.001217417046397427E0	0.4188945974006244E0	-2.38724	40.71350987684593E0	97.19273089098391E0	1.00639228737168E-5	0.02632051295572733E0
ENSMUSG00000010067	ENSMUST00000122225	Rassf1	Rassf1-204	4.440146917791246E-6	0.001755613204000658E0	0.3756670170557477E0	-2.66193	1.668423375734221E0	4.441229333387639E0	1.00639228737168E-5	0.02632051295572733E0
ENSMUSG00000021876	ENSMUST00000169895	Rnase4	Rnase4-202	1.58711895594816E-8	3.784557292229112E-5	18.34392638660906E0	18.34392638660906E0	4319.537865202513E0	235.4750980878198E0	1.767240538547369E-5	0.03354201300022716E0
ENSMUSG00000038005	ENSMUST00000149267	Hpf1	Hpf1-205	6.114715557896128E-8	8.91049939353419E-5	0.4690212922882067E0	-2.1321	16.82681390090352E0	35.8764392524928E0	2.137523132821002E-5	0.03354201300022716E0
ENSMUSG00000026254	ENSMUST00000113230	Eif4e2	Eif4e2-203	1.272060125704159E-8	3.33661370972201E-5	0.1317137671433712E0	-7.59222	18.34663702275634E0	139.2917188587122E0	2.905481195622221E-5	0.03799400910141991E0
ENSMUSG00000020530	ENSMUST00000018547	Ggnbp2	Ggnbp2-201	8.83801121621932E-8	1.103909686673489E-4	1.438110404493451E0	1.438110404493451E0	35.65825182824483E0	24.79521163106028E0	3.703627668897676E-5	0.0415123752716731E0
ENSMUSG00000020530	ENSMUST00000132098	Ggnbp2	Ggnbp2-204	0.04253927552479127E0	0.4599361900310284E0	1.276955930857492E0	1.276955930857492E0	14.72154228836166E0	11.52862203981931E0	3.703627668897676E-5	0.0415123752716731E0
ENSMUSG00000059070	ENSMUST00000211435	Rpl18	Rpl18-211	1.835457554679105E-7	2.006002152468039E-4	3.308487809207715E0	3.308487809207715E0	61.47928930975738E0	18.58229283440517E0	4.640445473012685E-5	0.0455111689765719E0
ENSMUSG00000025393	ENSMUST00000126751	Atp5b	Atp5b-206	1.184664943005687E-9	5.178960242506529E-6	0.1034592073734044E0	-9.66565	354.8445840763056E0	3429.801881195577E0	1.114113699979218E-4	0.09712595655596606E0
ENSMUSG00000030689	ENSMUST00000106342	Ino80e	Ino80e-202	3.362701091406407E-8	6.784896125199234E-5	0.622084105983414E0	-1.6075	8.335319334187517E0	13.39902314496643E0	1.319675408892007E-4	0.1035417325816669E0
ENSMUSG00000023942	ENSMUST00000167332	Slc29a1	Slc29a1-212	3.948372711060818E-9	1.369376637846368E-5	4.300901606626998E0	4.300901606626998E0	35.3043185716416E0	8.208585501524453E0	1.665181343330069E-4	0.1036893889797351E0
ENSMUSG00000021728	ENSMUST00000022242	Emb	Emb-201	1.459464193931581E-6	8.145052299324544E-4	2.756798377221788E0	2.756798377221788E0	2513.173667417283E0	911.6276649690926E0	1.665701421002358E-4	0.1036893889797351E0
ENSMUSG00000040174	ENSMUST00000130403	Alkbh3	Alkbh3-208	1.124347936535338E-6	6.858522412865564E-4	0.4498899250468839E0	-2.22277	11.67759148091586E0	25.95655254937952E0	1.718024543380776E-4	0.1036893889797351E0
ENSMUSG00000007656	ENSMUST00000164467	Arpp19	Arpp19-202	0.001175236530825375E0	0.06911761032186009E0	0.885872018059814E0	-1.12883	69.99115054625742E0	79.0081965784945E0	2.397738857058261E-4	0.1258379460214074E0
ENSMUSG00000007656	ENSMUST00000168166	Arpp19	Arpp19-205	0.005706056032016915E0	0.1658405208736256E0	2.104354060821648E0	2.104354060821648E0	165.788689361655E0	78.78364788904514E0	2.397738857058261E-4	0.1258379460214074E0
ENSMUSG00000007656	ENSMUST00000169492	Arpp19	Arpp19-209	0.02229239772395023E0	0.3386196080279716E0	1.830806359989473E0	1.830806359989473E0	158.9987280975334E0	86.84628345864365E0	2.397738857058261E-4	0.1258379460214074E0
ENSMUSG00000046111	ENSMUST00000059410	Cep295	Cep295-202	1.49633265048816E-7	1.706469800969758E-4	0.8004432286175027E0	-1.24931	6.87838702955645E0	8.593222834099748E0	2.652938057129733E-4	0.1258379460214074E0
ENSMUSG00000038346	ENSMUST00000145566	Zfp384	Zfp384-215	7.071093328397259E-4	0.05081500767229043E0	1.332356502884436E0	1.332356502884436E0	34.52043913245083E0	25.90931110233416E0	2.711464776653056E-4	0.1258379460214074E0
ENSMUSG00000038346	ENSMUST00000112428	Zfp384	Zfp384-208	0.001216233490849147E0	0.07057921341808213E0	0.7246721413010231E0	-1.37993	44.33234835707657E0	61.17573152113386E0	2.711464776653056E-4	0.1258379460214074E0
ENSMUSG00000038346	ENSMUST00000145138	Zfp384	Zfp384-214	0.00443126746749702E0	0.144747379417742E0	0.6993920964746787E0	-1.42981	30.62523726175429E0	43.78836623422304E0	2.711464776653056E-4	0.1258379460214074E0
ENSMUSG00000016308	ENSMUST00000202991	Ube2a	Ube2a-209	1.045850103508809E-7	1.246938555228912E-4	0.1229056165591482E0	-8.13632	10.98140159765603E0	89.3482487219878E0	2.726542292077396E-4	0.1258379460214074E0
ENSMUSG00000023883	ENSMUST00000171526	Phf10	Phf10-204	4.261015036677612E-7	3.386861345819811E-4	0.5507200056437555E0	-1.8158	21.02539250313623E0	38.17800749504084E0	3.144100479865348E-4	0.1370478464723529E0
ENSMUSG00000024095	ENSMUST00000061331	Hnrnpll	Hnrnpll-201	2.100601416789251E-7	2.183141616330269E-4	0.5396400715699179E0	-1.85309	24.26696971620436E0	44.9688060517949E0	3.321302291363919E-4	0.1371523040949542E0
ENSMUSG00000097254	ENSMUST00000234697	C430042M11Rik	C430042M11Rik-202	2.48079870592597E-7	2.323976787729936E-4	36.16024789659024E0	36.16024789659024E0	64.42569215626256E0	1.781671750163461E0	4.739142057208527E-4	0.1808724305485918E0
ENSMUSG00000045983	ENSMUST00000156226	Eif4g1	Eif4g1-222	1.044919822286609E-6	6.643741363369019E-4	0.1458090992090675E0	-6.85828	89.6202250183735E0	614.6408249177376E0	4.841092329238374E-4	0.1808724305485918E0
ENSMUSG00000045983	ENSMUST00000150333	Eif4g1	Eif4g1-218	0.01757487413164522E0	0.299209477337492E0	2.526329987705608E0	2.526329987705608E0	8.51249467873015E0	3.369510206566929E0	4.841092329238374E-4	0.1808724305485918E0
ENSMUSG00000074466	ENSMUST00000245631	Gm15417	Gm15417-210	4.868670614251023E-6	0.001798665214250765E0	0.5379719290677959E0	-1.85883	17.97668726894538E0	33.41566036743887E0	5.214163380135548E-4	0.1849748394319685E0
ENSMUSG00000005354	ENSMUST00000100486	Txn2	Txn2-202	3.419970844087469E-7	2.893736620658527E-4	0.4855933267720213E0	-2.05934	5.066662422071531E0	10.43396221227367E0	5.609351775800916E-4	0.1849748394319685E0
ENSMUSG00000021262	ENSMUST00000021689	Evl	Evl-201	2.773899560731734E-5	0.005640262440154527E0	0.4388386793519748E0	-2.27874	110.0045576171308E0	250.6719730803415E0	5.793487517392488E-4	0.1849748394319685E0
ENSMUSG00000021262	ENSMUST00000077735	Evl	Evl-202	5.70899002264288E-5	0.009787373091106062E0	0.4280590491046825E0	-2.33613	78.33090072219201E0	182.9908768101666E0	5.793487517392488E-4	0.1849748394319685E0
ENSMUSG00000029507	ENSMUST00000086643	Pus1	Pus1-203	9.550099925752918E-9	2.783323567249989E-5	0.4462800901541858E0	-2.24075	8.667514479303861E0	19.42169205063419E0	5.893921725464201E-4	0.1849748394319685E0
ENSMUSG00000030061	ENSMUST00000204056	Uba3	Uba3-204	5.585356285298172E-6	0.001931664198768986E0	0.5084722476198851E0	-1.96668	16.60304447351762E0	32.65280367067238E0	6.922263589186976E-4	0.2088926158490808E0
ENSMUSG00000037204	ENSMUST00000229525	Atg101	Atg101-202	6.908652933406263E-5	0.01125552586604014E0	2.525832523404251E0	2.525832523404251E0	10.1395242763823E0	4.014329605161834E0	7.824576586615291E-4	0.2273763996243836E0
ENSMUSG00000015165	ENSMUST00000174526	Hnrnpl	Hnrnpl-210	6.546764026643345E-7	4.747100971751493E-4	0.5187313833598318E0	-1.92778	31.07716545791018E0	59.90993885240346E0	8.567488726016903E-4	0.2400732733726022E0
ENSMUSG00000015165	ENSMUST00000038572	Hnrnpl	Hnrnpl-201	0.01929277660679483E0	0.314519923053729E0	0.762173684408077E0	-1.31204	692.0748113962173E0	908.0276917900935E0	8.567488726016903E-4	0.2400732733726022E0
ENSMUSG00000023051	ENSMUST00000100168	Tarbp2	Tarbp2-202	6.462065684207418E-8	8.921051731408451E-5	0.4699699514264529E0	-2.1278	6.574926867993106E0	13.99010053310193E0	0.001124469516236781E0	0.3000287212972936E0
ENSMUSG00000003234	ENSMUST00000232680	Abcf3	Abcf3-210	0.001113884930520835E0	0.06747621646088106E0	1.522684621200701E0	1.522684621200701E0	8.519285612849472E0	5.594911444059676E0	0.001147191134198166E0	0.3000287212972936E0
ENSMUSG00000003234	ENSMUST00000148679	Abcf3	Abcf3-203	0.02016078785939308E0	0.3204146604527475E0	0.7542619243157921E0	-1.3258	75.7074597418555E0	100.3729040287052E0	0.001147191134198166E0	0.3000287212972936E0
ENSMUSG00000023951	ENSMUST00000142321	Vegfa	Vegfa-206	2.041477580397492E-5	0.004824140264308669E0	1.897225573810233E0	1.897225573810233E0	98.00753760016677E0	51.65834730096772E0	0.001325706354403889E0	0.3335585161475659E0
ENSMUSG00000032580	ENSMUST00000194801	Rbm5	Rbm5-224	5.406414686562047E-4	0.043234834520891E0	0.6288795213479588E0	-1.59013	200.1460970076299E0	318.2582517214599E0	0.001360422191782069E0	0.3335585161475659E0
ENSMUSG00000028126	ENSMUST00000107232	Pip5k1a	Pip5k1a-204	2.066296832096459E-5	0.004839193384454476E0	0.6496811079932937E0	-1.53922	26.14189257987655E0	40.23803718199915E0	0.001495554218439002E0	0.3554445460204723E0
ENSMUSG00000024293	ENSMUST00000097670	Esco1	Esco1-202	7.539424818799156E-6	0.002441470530828418E0	0.7010932055981303E0	-1.42634	4.867798248940304E0	6.94315421982644E0	0.001610212400586887E0	0.3554445460204723E0
ENSMUSG00000025962	ENSMUST00000131478	Fastkd2	Fastkd2-204	5.065119309113733E-6	0.001829978276348529E0	0.2762432175375806E0	-3.62	5.619837986991115E0	20.34380440933933E0	0.001638690319513919E0	0.3554445460204723E0
ENSMUSG00000025781	ENSMUST00000026887	Atp5c1	Atp5c1-201	0.01339940999643178E0	0.2619254134931879E0	1.278343397399576E0	1.278343397399576E0	1728.249256888252E0	1351.944446542205E0	0.001688487943613153E0	0.3554445460204723E0
ENSMUSG00000025781	ENSMUST00000114896	Atp5c1	Atp5c1-202	0.02518384763724246E0	0.3595929904871365E0	0.81184407337982E0	-1.23176	44.95803922272171E0	55.37767743447966E0	0.001688487943613153E0	0.3554445460204723E0
ENSMUSG00000000600	ENSMUST00000200577	Krit1	Krit1-212	2.438974878544636E-7	2.323976787729936E-4	1.994581769524791E0	1.994581769524791E0	3.949914823721798E0	1.980322333269328E0	0.001715077588057971E0	0.3554445460204723E0
ENSMUSG00000024505	ENSMUST00000139852	Dtwd2	Dtwd2-202	0.006749116401392234E0	0.1823165017595451E0	1.243856804845621E0	1.243856804845621E0	6.671068459180528E0	5.363212576554176E0	0.001721500477794793E0	0.3554445460204723E0
ENSMUSG00000049657	ENSMUST00000180217	Zbtb5	Zbtb5-204	3.657766800892547E-4	0.03414349579623185E0	0.6532869404320435E0	-1.53072	6.571327782906621E0	10.05886904544694E0	0.001867878949533689E0	0.3757789291805468E0
ENSMUSG00000021149	ENSMUST00000221534	Gtpbp4	Gtpbp4-203	4.430491896604796E-6	0.001755613204000658E0	0.5735956906919741E0	-1.74339	4.121425827819277E0	7.185245451979029E0	0.001926473839325069E0	0.3778778435836124E0
ENSMUSG00000022471	ENSMUST00000230729	Xrcc6	Xrcc6-212	1.667181619460871E-5	0.004372195398947072E0	0.4553734671991484E0	-2.196	36.72600428648243E0	80.65029460844949E0	0.00205115888389986E0	0.3925217708067878E0
ENSMUSG00000018819	ENSMUST00000105966	Lsp1	Lsp1-203	2.363930351100389E-5	0.00504318582909278E0	0.1139273692158345E0	-8.77752	20.03048582623828E0	175.8180318224559E0	0.002134708806778812E0	0.3926439343311768E0
ENSMUSG00000018819	ENSMUST00000038946	Lsp1	Lsp1-202	0.01531129214835849E0	0.2787058938594333E0	0.3151134948557207E0	-3.17346	64.74410140811517E0	205.4628013876689E0	0.002134708806778812E0	0.3926439343311768E0
ENSMUSG00000058706	ENSMUST00000205472	0610030E20Rik	0610030E20Rik-203	1.103849924925333E-4	0.01573586061456059E0	0.3494556015932931E0	-2.86159	2.955889145055448E0	8.458554195664604E0	0.002151884931970508E0	0.3926439343311768E0
ENSMUSG00000039914	ENSMUST00000220227	Coq10a	Coq10a-207	1.973813241801553E-4	0.02321664633742365E0	0.4600093887446319E0	-2.17387	18.72404234963048E0	40.70360911704105E0	0.002229402424950331E0	0.3975429869581886E0
ENSMUSG00000024097	ENSMUST00000234095	Srsf7	Srsf7-202	8.761055010330251E-6	0.002768704493023644E0	1.779490505262038E0	1.779490505262038E0	6.743127511043326E0	3.789358522062116E0	0.002364515959736989E0	0.4122664937799204E0
ENSMUSG00000070003	ENSMUST00000210382	Ssbp4	Ssbp4-206	3.329260954911984E-8	6.784896125199234E-5	0.4846193607471165E0	-2.06348	4.268808332739752E0	8.808579843278892E0	0.002533967812426518E0	0.432206770789097E0
ENSMUSG00000056486	ENSMUST00000102677	Chn1	Chn1-202	1.977550453376991E-5	0.004753146701562795E0	6.42102436418836E0	6.42102436418836E0	1027.858818077113E0	160.0770780141773E0	0.002934630687067031E0	0.4880481500411877E0
ENSMUSG00000008475	ENSMUST00000143008	Arpc5	Arpc5-203	1.590947798713191E-5	0.00425822048573949E0	2.120955080826086E0	2.120955080826086E0	14.89965877471923E0	7.024976110722719E0	0.003014633533424931E0	0.4880481500411877E0
ENSMUSG00000020610	ENSMUST00000020929	Amz2	Amz2-201	4.769394292743451E-6	0.001798665214250765E0	6.515766036062741E0	6.515766036062741E0	16.69835501537327E0	2.562761603616991E0	0.003047968308949554E0	0.4880481500411877E0
ENSMUSG00000026209	ENSMUST00000186278	Dnpep	Dnpep-205	1.040934805720022E-4	0.01516873330779788E0	1.588423344806388E0	1.588423344806388E0	4.961521335362256E0	3.123551005205741E0	0.003358409515764254E0	0.5255842861598891E0
ENSMUSG00000050379	ENSMUST00000060474	Septin6	Septin6-202	1.866883444868155E-5	0.004709376719117181E0	0.6716609900458272E0	-1.48885	69.82009560986285E0	103.9513931054698E0	0.003548416017186936E0	0.5255842861598891E0
ENSMUSG00000034525	ENSMUST00000220637	Ice1	Ice1-202	0.001501474823083198E0	0.079961849664027E0	0.9572811533228957E0	-1.04463	32.80496306590885E0	34.26889054697975E0	0.00381465226469085E0	0.5255842861598891E0
ENSMUSG00000052712	ENSMUST00000234631	BC004004	BC004004-214	8.8050853958559E-4	0.05853543534273367E0	0.8885787918795016E0	-1.12539	4.047191356276315E0	4.554679217265345E0	0.003816032988140187E0	0.5255842861598891E0
ENSMUSG00000052712	ENSMUST00000120346	BC004004	BC004004-202	0.001472051917078931E0	0.07944839873452747E0	1.413825819890468E0	1.413825819890468E0	17.20277566939003E0	12.16753536918909E0	0.003816032988140187E0	0.5255842861598891E0
ENSMUSG00000052712	ENSMUST00000235050	BC004004	BC004004-223	0.02707953850294004E0	0.3701867999996034E0	0.7720903566151596E0	-1.29519	47.43732018524645E0	61.44011485030254E0	0.003816032988140187E0	0.5255842861598891E0
ENSMUSG00000025159	ENSMUST00000171561	Mms19	Mms19-217	1.882543685274992E-5	0.004709376719117181E0	0.6996442687230758E0	-1.4293	5.9539301366285E0	8.509939125914727E0	0.004011065251383642E0	0.5255842861598891E0
ENSMUSG00000039130	ENSMUST00000202393	Zc3hc1	Zc3hc1-211	0.01041565698946462E0	0.2279881101958835E0	0.6429389618658333E0	-1.55536	74.53208575252195E0	115.9240459408884E0	0.004014730781795284E0	0.5255842861598891E0
ENSMUSG00000039130	ENSMUST00000102992	Zc3hc1	Zc3hc1-202	0.03046336885823608E0	0.3920776080233231E0	2.141328515034305E0	2.141328515034305E0	11.30239139068685E0	5.278214580963436E0	0.004014730781795284E0	0.5255842861598891E0
ENSMUSG00000023087	ENSMUST00000023849	Noct	Noct-201	0.002101219067401382E0	0.09674217649112887E0	0.6481879816011068E0	-1.54276	133.0452627859084E0	205.2572194524028E0	0.004043106464736487E0	0.5255842861598891E0
ENSMUSG00000022360	ENSMUST00000226649	Atad2	Atad2-205	3.858602053307166E-4	0.03538850764274369E0	0.7408650955251342E0	-1.34977	176.6742382217185E0	238.470187472511E0	0.00407977843834049E0	0.5255842861598891E0
ENSMUSG00000021012	ENSMUST00000222632	Zc3h14	Zc3h14-211	4.48441039527427E-6	0.001755613204000658E0	0.3093849167805507E0	-3.23222	50.42587075389861E0	162.9874891078355E0	0.004122079545331084E0	0.5255842861598891E0
ENSMUSG00000039308	ENSMUST00000224829	Ndst2	Ndst2-204	3.709907135693545E-5	0.007102982786076036E0	0.89553240677665E0	-1.11665	20.47513688981945E0	22.86364707170898E0	0.004177969142202017E0	0.5255842861598891E0
ENSMUSG00000033653	ENSMUST00000118138	Vps8	Vps8-205	5.441537247047392E-5	0.009515434799336874E0	2.244501787092182E0	2.244501787092182E0	383.4482277954599E0	170.8389050971657E0	0.004289029994737367E0	0.5255842861598891E0
ENSMUSG00000038811	ENSMUST00000100532	Gngt2	Gngt2-202	4.818936563441653E-6	0.001798665214250765E0	2.418206998778095E0	2.418206998778095E0	51.26843180216694E0	21.20101042965824E0	0.004304387348111656E0	0.5255842861598891E0
ENSMUSG00000029053	ENSMUST00000030922	Prkcz	Prkcz-201	0.004278743406660001E0	0.143233404694494E0	1.576225570845339E0	1.576225570845339E0	223.3951402747642E0	141.7279001221608E0	0.004343182548891572E0	0.5255842861598891E0
ENSMUSG00000029053	ENSMUST00000103178	Prkcz	Prkcz-202	0.01807539725935766E0	0.3037268866835052E0	1.37606449048832E0	1.37606449048832E0	225.0358444945774E0	163.5358270270601E0	0.004343182548891572E0	0.5255842861598891E0
ENSMUSG00000004864	ENSMUST00000233051	Mapk13	Mapk13-205	2.401780277541913E-4	0.02606783243668188E0	0.5443932913496764E0	-1.83691	8.764508520593807E0	16.09958950608038E0	0.004442279493744538E0	0.5255842861598891E0
ENSMUSG00000038206	ENSMUST00000211294	Fbxo8	Fbxo8-205	4.660217909601062E-6	0.001797610526012292E0	1.443241291999209E0	1.443241291999209E0	28.91872789177103E0	20.03734791409147E0	0.004447633648016143E0	0.5255842861598891E0
ENSMUSG00000024006	ENSMUST00000156732	Stk38	Stk38-215	1.976460835592761E-5	0.004753146701562795E0	0.001053147802836378E0	-949.534	2.483268797824167E0	2357.948989815229E0	0.004491452764450865E0	0.5255842861598891E0
ENSMUSG00000090862	ENSMUST00000205490	Rps13	Rps13-203	9.549871050860203E-4	0.06197906422078685E0	0.954804571053511E0	-1.04733	41.50230626951486E0	43.46680726897034E0	0.00452919782533563E0	0.5255842861598891E0
ENSMUSG00000090862	ENSMUST00000206963	Rps13	Rps13-208	0.001011364975703501E0	0.06350368280770805E0	1.644349100620425E0	1.644349100620425E0	11.11305951808481E0	6.758333442631965E0	0.00452919782533563E0	0.5255842861598891E0
ENSMUSG00000004233	ENSMUST00000135960	Wars2	Wars2-203	0.003904479541466626E0	0.1358282471786069E0	0.7570183935365276E0	-1.32097	62.92214044198792E0	83.1183772801576E0	0.004581609198432541E0	0.5255842861598891E0
ENSMUSG00000031516	ENSMUST00000118811	Dctn6	Dctn6-203	1.738356832381286E-4	0.02192168255450055E0	0.854959062805034E0	-1.16965	11.26624126517049E0	13.17752130518051E0	0.004586347366866007E0	0.5255842861598891E0
ENSMUSG00000027642	ENSMUST00000029171	Rpn2	Rpn2-201	3.786190330659554E-6	0.001576377339257144E0	1.988168870871014E0	1.988168870871014E0	22.2158152173397E0	11.17400817547605E0	0.004622140676144831E0	0.5255842861598891E0
ENSMUSG00000090935	ENSMUST00000114201	Synj2bp	Synj2bp-202	1.944826081779621E-4	0.02318763096594521E0	0.6960782111451438E0	-1.43662	16.74590753672425E0	24.05750857963926E0	0.00476342761053184E0	0.5289943597963945E0
ENSMUSG00000013858	ENSMUST00000126383	Tmem259	Tmem259-204	1.51028660820721E-6	8.25308702776565E-4	0.285064831997742E0	-3.50797	37.21489803070254E0	130.5488922288293E0	0.004835953069672083E0	0.5289943597963945E0
ENSMUSG00000033020	ENSMUST00000229973	Polr2f	Polr2f-203	3.032000371437741E-6	0.001303760159718229E0	0.5414443008044303E0	-1.84691	19.08043642182304E0	35.23988782128652E0	0.00492097208392478E0	0.5289943597963945E0
ENSMUSG00000022159	ENSMUST00000167116	Rab2b	Rab2b-203	3.116104337213547E-5	0.006099657967545622E0	0.616780256680433E0	-1.62132	21.31998984842566E0	34.56658934443163E0	0.004921818540037828E0	0.5289943597963945E0
ENSMUSG00000037013	ENSMUST00000040964	Ss18	Ss18-202	1.475346288573904E-5	0.003989518881370465E0	0.5499714472326813E0	-1.81828	30.52329185894503E0	55.49977551112988E0	0.00504307483498932E0	0.5347022318287324E0
ENSMUSG00000022336	ENSMUST00000228892	Eif3e	Eif3e-204	0.00117138973066892E0	0.06911761032186009E0	1.445616449351983E0	1.445616449351983E0	349.8842508686062E0	242.0311770978024E0	0.005164189743368263E0	0.5402431030195652E0
ENSMUSG00000033880	ENSMUST00000144529	Lgals3bp	Lgals3bp-205	3.430853323503603E-4	0.03287423608947249E0	1.656867805038079E0	1.656867805038079E0	1918.308536443937E0	1157.792148903424E0	0.005423703445905537E0	0.5564195765711767E0
ENSMUSG00000021192	ENSMUST00000021609	Golga5	Golga5-201	0.002016785971046219E0	0.09483039472114523E0	0.6657357453352478E0	-1.5021	25.44182430788544E0	38.2161007368976E0	0.005598693403915681E0	0.5564195765711767E0
ENSMUSG00000002968	ENSMUST00000003049	Med25	Med25-201	1.62403746462115E-6	8.317187027432979E-4	0.06252431682722039E0	-15.9938	65.24221513262864E0	1043.469460256861E0	0.005638677295284376E0	0.5564195765711767E0
ENSMUSG00000024542	ENSMUST00000225303	Cep192	Cep192-208	1.408538559363321E-4	0.01875429767111671E0	0.8000621981123942E0	-1.2499	15.5764499021418E0	19.4690487050778E0	0.005650199075886863E0	0.5564195765711767E0
ENSMUSG00000028684	ENSMUST00000123079	Urod	Urod-202	0.001607194356447372E0	0.08300003135254874E0	1.349889564914459E0	1.349889564914459E0	44.52753310672721E0	32.98605624049615E0	0.005673408886782327E0	0.5564195765711767E0
ENSMUSG00000022641	ENSMUST00000066037	Bbx	Bbx-201	1.988556112918054E-5	0.004753146701562795E0	1.887685813706295E0	1.887685813706295E0	5.22586423169497E0	2.768397258564164E0	0.005749265927758134E0	0.5568980304838311E0
ENSMUSG00000058254	ENSMUST00000149982	Tspan7	Tspan7-203	4.650258045814672E-7	3.587537310050554E-4	11.17129093635213E0	11.17129093635213E0	13.3866562848924E0	1.198308804341611E0	0.006195529512279922E0	0.5928063969920521E0
ENSMUSG00000005078	ENSMUST00000057257	Jkamp	Jkamp-201	6.13220781857617E-4	0.04681120120458791E0	1.348622020363257E0	1.348622020363257E0	18.57391923914084E0	13.77251665677079E0	0.006442283767451355E0	0.605488597463929E0
ENSMUSG00000030401	ENSMUST00000108468	Rtn2	Rtn2-202	0.005701468144704465E0	0.1658405208736256E0	1.436369840015065E0	1.436369840015065E0	77.99586209305627E0	54.30068212253624E0	0.006482416796707881E0	0.605488597463929E0
ENSMUSG00000021555	ENSMUST00000172118	Naa35	Naa35-213	8.971704066011149E-5	0.01355211505706797E0	0.4900637667033168E0	-2.04055	0.8640677663582363E0	1.763174152153429E0	0.006730071580949956E0	0.6165035625507173E0
ENSMUSG00000027944	ENSMUST00000197786	Hax1	Hax1-206	2.154567425079824E-5	0.004871922720676188E0	3.116100746639743E0	3.116100746639743E0	8.762810546977796E0	2.812107585554543E0	0.006757495077665267E0	0.6165035625507173E0
ENSMUSG00000027944	ENSMUST00000199469	Hax1	Hax1-211	0.04954769674614325E0	0.4911701003973308E0	1.407665513526424E0	1.407665513526424E0	16.47027732010553E0	11.70041971039334E0	0.006757495077665267E0	0.6165035625507173E0
ENSMUSG00000021311	ENSMUST00000220473	Mtr	Mtr-202	2.178158133257749E-4	0.02458223390365249E0	0.6768144287615344E0	-1.47751	9.287126651663698E0	13.72182131024852E0	0.006876512689791466E0	0.6201507880931476E0
ENSMUSG00000022961	ENSMUST00000122302	Son	Son-205	7.066699772076189E-4	0.05081500767229043E0	1.015453471820736E0	1.015453471820736E0	862.7294986316956E0	849.6002254882221E0	0.007260928607299636E0	0.639697306950602E0
ENSMUSG00000043964	ENSMUST00000121504	Orai3	Orai3-203	2.300711373869429E-5	0.00504318582909278E0	2.056582633203794E0	2.056582633203794E0	28.96570696821971E0	14.08438761495142E0	0.007269852042306058E0	0.639697306950602E0
ENSMUSG00000028521	ENSMUST00000150285	Slc35d1	Slc35d1-203	0.001628634198926962E0	0.08353340533569806E0	0.6538712937732315E0	-1.52935	54.83451613285769E0	83.8613296761041E0	0.007337848282634996E0	0.639697306950602E0
ENSMUSG00000018648	ENSMUST00000018792	Dusp14	Dusp14-201	4.874066650558183E-8	7.520398132008303E-5	3.685718128426776E0	3.685718128426776E0	7.918425924852187E0	2.148407894727455E0	0.007456083008640837E0	0.6428618383054506E0
ENSMUSG00000018648	ENSMUST00000164891	Dusp14	Dusp14-205	0.01821113277192817E0	0.3053600092145766E0	1.566565836249278E0	1.566565836249278E0	55.28530875809116E0	35.29076626007435E0	0.007456083008640837E0	0.6428618383054506E0
ENSMUSG00000031819	ENSMUST00000180417	Emc8	Emc8-202	5.596892074206746E-6	0.001931664198768986E0	0.6565181821519197E0	-1.52319	32.17844709201481E0	49.01379423573778E0	0.007569645185714482E0	0.6455590883382155E0
ENSMUSG00000031819	ENSMUST00000181950	Emc8	Emc8-208	0.01746150692930861E0	0.299209477337492E0	0.8257282345288763E0	-1.21105	130.121319435846E0	157.5837109531411E0	0.007569645185714482E0	0.6455590883382155E0
ENSMUSG00000033542	ENSMUST00000182924	Arhgef5	Arhgef5-205	1.788332814586512E-4	0.02212640081443595E0	1.474472671205609E0	1.474472671205609E0	16.62003835534729E0	11.27185242555757E0	0.007768549482733913E0	0.6503644266618227E0
ENSMUSG00000029208	ENSMUST00000031113	Guf1	Guf1-201	5.906366263881558E-5	0.01005999916244242E0	0.3153997874885049E0	-3.17058	6.298057990007749E0	19.96849154578865E0	0.007803866185876768E0	0.6503644266618227E0
ENSMUSG00000027679	ENSMUST00000108195	Dnajc19	Dnajc19-202	0.004002897920987189E0	0.1379711070532116E0	0.735646107573262E0	-1.35935	179.5069478666742E0	244.0126387113349E0	0.007874664865265505E0	0.6503644266618227E0
ENSMUSG00000032116	ENSMUST00000135934	Stt3a	Stt3a-204	3.06515162823272E-4	0.03074387975183172E0	1.252926688889518E0	1.252926688889518E0	307.3898394179068E0	245.3374504220592E0	0.008079926553377697E0	0.6594691968972285E0
ENSMUSG00000046032	ENSMUST00000130826	Snx12	Snx12-203	5.971436972091198E-4	0.04583538853152815E0	1.653185539327022E0	1.653185539327022E0	11.44774173317666E0	6.924656344282326E0	0.008153009444179347E0	0.6594691968972285E0
ENSMUSG00000054648	ENSMUST00000238408	Zfp869	Zfp869-207	4.367403438005112E-5	0.008067393815413668E0	0.6420619629537919E0	-1.55748	5.450983761909612E0	8.489809514384689E0	0.008330667820192997E0	0.6669634665023902E0
ENSMUSG00000073702	ENSMUST00000191855	Rpl31	Rpl31-204	8.206243321380462E-6	0.002624997101461092E0	1.393326137670161E0	1.393326137670161E0	147.341172486641E0	105.747799099654E0	0.008483577953737486E0	0.6711158457785031E0
ENSMUSG00000021040	ENSMUST00000077462	Slirp	Slirp-201	9.206466367875324E-6	0.002844057346978096E0	0.5292100514875433E0	-1.88961	1.450800014533797E0	2.741444555816315E0	0.008553604967862645E0	0.6711158457785031E0
ENSMUSG00000024521	ENSMUST00000237161	Pmaip1	Pmaip1-203	0.02611763317019905E0	0.364446240254781E0	0.9194094894416526E0	-1.08765	10.81843905742353E0	11.76672547070778E0	0.00884512383942213E0	0.6794048367930738E0
ENSMUSG00000053453	ENSMUST00000224015	Thoc7	Thoc7-203	6.001758632024205E-5	0.01015652444632225E0	4.083398754145356E0	4.083398754145356E0	6.647750036663552E0	1.627994334355648E0	0.009156542453948893E0	0.6794048367930738E0
ENSMUSG00000022751	ENSMUST00000231423	Nit2	Nit2-202	0.002664950668390173E0	0.1118278386346957E0	0.6937142046494847E0	-1.44152	21.52968672907931E0	31.03538400220259E0	0.00918217661269619E0	0.6794048367930738E0
ENSMUSG00000022751	ENSMUST00000231733	Nit2	Nit2-203	0.03908956323170553E0	0.4404292283366134E0	0.829516972451316E0	-1.20552	46.30795116336444E0	55.82520032895679E0	0.00918217661269619E0	0.6794048367930738E0
ENSMUSG00000030304	ENSMUST00000204832	Ergic2	Ergic2-217	1.006867936338606E-5	0.002902213842874904E0	0.05116700144895046E0	-19.5438	51.34069237275196E0	1003.394588677916E0	0.009194232497348503E0	0.6794048367930738E0
ENSMUSG00000005417	ENSMUST00000108751	Mprip	Mprip-203	2.558892670603892E-4	0.02717398977730368E0	0.6345203328792179E0	-1.57599	96.88884686615779E0	152.696205063299E0	0.00930489279044829E0	0.6794048367930738E0
ENSMUSG00000032332	ENSMUST00000135009	Col12a1	Col12a1-204	1.246505678919286E-6	7.4308736268302E-4	0.1251456676338838E0	-7.99069	97.78415128436245E0	781.362656280136E0	0.009312354934039674E0	0.6794048367930738E0
ENSMUSG00000042066	ENSMUST00000142609	Tmcc2	Tmcc2-206	1.963143330952813E-4	0.0231951574643659E0	13.36215713858143E0	13.36215713858143E0	44.69258669528908E0	3.344713449465825E0	0.009322966629281417E0	0.6794048367930738E0
ENSMUSG00000049422	ENSMUST00000219839	Chchd10	Chchd10-203	1.357942734549969E-4	0.01830687802761845E0	1.912887487067132E0	1.912887487067132E0	180.5253439767329E0	94.37321598747928E0	0.00940975975473587E0	0.6794048367930738E0
ENSMUSG00000035824	ENSMUST00000050211	Tk2	Tk2-201	0.01408161053494902E0	0.2674525419879191E0	1.243839700067881E0	1.243839700067881E0	191.7559885816347E0	154.164550762586E0	0.009438583636304492E0	0.6794048367930738E0
ENSMUSG00000024037	ENSMUST00000236665	Wdr4	Wdr4-211	1.853469557216697E-5	0.004709376719117181E0	0.3394201608111388E0	-2.9462	16.10125079222269E0	47.43752036927998E0	0.009887631011800154E0	0.7052577538053091E0
ENSMUSG00000024037	ENSMUST00000169454	Wdr4	Wdr4-205	0.02996988180668718E0	0.3887784370867482E0	0.586575820084396E0	-1.70481	20.68093408214861E0	35.25705181501183E0	0.009887631011800154E0	0.7052577538053091E0
ENSMUSG00000031434	ENSMUST00000144481	Morc4	Morc4-205	5.118767716698936E-5	0.009183953014072155E0	8.142604780748816E-6	-122811	12.28126695356332E0	1508272.510364171E0	0.01002720907539656E0	0.7057765505139802E0
ENSMUSG00000041769	ENSMUST00000041097	Ppp2r2d	Ppp2r2d-201	4.920937557608647E-4	0.04123840004347438E0	0.6321331002682921E0	-1.58195	126.796880436131E0	200.5857316794761E0	0.01010824051884645E0	0.7057765505139802E0
ENSMUSG00000042105	ENSMUST00000118605	Inpp5f	Inpp5f-203	2.708582674912751E-4	0.02845632436463844E0	0.6395694982040221E0	-1.56355	15.2762749041614E0	23.88524616489494E0	0.01018783276222021E0	0.7057765505139802E0
ENSMUSG00000001663	ENSMUST00000120177	Gstt1	Gstt1-202	1.67760337202801E-6	8.317187027432979E-4	3.438178651630022E0	3.438178651630022E0	18.10859574272138E0	5.266915299510742E0	0.0102908556958134E0	0.7057765505139802E0
ENSMUSG00000062312	ENSMUST00000136032	Erbb2	Erbb2-202	0.001390658700659302E0	0.07695564919471201E0	5.543011795432072E0	5.543011795432072E0	1936.620177228369E0	349.3804900116421E0	0.01034467286631503E0	0.7057765505139802E0
ENSMUSG00000022614	ENSMUST00000229291	Lmf2	Lmf2-203	1.601539691122162E-6	8.317187027432979E-4	0.1744302549649594E0	-5.73295	13.83361863349501E0	79.30744948044702E0	0.01043541446608236E0	0.7058298439731222E0
ENSMUSG00000004071	ENSMUST00000117713	Cdip1	Cdip1-202	5.339841347194748E-4	0.04309662724212869E0	1.218060329615346E0	1.218060329615346E0	49.66584581513678E0	40.77453686618367E0	0.01060682859439985E0	0.711292112407361E0
ENSMUSG00000026111	ENSMUST00000118059	Unc50	Unc50-203	0.001122777163935464E0	0.06770217243684418E0	1.045113455627288E0	1.045113455627288E0	18.79030492331428E0	17.97920103519876E0	0.01085085389401894E0	0.715683078017724E0
ENSMUSG00000040048	ENSMUST00000129451	Ndufb10	Ndufb10-202	1.480661440125841E-4	0.0193203623423216E0	1.242984571433981E0	1.242984571433981E0	65.25841920828573E0	52.50139117414766E0	0.01085473952129864E0	0.715683078017724E0
ENSMUSG00000029202	ENSMUST00000201948	Pds5a	Pds5a-209	5.18926170818539E-4	0.04248474025880973E0	0.8157302962430023E0	-1.2259	123.3797775193015E0	151.2506990209264E0	0.01141403433689618E0	0.74541533441486E0
ENSMUSG00000036087	ENSMUST00000144843	Slain2	Slain2-202	0.007033487538703558E0	0.1859761876413249E0	0.8087609840262148E0	-1.23646	341.1536844945209E0	421.8226289752164E0	0.0114956991414986E0	0.74541533441486E0
ENSMUSG00000024404	ENSMUST00000234006	Riok3	Riok3-202	1.289191301729694E-4	0.01789179251024861E0	0.6740728590787567E0	-1.48352	9.99283092589809E0	14.82455611631525E0	0.01168128357221314E0	0.7512405812097072E0
ENSMUSG00000024135	ENSMUST00000234761	Srbd1	Srbd1-205	3.706677827797988E-4	0.0344773614975678E0	0.6085778795951E0	-1.64318	5.874803733822034E0	9.653331037484747E0	0.01193715468793935E0	0.7614545990371716E0
ENSMUSG00000018160	ENSMUST00000092735	Med1	Med1-202	0.00119889001336512E0	0.069881966779038E0	0.6711444261907313E0	-1.48999	35.09018271443301E0	52.28410062733769E0	0.01253383435016476E0	0.7829180330362019E0
ENSMUSG00000032059	ENSMUST00000175728	Alg9	Alg9-208	3.973408803598368E-4	0.03606315325895681E0	0.2101977118924492E0	-4.75743	2.449559382078974E0	11.65359679715414E0	0.01257282186942783E0	0.7829180330362019E0
ENSMUSG00000062169	ENSMUST00000111059	Cnih4	Cnih4-203	3.007119015416884E-4	0.03069133532077232E0	1.007357671613925E0	1.007357671613925E0	4.68055309335497E0	4.646366653321934E0	0.01261707409107787E0	0.7829180330362019E0
ENSMUSG00000031858	ENSMUST00000212308	Mau2	Mau2-204	0.003234611113016528E0	0.1255086530982597E0	0.7521421455987569E0	-1.32954	71.40112891501803E0	94.930365666689E0	0.01277256031463597E0	0.7829180330362019E0
ENSMUSG00000029407	ENSMUST00000201642	Uso1	Uso1-203	0.0278697661217602E0	0.3750764316951102E0	0.9463261546943376E0	-1.05672	275.9894490424832E0	291.6430531623925E0	0.01314318905587379E0	0.7973836145744699E0
ENSMUSG00000057130	ENSMUST00000130675	Txnl4a	Txnl4a-203	0.02281087763825461E0	0.34264962152292E0	1.420645978464233E0	1.420645978464233E0	46.86919527681772E0	32.99146725314699E0	0.01321181110052015E0	0.7973836145744699E0
ENSMUSG00000031935	ENSMUST00000213788	Med17	Med17-203	9.139786334013233E-5	0.01362139747392995E0	0.810869812855445E0	-1.23324	69.16050177152067E0	85.29174557377439E0	0.01336148975410663E0	0.7984532874341652E0
ENSMUSG00000019923	ENSMUST00000160337	Zwint	Zwint-204	0.004484583461606201E0	0.1459437024788221E0	0.7790244034370237E0	-1.28366	228.4744106369756E0	293.2827388063273E0	0.01355552177098761E0	0.7984532874341652E0
ENSMUSG00000019923	ENSMUST00000163046	Zwint	Zwint-205	0.005689570190308453E0	0.1658405208736256E0	0.7927951376992991E0	-1.26136	19.71070252379351E0	24.86228987351538E0	0.01355552177098761E0	0.7984532874341652E0
ENSMUSG00000024056	ENSMUST00000233552	Ndc80	Ndc80-204	3.45078438325477E-4	0.03287423608947249E0	0.5206091389657379E0	-1.92083	32.53191643527219E0	62.4881777909265E0	0.0135835582923591E0	0.7984532874341652E0
ENSMUSG00000029290	ENSMUST00000136558	Zfp326	Zfp326-205	0.001414469519848893E0	0.07778099686716239E0	1.461041930036952E0	1.461041930036952E0	58.1627165390827E0	39.80906731240197E0	0.01372123786006267E0	0.7984532874341652E0
ENSMUSG00000038344	ENSMUST00000112314	Txlng	Txlng-202	1.161751970870475E-4	0.0162889208637554E0	1.302690488809655E0	1.302690488809655E0	41.50787562143012E0	31.86319081776539E0	0.01373836270757231E0	0.7984532874341652E0
ENSMUSG00000071054	ENSMUST00000183318	Safb	Safb-212	5.363183106633057E-6	0.001901030984959258E0	0.7343023109990081E0	-1.36184	101.2114917496368E0	137.8335465292761E0	0.01416997938448571E0	0.7999160047178997E0
ENSMUSG00000029149	ENSMUST00000054829	Krtcap3	Krtcap3-201	9.827690182161574E-4	0.06300243126095233E0	9.06026120980738E0	9.06026120980738E0	315.9625116474634E0	34.8734439693026E0	0.01420965178443264E0	0.7999160047178997E0
ENSMUSG00000029149	ENSMUST00000201625	Krtcap3	Krtcap3-205	0.009681531289992733E0	0.2207851062943841E0	3.167580602711184E0	3.167580602711184E0	26.53018540700245E0	8.375536011394573E0	0.01420965178443264E0	0.7999160047178997E0
ENSMUSG00000022201	ENSMUST00000157034	Zfr	Zfr-209	0.002192252262090078E0	0.0990414506213376E0	0.5617376461055049E0	-1.78019	7.198458093782392E0	12.81462644294697E0	0.01440601626688388E0	0.7999160047178997E0
ENSMUSG00000029389	ENSMUST00000111438	Ddx55	Ddx55-202	0.003255016587429836E0	0.1257961378941752E0	1.77435569922723E0	1.77435569922723E0	29.70011660554184E0	16.7385359195323E0	0.01446240332348965E0	0.7999160047178997E0
ENSMUSG00000023707	ENSMUST00000148365	Ogfod2	Ogfod2-206	0.001727051130666143E0	0.08668648509511323E0	3.884126697670242E0	3.884126697670242E0	32.26304935299332E0	8.306384385541591E0	0.01450763615651415E0	0.7999160047178997E0
ENSMUSG00000033991	ENSMUST00000223902	Ttc37	Ttc37-203	0.001272075588488557E0	0.07285271328832939E0	0.9897066816019316E0	-1.0104	55.41587880562199E0	55.9922246012589E0	0.01452253924199333E0	0.7999160047178997E0
ENSMUSG00000026761	ENSMUST00000156956	Orc4	Orc4-213	8.425216304812846E-4	0.05681064875970204E0	0.7725900647888181E0	-1.29435	59.79966773148949E0	77.4015489674143E0	0.01456617226824478E0	0.7999160047178997E0
ENSMUSG00000078578	ENSMUST00000198748	Ube2d3	Ube2d3-214	5.181948326659089E-5	0.009183953014072155E0	0.5854509055558608E0	-1.70809	10.66133484569991E0	18.2104677685611E0	0.0148646907187333E0	0.7999160047178997E0
ENSMUSG00000036246	ENSMUST00000144540	Gmip	Gmip-207	2.333018598376071E-4	0.02549794909808515E0	0.7941694064634661E0	-1.25918	13.4625823483716E0	16.95177658419522E0	0.01499753469431995E0	0.7999160047178997E0
ENSMUSG00000044847	ENSMUST00000062458	Lsm11	Lsm11-201	5.402507851703778E-4	0.043234834520891E0	0.3171763435328987E0	-3.15282	27.02727493599241E0	85.21213983031191E0	0.01499791595593295E0	0.7999160047178997E0
ENSMUSG00000029458	ENSMUST00000132491	Brap	Brap-204	0.00237525343289798E0	0.1043498082527316E0	1.77116326180615E0	1.77116326180615E0	25.58823775923941E0	14.44713669881889E0	0.01516521064115789E0	0.7999160047178997E0
ENSMUSG00000029458	ENSMUST00000111765	Brap	Brap-202	0.00238629304476613E0	0.1043498082527316E0	1.59865416382387E0	1.59865416382387E0	8.15719098987519E0	5.102536354932298E0	0.01516521064115789E0	0.7999160047178997E0
ENSMUSG00000014837	ENSMUST00000212922	4931428F04Rik	4931428F04Rik-205	7.431456025963713E-5	0.01188579826591635E0	0.4218240441980566E0	-2.37066	35.56638222231933E0	84.31568259684138E0	0.01532163594466272E0	0.7999160047178997E0
ENSMUSG00000028165	ENSMUST00000196942	Cisd2	Cisd2-203	0.001247941129701472E0	0.07195730450397242E0	1.323498021795836E0	1.323498021795836E0	2.105463361895318E0	1.590832269653447E0	0.01533824075167224E0	0.7999160047178997E0
ENSMUSG00000024644	ENSMUST00000236415	Cndp2	Cndp2-207	0.009053373912108479E0	0.2137588344982705E0	0.7804771803518008E0	-1.28127	15.37795041018055E0	19.70326717720167E0	0.01536660371129756E0	0.7999160047178997E0
ENSMUSG00000028495	ENSMUST00000136174	Rps6	Rps6-204	0.001851357786498128E0	0.09009483254145804E0	0.6977575326494471E0	-1.43316	19.57058297426241E0	28.04782758840479E0	0.01537879258930378E0	0.7999160047178997E0
ENSMUSG00000026430	ENSMUST00000068564	Rassf5	Rassf5-202	0.009742754705184712E0	0.2208947993485208E0	1.571825732531611E0	1.571825732531611E0	238.2728338167357E0	151.5898543237164E0	0.01539476379204727E0	0.7999160047178997E0
ENSMUSG00000052146	ENSMUST00000152982	Rps10	Rps10-206	3.873971139302999E-7	3.175445718247427E-4	0.4266457376676849E0	-2.34386	28.60231338965806E0	67.03996047403726E0	0.01552720202857387E0	0.8014896520802011E0
ENSMUSG00000021614	ENSMUST00000160740	Vcan	Vcan-208	8.293495536470051E-4	0.05635709531647913E0	0.6007032600973155E0	-1.66472	44.89712219472146E0	74.74093313135675E0	0.01569122741043267E0	0.8046625507336908E0
ENSMUSG00000024906	ENSMUST00000133436	Mus81	Mus81-204	9.97557721347418E-4	0.0632012984228233E0	1.208296345662849E0	1.208296345662849E0	41.18981155303593E0	34.08916339181675E0	0.01588659338373723E0	0.8093909849922228E0
ENSMUSG00000040459	ENSMUST00000207817	Arglu1	Arglu1-203	3.216073156335622E-4	0.03157213052426627E0	0.02326655176514043E0	-42.9802	89.57276573593481E0	3849.851350561495E0	0.01602459930139E0	0.8111548781851994E0
ENSMUSG00000019857	ENSMUST00000219282	Asf1a	Asf1a-205	0.001191705053754154E0	0.06961786984403447E0	0.5389203857925159E0	-1.85556	31.72454279743017E0	58.86684496222435E0	0.01642569605652795E0	0.8212342614711106E0
ENSMUSG00000001942	ENSMUST00000002007	Siae	Siae-201	4.65529989145994E-4	0.03973504072698703E0	1.794071743848277E0	1.794071743848277E0	59.3614151390953E0	33.08753696313465E0	0.01661502461859244E0	0.8212342614711106E0
ENSMUSG00000050708	ENSMUST00000211694	Ftl1	Ftl1-206	1.765073377991359E-4	0.02204660700224445E0	0.5336584516433279E0	-1.87386	47.66480361668063E0	89.31705938489948E0	0.0166211609434009E0	0.8212342614711106E0
ENSMUSG00000032481	ENSMUST00000199896	Smarcc1	Smarcc1-207	9.541633493483506E-6	0.002844057346978096E0	0.6074521962862457E0	-1.64622	333.7427861336827E0	549.4140743486838E0	0.01676593162459857E0	0.8212342614711106E0
ENSMUSG00000032481	ENSMUST00000200426	Smarcc1	Smarcc1-209	0.04380555704405777E0	0.4649698175173563E0	0.807426294036744E0	-1.2385	17.69745123049017E0	21.91834890837083E0	0.01676593162459857E0	0.8212342614711106E0
ENSMUSG00000054021	ENSMUST00000221515	Sirt5	Sirt5-207	3.070735690193891E-4	0.03074387975183172E0	2.738327986120453E0	2.738327986120453E0	61.7889249859775E0	22.56447193293212E0	0.01681463976441395E0	0.8212342614711106E0
ENSMUSG00000020321	ENSMUST00000144978	Mdh1	Mdh1-203	4.118355165969281E-4	0.03657360743610202E0	7.918335828724212E0	7.918335828724212E0	34.75908816511628E0	4.389696132743666E0	0.01690194968422432E0	0.8212342614711106E0
ENSMUSG00000040272	ENSMUST00000041593	Accs	Accs-201	7.009608443769178E-4	0.05079061587847115E0	1.438181029984168E0	1.438181029984168E0	15.00997500144365E0	10.43677721267738E0	0.01695640458301299E0	0.8212342614711106E0
ENSMUSG00000056383	ENSMUST00000205338	AI987944	AI987944-202	0.04437204918001398E0	0.4674486556322236E0	1.516401010347659E0	1.516401010347659E0	18.45265025943456E0	12.16871403640387E0	0.01732925164896468E0	0.8268960802287495E0
ENSMUSG00000056383	ENSMUST00000206801	AI987944	AI987944-204	0.04734850123715208E0	0.4821239081717776E0	0.7822925713505299E0	-1.27829	25.19702831285605E0	32.20921332457056E0	0.01732925164896468E0	0.8268960802287495E0
ENSMUSG00000031601	ENSMUST00000135269	Cnot7	Cnot7-206	0.002393583587450729E0	0.1044653868532989E0	0.649285339611079E0	-1.54015	44.86546706650134E0	69.09976912981847E0	0.01733681831336422E0	0.8268960802287495E0
ENSMUSG00000031601	ENSMUST00000144970	Cnot7	Cnot7-209	0.03107979240756889E0	0.3946469177514555E0	0.6808842368101865E0	-1.46868	28.74232017641407E0	42.21322601190826E0	0.01733681831336422E0	0.8268960802287495E0
ENSMUSG00000043241	ENSMUST00000128200	Upf2	Upf2-202	0.01227702556495837E0	0.2506722630484976E0	0.8323725341947529E0	-1.20139	265.9296734531836E0	319.4839600401365E0	0.0174632049723429E0	0.8268960802287495E0
ENSMUSG00000054237	ENSMUST00000067167	Fra10ac1	Fra10ac1-201	0.03154028535972502E0	0.3956315647626212E0	0.7961101934949801E0	-1.25611	56.76556498274071E0	71.30365299499039E0	0.01749486991052414E0	0.8268960802287495E0
ENSMUSG00000038187	ENSMUST00000135510	Btbd10	Btbd10-205	0.002702985768529306E0	0.1124978824614905E0	0.7017633777053143E0	-1.42498	15.65277628344725E0	22.30492040583542E0	0.01778185191992668E0	0.8354276057709267E0
ENSMUSG00000038187	ENSMUST00000117577	Btbd10	Btbd10-202	0.007845608932369188E0	0.197952449857683E0	0.9966499898802614E0	-1.00336	24.09637307339716E0	24.17736749918808E0	0.01778185191992668E0	0.8354276057709267E0
ENSMUSG00000078584	ENSMUST00000132778	AU022252	AU022252-202	0.002800315513751713E0	0.1150343280195535E0	0.6596118434772786E0	-1.51604	27.57388382895374E0	41.80319698869016E0	0.01821732871634477E0	0.8492358437065015E0
ENSMUSG00000021895	ENSMUST00000049206	Arhgef3	Arhgef3-201	7.600690126881023E-4	0.05319343779813063E0	1.576451570145692E0	1.576451570145692E0	277.8075172313386E0	176.223312211021E0	0.01847082134197832E0	0.8492358437065015E0
ENSMUSG00000021360	ENSMUST00000069958	Gcnt2	Gcnt2-202	1.065263917196082E-5	0.003004502424521852E0	5.979486892502286E0	5.979486892502286E0	51.7327247684496E0	8.651699668966174E0	0.01860049195986169E0	0.8492358437065015E0
ENSMUSG00000035024	ENSMUST00000073127	Ncapd3	Ncapd3-201	0.02959865884660028E0	0.3862757193786093E0	1.300120057341632E0	1.300120057341632E0	50.52942262680111E0	38.86519736501805E0	0.01871501019791743E0	0.8492358437065015E0
ENSMUSG00000097167	ENSMUST00000246751	Gm16740	Gm16740-203	0.02453393133817657E0	0.3535851752749293E0	1.246767120867384E0	1.246767120867384E0	45.8503538710042E0	36.77539542357022E0	0.01872518493005669E0	0.8492358437065015E0
ENSMUSG00000021458	ENSMUST00000221501	Aopep	Aopep-214	1.873241654604737E-4	0.02264578653550577E0	1.787352545963537E-5	-55948.7	353.2872523479164E0	1.976595233804107E7	0.01891738016127919E0	0.8494798410353709E0
ENSMUSG00000097431	ENSMUST00000181697	Gm26782	Gm26782-202	9.537279592033179E-5	0.01405409234264215E0	0.01505593187980872E0	-66.419	2.871830048028642E0	190.7440914952604E0	0.01894710326041166E0	0.8494798410353709E0
ENSMUSG00000020680	ENSMUST00000133170	Taf15	Taf15-203	5.30203400287891E-4	0.04305645569520551E0	0.6361274773976702E0	-1.57201	60.86713574555222E0	95.68386511859728E0	0.01935526472950196E0	0.8553765390786804E0
ENSMUSG00000113204	ENSMUST00000242587	Gm46430	Gm46430-212	1.487881507109784E-4	0.0193203623423216E0	0.6642463150260672E0	-1.50547	9.740689130172221E0	14.66427274013551E0	0.01935677791966232E0	0.8553765390786804E0
ENSMUSG00000003068	ENSMUST00000152592	Stk11	Stk11-209	1.683536924489723E-5	0.004372195398947072E0	1.864306068235956E0	1.864306068235956E0	48.21579819053827E0	25.86259789207307E0	0.01940568747846101E0	0.8553765390786804E0
ENSMUSG00000027091	ENSMUST00000130948	Zc3h15	Zc3h15-203	0.003004163723922984E0	0.1203552307303033E0	1.774590106059097E0	1.774590106059097E0	10.3214021540318E0	5.816217569787398E0	0.01970707821235844E0	0.8593158089238393E0
ENSMUSG00000021065	ENSMUST00000218851	Fut8	Fut8-205	0.001977712129513903E0	0.0938072136657318E0	0.6462525585457763E0	-1.54738	53.55193664328019E0	82.86533791647173E0	0.01984259045348257E0	0.8593158089238393E0
ENSMUSG00000028273	ENSMUST00000090134	Pdlim5	Pdlim5-203	1.94457456590041E-4	0.02318763096594521E0	1.32122841342076E0	1.32122841342076E0	57.28773799670684E0	43.35945050438672E0	0.01985423786941869E0	0.8593158089238393E0
ENSMUSG00000039199	ENSMUST00000044286	Zdhhc1	Zdhhc1-201	0.008831781252299744E0	0.2108299661882056E0	0.7759017881188336E0	-1.28882	26.98299309152682E0	34.77629966151622E0	0.01993314774714998E0	0.8593158089238393E0
ENSMUSG00000028180	ENSMUST00000029831	Zranb2	Zranb2-201	0.001383364305813973E0	0.0767138387769567E0	0.6658998148024634E0	-1.50173	41.54986632382776E0	62.39657287808882E0	0.02004754337479287E0	0.8595247285170758E0
ENSMUSG00000042197	ENSMUST00000139143	Zfp451	Zfp451-206	0.005709263833354325E0	0.1658405208736256E0	0.8288864441803359E0	-1.20644	141.5561555028553E0	170.7787073811256E0	0.02045180575041618E0	0.8720916734661159E0
ENSMUSG00000000127	ENSMUST00000038080	Fer	Fer-202	0.0017776174528094E0	0.08864430758021022E0	0.6464316733419369E0	-1.54695	8.95998243710514E0	13.86067980051724E0	0.02070954169502824E0	0.8735863663397396E0
ENSMUSG00000026816	ENSMUST00000113889	Gtf3c5	Gtf3c5-202	0.007538072708348579E0	0.193278247448664E0	1.32688038212777E0	1.32688038212777E0	153.287366092233E0	115.5246306727537E0	0.02153903040425152E0	0.8989565980422944E0
ENSMUSG00000027371	ENSMUST00000146757	Fahd2a	Fahd2a-207	1.797532631827408E-4	0.02213581264452249E0	1.651702147430064E0	1.651702147430064E0	123.5771545051123E0	74.81806250442304E0	0.02154012750853318E0	0.8989565980422944E0
ENSMUSG00000000568	ENSMUST00000164833	Hnrnpd	Hnrnpd-204	9.530367294880081E-7	6.409782926787296E-4	0.550597361809562E0	-1.81621	10.15422679591484E0	18.44220023601736E0	0.02181427360203492E0	0.9030092134911647E0
ENSMUSG00000010047	ENSMUST00000195752	Hyal2	Hyal2-207	0.001081608232413065E0	0.06597810217719695E0	1.63401207403875E0	1.63401207403875E0	34.56722237146477E0	21.15481453330131E0	0.02212297061198385E0	0.9030092134911647E0
ENSMUSG00000057113	ENSMUST00000101375	Npm1	Npm1-203	0.021166775746819E0	0.3307937905142476E0	2.024340593556024E0	2.024340593556024E0	89.46937076308222E0	44.19679724246271E0	0.02232398190875606E0	0.9030092134911647E0
ENSMUSG00000057113	ENSMUST00000075641	Npm1	Npm1-201	0.0413376564990437E0	0.4523515769586634E0	0.698872044534553E0	-1.43088	1071.949905126872E0	1533.828564913893E0	0.02232398190875606E0	0.9030092134911647E0
ENSMUSG00000024587	ENSMUST00000237503	Nars	Nars-214	8.642216102515113E-5	0.01333443108052773E0	0.4353932480815866E0	-2.29677	89.08914250579107E0	204.6176482945758E0	0.02245523820914006E0	0.9030092134911647E0
ENSMUSG00000029017	ENSMUST00000152440	Pmpcb	Pmpcb-208	0.004798988473551348E0	0.1525787486803053E0	0.7094206199873919E0	-1.4096	14.89149840231622E0	20.99107071708865E0	0.02273588939799492E0	0.9030092134911647E0
ENSMUSG00000034602	ENSMUST00000219203	Mon2	Mon2-207	2.993523927742E-4	0.03067192680651276E0	1.581786513300878E0	1.581786513300878E0	109.9518882732794E0	69.51120606271411E0	0.02276537796683352E0	0.9030092134911647E0
ENSMUSG00000042104	ENSMUST00000156203	Uggt2	Uggt2-212	0.01295752053363615E0	0.2580681576289114E0	2.556427493816236E0	2.556427493816236E0	39.78005044802781E0	15.56079745827023E0	0.02277860474648863E0	0.9030092134911647E0
ENSMUSG00000036678	ENSMUST00000230406	Aaas	Aaas-208	8.706323370494428E-5	0.01335478725193385E0	0.1933124169072279E0	-5.17297	9.725224895273996E0	50.30833016764362E0	0.02278372265845162E0	0.9030092134911647E0
ENSMUSG00000029623	ENSMUST00000143439	Pdap1	Pdap1-203	0.001051221548138438E0	0.06452272081980057E0	1.812929783970521E0	1.812929783970521E0	17.21840528039769E0	9.497557728180425E0	0.02290379294082052E0	0.9030092134911647E0
ENSMUSG00000070972	ENSMUST00000152199	Dnajc25	Dnajc25-204	0.02526936015251154E0	0.3596105571998468E0	1.688568935110372E0	1.688568935110372E0	6.357256573921415E0	3.764878318992572E0	0.02300637153961906E0	0.9030092134911647E0
ENSMUSG00000005566	ENSMUST00000125136	Trim28	Trim28-204	8.181209589323745E-8	1.072965637639809E-4	0.7902653447544631E0	-1.2654	34.93878996806267E0	44.21146669277041E0	0.02324280461718773E0	0.9030092134911647E0
ENSMUSG00000012535	ENSMUST00000170647	Tnpo3	Tnpo3-209	0.001143770296790798E0	0.06861041706611838E0	0.8382902191302024E0	-1.1929	275.4717919492331E0	328.6114828287733E0	0.02334249689937114E0	0.9030092134911647E0
ENSMUSG00000031167	ENSMUST00000129947	Rbm3	Rbm3-207	6.791805543307012E-6	0.002255051384822062E0	0.2894179423482141E0	-3.45521	12.66430900079578E0	43.75785722904035E0	0.02334491752723549E0	0.9030092134911647E0
ENSMUSG00000024066	ENSMUST00000233807	Xdh	Xdh-213	0.003532798313544902E0	0.1305350695474144E0	0.9577843129318732E0	-1.04408	36.17185987678441E0	37.76618533880425E0	0.02342001201457901E0	0.9030092134911647E0
ENSMUSG00000024066	ENSMUST00000233162	Xdh	Xdh-206	0.004018565793570663E0	0.1380589037874898E0	1.747241450579161E0	1.747241450579161E0	2166.489603996113E0	1239.948607719891E0	0.02342001201457901E0	0.9030092134911647E0
ENSMUSG00000031731	ENSMUST00000179104	Ap1g1	Ap1g1-206	0.001452797799329272E0	0.07873323610827852E0	1.68806160036763E0	1.68806160036763E0	222.7748726034552E0	131.9708194031182E0	0.02347869991743533E0	0.9030092134911647E0
ENSMUSG00000024170	ENSMUST00000152460	Telo2	Telo2-208	2.18362962239841E-4	0.02458223390365249E0	0.9749058939087937E0	-1.02574	23.84024423594816E0	24.45389281663171E0	0.0238076951984524E0	0.9111959830588173E0
ENSMUSG00000029687	ENSMUST00000203857	Ezh2	Ezh2-213	3.552265031893195E-6	0.001502837286879976E0	0.4604287916738345E0	-2.17189	29.75709412583365E0	64.62909067362023E0	0.02436922636307958E0	0.9281599516734098E0
ENSMUSG00000014164	ENSMUST00000091583	Klhl3	Klhl3-201	0.001996547027002503E0	0.09435933066355973E0	2.286719441061806E0	2.286719441061806E0	57.81936065635202E0	25.284851135697E0	0.02453292818479896E0	0.9298809397967759E0
ENSMUSG00000021661	ENSMUST00000091356	Ankra2	Ankra2-202	2.297789919873982E-4	0.02548690353290939E0	0.5281851318882899E0	-1.89328	3.604290182400732E0	6.8239145042103E0	0.02479702875048076E0	0.9327005244044545E0
ENSMUSG00000033099	ENSMUST00000145157	Nol12	Nol12-204	0.03250487015201219E0	0.3995561557990208E0	1.154252081898776E0	1.154252081898776E0	36.34403428921433E0	31.48708575810184E0	0.0248450687739652E0	0.9327005244044545E0
ENSMUSG00000028454	ENSMUST00000149333	Pigo	Pigo-204	2.040675404477247E-4	0.02363055493218372E0	0.5424084556596724E0	-1.84363	4.209264085488712E0	7.760321657171517E0	0.02505406894910986E0	0.9349529082778864E0
ENSMUSG00000023175	ENSMUST00000179201	Bsg	Bsg-204	9.30293364241288E-5	0.01378621183279603E0	0.072365199882379E0	-13.8188	159.265031409459E0	2200.851122754104E0	0.02514339327639995E0	0.9349529082778864E0
ENSMUSG00000029594	ENSMUST00000200841	Rbm19	Rbm19-202	0.001478999343458332E0	0.07945732623376121E0	0.2689428181604875E0	-3.71826	2.35301182855385E0	8.749115684322627E0	0.02549312453197617E0	0.939056596609789E0
ENSMUSG00000020629	ENSMUST00000135772	Adi1	Adi1-202	0.00429541380141817E0	0.143233404694494E0	2.988741602793875E0	2.988741602793875E0	5.650906494581136E0	1.890731031849214E0	0.02569763894907363E0	0.942166706516036E0
ENSMUSG00000074476	ENSMUST00000216057	Spc24	Spc24-204	0.008339459327163875E0	0.2042427807203627E0	0.5277847184041811E0	-1.89471	56.23462324387464E0	106.548411280089E0	0.02641554677005273E0	0.9639831625945756E0
ENSMUSG00000044221	ENSMUST00000078945	Grsf1	Grsf1-201	0.006906771877601356E0	0.184202327688311E0	0.7848418879910452E0	-1.27414	652.1002464979539E0	830.8683015978298E0	0.02663783503178397E0	0.9661426955507543E0
ENSMUSG00000022092	ENSMUST00000228911	Ppp3cc	Ppp3cc-203	3.039607019323958E-4	0.03074387975183172E0	1.651748022837906E0	1.651748022837906E0	57.09627623762396E0	34.56718303771634E0	0.02717740747320107E0	0.9661426955507543E0
ENSMUSG00000029599	ENSMUST00000031598	Ddx54	Ddx54-201	0.0189712422246824E0	0.3113990510346805E0	0.842230484987806E0	-1.18732	926.823631068984E0	1100.439425536114E0	0.02725143598393693E0	0.9661426955507543E0
ENSMUSG00000021636	ENSMUST00000022137	Marveld2	Marveld2-201	0.04744322509875182E0	0.4825264809384491E0	1.420934208871706E0	1.420934208871706E0	536.3423012491852E0	377.4575190747701E0	0.02761053441890484E0	0.9661426955507543E0
ENSMUSG00000058600	ENSMUST00000142643	Rpl30	Rpl30-206	2.10632667062383E-5	0.00484639899740904E0	0.5546822518717528E0	-1.80283	44.48361215729932E0	80.19656660582012E0	0.02771590824650358E0	0.9661426955507543E0
ENSMUSG00000052397	ENSMUST00000131131	Ezr	Ezr-202	0.001588388279831082E0	0.08266552496025649E0	1.521024523685376E0	1.521024523685376E0	13.50779217191212E0	8.880719516068893E0	0.02778449778161489E0	0.9661426955507543E0
ENSMUSG00000034800	ENSMUST00000110368	Zfp661	Zfp661-203	0.00262715262970858E0	0.1111455056084775E0	0.5294386974416498E0	-1.88879	18.90900101177956E0	35.7151849744862E0	0.02795406087425083E0	0.9661426955507543E0
ENSMUSG00000030204	ENSMUST00000155277	Ddx47	Ddx47-208	0.009752046421867597E0	0.2208947993485208E0	1.297247285424032E0	1.297247285424032E0	138.0552277584177E0	106.4216740398046E0	0.02804037023794495E0	0.9661426955507543E0
ENSMUSG00000066442	ENSMUST00000127868	Mthfs	Mthfs-206	2.313298265697021E-4	0.02549487962572809E0	1.743991294543263E0	1.743991294543263E0	16.68315768956934E0	9.566078535924415E0	0.02809352619439991E0	0.9661426955507543E0
ENSMUSG00000066442	ENSMUST00000118887	Mthfs	Mthfs-204	0.04504478626846724E0	0.4707969948007241E0	1.283565441822949E0	1.283565441822949E0	20.3358996242507E0	15.84329007438E0	0.02809352619439991E0	0.9661426955507543E0
ENSMUSG00000021044	ENSMUST00000223538	Adck1	Adck1-205	0.00137923177179526E0	0.07664671477582555E0	0.7006369497985921E0	-1.42727	29.0131684766828E0	41.40970367752234E0	0.02823841435509519E0	0.9661426955507543E0
ENSMUSG00000032763	ENSMUST00000219588	Ilvbl	Ilvbl-210	3.940542390260967E-4	0.03588903711685596E0	0.2887143446574014E0	-3.46363	12.90644351555051E0	44.70315990314145E0	0.0282413702403891E0	0.9661426955507543E0
ENSMUSG00000045466	ENSMUST00000140719	Zfp956	Zfp956-202	0.01304386891391573E0	0.2593939966732445E0	1.63404126908724E0	1.63404126908724E0	68.25335155746649E0	41.76966203282745E0	0.02827048794712103E0	0.9661426955507543E0
ENSMUSG00000062585	ENSMUST00000068830	Cnr2	Cnr2-201	4.179357584694293E-5	0.007830324960466522E0	4.286532690562835E0	4.286532690562835E0	21.81693933791711E0	5.08964725404963E0	0.02828714473947606E0	0.9661426955507543E0
ENSMUSG00000039990	ENSMUST00000176661	Edrf1	Edrf1-206	0.003609074753539799E0	0.1320307263393988E0	0.6690504391661926E0	-1.49466	27.86932382408105E0	41.65504152244984E0	0.02857676890979636E0	0.9661426955507543E0
ENSMUSG00000003123	ENSMUST00000206861	Lipe	Lipe-208	0.003111314054588989E0	0.1225575329927309E0	1.442375595709552E0	1.442375595709552E0	68.85331288784009E0	47.73604953706173E0	0.02870881977664466E0	0.9661426955507543E0
ENSMUSG00000058301	ENSMUST00000075666	Upf1	Upf1-201	6.696253753519071E-7	4.747100971751493E-4	0.6329332009161078E0	-1.57995	226.5314629117416E0	357.9073788258538E0	0.02886043874727707E0	0.9661426955507543E0
ENSMUSG00000058301	ENSMUST00000215817	Upf1	Upf1-202	0.03177286015907512E0	0.3964805527937871E0	0.8248171461748526E0	-1.21239	823.5597957637565E0	998.4756010263279E0	0.02886043874727707E0	0.9661426955507543E0
ENSMUSG00000022090	ENSMUST00000129174	Pdlim2	Pdlim2-205	0.02284439617541761E0	0.34264962152292E0	0.02836540745735042E0	-35.2542	2.537850492243564E0	89.46991140738653E0	0.02888532692735554E0	0.9661426955507543E0
ENSMUSG00000038838	ENSMUST00000168922	Vars2	Vars2-208	5.656341452173884E-4	0.04420399744514943E0	0.6644909006654179E0	-1.50491	20.83576089083454E0	31.35597623679979E0	0.02907693247243967E0	0.9661426955507543E0
ENSMUSG00000063286	ENSMUST00000184842	Gvin-ps7	Gvin-ps7-201	8.502744688959452E-4	0.05704015171135714E0	1.706224745978253E0	1.706224745978253E0	40.05663313685305E0	23.47676250228503E0	0.02908465248701887E0	0.9661426955507543E0
ENSMUSG00000034259	ENSMUST00000230512	Exosc4	Exosc4-203	0.02915404842936116E0	0.3847502553826749E0	1.832896444687726E0	1.832896444687726E0	16.11533230939369E0	8.792276484632112E0	0.02912755990977257E0	0.9661426955507543E0
ENSMUSG00000020843	ENSMUST00000152183	Timm22	Timm22-203	5.371917481700287E-4	0.04322251397085844E0	0.7546153494555412E0	-1.32518	2.435984296737729E0	3.228113897358838E0	0.02918376482864246E0	0.9661426955507543E0
ENSMUSG00000030589	ENSMUST00000094617	Rasgrp4	Rasgrp4-202	0.0402573479603248E0	0.4468684879387727E0	1.84746087385049E0	1.84746087385049E0	22.89409337176154E0	12.39219390018557E0	0.02943367794454241E0	0.9703220048440326E0
ENSMUSG00000048668	ENSMUST00000112152	Rhno1	Rhno1-203	0.001785539514499914E0	0.08887040126249096E0	0.7418879144853718E0	-1.34791	44.23020162604089E0	59.61844203476778E0	0.03018107758600934E0	0.9797355894004187E0
ENSMUSG00000002227	ENSMUST00000106774	Mov10	Mov10-202	4.260055924034853E-4	0.03714882164574633E0	2.048211850828423E0	2.048211850828423E0	3.859735382749733E0	1.884441485478476E0	0.03023841456517204E0	0.9797355894004187E0
ENSMUSG00000042766	ENSMUST00000107464	Trim46	Trim46-203	0.005667407818044555E0	0.1658405208736256E0	1.446438898452319E0	1.446438898452319E0	37.78263425595026E0	26.12114089048453E0	0.03026753895259771E0	0.9797355894004187E0
ENSMUSG00000032295	ENSMUST00000161663	Man2c1	Man2c1-218	6.723253294060743E-5	0.01108289436421266E0	1.402424966619017E0	1.402424966619017E0	32.43284899593849E0	23.12626327105968E0	0.03029591149952332E0	0.9797355894004187E0
ENSMUSG00000030007	ENSMUST00000204489	Cct7	Cct7-202	0.005456467404560757E0	0.1635693028818613E0	0.7757237308226511E0	-1.28912	608.7462077596857E0	784.7461455305917E0	0.03034358249098926E0	0.9797355894004187E0
ENSMUSG00000022350	ENSMUST00000227725	Washc5	Washc5-202	0.005858395990528372E0	0.1685049363336543E0	0.960071843119217E0	-1.04159	116.8892592674373E0	121.7505336763871E0	0.03049610159096795E0	0.9806246437816989E0
ENSMUSG00000060073	ENSMUST00000163035	Psma3	Psma3-209	6.913155321915361E-4	0.05037001780384443E0	0.9918526822031715E0	-1.00821	15.50155223463679E0	15.62888573351808E0	0.03077645951959784E0	0.9808822621893749E0
ENSMUSG00000073198	ENSMUST00000101577	Bnip3l-ps	Bnip3l-ps-201	0.005634407019879184E0	0.1658405208736256E0	1.420116638701315E0	1.420116638701315E0	98.25265973306847E0	69.1863309361122E0	0.03095849226646932E0	0.9808822621893749E0
ENSMUSG00000024758	ENSMUST00000025667	Rtn3	Rtn3-201	8.084324550264616E-4	0.05536601382596368E0	1.403934007254442E0	1.403934007254442E0	2060.023056557586E0	1467.321858372961E0	0.03098824008997775E0	0.9808822621893749E0
ENSMUSG00000059810	ENSMUST00000107424	Rgs3	Rgs3-205	0.008675719052421448E0	0.208966125569343E0	2.96391602457172E0	2.96391602457172E0	35.56244707286382E0	11.99846648084522E0	0.03151201907341376E0	0.9808822621893749E0
ENSMUSG00000024330	ENSMUST00000131134	Col11a2	Col11a2-204	0.006129847526369419E0	0.1724752179490263E0	5.893373188630914E0	5.893373188630914E0	108.5130089024722E0	18.41271635602646E0	0.0315520107253473E0	0.9808822621893749E0
ENSMUSG00000044700	ENSMUST00000139923	Tmem201	Tmem201-204	0.00262442386471292E0	0.1111455056084775E0	1.183935341501002E0	1.183935341501002E0	5.18283432924656E0	4.377632922652452E0	0.03171219704678137E0	0.9808822621893749E0
ENSMUSG00000025878	ENSMUST00000128641	Uimc1	Uimc1-205	0.007238644884934952E0	0.1887813744881348E0	0.5915284248384717E0	-1.69054	221.3677988644662E0	374.2301968411999E0	0.03173691059551273E0	0.9808822621893749E0
ENSMUSG00000037971	ENSMUST00000176682	1110032A03Rik	1110032A03Rik-205	3.886230013222082E-5	0.00738665313382719E0	1.615854982692966E0	1.615854982692966E0	46.15544829971293E0	28.56410308726515E0	0.031798726784311E0	0.9808822621893749E0
ENSMUSG00000062590	ENSMUST00000131412	Armc9	Armc9-205	0.00436034365468526E0	0.1435029034659904E0	0.661431842979484E0	-1.51187	5.197921933455863E0	7.858590402967778E0	0.03184830215722535E0	0.9808822621893749E0
ENSMUSG00000026439	ENSMUST00000187834	Rbbp5	Rbbp5-203	0.01450875822742728E0	0.2708645753063471E0	0.8512455510778515E0	-1.17475	251.2776802534031E0	295.1882449608506E0	0.03187929860544107E0	0.9808822621893749E0
ENSMUSG00000022474	ENSMUST00000071462	Pmm1	Pmm1-202	0.004727325294234193E0	0.1515864822344289E0	0.51307301796113E0	-1.94904	10.28628562574193E0	20.04838544544396E0	0.03210279484497054E0	0.9839005013814018E0
ENSMUSG00000029790	ENSMUST00000140211	Cep41	Cep41-206	0.004787865993049317E0	0.152409860434082E0	1.634290117893636E0	1.634290117893636E0	8.74670245713213E0	5.351988830725702E0	0.03237328174043286E0	0.9868846792333443E0
ENSMUSG00000025135	ENSMUST00000026128	Anapc11	Anapc11-201	0.003083760999033582E0	0.1220015852257177E0	0.7763683383106594E0	-1.28805	67.36646823469664E0	86.77127197289224E0	0.03248264454634624E0	0.9868846792333443E0
ENSMUSG00000022241	ENSMUST00000226944	Tars	Tars-204	0.001013713666718356E0	0.06350368280770805E0	0.6848660270889899E0	-1.46014	39.85764146094624E0	58.19772026123181E0	0.03268960789903274E0	0.9868846792333443E0
ENSMUSG00000037400	ENSMUST00000196409	Atp11b	Atp11b-202	0.007905618371661744E0	0.1986248753723061E0	2.047720294269935E0	2.047720294269935E0	211.1062601891236E0	103.0933085831376E0	0.03270329041558367E0	0.9868846792333443E0
ENSMUSG00000034163	ENSMUST00000127283	Zfc3h1	Zfc3h1-202	0.01880053582838447E0	0.3098061354674524E0	0.838511932369643E0	-1.19259	192.4662669019007E0	229.5331282382459E0	0.03334687564686725E0	0.9961838344553985E0
ENSMUSG00000020697	ENSMUST00000080461	Lig3	Lig3-202	1.37928139911005E-4	0.01845844443809011E0	2.346445531022167E0	2.346445531022167E0	39.92379882547084E0	17.01458580548388E0	0.03335255410050839E0	0.9961838344553985E0
ENSMUSG00000024493	ENSMUST00000237587	Lars	Lars-209	2.740069053748049E-5	0.005615000881235259E0	0.6248286222074332E0	-1.60044	235.4679402477158E0	376.8520389092293E0	0.03347817813078315E0	0.9961838344553985E0
ENSMUSG00000025138	ENSMUST00000153532	Sirt7	Sirt7-210	0.001829918440194409E0	0.08988531963726469E0	0.6993031505208847E0	-1.42999	9.138153478124032E0	13.06751366888218E0	0.0335193133184075E0	0.9961838344553985E0
ENSMUSG00000055436	ENSMUST00000069025	Srsf11	Srsf11-201	0.01683070131949992E0	0.2941167858830665E0	1.343475316228285E0	1.343475316228285E0	76.90062794134957E0	57.24007505939358E0	0.03415225070994646E0	1.0E0
ENSMUSG00000055436	ENSMUST00000089922	Srsf11	Srsf11-203	0.02420315903723394E0	0.3518119469923965E0	1.31239729417413E0	1.31239729417413E0	270.4169343337633E0	206.0480736543518E0	0.03415225070994646E0	1.0E0
ENSMUSG00000027852	ENSMUST00000128264	Nras	Nras-202	0.005858806509764177E0	0.1685049363336543E0	0.7729822662242455E0	-1.29369	19.0089768841502E0	24.59173737193554E0	0.03423131996541429E0	1.0E0
ENSMUSG00000007080	ENSMUST00000152495	Pole	Pole-206	0.004704097437798465E0	0.1512113673939384E0	0.7055083597864503E0	-1.41742	40.62821717138884E0	57.58715202706678E0	0.03426690348938325E0	1.0E0
ENSMUSG00000056612	ENSMUST00000070850	Ppp1r14b	Ppp1r14b-201	1.358358059572694E-5	0.003750498095009659E0	0.280007701017413E0	-3.57133	134.5837464309733E0	480.6430178240129E0	0.03468712050730487E0	1.0E0
ENSMUSG00000040888	ENSMUST00000234520	Gfer	Gfer-204	0.001862176385084876E0	0.09045349366810426E0	0.04729744874586887E0	-21.1428	95.7661953385375E0	2024.764503749308E0	0.03518088046174178E0	1.0E0
ENSMUSG00000045100	ENSMUST00000204235	Slc25a26	Slc25a26-203	0.00570446203913933E0	0.1658405208736256E0	8.03972084332072E0	8.03972084332072E0	107.4833224541742E0	13.36903663060264E0	0.03530747256156967E0	1.0E0
ENSMUSG00000074227	ENSMUST00000207601	Spint2	Spint2-203	0.003193109352496597E0	0.1242659618931539E0	0.9290134925651421E0	-1.07641	15.04062491537479E0	16.18988856000942E0	0.0356417408719964E0	1.0E0
ENSMUSG00000034867	ENSMUST00000190503	Ankrd27	Ankrd27-206	0.028439357343975E0	0.3794345749407164E0	0.8781543908097756E0	-1.13875	70.03246942952877E0	79.74960913757943E0	0.03570095907237218E0	1.0E0
ENSMUSG00000044986	ENSMUST00000231525	Tst	Tst-202	0.005074121275251266E0	0.1565814129998126E0	1.695708279193826E0	1.695708279193826E0	38.15983200263031E0	22.5037717105281E0	0.03576469266181895E0	1.0E0
ENSMUSG00000030539	ENSMUST00000032754	Sema4b	Sema4b-201	0.04330063659366637E0	0.4635819174905588E0	0.866260405778204E0	-1.15439	182.8420380585793E0	211.0705243353739E0	0.03586160221927287E0	1.0E0
ENSMUSG00000033952	ENSMUST00000200083	Aspm	Aspm-205	0.004901739506644592E0	0.1545344077635669E0	0.310833155945596E0	-3.21716	8.384978549012885E0	26.97581769713292E0	0.03587822811652384E0	1.0E0
ENSMUSG00000038827	ENSMUST00000131520	Abitram	Abitram-202	0.01917582738445378E0	0.3131967707043978E0	0.775805879883978E0	-1.28898	62.36543497840591E0	80.38793800806548E0	0.03588708567714363E0	1.0E0
ENSMUSG00000024871	ENSMUST00000147806	Doc2g	Doc2g-204	0.001813571999800287E0	0.08960584195482894E0	0.0128646186110533E0	-77.7326	12.67473077311786E0	985.2395283780675E0	0.03642243027092929E0	1.0E0
ENSMUSG00000024287	ENSMUST00000234111	Thoc1	Thoc1-202	5.521044133876846E-4	0.04361957458782822E0	0.8240446813407121E0	-1.21353	30.28810647543889E0	36.75541771128292E0	0.03654425088228042E0	1.0E0
ENSMUSG00000028175	ENSMUST00000106041	Depdc1a	Depdc1a-202	0.01354981911727051E0	0.2633517474431036E0	1.715721105055913E0	1.715721105055913E0	23.20935506794719E0	13.52746375827255E0	0.03666109170855072E0	1.0E0
ENSMUSG00000046207	ENSMUST00000102613	Pik3r6	Pik3r6-202	0.007848667474341986E0	0.197952449857683E0	3.672531161847964E0	3.672531161847964E0	10.06326513814532E0	2.740144247838494E0	0.03672634911709548E0	1.0E0
ENSMUSG00000017299	ENSMUST00000135458	Dnttip1	Dnttip1-204	7.903581690517129E-4	0.05490579249637575E0	0.001744275352148111E0	-573.304	21.18485376036551E0	12145.36095707362E0	0.03674866913586312E0	1.0E0
ENSMUSG00000021610	ENSMUST00000222343	Clptm1l	Clptm1l-204	4.313221449088177E-4	0.03733854739590194E0	0.7630537453925372E0	-1.31052	310.1945000837136E0	406.5172367696596E0	0.03699577927651798E0	1.0E0
ENSMUSG00000031292	ENSMUST00000087104	Cdkl5	Cdkl5-201	9.0331401248455E-5	0.01355211505706797E0	1.893865129964238E0	1.893865129964238E0	77.38159804052373E0	40.85908590649478E0	0.03701543165952403E0	1.0E0
ENSMUSG00000038268	ENSMUST00000123489	Ovca2	Ovca2-202	0.003426065576896091E0	0.1285433009475696E0	0.640128311536336E0	-1.56219	10.71050318129687E0	16.7318067147994E0	0.03738488715944657E0	1.0E0
ENSMUSG00000025616	ENSMUST00000119504	Usp16	Usp16-202	0.003296809672046611E0	0.126976931533803E0	1.349539635117154E0	1.349539635117154E0	7.367662672780646E0	5.459389617809229E0	0.03761779761964666E0	1.0E0
ENSMUSG00000078656	ENSMUST00000107280	Vps25	Vps25-204	0.01375514602450467E0	0.2650973403547079E0	1.652990246014856E0	1.652990246014856E0	3.723839174286992E0	2.252789563195962E0	0.03775603046798012E0	1.0E0
ENSMUSG00000024436	ENSMUST00000113782	Mrps18b	Mrps18b-202	0.001437060799138247E0	0.07853780194385063E0	0.8692815709218693E0	-1.15038	11.83776150766283E0	13.61786779295107E0	0.03779451186320768E0	1.0E0
ENSMUSG00000022382	ENSMUST00000023015	Wnt7b	Wnt7b-201	2.557972172662217E-4	0.02717398977730368E0	0.4058200620001132E0	-2.46415	8.121302988603077E0	20.01207862562697E0	0.03830385885494193E0	1.0E0
ENSMUSG00000001576	ENSMUST00000167070	Ergic1	Ergic1-205	0.002297395740931808E0	0.1021367631943073E0	0.2817169506026087E0	-3.54966	4.664421938285614E0	16.55712206279441E0	0.03852481713009583E0	1.0E0
ENSMUSG00000055923	ENSMUST00000145022	Aasdh	Aasdh-211	0.001015672430491126E0	0.06350368280770805E0	0.6610064742488795E0	-1.51284	38.33634173942711E0	57.99692322679561E0	0.0385603778187338E0	1.0E0
ENSMUSG00000055923	ENSMUST00000123682	Aasdh	Aasdh-204	0.03669209838005529E0	0.4283194216772809E0	1.821163250604547E0	1.821163250604547E0	105.5333902006678E0	57.94834162485725E0	0.0385603778187338E0	1.0E0
ENSMUSG00000031508	ENSMUST00000211174	Ankrd10	Ankrd10-206	0.02426478535371026E0	0.352417120613411E0	0.7486167232832364E0	-1.3358	5.146547588538354E0	6.874743013977763E0	0.03879984695359378E0	1.0E0
ENSMUSG00000018765	ENSMUST00000125989	Fxr2	Fxr2-203	0.0016506086793302E0	0.08390594119928517E0	0.6688136858716348E0	-1.49518	2.388089951807896E0	3.570635592923917E0	0.03887264027989403E0	1.0E0
ENSMUSG00000053898	ENSMUST00000143708	Ech1	Ech1-206	0.01259582617022245E0	0.254145015726873E0	0.5863223689573182E0	-1.70555	3.869625409788421E0	6.599825649957616E0	0.03907132020534539E0	1.0E0
ENSMUSG00000059355	ENSMUST00000140621	Wdr83os	Wdr83os-202	0.0037990256955959E0	0.1348250504792616E0	2.013881519615092E0	2.013881519615092E0	28.78108223563795E0	14.2913483019293E0	0.03927230148067899E0	1.0E0
ENSMUSG00000038500	ENSMUST00000055454	Prr3	Prr3-201	0.003759154725760663E0	0.1345374322213353E0	0.8095899642465936E0	-1.23519	29.35071368743201E0	36.25380128661286E0	0.03951445005862168E0	1.0E0
ENSMUSG00000041702	ENSMUST00000221376	Btbd7	Btbd7-203	0.007129752873528398E0	0.1870134178726499E0	0.8001762087761755E0	-1.24972	32.1191549150121E0	40.14010234587772E0	0.04007509129225203E0	1.0E0
ENSMUSG00000052384	ENSMUST00000115163	Nrros	Nrros-202	0.002119010284863666E0	0.09674217649112887E0	2.020256687149262E0	2.020256687149262E0	14.28323983336596E0	7.070012401998639E0	0.04009608587270396E0	1.0E0
ENSMUSG00000052384	ENSMUST00000143682	Nrros	Nrros-207	0.002247918063388249E0	0.1005446524883647E0	2.025141324250737E0	2.025141324250737E0	10.36058275685412E0	5.115980120887286E0	0.04009608587270396E0	1.0E0
ENSMUSG00000020400	ENSMUST00000108886	Tnip1	Tnip1-205	0.002469150692983845E0	0.1067191528256194E0	1.418628545330548E0	1.418628545330548E0	107.0414973959253E0	75.45421086319959E0	0.04011676895683015E0	1.0E0
ENSMUSG00000041319	ENSMUST00000047436	Thoc6	Thoc6-201	0.04041235512492319E0	0.4476419235332497E0	0.7649744609585731E0	-1.30723	98.69742433222433E0	129.0205482266018E0	0.04015285838134551E0	1.0E0
ENSMUSG00000038702	ENSMUST00000186365	Dsel	Dsel-202	0.009206441719435061E0	0.2152493557740237E0	0.8976565376985379E0	-1.11401	36.66763189953167E0	40.84817562131525E0	0.04049730453621709E0	1.0E0
ENSMUSG00000057101	ENSMUST00000207002	Zfp180	Zfp180-205	0.00820808641488667E0	0.2029199874292906E0	0.723922016589642E0	-1.38136	59.64430594687802E0	82.3905124862194E0	0.04051752946035079E0	1.0E0
ENSMUSG00000041921	ENSMUST00000124875	Metap1d	Metap1d-203	0.001441458953146227E0	0.07853780194385063E0	0.519388085897649E0	-1.92534	4.889950555861336E0	9.414830044493847E0	0.0407200210999293E0	1.0E0
ENSMUSG00000032125	ENSMUST00000156972	Robo4	Robo4-204	6.133606293933296E-5	0.01031310853140194E0	2.004693602432829E0	2.004693602432829E0	20.4676930034102E0	10.2098859289875E0	0.04134717736876851E0	1.0E0
ENSMUSG00000021621	ENSMUST00000070886	Zcchc9	Zcchc9-202	0.006524992670294646E0	0.1786540268703847E0	0.7145254424252702E0	-1.39953	28.78410391335043E0	40.28422531134832E0	0.04144100898739861E0	1.0E0
ENSMUSG00000033060	ENSMUST00000159597	Lmo7	Lmo7-206	0.04888340924414737E0	0.4884616474186612E0	0.09033964515234123E0	-11.0693	4.525058717444779E0	50.08940105768733E0	0.04172207800558409E0	1.0E0
ENSMUSG00000101970	ENSMUST00000184554	Chaserr	Chaserr-202	0.003214705568503645E0	0.1249210771286676E0	0.6849923548183289E0	-1.45987	8.705062519721992E0	12.708262301746E0	0.04229264721432698E0	1.0E0
ENSMUSG00000038039	ENSMUST00000162860	Gcc2	Gcc2-208	0.005137223102363292E0	0.1576015929532037E0	1.477521576643837E0	1.477521576643837E0	23.56001935563096E0	15.94563472240257E0	0.04231385566026804E0	1.0E0
ENSMUSG00000011958	ENSMUST00000034754	Bnip2	Bnip2-201	7.424134582148914E-5	0.01188579826591635E0	1.474941383493096E0	1.474941383493096E0	293.2030868161139E0	198.7896536754041E0	0.04241058071951344E0	1.0E0
ENSMUSG00000025466	ENSMUST00000133834	Fuom	Fuom-207	0.01131146590537651E0	0.2388886881626617E0	0.5926096644461822E0	-1.68745	18.96542459552128E0	32.00323203173753E0	0.04276139131804169E0	1.0E0
ENSMUSG00000022223	ENSMUST00000228209	Sdr39u1	Sdr39u1-217	0.03393967886783538E0	0.4094929975636256E0	0.905974755201233E0	-1.10378	1.333429050150301E0	1.471817004276375E0	0.04279768380962885E0	1.0E0
ENSMUSG00000047617	ENSMUST00000130130	Paxx	Paxx-206	0.01268935469662694E0	0.2550511675804786E0	0.8565984349312921E0	-1.16741	29.51177913328363E0	34.4522916804661E0	0.04322888948047938E0	1.0E0
ENSMUSG00000047617	ENSMUST00000132561	Paxx	Paxx-207	0.03365085458852737E0	0.407131880007875E0	1.109843659371781E0	1.109843659371781E0	17.16205162413074E0	15.46348576144968E0	0.04322888948047938E0	1.0E0
ENSMUSG00000040990	ENSMUST00000112456	Sh3kbp1	Sh3kbp1-206	0.001443203222910255E0	0.07853780194385063E0	0.3229883820907655E0	-3.09609	22.52624363161691E0	69.74320093435011E0	0.04326489352759637E0	1.0E0
ENSMUSG00000054252	ENSMUST00000164207	Fgfr3	Fgfr3-209	9.04163223403315E-5	0.01355211505706797E0	1.768728653562652E0	1.768728653562652E0	19.17455400151908E0	10.84086807939524E0	0.04392002003704016E0	1.0E0
ENSMUSG00000054252	ENSMUST00000067150	Fgfr3	Fgfr3-201	4.696097074100641E-4	0.03973504072698703E0	4.736266984988417E0	4.736266984988417E0	10.66807835735216E0	2.252423351801028E0	0.04392002003704016E0	1.0E0
ENSMUSG00000054252	ENSMUST00000202138	Fgfr3	Fgfr3-215	0.02587658467967376E0	0.362964072806333E0	2.891110878166203E0	2.891110878166203E0	38.40810270853075E0	13.28489439771765E0	0.04392002003704016E0	1.0E0
ENSMUSG00000026201	ENSMUST00000027401	Stk16	Stk16-201	4.284484271507732E-4	0.03721259021246616E0	1.731603165605885E0	1.731603165605885E0	26.24746876574054E0	15.15790065939075E0	0.04413249349370939E0	1.0E0
ENSMUSG00000037503	ENSMUST00000167518	Fam168b	Fam168b-203	0.002340757834653143E0	0.103712969599581E0	0.8408070847925223E0	-1.18933	458.0765280089076E0	544.8057423563964E0	0.04417336965641878E0	1.0E0
ENSMUSG00000027287	ENSMUST00000150611	Snap23	Snap23-208	0.005524680329003172E0	0.1644862259134543E0	1.504362986909463E0	1.504362986909463E0	23.13762953156179E0	15.38035017671854E0	0.0441881474364086E0	1.0E0
ENSMUSG00000027287	ENSMUST00000028743	Snap23	Snap23-201	0.02108415936052764E0	0.3299746420206683E0	1.3099041428788E0	1.3099041428788E0	158.3308755955625E0	120.8721084335193E0	0.0441881474364086E0	1.0E0
ENSMUSG00000031930	ENSMUST00000212205	Wwp2	Wwp2-204	0.006722283968009375E0	0.1819914957303019E0	0.9647882636786875E0	-1.0365	6.879099500369421E0	7.130164989922008E0	0.04422365278143013E0	1.0E0
ENSMUSG00000026131	ENSMUST00000115104	Dst	Dst-203	4.684929678713136E-4	0.03973504072698703E0	2.783120100763398E0	2.783120100763398E0	38.5017091474358E0	13.83400922470969E0	0.04499687122132415E0	1.0E0
ENSMUSG00000026131	ENSMUST00000097785	Dst	Dst-201	0.003972896990661589E0	0.1372978762385421E0	2.52844160248386E0	2.52844160248386E0	138.6306111934027E0	54.8284805380581E0	0.04499687122132415E0	1.0E0
ENSMUSG00000003269	ENSMUST00000056820	Cyth2	Cyth2-201	5.662425902237975E-4	0.04420399744514943E0	0.2375020701191467E0	-4.21049	1.605061359730769E0	6.758094188086716E0	0.04515968962804913E0	1.0E0
ENSMUSG00000003269	ENSMUST00000223361	Cyth2	Cyth2-209	0.003736172242105268E0	0.1345374322213353E0	0.5294686664043622E0	-1.88869	10.0887502056602E0	19.05448017193012E0	0.04515968962804913E0	1.0E0
ENSMUSG00000012405	ENSMUST00000224196	Rpl15	Rpl15-206	1.055421305769766E-5	0.003004502424521852E0	0.6809508495849194E0	-1.46853	198.9107410357187E0	292.1073395487601E0	0.04519283761272484E0	1.0E0
ENSMUSG00000012405	ENSMUST00000079419	Rpl15	Rpl15-201	0.03205342559991703E0	0.3969600346958563E0	0.7935228080159386E0	-1.2602	688.2461965073876E0	867.3300748950414E0	0.04519283761272484E0	1.0E0
ENSMUSG00000074863	ENSMUST00000220733	Platr25	Platr25-202	0.006814787966178705E0	0.1832125930315616E0	2.429430604920287E0	2.429430604920287E0	15.61733792476833E0	6.42839432957615E0	0.04521890479147147E0	1.0E0
ENSMUSG00000022951	ENSMUST00000232239	Rcan1	Rcan1-206	0.02130464807976681E0	0.3319879793928575E0	0.5923615028344692E0	-1.68816	40.05860609131825E0	67.6252691973339E0	0.04535830640819986E0	1.0E0
ENSMUSG00000040875	ENSMUST00000183104	Osbpl10	Osbpl10-207	8.247200687756501E-4	0.05618807117918261E0	0.3145751374660247E0	-3.17889	21.27365528980231E0	67.62662637984205E0	0.04552829813667929E0	1.0E0
ENSMUSG00000003660	ENSMUST00000131435	Snrnp200	Snrnp200-202	0.01717815462566743E0	0.2968477688771907E0	0.8300842910553294E0	-1.2047	47.78898090322804E0	57.57123875030982E0	0.0456839722064314E0	1.0E0
ENSMUSG00000026356	ENSMUST00000186398	Dars	Dars-203	0.01849213689327596E0	0.3079674607686529E0	1.188062913540964E0	1.188062913540964E0	44.55382249968261E0	37.50123161987449E0	0.04599957891464292E0	1.0E0
ENSMUSG00000098112	ENSMUST00000182775	Bin2	Bin2-204	6.247875737461534E-4	0.04722817884542249E0	6.93628208941612E0	6.93628208941612E0	30.40132054301712E0	4.382941776460569E0	0.0461529885219434E0	1.0E0
ENSMUSG00000029560	ENSMUST00000197880	Snx8	Snx8-206	6.614052604698708E-4	0.04859568622443897E0	0.6600827948619125E0	-1.51496	26.27177675749542E0	39.80072948726288E0	0.046261566217554E0	1.0E0
ENSMUSG00000036940	ENSMUST00000116273	Kdm1a	Kdm1a-203	2.81351760551556E-5	0.005659603621261172E0	0.6880214270588241E0	-1.45344	523.8914443633734E0	761.4464081488293E0	0.04669774251154252E0	1.0E0
ENSMUSG00000036940	ENSMUST00000139690	Kdm1a	Kdm1a-205	0.01595366109287103E0	0.2846697486163315E0	0.8099050276901708E0	-1.23471	27.63324089092276E0	34.11911266896574E0	0.04669774251154252E0	1.0E0
ENSMUSG00000006763	ENSMUST00000209797	Saal1	Saal1-203	0.03410039567059842E0	0.4107576712478826E0	0.8057426276201087E0	-1.24109	50.9502392648762E0	63.23388823968018E0	0.0468068715316863E0	1.0E0
ENSMUSG00000025332	ENSMUST00000155793	Kdm5c	Kdm5c-205	3.158803695960925E-4	0.03120484792489558E0	1.370879523305833E0	1.370879523305833E0	26.44751250262235E0	19.29236818626119E0	0.04740425459330665E0	1.0E0
ENSMUSG00000053510	ENSMUST00000150784	Nrd1	Nrd1-210	0.001154216266580444E0	0.06880702880092056E0	0.2168841523473824E0	-4.61076	47.94054255150138E0	221.0421648268483E0	0.04743767390044063E0	1.0E0
ENSMUSG00000001127	ENSMUST00000128250	Araf	Araf-206	0.003243664013807584E0	0.1256740134153219E0	0.4314503472488325E0	-2.31776	7.515419846993119E0	17.41896812672795E0	0.04749069706131386E0	1.0E0
ENSMUSG00000025025	ENSMUST00000003870	Mxi1	Mxi1-201	0.04186148166220165E0	0.4554237511404186E0	0.8496080251223526E0	-1.17701	515.3274104254234E0	606.5472490696058E0	0.04760511527581191E0	1.0E0
ENSMUSG00000022119	ENSMUST00000022715	Rbm26	Rbm26-201	0.004356073852011987E0	0.1435029034659904E0	1.375002831005097E0	1.375002831005097E0	54.83928604824507E0	39.88303501030521E0	0.04765957406225606E0	1.0E0
ENSMUSG00000033632	ENSMUST00000161262	AW554918	AW554918-206	0.01206519556216747E0	0.2482118271338452E0	0.6852500248610723E0	-1.45932	8.121693120621927E0	11.852160271382E0	0.04772408929702159E0	1.0E0
ENSMUSG00000118087	ENSMUST00000236655	4833438C02Rik	4833438C02Rik-202	0.0136473744916659E0	0.2639901422687291E0	3.515837517393404E0	3.515837517393404E0	8.801770300222053E0	2.503463330338306E0	0.047958924993364E0	1.0E0
ENSMUSG00000031631	ENSMUST00000034048	Cfap97	Cfap97-201	0.002115926606295006E0	0.09674217649112887E0	1.289981304899162E0	1.289981304899162E0	269.4294206839107E0	208.8630429453953E0	0.04890837637322739E0	1.0E0
ENSMUSG00000030122	ENSMUST00000204671	Ptms	Ptms-205	0.03721780445740829E0	0.4313844502509145E0	1.235160459180593E0	1.235160459180593E0	550.8174293304203E0	445.9480751965077E0	0.04948148586917153E0	1.0E0
ENSMUSG00000026341	ENSMUST00000188362	Actr3	Actr3-206	8.003620049377403E-4	0.05510103776776097E0	1.447895919838688E0	1.447895919838688E0	10.98755103348282E0	7.588633190365613E0	0.049500444183414E0	1.0E0
ENSMUSG00000031221	ENSMUST00000144881	Igbp1	Igbp1-202	0.003398284381372523E0	0.1282546752854695E0	1.256348538886064E0	1.256348538886064E0	74.62335187399822E0	59.39701409623376E0	0.04953424987714219E0	1.0E0
ENSMUSG00000041375	ENSMUST00000131963	Ccdc9	Ccdc9-205	0.01796443542703973E0	0.3028323529892366E0	0.7557044073540389E0	-1.32327	12.65569174475025E0	16.74688095185503E0	0.04973228833681892E0	1.0E0
ENSMUSG00000041375	ENSMUST00000148741	Ccdc9	Ccdc9-211	0.03978098901733915E0	0.4444044511119813E0	1.390863155560365E0	1.390863155560365E0	11.69050566171354E0	8.405216296784818E0	0.04973228833681892E0	1.0E0

## Sheet: 2. FVB Her2 MS-splicing
Gene ID	Transcript ID	Gene name	Transcript name	P-value (Lung Met vs Primary)	FDR step up (Lung Met vs Primary)	Ratio (Lung Met vs Primary)	Fold change (Lung Met vs Primary)	LSMean(Lung Met) (Lung Met vs Primary)	LSMean(Primary) (Lung Met vs Primary)	P-value (Alt-splicing Info (tissue))	FDR step up (Alt-splicing Info (tissue))
ENSMUSG00000008333	ENSMUST00000126763	Snrpb2	Snrpb2-202	3.696011457329612E-30	9.971838911875293E-26	5.401681928509183E-5	-18512.8	0.01278560838113663E0	236.6968020396814E0	4.652623469302984E-26	3.716980889626154E-22
ENSMUSG00000030337	ENSMUST00000063588	Vamp1	Vamp1-202	1.184066203081906E-8	4.563729451307117E-5	8.771153514002634E0	8.771153514002634E0	1254.180114907393E0	142.9891875572771E0	2.417391741116635E-6	0.009027563772516116E0
ENSMUSG00000028776	ENSMUST00000030560	Tinagl1	Tinagl1-201	7.146240026764643E-10	3.856111118442201E-6	4.467769877467166E0	4.467769877467166E0	285.5267775374896E0	63.90812091229691E0	3.732637217959376E-6	0.009027563772516116E0
ENSMUSG00000068823	ENSMUST00000198174	Csde1	Csde1-210	1.07077368685641E-10	1.444473703569297E-6	0.1750539032980634E0	-5.71253	1.959550517299704E0	11.19398356952479E0	4.519996881970767E-6	0.009027563772516116E0
ENSMUSG00000029730	ENSMUST00000148879	Mcm7	Mcm7-208	2.27007853810402E-8	7.655839869755806E-5	0.04374959408350583E0	-22.8574	1.679169172903791E0	38.38136577218803E0	9.530912393815489E-6	0.01522849182283839E0
ENSMUSG00000027750	ENSMUST00000107985	Postn	Postn-203	2.294198333799324E-10	2.063249034863525E-6	0.0601267198536064E0	-16.6315	290.35428703963E0	4829.039198322649E0	4.974087128255082E-5	0.05838289777328784E0
ENSMUSG00000027750	ENSMUST00000073012	Postn	Postn-201	4.564112177656987E-9	2.052329109219758E-5	0.08148521134860034E0	-12.2722	168.8521703846097E0	2072.181781087202E0	4.974087128255082E-5	0.05838289777328784E0
ENSMUSG00000027750	ENSMUST00000117373	Postn	Postn-204	0.02761008789936342E0	0.6286246173205275E0	0.4584987848716082E0	-2.18103	2244.308165247905E0	4894.905372271316E0	4.974087128255082E-5	0.05838289777328784E0
ENSMUSG00000018433	ENSMUST00000122966	Nol11	Nol11-203	5.846133978945514E-4	0.09117265592598264E0	2.032868432127864E0	2.032868432127864E0	183.7885466623194E0	90.40848082329775E0	6.261019036644372E-5	0.05838289777328784E0
ENSMUSG00000018433	ENSMUST00000106757	Nol11	Nol11-202	0.001363738325181066E0	0.13884400005051E0	0.5273882081715365E0	-1.89614	84.78391264999223E0	160.7618663753204E0	6.261019036644372E-5	0.05838289777328784E0
ENSMUSG00000008683	ENSMUST00000131840	Rps15a	Rps15a-205	9.780159498443626E-8	2.63868703268009E-4	2.328339111434696E0	2.328339111434696E0	11.32058091236609E0	4.86208424570529E0	6.416047688616704E-5	0.05838289777328784E0
ENSMUSG00000001289	ENSMUST00000165717	Pfdn5	Pfdn5-204	9.398606769703989E-5	0.03130548279587823E0	0.7291141199602106E0	-1.37153	52.69460362901282E0	72.27209319699978E0	6.577119538860816E-5	0.05838289777328784E0
ENSMUSG00000001289	ENSMUST00000165671	Pfdn5	Pfdn5-203	0.001833418380207959E0	0.1670861397670271E0	1.281620939588075E0	1.281620939588075E0	43.5964732954584E0	34.01666744729584E0	6.577119538860816E-5	0.05838289777328784E0
ENSMUSG00000001289	ENSMUST00000168805	Pfdn5	Pfdn5-206	0.02482670158821202E0	0.595399474533298E0	0.8447611032415262E0	-1.18377	69.71017573856989E0	82.52057945267279E0	6.577119538860816E-5	0.05838289777328784E0
ENSMUSG00000031153	ENSMUST00000140540	Gripap1	Gripap1-207	4.703173398412786E-6	0.006064418595825041E0	7.224812853699282E0	7.224812853699282E0	56.91078379616013E0	7.877129131036302E0	9.154140851374044E-5	0.07313243126162725E0
ENSMUSG00000031153	ENSMUST00000136930	Gripap1	Gripap1-206	9.42860861079492E-6	0.009421624456268405E0	3.913167166279754E0	3.913167166279754E0	55.75023687527411E0	14.24683242660339E0	9.154140851374044E-5	0.07313243126162725E0
ENSMUSG00000021338	ENSMUST00000125901	Carmil1	Carmil1-205	2.328623093227742E-6	0.003490347280849138E0	0.4191667486505199E0	-2.38569	15.84457817137945E0	37.80017909910565E0	1.043520470457875E-4	0.07351411504019353E0
ENSMUSG00000027582	ENSMUST00000029105	Zgpat	Zgpat-201	3.099188287373838E-5	0.01639531372418552E0	0.5241565060775206E0	-1.90783	28.61227121719315E0	54.58726713383868E0	1.10423004191053E-4	0.07351411504019353E0
ENSMUSG00000027582	ENSMUST00000108807	Zgpat	Zgpat-202	0.02017860237465267E0	0.5427903211048145E0	1.406894589813777E0	1.406894589813777E0	214.065902853403E0	152.1548980309448E0	1.10423004191053E-4	0.07351411504019353E0
ENSMUSG00000025404	ENSMUST00000164831	R3hdm2	R3hdm2-210	8.068344907927287E-8	2.418710506843091E-4	0.08485660047446893E0	-11.7846	31.13560198931856E0	366.9202138104322E0	1.596602146126819E-4	0.09811734265697812E0
ENSMUSG00000039615	ENSMUST00000236361	Stub1	Stub1-204	0.001239712245873753E0	0.1318165805388507E0	0.691495816442703E0	-1.44614	123.6872215020827E0	178.8690814333095E0	2.448896725910659E-4	0.1397445424521447E0
ENSMUSG00000039615	ENSMUST00000237186	Stub1	Stub1-207	0.00501680654290389E0	0.2809694953604109E0	1.403855976392619E0	1.403855976392619E0	196.0619194597708E0	139.6595681870273E0	2.448896725910659E-4	0.1397445424521447E0
ENSMUSG00000001348	ENSMUST00000217643	Acp5	Acp5-206	6.27064600626688E-6	0.006812224909544942E0	2.559450566419928E0	2.559450566419928E0	159.2258805588564E0	62.21096146489599E0	2.736327947638325E-4	0.1457368264912172E0
ENSMUSG00000001348	ENSMUST00000115315	Acp5	Acp5-202	0.006048401622580716E0	0.3061648701261308E0	1.738339010052345E0	1.738339010052345E0	59.6330929061923E0	34.30463940655433E0	2.736327947638325E-4	0.1457368264912172E0
ENSMUSG00000079109	ENSMUST00000110710	Pms2	Pms2-203	2.757353593606375E-4	0.05921324052873538E0	0.511392329742191E0	-1.95545	47.61863230807134E0	93.11565609925631E0	4.000219121571297E-4	0.1997359410139568E0
ENSMUSG00000079109	ENSMUST00000170083	Pms2	Pms2-213	0.003184445397138121E0	0.222006038281102E0	1.883820806500766E0	1.883820806500766E0	14.18870852229121E0	7.531878017977206E0	4.000219121571297E-4	0.1997359410139568E0
ENSMUSG00000032525	ENSMUST00000213351	Nktr	Nktr-217	5.908366179906204E-7	0.00144916108667154E0	2.268866086979872E0	2.268866086979872E0	11.62245101105509E0	5.122581309558882E0	6.016791991488232E-4	0.2730762243382601E0
ENSMUSG00000019558	ENSMUST00000168831	Slc6a8	Slc6a8-210	3.564407224665229E-6	0.005061458259024625E0	0.02771536623255415E0	-36.0811	11.44831040001554E0	413.0672603766097E0	6.541609527921755E-4	0.2730762243382601E0
ENSMUSG00000015452	ENSMUST00000174496	Ager	Ager-209	7.057118919328675E-6	0.007323118017057218E0	62.93853415348477E0	62.93853415348477E0	291.2156047793439E0	4.62698422669286E0	6.565744992180812E-4	0.2730762243382601E0
ENSMUSG00000020720	ENSMUST00000106752	Psmd12	Psmd12-203	6.936488504795464E-5	0.02563650135060022E0	2.620991257329369E0	2.620991257329369E0	144.9979830236543E0	55.32181102023151E0	6.836305528558269E-4	0.2730762243382601E0
ENSMUSG00000018819	ENSMUST00000105966	Lsp1	Lsp1-203	1.314408799271954E-5	0.0107462876982901E0	0.04317759161725754E0	-23.1602	2.35642321151758E0	54.57514241196694E0	8.830397990706943E-4	0.335933569275037E0
ENSMUSG00000018819	ENSMUST00000038946	Lsp1	Lsp1-202	0.002564898128235899E0	0.1954829138412558E0	0.1003714415572874E0	-9.96299	51.87309757664445E0	516.8113237373171E0	8.830397990706943E-4	0.335933569275037E0
ENSMUSG00000014195	ENSMUST00000239453	Dnajc7	Dnajc7-216	5.510890868914114E-4	0.0909293684986801E0	0.4649810404308733E0	-2.15063	4.095698975088972E0	8.808313928872678E0	9.527858720678031E-4	0.3443085307452727E0
ENSMUSG00000014195	ENSMUST00000239410	Dnajc7	Dnajc7-213	0.002215931880571423E0	0.1811692185994454E0	1.694799880972639E0	1.694799880972639E0	24.25629613017678E0	14.31218895074278E0	9.527858720678031E-4	0.3443085307452727E0
ENSMUSG00000014195	ENSMUST00000239389	Dnajc7	Dnajc7-211	0.004017207979059655E0	0.2482068936148886E0	1.651782554945986E0	1.651782554945986E0	31.06327016156553E0	18.805907635089E0	9.527858720678031E-4	0.3443085307452727E0
ENSMUSG00000014195	ENSMUST00000239490	Dnajc7	Dnajc7-219	0.00404906239561559E0	0.2482068936148886E0	1.938301635751848E0	1.938301635751848E0	17.90343484457663E0	9.236660855229616E0	9.527858720678031E-4	0.3443085307452727E0
ENSMUSG00000001376	ENSMUST00000183532	Vps50	Vps50-204	1.25713057921733E-5	0.0107462876982901E0	0.4252268396671515E0	-2.35169	6.044524130769787E0	14.21482269440276E0	0.001011300574178736E0	0.3443085307452727E0
ENSMUSG00000108414	ENSMUST00000246495	Snhg1	Snhg1-226	6.359586402664223E-10	3.856111118442201E-6	5.153803180841717E0	5.153803180841717E0	50.57045761504153E0	9.812260158290016E0	0.001034347820488991E0	0.3443085307452727E0
ENSMUSG00000019802	ENSMUST00000105496	Sec63	Sec63-202	5.293109102146914E-6	0.006209047111996684E0	1.984221190206117E0	1.984221190206117E0	9.433697929649838E0	4.754358020271866E0	0.001134556947807718E0	0.3625590182414342E0
ENSMUSG00000019850	ENSMUST00000105527	Tnfaip3	Tnfaip3-202	0.004933753739755486E0	0.2789755547908571E0	2.153849378655888E0	2.153849378655888E0	131.8055026303653E0	61.19532031186816E0	0.001314999488496886E0	0.3955639402770668E0
ENSMUSG00000019850	ENSMUST00000019997	Tnfaip3	Tnfaip3-201	0.01833080380414265E0	0.514928794014591E0	0.5854631110751018E0	-1.70805	79.6018958799495E0	135.9639819727914E0	0.001314999488496886E0	0.3955639402770668E0
ENSMUSG00000015176	ENSMUST00000225780	Nolc1	Nolc1-208	1.14562830495382E-5	0.01030301722255135E0	0.4363178985307166E0	-2.29191	43.79148492449269E0	100.3660062352675E0	0.00134248663848517E0	0.3955639402770668E0
ENSMUSG00000004127	ENSMUST00000162864	Trmt10a	Trmt10a-206	1.744468198902662E-4	0.04482452572037507E0	0.3770842294773529E0	-2.65193	5.400799180402828E0	14.32252732469999E0	0.001386380063557125E0	0.3955639402770668E0
ENSMUSG00000001017	ENSMUST00000107346	Chtop	Chtop-207	9.42013567665479E-7	0.002059219869080927E0	10.08484433739653E0	10.08484433739653E0	1976.940473637043E0	196.0308367186362E0	0.001475589027859608E0	0.405652667436182E0
ENSMUSG00000020728	ENSMUST00000182729	Cep112	Cep112-216	0.003074790777703879E0	0.2166001440795056E0	2.969238241061766E0	2.969238241061766E0	4.47192680089667E0	1.506085547146112E0	0.001539487279950217E0	0.405652667436182E0
ENSMUSG00000035958	ENSMUST00000038039	Tdp2	Tdp2-201	0.002439779851371276E0	0.1896981567435073E0	0.7736233964460769E0	-1.29262	246.1048567456335E0	318.1197180387854E0	0.001574068430407015E0	0.405652667436182E0
ENSMUSG00000035958	ENSMUST00000225490	Tdp2	Tdp2-206	0.03974543304343944E0	0.733469072169628E0	1.193163518334686E0	1.193163518334686E0	400.9495082926073E0	336.0390274521785E0	0.001574068430407015E0	0.405652667436182E0
ENSMUSG00000028232	ENSMUST00000154922	Tmem68	Tmem68-206	9.8708957857891E-5	0.03221973357438922E0	0.3032111377271138E0	-3.29803	12.31441742420634E0	40.613341305718E0	0.001669376835636075E0	0.4167703606217688E0
ENSMUSG00000019971	ENSMUST00000164751	Cep290	Cep290-201	1.222577131060257E-4	0.03546788279140402E0	1.472069816676603E0	1.472069816676603E0	43.22026478535872E0	29.36020037618482E0	0.001749567415511452E0	0.4235543661369998E0
ENSMUSG00000042271	ENSMUST00000112913	Nxt2	Nxt2-202	5.520742855120714E-5	0.02256812761078135E0	0.1232356773294023E0	-8.11453	2.992862362462915E0	24.28568112189748E0	0.001872059398463272E0	0.4398788980683259E0
ENSMUSG00000028649	ENSMUST00000140596	Macf1	Macf1-210	1.101531862095152E-6	0.002059219869080927E0	0.2402869355195436E0	-4.16169	22.92868240645112E0	95.4220934104269E0	0.001970062045756951E0	0.4496807338157794E0
ENSMUSG00000037570	ENSMUST00000230444	Mcrs1	Mcrs1-209	3.5138365823121E-4	0.06771665070770032E0	2.655657227032363E0	2.655657227032363E0	12.70394350454896E0	4.783728628541919E0	0.002060168915167486E0	0.45434918506628E0
ENSMUSG00000057948	ENSMUST00000174822	Unc13d	Unc13d-209	6.312291428414512E-6	0.006812224909544942E0	5.618232585356004E0	5.618232585356004E0	30.4647286479779E0	5.422475517903017E0	0.00215314581917064E0	0.45434918506628E0
ENSMUSG00000079036	ENSMUST00000161712	Alkbh1	Alkbh1-207	9.028810673392042E-4	0.1127765333185728E0	1.624716360315205E0	1.624716360315205E0	25.71353811956374E0	15.82647823806928E0	0.002171975712856866E0	0.45434918506628E0
ENSMUSG00000079036	ENSMUST00000176758	Alkbh1	Alkbh1-211	0.01705232282477113E0	0.4989931342866867E0	1.452139079969149E0	1.452139079969149E0	20.6645064073677E0	14.23039066465088E0	0.002171975712856866E0	0.45434918506628E0
ENSMUSG00000045160	ENSMUST00000148875	Bola3	Bola3-208	2.733087766537382E-5	0.01599714164388533E0	107582.5625645764E0	107582.5625645764E0	62923.60247537493E0	0.5848866300949567E0	0.00221800202998935E0	0.45434918506628E0
ENSMUSG00000025949	ENSMUST00000185317	Pikfyve	Pikfyve-204	4.895984385160475E-5	0.02063963417369213E0	0.443069571520167E0	-2.25698	25425.61854957221E0	57385.16066977289E0	0.002446835763619138E0	0.4886942728888324E0
ENSMUSG00000034973	ENSMUST00000189564	Dop1a	Dop1a-213	1.020297002860156E-4	0.03238542722019649E0	0.5318177468389241E0	-1.88034	1.465813265889381E0	2.756232326961708E0	0.002611593069429213E0	0.5088784641870726E0
ENSMUSG00000056413	ENSMUST00000110865	Adap1	Adap1-201	0.001234100449422831E0	0.1318165805388507E0	2.722882079488067E0	2.722882079488067E0	34.22247702643969E0	12.56847561789158E0	0.002902492243803424E0	0.5420184773616952E0
ENSMUSG00000030823	ENSMUST00000049052	9130019O22Rik	9130019O22Rik-201	0.004286338371111796E0	0.2530534119312828E0	1.30290572125649E0	1.30290572125649E0	386.3243323663174E0	296.509813460452E0	0.002917360686763411E0	0.5420184773616952E0
ENSMUSG00000025494	ENSMUST00000209294	Sigirr	Sigirr-203	1.434556134190958E-4	0.03949420867395107E0	2.261843601001777E0	2.261843601001777E0	24.69950442987206E0	10.92007617986167E0	0.003094965403256197E0	0.5619472410594036E0
ENSMUSG00000034118	ENSMUST00000040721	Tpst1	Tpst1-201	0.001482313367625899E0	0.1464938265880833E0	0.2552113135212966E0	-3.91832	26.80682130286917E0	105.0377466931231E0	0.00317868279610983E0	0.5641635089564572E0
ENSMUSG00000040713	ENSMUST00000140769	Creg1	Creg1-203	1.293312919460337E-4	0.03667156690495964E0	0.3248691220992055E0	-3.07816	1.957351984841353E0	6.025047785993138E0	0.0032484067357613E0	0.5641635089564572E0
ENSMUSG00000036197	ENSMUST00000057896	Gxylt1	Gxylt1-202	1.189991899887054E-4	0.03546788279140402E0	1.917761559955023E0	1.917761559955023E0	57.25939415377798E0	29.85741050890647E0	0.003357697494327453E0	0.5707371336634472E0
ENSMUSG00000023259	ENSMUST00000192507	Slc26a6	Slc26a6-202	0.001275274158369228E0	0.1334099264760374E0	4.118386605448362E0	4.118386605448362E0	4.269448394833383E0	1.036679846711131E0	0.003647123953050093E0	0.5767752284657485E0
ENSMUSG00000017686	ENSMUST00000134894	Rhot1	Rhot1-206	0.002901014389587889E0	0.2078538118096418E0	0.6015603421263288E0	-1.66234	14.92829216011404E0	24.81595130980073E0	0.003898727690828424E0	0.5767752284657485E0
ENSMUSG00000017686	ENSMUST00000236882	Rhot1	Rhot1-210	0.01160135951033938E0	0.4180894434190381E0	0.6572378369804756E0	-1.52152	3.567989659786278E0	5.428764838279193E0	0.003898727690828424E0	0.5767752284657485E0
ENSMUSG00000017686	ENSMUST00000055056	Rhot1	Rhot1-202	0.04952225735613146E0	0.7918773148111872E0	1.465257572745743E0	1.465257572745743E0	37.1294768358942E0	25.33989758968954E0	0.003898727690828424E0	0.5767752284657485E0
ENSMUSG00000059486	ENSMUST00000114321	Kbtbd2	Kbtbd2-201	0.006484805604986016E0	0.3147672281644802E0	0.8278213998904338E0	-1.20799	293.6208972394879E0	354.6911172849E0	0.004032016504878074E0	0.5767752284657485E0
ENSMUSG00000031740	ENSMUST00000034187	Mmp2	Mmp2-201	1.474658789287438E-6	0.002486643383435943E0	0.1823655166337454E0	-5.48349	201.3069021534725E0	1103.86495138644E0	0.00413323843298667E0	0.5767752284657485E0
ENSMUSG00000031740	ENSMUST00000211691	Mmp2	Mmp2-204	0.04279520479106986E0	0.7527687162211253E0	0.6263362456450097E0	-1.59659	0.9549019795422851E0	1.5245836181154E0	0.00413323843298667E0	0.5767752284657485E0
ENSMUSG00000044950	ENSMUST00000061070	Pwwp2a	Pwwp2a-201	3.703161561424473E-5	0.01752829805740917E0	0.3426517640809846E0	-2.91841	4.262570925273849E0	12.43995032888961E0	0.004135424751037501E0	0.5767752284657485E0
ENSMUSG00000019338	ENSMUST00000137799	Zfp687	Zfp687-205	5.731708201344562E-4	0.0909293684986801E0	0.5246036004771969E0	-1.9062	7.15105140935799E0	13.63134260392638E0	0.004294044600287664E0	0.5767752284657485E0
ENSMUSG00000054309	ENSMUST00000221042	Cpsf3	Cpsf3-204	7.992928082208987E-4	0.1031814352430615E0	1.465893253939146E0	1.465893253939146E0	32.04318641270277E0	21.85915401861382E0	0.004409615265608847E0	0.5767752284657485E0
ENSMUSG00000038533	ENSMUST00000109725	Cbfa2t2	Cbfa2t2-204	3.182655125084028E-4	0.0631975195457599E0	0.5321792187214925E0	-1.87907	95.86658724318085E0	180.139666996939E0	0.00450713602601743E0	0.5767752284657485E0
ENSMUSG00000048661	ENSMUST00000119093	Lemd3	Lemd3-201	7.092110036388089E-4	0.09753194079165857E0	1.990968945530445E0	1.990968945530445E0	31.65033647963008E0	15.89695135661577E0	0.004542656094726523E0	0.5767752284657485E0
ENSMUSG00000016194	ENSMUST00000161737	Hsd11b1	Hsd11b1-205	1.144859082142843E-6	0.002059219869080927E0	6.629798587199098E0	6.629798587199098E0	247.2802434458251E0	37.29830404249038E0	0.004662314759921704E0	0.5767752284657485E0
ENSMUSG00000016194	ENSMUST00000160929	Hsd11b1	Hsd11b1-203	5.79683149806263E-4	0.0909293684986801E0	2.843905247690273E0	2.843905247690273E0	57.65937463737626E0	20.27471719889589E0	0.004662314759921704E0	0.5767752284657485E0
ENSMUSG00000050188	ENSMUST00000179323	Lsm10	Lsm10-203	6.566610635070589E-4	0.09681265296951065E0	0.4640434263857628E0	-2.15497	6.92046521262796E0	14.91339995165652E0	0.004685164839738661E0	0.5767752284657485E0
ENSMUSG00000044477	ENSMUST00000234238	Zfand3	Zfand3-206	1.144951968577579E-5	0.01030301722255135E0	0.4579551847152921E0	-2.18362	10.20486299538041E0	22.28354069563534E0	0.004695731214581386E0	0.5767752284657485E0
ENSMUSG00000049658	ENSMUST00000099262	Bdp1	Bdp1-202	2.803902357545977E-4	0.05956636661936256E0	0.5567191607148524E0	-1.79624	10.27016610656673E0	18.44766056440267E0	0.004714432606776847E0	0.5767752284657485E0
ENSMUSG00000029165	ENSMUST00000201225	Agbl5	Agbl5-209	4.945041108530426E-6	0.006064418595825041E0	0.4117936422251042E0	-2.4284	13.18192589051689E0	32.01099905110017E0	0.004777425374513759E0	0.5767752284657485E0
ENSMUSG00000040139	ENSMUST00000135335	9430038I01Rik	9430038I01Rik-204	0.01080357989653159E0	0.4045413294668949E0	2.207621105519935E0	2.207621105519935E0	381.0169445071325E0	172.5916388253573E0	0.004972790424726184E0	0.5767752284657485E0
ENSMUSG00000040139	ENSMUST00000120340	9430038I01Rik	9430038I01Rik-203	0.02780069524375668E0	0.6308349517885241E0	0.5396101922444543E0	-1.85319	16.98229290470613E0	31.47140871092518E0	0.004972790424726184E0	0.5767752284657485E0
ENSMUSG00000036768	ENSMUST00000214652	Kif15	Kif15-206	1.220477144888244E-4	0.03546788279140402E0	0.05019487489826095E0	-19.9224	6348.40433262958E0	126475.1500127661E0	0.00499041897231455E0	0.5767752284657485E0
ENSMUSG00000102059	ENSMUST00000245223	Gm20257	Gm20257-203	1.581679821873383E-4	0.04183698195504301E0	0.1756373766962987E0	-5.69355	9.437856510032333E0	53.73489793320979E0	0.005027808007217535E0	0.5767752284657485E0
ENSMUSG00000002058	ENSMUST00000108295	Unc119	Unc119-203	4.680257202975145E-4	0.08313485905025021E0	0.3739069904776184E0	-2.67446	2.054333861906679E0	5.494237642581997E0	0.005044321533157037E0	0.5767752284657485E0
ENSMUSG00000002058	ENSMUST00000100755	Unc119	Unc119-202	0.009807692772726952E0	0.3857311239186197E0	0.411825440101712E0	-2.42821	93.51151271893212E0	227.0658964046437E0	0.005044321533157037E0	0.5767752284657485E0
ENSMUSG00000025209	ENSMUST00000236685	Twnk	Twnk-202	0.001805642024082192E0	0.165495178031768E0	1.333134916055088E0	1.333134916055088E0	25.2743758141952E0	18.95860314647314E0	0.005059082783226911E0	0.5767752284657485E0
ENSMUSG00000025507	ENSMUST00000026580	Pidd1	Pidd1-201	3.45368993552063E-4	0.06771665070770032E0	2.893271528555683E0	2.893271528555683E0	38.4219513053047E0	13.27975992785056E0	0.005102328302131639E0	0.5767752284657485E0
ENSMUSG00000029267	ENSMUST00000124195	Mtf2	Mtf2-203	6.3013281145068E-5	0.02500144596020492E0	2.687189740384423E0	2.687189740384423E0	5.946340389943543E0	2.212847236121434E0	0.005113183850988162E0	0.5767752284657485E0
ENSMUSG00000029267	ENSMUST00000141592	Mtf2	Mtf2-209	0.04170722242335816E0	0.747683911312877E0	0.4456056116698301E0	-2.24414	8.408425607964546E0	18.86965825330481E0	0.005113183850988162E0	0.5767752284657485E0
ENSMUSG00000053253	ENSMUST00000149358	Ndfip2	Ndfip2-203	6.863287778926898E-5	0.02563650135060022E0	0.4765253315720124E0	-2.09852	25.59135290798145E0	53.70407659873604E0	0.005139925340432357E0	0.5767752284657485E0
ENSMUSG00000035125	ENSMUST00000152996	Gcfc2	Gcfc2-206	5.669682877080958E-4	0.0909293684986801E0	2.179764989166338E0	2.179764989166338E0	3.191498299282543E0	1.464147885274159E0	0.005262232396301744E0	0.5767752284657485E0
ENSMUSG00000024735	ENSMUST00000191092	Prpf19	Prpf19-207	1.078347665494983E-4	0.03383002327331935E0	0.7142242771976351E0	-1.40012	12.71046334662429E0	17.79617936888911E0	0.005267836105385533E0	0.5767752284657485E0
ENSMUSG00000024242	ENSMUST00000112389	Map4k3	Map4k3-202	0.002717510114946254E0	0.2019305733376399E0	0.6099703925437036E0	-1.63942	189.7497160182736E0	311.0802070687034E0	0.005461533462574026E0	0.5767752284657485E0
ENSMUSG00000024242	ENSMUST00000025089	Map4k3	Map4k3-201	0.0359016427284013E0	0.7127493162709839E0	0.7371711895128289E0	-1.35654	524.9548491718774E0	712.1206805691932E0	0.005461533462574026E0	0.5767752284657485E0
ENSMUSG00000023156	ENSMUST00000180369	Rpp14	Rpp14-202	1.598151723000204E-4	0.04186226552091796E0	0.3544082646567344E0	-2.8216	5.717463713191364E0	16.13242207748476E0	0.005517133455265125E0	0.5767752284657485E0
ENSMUSG00000051735	ENSMUST00000209035	Rinl	Rinl-206	2.36616518997489E-4	0.05503373864269184E0	3.713623727649528E0	3.713623727649528E0	15.7457007698567E0	4.239982810488627E0	0.005528511144782862E0	0.5767752284657485E0
ENSMUSG00000038712	ENSMUST00000168223	Mindy1	Mindy1-212	0.003348212181572629E0	0.2300411227684421E0	1.565510887333813E0	1.565510887333813E0	57.37948084952014E0	36.65224005387908E0	0.005581663697253126E0	0.5767752284657485E0
ENSMUSG00000037447	ENSMUST00000097778	Arid5a	Arid5a-201	1.075572826345066E-6	0.002059219869080927E0	2.507378218834698E0	2.507378218834698E0	111.0040244814629E0	44.27095347946823E0	0.005686239941368631E0	0.5767752284657485E0
ENSMUSG00000037447	ENSMUST00000115031	Arid5a	Arid5a-203	0.04301113309365897E0	0.7527687162211253E0	1.478206146215996E0	1.478206146215996E0	40.45405119818901E0	27.36698890188342E0	0.005686239941368631E0	0.5767752284657485E0
ENSMUSG00000001098	ENSMUST00000134532	Kctd10	Kctd10-206	6.605877261744594E-5	0.02510233359462946E0	3.561291871579257E0	3.561291871579257E0	122.413068147411E0	34.37321976452517E0	0.005743374814645027E0	0.5767752284657485E0
ENSMUSG00000032567	ENSMUST00000123807	Aste1	Aste1-202	6.314635524036952E-4	0.09482157481734935E0	0.1543027706463906E0	-6.48077	2.25792271531995E0	14.63306657334326E0	0.005775256175121441E0	0.5767752284657485E0
ENSMUSG00000052752	ENSMUST00000070777	Traf7	Traf7-201	1.330735884378628E-4	0.03701366408302616E0	0.5236357522453114E0	-1.90972	2.359578053703785E0	4.506143905541379E0	0.005798748293657422E0	0.5767752284657485E0
ENSMUSG00000039048	ENSMUST00000151658	Foxred1	Foxred1-211	3.479358901832969E-5	0.0170461432977622E0	0.4330274631940552E0	-2.30932	1.833334939187836E0	4.233761354683992E0	0.005858750994536969E0	0.5767752284657485E0
ENSMUSG00000026193	ENSMUST00000188674	Fn1	Fn1-213	7.30308625773618E-5	0.02627163563116295E0	3.437522936624911E0	3.437522936624911E0	515.8610191158223E0	150.0676587840644E0	0.005918516234538238E0	0.5767752284657485E0
ENSMUSG00000026193	ENSMUST00000187938	Fn1	Fn1-211	8.224031369622134E-5	0.02881615147433833E0	3.749438197942314E0	3.749438197942314E0	2396.412792918405E0	639.1391633641415E0	0.005918516234538238E0	0.5767752284657485E0
ENSMUSG00000026193	ENSMUST00000188894	Fn1	Fn1-214	2.848023293464216E-4	0.06003099098255042E0	3.313317634326883E0	3.313317634326883E0	19173.65272086503E0	5786.844135382828E0	0.005918516234538238E0	0.5767752284657485E0
ENSMUSG00000026193	ENSMUST00000185408	Fn1	Fn1-202	0.01616826434448874E0	0.4836139379316033E0	2.000973612954608E0	2.000973612954608E0	286.2836687474064E0	143.0721859068817E0	0.005918516234538238E0	0.5767752284657485E0
ENSMUSG00000018565	ENSMUST00000142788	Elp5	Elp5-206	4.341038572673006E-5	0.01920020011323241E0	0.3185448206621639E0	-3.13928	13.92386522892493E0	43.71085111345142E0	0.006034739102443423E0	0.5767752284657485E0
ENSMUSG00000029640	ENSMUST00000138202	Usp12	Usp12-203	0.002020951389610636E0	0.1741443203147464E0	0.6338378193295684E0	-1.57769	22.90358224158831E0	36.1347675116865E0	0.006051846999089124E0	0.5767752284657485E0
ENSMUSG00000025280	ENSMUST00000223718	Polr3a	Polr3a-202	7.426763785593847E-4	0.09968860046533433E0	1.381268926633208E0	1.381268926633208E0	96.86695718572969E0	70.12896280946484E0	0.00612416651472551E0	0.5767752284657485E0
ENSMUSG00000016503	ENSMUST00000132102	Gtf3a	Gtf3a-201	7.249764834907348E-4	0.09829078153055287E0	1.520175881224046E0	1.520175881224046E0	40.75300299875028E0	26.80808418426949E0	0.006136674730202606E0	0.5767752284657485E0
ENSMUSG00000037243	ENSMUST00000049353	Zfp692	Zfp692-201	0.02899493527293013E0	0.6459812994745293E0	1.345312610857217E0	1.345312610857217E0	91.63049289833478E0	68.11092987521238E0	0.006347696154889984E0	0.5830342343663494E0
ENSMUSG00000029017	ENSMUST00000152440	Pmpcb	Pmpcb-208	2.385628127032118E-5	0.01532482068269679E0	0.3863746526781179E0	-2.58816	0.7885825534480233E0	2.040979003104994E0	0.006349227486528025E0	0.5830342343663494E0
ENSMUSG00000026239	ENSMUST00000146220	Pde6d	Pde6d-203	1.577718359594479E-5	0.01182412259496085E0	0.4301956778716757E0	-2.32452	1.844992972127841E0	4.288729680538978E0	0.006467845346046839E0	0.5871774598814569E0
ENSMUSG00000002968	ENSMUST00000003049	Med25	Med25-201	1.453278277109717E-5	0.01120269940469148E0	0.4002521473072224E0	-2.49843	8.136834733945307E0	20.32927190694045E0	0.006557133139510151E0	0.5885947938376022E0
ENSMUSG00000051278	ENSMUST00000196141	Zgrf1	Zgrf1-203	4.735377110758387E-5	0.02060652813681633E0	0.32738587150111E0	-3.0545	4.973014470885232E0	15.19007050635162E0	0.006739875233361636E0	0.5921630935806831E0
ENSMUSG00000051278	ENSMUST00000200490	Zgrf1	Zgrf1-207	0.01412109804692633E0	0.4567127348348501E0	0.611130067004732E0	-1.63631	16.71565252749417E0	27.35203752847713E0	0.006739875233361636E0	0.5921630935806831E0
ENSMUSG00000038007	ENSMUST00000045224	Acer2	Acer2-201	1.846872855084814E-6	0.002931095860599311E0	5.322390540352137E0	5.322390540352137E0	932.598822368139E0	175.2217946611706E0	0.006798057551644813E0	0.5921630935806831E0
ENSMUSG00000038007	ENSMUST00000084433	Acer2	Acer2-202	0.003158241055782338E0	0.2207495950388795E0	2.569370651918859E0	2.569370651918859E0	89.08060472540404E0	34.67020402793065E0	0.006798057551644813E0	0.5921630935806831E0
ENSMUSG00000060397	ENSMUST00000081891	Zfp128	Zfp128-201	0.002191766678750407E0	0.1799654509726337E0	1.821627699513034E0	1.821627699513034E0	39.27785838675238E0	21.56195714264354E0	0.006819252047743503E0	0.5921630935806831E0
ENSMUSG00000084957	ENSMUST00000236370	Bbip1	Bbip1-206	0.00632414771768672E0	0.3124444860857581E0	1.350380453205867E0	1.350380453205867E0	56.75721824158541E0	42.03053895429328E0	0.006908725600246035E0	0.5934818152727481E0
ENSMUSG00000031629	ENSMUST00000135432	Cenpu	Cenpu-205	0.001472130186916294E0	0.1460223251580942E0	2.643337802709407E0	2.643337802709407E0	5.63726874260162E0	2.132632740629461E0	0.007107018277303145E0	0.6040209469933493E0
ENSMUSG00000090862	ENSMUST00000205906	Rps13	Rps13-205	7.959383653219044E-4	0.1031814352430615E0	1.832547910777908E0	1.832547910777908E0	58.20551120854918E0	31.76206791987295E0	0.007249877085728148E0	0.6096765056619176E0
ENSMUSG00000036769	ENSMUST00000101670	Wdr44	Wdr44-202	0.006463416366582052E0	0.3147672281644802E0	0.5823706643641596E0	-1.71712	104.1525901627221E0	178.842439250331E0	0.008512839752598981E0	0.7084278831615965E0
ENSMUSG00000029735	ENSMUST00000203649	Tpk1	Tpk1-206	3.18564220097233E-4	0.0631975195457599E0	0.294840467391555E0	-3.39166	1.115608554617211E0	3.783770133343523E0	0.008804285512701527E0	0.7251282160925E0
ENSMUSG00000025733	ENSMUST00000177122	Rhot2	Rhot2-214	0.00169139436683196E0	0.1590028572025306E0	0.817121807037498E0	-1.22381	28.37450562794284E0	34.72493988480804E0	0.008914759233701285E0	0.7260439391338854E0
ENSMUSG00000020776	ENSMUST00000139020	Fbf1	Fbf1-209	1.443120338604962E-5	0.01120269940469148E0	3.993110279123741E-4	-2504.31	873.9870071699843E0	2188737.465477097E0	0.008997164848448449E0	0.7260439391338854E0
ENSMUSG00000023104	ENSMUST00000201258	Rfc2	Rfc2-203	0.008315452422828915E0	0.3500014139905213E0	1.297361712118172E0	1.297361712118172E0	4.763840528917825E0	3.671944750966958E0	0.009135372898464555E0	0.7298249408583334E0
ENSMUSG00000023104	ENSMUST00000200767	Rfc2	Rfc2-202	0.01933161496702967E0	0.5311272625361104E0	0.7967822792850573E0	-1.25505	22.15168254322253E0	27.80142470424789E0	0.009135372898464555E0	0.7298249408583334E0
ENSMUSG00000031534	ENSMUST00000163774	Smim19	Smim19-202	2.354137091524527E-4	0.05503373864269184E0	0.4277402487564547E0	-2.33787	17.32482120502578E0	40.50313538506902E0	0.009255250683579404E0	0.7320811654565926E0
ENSMUSG00000030649	ENSMUST00000178851	Anapc15	Anapc15-213	7.590148094130675E-4	0.09989375394129055E0	0.4291227448048924E0	-2.33034	40.44010845153763E0	94.23902354540627E0	0.009524037449013987E0	0.7459562272565955E0
ENSMUSG00000030649	ENSMUST00000098237	Anapc15	Anapc15-203	0.04001875848186574E0	0.7344912815138707E0	1.639513830771606E0	1.639513830771606E0	3.658546005819503E0	2.231482246232517E0	0.009524037449013987E0	0.7459562272565955E0
ENSMUSG00000032624	ENSMUST00000049503	Eml4	Eml4-201	1.250099202887034E-4	0.03588050690839594E0	3.531550415505569E0	3.531550415505569E0	8.622125679424919E0	2.441456206194523E0	0.009888129932320789E0	0.7669540779544736E0
ENSMUSG00000032624	ENSMUST00000112363	Eml4	Eml4-203	3.00439739604403E-4	0.06195523800478062E0	3.960532320073337E0	3.960532320073337E0	3.079681706141791E0	0.7775928731935622E0	0.009888129932320789E0	0.7669540779544736E0
ENSMUSG00000035632	ENSMUST00000135977	Cnot3	Cnot3-204	0.001125520620591301E0	0.1285686591568832E0	1.563701014865619E0	1.563701014865619E0	37.8654505593563E0	24.21527529839864E0	0.0103646393153419E0	0.7893093249084233E0
ENSMUSG00000004187	ENSMUST00000004294	Kifc2	Kifc2-201	0.00114846825244982E0	0.1291069727129006E0	0.4519345111773574E0	-2.21271	3.698811094584443E0	8.18439619702528E0	0.01037394906939347E0	0.7893093249084233E0
ENSMUSG00000033760	ENSMUST00000236797	Rbm4b	Rbm4b-209	4.30309486008182E-5	0.01920020011323241E0	0.3126245155918575E0	-3.19873	1.589895650027756E0	5.085639707486735E0	0.01052862921462442E0	0.7935209320342875E0
ENSMUSG00000063787	ENSMUST00000224633	Chchd1	Chchd1-203	0.004200886755105286E0	0.2523453358141045E0	1.628669650573118E0	1.628669650573118E0	11.40752905925722E0	7.004200670923652E0	0.0107255916757776E0	0.798106275327318E0
ENSMUSG00000050079	ENSMUST00000212729	Rspry1	Rspry1-207	0.001242979220976646E0	0.1318165805388507E0	0.4782060900414681E0	-2.09115	14.8052737467774E0	30.96002760126612E0	0.01078926996311808E0	0.798106275327318E0
ENSMUSG00000032558	ENSMUST00000193439	Nphp3	Nphp3-204	0.006240025954979443E0	0.3111939006753149E0	1.387519059996285E0	1.387519059996285E0	19.4838697325431E0	14.0422357387979E0	0.01121092554080523E0	0.81751610030872E0
ENSMUSG00000032359	ENSMUST00000123320	Ctsh	Ctsh-202	7.810076933982839E-4	0.1017951090236024E0	1.569492403523274E0	1.569492403523274E0	173.1475611534881E0	110.3207385807016E0	0.0113024099396235E0	0.81751610030872E0
ENSMUSG00000032359	ENSMUST00000127842	Ctsh	Ctsh-203	0.03728200437584814E0	0.7195053491132924E0	1.281850254678736E0	1.281850254678736E0	136.612310985863E0	106.5743135652779E0	0.0113024099396235E0	0.81751610030872E0
ENSMUSG00000057335	ENSMUST00000192927	Cep170	Cep170-204	9.363302667450682E-5	0.03130548279587823E0	0.3895084678903479E0	-2.56734	4.692089095538165E0	12.04617994815726E0	0.01143143219135217E0	0.81751610030872E0
ENSMUSG00000002395	ENSMUST00000140236	Use1	Use1-208	6.510719478617939E-5	0.02509417307615885E0	0.477573264339471E0	-2.09392	14.97502475985102E0	31.35649727076515E0	0.01146098425767639E0	0.81751610030872E0
ENSMUSG00000002395	ENSMUST00000143657	Use1	Use1-210	0.0231745624001324E0	0.5752161751260337E0	1.616456145741607E0	1.616456145741607E0	9.497317251155614E0	5.875394316248759E0	0.01146098425767639E0	0.81751610030872E0
ENSMUSG00000059820	ENSMUST00000171462	Nkapd1	Nkapd1-205	0.009901965087975157E0	0.3871811856138692E0	0.7149987160748517E0	-1.3986	65.54355121290541E0	91.66946700648873E0	0.01179455235455161E0	0.8194675529190236E0
ENSMUSG00000024970	ENSMUST00000237653	Spindoc	Spindoc-204	5.733348139159291E-4	0.0909293684986801E0	0.01736859231649323E0	-57.5752	690.4204930698179E0	39751.0909628637E0	0.01180596978255632E0	0.8194675529190236E0
ENSMUSG00000024943	ENSMUST00000226111	Smc5	Smc5-206	2.619721334475621E-5	0.01599714164388533E0	0.5525371560846829E0	-1.80983	1.148749670372553E0	2.079045106238055E0	0.0119457468294455E0	0.8194675529190236E0
ENSMUSG00000012535	ENSMUST00000115251	Tnpo3	Tnpo3-202	9.352986385945225E-4	0.1145236692771666E0	0.5905672091979782E0	-1.69329	122.5317175632313E0	207.4814105064111E0	0.01197873386193002E0	0.8194675529190236E0
ENSMUSG00000041420	ENSMUST00000176506	Meis3	Meis3-205	5.825321979626979E-5	0.02345778910602028E0	2.469036971866631E0	2.469036971866631E0	161.9950490510124E0	65.6106210222286E0	0.01200121463155912E0	0.8194675529190236E0
ENSMUSG00000024069	ENSMUST00000234515	Slc30a6	Slc30a6-208	1.30484448586958E-4	0.03667156690495964E0	0.2418981463870565E0	-4.13397	1.945770067866562E0	8.043757659693568E0	0.01214778279141706E0	0.822446073903652E0
ENSMUSG00000035168	ENSMUST00000147650	Tanc1	Tanc1-210	7.576524940864565E-4	0.09989375394129055E0	0.6177579310000058E0	-1.61876	31.08562276055272E0	50.32007069538122E0	0.01234916485686129E0	0.8290544373232344E0
ENSMUSG00000023074	ENSMUST00000023836	Mospd1	Mospd1-201	5.784500243856515E-4	0.0909293684986801E0	2.408092202953706E0	2.408092202953706E0	35.06953814025576E0	14.56320405723682E0	0.01260482282725379E0	0.8391660797244211E0
ENSMUSG00000032307	ENSMUST00000121677	Ube2q2	Ube2q2-202	6.649605659113661E-4	0.0969930253492871E0	0.5065729304230534E0	-1.97405	121609.6279293088E0	240063.4156028613E0	0.01279433281970877E0	0.8409437434582214E0
ENSMUSG00000036854	ENSMUST00000044048	Hspb6	Hspb6-201	0.006983539996774956E0	0.3220784771162193E0	0.5359395394728699E0	-1.86588	27.68734963957603E0	51.66133043068304E0	0.01290518812296678E0	0.8409437434582214E0
ENSMUSG00000024581	ENSMUST00000237157	Napg	Napg-215	8.455494901982896E-4	0.1076081379507069E0	0.1416521707268115E0	-7.05955	6.835840859774862E0	48.2579322625304E0	0.01296701070408684E0	0.8409437434582214E0
ENSMUSG00000022820	ENSMUST00000135019	Ndufb4	Ndufb4-202	0.008889934811598428E0	0.3628599715838511E0	0.747572392564851E0	-1.33766	50.32775757237849E0	67.32158393344176E0	0.01314225419527838E0	0.8409437434582214E0
ENSMUSG00000054604	ENSMUST00000136532	Cggbp1	Cggbp1-202	0.003101740432018119E0	0.2173635243009061E0	0.7764157277489743E0	-1.28797	173.507525838625E0	223.4724512107287E0	0.0132740446101515E0	0.8409437434582214E0
ENSMUSG00000010047	ENSMUST00000195752	Hyal2	Hyal2-207	5.172049764960434E-4	0.08823277829095502E0	1.695054838838655E0	1.695054838838655E0	51.02777252013203E0	30.10390658221598E0	0.01332165377128751E0	0.8409437434582214E0
ENSMUSG00000078570	ENSMUST00000163946	1110065P20Rik	1110065P20Rik-204	0.002540791051660782E0	0.1947458595846815E0	0.4244638498321304E0	-2.35591	18.78690383590825E0	44.26031532093536E0	0.01336836342711154E0	0.8409437434582214E0
ENSMUSG00000031826	ENSMUST00000144458	Usp10	Usp10-210	0.00249440609294008E0	0.1928340297636773E0	0.5927487312159905E0	-1.68706	54.21104735520998E0	91.45704495056293E0	0.01370912201198493E0	0.8513497899135912E0
ENSMUSG00000020669	ENSMUST00000128814	Sh3yl1	Sh3yl1-203	4.275690442896977E-4	0.07847491710840847E0	0.4825869311856368E0	-2.07217	6.178920633324243E0	12.80374629736377E0	0.01374691737374556E0	0.8513497899135912E0
ENSMUSG00000025534	ENSMUST00000201801	Gusb	Gusb-206	0.002009906277728922E0	0.1738053569651485E0	0.5535615370944423E0	-1.80648	11.46988260610619E0	20.72015817123025E0	0.01392166986043332E0	0.855540157807706E0
ENSMUSG00000090935	ENSMUST00000019829	Synj2bp	Synj2bp-201	0.001891459293831697E0	0.1678670123275631E0	1.384480818935929E0	1.384480818935929E0	31.12739620188654E0	22.48308230504063E0	0.01404961145462571E0	0.8568118008473651E0
ENSMUSG00000050697	ENSMUST00000228218	Prkaa1	Prkaa1-202	0.01377147392690732E0	0.4514633858419921E0	0.8432855579045422E0	-1.18584	670.0232323231329E0	794.5389625645383E0	0.014377096851313E0	0.8701411117056029E0
ENSMUSG00000019878	ENSMUST00000220042	Hsf2	Hsf2-204	0.002597269685927372E0	0.196838022826743E0	0.6887607809328999E0	-1.45188	49.56764258999095E0	71.9664126677676E0	0.01473415988421087E0	0.8850466414658693E0
ENSMUSG00000018666	ENSMUST00000018810	Cbx1	Cbx1-201	0.01415771367842003E0	0.4569080323490102E0	1.147739158423907E0	1.147739158423907E0	113.5674509334827E0	98.94883353935165E0	0.01508292622051934E0	0.8968442851567014E0
ENSMUSG00000086841	ENSMUST00000247296	2410006H16Rik	2410006H16Rik-213	1.11656357696387E-5	0.01030301722255135E0	0.3081484438168006E0	-3.24519	2.414312180083339E0	7.834899797575119E0	0.01515508555465699E0	0.8968442851567014E0
ENSMUSG00000044098	ENSMUST00000051139	Rsbn1	Rsbn1-201	0.001338247556237975E0	0.1378088514019105E0	0.6981257058259563E0	-1.43241	88.80918419608452E0	127.2108782916307E0	0.0156592585120829E0	0.9058608851630647E0
ENSMUSG00000028948	ENSMUST00000103197	Nol9	Nol9-202	6.48427326601062E-4	0.09665507884915277E0	1.990282795696597E0	1.990282795696597E0	128.6076630347521E0	64.61778361990989E0	0.01567778324652866E0	0.9058608851630647E0
ENSMUSG00000022400	ENSMUST00000229991	Rbx1	Rbx1-203	0.004954009941381733E0	0.2790379712285577E0	1.358487423989742E0	1.358487423989742E0	12.90013324560829E0	9.495953380062872E0	0.01589355378132818E0	0.9058608851630647E0
ENSMUSG00000017778	ENSMUST00000017922	Cox7c	Cox7c-201	0.002112346476288601E0	0.1766258864888618E0	0.7498415359305319E0	-1.33362	5.465029340133356E0	7.288245686938922E0	0.01600309659526198E0	0.9058608851630647E0
ENSMUSG00000063160	ENSMUST00000134215	Numbl	Numbl-203	0.03478904254179714E0	0.7000008252779713E0	0.3054001089792822E0	-3.27439	15.45586998938113E0	50.60859356284521E0	0.01603518698882536E0	0.9058608851630647E0
ENSMUSG00000063160	ENSMUST00000079258	Numbl	Numbl-201	0.03960297755922617E0	0.7313624549782519E0	1.623863405135119E0	1.623863405135119E0	20.4870323860653E0	12.61622887816763E0	0.01603518698882536E0	0.9058608851630647E0
ENSMUSG00000029475	ENSMUST00000118027	Kdm2b	Kdm2b-204	0.0255833375422874E0	0.6058384953103447E0	0.7124652533579227E0	-1.40358	8.879646094737609E0	12.46326898453913E0	0.01623510911222577E0	0.9058608851630647E0
ENSMUSG00000029475	ENSMUST00000046073	Kdm2b	Kdm2b-202	0.02624968591688276E0	0.6142582089328479E0	0.7109177483956398E0	-1.40663	924.2432770725313E0	1300.070618799872E0	0.01623510911222577E0	0.9058608851630647E0
ENSMUSG00000027573	ENSMUST00000078687	Gid8	Gid8-202	0.005019543986794591E0	0.2809694953604109E0	1.465181949445104E0	1.465181949445104E0	27.13422244292656E0	18.51935348589495E0	0.01626033539864442E0	0.9058608851630647E0
ENSMUSG00000030316	ENSMUST00000137654	Tamm41	Tamm41-203	2.564532065193108E-4	0.05625290660073987E0	0.566009270839081E0	-1.76676	2.20539693304087E0	3.896397191112218E0	0.01633713945558252E0	0.9058608851630647E0
ENSMUSG00000027680	ENSMUST00000001620	Fxr1	Fxr1-201	0.0078135713798855E0	0.3405656798534908E0	0.6254630350887748E0	-1.59882	33.78418418121888E0	54.01467758430158E0	0.01643330281296552E0	0.9058608851630647E0
ENSMUSG00000027680	ENSMUST00000200086	Fxr1	Fxr1-207	0.008658709054157722E0	0.3579087696951185E0	1.865920438849489E0	1.865920438849489E0	23.85430520646315E0	12.78420275045141E0	0.01643330281296552E0	0.9058608851630647E0
ENSMUSG00000047921	ENSMUST00000240671	Trappc9	Trappc9-208	8.834300591641558E-5	0.03055761922596016E0	0.3804096303601891E0	-2.62875	2.203315762249986E0	5.791955792927183E0	0.01644133537972767E0	0.9058608851630647E0
ENSMUSG00000117698	ENSMUST00000236819	BC037704	BC037704-201	0.04191503422163637E0	0.7478739580927015E0	0.5350853109996715E0	-1.86886	20.86052204083354E0	38.98541337616041E0	0.01658039029745998E0	0.9072653293589574E0
ENSMUSG00000062762	ENSMUST00000163192	Ei24	Ei24-202	9.193286428309832E-5	0.03130548279587823E0	0.5023204936471275E0	-1.99076	28.07481301297298E0	55.89024013162225E0	0.0168394814815758E0	0.9151742690905377E0
ENSMUSG00000042570	ENSMUST00000062855	Mier2	Mier2-201	7.491627937105588E-4	0.09989375394129055E0	0.5024357733060791E0	-1.9903	7.095911604175853E0	14.12302224717007E0	0.01732028886289171E0	0.9349445116597426E0
ENSMUSG00000052419	ENSMUST00000185361	Smim30	Smim30-204	2.928689829280426E-4	0.06125275317363247E0	0.4594406473108489E0	-2.17656	2.678887741856784E0	5.83075911445053E0	0.01762055290771194E0	0.9438309485654334E0
ENSMUSG00000024425	ENSMUST00000236171	Ndfip1	Ndfip1-205	0.005447888950714978E0	0.2903210183421884E0	0.7248310999919868E0	-1.37963	1292.327008573027E0	1782.935374306254E0	0.01799062004241732E0	0.9438309485654334E0
ENSMUSG00000024425	ENSMUST00000235458	Ndfip1	Ndfip1-202	0.01848444839438775E0	0.516798360290758E0	1.300460644420099E0	1.300460644420099E0	2.141271377765406E0	1.64654838802926E0	0.01799062004241732E0	0.9438309485654334E0
ENSMUSG00000031818	ENSMUST00000181586	Cox4i1	Cox4i1-205	9.839078727801897E-4	0.1185946573030494E0	0.6962508507642471E0	-1.43626	35.12504385711772E0	50.44883437996857E0	0.01805191344563592E0	0.9438309485654334E0
ENSMUSG00000042549	ENSMUST00000243488	Map2k3os	Map2k3os-203	0.009705733631936657E0	0.3839599609818929E0	2.134627327043689E0	2.134627327043689E0	2.87833231318844E0	1.348400386672989E0	0.01805904107174017E0	0.9438309485654334E0
ENSMUSG00000037916	ENSMUST00000133474	Ndufv1	Ndufv1-205	0.002381353960033058E0	0.1869570213181556E0	0.5346945414711681E0	-1.87023	218.1643522847759E0	408.0167934471795E0	0.01807562087001018E0	0.9438309485654334E0
ENSMUSG00000037916	ENSMUST00000129706	Ndufv1	Ndufv1-203	0.01184023185537904E0	0.4191329615703397E0	1.823940901683908E0	1.823940901683908E0	2016.12086483403E0	1105.365235777484E0	0.01807562087001018E0	0.9438309485654334E0
ENSMUSG00000030357	ENSMUST00000150387	Fkbp4	Fkbp4-203	4.916959799022807E-4	0.08614258141404892E0	0.520080814445675E0	-1.92278	3980.127879520758E0	7652.902720056985E0	0.01848305124130888E0	0.954748028275321E0
ENSMUSG00000038658	ENSMUST00000161330	Ric1	Ric1-204	0.001000177238442224E0	0.1194016897927929E0	0.2097817003833991E0	-4.76686	1.825833387804987E0	8.703492175285437E0	0.01857975108418945E0	0.954748028275321E0
ENSMUSG00000008604	ENSMUST00000194303	Ubqln4	Ubqln4-204	0.001078361569479622E0	0.1248677903200009E0	1.377072543351245E0	1.377072543351245E0	57.21042183149393E0	41.54495862089198E0	0.01876285042708761E0	0.954748028275321E0
ENSMUSG00000047767	ENSMUST00000139609	Atg16l2	Atg16l2-208	6.987914263215226E-4	0.0969930253492871E0	0.6602373066676193E0	-1.51461	5.886604732457126E0	8.91589232085093E0	0.01878317912951348E0	0.954748028275321E0
ENSMUSG00000074865	ENSMUST00000220648	Zfp934	Zfp934-203	3.119317732534781E-4	0.0628053674804391E0	0.5765959646346385E0	-1.73432	13.22768748695685E0	22.94099906741215E0	0.0189408373332806E0	0.954748028275321E0
ENSMUSG00000000600	ENSMUST00000200577	Krit1	Krit1-212	4.594035234891461E-4	0.08263138042491441E0	0.3484583619652548E0	-2.86978	3.952251942254208E0	11.34210675836297E0	0.01900174446060534E0	0.954748028275321E0
ENSMUSG00000097354	ENSMUST00000241201	2310001H17Rik	2310001H17Rik-208	0.008098299452151384E0	0.3446247937208901E0	0.4154033655799941E0	-2.4073	674.7440103795311E0	1624.310408360416E0	0.01927950645848151E0	0.962649856855055E0
ENSMUSG00000055912	ENSMUST00000132243	Tmem150a	Tmem150a-202	0.002278066112076261E0	0.184018633843765E0	5.141953937334784E0	5.141953937334784E0	3.779904699078983E0	0.7351105718069135E0	0.02031714957455957E0	0.9894673000526647E0
ENSMUSG00000034761	ENSMUST00000110567	Map4k5	Map4k5-202	2.09060101649534E-4	0.05081478867121107E0	0.5210462475658044E0	-1.91922	9.219771459356537E0	17.69472767998803E0	0.0203725096896728E0	0.9894673000526647E0
ENSMUSG00000039599	ENSMUST00000051915	Fam149b	Fam149b-202	2.410542000813985E-4	0.0551156128660689E0	2.413947007591184E0	2.413947007591184E0	6.144763397076076E0	2.545525389642989E0	0.02037762854870004E0	0.9894673000526647E0
ENSMUSG00000046897	ENSMUST00000119168	Zfp740	Zfp740-202	7.121494564846828E-4	0.09753194079165857E0	0.5374569944391691E0	-1.86061	35.35574593111045E0	65.78339531705939E0	0.02043586237435094E0	0.9894673000526647E0
ENSMUSG00000070044	ENSMUST00000093526	Fam149a	Fam149a-201	5.330310828644993E-4	0.08932409078064715E0	8.165055258580495E0	8.165055258580495E0	90.3745299095813E0	11.068452943366E0	0.02093552901002058E0	1.0E0
ENSMUSG00000031389	ENSMUST00000114407	Arhgap4	Arhgap4-205	0.02013111433401266E0	0.5425948698617997E0	0.1943525973343302E0	-5.14529	2.109115708195128E0	10.85200680167384E0	0.02134594729024438E0	1.0E0
ENSMUSG00000031389	ENSMUST00000145159	Arhgap4	Arhgap4-215	0.03569836895363761E0	0.7116500091318215E0	3.74185929439516E0	3.74185929439516E0	16.35414604199887E0	4.370593535276795E0	0.02134594729024438E0	1.0E0
ENSMUSG00000090115	ENSMUST00000152724	Usp49	Usp49-204	0.002076629042746826E0	0.1756346444304369E0	0.5972400361261487E0	-1.67437	1.618700979843538E0	2.710302193307143E0	0.02149168062224157E0	1.0E0
ENSMUSG00000025326	ENSMUST00000201162	Ube3a	Ube3a-206	2.402461605592461E-4	0.0551156128660689E0	6.678337010848854E0	6.678337010848854E0	6.992775880122124E0	1.047083408453702E0	0.02157926623367071E0	1.0E0
ENSMUSG00000021193	ENSMUST00000222485	Pitrm1	Pitrm1-207	0.006299207395458658E0	0.3118396615219717E0	0.8774069786492191E0	-1.13972	920.8731186507277E0	1049.539314205621E0	0.0217165676808864E0	1.0E0
ENSMUSG00000021876	ENSMUST00000169895	Rnase4	Rnase4-202	0.02242516632933577E0	0.5671378733504696E0	10.80915351648714E0	10.80915351648714E0	312.5346290534751E0	28.91388567816784E0	0.02173053644440494E0	1.0E0
ENSMUSG00000003134	ENSMUST00000192531	Tbc1d8	Tbc1d8-203	3.999516114300905E-4	0.07448982621863116E0	2.546534287397543E0	2.546534287397543E0	168.2578378192893E0	66.07326618454533E0	0.02188296990360952E0	1.0E0
ENSMUSG00000070427	ENSMUST00000094134	Il18bp	Il18bp-201	0.005288633920880295E0	0.2865141988786259E0	0.6005822258595997E0	-1.66505	20.19784714864667E0	33.63044439042123E0	0.02217232027009441E0	1.0E0
ENSMUSG00000033032	ENSMUST00000154876	Afap1l1	Afap1l1-203	1.284922388672945E-5	0.0107462876982901E0	0.5247264677731458E0	-1.90575	8.725173817212635E0	16.62804213829895E0	0.02262297985374912E0	1.0E0
ENSMUSG00000033032	ENSMUST00000120472	Afap1l1	Afap1l1-201	0.03607025317119252E0	0.7138661869829002E0	0.7978266216634855E0	-1.25341	3354.494518613617E0	4204.540720412945E0	0.02262297985374912E0	1.0E0
ENSMUSG00000050705	ENSMUST00000148482	2310061I04Rik	2310061I04Rik-203	0.002194537930689269E0	0.1799654509726337E0	0.4611779256875664E0	-2.16836	7.708657900271376E0	16.7151493402001E0	0.02269263051604527E0	1.0E0
ENSMUSG00000020661	ENSMUST00000111186	Dnmt3a	Dnmt3a-203	4.00334499692421E-4	0.07448982621863116E0	0.369142469103744E0	-2.70898	1.903433330972746E0	5.156365063045087E0	0.02276928972007252E0	1.0E0
ENSMUSG00000032965	ENSMUST00000140914	Ift57	Ift57-203	0.003960756881212581E0	0.2462240107260724E0	2.497591061171537E0	2.497591061171537E0	2.422083318339229E0	0.969767771831755E0	0.02283614935255419E0	1.0E0
ENSMUSG00000083844	ENSMUST00000240871	Ube2d-ps	Ube2d-ps-207	2.274057470412322E-5	0.01496440745164011E0	3.436026028217113E0	3.436026028217113E0	9.281822221875956E0	2.70132477043316E0	0.02297686962262343E0	1.0E0
ENSMUSG00000033565	ENSMUST00000111581	Rbfox2	Rbfox2-202	7.20604556969453E-4	0.09819146942947396E0	7.024193080462183E0	7.024193080462183E0	29.41435585637009E0	4.187577920969488E0	0.02301603565888904E0	1.0E0
ENSMUSG00000024228	ENSMUST00000174108	Nudt12	Nudt12-202	0.002067696431081678E0	0.1754290871402002E0	0.6349999852609238E0	-1.5748	65.37405900698354E0	102.9512764163626E0	0.02303208470939331E0	1.0E0
ENSMUSG00000020311	ENSMUST00000129593	Erlec1	Erlec1-202	0.003635512461473083E0	0.2372234438833613E0	0.767796946941129E0	-1.30243	32.54926073771153E0	42.39305830452495E0	0.02303642635036534E0	1.0E0
ENSMUSG00000057322	ENSMUST00000106602	Rpl38	Rpl38-204	8.123604699649705E-4	0.1043689784745472E0	0.3970194523475746E0	-2.51877	8.254102043906258E0	20.79017034329119E0	0.02354820065431853E0	1.0E0
ENSMUSG00000038332	ENSMUST00000041438	Sesn1	Sesn1-201	0.00623093854542211E0	0.3111939006753149E0	0.6468951774886434E0	-1.54585	156.6521106263124E0	242.1599604969424E0	0.0236684501738711E0	1.0E0
ENSMUSG00000061371	ENSMUST00000209622	Zfp873	Zfp873-203	5.924975530554702E-4	0.09134619417963764E0	2.139443513071423E0	2.139443513071423E0	70.9819402054226E0	33.17775850203199E0	0.02387255568548112E0	1.0E0
ENSMUSG00000027800	ENSMUST00000196979	Tm4sf1	Tm4sf1-205	1.951543903080165E-4	0.04851537004518282E0	4.736566141489481E0	4.736566141489481E0	24.09285978656521E0	5.086566737773637E0	0.02429136695268469E0	1.0E0
ENSMUSG00000022474	ENSMUST00000229385	Pmm1	Pmm1-209	5.558734449266931E-4	0.0909293684986801E0	0.3590589407815429E0	-2.78506	5.488927899389381E0	15.28698293222263E0	0.02459000915165837E0	1.0E0
ENSMUSG00000054021	ENSMUST00000221515	Sirt5	Sirt5-207	0.003611897259483439E0	0.2372234438833613E0	1.733020351502225E0	1.733020351502225E0	9.613141822665042E0	5.547044969398158E0	0.02481843948676857E0	1.0E0
ENSMUSG00000013539	ENSMUST00000128580	Tango2	Tango2-203	0.02824208343688689E0	0.6355057640760702E0	0.6032388412679134E0	-1.65772	34.59766916031337E0	57.35318549381618E0	0.02487113597269609E0	1.0E0
ENSMUSG00000036054	ENSMUST00000164403	Sugp2	Sugp2-214	0.001703844956627984E0	0.1590648336672076E0	0.6170047416889576E0	-1.62073	295.0134320953749E0	478.1380306540595E0	0.02490783827840516E0	1.0E0
ENSMUSG00000036054	ENSMUST00000093458	Sugp2	Sugp2-201	0.02745154312004542E0	0.6261799466916121E0	0.7450384921081933E0	-1.34221	1185.970552621956E0	1591.824536831757E0	0.02490783827840516E0	1.0E0
ENSMUSG00000030452	ENSMUST00000117812	Nipa2	Nipa2-202	0.001944466529162082E0	0.1712480025997156E0	2.113639204394503E0	2.113639204394503E0	96.95109209407508E0	45.86927224499925E0	0.0253652468041261E0	1.0E0
ENSMUSG00000026825	ENSMUST00000091089	Dnm1	Dnm1-202	0.002363339906966418E0	0.1864412593273507E0	0.1357347026204013E0	-7.36731	8.137125422611234E0	59.94874756065663E0	0.0255615291421805E0	1.0E0
ENSMUSG00000020083	ENSMUST00000064050	Fam241b	Fam241b-202	0.01775313909546231E0	0.5100955194841034E0	1.928240349540622E0	1.928240349540622E0	4.664394126606069E0	2.418990001799983E0	0.02564832984897189E0	1.0E0
ENSMUSG00000064080	ENSMUST00000041544	Fbln2	Fbln2-201	0.003863649105602351E0	0.2429866034245954E0	0.1575001005917249E0	-6.3492	727.5915619638117E0	4619.626014397858E0	0.0256582013717371E0	1.0E0
ENSMUSG00000021629	ENSMUST00000225086	Slc30a5	Slc30a5-203	0.002290964514533357E0	0.1845081271704775E0	1.653316159722123E0	1.653316159722123E0	74.1535952213073E0	44.85143073528688E0	0.02567001407619112E0	1.0E0
ENSMUSG00000053477	ENSMUST00000114977	Tcf4	Tcf4-203	0.001584128635473429E0	0.1532944438039404E0	0.5571284765801162E0	-1.79492	4.695777117274702E0	8.4285354539752E0	0.02585185645340918E0	1.0E0
ENSMUSG00000067786	ENSMUST00000109526	Nnat	Nnat-202	0.002790208402725927E0	0.205122132712658E0	2.673020058908743E0	2.673020058908743E0	50.55740314703495E0	18.91396324488299E0	0.02602904558324978E0	1.0E0
ENSMUSG00000075327	ENSMUST00000100078	Zbtb2	Zbtb2-202	0.006587803998833512E0	0.3156997369245615E0	0.6711341051181499E0	-1.49002	77.23075714712638E0	115.0750000009764E0	0.0265968795006048E0	1.0E0
ENSMUSG00000039221	ENSMUST00000193168	Rpl22l1	Rpl22l1-204	5.742753972089183E-4	0.0909293684986801E0	0.14723518716586E0	-6.79185	0.9472165922492479E0	6.433357477124076E0	0.02674477462136765E0	1.0E0
ENSMUSG00000028057	ENSMUST00000170377	Rit1	Rit1-204	1.520347651531918E-4	0.04076695444771967E0	4.404455061957869E0	4.404455061957869E0	18.73524520091865E0	4.253703338408101E0	0.02685745930097391E0	1.0E0
ENSMUSG00000028478	ENSMUST00000107846	Clta	Clta-202	1.157722892740982E-4	0.03546788279140402E0	2.189170225542808E0	2.189170225542808E0	1.667933375203177E0	0.7619020922822983E0	0.02708603079237037E0	1.0E0
ENSMUSG00000022722	ENSMUST00000023405	Arl6	Arl6-201	0.03021753057299363E0	0.6593696804489549E0	0.7261614294893017E0	-1.3771	129.3908358046427E0	178.1846715483653E0	0.02709518423153394E0	1.0E0
ENSMUSG00000021910	ENSMUST00000164989	Nisch	Nisch-207	1.784875020421202E-5	0.01234767385922154E0	2.723018254186879E0	2.723018254186879E0	3.889353612710522E0	1.428324472937447E0	0.02766237058570602E0	1.0E0
ENSMUSG00000037692	ENSMUST00000156677	Ahdc1	Ahdc1-211	5.199781967480299E-4	0.08823277829095502E0	0.6975415754668598E0	-1.43361	136.1770194938577E0	195.2242336275301E0	0.02796691277873134E0	1.0E0
ENSMUSG00000022000	ENSMUST00000022577	Zc3h13	Zc3h13-201	0.0477665851712898E0	0.7872739006703422E0	1.238390589496419E0	1.238390589496419E0	741.9847925499662E0	599.1524797129539E0	0.02854223349054299E0	1.0E0
ENSMUSG00000091509	ENSMUST00000164319	Gm17066	Gm17066-201	0.009248137214181423E0	0.3718550551991278E0	0.6996703244488359E0	-1.42924	31.93892500841214E0	45.64853459173358E0	0.02856782887876347E0	1.0E0
ENSMUSG00000039834	ENSMUST00000183830	Zfp335	Zfp335-203	0.004176113040234414E0	0.2523453358141045E0	1.593448306527884E0	1.593448306527884E0	22.75433527087466E0	14.27993313473485E0	0.02869194289306157E0	1.0E0
ENSMUSG00000059995	ENSMUST00000145484	Atxn7l3	Atxn7l3-206	0.001227213613188976E0	0.1318165805388507E0	2.476111750479897E0	2.476111750479897E0	62.89338124843084E0	25.4000576655078E0	0.02886899652480285E0	1.0E0
ENSMUSG00000031938	ENSMUST00000180339	4931406C07Rik	4931406C07Rik-203	8.773418944810007E-4	0.1111299733009267E0	0.4288341397284386E0	-2.3319	3.972674605424686E0	9.263895379086193E0	0.02888124249468812E0	1.0E0
ENSMUSG00000031930	ENSMUST00000212205	Wwp2	Wwp2-204	0.01583568255726695E0	0.4784397708791291E0	0.6389807952854227E0	-1.56499	99.01355770931877E0	154.9554516189974E0	0.02892682152119536E0	1.0E0
ENSMUSG00000106874	ENSMUST00000247023	Gm20186	Gm20186-205	2.115745212627416E-4	0.05096679092561401E0	1.408252297886744E0	1.408252297886744E0	529.7400686696398E0	376.168439039354E0	0.02895010894002342E0	1.0E0
ENSMUSG00000022391	ENSMUST00000171115	Rangap1	Rangap1-203	0.001455850095832627E0	0.1449403527142593E0	5.472106537226826E0	5.472106537226826E0	956.1134555682163E0	174.7249343673705E0	0.02907577621525795E0	1.0E0
ENSMUSG00000027397	ENSMUST00000141285	Slc20a1	Slc20a1-205	0.02133905315478562E0	0.5573714870490915E0	0.8008783245981036E0	-1.24863	546.1696835752286E0	681.9633729621878E0	0.02931620200489891E0	1.0E0
ENSMUSG00000027397	ENSMUST00000110315	Slc20a1	Slc20a1-202	0.04429521942820844E0	0.7607161172330131E0	0.8308955009237528E0	-1.20352	518.5385539902759E0	624.0719241033171E0	0.02931620200489891E0	1.0E0
ENSMUSG00000022335	ENSMUST00000160248	Zfat	Zfat-202	0.0251578476844279E0	0.6008981562191562E0	1.403280957909705E0	1.403280957909705E0	103.3695907320015E0	73.66279015570657E0	0.02948357055757615E0	1.0E0
ENSMUSG00000024397	ENSMUST00000025257	Aif1	Aif1-201	0.01289470439499268E0	0.4370589625889E0	1.657463833957556E0	1.657463833957556E0	6.90527135552693E0	4.16616713683525E0	0.02987181854409139E0	1.0E0
ENSMUSG00000024397	ENSMUST00000173324	Aif1	Aif1-206	0.03155385370087263E0	0.6709210440543716E0	1.544567751283553E0	1.544567751283553E0	1.770402946562998E0	1.146212553701043E0	0.02987181854409139E0	1.0E0
ENSMUSG00000040732	ENSMUST00000233881	Erg	Erg-208	0.001961105398623154E0	0.1712480025997156E0	2.909207552424975E0	2.909207552424975E0	28.63165107080977E0	9.841735439928925E0	0.02999507412449441E0	1.0E0
ENSMUSG00000020181	ENSMUST00000239301	Nav3	Nav3-208	0.01418846994078032E0	0.4573535471950453E0	0.5316207587416475E0	-1.88104	11.1400153316913E0	20.95481628305834E0	0.03030342728472365E0	1.0E0
ENSMUSG00000019792	ENSMUST00000215595	Trmt11	Trmt11-203	0.03707687549030505E0	0.7179930845065561E0	1.42171596598194E0	1.42171596598194E0	41.29076501901415E0	29.04290730849024E0	0.03030511156737677E0	1.0E0
ENSMUSG00000026000	ENSMUST00000149996	Lancl1	Lancl1-205	0.01046444730027445E0	0.3971211110318195E0	1.487859612128665E0	1.487859612128665E0	116497.8502932431E0	78298.95330418363E0	0.03049784016429175E0	1.0E0
ENSMUSG00000026172	ENSMUST00000113732	Bcs1l	Bcs1l-202	0.03146098466685533E0	0.6709210440543716E0	1.416652857524749E0	1.416652857524749E0	34.14798790606838E0	24.10469701500024E0	0.03077381335464718E0	1.0E0
ENSMUSG00000022674	ENSMUST00000115776	Ube2v2	Ube2v2-202	0.01328994313878188E0	0.4427895205257498E0	0.8385156772277423E0	-1.19258	738.7824914231297E0	881.0598435865321E0	0.03087346199169188E0	1.0E0
ENSMUSG00000029020	ENSMUST00000105715	Mfn2	Mfn2-203	0.006397721254899045E0	0.3130055152519071E0	0.5682849897423162E0	-1.75968	915.9051782940273E0	1611.700458091171E0	0.03091612392857101E0	1.0E0
ENSMUSG00000061755	ENSMUST00000202908	Bod1l	Bod1l-204	0.03481842503791836E0	0.7000008252779713E0	0.8778287802337622E0	-1.13917	3771.355513716364E0	4296.231336493738E0	0.03100732043221303E0	1.0E0
ENSMUSG00000031505	ENSMUST00000178721	Naxd	Naxd-205	2.884610125981956E-5	0.01599714164388533E0	1.732211380377541E0	1.732211380377541E0	88.27061063703599E0	50.95833663083148E0	0.03107672097613757E0	1.0E0
ENSMUSG00000004462	ENSMUST00000232681	Tbccd1	Tbccd1-210	0.01368109924089279E0	0.4501340118022568E0	0.6916385659832351E0	-1.44584	711.7417395357738E0	1029.066010111741E0	0.0312799203279378E0	1.0E0
ENSMUSG00000004462	ENSMUST00000004576	Tbccd1	Tbccd1-201	0.04462389459908087E0	0.7629986317082439E0	0.7443404616346001E0	-1.34347	184.840459111558E0	248.3278400661457E0	0.0312799203279378E0	1.0E0
ENSMUSG00000019838	ENSMUST00000213488	Slc16a10	Slc16a10-202	0.001219124806724588E0	0.1318165805388507E0	0.4711236329082725E0	-2.12259	4.557632198004825E0	9.673962161206617E0	0.03165095132212632E0	1.0E0
ENSMUSG00000030231	ENSMUST00000203483	Plekha5	Plekha5-204	6.111980971601168E-4	0.09264114978303344E0	2.127814652545722E0	2.127814652545722E0	24.81338379177703E0	11.66144041826681E0	0.03176370259226096E0	1.0E0
ENSMUSG00000053134	ENSMUST00000201769	Supt7l	Supt7l-204	0.001051740540472548E0	0.1233737381823884E0	1.82662636068329E0	1.82662636068329E0	27.61117293872921E0	15.11593916141703E0	0.03226261726049583E0	1.0E0
ENSMUSG00000024424	ENSMUST00000234255	Ttc39c	Ttc39c-205	0.03218238986641515E0	0.6767582841744979E0	1.444948061798012E0	1.444948061798012E0	32.26641551712279E0	22.33050195380191E0	0.03293500845152902E0	1.0E0
ENSMUSG00000024844	ENSMUST00000237167	Banf1	Banf1-203	0.001072027543636833E0	0.1246694100315593E0	0.4197482289865077E0	-2.38238	6.351031586027986E0	15.13057387130068E0	0.03375119937430482E0	1.0E0
ENSMUSG00000029246	ENSMUST00000155272	Ppat	Ppat-203	0.003464425638602115E0	0.2348497581142841E0	2.710584593411874E0	2.710584593411874E0	21.30997768814359E0	7.86176448428796E0	0.03390860544312635E0	1.0E0
ENSMUSG00000039738	ENSMUST00000156542	Slx4	Slx4-205	0.007190828378377524E0	0.3254560968228332E0	0.5823225001431982E0	-1.71726	42.20749157629497E0	72.4812995649589E0	0.03392031919030337E0	1.0E0
ENSMUSG00000002416	ENSMUST00000002490	Ndufb2	Ndufb2-201	0.005172812656200056E0	0.2847375226049608E0	0.7168783567284452E0	-1.39494	30.21474302439935E0	42.14765690833201E0	0.03438032111644186E0	1.0E0
ENSMUSG00000002416	ENSMUST00000146793	Ndufb2	Ndufb2-206	0.005187686167799254E0	0.2847375226049608E0	0.710833964707579E0	-1.4068	4.250709783279376E0	5.979891218377588E0	0.03438032111644186E0	1.0E0
ENSMUSG00000025138	ENSMUST00000153532	Sirt7	Sirt7-210	0.005970982782354572E0	0.3048028218011434E0	0.5061478791859476E0	-1.97571	16.51985885567969E0	32.63840378477742E0	0.03438200933316582E0	1.0E0
ENSMUSG00000064247	ENSMUST00000112534	Plcxd1	Plcxd1-202	0.002362423588205391E0	0.1864412593273507E0	1.910120491008285E0	1.910120491008285E0	10.68191918577261E0	5.592275061210408E0	0.03458677227037561E0	1.0E0
ENSMUSG00000027677	ENSMUST00000196369	Ttc14	Ttc14-205	0.003628986055010524E0	0.2372234438833613E0	1.584469340611041E0	1.584469340611041E0	5591.060199893731E0	3528.664175816474E0	0.03459931405432772E0	1.0E0
ENSMUSG00000054499	ENSMUST00000205271	Dedd2	Dedd2-202	0.002026735232721659E0	0.1741443203147464E0	2.764184779901838E0	2.764184779901838E0	11.97780631333788E0	4.333214769297456E0	0.03474350267564486E0	1.0E0
ENSMUSG00000022537	ENSMUST00000144001	Tmem44	Tmem44-205	0.008534965619106884E0	0.3564603287979934E0	2.890220155201027E0	2.890220155201027E0	253.6716676749145E0	87.7689774664486E0	0.03508769589989196E0	1.0E0
ENSMUSG00000071649	ENSMUST00000237071	B3gat3	B3gat3-203	3.694658181419029E-4	0.07069636718772015E0	1.687261315442324E0	1.687261315442324E0	5.623560278834077E0	3.332951586909246E0	0.03513268253280459E0	1.0E0
ENSMUSG00000047045	ENSMUST00000112896	Tmem164	Tmem164-206	0.004037623885434002E0	0.2482068936148886E0	1.442637347229542E0	1.442637347229542E0	1693.632391326029E0	1173.983464783093E0	0.03518173304439788E0	1.0E0
ENSMUSG00000001065	ENSMUST00000156896	Zfp276	Zfp276-207	0.003646212580248944E0	0.2372234438833613E0	1.37664492200424E0	1.37664492200424E0	145.5162882303408E0	105.7035738878007E0	0.03531508477462338E0	1.0E0
ENSMUSG00000031787	ENSMUST00000212968	Katnb1	Katnb1-205	0.01633171912635025E0	0.4873922840131533E0	0.8245120141733249E0	-1.21284	67.29825405197482E0	81.62192047553077E0	0.03542893876733039E0	1.0E0
ENSMUSG00000032405	ENSMUST00000215501	Pias1	Pias1-204	0.004388908658996378E0	0.2585431345408783E0	0.4178942284426901E0	-2.39295	19.68475466579093E0	47.10463396239629E0	0.03552170444385097E0	1.0E0
ENSMUSG00000021185	ENSMUST00000110073	Dglucy	Dglucy-204	0.01310924226595708E0	0.4404574798698905E0	3.148535242789809E0	3.148535242789809E0	28.35549620012007E0	9.005932604710257E0	0.03656618389351658E0	1.0E0
ENSMUSG00000021185	ENSMUST00000110069	Dglucy	Dglucy-202	0.04063677439721802E0	0.7414691194915526E0	3.413677965493424E0	3.413677965493424E0	16.79692167990372E0	4.920476345364886E0	0.03656618389351658E0	1.0E0
ENSMUSG00000022946	ENSMUST00000226836	Dop1b	Dop1b-206	0.004868204638702026E0	0.2759331116642451E0	0.1788855776800758E0	-5.59017	1852.801221977203E0	10357.46562694286E0	0.03664550500503634E0	1.0E0
ENSMUSG00000032267	ENSMUST00000213874	Usp28	Usp28-203	0.006975883907611297E0	0.3220784771162193E0	1.941854968863713E0	1.941854968863713E0	40.64630695101579E0	20.93169036964701E0	0.03685133423638504E0	1.0E0
ENSMUSG00000026430	ENSMUST00000112442	Rassf5	Rassf5-203	0.004734548830660363E0	0.2712062153953643E0	0.4537999289505784E0	-2.20361	2.998830167211707E0	6.608264955321971E0	0.03690366614818704E0	1.0E0
ENSMUSG00000021280	ENSMUST00000223050	Exoc3l4	Exoc3l4-210	0.03213957920159355E0	0.6763852159586535E0	2.353923063529745E0	2.353923063529745E0	47.64307890045377E0	20.23986239763173E0	0.03734816582538241E0	1.0E0
ENSMUSG00000033610	ENSMUST00000238065	Pank1	Pank1-204	0.001238987983192499E0	0.1318165805388507E0	0.4322494086971773E0	-2.31348	6.095452058558294E0	14.10170132315579E0	0.03781935915041199E0	1.0E0
ENSMUSG00000059890	ENSMUST00000145657	Ube4a	Ube4a-205	0.001289585327671417E0	0.1343359542107136E0	0.6788382631542574E0	-1.4731	254.6785991045062E0	375.1683028607268E0	0.03798989227110931E0	1.0E0
ENSMUSG00000039033	ENSMUST00000099304	Tasp1	Tasp1-202	2.511373463077409E-4	0.05625290660073987E0	0.3882871121312093E0	-2.57541	8.29996003114698E0	21.37583188272876E0	0.03833944498587011E0	1.0E0
ENSMUSG00000000568	ENSMUST00000019128	Hnrnpd	Hnrnpd-201	2.523372001805304E-4	0.05625290660073987E0	0.361327569327596E0	-2.76757	15.24726926533822E0	42.19791280724098E0	0.03847947327382452E0	1.0E0
ENSMUSG00000026933	ENSMUST00000091268	Camsap1	Camsap1-201	0.001146482549098665E0	0.1291069727129006E0	2.005780178170256E0	2.005780178170256E0	24.1588247293007E0	12.04460239074615E0	0.03880300163159602E0	1.0E0
ENSMUSG00000020736	ENSMUST00000130668	Nt5c	Nt5c-205	3.879349354242344E-4	0.07335813949400263E0	1.982623341544802E0	1.982623341544802E0	217101.5326668849E0	109502.1571256826E0	0.03894931716973257E0	1.0E0
ENSMUSG00000021918	ENSMUST00000226146	Nek4	Nek4-202	9.132583283032199E-4	0.1130261912734902E0	0.5446708762671331E0	-1.83597	2014.543427496605E0	3698.643557561127E0	0.03943352837300566E0	1.0E0
ENSMUSG00000020409	ENSMUST00000020681	Slu7	Slu7-201	0.008439494202703074E0	0.3535676297964735E0	1.214908769009693E0	1.214908769009693E0	106.7569326137831E0	87.87238625399311E0	0.03946661022459057E0	1.0E0
ENSMUSG00000040124	ENSMUST00000186402	Gorab	Gorab-203	0.0471779038977749E0	0.7854853224846369E0	1.359749495803145E0	1.359749495803145E0	42.74267749616632E0	31.43422934010363E0	0.03973338997222405E0	1.0E0
ENSMUSG00000001741	ENSMUST00000001792	Il16	Il16-201	0.008026628151949551E0	0.342379861995775E0	0.5269837589122474E0	-1.89759	4.641371649635623E0	8.807428257781467E0	0.03984890838005787E0	1.0E0
ENSMUSG00000024851	ENSMUST00000126620	Pitpnm1	Pitpnm1-204	0.002349700764834228E0	0.1864412593273507E0	1.779126912699871E0	1.779126912699871E0	25.19937939239664E0	14.16390208731985E0	0.04004379238789642E0	1.0E0
ENSMUSG00000024851	ENSMUST00000145915	Pitpnm1	Pitpnm1-210	0.009154148121068371E0	0.3691762575581833E0	1.827519832146332E0	1.827519832146332E0	37.94664199818115E0	20.7640110551439E0	0.04004379238789642E0	1.0E0
ENSMUSG00000022194	ENSMUST00000172557	Pabpn1	Pabpn1-208	7.759802725388405E-4	0.1016308143354268E0	1.539241544650966E0	1.539241544650966E0	39.9462033189682E0	25.95187445257417E0	0.04005634219873094E0	1.0E0
ENSMUSG00000024096	ENSMUST00000233054	Ralbp1	Ralbp1-205	0.001884900110869589E0	0.1678637611100262E0	0.5645629592131157E0	-1.77128	3.087880203133295E0	5.469505486929506E0	0.04015203609749812E0	1.0E0
ENSMUSG00000005150	ENSMUST00000131909	Wdr83	Wdr83-202	0.01045395936257106E0	0.3971211110318195E0	0.7202911187328925E0	-1.38833	11.0708011065915E0	15.36989811295579E0	0.04026914698458065E0	1.0E0
ENSMUSG00000005674	ENSMUST00000111326	Tomm40l	Tomm40l-202	0.003933666902801849E0	0.2452522989094731E0	0.4560379670478445E0	-2.1928	1.422941819113277E0	3.120226652014679E0	0.04053237082172158E0	1.0E0
ENSMUSG00000008398	ENSMUST00000151153	Elk3	Elk3-204	0.002608997303171434E0	0.197172961455365E0	0.3321753345667142E0	-3.01046	68.30147639265823E0	205.6187479475257E0	0.04067843248386739E0	1.0E0
ENSMUSG00000026222	ENSMUST00000155094	Sp100	Sp100-213	0.0121845210534546E0	0.4244668524058647E0	0.4223557505618372E0	-2.36767	5.384313046196255E0	12.74828870930203E0	0.0406834816405351E0	1.0E0
ENSMUSG00000021638	ENSMUST00000159459	Ocln	Ocln-203	0.009351155190405596E0	0.3748798915856508E0	2.05569897073317E0	2.05569897073317E0	6.436696214764915E0	3.131147267378964E0	0.04080966498604691E0	1.0E0
ENSMUSG00000020696	ENSMUST00000103218	Rffl	Rffl-205	4.138342818543231E-4	0.07647430770157285E0	2.196571215535481E0	2.196571215535481E0	36.07782681806441E0	16.42461057620176E0	0.04105000629867727E0	1.0E0
ENSMUSG00000021470	ENSMUST00000162086	Ercc6l2	Ercc6l2-210	5.363892208343333E-4	0.08933198258092785E0	0.4419629987716197E0	-2.26263	7.910062840688624E0	17.89756803776254E0	0.04124523557003217E0	1.0E0
ENSMUSG00000032739	ENSMUST00000052079	Pram1	Pram1-201	0.04300734220826E0	0.7527687162211253E0	3.229384746594814E0	3.229384746594814E0	70.1741477199675E0	21.72988145620053E0	0.04142012774218854E0	1.0E0
ENSMUSG00000059734	ENSMUST00000075092	Ndufs8	Ndufs8-201	0.01560564867789338E0	0.4762900467528998E0	0.7476506143223252E0	-1.33752	43.25192305467475E0	57.850448091825E0	0.04143063792403174E0	1.0E0
ENSMUSG00000038241	ENSMUST00000094421	Cep250	Cep250-202	0.003477612892145363E0	0.2351528717545912E0	0.5895178488208644E0	-1.6963	64.28435370205375E0	109.0456443865667E0	0.04158691220288598E0	1.0E0
ENSMUSG00000068205	ENSMUST00000110061	Macrod2	Macrod2-203	0.02492243065738445E0	0.5971644574922136E0	0.6893300551878409E0	-1.45068	21.48728940935527E0	31.17126440033147E0	0.0421616064788567E0	1.0E0
ENSMUSG00000025571	ENSMUST00000026658	Tnrc6c	Tnrc6c-201	0.009838288120496788E0	0.3861979433662799E0	1.522065851032472E0	1.522065851032472E0	159.7936344229429E0	104.9847050405533E0	0.04228051029870838E0	1.0E0
ENSMUSG00000027274	ENSMUST00000144275	Mkks	Mkks-203	0.01133875946286204E0	0.4147567424098152E0	0.3734055803773586E0	-2.67805	15.3621009303079E0	41.14052316728414E0	0.04229405536173615E0	1.0E0
ENSMUSG00000069520	ENSMUST00000217884	Tmem19	Tmem19-203	0.001609317621153728E0	0.1545174000666462E0	0.4405714959599162E0	-2.26978	14.97074046735167E0	33.98027472188926E0	0.04262278914038206E0	1.0E0
ENSMUSG00000017550	ENSMUST00000108239	Atad5	Atad5-202	0.005252059701476782E0	0.2857868411425312E0	0.6562029665567216E0	-1.52392	289.4869631467029E0	441.1546090163552E0	0.04262648717011515E0	1.0E0
ENSMUSG00000043099	ENSMUST00000055619	Hic1	Hic1-201	0.004057051152118824E0	0.2482068936148886E0	3.008198472309447E0	3.008198472309447E0	20.41976085202124E0	6.788036441074524E0	0.04270067125870907E0	1.0E0
ENSMUSG00000027669	ENSMUST00000108234	Gnb4	Gnb4-201	0.002067668102172312E0	0.1754290871402002E0	1.810642928948272E0	1.810642928948272E0	19.82953185037394E0	10.95165232931492E0	0.04291735067307564E0	1.0E0
ENSMUSG00000065979	ENSMUST00000121750	Cpped1	Cpped1-203	0.003066591018465866E0	0.2166001440795056E0	0.5845300184286181E0	-1.71078	15.54896612149923E0	26.60080001246001E0	0.04297103898103553E0	1.0E0
ENSMUSG00000019929	ENSMUST00000163448	Dcn	Dcn-202	2.799675380250258E-5	0.01599714164388533E0	0.05499317572221929E0	-18.1841	11.91696663295258E0	216.6990081305248E0	0.04323962130512502E0	1.0E0
ENSMUSG00000019929	ENSMUST00000105287	Dcn	Dcn-201	0.02967861852254014E0	0.6568728563970544E0	0.1763236161615918E0	-5.67139	255.0932287302904E0	1446.733195946425E0	0.04323962130512502E0	1.0E0
ENSMUSG00000021764	ENSMUST00000232101	Ndufs4	Ndufs4-206	5.880362551423072E-4	0.09117941473413477E0	0.5736607465631353E0	-1.74319	20.30483565147982E0	35.39519789898181E0	0.0433030837268925E0	1.0E0
ENSMUSG00000022679	ENSMUST00000148966	Mpv17l	Mpv17l-206	0.002165808515820585E0	0.1786957607242795E0	5.254053236197668E0	5.254053236197668E0	270.0434075892279E0	51.39715862198932E0	0.0434407536478195E0	1.0E0
ENSMUSG00000034163	ENSMUST00000127283	Zfc3h1	Zfc3h1-202	0.001138683781670175E0	0.129082724493535E0	1.618681213514767E0	1.618681213514767E0	6.045449695835487E0	3.734799443745032E0	0.04351936849905911E0	1.0E0
ENSMUSG00000001750	ENSMUST00000135070	Tcirg1	Tcirg1-210	4.837214632623299E-5	0.02063963417369213E0	2.952922695684312E0	2.952922695684312E0	2.86199305862236E0	0.9692069023023038E0	0.04398541783740595E0	1.0E0
ENSMUSG00000028189	ENSMUST00000029840	Ctbs	Ctbs-201	0.008664048444575644E0	0.3579087696951185E0	0.5499405520109094E0	-1.81838	6.086553011341579E0	11.06765629318573E0	0.04420078560240313E0	1.0E0
ENSMUSG00000024426	ENSMUST00000137069	Atat1	Atat1-207	9.212063544812754E-4	0.1134892577347252E0	0.3100194980123134E0	-3.2256	5.419349948781026E0	17.48067454959165E0	0.04426425853191075E0	1.0E0
ENSMUSG00000024426	ENSMUST00000141132	Atat1	Atat1-211	0.0333032669675408E0	0.686515820862436E0	2.218195403677983E0	2.218195403677983E0	8979.655814681919E0	4048.180696701824E0	0.04426425853191075E0	1.0E0
ENSMUSG00000024921	ENSMUST00000209085	Smarca2	Smarca2-246	0.01021811646434348E0	0.3932735837489117E0	0.5429154133286533E0	-1.84191	19.62429647903991E0	36.14613989078325E0	0.04462619326780391E0	1.0E0
ENSMUSG00000024921	ENSMUST00000176769	Smarca2	Smarca2-216	0.01768187762240455E0	0.5090209494944334E0	1.901339574005161E0	1.901339574005161E0	18.74164471441138E0	9.8570739128583E0	0.04462619326780391E0	1.0E0
ENSMUSG00000024921	ENSMUST00000208915	Smarca2	Smarca2-244	0.04936334431780297E0	0.7918773148111872E0	1.408210767128126E0	1.408210767128126E0	3.29582954570246E0	2.340437683503801E0	0.04462619326780391E0	1.0E0
ENSMUSG00000029427	ENSMUST00000196282	Zcchc8	Zcchc8-204	0.004696074326872759E0	0.2700162247059082E0	0.7041780395804275E0	-1.4201	41.30647197687574E0	58.65913115025215E0	0.04477162029838948E0	1.0E0
ENSMUSG00000035575	ENSMUST00000108241	Utp6	Utp6-202	0.003097027678903812E0	0.2173635243009061E0	3.371832391982098E0	3.371832391982098E0	24.17838385835528E0	7.170695647817254E0	0.04510645047484554E0	1.0E0
ENSMUSG00000047710	ENSMUST00000128557	Champ1	Champ1-202	0.01150007644447926E0	0.4175936237847248E0	1.312353605273644E0	1.312353605273644E0	181.9422521645556E0	138.6381318521376E0	0.04524290769713173E0	1.0E0
ENSMUSG00000020156	ENSMUST00000020365	Pwwp3a	Pwwp3a-201	0.00924019767832523E0	0.3718550551991278E0	1.465535701394548E0	1.465535701394548E0	134.3749591613369E0	91.6899936545188E0	0.04546993704142125E0	1.0E0
ENSMUSG00000058070	ENSMUST00000123035	Eml1	Eml1-204	0.02201040214854866E0	0.5620777419111711E0	1.578916123479581E0	1.578916123479581E0	16.38796785943327E0	10.37925170041194E0	0.04612850254012701E0	1.0E0
ENSMUSG00000022130	ENSMUST00000228543	Tgds	Tgds-204	0.003507373370252233E0	0.2355951013833847E0	0.3934900791992583E0	-2.54136	3.987350835767792E0	10.13329445022335E0	0.04618509023663641E0	1.0E0
ENSMUSG00000029994	ENSMUST00000204398	Anxa4	Anxa4-208	6.437543987106848E-5	0.02509417307615885E0	2.0772027610368E0	2.0772027610368E0	16.25707149036426E0	7.826424938049776E0	0.04636845897897275E0	1.0E0
ENSMUSG00000042724	ENSMUST00000222322	Map3k9	Map3k9-202	0.01518211471995263E0	0.4706523088144552E0	1.696913967384668E0	1.696913967384668E0	514.1836795700532E0	303.0110479687593E0	0.04639347068696126E0	1.0E0
ENSMUSG00000028126	ENSMUST00000107232	Pip5k1a	Pip5k1a-204	3.008204662203952E-4	0.06195523800478062E0	2.030993004451924E0	2.030993004451924E0	22.97347913082922E0	11.31145163005067E0	0.04678441738163249E0	1.0E0
ENSMUSG00000028345	ENSMUST00000164866	Tex10	Tex10-206	0.006087350432636205E0	0.3075593907725184E0	3.06982041614063E0	3.06982041614063E0	96.8679412403335E0	31.55492117096401E0	0.04691733748477925E0	1.0E0
ENSMUSG00000032199	ENSMUST00000163972	Polr2m	Polr2m-202	0.001857888878061829E0	0.1670861397670271E0	0.8003973637105418E0	-1.24938	251.73751376258E0	314.5156708107538E0	0.04696121578116343E0	1.0E0
ENSMUSG00000003435	ENSMUST00000207879	Supt5	Supt5-203	1.164123172639325E-4	0.03546788279140402E0	1.814880749403606E0	1.814880749403606E0	54.79140848752959E0	30.19008742339395E0	0.04696683973491098E0	1.0E0
ENSMUSG00000022199	ENSMUST00000231305	Slc22a17	Slc22a17-212	0.01257017757429509E0	0.4309318817718953E0	0.6408095508020073E0	-1.56053	5.416140185016801E0	8.452027873551842E0	0.04717258200541973E0	1.0E0
ENSMUSG00000022199	ENSMUST00000050772	Slc22a17	Slc22a17-201	0.01755450241063962E0	0.5068640032211221E0	0.6335360515630089E0	-1.57844	5.108338961016059E0	8.063217473438456E0	0.04717258200541973E0	1.0E0
ENSMUSG00000022199	ENSMUST00000228495	Slc22a17	Slc22a17-210	0.02502377204659841E0	0.5990606653214066E0	0.5902090294332482E0	-1.69431	65.48952493277933E0	110.959883137786E0	0.04717258200541973E0	1.0E0
ENSMUSG00000026856	ENSMUST00000123202	Dolpp1	Dolpp1-203	0.006346166729985006E0	0.3124444860857581E0	0.3402072976004191E0	-2.93938	1.411855796031901E0	4.149986805074818E0	0.04721857870856778E0	1.0E0
ENSMUSG00000029464	ENSMUST00000151173	Gpn3	Gpn3-205	0.007989075351071854E0	0.3421517100498372E0	0.6833502795415857E0	-1.46338	2.725602679129872E0	3.988587933202132E0	0.04774751161617494E0	1.0E0
ENSMUSG00000030051	ENSMUST00000203209	Aplf	Aplf-203	0.0174603594373159E0	0.5065381694825624E0	1.392503600725918E0	1.392503600725918E0	41.4220018562643E0	29.74642351708883E0	0.04798889690322612E0	1.0E0
ENSMUSG00000043831	ENSMUST00000208213	Lysmd4	Lysmd4-205	0.00874025201322573E0	0.3589223733893915E0	1.947005404795593E0	1.947005404795593E0	3.17759199630288E0	1.632040665360392E0	0.04799374940210094E0	1.0E0
ENSMUSG00000029655	ENSMUST00000164332	N4bp2l2	N4bp2l2-206	0.001868409999745415E0	0.1674740923359843E0	1.391152484707764E0	1.391152484707764E0	3.677944476329472E0	2.64381116862404E0	0.04843795296378211E0	1.0E0
ENSMUSG00000025484	ENSMUST00000210195	Bet1l	Bet1l-205	0.04466594600182926E0	0.7631964680996538E0	0.7923893193069372E0	-1.26201	4.677296973211782E0	5.902776399488545E0	0.04843943328915569E0	1.0E0
ENSMUSG00000026482	ENSMUST00000111859	Rgl1	Rgl1-203	0.006334852151633281E0	0.3124444860857581E0	0.5096851480846964E0	-1.962	18.44651205336737E0	36.19197483522129E0	0.04857050241036726E0	1.0E0
ENSMUSG00000028689	ENSMUST00000106462	Ccdc163	Ccdc163-202	3.486957520695986E-5	0.0170461432977622E0	7.017902134717269E0	7.017902134717269E0	4.87940079175457E0	0.6952791159079261E0	0.04867127445211536E0	1.0E0
ENSMUSG00000021245	ENSMUST00000166821	Mlh3	Mlh3-202	0.02831612401646501E0	0.636110762667965E0	0.7415858413329618E0	-1.34846	66.83281097276577E0	90.12147650046458E0	0.04873359520948159E0	1.0E0
ENSMUSG00000030166	ENSMUST00000161816	Rad52	Rad52-207	0.002904640606124511E0	0.2078538118096418E0	2.295807380566813E0	2.295807380566813E0	33.25157353418864E0	14.48360773453875E0	0.04891325156776571E0	1.0E0
ENSMUSG00000034867	ENSMUST00000190503	Ankrd27	Ankrd27-206	8.852854077834451E-4	0.1116121509439128E0	0.6270478925656032E0	-1.59477	8.701117716852082E0	13.8763208042227E0	0.04911707206853719E0	1.0E0
ENSMUSG00000027247	ENSMUST00000111330	Arhgap1	Arhgap1-203	0.0147038616752777E0	0.46366448518899E0	0.671754023726309E0	-1.48864	14.41449461474551E0	21.45799519709072E0	0.04914536484491553E0	1.0E0
ENSMUSG00000024293	ENSMUST00000127099	Esco1	Esco1-204	0.02251430513633107E0	0.5682282063407038E0	1.347918888187164E0	1.347918888187164E0	193.907954789056E0	143.8572873252378E0	0.04925248192610015E0	1.0E0
ENSMUSG00000032463	ENSMUST00000185472	Faim	Faim-203	0.005864972479357047E0	0.3031359338947378E0	0.0422197873305535E0	-23.6856	0.6988472731974582E0	16.5526005075757E0	0.04985467977728415E0	1.0E0
ENSMUSG00000035623	ENSMUST00000123731	Rsf1	Rsf1-202	0.003764600770527057E0	0.240873790872926E0	0.5830900248055938E0	-1.715	16.30449700504374E0	27.9622293495413E0	0.04998222646338245E0	1.0E0

## Sheet: 3. FVB Myc MS-splicing
Gene ID	Transcript ID	Gene name	Transcript name	P-value (Lung Met vs Primary)	FDR step up (Lung Met vs Primary)	Ratio (Lung Met vs Primary)	Fold change (Lung Met vs Primary)	LSMean(Lung Met) (Lung Met vs Primary)	LSMean(Primary) (Lung Met vs Primary)	P-value (Alt-splicing Info (tissue))	FDR step up (Alt-splicing Info (tissue))
ENSMUSG00000068328	ENSMUST00000205152	Aup1	Aup1-217	3.711827463463027E-21	1.003529673021864E-16	9.846209870008513E-7	-1.01562e+06	0.02843232733357581E0	28876.4181435747E0	1.624183918188471E-13	1.292525562094385E-9
ENSMUSG00000068328	ENSMUST00000204719	Aup1	Aup1-212	0.01624103638008436E0	0.7854967076421481E0	0.9567766585337646E0	-1.04518	7.211735842342023E0	7.537533214275754E0	1.624183918188471E-13	1.292525562094385E-9
ENSMUSG00000022553	ENSMUST00000160172	Maf1	Maf1-204	1.362592014845606E-10	1.84195188566829E-6	0.1222628646470805E0	-8.1791	1.094937120868167E0	8.955598447891532E0	8.066284451484316E-7	0.00320957458324561E0
ENSMUSG00000025747	ENSMUST00000196095	Tyms	Tyms-207	1.558380816717581E-8	1.404412792025884E-4	3.775114291999983E0	3.775114291999983E0	21.82375226612639E0	5.780951403875136E0	7.204136537842373E-5	0.1414344569616191E0
ENSMUSG00000021876	ENSMUST00000169895	Rnase4	Rnase4-202	2.315610719514928E-5	0.02019511335896955E0	10.27021747287804E0	10.27021747287804E0	246.620037975737E0	24.01312714429076E0	9.840379333529604E-5	0.1414344569616191E0
ENSMUSG00000024792	ENSMUST00000237738	Zfpl1	Zfpl1-210	7.105903395166281E-7	0.002134613379907951E0	3.162820542772097E0	3.162820542772097E0	3.069553305424106E0	0.9705113723378549E0	1.004228508276651E-4	0.1414344569616191E0
ENSMUSG00000032336	ENSMUST00000177020	Nptn	Nptn-209	6.262249370845848E-7	0.002116327174877354E0	0.0115353942050751E0	-86.6897	12.07661086653411E0	1046.917916443713E0	1.210785355823328E-4	0.1414344569616191E0
ENSMUSG00000060073	ENSMUST00000162851	Psma3	Psma3-207	1.133647198849588E-7	5.108214278016243E-4	3.955726619278709E-4	-2527.98	1.807750378931814E0	4569.957817917764E0	1.244082933816705E-4	0.1414344569616191E0
ENSMUSG00000042625	ENSMUST00000124457	Safb2	Safb2-203	3.652893125250796E-8	2.468990463357013E-4	7.874097468622576E0	7.874097468622576E0	172553.8275317563E0	21914.10866062614E0	1.689550148897457E-4	0.1680680010615746E0
ENSMUSG00000016253	ENSMUST00000137986	Nelfcd	Nelfcd-204	4.10121408315971E-6	0.00598461826224715E0	1.900919138909417E0	1.900919138909417E0	26.08044478066194E0	13.71991277631338E0	2.320702767691577E-4	0.1830682266346999E0
ENSMUSG00000030741	ENSMUST00000205366	Spns1	Spns1-210	2.836324590595861E-7	0.001095469594733567E0	0.3022103712889361E0	-3.30895	71.86883790955201E0	237.8106270907558E0	2.418832888015484E-4	0.1830682266346999E0
ENSMUSG00000020448	ENSMUST00000064364	Rnf185	Rnf185-201	1.937926210419579E-6	0.003629172974503153E0	0.1354443886359755E0	-7.3831	2.228506593640375E0	16.45329582187253E0	2.530473100002135E-4	0.1830682266346999E0
ENSMUSG00000037805	ENSMUST00000152665	Rpl10a	Rpl10a-207	6.659679752607398E-8	3.601022035829872E-4	0.3495825528710457E0	-2.86055	2.759154010505881E0	7.892710857122438E0	4.318543944519366E-4	0.2863914392540426E0
ENSMUSG00000037692	ENSMUST00000156677	Ahdc1	Ahdc1-211	2.126630748080805E-6	0.003629172974503153E0	3.500191622695654E0	3.500191622695654E0	154.6151890713068E0	44.17334984426672E0	6.194784158572623E-4	0.359217708188497E0
ENSMUSG00000038812	ENSMUST00000088257	Trmt112	Trmt112-201	4.913894967338986E-5	0.03406463188127611E0	0.4810555646121359E0	-2.07876	7.61205098118927E0	15.82364188495916E0	6.538593288499484E-4	0.359217708188497E0
ENSMUSG00000028696	ENSMUST00000030461	Ipp	Ipp-201	1.712134783015117E-5	0.01780356768984489E0	0.2979652653170012E0	-3.3561	6.121900688869271E0	20.54568569378804E0	7.84817469904203E-4	0.359217708188497E0
ENSMUSG00000026743	ENSMUST00000114669	Mllt10	Mllt10-202	2.083214639616385E-5	0.01877393033222286E0	2.626988450188132E0	2.626988450188132E0	3.601443279771573E0	1.370939898694132E0	7.871870185147327E-4	0.359217708188497E0
ENSMUSG00000018565	ENSMUST00000142788	Elp5	Elp5-206	8.081648664428486E-4	0.1642822957078861E0	0.455759780190179E0	-2.19414	20.09708476547691E0	44.09578387344934E0	7.92231770880404E-4	0.359217708188497E0
ENSMUSG00000018565	ENSMUST00000143788	Elp5	Elp5-208	0.003320973172304592E0	0.3620396398646248E0	2.193261795490693E0	2.193261795490693E0	76.2497757568068E0	34.76546936329031E0	7.92231770880404E-4	0.359217708188497E0
ENSMUSG00000033554	ENSMUST00000189799	Dph5	Dph5-204	5.646286394914326E-6	0.007269190427281129E0	4.479049665110893E0	4.479049665110893E0	5.717996591877455E0	1.276609329969528E0	8.648981736678303E-4	0.359217708188497E0
ENSMUSG00000024026	ENSMUST00000235171	Glo1	Glo1-203	1.857161543282492E-6	0.003629172974503153E0	3.568460789902062E0	3.568460789902062E0	5.944959076866445E0	1.66597292975429E0	9.001340769811236E-4	0.359217708188497E0
ENSMUSG00000025404	ENSMUST00000164831	R3hdm2	R3hdm2-210	1.997004018347231E-5	0.01877393033222286E0	0.06535611202319677E0	-15.3008	33.14623458685645E0	507.163501021785E0	9.027838858720707E-4	0.359217708188497E0
ENSMUSG00000025404	ENSMUST00000164161	R3hdm2	R3hdm2-208	0.009569380369825162E0	0.6174648393283845E0	1.77189479464177E0	1.77189479464177E0	325.7049164135711E0	183.8172996492267E0	9.027838858720707E-4	0.359217708188497E0
ENSMUSG00000028059	ENSMUST00000176804	Arhgef2	Arhgef2-223	4.205790315974843E-6	0.00598461826224715E0	5.234342538685144E0	5.234342538685144E0	17.52772375488871E0	3.348600827199903E0	9.892665991495736E-4	0.3748849331443956E0
ENSMUSG00000028059	ENSMUST00000177498	Arhgef2	Arhgef2-231	0.007897800098305784E0	0.5656483521831633E0	2.719687375188403E0	2.719687375188403E0	967.1958731521306E0	355.6275923386707E0	9.892665991495736E-4	0.3748849331443956E0
ENSMUSG00000090112	ENSMUST00000159553	Shprh	Shprh-204	1.199535079265826E-4	0.06022675539455946E0	1.856443671171792E0	1.856443671171792E0	11216.79905307518E0	6042.08962935843E0	0.001164187442029254E0	0.4211183483485819E0
ENSMUSG00000004896	ENSMUST00000005016	Rrnad1	Rrnad1-201	0.004782959435790008E0	0.4422132512873083E0	0.6261139199369649E0	-1.59715	36.43782048521535E0	58.19679027242165E0	0.001322212451799709E0	0.4574855083226992E0
ENSMUSG00000004896	ENSMUST00000160648	Rrnad1	Rrnad1-208	0.005869163302795707E0	0.4927909908521265E0	1.61381660240008E0	1.61381660240008E0	80.96496725478809E0	50.16986882795506E0	0.001322212451799709E0	0.4574855083226992E0
ENSMUSG00000004896	ENSMUST00000159091	Rrnad1	Rrnad1-202	0.02443252397402216E0	0.9356341617020725E0	0.6635992303529779E0	-1.50693	30.87279906783626E0	46.52325930428609E0	0.001322212451799709E0	0.4574855083226992E0
ENSMUSG00000002249	ENSMUST00000114799	Tead3	Tead3-201	3.112933808806375E-4	0.09673710167228639E0	4.082488469791108E0	4.082488469791108E0	44.19137246288508E0	10.82461660085136E0	0.001388283494988311E0	0.460331668879874E0
ENSMUSG00000026197	ENSMUST00000027394	Zfand2b	Zfand2b-201	1.115323443287613E-4	0.05890106553071221E0	2.817047490752299E0	2.817047490752299E0	44.42093811622817E0	15.7686152832182E0	0.001487059549074221E0	0.4653714569869323E0
ENSMUSG00000033021	ENSMUST00000131545	Gmppa	Gmppa-204	9.575028839809815E-6	0.01125523824839557E0	0.4070850324394328E0	-2.45649	122.824960063866E0	301.7181922112065E0	0.001520439542807268E0	0.4653714569869323E0
ENSMUSG00000002372	ENSMUST00000233319	Ranbp3	Ranbp3-206	1.202931199625022E-4	0.06022675539455946E0	1.435594411240226E0	1.435594411240226E0	375.5063895461082E0	261.5685785664936E0	0.001618849385174547E0	0.4771408669340386E0
ENSMUSG00000015971	ENSMUST00000224797	Actr8	Actr8-204	2.917391708020188E-5	0.02464831319313556E0	0.4067703801724522E0	-2.45839	2.029322088160184E0	4.988863956367332E0	0.001713941850465794E0	0.4871267587859567E0
ENSMUSG00000027011	ENSMUST00000121433	Ube2e3	Ube2e3-202	0.004690969945263979E0	0.4388410499659409E0	1.305159364471427E0	1.305159364471427E0	11.14947461051827E0	8.542615495107498E0	0.001875511207180927E0	0.4931500098350297E0
ENSMUSG00000059834	ENSMUST00000146125	Sclt1	Sclt1-204	0.002863582832475141E0	0.3406639922973774E0	2.140430471021947E0	2.140430471021947E0	10.96475851947505E0	5.122688481555741E0	0.00194822843502003E0	0.4931500098350297E0
ENSMUSG00000059834	ENSMUST00000148769	Sclt1	Sclt1-205	0.008371869438312127E0	0.5788794427984825E0	0.5904542880223209E0	-1.69361	32.06830960072224E0	54.31124856105706E0	0.00194822843502003E0	0.4931500098350297E0
ENSMUSG00000031337	ENSMUST00000114617	Mtm1	Mtm1-205	2.015585464378212E-5	0.01877393033222286E0	5.888658609502202E0	5.888658609502202E0	13.4240259320112E0	2.279640716537649E0	0.001977040500320285E0	0.4931500098350297E0
ENSMUSG00000027575	ENSMUST00000185115	Arfgap1	Arfgap1-214	1.930331895659735E-6	0.003629172974503153E0	21.50071632668356E0	21.50071632668356E0	241.4852700645739E0	11.23149882057081E0	0.001983010846283105E0	0.4931500098350297E0
ENSMUSG00000015452	ENSMUST00000015596	Ager	Ager-201	2.147757345467171E-6	0.003629172974503153E0	38.58086692717772E0	38.58086692717772E0	50.99992386329689E0	1.321896782660701E0	0.0024278016455389E0	0.5854680453090475E0
ENSMUSG00000015452	ENSMUST00000174496	Ager	Ager-209	2.464463394183824E-4	0.08771392938210092E0	19.44029650124484E0	19.44029650124484E0	188.8512344027209E0	9.714421505383315E0	0.0024278016455389E0	0.5854680453090475E0
ENSMUSG00000008348	ENSMUST00000108707	Ubc	Ubc-201	2.927088923659464E-4	0.09310208957653797E0	0.3030651659069339E0	-3.29962	14.61664750143791E0	48.22938808456274E0	0.002600500920334301E0	0.6086701860005991E0
ENSMUSG00000020385	ENSMUST00000109111	Clk4	Clk4-202	1.039814640525799E-6	0.00281124286212555E0	0.4570780813541769E0	-2.18781	4.224745139859039E0	9.242939690615799E0	0.002980199878235741E0	0.6489021107372765E0
ENSMUSG00000050188	ENSMUST00000179323	Lsm10	Lsm10-203	0.004850707609194429E0	0.4422132512873083E0	0.6954802185206697E0	-1.43786	8.508848482376408E0	12.23449388751166E0	0.002997431060382662E0	0.6489021107372765E0
ENSMUSG00000026520	ENSMUST00000194026	Pycr2	Pycr2-202	5.184743132407662E-4	0.1292281089837026E0	2.334163286931124E0	2.334163286931124E0	11.86786760655022E0	5.084420474350651E0	0.003017011572917722E0	0.6489021107372765E0
ENSMUSG00000023092	ENSMUST00000023854	Fhl1	Fhl1-201	0.002477107387098729E0	0.3254139359936327E0	7.03978452022305E0	7.03978452022305E0	424.3882190661048E0	60.28426265704201E0	0.003120360383218185E0	0.6534691560434293E0
ENSMUSG00000023092	ENSMUST00000114773	Fhl1	Fhl1-205	0.03110684783005943E0	0.9999830081974346E0	1.576166367371756E0	1.576166367371756E0	4.170015117351048E0	2.64566939358344E0	0.003120360383218185E0	0.6534691560434293E0
ENSMUSG00000002679	ENSMUST00000002756	Med6	Med6-201	7.135102815363529E-4	0.1524933317800404E0	2.11048524392227E0	2.11048524392227E0	20.43220042619801E0	9.681280873693964E0	0.003393987097573123E0	0.6925474185253055E0
ENSMUSG00000028894	ENSMUST00000184454	Inpp5b	Inpp5b-208	6.344784819483672E-5	0.04084228628084775E0	0.3017275089076978E0	-3.31425	3.938374984668828E0	13.05275411886169E0	0.003649799180809895E0	0.704763054383345E0
ENSMUSG00000037544	ENSMUST00000111778	Dlgap5	Dlgap5-202	4.66790068290878E-5	0.0338235195752765E0	3.058326636148659E0	3.058326636148659E0	334.4220911485312E0	109.3480621709092E0	0.003725149163276362E0	0.704763054383345E0
ENSMUSG00000026283	ENSMUST00000190476	Ing5	Ing5-203	8.093343737537076E-5	0.04756774810609835E0	1.928539736553902E0	1.928539736553902E0	183303.4318241596E0	95047.7858193908E0	0.003759158515741071E0	0.704763054383345E0
ENSMUSG00000027274	ENSMUST00000144275	Mkks	Mkks-203	1.619223212643673E-4	0.0729621979617239E0	0.06085618688889481E0	-16.4322	1.379392130711871E0	22.6664239287655E0	0.003808093910339763E0	0.704763054383345E0
ENSMUSG00000024012	ENSMUST00000153658	Mtch1	Mtch1-207	5.325671293414913E-5	0.0359962122721914E0	2.762111731901796E0	2.762111731901796E0	32.97987539365784E0	11.94009460687175E0	0.00461856395901879E0	0.815399328884597E0
ENSMUSG00000024012	ENSMUST00000235021	Mtch1	Mtch1-216	0.004675946778411396E0	0.4388410499659409E0	0.4941450857549634E0	-2.0237	11.6895670063738E0	23.65614339463536E0	0.00461856395901879E0	0.815399328884597E0
ENSMUSG00000024012	ENSMUST00000235088	Mtch1	Mtch1-217	0.03959762236356171E0	0.9999830081974346E0	1.408786692422662E0	1.408786692422662E0	110.8535611446016E0	78.68725743992445E0	0.00461856395901879E0	0.815399328884597E0
ENSMUSG00000038517	ENSMUST00000107614	Tbkbp1	Tbkbp1-203	4.118764480163918E-5	0.03093192124603103E0	0.04289059077013083E0	-23.3151	14143.88868760248E0	329766.7025247024E0	0.00472345455729746E0	0.815399328884597E0
ENSMUSG00000042364	ENSMUST00000223993	Snx18	Snx18-202	3.720688230713593E-4	0.1058868705321818E0	0.6043671621791333E0	-1.65462	54.28279953134097E0	89.81758594496841E0	0.004725251641214344E0	0.815399328884597E0
ENSMUSG00000000693	ENSMUST00000101257	Loxl3	Loxl3-202	0.004073476107278541E0	0.4087928841105581E0	4.210550936414508E0	4.210550936414508E0	7.117689882587058E0	1.690441462429646E0	0.004815753764460425E0	0.815399328884597E0
ENSMUSG00000015804	ENSMUST00000119579	Med28	Med28-203	1.435377179687122E-4	0.0660171650562014E0	0.612483350455734E0	-1.6327	3.502585994576648E0	5.718663196265595E0	0.00511117964636093E0	0.8314190563039994E0
ENSMUSG00000064284	ENSMUST00000144067	Cdpf1	Cdpf1-204	0.003083248625146244E0	0.3477101390901202E0	1.843292294015327E0	1.843292294015327E0	2.01439190988941E0	1.092822834679881E0	0.005252355532454406E0	0.8314190563039994E0
ENSMUSG00000037339	ENSMUST00000150033	Fam53a	Fam53a-206	5.859389555385974E-4	0.1389600491398379E0	0.5511735759220132E0	-1.81431	27.52234288590489E0	49.93407537700807E0	0.005271921750874273E0	0.8314190563039994E0
ENSMUSG00000033933	ENSMUST00000128770	Vhl	Vhl-202	3.546132680914592E-4	0.1034875678186737E0	8.140584566062964E0	8.140584566062964E0	22981.47790382603E0	2823.074647443971E0	0.005328269900917814E0	0.8314190563039994E0
ENSMUSG00000061544	ENSMUST00000182603	Zfp229	Zfp229-203	0.01034763802647984E0	0.6401801869197004E0	0.565289443959654E0	-1.76901	105.1789094475043E0	186.0620440933107E0	0.005554415874502824E0	0.8500392601787207E0
ENSMUSG00000044348	ENSMUST00000123516	Slc25a53	Slc25a53-204	3.559825346625483E-4	0.1034875678186737E0	0.3339513816019187E0	-2.99445	1.989689953657207E0	5.958022823900111E0	0.005785051487254979E0	0.8686309384070777E0
ENSMUSG00000031310	ENSMUST00000121429	Zmym3	Zmym3-208	1.467424546078722E-5	0.01586931601111373E0	4.900318377269215E0	4.900318377269215E0	18.98730272861354E0	3.874707981564768E0	0.006126027562669985E0	0.8876383533480976E0
ENSMUSG00000042404	ENSMUST00000129564	Dennd4b	Dennd4b-202	4.430408392593289E-4	0.1185945755466853E0	4.080265623263603E0	4.080265623263603E0	26.00438253557886E0	6.373208250785211E0	0.006268128309461406E0	0.8876383533480976E0
ENSMUSG00000027854	ENSMUST00000137332	Sike1	Sike1-203	2.814811044817096E-4	0.09059670405675595E0	0.4994589505280452E0	-2.00217	14.09602711440729E0	28.22259386783335E0	0.00642679612592219E0	0.8876383533480976E0
ENSMUSG00000006335	ENSMUST00000206370	Tfpt	Tfpt-207	0.001731909274603396E0	0.2754347008716319E0	1.847417421613641E0	1.847417421613641E0	4.704933655552864E0	2.546762632260609E0	0.006444029202035731E0	0.8876383533480976E0
ENSMUSG00000032841	ENSMUST00000163762	Prr5l	Prr5l-209	0.006388549035499985E0	0.5155845126082913E0	0.211548436155524E0	-4.72705	1.266346075790953E0	5.986081007282763E0	0.00652817763245923E0	0.8876383533480976E0
ENSMUSG00000090733	ENSMUST00000199031	Rps27	Rps27-207	3.021391359704911E-4	0.09498411255928137E0	0.3406465628595636E0	-2.93559	8.332104480336696E0	24.45967577184017E0	0.00658088248900952E0	0.8876383533480976E0
ENSMUSG00000021710	ENSMUST00000224475	Nln	Nln-204	9.632747320230297E-5	0.05541084181909496E0	1.778233445913471E0	1.778233445913471E0	66011.41721231089E0	37121.90734237432E0	0.006730163930260085E0	0.8926440759501626E0
ENSMUSG00000027281	ENSMUST00000135260	Slx4ip	Slx4ip-204	0.003891729920397856E0	0.3989204698346194E0	0.5497104141384568E0	-1.81914	17.85683125286643E0	32.48406941835522E0	0.007453944074735194E0	0.9724342122416831E0
ENSMUSG00000022019	ENSMUST00000170865	Tdrd3	Tdrd3-205	3.369561121905605E-5	0.02760589530055756E0	0.3440041966899677E0	-2.90694	22.27679131262192E0	64.75732426223504E0	0.007672465495425691E0	0.9769678736608617E0
ENSMUSG00000027303	ENSMUST00000230886	Ptpra	Ptpra-209	0.02042140337958935E0	0.8643450288118097E0	0.7476486298981418E0	-1.33753	13.26429176837848E0	17.74134431328469E0	0.007808177438519454E0	0.9769678736608617E0
ENSMUSG00000027303	ENSMUST00000028769	Ptpra	Ptpra-201	0.03863592313779074E0	0.9999830081974346E0	1.243664862778658E0	1.243664862778658E0	114.6095589860357E0	92.15469731127507E0	0.007808177438519454E0	0.9769678736608617E0
ENSMUSG00000022544	ENSMUST00000132225	Eef2kmt	Eef2kmt-203	1.079470773840378E-4	0.05890106553071221E0	0.6004080660032448E0	-1.66553	19.61454308060899E0	32.66868683356927E0	0.007856992198328116E0	0.9769678736608617E0
ENSMUSG00000033808	ENSMUST00000136410	Tmem87a	Tmem87a-205	2.386891395558402E-4	0.08769603290190028E0	0.5209718785771201E0	-1.91949	27.44302472380764E0	52.67659513361855E0	0.008390252991402064E0	1.0E0
ENSMUSG00000024436	ENSMUST00000173737	Mrps18b	Mrps18b-204	0.002659239269753407E0	0.3315120418806283E0	0.7225909212117966E0	-1.38391	9.111744663702549E0	12.60982444731247E0	0.009042114173165566E0	1.0E0
ENSMUSG00000024985	ENSMUST00000153888	Tcf7l2	Tcf7l2-222	2.124492599156413E-4	0.08324316218955476E0	0.6402536236104918E0	-1.56188	610.1356398121554E0	952.9592919310691E0	0.009300784757881224E0	1.0E0
ENSMUSG00000092564	ENSMUST00000243517	BC051226	BC051226-207	0.00179031186843043E0	0.2797853854039601E0	2.039506846739418E0	2.039506846739418E0	11.25625909040623E0	5.519108263059641E0	0.009584586638483078E0	1.0E0
ENSMUSG00000025354	ENSMUST00000026410	Dnajc14	Dnajc14-201	0.01005113484937747E0	0.624766376489518E0	1.287795826058828E0	1.287795826058828E0	158.5715067132381E0	123.1340430715096E0	0.009659533233834566E0	1.0E0
ENSMUSG00000025354	ENSMUST00000218765	Dnajc14	Dnajc14-205	0.0227596849556633E0	0.9109121726464205E0	0.7344643744094532E0	-1.36154	25.88975515456136E0	35.24984472579496E0	0.009659533233834566E0	1.0E0
ENSMUSG00000030707	ENSMUST00000173108	Coro1a	Coro1a-209	2.526643465799785E-4	0.08771392938210092E0	6.739508360656725E0	6.739508360656725E0	16.13735138947493E0	2.394440443709524E0	0.009794997690350487E0	1.0E0
ENSMUSG00000004319	ENSMUST00000110302	Clcn3	Clcn3-205	0.01337155783443208E0	0.7183641437813514E0	0.3439833509542243E0	-2.90712	117.4496124427662E0	341.4398171218347E0	0.01060977372773865E0	1.0E0
ENSMUSG00000004319	ENSMUST00000110301	Clcn3	Clcn3-204	0.015579165661978E0	0.7672100598128183E0	1.916194220530334E0	1.916194220530334E0	885.9912850105904E0	462.3702939493157E0	0.01060977372773865E0	1.0E0
ENSMUSG00000004319	ENSMUST00000056508	Clcn3	Clcn3-202	0.01772003350386399E0	0.8132279038950133E0	0.497401866212978E0	-2.01045	33.8386366403538E0	68.03077941381252E0	0.01060977372773865E0	1.0E0
ENSMUSG00000037536	ENSMUST00000228019	Fbxo34	Fbxo34-211	2.310709768615426E-4	0.08676715181150925E0	2.940306922501985E0	2.940306922501985E0	180.5437237911215E0	61.40301966758358E0	0.01085188084741669E0	1.0E0
ENSMUSG00000038481	ENSMUST00000095743	Cdk19	Cdk19-202	0.003287963843174268E0	0.3598922690852612E0	2.080801227476475E0	2.080801227476475E0	136.835636383076E0	65.76103213329299E0	0.01104005141839501E0	1.0E0
ENSMUSG00000036980	ENSMUST00000153117	Taf6	Taf6-207	7.552796465255538E-5	0.04633238170608538E0	2.41284729868569E0	2.41284729868569E0	9.353523444787161E0	3.876550103225409E0	0.01110436131773592E0	1.0E0
ENSMUSG00000061894	ENSMUST00000084276	Zscan20	Zscan20-201	3.210100458359927E-4	0.09862304090024883E0	0.3329276742710983E0	-3.00366	4.555666342955988E0	13.68365172084305E0	0.01149211452746516E0	1.0E0
ENSMUSG00000079659	ENSMUST00000198935	Tmem243	Tmem243-203	4.828480703354658E-4	0.1243264802818062E0	4.259859033020707E0	4.259859033020707E0	27.11339679405873E0	6.36485775324644E0	0.01167475360138797E0	1.0E0
ENSMUSG00000026858	ENSMUST00000100214	Miga2	Miga2-202	0.001781320813014812E0	0.2797853854039601E0	1.962540243795267E0	1.962540243795267E0	17.89372093555221E0	9.117632615241746E0	0.01187085606272175E0	1.0E0
ENSMUSG00000026240	ENSMUST00000138280	Cops7b	Cops7b-205	7.41094984296434E-5	0.04633238170608538E0	2.417330960966217E0	2.417330960966217E0	19.66506280233801E0	8.135031205854329E0	0.01195836112688017E0	1.0E0
ENSMUSG00000020282	ENSMUST00000146179	Rhbdf1	Rhbdf1-208	7.061570936260578E-4	0.1524933317800404E0	0.5773924897310333E0	-1.73192	17.45729023432276E0	30.2347026412742E0	0.01245054212094666E0	1.0E0
ENSMUSG00000047417	ENSMUST00000182604	Rexo1	Rexo1-203	7.134031857460008E-4	0.1524933317800404E0	2.806633034048177E0	2.806633034048177E0	4.368867534428961E0	1.556622287783551E0	0.01248127540652129E0	1.0E0
ENSMUSG00000037761	ENSMUST00000045644	Actr5	Actr5-201	0.01752943915229031E0	0.8132279038950133E0	1.469263329366161E0	1.469263329366161E0	94.52751098075997E0	64.33667069165814E0	0.01258602437217764E0	1.0E0
ENSMUSG00000020718	ENSMUST00000021060	Polg2	Polg2-201	1.79609467145847E-4	0.07587377427742374E0	0.4571687852730933E0	-2.18738	2.934695523345908E0	6.419282369842563E0	0.01260185004292822E0	1.0E0
ENSMUSG00000024188	ENSMUST00000148894	Luc7l	Luc7l-206	0.005133217003578854E0	0.4535348199632611E0	0.5657798154882822E0	-1.76747	10.60636893764104E0	18.74646045562349E0	0.01300198055848505E0	1.0E0
ENSMUSG00000120999	ENSMUST00000246901	---	---	0.009222676256115817E0	0.609643704793025E0	2.590221884782546E0	2.590221884782546E0	31.51867740874762E0	12.1683310584003E0	0.01322961913063218E0	1.0E0
ENSMUSG00000029103	ENSMUST00000153664	Lrpap1	Lrpap1-205	3.619463423994043E-4	0.1041019288628755E0	1.861915766458206E0	1.861915766458206E0	2.081478520818465E0	1.117923032994085E0	0.0132427940321573E0	1.0E0
ENSMUSG00000035168	ENSMUST00000147650	Tanc1	Tanc1-210	3.350121976478161E-4	0.100150814918387E0	0.5619573783630923E0	-1.77949	17.18034683861879E0	30.57233074982105E0	0.01335937488723102E0	1.0E0
ENSMUSG00000024078	ENSMUST00000234568	Ttc27	Ttc27-204	8.887160549174172E-4	0.1753819508083744E0	0.5825857691997232E0	-1.71649	20.76360533584966E0	35.64042658366316E0	0.01336687738567446E0	1.0E0
ENSMUSG00000028382	ENSMUST00000172768	Ptbp3	Ptbp3-208	1.132880384523241E-4	0.05890106553071221E0	5.399865648901785E0	5.399865648901785E0	682.8583069580322E0	126.4583882928478E0	0.01338187222469212E0	1.0E0
ENSMUSG00000034974	ENSMUST00000219850	Dapk3	Dapk3-209	1.966645383174406E-5	0.01877393033222286E0	7.053408558378833E0	7.053408558378833E0	6.461597067185323E0	0.9160956739858079E0	0.01342115413291449E0	1.0E0
ENSMUSG00000060636	ENSMUST00000115076	Rpl35a	Rpl35a-203	2.40032047445651E-4	0.08769603290190028E0	2.015350335371804E0	2.015350335371804E0	5.172645114090869E0	2.566623292885993E0	0.0135964798820039E0	1.0E0
ENSMUSG00000022617	ENSMUST00000112664	Chkb	Chkb-202	4.980848204215366E-6	0.006733110602458331E0	0.2546215497481328E0	-3.9274	18.57005702687937E0	72.93199277613598E0	0.01376569043741197E0	1.0E0
ENSMUSG00000025260	ENSMUST00000112617	Hsd17b10	Hsd17b10-202	6.729383915787281E-4	0.1516130196226874E0	2.266327779806944E0	2.266327779806944E0	8.32757477689249E0	3.674479416036576E0	0.01394421130787445E0	1.0E0
ENSMUSG00000021286	ENSMUST00000221375	Zfyve21	Zfyve21-204	0.003286875260496942E0	0.3598922690852612E0	2.546794679021536E0	2.546794679021536E0	8.48536146572016E0	3.331780742128842E0	0.01410227503209497E0	1.0E0
ENSMUSG00000053483	ENSMUST00000147176	Usp21	Usp21-208	0.002876263127147184E0	0.3406639922973774E0	0.6818025565336961E0	-1.4667	4.561248075782963E0	6.68998382606906E0	0.01426582888159251E0	1.0E0
ENSMUSG00000053483	ENSMUST00000149187	Usp21	Usp21-209	0.008029190431698719E0	0.5682649018623208E0	4.27719434574933E0	4.27719434574933E0	11.7200139836001E0	2.740117244204122E0	0.01426582888159251E0	1.0E0
ENSMUSG00000039221	ENSMUST00000193168	Rpl22l1	Rpl22l1-204	1.654157440384034E-4	0.07331442714462744E0	3.430672279816528E0	3.430672279816528E0	41.96492281883997E0	12.23227385073466E0	0.01465106085630284E0	1.0E0
ENSMUSG00000003123	ENSMUST00000149349	Lipe	Lipe-204	0.002723857371760406E0	0.3362837688579947E0	0.3446856964869784E0	-2.90119	11.40448739253844E0	33.08662793023464E0	0.01490568768206294E0	1.0E0
ENSMUSG00000028068	ENSMUST00000194440	Iqgap3	Iqgap3-204	0.002972088242861245E0	0.3406639922973774E0	0.3188325076492721E0	-3.13644	2.380865866247859E0	7.467450178784475E0	0.01579180144985236E0	1.0E0
ENSMUSG00000029823	ENSMUST00000162718	Luc7l2	Luc7l2-211	1.204720248890872E-5	0.01357117360375567E0	0.1513519854550455E0	-6.60712	7.434762693355324E0	49.12233342035407E0	0.01598798843939861E0	1.0E0
ENSMUSG00000040620	ENSMUST00000146203	Dhx33	Dhx33-205	0.001305845668947718E0	0.2353656233711366E0	3.114909708326159E0	3.114909708326159E0	280.6598031442218E0	90.1020669697159E0	0.01620065587849197E0	1.0E0
ENSMUSG00000039480	ENSMUST00000130290	Nt5dc1	Nt5dc1-205	0.00687245486170068E0	0.5308676846883988E0	0.491397791587823E0	-2.03501	1.722221898599258E0	3.504740819111845E0	0.01624877879630167E0	1.0E0
ENSMUSG00000031505	ENSMUST00000178721	Naxd	Naxd-205	6.063837684351803E-4	0.1413292376156339E0	0.5807606908340612E0	-1.72188	180.8562140168182E0	311.4126297995152E0	0.01638955668495933E0	1.0E0
ENSMUSG00000006476	ENSMUST00000152122	Nsmf	Nsmf-216	2.043453990354917E-6	0.003629172974503153E0	0.5560000632356528E0	-1.79856	118.9430511142769E0	213.9263265944353E0	0.01644601054269142E0	1.0E0
ENSMUSG00000054545	ENSMUST00000014263	Ugt1a6a	Ugt1a6a-201	0.009516766727214857E0	0.6170151204723762E0	2.721764565289362E0	2.721764565289362E0	13.73207848131759E0	5.045285200800485E0	0.01722710888026935E0	1.0E0
ENSMUSG00000027630	ENSMUST00000201509	Tbl1xr1	Tbl1xr1-207	0.002948799731109783E0	0.3406639922973774E0	1.574885657360557E0	1.574885657360557E0	616291.2629657071E0	391324.4495467599E0	0.01727740957676534E0	1.0E0
ENSMUSG00000019842	ENSMUST00000155945	Traf3ip2	Traf3ip2-204	5.284319108078802E-4	0.1298789558236532E0	0.5974476205393443E0	-1.67379	6.311015105012075E0	10.56329440113063E0	0.01729272047117659E0	1.0E0
ENSMUSG00000038895	ENSMUST00000179605	Zfp653	Zfp653-202	0.004118186180870184E0	0.4101163762358462E0	1.931858162531066E0	1.931858162531066E0	10.25998301430324E0	5.310940116256205E0	0.01744646593279433E0	1.0E0
ENSMUSG00000032615	ENSMUST00000102695	Nt5m	Nt5m-201	0.006681370452815132E0	0.5281799168488595E0	0.6125712851977425E0	-1.63246	35.81555922083101E0	58.46757771100792E0	0.01792889055152595E0	1.0E0
ENSMUSG00000016510	ENSMUST00000110564	Mtif3	Mtif3-203	5.210039902065239E-4	0.1292281089837026E0	2.362560085744694E0	2.362560085744694E0	21.19402146234101E0	8.970786220516594E0	0.01798985540343969E0	1.0E0
ENSMUSG00000030035	ENSMUST00000123394	Wbp1	Wbp1-203	1.301549548666434E-4	0.06283695285311734E0	0.1679491216441259E0	-5.95418	7.918773570895425E0	47.14983617285496E0	0.01878926394036956E0	1.0E0
ENSMUSG00000002107	ENSMUST00000182706	Celf2	Celf2-221	4.754008521454754E-5	0.0338235195752765E0	3884.632800045842E0	3884.632800045842E0	2097.965619579889E0	0.5400679362937808E0	0.01900190811884737E0	1.0E0
ENSMUSG00000027582	ENSMUST00000029105	Zgpat	Zgpat-201	0.008438401292977784E0	0.5819913708085392E0	0.6178014486758362E0	-1.61864	23.05898239598196E0	37.32426080483526E0	0.01904466128907372E0	1.0E0
ENSMUSG00000041841	ENSMUST00000226758	Rpl37	Rpl37-202	2.571697432818144E-4	0.08771392938210092E0	2.397394125518773E0	2.397394125518773E0	31.26293642665138E0	13.04038251110939E0	0.01974256608887996E0	1.0E0
ENSMUSG00000003184	ENSMUST00000107834	Irf3	Irf3-202	0.002886283387547538E0	0.3406639922973774E0	1.924252296747742E0	1.924252296747742E0	28.02686059784832E0	14.56506542578521E0	0.0198303503923725E0	1.0E0
ENSMUSG00000003184	ENSMUST00000207476	Irf3	Irf3-205	0.003602499524490379E0	0.3849690796210352E0	0.542784780242077E0	-1.84235	1.254348482796289E0	2.310949990596384E0	0.0198303503923725E0	1.0E0
ENSMUSG00000016757	ENSMUST00000136066	Ttll12	Ttll12-203	0.002592792233455668E0	0.3291020226465139E0	0.5977916489257896E0	-1.67282	32.46074845923749E0	54.30110727971578E0	0.01991874130108317E0	1.0E0
ENSMUSG00000036721	ENSMUST00000099720	Zscan12	Zscan12-202	0.008912334304972182E0	0.5964204709634354E0	0.6433801849177048E0	-1.55429	55.88163585062817E0	86.85632097571677E0	0.02004030439275699E0	1.0E0
ENSMUSG00000034621	ENSMUST00000069673	Gpatch8	Gpatch8-201	0.00132978893425489E0	0.2380938650762597E0	0.679842014455621E0	-1.47093	218.5706139086926E0	321.5020685117727E0	0.02028732577519023E0	1.0E0
ENSMUSG00000038773	ENSMUST00000225195	Kdm3b	Kdm3b-206	0.00234533152002079E0	0.3186350903280506E0	1.477306503797843E0	1.477306503797843E0	29.40045944746969E0	19.90139444447534E0	0.02029826667772425E0	1.0E0
ENSMUSG00000038784	ENSMUST00000202143	Cnot4	Cnot4-206	0.008586714981475578E0	0.5847617789399842E0	0.6263696457883007E0	-1.5965	57.60516787430592E0	91.96672964860628E0	0.02047412655185694E0	1.0E0
ENSMUSG00000038784	ENSMUST00000114989	Cnot4	Cnot4-202	0.01949760291540204E0	0.8461271146401436E0	0.701946956754718E0	-1.42461	116.419819021429E0	165.8527298980935E0	0.02047412655185694E0	1.0E0
ENSMUSG00000027641	ENSMUST00000154721	Rbl1	Rbl1-204	0.001636725526228711E0	0.2649731217192779E0	1.950943581081668E0	1.950943581081668E0	6329.951860195981E0	3244.559156696087E0	0.02062767805374246E0	1.0E0
ENSMUSG00000032295	ENSMUST00000159130	Man2c1	Man2c1-203	2.575935025064088E-4	0.08771392938210092E0	2.509973096999039E0	2.509973096999039E0	18.44639733394445E0	7.349241056009419E0	0.02194732056129733E0	1.0E0
ENSMUSG00000054484	ENSMUST00000139428	Tmem62	Tmem62-206	0.007971024239221032E0	0.5656483521831633E0	0.3944585896511865E0	-2.53512	1.466049687933349E0	3.716612405955601E0	0.02212135705324415E0	1.0E0
ENSMUSG00000038607	ENSMUST00000126507	Gng10	Gng10-202	0.001959208810071294E0	0.2950621520661631E0	0.5291983206550716E0	-1.88965	88.25878269556296E0	166.7782743269315E0	0.02226754766557422E0	1.0E0
ENSMUSG00000029468	ENSMUST00000199371	P2rx7	P2rx7-208	6.978826386852966E-4	0.1524933317800404E0	0.6881110074824138E0	-1.45325	59.94016903356895E0	87.10828395678709E0	0.02254222887842785E0	1.0E0
ENSMUSG00000041199	ENSMUST00000237785	Rpusd1	Rpusd1-204	0.01434269648904386E0	0.7361298774542229E0	1.493822508721684E0	1.493822508721684E0	30.60623876764531E0	20.48853768700816E0	0.02308714803914813E0	1.0E0
ENSMUSG00000044847	ENSMUST00000062458	Lsm11	Lsm11-201	0.002966140497349496E0	0.3406639922973774E0	2.712566379957772E0	2.712566379957772E0	54.57878627274397E0	20.12071913742204E0	0.02360221523376395E0	1.0E0
ENSMUSG00000062115	ENSMUST00000149770	Rai1	Rai1-205	0.001595145851352171E0	0.2613804611276986E0	1.813511788286731E0	1.813511788286731E0	13.82838859352414E0	7.625199175897365E0	0.02368147145533458E0	1.0E0
ENSMUSG00000013833	ENSMUST00000165684	Med16	Med16-204	0.005077286471919231E0	0.4535348199632611E0	1.597650834979073E0	1.597650834979073E0	107.4954664796117E0	67.28345401016219E0	0.02384559338509242E0	1.0E0
ENSMUSG00000097772	ENSMUST00000241282	5430416N02Rik	5430416N02Rik-205	4.400960904831457E-4	0.1185945755466853E0	0.3951420546744738E0	-2.53074	12.88470011601543E0	32.60776716522901E0	0.02417245303641635E0	1.0E0
ENSMUSG00000025862	ENSMUST00000115072	Stag2	Stag2-202	1.101986392380386E-4	0.05890106553071221E0	0.6561417345021067E0	-1.52406	109.6750493735213E0	167.1514607385018E0	0.02422886355854552E0	1.0E0
ENSMUSG00000033983	ENSMUST00000107898	Coil	Coil-202	0.002193058883510138E0	0.3068731605532686E0	0.3344931747920742E0	-2.9896	2.5682708202865E0	7.678096337490217E0	0.02465352317097257E0	1.0E0
ENSMUSG00000029439	ENSMUST00000196698	Sfswap	Sfswap-204	0.01175022167365941E0	0.6743798552011829E0	0.6742317223827132E0	-1.48317	360.6051670671086E0	534.8386246092687E0	0.0247190529834533E0	1.0E0
ENSMUSG00000029439	ENSMUST00000196873	Sfswap	Sfswap-205	0.01774687318013234E0	0.8132279038950133E0	1.375264863917953E0	1.375264863917953E0	12.12780809091367E0	8.818525368533813E0	0.0247190529834533E0	1.0E0
ENSMUSG00000029439	ENSMUST00000198423	Sfswap	Sfswap-207	0.04442601168358902E0	0.9999830081974346E0	1.33074483117626E0	1.33074483117626E0	26.48488010246132E0	19.9022979326931E0	0.0247190529834533E0	1.0E0
ENSMUSG00000058388	ENSMUST00000063717	Phtf1	Phtf1-202	0.003074108720237104E0	0.3477101390901202E0	2.324954702847958E0	2.324954702847958E0	3.366133647343418E0	1.447827625725381E0	0.02501180966247522E0	1.0E0
ENSMUSG00000032199	ENSMUST00000163972	Polr2m	Polr2m-202	0.01167641017748564E0	0.6734810287948068E0	1.395150730723189E0	1.395150730723189E0	275.8222320313234E0	197.7006684348353E0	0.02690820732898444E0	1.0E0
ENSMUSG00000020455	ENSMUST00000108810	Trim11	Trim11-203	0.002837979974526192E0	0.3406639922973774E0	0.5035712866006349E0	-1.98582	7.169416570068393E0	14.23714330192581E0	0.0269150147157425E0	1.0E0
ENSMUSG00000024528	ENSMUST00000237434	Srfbp1	Srfbp1-205	0.002514582832047428E0	0.3254139359936327E0	1.758168745264961E0	1.758168745264961E0	17.0413530901634E0	9.692672069196192E0	0.02708432849417308E0	1.0E0
ENSMUSG00000073791	ENSMUST00000239519	Efcab7	Efcab7-205	0.02657103642279378E0	0.9747280064133685E0	0.6587499834298377E0	-1.51803	23.16648322398086E0	35.16733784699713E0	0.02733554426706733E0	1.0E0
ENSMUSG00000071042	ENSMUST00000095204	Rasgrp3	Rasgrp3-201	0.004191320957230181E0	0.4150789501819603E0	0.3855305274529582E0	-2.59383	12.01654375355692E0	31.16885148614634E0	0.02774283611213063E0	1.0E0
ENSMUSG00000000605	ENSMUST00000210061	Clcn4	Clcn4-203	2.565887757667274E-4	0.08771392938210092E0	2.243932151612976E0	2.243932151612976E0	2515.402096645843E0	1120.979569207443E0	0.02777694878171347E0	1.0E0
ENSMUSG00000003810	ENSMUST00000239177	Mast2	Mast2-216	1.226842387244373E-4	0.06030711051188888E0	2.03511043284801E0	2.03511043284801E0	9.314924125973771E0	4.577109907956256E0	0.02780843876174667E0	1.0E0
ENSMUSG00000031627	ENSMUST00000207105	Irf2	Irf2-202	0.003086641270218555E0	0.3477101390901202E0	2.421338738376274E0	2.421338738376274E0	137010.0663666001E0	56584.42752973826E0	0.02829169752237277E0	1.0E0
ENSMUSG00000030166	ENSMUST00000161816	Rad52	Rad52-207	6.880477091730056E-4	0.1524933317800404E0	2.381926511104026E0	2.381926511104026E0	37.26728400612993E0	15.64585801971552E0	0.02838403543511157E0	1.0E0
ENSMUSG00000041231	ENSMUST00000102795	Ublcp1	Ublcp1-201	0.006944093786173926E0	0.5348732752222173E0	1.380187089627494E0	1.380187089627494E0	186.2058182302812E0	134.9134618267856E0	0.02902574702855252E0	1.0E0
ENSMUSG00000026921	ENSMUST00000100290	Egfl7	Egfl7-201	7.734895477625935E-6	0.009505483369686126E0	2.474635815322485E0	2.474635815322485E0	133.4941561981039E0	53.94497055749896E0	0.02948541843001795E0	1.0E0
ENSMUSG00000017221	ENSMUST00000142790	Psmd3	Psmd3-203	0.01151773426278432E0	0.6734810287948068E0	1.267504463965998E0	1.267504463965998E0	55.07048596570655E0	43.44796214239122E0	0.02949102562625032E0	1.0E0
ENSMUSG00000024143	ENSMUST00000234309	Rhoq	Rhoq-203	0.002972634213656703E0	0.3406639922973774E0	0.3007986932202033E0	-3.32448	1621730.690641677E0	5391415.345858796E0	0.03014245527590787E0	1.0E0
ENSMUSG00000028959	ENSMUST00000144866	Fastk	Fastk-212	2.018455877835356E-4	0.0825763879990718E0	1.491750596444406E0	1.491750596444406E0	76.30248481467672E0	51.14962581315135E0	0.03062401413019215E0	1.0E0
ENSMUSG00000023051	ENSMUST00000100168	Tarbp2	Tarbp2-202	3.370958779987134E-4	0.100150814918387E0	1.819581025212772E0	1.819581025212772E0	5.362960280369975E0	2.947359972465563E0	0.03094225577446379E0	1.0E0
ENSMUSG00000020528	ENSMUST00000151966	Prpsap2	Prpsap2-203	0.02843220074954607E0	0.9999830081974346E0	0.6621083308551249E0	-1.51033	73.63797908807646E0	111.2174181420912E0	0.0312520013737865E0	1.0E0
ENSMUSG00000021488	ENSMUST00000224693	Nsd1	Nsd1-205	9.996675250267626E-4	0.1930500800473111E0	0.5001068059167583E0	-1.99957	9.618032998405397E0	19.2319578230381E0	0.03206827228527679E0	1.0E0
ENSMUSG00000018347	ENSMUST00000018491	Zkscan6	Zkscan6-201	0.003377144440231977E0	0.3652179083444469E0	0.4422885436027505E0	-2.26097	14.61514612755054E0	33.04436965176606E0	0.03215674502464026E0	1.0E0
ENSMUSG00000026812	ENSMUST00000133565	Tsc1	Tsc1-207	0.02886263176699464E0	0.9999830081974346E0	1.401204102687275E0	1.401204102687275E0	9124.169887351973E0	6511.663696854257E0	0.0330040689640332E0	1.0E0
ENSMUSG00000026812	ENSMUST00000113869	Tsc1	Tsc1-203	0.03809182932154617E0	0.9999830081974346E0	0.6858904500656574E0	-1.45796	49.89404203988306E0	72.74345638593877E0	0.0330040689640332E0	1.0E0
ENSMUSG00000000530	ENSMUST00000119063	Acvrl1	Acvrl1-203	0.001834496551031273E0	0.2850428089292039E0	2.058612515554958E0	2.058612515554958E0	20.36103224877118E0	9.890657952831049E0	0.03306698184462844E0	1.0E0
ENSMUSG00000018572	ENSMUST00000133485	Phf23	Phf23-204	4.782224993432447E-4	0.124319456656192E0	1.931948621123698E0	1.931948621123698E0	34.35660180167646E0	17.78339311202453E0	0.03326061375286424E0	1.0E0
ENSMUSG00000032239	ENSMUST00000216973	Rp9	Rp9-204	0.003879599493664398E0	0.3989204698346194E0	0.3002733056602169E0	-3.3303	1161.307538642233E0	3867.501761732842E0	0.03331635872760452E0	1.0E0
ENSMUSG00000061455	ENSMUST00000064765	Stx17	Stx17-201	0.03568495678271578E0	0.9999830081974346E0	1.329863053351047E0	1.329863053351047E0	20.20815332915443E0	15.19566490567058E0	0.0333664545913065E0	1.0E0
ENSMUSG00000040242	ENSMUST00000037836	Fgfr1op2	Fgfr1op2-201	0.004253261880038756E0	0.4168368879001982E0	0.441056785895836E0	-2.26728	52.20290909920766E0	118.3587029347653E0	0.03337070157109377E0	1.0E0
ENSMUSG00000032263	ENSMUST00000188200	Bckdhb	Bckdhb-203	0.002069489463195573E0	0.3008103071341695E0	1.822650121640123E0	1.822650121640123E0	102.4210126710708E0	56.19345778711858E0	0.03359230575999544E0	1.0E0
ENSMUSG00000021994	ENSMUST00000134163	Wnt5a	Wnt5a-203	8.545786165610907E-4	0.1698852020393062E0	0.1830691113392103E0	-5.46242	480.1802094029113E0	2622.944995418596E0	0.03363869963917867E0	1.0E0
ENSMUSG00000031865	ENSMUST00000113918	Dctn1	Dctn1-204	0.001598516458452184E0	0.2613804611276986E0	0.5356244770181348E0	-1.86698	6.913924630180979E0	12.90815660380452E0	0.03364883615519795E0	1.0E0
ENSMUSG00000031865	ENSMUST00000113919	Dctn1	Dctn1-205	0.005946882317224887E0	0.4937830082840339E0	0.6382985627021169E0	-1.56666	9.218259306097362E0	14.44192395964922E0	0.03364883615519795E0	1.0E0
ENSMUSG00000057531	ENSMUST00000222990	Dtnbp1	Dtnbp1-209	0.008582950041115594E0	0.5847617789399842E0	0.2885838913880054E0	-3.4652	12.84125264807832E0	44.49746860892199E0	0.03380778479001789E0	1.0E0
ENSMUSG00000057531	ENSMUST00000220555	Dtnbp1	Dtnbp1-203	0.02652154067606639E0	0.9747280064133685E0	4.269736256184859E0	4.269736256184859E0	157.0986409730107E0	36.79352342792788E0	0.03380778479001789E0	1.0E0
ENSMUSG00000057858	ENSMUST00000235995	Fam204a	Fam204a-203	0.003411439952402974E0	0.3674569344747682E0	0.505028610316679E0	-1.98009	45.97843026436033E0	91.04123870433693E0	0.03394487587498091E0	1.0E0
ENSMUSG00000028618	ENSMUST00000127652	Tmem59	Tmem59-203	5.685774964464877E-4	0.1384870377831283E0	0.6154183843440396E0	-1.62491	203.2636443586389E0	330.2852978227047E0	0.03396779006373848E0	1.0E0
ENSMUSG00000021192	ENSMUST00000021609	Golga5	Golga5-201	0.04009396651627439E0	0.9999830081974346E0	1.229195930982878E0	1.229195930982878E0	546.9241782788018E0	444.9446703272727E0	0.03492153745532332E0	1.0E0
ENSMUSG00000024067	ENSMUST00000112571	Dpy30	Dpy30-201	0.001557038244497743E0	0.2598523825817344E0	0.4965112979766568E0	-2.01405	2.336402598494402E0	4.705638336963375E0	0.0349468683379573E0	1.0E0
ENSMUSG00000010048	ENSMUST00000195746	Ifrd2	Ifrd2-207	0.001286671495528646E0	0.2334661110947146E0	0.2062682265794835E0	-4.84806	6.588029078861496E0	31.93913666738615E0	0.03498067903474972E0	1.0E0
ENSMUSG00000075706	ENSMUST00000144698	Gpx4	Gpx4-204	2.062970272559037E-4	0.0825763879990718E0	0.4503211486653401E0	-2.22064	396.3790793395979E0	880.2142215935993E0	0.03525519745124951E0	1.0E0
ENSMUSG00000031431	ENSMUST00000112995	Tsc22d3	Tsc22d3-202	0.009421000989687393E0	0.6138969208810472E0	0.4994899332921586E0	-2.00204	11.46726444592642E0	22.95794906284739E0	0.03559265429517947E0	1.0E0
ENSMUSG00000041688	ENSMUST00000125271	Amot	Amot-203	0.02175193079501208E0	0.89468114591882E0	1.612122613679608E0	1.612122613679608E0	65.38081653935296E0	40.55573439921159E0	0.03569767630317645E0	1.0E0
ENSMUSG00000004187	ENSMUST00000004294	Kifc2	Kifc2-201	0.02329656757118177E0	0.9144323724127698E0	0.1738995060772079E0	-5.75045	1.994612295737207E0	11.46991351920022E0	0.03579459416589376E0	1.0E0
ENSMUSG00000022814	ENSMUST00000131990	Umps	Umps-202	0.006464882134589609E0	0.5201921231867996E0	0.6598185276774009E0	-1.51557	43.94971903588839E0	66.60879801389319E0	0.03620323178172732E0	1.0E0
ENSMUSG00000031422	ENSMUST00000169418	Morf4l2	Morf4l2-215	0.007112825459784346E0	0.5447658615601404E0	0.5345772313454078E0	-1.87064	338.0725056359797E0	632.4109704132536E0	0.03648436580801766E0	1.0E0
ENSMUSG00000022551	ENSMUST00000229013	Cyc1	Cyc1-202	0.002875979580931187E0	0.3406639922973774E0	0.3231421486465366E0	-3.09461	5.895341062179746E0	18.24380102339501E0	0.0384525770964062E0	1.0E0
ENSMUSG00000035666	ENSMUST00000171404	Gtf3c4	Gtf3c4-204	0.03692811845106551E0	0.9999830081974346E0	1.161528847512259E0	1.161528847512259E0	534.8529123219485E0	460.4732060400277E0	0.03849091097730024E0	1.0E0
ENSMUSG00000038497	ENSMUST00000211645	Tmco3	Tmco3-209	0.005990561722043317E0	0.4937830082840339E0	1.865387726743227E0	1.865387726743227E0	25.3963562507221E0	13.61451878696634E0	0.03870713508837224E0	1.0E0
ENSMUSG00000024764	ENSMUST00000025675	Naa40	Naa40-201	0.009276324375803708E0	0.6102060968959344E0	1.427330969779922E0	1.427330969779922E0	963.588503265123E0	675.0981542940228E0	0.03969818656263953E0	1.0E0
ENSMUSG00000056476	ENSMUST00000199659	Med12l	Med12l-206	0.03953843715290881E0	0.9999830081974346E0	0.4782051177429741E0	-2.09115	3.31134968562157E0	6.924538368076094E0	0.04046784256095717E0	1.0E0
ENSMUSG00000071266	ENSMUST00000167740	Zfp946	Zfp946-204	0.005361203812294191E0	0.469079308314517E0	2.208758566568667E0	2.208758566568667E0	10541.1567733384E0	4772.435037892898E0	0.0404762772683001E0	1.0E0
ENSMUSG00000032040	ENSMUST00000119847	Dcps	Dcps-202	0.005505716816461661E0	0.4772954790495335E0	2.173415617128608E0	2.173415617128608E0	9.492485898102018E0	4.367542877345727E0	0.04063334103091736E0	1.0E0
ENSMUSG00000032571	ENSMUST00000191268	Pik3r4	Pik3r4-210	0.006765049587736281E0	0.5286123718324801E0	1.613241717786393E0	1.613241717786393E0	135.2538603635698E0	83.83979838381453E0	0.04171980376171099E0	1.0E0
ENSMUSG00000024867	ENSMUST00000112673	Pip5k1b	Pip5k1b-202	0.005887702809731509E0	0.4928171305383934E0	0.1591668098969488E0	-6.28272	1.342716439327518E0	8.435907210786269E0	0.0417457157464055E0	1.0E0
ENSMUSG00000045257	ENSMUST00000061703	Morn2	Morn2-201	0.02596864846963074E0	0.963084197565071E0	0.5390843905430747E0	-1.855	3.539848318352776E0	6.566408489006195E0	0.04221892619738915E0	1.0E0
ENSMUSG00000063160	ENSMUST00000134215	Numbl	Numbl-203	0.005533742448882433E0	0.4779880538274296E0	0.4100902144553579E0	-2.43849	17.31751508254797E0	42.22854989492353E0	0.04302540068676555E0	1.0E0
ENSMUSG00000029141	ENSMUST00000202299	Slc4a1ap	Slc4a1ap-211	0.002184702182751008E0	0.3068731605532686E0	0.6273597881810088E0	-1.59398	5.857147957910925E0	9.336186456727432E0	0.04349241270328651E0	1.0E0
ENSMUSG00000037608	ENSMUST00000188546	Bclaf1	Bclaf1-206	3.714837869584643E-5	0.02869553046916868E0	0.6205433599981617E0	-1.61149	6.388386634448125E0	10.29482715674703E0	0.04467376992253036E0	1.0E0
ENSMUSG00000027642	ENSMUST00000029171	Rpn2	Rpn2-201	8.985277648997376E-4	0.1760333090712269E0	0.6213217282682199E0	-1.60947	8.65066140750173E0	13.92299836610141E0	0.04476727324788592E0	1.0E0
ENSMUSG00000049295	ENSMUST00000166169	Zfp219	Zfp219-202	0.004826825600504346E0	0.4422132512873083E0	1.950513251078233E0	1.950513251078233E0	20.41165802610631E0	10.46476255150938E0	0.04482718641140687E0	1.0E0
ENSMUSG00000042719	ENSMUST00000151458	Naa25	Naa25-203	0.01707251654366028E0	0.8069450301999987E0	0.7944533462993675E0	-1.25873	49.10248024415114E0	61.80662523844194E0	0.0453225705831273E0	1.0E0
ENSMUSG00000015290	ENSMUST00000126117	Ubl4a	Ubl4a-203	3.281194716876145E-4	0.09967458468029604E0	0.3409724759952245E0	-2.93279	3.671322379474177E0	10.76721037015784E0	0.04554881037967494E0	1.0E0
ENSMUSG00000026785	ENSMUST00000137240	Pkn3	Pkn3-205	0.0179462506862196E0	0.8168263191121767E0	0.4848868779324907E0	-2.06234	15.913754431144E0	32.81951967642156E0	0.04556813948826666E0	1.0E0
ENSMUSG00000034525	ENSMUST00000222568	Ice1	Ice1-204	0.01754070745662148E0	0.8132279038950133E0	0.8351338180630795E0	-1.19741	2785.450214296627E0	3335.333995642643E0	0.04556995005221347E0	1.0E0
ENSMUSG00000019843	ENSMUST00000063091	Fyn	Fyn-201	0.005275875569320852E0	0.4631122464031122E0	3.326496081728747E0	3.326496081728747E0	11.19670145701778E0	3.365914518437961E0	0.04571062545378585E0	1.0E0
ENSMUSG00000030271	ENSMUST00000129871	Ogg1	Ogg1-202	0.01678606604834543E0	0.7989931015546955E0	1.439947480096367E0	1.439947480096367E0	49.86083015004841E0	34.62683940855366E0	0.04625266844790295E0	1.0E0
ENSMUSG00000006215	ENSMUST00000142438	Zbtb17	Zbtb17-205	0.01818515845930657E0	0.8234898458509722E0	1.344014392831931E0	1.344014392831931E0	73.24776730024887E0	54.49924323050648E0	0.04634407080817301E0	1.0E0
ENSMUSG00000024902	ENSMUST00000237974	Mrpl11	Mrpl11-205	0.007308435325847764E0	0.5519297694682127E0	0.7610977371924186E0	-1.31389	173.1586536392139E0	227.5117178484482E0	0.04652884929740404E0	1.0E0
ENSMUSG00000038346	ENSMUST00000140835	Zfp384	Zfp384-212	1.725920728728529E-4	0.07526127874500728E0	14.66585661991978E0	14.66585661991978E0	319.2947441143411E0	21.77129862845255E0	0.0469323508122212E0	1.0E0
ENSMUSG00000035047	ENSMUST00000184326	Kri1	Kri1-205	0.03485651066107666E0	0.9999830081974346E0	0.6578788339180733E0	-1.52004	19.31179121183493E0	29.35463221520797E0	0.04698719015385092E0	1.0E0
ENSMUSG00000024160	ENSMUST00000134932	Spsb3	Spsb3-207	0.0160768114949256E0	0.7817494165050515E0	1.568901174987055E0	1.568901174987055E0	25.08226996082514E0	15.98715735618727E0	0.047884141838578E0	1.0E0
ENSMUSG00000034724	ENSMUST00000036646	Cnot6l	Cnot6l-201	0.005437499055280291E0	0.474220078898574E0	1.540762025291697E0	1.540762025291697E0	1775.255169262378E0	1152.192966935492E0	0.04790815865504175E0	1.0E0
ENSMUSG00000029922	ENSMUST00000122996	Mkrn1	Mkrn1-206	0.008085540380490188E0	0.570758928790947E0	0.5254449750536254E0	-1.90315	41.86542529121984E0	79.67613599682282E0	0.04829302997406781E0	1.0E0
ENSMUSG00000069020	ENSMUST00000147325	Urm1	Urm1-204	0.005935696567061304E0	0.4937830082840339E0	1.439502206167544E0	1.439502206167544E0	62.92573561796004E0	43.71353885277486E0	0.0485762241110906E0	1.0E0
ENSMUSG00000024958	ENSMUST00000235881	Gpr137	Gpr137-209	0.002500950368811415E0	0.3254139359936327E0	0.8101171593801405E0	-1.23439	12.64165117962467E0	15.6047196794318E0	0.04911789165379209E0	1.0E0
ENSMUSG00000090000	ENSMUST00000136800	Ier3ip1	Ier3ip1-203	0.001689574716762668E0	0.2719008454904493E0	0.3884381177935653E0	-2.57441	7.249238526993778E0	18.66253128856518E0	0.04993530501237169E0	1.0E0
ENSMUSG00000039656	ENSMUST00000174645	Rxrb	Rxrb-209	0.007193228174710324E0	0.5493675619533003E0	0.6917751293153622E0	-1.44556	9.519376367824322E0	13.76079590667777E0	0.04997538026217619E0	1.0E0

## Sheet: 4. FVB C3Tag MS-splicing
Gene ID	Transcript ID	Gene name	Transcript name	P-value (Lung Met vs Primary)	FDR step up (Lung Met vs Primary)	Ratio (Lung Met vs Primary)	Fold change (Lung Met vs Primary)	LSMean(Lung Met) (Lung Met vs Primary)	LSMean(Primary) (Lung Met vs Primary)	P-value (Alt-splicing Info (tissue))	FDR step up (Alt-splicing Info (tissue))
ENSMUSG00000074165	ENSMUST00000140964	Zfp788	Zfp788-205	1.770150347787586E-18	4.72966471425365E-14	8749.275280881617E0	8749.275280881617E0	26183.16389542176E0	2.992609451051976E0	3.778517640711651E-14	2.988051750274774E-10
ENSMUSG00000020863	ENSMUST00000132623	Luc7l3	Luc7l3-205	3.670662345726998E-15	4.903821360773983E-11	0.394706136227703E0	-2.53353	609.6515680108319E0	1544.570788377935E0	1.278622890467768E-9	5.055674908909554E-6
ENSMUSG00000036775	ENSMUST00000237265	Decr2	Decr2-208	1.146243808954355E-12	1.020882944381714E-8	0.01746692299884465E0	-57.2511	0.4570234488961802E0	26.16508064565293E0	1.565546503851252E-8	4.1267805841519E-5
ENSMUSG00000020329	ENSMUST00000161662	Polrmt	Polrmt-209	1.976639389504039E-11	1.099749658753815E-7	1554.543688616851E0	1554.543688616851E0	7619.893639671545E0	4.901691535251295E0	7.543707239808676E-8	1.491390921310175E-4
ENSMUSG00000045482	ENSMUST00000138589	Trrap	Trrap-209	5.800508405405742E-11	2.583063068067267E-7	4.160264439204635E0	4.160264439204635E0	319.9817196330412E0	76.91379341602999E0	3.198386610075076E-7	5.058568262494741E-4
ENSMUSG00000022760	ENSMUST00000232046	Thap7	Thap7-210	2.057991801253443E-11	1.099749658753815E-7	0.4271970308764143E0	-2.34084	6.411880946204416E0	15.00918892870147E0	6.44500481156616E-7	8.494516341644199E-4
ENSMUSG00000079109	ENSMUST00000110709	Pms2	Pms2-202	2.481501990151328E-10	8.287906459356667E-7	0.01204414092323316E0	-83.0279	1.177825814742206E0	97.79243054771796E0	1.281377571367451E-6	0.001447590547767686E0
ENSMUSG00000019813	ENSMUST00000190022	Cep57l1	Cep57l1-210	2.073508327578451E-6	0.001086315078520954E0	5.608656771442573E0	5.608656771442573E0	79.86885721780527E0	14.24028256185529E0	3.560446734646806E-6	0.003519501597198368E0
ENSMUSG00000019813	ENSMUST00000189770	Cep57l1	Cep57l1-209	0.00491128123836224E0	0.19576666182988E0	0.5052513050727644E0	-1.97921	41.93027779917813E0	82.98895495804705E0	3.560446734646806E-6	0.003519501597198368E0
ENSMUSG00000027523	ENSMUST00000109096	Gnas	Gnas-211	1.333999576999347E-9	3.564313469784557E-6	0.3059241666763048E0	-3.26878	45.5332640235531E0	148.8384017459182E0	5.476471298346242E-6	0.004433818002942203E0
ENSMUSG00000053198	ENSMUST00000098644	Prx	Prx-202	2.64846789642336E-7	2.235785022861849E-4	104.1621875861554E0	104.1621875861554E0	236.8482273220763E0	2.273840755563747E0	5.606750130174764E-6	0.004433818002942203E0
ENSMUSG00000053198	ENSMUST00000238936	Prx	Prx-205	2.648467896423611E-7	2.235785022861849E-4	104.1621875861494E0	104.1621875861494E0	236.8482273220761E0	2.273840755563874E0	5.606750130174764E-6	0.004433818002942203E0
ENSMUSG00000015536	ENSMUST00000184046	Mocs2	Mocs2-211	7.051387918301532E-9	1.256040225260658E-5	1.056440337971435E0	1.056440337971435E0	304.2117608016274E0	287.9592437617173E0	1.512936683326341E-5	0.009941964950996422E0
ENSMUSG00000059325	ENSMUST00000081964	Hopx	Hopx-201	1.108104190773475E-10	4.229633696182353E-7	175.7793046064897E0	175.7793046064897E0	7904701.533672612E0	44969.46640771255E0	1.576515601348615E-5	0.009941964950996422E0
ENSMUSG00000059325	ENSMUST00000120827	Hopx	Hopx-203	0.02248995613170529E0	0.4338694136339593E0	26.14298485459395E0	26.14298485459395E0	379.8464253524226E0	14.52957370648801E0	1.576515601348615E-5	0.009941964950996422E0
ENSMUSG00000020077	ENSMUST00000162161	Srgn	Srgn-205	5.152479748716224E-6	0.002185223911205536E0	0.1343448340093067E0	-7.44353	2.143443038917823E0	15.9547857178441E0	1.663370784313338E-5	0.009941964950996422E0
ENSMUSG00000022552	ENSMUST00000147001	Sharpin	Sharpin-206	1.026328943497561E-9	3.046942560145705E-6	5.659142725218323E0	5.659142725218323E0	933.5359643074781E0	164.9606680085036E0	1.760084842108623E-5	0.009941964950996422E0
ENSMUSG00000032316	ENSMUST00000215333	Clk3	Clk3-206	8.042328523122908E-9	1.343018598808256E-5	0.2195363875140493E0	-4.55505	11.93081199105868E0	54.34548744360276E0	2.267735063957919E-5	0.01195549925718615E0
ENSMUSG00000034211	ENSMUST00000118420	Mrps17	Mrps17-202	3.680067095662418E-9	7.563670209923396E-6	2.681543398927738E0	2.681543398927738E0	983.4697963422104E0	366.7551294286224E0	2.689365836455619E-5	0.01329219064668189E0
ENSMUSG00000021876	ENSMUST00000169895	Rnase4	Rnase4-202	1.334703642000274E-7	1.381629750439716E-4	51.6315586961185E0	51.6315586961185E0	2034.156470599206E0	39.39754138687522E0	3.220841050893286E-5	0.01498259472380241E0
ENSMUSG00000022558	ENSMUST00000161265	Mroh1	Mroh1-208	2.466290334645243E-9	5.990619222853295E-6	10714.57565322435E0	10714.57565322435E0	390085.9220250122E0	36.40703417942859E0	7.693387412765401E-5	0.03379961536674933E0
ENSMUSG00000024644	ENSMUST00000236415	Cndp2	Cndp2-207	3.511011938216428E-9	7.563670209923396E-6	16.96946876895619E0	16.96946876895619E0	1053.956066257129E0	62.10896054596756E0	1.051920861229692E-4	0.04378205352949688E0
ENSMUSG00000026319	ENSMUST00000185692	Relch	Relch-203	4.029677764074321E-7	2.909971896710858E-4	0.5469900795322452E0	-1.82819	317.6980733497193E0	580.8113990319471E0	1.195877377808565E-4	0.04623027719635201E0
ENSMUSG00000036019	ENSMUST00000130665	Tmtc2	Tmtc2-202	2.677687066566083E-7	2.235785022861849E-4	861.2898012160003E0	861.2898012160003E0	37910.65961568931E0	44.01614829545835E0	1.297210738347205E-4	0.04623027719635201E0
ENSMUSG00000018217	ENSMUST00000108702	Pmp22	Pmp22-204	3.284584566684618E-8	4.179086430345062E-5	11.97514833294235E0	11.97514833294235E0	1423.908139535747E0	118.9052611247184E0	1.349136589077262E-4	0.04623027719635201E0
ENSMUSG00000059182	ENSMUST00000205174	Skap2	Skap2-207	3.110336903713466E-7	2.518336113040003E-4	87849.07555206095E0	87849.07555206095E0	1890722.719304777E0	21.52239744610972E0	1.36605285360142E-4	0.04623027719635201E0
ENSMUSG00000029478	ENSMUST00000125053	Ncor2	Ncor2-207	1.892149687106223E-8	2.527817374489558E-5	2.845697173039083E0	2.845697173039083E0	1831.658638137398E0	643.6590145610135E0	1.403043314001579E-4	0.04623027719635201E0
ENSMUSG00000015748	ENSMUST00000159901	Prpf3	Prpf3-202	3.412825974799513E-7	2.605351349161948E-4	53284.61323702158E0	53284.61323702158E0	6952228.124203959E0	130.4734650747849E0	1.594394320439414E-4	0.05043388114413954E0
ENSMUSG00000024944	ENSMUST00000236138	Arl2	Arl2-205	2.751145270654014E-6	0.00133650637248372E0	0.005462455672114987E0	-183.068	22.72035389999837E0	4159.366274765826E0	2.042631753260123E-4	0.06212743040300405E0
ENSMUSG00000045934	ENSMUST00000154955	Mtmr11	Mtmr11-206	2.731108872258129E-6	0.00133650637248372E0	15.253613736531E0	15.253613736531E0	142.4173026234424E0	9.336627050045593E0	2.371887670963245E-4	0.06946995445176793E0
ENSMUSG00000045374	ENSMUST00000132442	Wdr81	Wdr81-202	6.420545484941576E-7	4.233237372046228E-4	10.01569231470556E0	10.01569231470556E0	23106.30107000718E0	2307.009874502766E0	2.789188133948686E-4	0.07877464201166504E0
ENSMUSG00000048332	ENSMUST00000137954	Lhfp	Lhfp-202	1.630566688825246E-8	2.293005860985355E-5	127.3445678515162E0	127.3445678515162E0	100.7156093856967E0	0.7908905034970246E0	3.433686690181467E-4	0.09363308395156912E0
ENSMUSG00000048332	ENSMUST00000147139	Lhfp	Lhfp-203	0.03287008188138769E0	0.5085294080714955E0	3.672704275800251E0	3.672704275800251E0	531.505853423962E0	144.7178464452195E0	3.433686690181467E-4	0.09363308395156912E0
ENSMUSG00000054874	ENSMUST00000068169	Pcnx3	Pcnx3-201	1.804459952387013E-5	0.005417232075036921E0	2.525256107490209E0	2.525256107490209E0	54.82677653342273E0	21.7113727082176E0	4.271057407835471E-4	0.11056951625484E0
ENSMUSG00000051403	ENSMUST00000208678	Ppp1r37	Ppp1r37-202	1.35028224716991E-6	7.676210928113368E-4	0.5456307013467333E0	-1.83274	40.10611664479845E0	73.50414217126706E0	4.365703332917714E-4	0.11056951625484E0
ENSMUSG00000024424	ENSMUST00000234255	Ttc39c	Ttc39c-205	2.94027081587917E-6	0.001378264840867992E0	0.6635544713112416E0	-1.50704	3407.454354009171E0	5135.15393434957E0	4.474234345162975E-4	0.11056951625484E0
ENSMUSG00000038497	ENSMUST00000210600	Tmco3	Tmco3-204	1.896801518657018E-6	0.001013612795539937E0	0.4701791215704808E0	-2.12685	25.88985926778162E0	55.06382159485293E0	4.90460389600654E-4	0.1175321442715749E0
ENSMUSG00000027438	ENSMUST00000028926	Napb	Napb-201	1.255408890661327E-4	0.02057869334330062E0	2.674418631016851E0	2.674418631016851E0	74.2269494907448E0	27.75442431857524E0	5.278698956197949E-4	0.1196264812204473E0
ENSMUSG00000010047	ENSMUST00000195752	Hyal2	Hyal2-207	8.702104015674633E-6	0.003274810101335359E0	3.164157131811344E0	3.164157131811344E0	63.06715491169446E0	19.93173925455189E0	5.429745967197359E-4	0.1196264812204473E0
ENSMUSG00000045257	ENSMUST00000061703	Morn2	Morn2-201	3.378867410957319E-5	0.008133329581384558E0	0.1647239087945818E0	-6.07076	25.21271758312679E0	153.0604620035346E0	5.44581856845739E-4	0.1196264812204473E0
ENSMUSG00000039852	ENSMUST00000105680	Rere	Rere-201	9.374117576611637E-6	0.003478708993465088E0	1.919217534096426E0	1.919217534096426E0	1901.152927724487E0	990.5875149372041E0	6.315282761886714E-4	0.1349763677864869E0
ENSMUSG00000058715	ENSMUST00000193973	Fcer1g	Fcer1g-203	3.465662012466273E-6	0.001542909355264919E0	8.274928122778308E0	8.274928122778308E0	57776.16319447821E0	6982.074325870984E0	6.836995506476378E-4	0.1358052912207986E0
ENSMUSG00000074884	ENSMUST00000110615	Serf2	Serf2-202	1.55686228010476E-5	0.004862247003473849E0	4.257129599738893E0	4.257129599738893E0	24.4411165487486E0	5.741219752917004E0	6.863046321372736E-4	0.1358052912207986E0
ENSMUSG00000074884	ENSMUST00000148575	Serf2	Serf2-205	0.04526932306568349E0	0.5838642902385431E0	0.300972556840958E0	-3.32256	588.8133878309343E0	1956.369025838057E0	6.863046321372736E-4	0.1358052912207986E0
ENSMUSG00000002249	ENSMUST00000154873	Tead3	Tead3-205	1.215427117738883E-6	7.059781991057653E-4	0.1536237349479836E0	-6.50941	6.232771213791025E0	40.57166827704987E0	6.869261063267505E-4	0.1358052912207986E0
ENSMUSG00000002249	ENSMUST00000114799	Tead3	Tead3-201	0.03550133471417473E0	0.5243519454028923E0	0.685994886532768E0	-1.45774	329.0534855190273E0	479.6733794652117E0	6.869261063267505E-4	0.1358052912207986E0
ENSMUSG00000004815	ENSMUST00000132708	Dgkq	Dgkq-204	2.859778638619241E-6	0.001364471882951205E0	0.4490414296221238E0	-2.22697	18.37051279880079E0	40.91050755441406E0	7.292041783302336E-4	0.1381956752416152E0
ENSMUSG00000029381	ENSMUST00000113055	Shroom3	Shroom3-203	5.219925971886213E-5	0.01124767758409901E0	3.466558136753491E0	3.466558136753491E0	333.6718113577326E0	96.25449745672626E0	7.339679261694285E-4	0.1381956752416152E0
ENSMUSG00000021069	ENSMUST00000161083	Pygl	Pygl-202	9.614593577753815E-7	5.708718351200093E-4	24641.32557378057E0	24641.32557378057E0	446390.3119714506E0	18.11551536198317E0	8.199926554711064E-4	0.1508023702201281E0
ENSMUSG00000063511	ENSMUST00000211378	Snrnp70	Snrnp70-217	5.338665983420956E-7	3.657533754128834E-4	2.304195721837559E0	2.304195721837559E0	841.5837208141329E0	365.2396855172456E0	8.48520756478484E-4	0.1525023214143603E0
ENSMUSG00000023092	ENSMUST00000114773	Fhl1	Fhl1-205	6.258458404917596E-6	0.002564286399384409E0	6.639461365487104E0	6.639461365487104E0	306.0685653419861E0	46.09840294168673E0	8.693832233251455E-4	0.1527796117790056E0
ENSMUSG00000023092	ENSMUST00000023854	Fhl1	Fhl1-201	1.473943664560826E-4	0.02319417419277604E0	9.081748169605275E0	9.081748169605275E0	296.7426368351003E0	32.67461630660893E0	8.693832233251455E-4	0.1527796117790056E0
ENSMUSG00000033060	ENSMUST00000159314	Lmo7	Lmo7-205	9.082772811705796E-4	0.07371368677660425E0	32.02264463289479E0	32.02264463289479E0	520.6066367344388E0	16.25745289630618E0	9.288885761453236E-4	0.1596880621773309E0
ENSMUSG00000033060	ENSMUST00000159258	Lmo7	Lmo7-204	0.04268107855148223E0	0.5713405500085439E0	1.972365053926593E0	1.972365053926593E0	6.395711073296184E0	3.242660916428008E0	9.288885761453236E-4	0.1596880621773309E0
ENSMUSG00000033910	ENSMUST00000193924	Gucy1a1	Gucy1a1-204	1.271239245886864E-8	1.887013411713951E-5	39.25071617896796E0	39.25071617896796E0	139.4076700365347E0	3.551722964770633E0	0.001009673165258614E0	0.1698828806567047E0
ENSMUSG00000033910	ENSMUST00000048976	Gucy1a1	Gucy1a1-201	0.01510983893845481E0	0.3586970285184705E0	5.557882056145855E0	5.557882056145855E0	130.5302917215887E0	23.48561743537711E0	0.001009673165258614E0	0.1698828806567047E0
ENSMUSG00000046111	ENSMUST00000058041	Cep295	Cep295-201	2.24727037867523E-7	2.223882120289758E-4	0.2885865650024227E0	-3.46516	43.78759987605352E0	151.7312487353177E0	0.001111924623423711E0	0.1831895817090563E0
ENSMUSG00000023861	ENSMUST00000130559	Mpc1	Mpc1-203	1.565003339566417E-5	0.004862247003473849E0	5.372952032242985E0	5.372952032242985E0	205505.7509140869E0	38248.20130178917E0	0.001304215155658046E0	0.2064383984361548E0
ENSMUSG00000023990	ENSMUST00000146782	Tfeb	Tfeb-212	6.286068753038625E-6	0.002564286399384409E0	3.774631655197824E0	3.774631655197824E0	1717.347873920036E0	454.9709828123698E0	0.001305250369474929E0	0.2064383984361548E0
ENSMUSG00000087687	ENSMUST00000207389	Pet100	Pet100-203	1.709547105303509E-5	0.005229271892730403E0	0.7124171419234836E0	-1.40367	463401.9488220342E0	650464.343924792E0	0.001371602939762416E0	0.2126791381890429E0
ENSMUSG00000118332	ENSMUST00000101434	Fam220a	Fam220a-206	2.340430473639087E-5	0.006582522297385554E0	4.645294088184009E0	4.645294088184009E0	26.34146631403507E0	5.670570218802396E0	0.001464465535359536E0	0.2227114125696771E0
ENSMUSG00000118332	ENSMUST00000169329	Fam220a	Fam220a-209	2.534736890439912E-4	0.03423712498895954E0	4.423311983936975E0	4.423311983936975E0	13.55572479895255E0	3.064609697027805E0	0.001464465535359536E0	0.2227114125696771E0
ENSMUSG00000029145	ENSMUST00000200724	Eif2b4	Eif2b4-204	6.841152427245702E-7	4.250901202408789E-4	0.003983739313206098E0	-251.02	26.8539085394541E0	6740.879969337696E0	0.001632081020251519E0	0.2435188058141323E0
ENSMUSG00000067288	ENSMUST00000173480	Rps28	Rps28-204	2.775202202869438E-5	0.007269669378281228E0	3.139716007730415E0	3.139716007730415E0	81859.29166975842E0	26072.19616940179E0	0.00179673314733424E0	0.2619277751219403E0
ENSMUSG00000058704	ENSMUST00000233176	Memo1	Memo1-206	3.525103713498354E-4	0.04204787773257256E0	0.1688636081052359E0	-5.92194	1335.072036621819E0	7906.215268062979E0	0.001821703038910814E0	0.2619277751219403E0
ENSMUSG00000058704	ENSMUST00000232987	Memo1	Memo1-203	0.01455437654998286E0	0.3535258063990837E0	1.877679558974043E0	1.877679558974043E0	86.0765233609161E0	45.84196645776342E0	0.001821703038910814E0	0.2619277751219403E0
ENSMUSG00000024132	ENSMUST00000234023	Eci1	Eci1-203	2.158737590156453E-5	0.006136096773552155E0	7.293522853375413E0	7.293522853375413E0	98.1312215169902E0	13.45457106116771E0	0.001973388457963811E0	0.2786706415281753E0
ENSMUSG00000018841	ENSMUST00000092844	Rad51d	Rad51d-203	7.694944842806421E-5	0.01398647831666291E0	8.893633274675214E0	8.893633274675214E0	1052.6890200225E0	118.3643385679114E0	0.002119322213697785E0	0.2940280713319663E0
ENSMUSG00000018841	ENSMUST00000100718	Rad51d	Rad51d-204	0.00651168935747952E0	0.2286278947995996E0	11.80559007889912E0	11.80559007889912E0	34.79079813398642E0	2.946976635769374E0	0.002119322213697785E0	0.2940280713319663E0
ENSMUSG00000022386	ENSMUST00000162010	Trmu	Trmu-206	3.228379199886501E-5	0.007991408291724966E0	0.06898404871706103E0	-14.4961	656.3358827012908E0	9514.31374219946E0	0.002246485165805728E0	0.3062966326067535E0
ENSMUSG00000002489	ENSMUST00000114122	Tiam1	Tiam1-203	0.001176632692545586E0	0.08473975448012266E0	9.32409822256232E0	9.32409822256232E0	1466.801326293782E0	157.3129423652399E0	0.002348319175606283E0	0.3110905770638039E0
ENSMUSG00000075040	ENSMUST00000099714	Zfp408	Zfp408-201	0.001329821795629719E0	0.08860725326042508E0	1.596268998700189E0	1.596268998700189E0	196.0070325762699E0	122.7907280889842E0	0.002361586648795575E0	0.3110905770638039E0
ENSMUSG00000034673	ENSMUST00000173328	Pbx2	Pbx2-203	0.001717085067430247E0	0.1052265961391486E0	1.518600111633395E0	1.518600111633395E0	118.1518304557904E0	77.80312246171715E0	0.002399661760355594E0	0.3110905770638039E0
ENSMUSG00000035673	ENSMUST00000218310	Sbno2	Sbno2-205	4.599799197191203E-7	3.234264072361888E-4	2.126050109625535E0	2.126050109625535E0	32.79881282807679E0	15.42711184443988E0	0.002480543892122244E0	0.316241628993795E0
ENSMUSG00000035673	ENSMUST00000218630	Sbno2	Sbno2-207	0.01242798420561178E0	0.3266325342420801E0	1.436066667541043E0	1.436066667541043E0	200.7795279598977E0	139.8121218868548E0	0.002480543892122244E0	0.316241628993795E0
ENSMUSG00000043831	ENSMUST00000208213	Lysmd4	Lysmd4-205	0.001773707857854298E0	0.1068979620433804E0	0.02510372410396606E0	-39.8347	0.7357240802024947E0	29.30736798873041E0	0.002519375648281372E0	0.316241628993795E0
ENSMUSG00000043831	ENSMUST00000179106	Lysmd4	Lysmd4-202	0.02175546969876088E0	0.4308676550919515E0	3.066690162616469E0	3.066690162616469E0	149.466612598734E0	48.73873938122613E0	0.002519375648281372E0	0.316241628993795E0
ENSMUSG00000028423	ENSMUST00000136717	Nfx1	Nfx1-206	3.292795850521099E-6	0.00151690021258747E0	0.004150563144594154E0	-240.931	0.4680548664387203E0	112.7690026950517E0	0.002627622362903132E0	0.3246755882162183E0
ENSMUSG00000075327	ENSMUST00000100077	Zbtb2	Zbtb2-201	0.005725733227113576E0	0.2130722369014591E0	1.419045956246732E0	1.419045956246732E0	262.9341637466368E0	185.2893929116134E0	0.00284195297498775E0	0.3454552496060358E0
ENSMUSG00000075327	ENSMUST00000215860	Zbtb2	Zbtb2-203	0.0351177542649961E0	0.5236112032401958E0	1.295225488801169E0	1.295225488801169E0	46.87619334469167E0	36.19153093418444E0	0.00284195297498775E0	0.3454552496060358E0
ENSMUSG00000078570	ENSMUST00000106190	1110065P20Rik	1110065P20Rik-201	1.048876514082148E-5	0.003767104817345385E0	2.388374814176788E0	2.388374814176788E0	314.972754213439E0	131.8774391455815E0	0.002885204592176391E0	0.3454552496060358E0
ENSMUSG00000078570	ENSMUST00000125776	1110065P20Rik	1110065P20Rik-202	0.02697348562170838E0	0.4710487335466838E0	6.541973516193922E0	6.541973516193922E0	2050.69721592139E0	313.4676731486484E0	0.002885204592176391E0	0.3454552496060358E0
ENSMUSG00000040451	ENSMUST00000151289	Sgms1	Sgms1-212	9.55147235080547E-6	0.003495969722481799E0	6.766200413418102E0	6.766200413418102E0	1450.718205871035E0	214.4066266488508E0	0.002926846449621193E0	0.3454552496060358E0
ENSMUSG00000041343	ENSMUST00000118157	Ankrd42	Ankrd42-202	0.02738926891505436E0	0.4748954420125486E0	1.732162609290941E0	1.732162609290941E0	19.59846073556566E0	11.31444624796991E0	0.003008386902331693E0	0.3498577003476328E0
ENSMUSG00000041343	ENSMUST00000126305	Ankrd42	Ankrd42-203	0.03216256679518229E0	0.5019577232479414E0	0.6532758229387403E0	-1.53075	5.830637171956521E0	8.925230304295646E0	0.003008386902331693E0	0.3498577003476328E0
ENSMUSG00000070327	ENSMUST00000172235	Rnf213	Rnf213-203	1.48468659469634E-4	0.02319844510157399E0	7.06675193905055E0	7.06675193905055E0	2103.921946170721E0	297.7212111471671E0	0.003169611633057262E0	0.3632650549886497E0
ENSMUSG00000016833	ENSMUST00000198453	Mrps18c	Mrps18c-206	2.452591408518668E-5	0.006826123942105238E0	0.53549022724999E0	-1.86745	44.91779736593345E0	83.88163794624002E0	0.003258276989993258E0	0.3678998733916383E0
ENSMUSG00000049800	ENSMUST00000093292	Sertad2	Sertad2-201	0.001001385885126375E0	0.07777915542061511E0	1.877783832798888E0	1.877783832798888E0	359.8996875029688E0	191.6619374481079E0	0.003341984493493386E0	0.3678998733916383E0
ENSMUSG00000090145	ENSMUST00000113138	Ugt1a6b	Ugt1a6b-202	4.643842511006205E-5	0.01042679227324158E0	20.3657512619484E0	20.3657512619484E0	541.2452698060293E0	26.57624866593053E0	0.003349619484597617E0	0.3678998733916383E0
ENSMUSG00000030879	ENSMUST00000176158	Mrpl17	Mrpl17-203	1.452386025925355E-5	0.004790901509469081E0	3.552679957414852E0	3.552679957414852E0	1696.747278843293E0	477.5964340108898E0	0.003484295219899514E0	0.3737552769557391E0
ENSMUSG00000001348	ENSMUST00000165735	Acp5	Acp5-203	1.493261456155241E-6	8.312177676460809E-4	10.56526556045349E0	10.56526556045349E0	1145.611778383071E0	108.4318961816894E0	0.003497457068124013E0	0.3737552769557391E0
ENSMUSG00000001348	ENSMUST00000115315	Acp5	Acp5-202	6.609224947917798E-4	0.0600315586395214E0	5.08273212914207E0	5.08273212914207E0	1302.073988044083E0	256.176000418866E0	0.003497457068124013E0	0.3737552769557391E0
ENSMUSG00000001348	ENSMUST00000217643	Acp5	Acp5-206	0.02103471082503405E0	0.4255691161338764E0	2.285211343663507E0	2.285211343663507E0	145.9828365325177E0	63.88154729640331E0	0.003497457068124013E0	0.3737552769557391E0
ENSMUSG00000001248	ENSMUST00000220635	Gramd1a	Gramd1a-214	7.353317588644312E-6	0.002889313127220402E0	0.20063339566865E0	-4.98422	3989.69391049049E0	19885.49262795486E0	0.003648621870754139E0	0.3847106900523164E0
ENSMUSG00000022890	ENSMUST00000114193	Atp5j	Atp5j-203	1.443255014516539E-4	0.02309121600770503E0	0.4722154807118154E0	-2.11768	7.978692472906232E0	16.89629586238721E0	0.003724020781212008E0	0.3847873192320353E0
ENSMUSG00000022890	ENSMUST00000146225	Atp5j	Atp5j-209	0.01618413027461094E0	0.3718175209005415E0	0.6341222635978024E0	-1.57698	3.179699649164377E0	5.014332143337469E0	0.003724020781212008E0	0.3847873192320353E0
ENSMUSG00000071655	ENSMUST00000096255	Ubxn1	Ubxn1-201	3.01299644266729E-4	0.03692855594111345E0	0.5698375168368696E0	-1.75489	13.8981801319093E0	24.38972465178702E0	0.003746664590397916E0	0.3847873192320353E0
ENSMUSG00000028776	ENSMUST00000030560	Tinagl1	Tinagl1-201	1.116289050722872E-5	0.003924490413982161E0	1.203478174343943E0	1.203478174343943E0	3398.947428303924E0	2824.270103740606E0	0.003860358076029696E0	0.3913809187851646E0
ENSMUSG00000021699	ENSMUST00000177907	Pde4d	Pde4d-220	1.475732479797869E-4	0.02319417419277604E0	1.937740892719029E0	1.937740892719029E0	23.67503428451763E0	12.21785346713561E0	0.004031581086934815E0	0.4035663700693737E0
ENSMUSG00000031388	ENSMUST00000114391	Naa10	Naa10-206	2.64609567110655E-6	0.001333981702571621E0	0.4278133136596718E0	-2.33747	140955.5862973337E0	329479.1952395029E0	0.004477579786854824E0	0.4426087619305994E0
ENSMUSG00000025155	ENSMUST00000106133	Dus1l	Dus1l-202	1.858378316644836E-5	0.005517112249159265E0	4.067173005629109E0	4.067173005629109E0	28.90289341206372E0	7.106384058917854E0	0.004684363207200833E0	0.4573326449696814E0
ENSMUSG00000059689	ENSMUST00000112860	Zfp637	Zfp637-203	2.557781958391741E-4	0.03434240007350197E0	0.5427539614039578E0	-1.84246	6.789880405359668E0	12.51005223028881E0	0.004776497078804791E0	0.4583477016690171E0
ENSMUSG00000020083	ENSMUST00000124615	Fam241b	Fam241b-203	2.623365051046522E-4	0.03447169192621118E0	0.7677329907626329E0	-1.30254	1050.498391418937E0	1368.312165894313E0	0.00490902470629286E0	0.4583477016690171E0
ENSMUSG00000019790	ENSMUST00000151435	Stxbp5	Stxbp5-211	6.382711842661183E-5	0.01244815165869081E0	4.124080530874272E-5	-24247.8	15.1588699608692E0	367569.688501103E0	0.004948991328211648E0	0.4583477016690171E0
ENSMUSG00000026478	ENSMUST00000161744	Lamc1	Lamc1-204	5.34527428247343E-4	0.05155970525393775E0	0.3036078785206948E0	-3.29372	17.44536178377348E0	57.46017484386311E0	0.004958680658488004E0	0.4583477016690171E0
ENSMUSG00000053641	ENSMUST00000213744	Dennd4a	Dennd4a-203	1.284968246776859E-4	0.02093479669855543E0	5.811417886928238E0	5.811417886928238E0	5760.278876204913E0	991.2002523793112E0	0.00498456023565193E0	0.4583477016690171E0
ENSMUSG00000028886	ENSMUST00000020197	Eya3	Eya3-201	8.564286242123015E-7	5.200662820529201E-4	0.3941156491838235E0	-2.53733	102.4415838653331E0	259.9277244572248E0	0.005050579591831137E0	0.4590802691057543E0
ENSMUSG00000028886	ENSMUST00000180250	Eya3	Eya3-213	0.008810270914178842E0	0.2684169082735969E0	0.6720614076156276E0	-1.48796	214.7546596092206E0	319.5461860712069E0	0.005050579591831137E0	0.4590802691057543E0
ENSMUSG00000036835	ENSMUST00000207747	Psenen	Psenen-203	1.645399934883294E-4	0.02469856228098131E0	0.6666660178043551E0	-1.5	47.83275007783823E0	71.74919494978008E0	0.005313962593231475E0	0.4756317432471844E0
ENSMUSG00000029056	ENSMUST00000070953	Pank4	Pank4-202	0.007072969959705452E0	0.2397335460966051E0	1.631443857201426E0	1.631443857201426E0	9.608478993530412E0	5.889555408920273E0	0.005362101064756366E0	0.4756317432471844E0
ENSMUSG00000029056	ENSMUST00000148934	Pank4	Pank4-207	0.02472659156902103E0	0.452188089677162E0	0.6636932794434733E0	-1.50672	41.65394677658734E0	62.76083857819898E0	0.005362101064756366E0	0.4756317432471844E0
ENSMUSG00000029056	ENSMUST00000148299	Pank4	Pank4-206	0.04874940763895737E0	0.5940330135674107E0	0.7088854389781485E0	-1.41067	0.8657376420894565E0	1.221265940145997E0	0.005362101064756366E0	0.4756317432471844E0
ENSMUSG00000056602	ENSMUST00000202566	Fry	Fry-212	7.289173730440788E-5	0.01333968718518133E0	55.97071964366786E0	55.97071964366786E0	62.4077909460827E0	1.115007835228774E0	0.005413107851826833E0	0.4756317432471844E0
ENSMUSG00000056602	ENSMUST00000200863	Fry	Fry-203	1.018102047899077E-4	0.01732654052090155E0	17.32802403284804E0	17.32802403284804E0	2503.033757179776E0	144.4500395679781E0	0.005413107851826833E0	0.4756317432471844E0
ENSMUSG00000039768	ENSMUST00000139069	Dnajc11	Dnajc11-207	1.057423037167948E-5	0.003767104817345385E0	0.5655709750959987E0	-1.76812	4.445400436260414E0	7.860022228873859E0	0.005660810746334322E0	0.4919306745276024E0
ENSMUSG00000032604	ENSMUST00000136293	Qars	Qars-204	3.379389730509426E-7	2.605351349161948E-4	1.373821454539691E0	1.373821454539691E0	20906.8678865407E0	15218.03857222895E0	0.005944536528840283E0	0.5109716833703147E0
ENSMUSG00000036112	ENSMUST00000181470	Metap2	Metap2-214	3.52249225911E-6	0.001542909355264919E0	5.523453715425484E0	5.523453715425484E0	12539.36468887134E0	2270.203632530196E0	0.006118265722297005E0	0.5189294356022544E0
ENSMUSG00000079435	ENSMUST00000149857	Rpl36a	Rpl36a-202	1.152356106848677E-4	0.01912410112974523E0	8.010920301537185E0	8.010920301537185E0	26.19248292777434E0	3.269597242497639E0	0.006168356973521991E0	0.5189294356022544E0
ENSMUSG00000025410	ENSMUST00000218556	Dctn2	Dctn2-203	9.682250742794735E-4	0.07653847857891495E0	0.7044604574869435E0	-1.41953	19.18830931891242E0	27.23830573452457E0	0.006300733715243595E0	0.5244863391594352E0
ENSMUSG00000078427	ENSMUST00000105230	Sarnp	Sarnp-201	0.0160026609362615E0	0.3696621030993482E0	0.5339147238729927E0	-1.87296	88.94276679200664E0	166.5860910274583E0	0.006692870600876809E0	0.5492045130270575E0
ENSMUSG00000052395	ENSMUST00000226817	Rft1	Rft1-203	2.389627615838814E-4	0.03260070166503018E0	0.3020386180759306E0	-3.31083	3.076298991949482E0	10.18511808703919E0	0.006736575336826578E0	0.5492045130270575E0
ENSMUSG00000061028	ENSMUST00000207663	Clasrp	Clasrp-207	1.602809016774618E-6	8.739888595755308E-4	0.6290341669587057E0	-1.58974	122.4687845017961E0	194.6933742787231E0	0.006893807123861747E0	0.556288027913252E0
ENSMUSG00000046688	ENSMUST00000164447	Tifa	Tifa-203	6.182221145493718E-5	0.01232707214824229E0	1.870584615448696E0	1.870584615448696E0	45.53910597751189E0	24.34485219295384E0	0.007126500778477258E0	0.5636273319364935E0
ENSMUSG00000021870	ENSMUST00000038522	Slmap	Slmap-201	4.600518073651341E-5	0.01041705444151612E0	4.21209611896325E0	4.21209611896325E0	246.2332836845077E0	58.45860985364092E0	0.00712730566434615E0	0.5636273319364935E0
ENSMUSG00000061474	ENSMUST00000078573	Mrps36	Mrps36-202	0.01082376980208134E0	0.3012503180643868E0	1.347886830632294E0	1.347886830632294E0	28.58770336846439E0	21.20927567417058E0	0.007418886839035797E0	0.5772988052351621E0
ENSMUSG00000051166	ENSMUST00000222717	Eml5	Eml5-209	0.00291041985732853E0	0.1450811719551511E0	1.764943510619475E0	1.764943510619475E0	227.1956139659412E0	128.726847402724E0	0.007446190962820756E0	0.5772988052351621E0
ENSMUSG00000031671	ENSMUST00000154593	Setd6	Setd6-206	2.642863626380157E-4	0.03447169192621118E0	0.3946154369705905E0	-2.53411	761.0051075668077E0	1928.472726279897E0	0.007534077696113005E0	0.5784416157365208E0
ENSMUSG00000014850	ENSMUST00000186392	Msh3	Msh3-203	1.888806378210924E-5	0.005545826112023922E0	0.3457732654951136E0	-2.89207	19.90696553151249E0	57.57230971286243E0	0.007788778219182901E0	0.5917120689028728E0
ENSMUSG00000002031	ENSMUST00000154090	Ift46	Ift46-212	0.001651929221137947E0	0.1033674399521892E0	1.654938017947895E0	1.654938017947895E0	51.34712565571563E0	31.02661555831891E0	0.007856571476327977E0	0.5917120689028728E0
ENSMUSG00000002031	ENSMUST00000142586	Ift46	Ift46-207	0.01558141212146005E0	0.3639158657983314E0	0.6443631259960086E0	-1.55192	3.122802214674735E0	4.846339103976099E0	0.007856571476327977E0	0.5917120689028728E0
ENSMUSG00000040904	ENSMUST00000176268	Gm21988	Gm21988-202	9.779224338378129E-4	0.07685032208738977E0	0.3086991437540847E0	-3.2394	59.38559949654308E0	192.3737098015753E0	0.00827831488510008E0	0.6175935293525606E0
ENSMUSG00000015452	ENSMUST00000173589	Ager	Ager-206	1.552879171522176E-5	0.004862247003473849E0	0.07936673794105888E0	-12.5997	4203.979568449577E0	52969.03561252109E0	0.009011351936011608E0	0.6611535475161531E0
ENSMUSG00000015452	ENSMUST00000170161	Ager	Ager-202	2.938310560480202E-5	0.007548915371679857E0	36.6259247366092E0	36.6259247366092E0	4584.432864465228E0	125.1690680148995E0	0.009011351936011608E0	0.6611535475161531E0
ENSMUSG00000015452	ENSMUST00000174640	Ager	Ager-211	3.896147043752757E-4	0.04434182263785998E0	72.22803325839035E0	72.22803325839035E0	285.8794702033446E0	3.95801266221153E0	0.009011351936011608E0	0.6611535475161531E0
ENSMUSG00000015452	ENSMUST00000015596	Ager	Ager-201	0.01367882617220039E0	0.3434457545275082E0	99.01600282194346E0	99.01600282194346E0	15784.09385427584E0	159.4095237580914E0	0.009011351936011608E0	0.6611535475161531E0
ENSMUSG00000015452	ENSMUST00000174496	Ager	Ager-209	0.01657313894473869E0	0.3752692368342993E0	56.06724968363902E0	56.06724968363902E0	3344.319138467079E0	59.64835367059185E0	0.009011351936011608E0	0.6611535475161531E0
ENSMUSG00000025142	ENSMUST00000135346	Aspscr1	Aspscr1-209	1.460627727844308E-4	0.02319417419277604E0	2.488912202904687E0	2.488912202904687E0	3.943726066172445E0	1.584517951886738E0	0.009029411119340481E0	0.6611535475161531E0
ENSMUSG00000025142	ENSMUST00000152990	Aspscr1	Aspscr1-214	0.01504090377225047E0	0.3586970285184705E0	0.4080834952823648E0	-2.45048	34.70974601337397E0	85.05550068707703E0	0.009029411119340481E0	0.6611535475161531E0
ENSMUSG00000030126	ENSMUST00000172510	Tmcc1	Tmcc1-203	0.00560879273737177E0	0.2114242623370481E0	0.7189067982887573E0	-1.391	56.32286527820895E0	78.3451560233907E0	0.00970366924943542E0	0.704005655270966E0
ENSMUSG00000024442	ENSMUST00000235904	Dele1	Dele1-203	1.132332623619136E-4	0.01890924710654981E0	1.384261994049675E0	1.384261994049675E0	379319.4039523891E0	274022.8407504606E0	0.01023046892242581E0	0.7354777112594845E0
ENSMUSG00000031949	ENSMUST00000120457	Adat1	Adat1-202	7.661713625796504E-4	0.06625026743289865E0	251.3470013189025E0	251.3470013189025E0	51237.02176045055E0	203.8497435481331E0	0.01051754910529826E0	0.7493043092315189E0
ENSMUSG00000024947	ENSMUST00000113501	Men1	Men1-205	5.567204020911561E-4	0.05312504436954857E0	0.367999601887869E0	-2.71739	18.12502033866717E0	49.25282594243116E0	0.01074532663085109E0	0.7586968124711645E0
ENSMUSG00000024947	ENSMUST00000078137	Men1	Men1-202	0.001300895700597634E0	0.08733324679464366E0	0.7681586535287299E0	-1.30181	17.71897830181764E0	23.06682118390655E0	0.01074532663085109E0	0.7586968124711645E0
ENSMUSG00000044534	ENSMUST00000050327	Ackr2	Ackr2-201	6.586329759014013E-6	0.002626569325837245E0	19.41538460310287E0	19.41538460310287E0	2169.334120219366E0	111.7327400185868E0	0.01095017191424004E0	0.7663182256443384E0
ENSMUSG00000056014	ENSMUST00000198958	A430033K04Rik	A430033K04Rik-203	3.452207575228673E-4	0.04149195329813538E0	0.3346130303874189E0	-2.98853	33.87697064367407E0	101.2422337661236E0	0.01113435410459733E0	0.7691274166214705E0
ENSMUSG00000027677	ENSMUST00000196369	Ttc14	Ttc14-205	9.222344724856574E-5	0.01610534828127077E0	0.4893226480060155E0	-2.04364	2.74430590592212E0	5.608377043460255E0	0.0111949291711613E0	0.7691274166214705E0
ENSMUSG00000059842	ENSMUST00000126421	Zfp341	Zfp341-203	8.477296919407827E-4	0.07056227301858496E0	13.92145542346146E0	13.92145542346146E0	797.620751963349E0	57.29435089230255E0	0.01128209159434631E0	0.7691274166214705E0
ENSMUSG00000053838	ENSMUST00000109805	Nudcd3	Nudcd3-202	0.03484132266495397E0	0.5214042662932294E0	1.213998419395113E0	1.213998419395113E0	844.3996763692357E0	695.552533577405E0	0.01196028228905974E0	0.8069111638966135E0
ENSMUSG00000075706	ENSMUST00000154095	Gpx4	Gpx4-206	0.001262209309875108E0	0.08733324679464366E0	0.5409146844231333E0	-1.84872	16.18209697265377E0	29.91617243653019E0	0.01204040431712195E0	0.8069111638966135E0
ENSMUSG00000032966	ENSMUST00000142271	Fkbp1a	Fkbp1a-205	7.039637709431417E-9	1.256040225260658E-5	2.945067669482196E0	2.945067669482196E0	329.7668453530044E0	111.9725868339672E0	0.01226158612034664E0	0.8090072101270905E0
ENSMUSG00000032966	ENSMUST00000148978	Fkbp1a	Fkbp1a-210	0.002176526294484227E0	0.1221735421477396E0	1.833412516970261E0	1.833412516970261E0	67.72993406209562E0	36.94200483261686E0	0.01226158612034664E0	0.8090072101270905E0
ENSMUSG00000032966	ENSMUST00000143230	Fkbp1a	Fkbp1a-207	0.009960442540797244E0	0.2855504981197012E0	1.674937878458526E0	1.674937878458526E0	34.30448601675145E0	20.4810497499301E0	0.01226158612034664E0	0.8090072101270905E0
ENSMUSG00000032966	ENSMUST00000148295	Fkbp1a	Fkbp1a-209	0.0227838953627441E0	0.4363891757685733E0	1.509870543025723E0	1.509870543025723E0	51.70541554674246E0	34.24493297493359E0	0.01226158612034664E0	0.8090072101270905E0
ENSMUSG00000066979	ENSMUST00000207736	Bub3	Bub3-204	2.516733867885437E-7	2.235785022861849E-4	0.5408503652322576E0	-1.84894	45.16082073302503E0	83.49965838265008E0	0.01227628543440198E0	0.8090072101270905E0
ENSMUSG00000066979	ENSMUST00000208848	Bub3	Bub3-206	0.004989548564300886E0	0.1978673594468655E0	0.7027335818954807E0	-1.42301	0.8658043232184589E0	1.232052011635943E0	0.01227628543440198E0	0.8090072101270905E0
ENSMUSG00000032076	ENSMUST00000034581	Cadm1	Cadm1-201	3.177909481544133E-4	0.03859571065335349E0	4.598712945943763E0	4.598712945943763E0	345.7767211008088E0	75.18989012040788E0	0.01265591812150278E0	0.8219328207519018E0
ENSMUSG00000021365	ENSMUST00000021794	Nedd9	Nedd9-201	0.001768973569101843E0	0.1068979620433804E0	1.76417917698388E0	1.76417917698388E0	53.87689387577478E0	30.53935483349551E0	0.01268631530981697E0	0.8219328207519018E0
ENSMUSG00000034263	ENSMUST00000037504	Ints14	Ints14-201	4.480999222820273E-4	0.04652694652307451E0	0.6463284700169257E0	-1.5472	36.4855450752532E0	56.45046871337377E0	0.01297956977353774E0	0.8219328207519018E0
ENSMUSG00000022623	ENSMUST00000238458	Shank3	Shank3-210	2.444487952522846E-6	0.001256043723143422E0	787.6452469411659E0	787.6452469411659E0	25441.79894728325E0	32.30108865137817E0	0.01302685945975802E0	0.8219328207519018E0
ENSMUSG00000038007	ENSMUST00000045224	Acer2	Acer2-201	1.176321210991324E-7	1.366527236368574E-4	6.735528459811923E0	6.735528459811923E0	587.9130661708242E0	87.28536590390127E0	0.0130691602754421E0	0.8219328207519018E0
ENSMUSG00000038007	ENSMUST00000084433	Acer2	Acer2-202	2.507027824387432E-5	0.006870917781440583E0	4.391589112978616E0	4.391589112978616E0	386.2171919159225E0	87.94474664638398E0	0.0130691602754421E0	0.8219328207519018E0
ENSMUSG00000035168	ENSMUST00000139863	Tanc1	Tanc1-208	5.324126820196674E-4	0.05154179148870831E0	1.644727443744236E0	1.644727443744236E0	8.66641385288105E0	5.269209731888395E0	0.01324736852560665E0	0.8219328207519018E0
ENSMUSG00000035168	ENSMUST00000147650	Tanc1	Tanc1-210	6.225036192356035E-4	0.05735404897364169E0	1.570843837021199E0	1.570843837021199E0	642.2158924160843E0	408.8349696389441E0	0.01324736852560665E0	0.8219328207519018E0
ENSMUSG00000024072	ENSMUST00000234448	Yipf4	Yipf4-203	6.105897070601791E-4	0.05704316917112211E0	0.532921742978439E0	-1.87645	1071.789662291325E0	2011.157691373623E0	0.01337038586560753E0	0.8219328207519018E0
ENSMUSG00000026709	ENSMUST00000161748	Dars2	Dars2-205	6.898606533039205E-5	0.01316599056830532E0	0.3711862842460414E0	-2.69407	143.5327011429749E0	386.6864354498456E0	0.0134078570911729E0	0.8219328207519018E0
ENSMUSG00000026709	ENSMUST00000160591	Dars2	Dars2-203	0.02256675366252778E0	0.4344073487416683E0	0.4378142026677624E0	-2.28407	32.56163171135753E0	74.37317362695768E0	0.0134078570911729E0	0.8219328207519018E0
ENSMUSG00000078578	ENSMUST00000197134	Ube2d3	Ube2d3-208	5.007415451182234E-4	0.04983055187159158E0	0.02954769842330975E0	-33.8436	0.4112115874714846E0	13.9168737131514E0	0.01417432102486131E0	0.8544344166157083E0
ENSMUSG00000078578	ENSMUST00000198748	Ube2d3	Ube2d3-214	0.001284051722896785E0	0.08733324679464366E0	1.052717600924388E0	1.052717600924388E0	21.46727702219175E0	20.3922466987741E0	0.01417432102486131E0	0.8544344166157083E0
ENSMUSG00000039347	ENSMUST00000203011	Atp6v0e2	Atp6v0e2-202	7.263951878104474E-4	0.06363460007576179E0	0.2498337087971765E0	-4.00266	414.660131613228E0	1659.744530110079E0	0.01433946170189394E0	0.8544344166157083E0
ENSMUSG00000033323	ENSMUST00000160434	Ctdp1	Ctdp1-202	2.900308426297705E-4	0.03652277236124091E0	4.831801520505764E0	4.831801520505764E0	4.008398698275698E0	0.8295867868877451E0	0.01436280316346223E0	0.8544344166157083E0
ENSMUSG00000033323	ENSMUST00000161003	Ctdp1	Ctdp1-203	4.123955037739483E-4	0.04434182263785998E0	4.522457291955828E0	4.522457291955828E0	571.9542180877318E0	126.4697886932125E0	0.01436280316346223E0	0.8544344166157083E0
ENSMUSG00000040860	ENSMUST00000122846	Crocc	Crocc-204	0.02331052312917562E0	0.4404432161158472E0	0.6324668722779856E0	-1.58111	60.03257565625736E0	94.91813451040562E0	0.01446159009199699E0	0.8544344166157083E0
ENSMUSG00000040860	ENSMUST00000097816	Crocc	Crocc-202	0.02588704380718188E0	0.4631316384027551E0	2.081707537233076E0	2.081707537233076E0	16.55639549350369E0	7.953276431669071E0	0.01446159009199699E0	0.8544344166157083E0
ENSMUSG00000021990	ENSMUST00000162945	Spata13	Spata13-209	6.01189599032823E-4	0.05656051019914789E0	2.094969492190827E0	2.094969492190827E0	415.7379797452402E0	198.4458395670859E0	0.01447827665990199E0	0.8544344166157083E0
ENSMUSG00000047098	ENSMUST00000140178	Rnf31	Rnf31-205	0.001211197478441228E0	0.0861980081958642E0	4.045701413877723E0	4.045701413877723E0	64.96746074386562E0	16.0583923769094E0	0.01480485061822909E0	0.8593805063332105E0
ENSMUSG00000028416	ENSMUST00000030125	Bag1	Bag1-201	5.016811427620096E-4	0.04983055187159158E0	1.768894945089558E0	1.768894945089558E0	2400.611716817909E0	1357.125092975133E0	0.01485195492235829E0	0.8593805063332105E0
ENSMUSG00000032570	ENSMUST00000177293	Atp2c1	Atp2c1-218	7.995482876740369E-5	0.01433767160963932E0	2.543776399526145E0	2.543776399526145E0	2.525230175089462E0	0.9927091766241176E0	0.01488810437122532E0	0.8593805063332105E0
ENSMUSG00000032570	ENSMUST00000085133	Atp2c1	Atp2c1-202	0.03152192597768925E0	0.499298135662742E0	1.824000748955804E0	1.824000748955804E0	225.0366489655884E0	123.3753051331895E0	0.01488810437122532E0	0.8593805063332105E0
ENSMUSG00000020818	ENSMUST00000151944	Mfsd11	Mfsd11-211	5.55657236266804E-5	0.01179619360871102E0	1.26532926429213E0	1.26532926429213E0	3283779.308531812E0	2595197.472468855E0	0.01516951517779141E0	0.8692791741012642E0
ENSMUSG00000058240	ENSMUST00000114023	Cryzl1	Cryzl1-202	0.002721078301815005E0	0.1398061572814418E0	4.863253121531026E0	4.863253121531026E0	84701.35452807168E0	17416.60415598652E0	0.01556521633100164E0	0.8855376312630283E0
ENSMUSG00000058240	ENSMUST00000140199	Cryzl1	Cryzl1-208	0.02414257588734249E0	0.4479621424541E0	0.7632242245687493E0	-1.31023	113.8782565301521E0	149.2068161155363E0	0.01556521633100164E0	0.8855376312630283E0
ENSMUSG00000057411	ENSMUST00000236161	Antkmt	Antkmt-203	0.002310362246409585E0	0.1264970673397904E0	30.21596376936506E0	30.21596376936506E0	3922.515012595248E0	129.8159821257183E0	0.01581309672303772E0	0.8932140634698736E0
ENSMUSG00000057411	ENSMUST00000236683	Antkmt	Antkmt-204	0.002972001952282775E0	0.1457044406661348E0	1.609617563861603E0	1.609617563861603E0	727.5719072946708E0	452.0153877727122E0	0.01581309672303772E0	0.8932140634698736E0
ENSMUSG00000002059	ENSMUST00000156435	Rab34	Rab34-208	5.122247024242398E-4	0.0503353839118176E0	4.159553083602098E0	4.159553083602098E0	152310.9201319338E0	36617.13580056905E0	0.01604570008553517E0	0.8999247962866109E0
ENSMUSG00000029462	ENSMUST00000118765	Vps29	Vps29-203	3.230181127685528E-5	0.007991408291724966E0	0.924627957441437E0	-1.08152	181.3458755456329E0	196.128479661636E0	0.01635821626281424E0	0.9059929901521575E0
ENSMUSG00000026659	ENSMUST00000171447	Dusp12	Dusp12-206	5.562784515504281E-5	0.01179619360871102E0	0.7742001773930625E0	-1.29166	42.66042018530325E0	55.10257092545783E0	0.01659335973043738E0	0.9059929901521575E0
ENSMUSG00000040249	ENSMUST00000135188	Lrp1	Lrp1-208	6.057224909038496E-4	0.05678701485775425E0	108.3668501641951E0	108.3668501641951E0	7094.824630443751E0	65.47043325236291E0	0.01667682804562804E0	0.9059929901521575E0
ENSMUSG00000001700	ENSMUST00000237422	Gramd3	Gramd3-204	1.579918971870038E-4	0.02398514489170201E0	632.8204071880854E0	632.8204071880854E0	1520.571197949673E0	2.40284791811041E0	0.01671076335628631E0	0.9059929901521575E0
ENSMUSG00000067942	ENSMUST00000231482	Zfp160	Zfp160-202	8.259829494249854E-4	0.06940074976630876E0	0.6778058124608873E0	-1.47535	399.2813548949575E0	589.0792724914822E0	0.01672672945905602E0	0.9059929901521575E0
ENSMUSG00000020492	ENSMUST00000142263	Ska2	Ska2-203	4.113458191977384E-4	0.04434182263785998E0	0.5548050997809973E0	-1.80243	284.8899292334756E0	513.4955128313213E0	0.01702980782104291E0	0.9161341513524308E0
ENSMUSG00000028066	ENSMUST00000193338	Pmf1	Pmf1-205	0.01759311627233632E0	0.3872079684353822E0	1.480760147225999E0	1.480760147225999E0	113.2974498513101E0	76.51303289297549E0	0.01733415691611585E0	0.9206362300784697E0
ENSMUSG00000026142	ENSMUST00000140020	Rhbdd1	Rhbdd1-202	0.00331268117647921E0	0.1558301555534296E0	1.786863007620179E0	1.786863007620179E0	78.305821036574E0	43.82306908959129E0	0.01740758681946918E0	0.9206362300784697E0
ENSMUSG00000091957	ENSMUST00000076842	Rps2-ps10	Rps2-ps10-201	0.004802665756483649E0	0.1932566661859739E0	0.4787592685857351E0	-2.08873	71.6316394321234E0	149.6193267312083E0	0.01758346895000893E0	0.9206362300784697E0
ENSMUSG00000020905	ENSMUST00000129961	Usp43	Usp43-203	0.01162403342387124E0	0.3147738005370238E0	3.023167255017161E0	3.023167255017161E0	27.6990298790733E0	9.162255192168015E0	0.01764392856781567E0	0.9206362300784697E0
ENSMUSG00000037523	ENSMUST00000130597	Mavs	Mavs-203	2.843046107433905E-4	0.03634609997345766E0	2.070918234645786E0	2.070918234645786E0	18.39492918559399E0	8.882499017997347E0	0.01778405233183314E0	0.9206362300784697E0
ENSMUSG00000004994	ENSMUST00000005120	Ccdc130	Ccdc130-201	0.03814092614067267E0	0.544384297837945E0	0.7142401180649272E0	-1.40009	41.88293969409142E0	58.63985883005819E0	0.017812005968893E0	0.9206362300784697E0
ENSMUSG00000073423	ENSMUST00000170225	Zfp414	Zfp414-205	0.01629091967822949E0	0.3728785436432587E0	0.6728462213223082E0	-1.48622	7.527664945301222E0	11.18779404082483E0	0.01852346671099596E0	0.9484477414839186E0
ENSMUSG00000024387	ENSMUST00000173114	Csnk2b	Csnk2b-203	5.881732758276497E-5	0.0120754396119986E0	0.9009946356836459E0	-1.10988	15.7877318120255E0	17.52255916601132E0	0.0185899595257976E0	0.9484477414839186E0
ENSMUSG00000002871	ENSMUST00000129979	Tpra1	Tpra1-205	2.358767934903236E-4	0.03248655693437091E0	2.179702821500309E0	2.179702821500309E0	142.8494654957894E0	65.53621167378444E0	0.0188001650945868E0	0.9506647972018384E0
ENSMUSG00000024397	ENSMUST00000173281	Aif1	Aif1-205	1.531862697738192E-4	0.02369089104041372E0	0.4708943597912246E0	-2.12362	1391.613741556655E0	2955.256763265628E0	0.01887384587262122E0	0.9506647972018384E0
ENSMUSG00000030611	ENSMUST00000133553	Mrps11	Mrps11-205	0.001173915906430946E0	0.08473975448012266E0	8.313330510393198E0	8.313330510393198E0	844.3739284195043E0	101.5686706265174E0	0.01914186147654536E0	0.9512036868082886E0
ENSMUSG00000039307	ENSMUST00000151495	Hexdc	Hexdc-208	7.97329917428145E-4	0.06806344429317127E0	137.4814931129527E0	137.4814931129527E0	19580.08975735912E0	142.4198218539306E0	0.01919134265867459E0	0.9512036868082886E0
ENSMUSG00000040651	ENSMUST00000225139	Tasor	Tasor-204	0.002455277374107375E0	0.1309432258658182E0	0.5024175845355837E0	-1.99038	170.4521800376763E0	339.2639614619301E0	0.0192453957877246E0	0.9512036868082886E0
ENSMUSG00000020993	ENSMUST00000218686	Trappc6b	Trappc6b-207	1.800384738228357E-4	0.02643103286852937E0	6.362917861375109E0	6.362917861375109E0	16451.32996224963E0	2585.500916507868E0	0.01965893971723455E0	0.9576986888576173E0
ENSMUSG00000025147	ENSMUST00000211000	Mob2	Mob2-205	7.054763006092924E-4	0.06227611460787331E0	0.5089778824089636E0	-1.96472	43.69101638023611E0	85.84069738639525E0	0.01970321558755705E0	0.9576986888576173E0
ENSMUSG00000032178	ENSMUST00000215169	Ilf3	Ilf3-211	3.638716699814531E-7	2.700635319509568E-4	0.5007903780519671E0	-1.99684	216.2552310136101E0	431.8278475214019E0	0.01988920148173133E0	0.9576986888576173E0
ENSMUSG00000022263	ENSMUST00000227999	Trio	Trio-212	0.001091073171402981E0	0.08120441244210655E0	5.364675576966556E0	5.364675576966556E0	1109.580206329526E0	206.830812117242E0	0.01992198552128661E0	0.9576986888576173E0
ENSMUSG00000052926	ENSMUST00000065049	Rnaseh2a	Rnaseh2a-201	7.056303816669591E-5	0.01325460403094647E0	0.5643179581874168E0	-1.77205	242.9685164076575E0	430.5525154437221E0	0.02002933778023538E0	0.9576986888576173E0
ENSMUSG00000035437	ENSMUST00000112920	Rabgap1	Rabgap1-203	0.01871593216989395E0	0.4029580915772736E0	1.258088934868014E0	1.258088934868014E0	627.3440856087622E0	498.6484406800517E0	0.02010343732301018E0	0.9576986888576173E0
ENSMUSG00000002486	ENSMUST00000112199	Tchp	Tchp-202	4.06213616751778E-4	0.04434182263785998E0	0.356116498057541E0	-2.80807	1023.83547852321E0	2875.001534912825E0	0.02059928048211778E0	0.975145564741994E0
ENSMUSG00000003531	ENSMUST00000076757	Dgcr6	Dgcr6-202	8.11836550875948E-4	0.06886178032652207E0	10.30105107083158E0	10.30105107083158E0	141.899492713269E0	13.77524407340054E0	0.02071629424338075E0	0.975145564741994E0
ENSMUSG00000003531	ENSMUST00000153123	Dgcr6	Dgcr6-207	0.02926627412706949E0	0.4872842791772565E0	4.157581887730625E0	4.157581887730625E0	84.89591615253391E0	20.41954156166327E0	0.02071629424338075E0	0.975145564741994E0
ENSMUSG00000001285	ENSMUST00000001331	Myg1	Myg1-201	2.887625139780258E-5	0.007490723894154243E0	6.984789889014405E0	6.984789889014405E0	7983406.412682808E0	1142970.159380029E0	0.02095881319596438E0	0.9807236375957772E0
ENSMUSG00000043987	ENSMUST00000214971	Cep164	Cep164-206	0.002939577053223828E0	0.145538717459765E0	0.5714459491372698E0	-1.74995	1.678511710431413E0	2.937306166865852E0	0.02138137096519246E0	0.9946110681926001E0
ENSMUSG00000024191	ENSMUST00000137989	Bnip1	Bnip1-208	1.046608217683907E-4	0.0175876257662241E0	0.232788618215976E0	-4.29574	86.44553896148415E0	371.3477902140471E0	0.02156781368271144E0	0.9974167871513574E0
ENSMUSG00000031442	ENSMUST00000126905	Mcf2l	Mcf2l-210	6.334178014123696E-6	0.002564286399384409E0	3.575871967482394E0	3.575871967482394E0	81.25942520672265E0	22.72436651694038E0	0.02183252219990134E0	1.0E0
ENSMUSG00000048612	ENSMUST00000224560	Myof	Myof-205	2.629312591813745E-5	0.007007717370188135E0	13.65573990414679E0	13.65573990414679E0	6199.749438050048E0	454.0031870530422E0	0.02234806933294071E0	1.0E0
ENSMUSG00000066232	ENSMUST00000208951	Ipo7	Ipo7-205	0.002228438162030001E0	0.123787191790602E0	0.7303282665513264E0	-1.36925	1491.271456344636E0	2041.919400691623E0	0.02238101170974846E0	1.0E0
ENSMUSG00000090952	ENSMUST00000170103	Gm17251	Gm17251-201	0.04940111690770441E0	0.5948393162041253E0	0.7715578005448096E0	-1.29608	39.48330085924351E0	51.17348412700086E0	0.02297258531689112E0	1.0E0
ENSMUSG00000021686	ENSMUST00000231916	Ap3b1	Ap3b1-205	0.002192035089452571E0	0.1225292584834378E0	4.345149637854621E0	4.345149637854621E0	336.4895390784495E0	77.44026492136834E0	0.02313317487547734E0	1.0E0
ENSMUSG00000006390	ENSMUST00000067896	Elovl1	Elovl1-202	8.330906218070648E-6	0.003179906903437566E0	8.295492888475561E0	8.295492888475561E0	375.7974504198312E0	45.30140107068314E0	0.02334775154020231E0	1.0E0
ENSMUSG00000006390	ENSMUST00000102673	Elovl1	Elovl1-203	0.007390797413815919E0	0.2453102063350901E0	3.747817642790777E0	3.747817642790777E0	1922.785724666016E0	513.0414304881258E0	0.02334775154020231E0	1.0E0
ENSMUSG00000029625	ENSMUST00000070487	Cpsf4	Cpsf4-201	0.00641386364286302E0	0.2275548544647312E0	2.30129524873231E0	2.30129524873231E0	510.5427523354396E0	221.8501744253271E0	0.02343075325681127E0	1.0E0
ENSMUSG00000005442	ENSMUST00000163901	Cic	Cic-204	1.59372171761446E-4	0.02405799467397782E0	0.6651623380434373E0	-1.50339	208767.9902113504E0	313860.2086603965E0	0.02355212222870512E0	1.0E0
ENSMUSG00000038702	ENSMUST00000186365	Dsel	Dsel-202	1.671701063608242E-4	0.02492626268576623E0	0.1908535485652819E0	-5.23962	12.61051398830708E0	66.07429666938376E0	0.02367001639693921E0	1.0E0
ENSMUSG00000017405	ENSMUST00000125528	Nek8	Nek8-202	0.009438465388369828E0	0.2762172581728953E0	1.396521637588216E0	1.396521637588216E0	34.9282096003455E0	25.01086174408747E0	0.02380759619299789E0	1.0E0
ENSMUSG00000025609	ENSMUST00000130108	Mkln1	Mkln1-202	6.002136199285387E-4	0.05656051019914789E0	1.614090823169998E0	1.614090823169998E0	360.2130519287739E0	223.1677714524965E0	0.02381961126101618E0	1.0E0
ENSMUSG00000030987	ENSMUST00000209255	Stim1	Stim1-202	0.009270790614659442E0	0.2746189073537535E0	0.7298660557022124E0	-1.37011	27.89377696872214E0	38.21766576318612E0	0.02407103162230395E0	1.0E0
ENSMUSG00000057110	ENSMUST00000113037	Cntrl	Cntrl-206	7.319639311797614E-4	0.06375213948025109E0	0.58263592145644E0	-1.71634	373.9822775379902E0	641.8798837585067E0	0.02410497294727774E0	1.0E0
ENSMUSG00000120992	ENSMUST00000246895	---	---	7.245113484322753E-5	0.01333968718518133E0	0.6646502472927913E0	-1.50455	199.7465980905238E0	300.5288855365934E0	0.02424832642672501E0	1.0E0
ENSMUSG00000097589	ENSMUST00000183066	Dleu2	Dleu2-211	6.366564041181923E-5	0.01244815165869081E0	0.1316021289474962E0	-7.59866	246.4929420881726E0	1873.016371843902E0	0.0243935681420717E0	1.0E0
ENSMUSG00000097589	ENSMUST00000183079	Dleu2	Dleu2-212	0.003705537848971122E0	0.1652892584084464E0	0.0689462064465673E0	-14.5041	145.3810914348537E0	2108.616252114216E0	0.0243935681420717E0	1.0E0
ENSMUSG00000022679	ENSMUST00000128757	Mpv17l	Mpv17l-203	0.02391142562535313E0	0.4455700766454984E0	1.883952242366526E0	1.883952242366526E0	61.3016583739427E0	32.53886005992308E0	0.024582640039757E0	1.0E0
ENSMUSG00000046727	ENSMUST00000236374	Cystm1	Cystm1-210	8.410392820712984E-4	0.07022415180519695E0	6.61201714882072E0	6.61201714882072E0	7489091.254691042E0	1132648.492302648E0	0.02459502602709294E0	1.0E0
ENSMUSG00000086429	ENSMUST00000124246	Gt(ROSA)26Sor	Gt(ROSA)26Sor-201	4.970684303361397E-4	0.04983055187159158E0	0.6744224611375443E0	-1.48275	72.20107454790899E0	107.0561535363574E0	0.02462934702075781E0	1.0E0
ENSMUSG00000042590	ENSMUST00000190801	Ipo11	Ipo11-206	0.003014817732684158E0	0.1467266211285757E0	2.877299984106435E0	2.877299984106435E0	425.0784575708208E0	147.7351892117122E0	0.0247171615741051E0	1.0E0
ENSMUSG00000030751	ENSMUST00000135570	Psma1	Psma1-203	0.002272065472269144E0	0.1254860373073778E0	0.2279187063959798E0	-4.38753	1442.104083193195E0	6327.273903914329E0	0.02482840779738196E0	1.0E0
ENSMUSG00000022090	ENSMUST00000129174	Pdlim2	Pdlim2-205	4.702625595617112E-4	0.04795780659896703E0	6.118437541533105E0	6.118437541533105E0	519.6503559146809E0	84.93187229373456E0	0.02484166700995797E0	1.0E0
ENSMUSG00000029003	ENSMUST00000084129	Mad2l2	Mad2l2-202	0.001174042868925051E0	0.08473975448012266E0	2.978140191065088E0	2.978140191065088E0	223.7172576113206E0	75.11978726942047E0	0.02507354464367216E0	1.0E0
ENSMUSG00000075595	ENSMUST00000133070	Zfp652	Zfp652-203	0.02507458897484856E0	0.4545237061187102E0	1.527733387323098E0	1.527733387323098E0	17.4578295085261E0	11.42727497702711E0	0.02511086367090418E0	1.0E0
ENSMUSG00000025503	ENSMUST00000211654	Taldo1	Taldo1-204	3.462968518838351E-4	0.04149195329813538E0	0.3769167541571499E0	-2.65311	757.8024299156214E0	2010.529968640415E0	0.02514783394018385E0	1.0E0
ENSMUSG00000079737	ENSMUST00000225585	3110001I22Rik	3110001I22Rik-203	0.03646326365397883E0	0.5300663447065617E0	0.6381778830114592E0	-1.56696	34.08559545680509E0	53.4108065543742E0	0.02519057769240819E0	1.0E0
ENSMUSG00000029815	ENSMUST00000031839	Malsu1	Malsu1-201	4.36583768733323E-4	0.04610704235883659E0	0.3851928668528223E0	-2.5961	321.4044230418058E0	834.3986888121964E0	0.02523022355878721E0	1.0E0
ENSMUSG00000028556	ENSMUST00000206128	Dock7	Dock7-217	6.376965977204489E-4	0.05855194293640094E0	2.458734465666561E0	2.458734465666561E0	1965.72410617849E0	799.4861314337105E0	0.02535119960592456E0	1.0E0
ENSMUSG00000033382	ENSMUST00000097658	Trappc8	Trappc8-201	0.001246895899625777E0	0.08733324679464366E0	0.3704953833820889E0	-2.69909	6.86145494617174E0	18.51967731294394E0	0.02582777505372438E0	1.0E0
ENSMUSG00000004070	ENSMUST00000120232	Hmox2	Hmox2-203	0.01102409409307257E0	0.3052360311635295E0	1.603548313473977E0	1.603548313473977E0	699.1484475456617E0	436.000862381879E0	0.02603220298297345E0	1.0E0
ENSMUSG00000044066	ENSMUST00000109596	Cep68	Cep68-202	4.001086465079934E-4	0.04434182263785998E0	0.6023864028776856E0	-1.66006	33.89137284090815E0	56.26184900423422E0	0.02604656031909185E0	1.0E0
ENSMUSG00000025722	ENSMUST00000152518	Wdr73	Wdr73-210	0.007095805632603235E0	0.2397335460966051E0	0.6775896211955084E0	-1.47582	26.47630843641404E0	39.07425321789972E0	0.02647900320063813E0	1.0E0
ENSMUSG00000025722	ENSMUST00000139990	Wdr73	Wdr73-205	0.02283570188068056E0	0.4368796739602303E0	0.5543096262596081E0	-1.80405	31.13465383229131E0	56.16834411190533E0	0.02647900320063813E0	1.0E0
ENSMUSG00000027346	ENSMUST00000110136	Gpcpd1	Gpcpd1-204	1.559208788512923E-5	0.004862247003473849E0	5.715019726731002E0	5.715019726731002E0	93.77362079613306E0	16.40827596054015E0	0.02651319173667189E0	1.0E0
ENSMUSG00000027346	ENSMUST00000110142	Gpcpd1	Gpcpd1-205	0.03731098242659952E0	0.537129385482927E0	1.930016830193104E0	1.930016830193104E0	45.87404931395228E0	23.76873019773741E0	0.02651319173667189E0	1.0E0
ENSMUSG00000041842	ENSMUST00000194027	Fhdc1	Fhdc1-205	3.959561030440796E-4	0.04434182263785998E0	0.005744954880481227E0	-174.066	3.269006841780424E0	569.0221959596305E0	0.02679405614305548E0	1.0E0
ENSMUSG00000006301	ENSMUST00000016309	Tmbim1	Tmbim1-201	1.035082686029619E-4	0.01750403435950974E0	2.054611190866042E0	2.054611190866042E0	3071.185230968294E0	1494.776843726698E0	0.02706457467664471E0	1.0E0
ENSMUSG00000020659	ENSMUST00000064240	Cbll1	Cbll1-201	0.03562386031925117E0	0.5243519454028923E0	1.360516004111346E0	1.360516004111346E0	111.3922740455352E0	81.8750192639548E0	0.02715296957493916E0	1.0E0
ENSMUSG00000028126	ENSMUST00000107232	Pip5k1a	Pip5k1a-204	2.630983855304936E-4	0.03447169192621118E0	2.380044300627248E0	2.380044300627248E0	55.12054583496754E0	23.15946212448264E0	0.02717812137374773E0	1.0E0
ENSMUSG00000016637	ENSMUST00000230844	Ift27	Ift27-204	0.00208456829357618E0	0.1190119235813289E0	2.92225575445301E0	2.92225575445301E0	102070.6742856176E0	34928.72727860306E0	0.02725775744513211E0	1.0E0
ENSMUSG00000040429	ENSMUST00000196417	Mterf1a	Mterf1a-203	0.00156468349555453E0	0.09995596791629284E0	0.5922916238411879E0	-1.68836	1.48642686406545E0	2.509619930846782E0	0.02746746383015404E0	1.0E0
ENSMUSG00000056692	ENSMUST00000114859	Ilrun	Ilrun-202	0.04274628534904473E0	0.5714463165554766E0	1.160116284163704E0	1.160116284163704E0	1956.718894583973E0	1686.657554328286E0	0.02756233385846578E0	1.0E0
ENSMUSG00000028467	ENSMUST00000148426	Gba2	Gba2-206	4.506241113228803E-4	0.04652694652307451E0	91.30190540380788E0	91.30190540380788E0	135.4657830838377E0	1.48371255216091E0	0.02763909926556815E0	1.0E0
ENSMUSG00000024941	ENSMUST00000236773	Scyl1	Scyl1-209	0.001229443667742103E0	0.08689069101042675E0	0.6660699672648173E0	-1.50134	43.11899870512843E0	64.7364403505452E0	0.02773853431764028E0	1.0E0
ENSMUSG00000068134	ENSMUST00000122859	Zfp120	Zfp120-204	0.0121268744499381E0	0.3223463077318158E0	1.396641856957968E0	1.396641856957968E0	48.42973562991619E0	34.67584433950822E0	0.02775348138600867E0	1.0E0
ENSMUSG00000074656	ENSMUST00000166171	Eif2s2	Eif2s2-205	0.001805688295416614E0	0.1076923784938315E0	1.634209484809301E0	1.634209484809301E0	685.2665640398928E0	419.326023015867E0	0.02780277434812621E0	1.0E0
ENSMUSG00000027259	ENSMUST00000119031	Adal	Adal-205	0.04849068153895859E0	0.5940330135674107E0	0.6968953721100525E0	-1.43494	44.30346682756038E0	63.5726230946531E0	0.02789904817744597E0	1.0E0
ENSMUSG00000027198	ENSMUST00000132429	Ext2	Ext2-206	4.987917833687519E-4	0.04983055187159158E0	1.628352488858245E0	1.628352488858245E0	25.46248287450715E0	15.63696008617933E0	0.02815404311284886E0	1.0E0
ENSMUSG00000098098	ENSMUST00000240557	Bvht	Bvht-206	0.004461388855836071E0	0.1845260817942476E0	0.2931602640341309E0	-3.4111	23.78726580960645E0	81.14082543887001E0	0.02825432209802593E0	1.0E0
ENSMUSG00000001750	ENSMUST00000122885	Tcirg1	Tcirg1-202	1.426525268392551E-5	0.004764416080772571E0	0.4201508119532838E0	-2.3801	36122.5172499235E0	85975.12184253479E0	0.0283535979858522E0	1.0E0
ENSMUSG00000059070	ENSMUST00000211435	Rpl18	Rpl18-211	3.296565103730605E-5	0.00800735663696164E0	1.720058818330255E0	1.720058818330255E0	1803.216472787505E0	1048.34582025397E0	0.02854720469430974E0	1.0E0
ENSMUSG00000021458	ENSMUST00000222846	Aopep	Aopep-222	4.252882489946882E-6	0.001832786568530496E0	0.9383847449360908E0	-1.06566	3267.290563290886E0	3481.824039577078E0	0.02855834712140887E0	1.0E0
ENSMUSG00000002504	ENSMUST00000234505	Slc9a3r2	Slc9a3r2-204	3.20129681496473E-5	0.007991408291724966E0	14.42440414342838E0	14.42440414342838E0	337.5012449105319E0	23.39793322168488E0	0.02911177955368173E0	1.0E0
ENSMUSG00000002504	ENSMUST00000019684	Slc9a3r2	Slc9a3r2-202	0.02605078704454526E0	0.4649639138565161E0	4.496907496995902E0	4.496907496995902E0	148.9114199447191E0	33.11418347924598E0	0.02911177955368173E0	1.0E0
ENSMUSG00000039615	ENSMUST00000236361	Stub1	Stub1-204	5.946161547853402E-4	0.0563388263819486E0	4.139055687428609E0	4.139055687428609E0	880.7153300707189E0	212.7817059204303E0	0.02926871640292605E0	1.0E0
ENSMUSG00000039615	ENSMUST00000237186	Stub1	Stub1-207	0.02442165080622936E0	0.4506346415124918E0	1.584061409090499E0	1.584061409090499E0	160.452588067379E0	101.2918988787841E0	0.02926871640292605E0	1.0E0
ENSMUSG00000063856	ENSMUST00000192401	Gpx1	Gpx1-203	8.113871625462615E-4	0.06886178032652207E0	0.05289254569768853E0	-18.9063	154.2521863118895E0	2916.331295406539E0	0.02935356021493169E0	1.0E0
ENSMUSG00000033439	ENSMUST00000183638	Trmt13	Trmt13-206	0.01403817026444564E0	0.3479460772687599E0	2.927564844841697E0	2.927564844841697E0	160.3887000877488E0	54.78570367804151E0	0.02943480578585543E0	1.0E0
ENSMUSG00000070871	ENSMUST00000094898	Ccnyl1	Ccnyl1-201	0.008164098026270132E0	0.2578446042126615E0	1.655813123896207E0	1.655813123896207E0	397.0722029198624E0	239.8049617975805E0	0.02958507357223147E0	1.0E0
ENSMUSG00000090000	ENSMUST00000136800	Ier3ip1	Ier3ip1-203	0.002112895856717284E0	0.1196069160924345E0	0.7200964675988757E0	-1.3887	33.51395791590819E0	46.54092808934162E0	0.02958863417971718E0	1.0E0
ENSMUSG00000078765	ENSMUST00000165009	U2af1l4	U2af1l4-210	1.722279750590499E-5	0.005229271892730403E0	0.7156090554949847E0	-1.39741	121.4736689932581E0	169.7486470587424E0	0.02967517753845125E0	1.0E0
ENSMUSG00000078765	ENSMUST00000166510	U2af1l4	U2af1l4-216	0.005268432762506121E0	0.2040230542138279E0	0.2713241829139936E0	-3.68563	557.3179136246872E0	2054.066495802735E0	0.02967517753845125E0	1.0E0
ENSMUSG00000029050	ENSMUST00000129314	Ski	Ski-203	0.001190480596821733E0	0.0851194807091607E0	1.507170355480148E0	1.507170355480148E0	878.1520753298333E0	582.6495141287963E0	0.03030675517264058E0	1.0E0
ENSMUSG00000040282	ENSMUST00000166472	Cdin1	Cdin1-203	0.00214732490822955E0	0.1210429835927961E0	0.5345327823355926E0	-1.87079	11.83597891951005E0	22.14266235981601E0	0.03070229467207975E0	1.0E0
ENSMUSG00000039630	ENSMUST00000188044	Hnrnpu	Hnrnpu-208	1.364778699144447E-4	0.02210031640147907E0	0.5972339969022404E0	-1.67439	4.997142095709819E0	8.367142730703904E0	0.03088108668313461E0	1.0E0
ENSMUSG00000029131	ENSMUST00000012734	Dnajb6	Dnajb6-202	3.575098727315034E-4	0.04245469462005796E0	0.6716359551073203E0	-1.4889	26.41372784971735E0	39.32744762822699E0	0.03096040041826158E0	1.0E0
ENSMUSG00000036052	ENSMUST00000107973	Dnajb5	Dnajb5-204	0.004916330330021689E0	0.19576666182988E0	1.954201799664503E0	1.954201799664503E0	316.117299659983E0	161.7628740871357E0	0.0311479099296563E0	1.0E0
ENSMUSG00000041297	ENSMUST00000222800	Cdk13	Cdk13-205	0.04035383970758528E0	0.5605306622003053E0	1.37870797808328E0	1.37870797808328E0	455.12962845309E0	330.113146284846E0	0.03168497739224718E0	1.0E0
ENSMUSG00000054545	ENSMUST00000113134	Ugt1a6a	Ugt1a6a-202	0.006045849387677086E0	0.2188951608116699E0	6.966815616297574E0	6.966815616297574E0	1332.101037385259E0	191.2065871628718E0	0.03189070565776771E0	1.0E0
ENSMUSG00000061455	ENSMUST00000064765	Stx17	Stx17-201	0.002604913401937456E0	0.135231016250395E0	1.945336077712458E0	1.945336077712458E0	2.790737031218825E0	1.434578355479061E0	0.03195182146491671E0	1.0E0
ENSMUSG00000023452	ENSMUST00000142779	Pisd	Pisd-206	0.002454242080024671E0	0.1309432258658182E0	0.6550483740661801E0	-1.5266	13.57636227625603E0	20.72573998158555E0	0.03217091118432226E0	1.0E0
ENSMUSG00000051234	ENSMUST00000128955	Rnf7	Rnf7-203	0.003335561931496042E0	0.1563559285046364E0	0.714772071280209E0	-1.39905	136027.6195609848E0	190309.0859682715E0	0.03229807807097407E0	1.0E0
ENSMUSG00000031921	ENSMUST00000142616	Terf2	Terf2-207	4.024601979069132E-4	0.04434182263785998E0	0.6272708195886638E0	-1.59421	17.81645161760181E0	28.40312519126115E0	0.03256068069201767E0	1.0E0
ENSMUSG00000005417	ENSMUST00000156111	Mprip	Mprip-209	4.059369956700348E-4	0.04434182263785998E0	8.212639885145226E0	8.212639885145226E0	2431.232923470874E0	296.035496195129E0	0.03271531384199997E0	1.0E0
ENSMUSG00000035268	ENSMUST00000109400	Pkig	Pkig-203	0.02039653097086414E0	0.4211824338232409E0	2.170863622106769E0	2.170863622106769E0	83.07593799272121E0	38.26861215358065E0	0.03325344289138691E0	1.0E0
ENSMUSG00000031438	ENSMUST00000113027	Rnf128	Rnf128-202	0.001485796254563939E0	0.0961234627740772E0	365231.9333472068E0	365231.9333472068E0	384197.1413709685E0	1.05192647819689E0	0.03334765030197064E0	1.0E0
ENSMUSG00000075229	ENSMUST00000163352	Ccdc58	Ccdc58-202	4.240617048796171E-4	0.04514145295887845E0	0.4629114778344466E0	-2.16024	1252.424522425863E0	2705.537845561422E0	0.03360315880996237E0	1.0E0
ENSMUSG00000035109	ENSMUST00000110480	Shc4	Shc4-203	0.01203062664887266E0	0.3210008573302095E0	1.378678322885351E0	1.378678322885351E0	800.59126425463E0	580.6947501568908E0	0.03396589293509167E0	1.0E0
ENSMUSG00000028949	ENSMUST00000195943	Smarcd3	Smarcd3-208	0.00884933773602961E0	0.268688017010199E0	0.2531443150148845E0	-3.95032	32.60271531234559E0	128.791023059035E0	0.03444388831839791E0	1.0E0
ENSMUSG00000040888	ENSMUST00000234811	Gfer	Gfer-205	7.030193057881284E-5	0.01325460403094647E0	0.3577348184077653E0	-2.79537	1443415.760279896E0	4034876.355352734E0	0.03444793843250835E0	1.0E0
ENSMUSG00000028603	ENSMUST00000145721	Scp2	Scp2-208	0.006335280050592636E0	0.2259977939543186E0	0.644043858891338E0	-1.55269	24915.83531259387E0	38686.55056424911E0	0.035199014716698E0	1.0E0
ENSMUSG00000079592	ENSMUST00000114815	C1qtnf5	C1qtnf5-201	0.009176462824979024E0	0.2730216966559769E0	0.2820479570309369E0	-3.5455	4.642481650182347E0	16.45990170981146E0	0.03551594388492042E0	1.0E0
ENSMUSG00000039382	ENSMUST00000124707	Wdr45	Wdr45-207	0.00156748196253328E0	0.09995596791629284E0	1.480348194063791E0	1.480348194063791E0	53.45622937534046E0	36.11057830157824E0	0.03557158864232163E0	1.0E0
ENSMUSG00000073147	ENSMUST00000191186	5031425E22Rik	5031425E22Rik-205	3.917734839319468E-4	0.04434182263785998E0	14.03874421180427E0	14.03874421180427E0	180.0916367627454E0	12.82818705474511E0	0.03570545114464199E0	1.0E0
ENSMUSG00000021483	ENSMUST00000021939	Cdk20	Cdk20-201	0.005940279934677539E0	0.2173650132275759E0	2.075050461523843E0	2.075050461523843E0	71.99336899836956E0	34.69475578222816E0	0.03580895719691533E0	1.0E0
ENSMUSG00000030727	ENSMUST00000106405	Rabep2	Rabep2-201	0.02190312778879988E0	0.4317091652851738E0	1.489405647279986E0	1.489405647279986E0	60.68097586580281E0	40.74173881146545E0	0.03605876769662538E0	1.0E0
ENSMUSG00000030727	ENSMUST00000133300	Rabep2	Rabep2-204	0.02749090783758698E0	0.4754236676456224E0	0.5617927713051998E0	-1.78002	2792.043475436941E0	4969.881454598024E0	0.03605876769662538E0	1.0E0
ENSMUSG00000033542	ENSMUST00000182924	Arhgef5	Arhgef5-205	0.00183890587486412E0	0.1091860579344321E0	4.33440253529668E0	4.33440253529668E0	328.2360873195151E0	75.72810431116272E0	0.03607450083880754E0	1.0E0
ENSMUSG00000005674	ENSMUST00000143405	Tomm40l	Tomm40l-206	0.002606533678990735E0	0.135231016250395E0	0.6621465526036918E0	-1.51024	48.86150901628795E0	73.79258990952198E0	0.03628478377556713E0	1.0E0
ENSMUSG00000028013	ENSMUST00000106315	Ppa2	Ppa2-202	9.583360647049629E-4	0.0762076824787259E0	3.087011649797668E0	3.087011649797668E0	391835.0002164125E0	126930.1980904719E0	0.03630220594716123E0	1.0E0
ENSMUSG00000032456	ENSMUST00000112937	Nmnat3	Nmnat3-202	0.008970401883590664E0	0.2705193768935202E0	3.20868833343063E0	3.20868833343063E0	121.3419088432767E0	37.81667031323722E0	0.03648864914248105E0	1.0E0
ENSMUSG00000032531	ENSMUST00000130602	Amotl2	Amotl2-203	4.296028789864425E-4	0.04554983858586808E0	2.499856215583379E0	2.499856215583379E0	1147.665220600987E0	459.0924923788713E0	0.03743550128582267E0	1.0E0
ENSMUSG00000022216	ENSMUST00000173113	Psme1	Psme1-204	1.533936206441698E-4	0.02369089104041372E0	2.02031199169443E0	2.02031199169443E0	1.540414173298259E7	7624635.104038156E0	0.03761904525686377E0	1.0E0
ENSMUSG00000029461	ENSMUST00000049053	Fam168a	Fam168a-201	0.01267642990707874E0	0.3310341760166002E0	1.272360082297106E0	1.272360082297106E0	819.2176916046682E0	643.8568004472921E0	0.03801591625184146E0	1.0E0
ENSMUSG00000027655	ENSMUST00000145692	Dhx35	Dhx35-205	0.04728259659975109E0	0.590010652206555E0	0.5225843537959108E0	-1.91357	71.06650242975363E0	135.990490173588E0	0.0382511180841734E0	1.0E0
ENSMUSG00000022111	ENSMUST00000226340	Uchl3	Uchl3-202	0.002521075826308698E0	0.1328611933000831E0	0.5897552957511057E0	-1.69562	89.69062760928828E0	152.081088979556E0	0.0385973562918866E0	1.0E0
ENSMUSG00000029635	ENSMUST00000161181	Cdk8	Cdk8-205	0.007664434947513725E0	0.248828720975236E0	1.405961443826796E0	1.405961443826796E0	54.80707927079217E0	38.98192195201051E0	0.03876780043750153E0	1.0E0
ENSMUSG00000044702	ENSMUST00000131657	Palb2	Palb2-206	0.001418498906861363E0	0.09289429483438418E0	1.279116098678784E-5	-78179	1.655456421285635E0	129421.9049385413E0	0.03912319047052581E0	1.0E0
ENSMUSG00000068798	ENSMUST00000197094	Rap1a	Rap1a-202	0.001129846468760392E0	0.08305685017375711E0	18.08298616336836E0	18.08298616336836E0	8395.557028742693E0	464.2793481615336E0	0.03953295521532515E0	1.0E0
ENSMUSG00000023156	ENSMUST00000180369	Rpp14	Rpp14-202	0.003932913984318332E0	0.1714250061125637E0	0.4516859212888523E0	-2.21393	23.81269462716455E0	52.71958567851038E0	0.04026767268285536E0	1.0E0
ENSMUSG00000033379	ENSMUST00000150204	Atp6v0b	Atp6v0b-208	2.545832030998981E-5	0.006870917781440583E0	1.681159867792463E0	1.681159867792463E0	457.2856492529678E0	272.0060465477511E0	0.04038607499877604E0	1.0E0
ENSMUSG00000036067	ENSMUST00000102890	Slc2a6	Slc2a6-202	4.410904719131E-4	0.04626946673905451E0	219.8303454349717E0	219.8303454349717E0	319.0322709562435E0	1.451265840141332E0	0.04174107144006389E0	1.0E0
ENSMUSG00000036989	ENSMUST00000057525	Trim3	Trim3-201	0.03223014705017409E0	0.5027187968672514E0	1.484060715357864E0	1.484060715357864E0	63.74835949444753E0	42.95535811624484E0	0.04205369713361065E0	1.0E0
ENSMUSG00000053477	ENSMUST00000114977	Tcf4	Tcf4-203	0.001240913179088079E0	0.08725252429487998E0	1.434545645913196E0	1.434545645913196E0	24.29296192120671E0	16.93425510050076E0	0.04207969596598382E0	1.0E0
ENSMUSG00000000628	ENSMUST00000168725	Hk2	Hk2-202	0.003375088958860971E0	0.1566491623264964E0	4.339834085751945E0	4.339834085751945E0	1410622.302173158E0	325040.6062306286E0	0.04226646633927746E0	1.0E0
ENSMUSG00000026034	ENSMUST00000151338	Clk1	Clk1-211	5.96563504915534E-5	0.0120754396119986E0	1.893033680708194E0	1.893033680708194E0	65.82545177483019E0	34.77246730771558E0	0.04322686338699836E0	1.0E0
ENSMUSG00000022270	ENSMUST00000226438	Retreg1	Retreg1-203	0.04425909797445977E0	0.578716322209567E0	1.419396656233397E0	1.419396656233397E0	616.5523474051165E0	434.3763561069954E0	0.04336679364679833E0	1.0E0
ENSMUSG00000087497	ENSMUST00000146333	2810001G20Rik	2810001G20Rik-202	0.005203801999273725E0	0.2026827778696715E0	0.1696883805984739E0	-5.89316	176662.3911540807E0	1041098.928111696E0	0.04336807616654679E0	1.0E0
ENSMUSG00000041477	ENSMUST00000073909	Dcp1b	Dcp1b-201	0.005679966474831466E0	0.2119595310628798E0	1.739827447189168E0	1.739827447189168E0	22.23704776893675E0	12.78117999854669E0	0.04345940167435185E0	1.0E0
ENSMUSG00000092341	ENSMUST00000245771	Malat1	Malat1-206	0.03642760633338749E0	0.5300663447065617E0	0.5173685908975055E0	-1.93286	90.6449716581601E0	175.2038551488286E0	0.04360067376858755E0	1.0E0
ENSMUSG00000032565	ENSMUST00000186933	Nudt16	Nudt16-204	7.325089569383992E-4	0.06375213948025109E0	2.007602831914078E0	2.007602831914078E0	18.49189932845704E0	9.210935068679191E0	0.04364541872625145E0	1.0E0
ENSMUSG00000050244	ENSMUST00000222091	Heatr1	Heatr1-206	0.00793025428381292E0	0.2529123261356743E0	11.65540241156221E0	11.65540241156221E0	1828.045492376629E0	156.8410448500002E0	0.04398715790060304E0	1.0E0
ENSMUSG00000096957	ENSMUST00000180408	E230013L22Rik	E230013L22Rik-201	0.04617234076419501E0	0.5883065202091209E0	2.273005825034738E0	2.273005825034738E0	13.74996054022418E0	6.049241224453983E0	0.04414306472247156E0	1.0E0
ENSMUSG00000039233	ENSMUST00000162326	Tbce	Tbce-212	2.094382769727037E-5	0.006082588393949644E0	0.1571353568770885E0	-6.36394	7.36365280469137E0	46.86184542445931E0	0.04482096456329787E0	1.0E0
ENSMUSG00000020024	ENSMUST00000218076	Cep83	Cep83-202	0.01576364820930326E0	0.3668893000909179E0	1.442984020418719E0	1.442984020418719E0	353.0341702235526E0	244.6556339003051E0	0.04514354861291665E0	1.0E0
ENSMUSG00000093445	ENSMUST00000176667	Lrch4	Lrch4-204	0.002836999700815354E0	0.1432926181589517E0	1.64389393960867E0	1.64389393960867E0	104.1744727599108E0	63.37055587948062E0	0.04565059325300278E0	1.0E0
ENSMUSG00000030741	ENSMUST00000138141	Spns1	Spns1-206	7.940137934423141E-4	0.06799761072751663E0	0.3268373384278437E0	-3.05963	52.5712314294145E0	160.8483035698833E0	0.04627758447106853E0	1.0E0
ENSMUSG00000064037	ENSMUST00000202515	Gpn1	Gpn1-207	3.63635291667645E-4	0.0428016359386247E0	0.6967381279621153E0	-1.43526	17.16854922797654E0	24.64132295758338E0	0.04634091657224269E0	1.0E0
ENSMUSG00000020864	ENSMUST00000124087	Ankrd40	Ankrd40-204	0.0339367134059308E0	0.5159180876361085E0	0.7574841522513812E0	-1.32016	26.96051181994551E0	35.59217937406868E0	0.04741165191251019E0	1.0E0
ENSMUSG00000053877	ENSMUST00000188124	Srcap	Srcap-210	0.001758462087332445E0	0.1068979620433804E0	1.635524846630445E0	1.635524846630445E0	6.924251962968703E0	4.233657456952883E0	0.04772502972989273E0	1.0E0
ENSMUSG00000037916	ENSMUST00000148283	Ndufv1	Ndufv1-209	6.260262390106084E-5	0.01239021857786996E0	0.9144142105187385E0	-1.0936	745.791477958688E0	815.5948030768327E0	0.04780597130437818E0	1.0E0
ENSMUSG00000034126	ENSMUST00000222634	Pomt2	Pomt2-204	0.008095933274888247E0	0.2563951626693293E0	2.797199615950437E0	2.797199615950437E0	64.58325962531947E0	23.08854157459737E0	0.04844041360882603E0	1.0E0
ENSMUSG00000028986	ENSMUST00000163409	Klhl7	Klhl7-202	0.004819514515247762E0	0.1934779031036394E0	3.32535028691111E0	3.32535028691111E0	45.7369677321804E0	13.7540300377393E0	0.04878307143982913E0	1.0E0
ENSMUSG00000079507	ENSMUST00000172994	H2-Q1	H2-Q1-203	0.007544233537566078E0	0.2467250622891408E0	2.361663413190945E0	2.361663413190945E0	19.52233658887177E0	8.266350098761237E0	0.04884117035426511E0	1.0E0
ENSMUSG00000055917	ENSMUST00000069692	Zfp277	Zfp277-202	0.004036683372783249E0	0.1728463830727494E0	0.690052233068583E0	-1.44917	32.83287814159648E0	47.58027953274268E0	0.0491415043092082E0	1.0E0
ENSMUSG00000029713	ENSMUST00000111020	Gnb2	Gnb2-202	7.278425068360258E-5	0.01333968718518133E0	0.1935453691546671E0	-5.16675	200.3407241546574E0	1035.109881624499E0	0.0493932519697944E0	1.0E0
ENSMUSG00000026425	ENSMUST00000189892	Srgap2	Srgap2-210	0.001019937271794825E0	0.07876215018810966E0	49.15291419275614E0	49.15291419275614E0	11335.1297823604E0	230.6095166180585E0	0.04948406793266198E0	1.0E0
ENSMUSG00000028980	ENSMUST00000084117	H6pd	H6pd-202	6.218966384304435E-4	0.05735404897364169E0	3.559591892855248E0	3.559591892855248E0	1921.484120390291E0	539.8046119407849E0	0.04983644314215834E0	1.0E0
ENSMUSG00000011877	ENSMUST00000037285	Git1	Git1-201	0.02767186700372769E0	0.4763241978141024E0	0.8057700850994256E0	-1.24105	104.6510539147972E0	129.8770652448385E0	0.04990624342908848E0	1.0E0

## Sheet: 5. F1 AKR MS-splicing
Gene ID	Transcript ID	Gene name	Transcript name	P-value (Lung Met vs Primary)	FDR step up (Lung Met vs Primary)	Ratio (Lung Met vs Primary)	Fold change (Lung Met vs Primary)	LSMean(Lung Met) (Lung Met vs Primary)	LSMean(Primary) (Lung Met vs Primary)	P-value (Alt-splicing Info (tissue))	FDR step up (Alt-splicing Info (tissue))
ENSMUSG00000018442	ENSMUST00000171041	Derl2	Derl2-207	0.01542393660679881E0	0.3313199937389016E0	0.7440444270911863E0	-1.34401	387.5777690341559E0	520.9067562663921E0	0.04993131446792815E0	0.5781710566179988E0
ENSMUSG00000030870	ENSMUST00000124733	Ubfd1	Ubfd1-202	0.00394931015044383E0	0.164478274429837E0	1.469097781411369E0	1.469097781411369E0	4.607874102299991E0	3.1365332931571E0	0.04975508661806081E0	0.5781710566179988E0
ENSMUSG00000030410	ENSMUST00000032570	Dmwd	Dmwd-201	0.005735131600469252E0	0.1990975954133372E0	2.931571242748966E0	2.931571242748966E0	7.288268555960741E0	2.486130457851829E0	0.04917540892153435E0	0.5753002075495084E0
ENSMUSG00000049807	ENSMUST00000142465	Arhgap23	Arhgap23-204	0.006546861755075919E0	0.212796322345267E0	4.079042227163809E0	4.079042227163809E0	49.44905726035034E0	12.12271276111125E0	0.04887522269535136E0	0.5726546925805335E0
ENSMUSG00000049807	ENSMUST00000093940	Arhgap23	Arhgap23-201	0.03229961830632819E0	0.4535097873271259E0	2.309397659604512E0	2.309397659604512E0	32.30287216324632E0	13.98757465129597E0	0.04887522269535136E0	0.5726546925805335E0
ENSMUSG00000009863	ENSMUST00000129181	Sdhb	Sdhb-203	0.02333008322443035E0	0.3977494676555321E0	0.610332540991911E0	-1.63845	11.140996686493E0	18.25397785342835E0	0.04872410271580524E0	0.5723088458448305E0
ENSMUSG00000077450	ENSMUST00000173987	Rab11b	Rab11b-204	0.001645384728650247E0	0.1030377366515287E0	26.12445308962352E0	26.12445308962352E0	1050045.155117818E0	40193.95742048626E0	0.04864520813708772E0	0.5723088458448305E0
ENSMUSG00000005142	ENSMUST00000034121	Man2b1	Man2b1-201	0.04393344345266124E0	0.5202104261700645E0	1.316024812121976E0	1.316024812121976E0	1415.110688726669E0	1075.291799738127E0	0.04850826939327017E0	0.5718208036862168E0
ENSMUSG00000025860	ENSMUST00000055483	Xiap	Xiap-202	0.002760704168922762E0	0.1383722711644368E0	1.803768383223172E0	1.803768383223172E0	1321.267639979619E0	732.5040466773412E0	0.04833642385569348E0	0.5715375621958374E0
ENSMUSG00000034022	ENSMUST00000229269	Cpsf1	Cpsf1-203	3.360505546359038E-4	0.04219065774052612E0	0.0127825801171027E0	-78.2315	143.5743425394958E0	11232.03150101111E0	0.04826337665282921E0	0.5715375621958374E0
ENSMUSG00000019975	ENSMUST00000211056	Ikbip	Ikbip-206	0.004612483093279028E0	0.1759636760702089E0	2.359358626777139E0	2.359358626777139E0	77.80474274217798E0	32.97707345511034E0	0.04820342882387266E0	0.5715375621958374E0
ENSMUSG00000031521	ENSMUST00000209811	Aga	Aga-202	0.04459669964798244E0	0.5214479049507419E0	0.751694757941662E0	-1.33033	13.98474980360754E0	18.60429337288645E0	0.04794248693442055E0	0.5703680791751911E0
ENSMUSG00000036323	ENSMUST00000120550	Srp72	Srp72-202	0.04443197258459232E0	0.5213902481648417E0	1.351160793539846E0	1.351160793539846E0	232.0923559647565E0	171.7725655410028E0	0.04785809286037927E0	0.5702413437431632E0
ENSMUSG00000070972	ENSMUST00000152199	Dnajc25	Dnajc25-204	0.007717826837961712E0	0.2273418627678858E0	1.323720107214928E0	1.323720107214928E0	21.26660275786688E0	16.06578508700849E0	0.04780287081344294E0	0.5702413437431632E0
ENSMUSG00000034480	ENSMUST00000167619	Diaph2	Diaph2-207	0.02349545146733438E0	0.398214338921856E0	0.59766813946643E0	-1.67317	86.56786429975313E0	144.8426954413813E0	0.04779446805057829E0	0.5702413437431632E0
ENSMUSG00000060739	ENSMUST00000225410	Nsa2	Nsa2-203	0.003762723010996197E0	0.1600580678180833E0	8.414308831612622E-4	-1188.45	1785.426414337475E0	2121893.13473926E0	0.04766625175386649E0	0.5702413437431632E0
ENSMUSG00000026361	ENSMUST00000162638	Cdc73	Cdc73-203	0.0455375950384567E0	0.5251919622283804E0	1.200147094097324E0	1.200147094097324E0	254.2131022082467E0	211.8182874903764E0	0.04766212991720162E0	0.5702413437431632E0
ENSMUSG00000033943	ENSMUST00000110773	Mga	Mga-203	0.02283292428945756E0	0.3941439086287727E0	1.410995470912013E0	1.410995470912013E0	18.23049399379494E0	12.92030652799434E0	0.04752776551391751E0	0.5702413437431632E0
ENSMUSG00000098950	ENSMUST00000132494	Gm28036	Gm28036-202	0.01057040419607988E0	0.2677594159874769E0	1.469257968041222E0	1.469257968041222E0	587.3042701423442E0	399.7284907873077E0	0.04743492222237145E0	0.5702413437431632E0
ENSMUSG00000003166	ENSMUST00000117082	Dgcr2	Dgcr2-203	0.00172792878718089E0	0.1061506466101172E0	1.576350283927209E0	1.576350283927209E0	61.62460140707162E0	39.09321553426844E0	0.04737809101928306E0	0.5702413437431632E0
ENSMUSG00000021096	ENSMUST00000222896	Ppm1a	Ppm1a-205	0.045242773717092E0	0.5246190068317709E0	1.167355149816072E0	1.167355149816072E0	399.1816920596615E0	341.9539393153458E0	0.04723222502971649E0	0.5702413437431632E0
ENSMUSG00000038365	ENSMUST00000209913	Fbxo25	Fbxo25-204	0.009684638245060105E0	0.2579544788177028E0	3.017453675912487E0	3.017453675912487E0	109.4486799614172E0	36.27186751369749E0	0.04720472919587705E0	0.5702413437431632E0
ENSMUSG00000040904	ENSMUST00000176268	Gm21988	Gm21988-202	0.01915598102592289E0	0.3644851948633279E0	18.39835998784521E0	18.39835998784521E0	274.4108764575204E0	14.9149639771593E0	0.04719033318074194E0	0.5702413437431632E0
ENSMUSG00000004099	ENSMUST00000177754	Dnmt1	Dnmt1-202	0.008593429872394769E0	0.2407929325999414E0	1.767333805984865E0	1.767333805984865E0	629.4791895349201E0	356.1744744559653E0	0.04712401527137335E0	0.5702413437431632E0
ENSMUSG00000029833	ENSMUST00000120238	Trim24	Trim24-202	0.005194824802469466E0	0.188964492076326E0	5.517368231280217E0	5.517368231280217E0	34.9346340841484E0	6.331756848507894E0	0.04710604619999208E0	0.5702413437431632E0
ENSMUSG00000038812	ENSMUST00000088257	Trmt112	Trmt112-201	0.003538464343845067E0	0.1543259752527234E0	2.126780185281059E0	2.126780185281059E0	375.7118597326801E0	176.6575889379132E0	0.04703448124516865E0	0.5702413437431632E0
ENSMUSG00000023010	ENSMUST00000160454	Tmbim6	Tmbim6-204	0.03048873608251045E0	0.4424972959045835E0	0.7162611705075099E0	-1.39614	35.42201902464647E0	49.45405458674809E0	0.04696233972113473E0	0.5702413437431632E0
ENSMUSG00000023010	ENSMUST00000159209	Tmbim6	Tmbim6-202	0.03426921414205557E0	0.4689442779661288E0	1.432811828642236E0	1.432811828642236E0	16.75895929723207E0	11.69655286354889E0	0.04696233972113473E0	0.5702413437431632E0
ENSMUSG00000028743	ENSMUST00000153645	Akr7a5	Akr7a5-202	0.005631821068617209E0	0.1976333626833743E0	1.51873659232066E0	1.51873659232066E0	22.32332363520334E0	14.69861445893844E0	0.04691075772159548E0	0.5702413437431632E0
ENSMUSG00000063524	ENSMUST00000136310	Eno1	Eno1-207	0.03199989980039562E0	0.4519705338230053E0	0.5891899250671135E0	-1.69725	23.5684058339973E0	40.00137278537591E0	0.04687545206375084E0	0.5702413437431632E0
ENSMUSG00000020219	ENSMUST00000218149	Timm13	Timm13-202	0.04737458908147504E0	0.5331805906937288E0	1.521352440250697E0	1.521352440250697E0	110.4418205515474E0	72.59450054410019E0	0.04666396557421706E0	0.5702413437431632E0
ENSMUSG00000046985	ENSMUST00000199374	Tapt1	Tapt1-208	0.02461216127193272E0	0.4081263522212723E0	1.56267753746588E0	1.56267753746588E0	498.0832928451707E0	318.7370912446138E0	0.04660960392788255E0	0.5702413437431632E0
ENSMUSG00000041439	ENSMUST00000147758	Mfsd6	Mfsd6-203	0.008735482830839383E0	0.2427907569256751E0	2.75004939750018E0	2.75004939750018E0	376.7206972132326E0	136.9868837831332E0	0.04649117985246034E0	0.5702413437431632E0
ENSMUSG00000030717	ENSMUST00000187609	Nupr1	Nupr1-204	5.411288545736757E-4	0.05461826928618986E0	0.1280598331970672E0	-7.80885	9767.569289229621E0	76273.48127338743E0	0.0464467663511321E0	0.5702413437431632E0
ENSMUSG00000002546	ENSMUST00000100194	Golga2	Golga2-202	0.02573766724198442E0	0.4135437786548854E0	0.6256719467284746E0	-1.59828	148.1643734700106E0	236.8084013431244E0	0.04635417137962161E0	0.5702413437431632E0
ENSMUSG00000002546	ENSMUST00000239474	Golga2	Golga2-213	0.04602305535299597E0	0.5273789457662981E0	0.6678469954193579E0	-1.49735	77.34965898964379E0	115.8194309777107E0	0.04635417137962161E0	0.5702413437431632E0
ENSMUSG00000008668	ENSMUST00000174609	Rps18	Rps18-206	4.026808574225653E-4	0.04748075858511023E0	1147544.072591475E0	1147544.072591475E0	1.294172743414178E7	11.27776069194078E0	0.04630473995001202E0	0.5702413437431632E0
ENSMUSG00000017715	ENSMUST00000100185	Pgs1	Pgs1-202	0.002326707131208608E0	0.1256857288627534E0	0.01719442837480342E0	-58.1584	1.474452600033501E0	85.75176608919158E0	0.04611126799410448E0	0.5702413437431632E0
ENSMUSG00000021413	ENSMUST00000223228	Prpf4b	Prpf4b-210	0.002175940740298415E0	0.1215472038149847E0	0.5524796254152112E0	-1.81002	53.31079950479648E0	96.49369325562225E0	0.04602535181078247E0	0.5702413437431632E0
ENSMUSG00000033083	ENSMUST00000159951	Tbc1d4	Tbc1d4-205	0.01626590392184028E0	0.3403885316817074E0	2.728978193102972E0	2.728978193102972E0	96.0327426371241E0	35.19000000799952E0	0.04597383359893585E0	0.5702413437431632E0
ENSMUSG00000066621	ENSMUST00000153103	Tecpr1	Tecpr1-209	0.001709348792433193E0	0.1061506466101172E0	0.4534878635389068E0	-2.20513	269.1245729549763E0	593.4548520324114E0	0.04585640708428108E0	0.5702413437431632E0
ENSMUSG00000021693	ENSMUST00000159772	Kif2a	Kif2a-206	0.003103524002034809E0	0.1447798568677111E0	2.232952510397813E0	2.232952510397813E0	12.12569947104724E0	5.430343643487063E0	0.04582667484431695E0	0.5702413437431632E0
ENSMUSG00000031600	ENSMUST00000238249	Vps37a	Vps37a-202	0.02169873906529812E0	0.3868003066591986E0	1.423935419649899E0	1.423935419649899E0	1784.266185735843E0	1253.052744607293E0	0.04574416084658488E0	0.5702413437431632E0
ENSMUSG00000031600	ENSMUST00000238339	Vps37a	Vps37a-203	0.04015372769295925E0	0.5004799322038579E0	0.6288924897597807E0	-1.5901	35.41397645908334E0	56.31165427434264E0	0.04574416084658488E0	0.5702413437431632E0
ENSMUSG00000012640	ENSMUST00000145622	Zfp715	Zfp715-206	0.01294260704984059E0	0.2991373066398813E0	2.41455415112226E0	2.41455415112226E0	102.2663521143596E0	42.35413484797067E0	0.04549591031334253E0	0.5702413437431632E0
ENSMUSG00000014850	ENSMUST00000191242	Msh3	Msh3-212	0.02780333476372586E0	0.4229868511730834E0	3.46859509884016E0	3.46859509884016E0	17.10053936510788E0	4.93010538209721E0	0.04540902534097354E0	0.5702413437431632E0
ENSMUSG00000000561	ENSMUST00000130994	Wdr77	Wdr77-204	0.03467207159400668E0	0.470430025910384E0	0.8069417062647298E0	-1.23925	257.9140263280997E0	319.6191550464823E0	0.04518618196393494E0	0.5700240540409607E0
ENSMUSG00000023048	ENSMUST00000171245	Prr13	Prr13-205	0.02738187372618975E0	0.4210329370870663E0	1.498385525269569E0	1.498385525269569E0	37.1810796170821E0	24.81409423011678E0	0.04513458538388849E0	0.5700240540409607E0
ENSMUSG00000038695	ENSMUST00000136679	Josd2	Josd2-213	5.926889833055086E-4	0.05719597416076067E0	0.4623489479391157E0	-2.16287	31.87998216041672E0	68.95221088426662E0	0.0451323723022754E0	0.5700240540409607E0
ENSMUSG00000035642	ENSMUST00000140805	Aamdc	Aamdc-208	0.001125611631629448E0	0.08309899478650223E0	0.64840574167589E0	-1.54224	47647.11994753718E0	73483.49480124425E0	0.0450002148996411E0	0.5700240540409607E0
ENSMUSG00000054226	ENSMUST00000113753	Tprkb	Tprkb-205	0.0203639032961592E0	0.3751222442653601E0	2.346514335530999E0	2.346514335530999E0	153.4234108426456E0	65.38353868949497E0	0.0449454029638184E0	0.5700240540409607E0
ENSMUSG00000030170	ENSMUST00000118120	Wnt5b	Wnt5b-202	0.001232735060111302E0	0.08710990945261916E0	2.799110518373039E0	2.799110518373039E0	301.1785300191829E0	107.597941575469E0	0.04487267430909161E0	0.5700240540409607E0
ENSMUSG00000046179	ENSMUST00000058745	E2f8	E2f8-201	0.00850129788673224E0	0.2400317327997335E0	2.664127956950167E0	2.664127956950167E0	280.3525071610037E0	105.2323731034094E0	0.04462307474197218E0	0.5684847396699685E0
ENSMUSG00000089669	ENSMUST00000108648	Tnfsf13	Tnfsf13-202	0.01413751434130462E0	0.3152056322492771E0	0.5311659241618852E0	-1.88265	20.76730477651267E0	39.09758482583561E0	0.0445249862644457E0	0.5681711531071924E0
ENSMUSG00000051735	ENSMUST00000209035	Rinl	Rinl-206	0.02308598164414262E0	0.3947215457640562E0	2.085180035158326E0	2.085180035158326E0	270.922984591581E0	129.9278623541061E0	0.04443439413606667E0	0.5679523468664521E0
ENSMUSG00000036249	ENSMUST00000102768	Rbm43	Rbm43-202	0.004738119656199675E0	0.1781133556225177E0	0.07763770940335046E0	-12.8803	3.271553317830229E0	42.13871510342427E0	0.04441459191066961E0	0.5679523468664521E0
ENSMUSG00000021185	ENSMUST00000069782	Dglucy	Dglucy-201	0.006537806141723344E0	0.212796322345267E0	7.292710866389439E0	7.292710866389439E0	2266.609882776452E0	310.8048466891478E0	0.04396448574541188E0	0.5647464589190533E0
ENSMUSG00000037503	ENSMUST00000167518	Fam168b	Fam168b-203	0.01973150885554469E0	0.3695264399210372E0	0.7897520515131808E0	-1.26622	844.5780004990338E0	1069.421724047193E0	0.0438455431008356E0	0.5641557151393707E0
ENSMUSG00000028403	ENSMUST00000173741	Zdhhc21	Zdhhc21-206	0.00524050884300538E0	0.1899152499891197E0	0.4443171756896413E0	-2.25064	367.5885821166623E0	827.3112142156431E0	0.04379612675484652E0	0.5641557151393707E0
ENSMUSG00000020910	ENSMUST00000146338	Adprm	Adprm-204	0.01103372520240001E0	0.2733383476146279E0	0.5681249133904321E0	-1.76018	56.91958486201668E0	100.1885034795154E0	0.04379046597852746E0	0.5641557151393707E0
ENSMUSG00000034566	ENSMUST00000137563	Atp5h	Atp5h-204	5.427404093318948E-4	0.05461826928618986E0	2.316045978432262E0	2.316045978432262E0	1050.94134356325E0	453.7653195791194E0	0.0437584911663632E0	0.5641557151393707E0
ENSMUSG00000018666	ENSMUST00000018810	Cbx1	Cbx1-201	0.004198579176903005E0	0.1696685207066288E0	0.6907999998601424E0	-1.4476	64.41965242049764E0	93.25369489510695E0	0.04368774663988037E0	0.5641557151393707E0
ENSMUSG00000032249	ENSMUST00000135395	Anp32a	Anp32a-205	4.984646023228108E-4	0.05240565044664575E0	0.4988215841430113E0	-2.00472	53.01781485068977E0	106.2861282191222E0	0.04367230550856364E0	0.5641557151393707E0
ENSMUSG00000028184	ENSMUST00000197567	Adgrl2	Adgrl2-208	0.003534255260743425E0	0.1543259752527234E0	0.3537160320939328E0	-2.82713	5.089527363296497E0	14.38873814445856E0	0.04321740129809725E0	0.5626265391215254E0
ENSMUSG00000106864	ENSMUST00000088010	Gtf3c2	Gtf3c2-201	0.006942668139313621E0	0.2172639230285103E0	1.416117986072365E0	1.416117986072365E0	1177.47855289219E0	831.483368245292E0	0.04317301017422129E0	0.5626265391215254E0
ENSMUSG00000006356	ENSMUST00000197396	Crip2	Crip2-203	2.719370603394781E-4	0.03606722149517909E0	1.468625601098268E0	1.468625601098268E0	76.69414204709301E0	52.22171123105818E0	0.04316706349192427E0	0.5626265391215254E0
ENSMUSG00000038143	ENSMUST00000079195	Stox2	Stox2-201	0.03036992043293712E0	0.4417644837778699E0	0.7253415444564619E0	-1.37866	76.62279282237904E0	105.6368457149338E0	0.04306571934918833E0	0.5626265391215254E0
ENSMUSG00000030220	ENSMUST00000111891	Arhgdib	Arhgdib-202	0.006062542812990945E0	0.2054987480634139E0	9.12217578979472E0	9.12217578979472E0	1538.201313306143E0	168.622195926873E0	0.04294215339003844E0	0.5626265391215254E0
ENSMUSG00000038141	ENSMUST00000232383	Tmem181a	Tmem181a-204	0.02020704213343277E0	0.3732962362121227E0	1.552370549775313E0	1.552370549775313E0	66.93974944808787E0	43.12098645376686E0	0.04292517493661365E0	0.5626265391215254E0
ENSMUSG00000021149	ENSMUST00000221534	Gtpbp4	Gtpbp4-203	0.01794765057344789E0	0.3543778947741015E0	0.7352361568031702E0	-1.36011	8.531665931869327E0	11.6039803713752E0	0.04280241775195898E0	0.5626265391215254E0
ENSMUSG00000026889	ENSMUST00000142809	Rbm18	Rbm18-204	0.02522244448520721E0	0.4102692337867384E0	0.840991605770107E0	-1.18907	19.68889758220951E0	23.41152687746523E0	0.04264796319620898E0	0.5618342408795298E0
ENSMUSG00000057093	ENSMUST00000076421	Zfp607b	Zfp607b-201	0.006276967334473168E0	0.2085330115032598E0	0.5779559963296127E0	-1.73024	692.0836833374435E0	1197.467779091512E0	0.04241540773437208E0	0.5597241433616029E0
ENSMUSG00000021973	ENSMUST00000225961	Micu2	Micu2-205	0.004882909775931831E0	0.1806325997808946E0	1.628862568984323E0	1.628862568984323E0	48.77792149494667E0	29.94600184431897E0	0.04239971305333741E0	0.5597241433616029E0
ENSMUSG00000035545	ENSMUST00000127723	Leng8	Leng8-204	0.009874226977029896E0	0.2608860666304544E0	0.6823822514169411E0	-1.46545	169.1475350638718E0	247.8779814578168E0	0.042380425573595E0	0.5597241433616029E0
ENSMUSG00000027361	ENSMUST00000110425	Gabpb1	Gabpb1-206	0.01789623912864571E0	0.3543778947741015E0	0.4579917871862201E0	-2.18345	1.369031189525458E0	2.989204670975482E0	0.04236883021787002E0	0.5597241433616029E0
ENSMUSG00000027361	ENSMUST00000103226	Gabpb1	Gabpb1-203	0.04111531855281318E0	0.5061235048697796E0	1.420713900347041E0	1.420713900347041E0	90.78265681817425E0	63.89932328810085E0	0.04236883021787002E0	0.5597241433616029E0
ENSMUSG00000027624	ENSMUST00000103136	Epb41l1	Epb41l1-202	1.162749290725481E-4	0.02260744458034175E0	0.1740353714324481E0	-5.74596	36.94591360517404E0	212.2896816956237E0	0.04235894693978427E0	0.5597241433616029E0
ENSMUSG00000027544	ENSMUST00000151292	Nfatc2	Nfatc2-208	3.847473831253858E-4	0.04628242590591559E0	0.1479974670582875E0	-6.75687	15.20651730327705E0	102.7484970218314E0	0.04233541754737332E0	0.5597241433616029E0
ENSMUSG00000031647	ENSMUST00000034066	Mfap3l	Mfap3l-201	0.007520992620336449E0	0.2245446390117196E0	0.2613536870424708E0	-3.82623	47.03298269593779E0	179.9591321177527E0	0.04230096604685211E0	0.5597241433616029E0
ENSMUSG00000075040	ENSMUST00000099714	Zfp408	Zfp408-201	0.008259456375201651E0	0.2357773953993823E0	1.739723974595726E0	1.739723974595726E0	60.70449121724081E0	34.89317391935535E0	0.04171559075229898E0	0.5571444961788049E0
ENSMUSG00000007670	ENSMUST00000233480	Khsrp	Khsrp-205	0.04374525506769737E0	0.5187453149086919E0	0.6949516004251066E0	-1.43895	0.9850514218576336E0	1.417438885319598E0	0.04166728507751993E0	0.5571444961788049E0
ENSMUSG00000036615	ENSMUST00000182246	Rfxap	Rfxap-203	0.04500096286298569E0	0.5242031040629742E0	0.6714018770610206E0	-1.48942	35.24717860581745E0	52.49788511183147E0	0.04160531714464201E0	0.5571444961788049E0
ENSMUSG00000000275	ENSMUST00000000284	Trim25	Trim25-201	0.02622481002112348E0	0.4160118947689686E0	0.6536734829032307E0	-1.52982	458.7758615758941E0	701.8425461260616E0	0.04150808572799782E0	0.5571444961788049E0
ENSMUSG00000048439	ENSMUST00000115101	Nupl2	Nupl2-202	0.01986020057183283E0	0.3706314562745286E0	0.320212015338305E0	-3.12293	5.23184348704325E0	16.33868573456181E0	0.04145084115620278E0	0.5571444961788049E0
ENSMUSG00000032388	ENSMUST00000213957	Spg21	Spg21-202	0.02694827821306221E0	0.419247418920613E0	1.377494211281897E0	1.377494211281897E0	31.177249755714E0	22.63330727662401E0	0.04117535271394376E0	0.5556876135024906E0
ENSMUSG00000037992	ENSMUST00000107474	Rara	Rara-203	0.003980420420519314E0	0.1649232771332823E0	6.325012579560295E0	6.325012579560295E0	144.121086887653E0	22.78589727289872E0	0.04107964653375975E0	0.555474858149518E0
ENSMUSG00000038781	ENSMUST00000233977	Stap2	Stap2-204	0.00870660921122252E0	0.2423886265122153E0	0.6661000377558299E0	-1.50128	103.6338941753331E0	155.5830780681052E0	0.04104674654005979E0	0.555474858149518E0
ENSMUSG00000034024	ENSMUST00000219690	Cct2	Cct2-207	0.02420560426607433E0	0.4041388451439171E0	1.374612617241389E0	1.374612617241389E0	146.1154086109335E0	106.2956987141308E0	0.04104373478716575E0	0.555474858149518E0
ENSMUSG00000034518	ENSMUST00000109940	Hmgxb4	Hmgxb4-202	0.006196294693280055E0	0.2077117022255743E0	0.0133510033390852E0	-74.9007	20.46056679900585E0	1532.511548334897E0	0.04098381204264926E0	0.555474858149518E0
ENSMUSG00000020876	ENSMUST00000021246	Snx11	Snx11-201	0.007543901022790927E0	0.2246793310089266E0	1.637675624750242E0	1.637675624750242E0	274.440729870029E0	167.579419100094E0	0.0407642176592222E0	0.555474858149518E0
ENSMUSG00000015937	ENSMUST00000016081	Macroh2a1	Macroh2a1-201	0.01846250868142518E0	0.3576964970594452E0	1.288696386817361E0	1.288696386817361E0	880.5727062353878E0	683.3050167930562E0	0.04074466228594446E0	0.555474858149518E0
ENSMUSG00000015937	ENSMUST00000139511	Macroh2a1	Macroh2a1-204	0.02520832594243148E0	0.4102692337867384E0	1.244135138684242E0	1.244135138684242E0	344.3100094080658E0	276.7464712653298E0	0.04074466228594446E0	0.555474858149518E0
ENSMUSG00000030774	ENSMUST00000156637	Pak1	Pak1-202	0.004673944068685669E0	0.1767283851585051E0	0.1535233363115299E0	-6.51367	1.978805295738312E0	12.88928017902708E0	0.04071012412796569E0	0.555474858149518E0
ENSMUSG00000000916	ENSMUST00000124453	Nsun5	Nsun5-202	0.02465498065046816E0	0.4081263522212723E0	1.677257235785341E0	1.677257235785341E0	38.74924672271098E0	23.10274530106138E0	0.04062038477062588E0	0.555474858149518E0
ENSMUSG00000026090	ENSMUST00000160023	Cracdl	Cracdl-201	0.007506254222950967E0	0.2244326623909605E0	1.347399690299376E0	1.347399690299376E0	180.3133964725557E0	133.8232432222782E0	0.0406136509709745E0	0.555474858149518E0
ENSMUSG00000022747	ENSMUST00000114358	St3gal6	St3gal6-202	0.03634308359057874E0	0.4798066211858795E0	0.435982011701543E0	-2.29367	7.835603994882661E0	17.97231028936722E0	0.04059741487082018E0	0.555474858149518E0
ENSMUSG00000038406	ENSMUST00000085383	Scaf1	Scaf1-201	0.01804619226691737E0	0.3543778947741015E0	1.290192918998698E0	1.290192918998698E0	423.953642271586E0	328.5970927515327E0	0.04044511616403284E0	0.555474858149518E0
ENSMUSG00000037824	ENSMUST00000047652	Tspan14	Tspan14-201	0.02056914068657797E0	0.377478766917314E0	1.241512702860518E0	1.241512702860518E0	2071.88830820256E0	1668.84181162932E0	0.04025554658680721E0	0.555474858149518E0
ENSMUSG00000027997	ENSMUST00000152622	Casp6	Casp6-203	0.01393854875783509E0	0.3135605084213945E0	0.5173611024496786E0	-1.93289	155503.4319992045E0	300570.3970841713E0	0.04014463382045184E0	0.555474858149518E0
ENSMUSG00000029550	ENSMUST00000031530	Sppl3	Sppl3-201	0.04945517681633474E0	0.5383245951182094E0	1.157052520481785E0	1.157052520481785E0	1047.705198871279E0	905.4949367683198E0	0.04014020392181001E0	0.555474858149518E0
ENSMUSG00000038074	ENSMUST00000155047	Fkbp14	Fkbp14-207	0.04072791503897583E0	0.5047132110625888E0	2.369916799667789E0	2.369916799667789E0	63.50907943219261E0	26.79802069047116E0	0.04010375015605804E0	0.555474858149518E0
ENSMUSG00000003352	ENSMUST00000230064	Cacnb3	Cacnb3-205	0.04510994236031844E0	0.5242204434811553E0	0.5779971905246661E0	-1.73011	106.7832883832356E0	184.7470716705476E0	0.04006827386329286E0	0.555474858149518E0
ENSMUSG00000032332	ENSMUST00000135009	Col12a1	Col12a1-204	0.001213069970538235E0	0.08599534162806538E0	0.07384548021467195E0	-13.5418	1921.231974423699E0	26016.92031575387E0	0.0396882822503196E0	0.555474858149518E0
ENSMUSG00000022551	ENSMUST00000229292	Cyc1	Cyc1-203	0.003327005118196626E0	0.1488690888787532E0	0.006308542458948641E0	-158.515	1.121229449262671E0	177.7319335740083E0	0.0396639415411722E0	0.555474858149518E0
ENSMUSG00000037236	ENSMUST00000166793	Matr3	Matr3-201	3.684290575072777E-5	0.01050250264002796E0	0.6921118160482427E0	-1.44485	97.91338606561044E0	141.4704731161323E0	0.03944362232297543E0	0.5545773298610345E0
ENSMUSG00000037236	ENSMUST00000235551	Matr3	Matr3-203	0.002300618356362871E0	0.1250018751063297E0	0.771912558700002E0	-1.29548	84.55510814427672E0	109.5397492776619E0	0.03944362232297543E0	0.5545773298610345E0
ENSMUSG00000029177	ENSMUST00000134846	Cenpa	Cenpa-204	5.882813437245232E-4	0.05707223912637892E0	0.2885535300739926E0	-3.46556	930.967133491773E0	3226.323841032368E0	0.03932230007359087E0	0.5538785910183575E0
ENSMUSG00000029022	ENSMUST00000030886	Miip	Miip-201	0.02517548669011793E0	0.4101258505039005E0	1.47005045336728E0	1.47005045336728E0	292.4972630311654E0	198.9709008702216E0	0.03929273502492076E0	0.5538785910183575E0
ENSMUSG00000017781	ENSMUST00000102509	Pitpna	Pitpna-201	4.493054509355512E-5	0.0113659545267428E0	1.826968347078197E0	1.826968347078197E0	351.7947519142106E0	192.5565664434323E0	0.03918500251182074E0	0.5538785910183575E0
ENSMUSG00000045302	ENSMUST00000202445	Preb	Preb-207	9.360021358550918E-5	0.01921255812668273E0	1.842228172599221E0	1.842228172599221E0	419.9570313577619E0	227.9614640597097E0	0.039039650170697E0	0.5538785910183575E0
ENSMUSG00000042557	ENSMUST00000168678	Sin3a	Sin3a-208	0.009323308098892565E0	0.2517001225069503E0	1.962102684317923E0	1.962102684317923E0	234.3771409008892E0	119.4520260199148E0	0.03902961349981685E0	0.5538785910183575E0
ENSMUSG00000005505	ENSMUST00000111464	Kbtbd4	Kbtbd4-202	0.007694408571773573E0	0.2269104776417103E0	0.4925565076034221E0	-2.03022	16.98596014182662E0	34.48530245691673E0	0.0388652443830104E0	0.5534897510383415E0
ENSMUSG00000045466	ENSMUST00000140719	Zfp956	Zfp956-202	0.02108520187076648E0	0.3821489670523011E0	3.268004643051703E0	3.268004643051703E0	138.1411591348626E0	42.27079647165516E0	0.03885593850234511E0	0.5534897510383415E0
ENSMUSG00000025730	ENSMUST00000166619	Rab40c	Rab40c-205	0.02515970571358828E0	0.4101258505039005E0	2.953535557387919E0	2.953535557387919E0	515.1246417673224E0	174.4094938958156E0	0.03873389436220269E0	0.5534897510383415E0
ENSMUSG00000025024	ENSMUST00000237529	Smndc1	Smndc1-205	0.0134409915498556E0	0.307904662935266E0	60.03049557638289E0	60.03049557638289E0	71.56227636480153E0	1.19209871045868E0	0.03856426087268087E0	0.5522544987563726E0
ENSMUSG00000091896	ENSMUST00000235351	Ube2d2a	Ube2d2a-204	0.03839006608475844E0	0.489828455426792E0	0.8685304922255789E0	-1.15137	77.2076955148678E0	88.89462857777829E0	0.03855809825713802E0	0.5522544987563726E0
ENSMUSG00000020817	ENSMUST00000177731	Rabep1	Rabep1-206	0.01103291918073146E0	0.2733383476146279E0	1.750297427703723E0	1.750297427703723E0	267.0844208638251E0	152.5937344341656E0	0.0384756662708735E0	0.5522544987563726E0
ENSMUSG00000024369	ENSMUST00000097343	Nelfe	Nelfe-201	0.003072666419241057E0	0.1446814273975045E0	0.5410922942664582E0	-1.84811	77.31370573774825E0	142.8845070554183E0	0.03826219625860196E0	0.5509898764762923E0
ENSMUSG00000079658	ENSMUST00000185771	Eloc	Eloc-203	4.369282557597683E-4	0.04941881479258305E0	520960.663455848E0	520960.663455848E0	2116258.388450674E0	4.062222998589277E0	0.03823852576315988E0	0.5509898764762923E0
ENSMUSG00000079658	ENSMUST00000187910	Eloc	Eloc-207	0.01476586376211246E0	0.3229576551139025E0	1516.128942692746E0	1516.128942692746E0	40919.04708973703E0	26.98916031314729E0	0.03823852576315988E0	0.5509898764762923E0
ENSMUSG00000031311	ENSMUST00000134783	Nono	Nono-203	0.0119364884696472E0	0.287175257014405E0	0.7624650012317412E0	-1.31154	15.07876324198357E0	19.77633493684857E0	0.03818857303010972E0	0.5509898764762923E0
ENSMUSG00000020149	ENSMUST00000109601	Rab1a	Rab1a-202	0.005757829104053764E0	0.1996176060564913E0	0.373838352059903E0	-2.67495	18097.93015448221E0	48411.11152657296E0	0.03809591738643719E0	0.5509898764762923E0
ENSMUSG00000037022	ENSMUST00000048718	Mmaa	Mmaa-201	0.01252511538981628E0	0.294369499032663E0	0.668269739466732E0	-1.4964	54.17220204709447E0	81.06337732772845E0	0.03796958680108754E0	0.5508795773598687E0
ENSMUSG00000020137	ENSMUST00000020346	Thap2	Thap2-201	0.01246339969353862E0	0.2935709528907006E0	2.017195305887548E0	2.017195305887548E0	72.02500866839193E0	35.70552065938978E0	0.03792862775980441E0	0.5508795773598687E0
ENSMUSG00000006456	ENSMUST00000006625	Rbm14	Rbm14-201	0.006754982481337121E0	0.2156840887837308E0	1.265088147270287E0	1.265088147270287E0	473.9129532264583E0	374.6086422902882E0	0.03790111769472796E0	0.5508795773598687E0
ENSMUSG00000001768	ENSMUST00000144661	Rin2	Rin2-206	0.003601742121350647E0	0.1562950612155902E0	0.6440309264055702E0	-1.55272	31.11002894684793E0	48.30517863556258E0	0.03757974500295468E0	0.5483097511468841E0
ENSMUSG00000023367	ENSMUST00000203639	Tmem176a	Tmem176a-204	4.746500956503339E-4	0.05124358112247859E0	0.001214663616710689E0	-823.273	3.945228128723556E0	3248.000577647366E0	0.03746781291378365E0	0.5477100137283345E0
ENSMUSG00000018661	ENSMUST00000123085	Cog1	Cog1-203	0.03859809849157778E0	0.4908726412651272E0	0.590195096090125E0	-1.69435	6.040827666005613E0	10.23530643684501E0	0.03742236154900341E0	0.5477100137283345E0
ENSMUSG00000015023	ENSMUST00000173183	Ddx19a	Ddx19a-203	0.005725899024566902E0	0.1990442560112551E0	0.3033614707877968E0	-3.2964	607.5830823557897E0	2002.835365934778E0	0.03720739876416818E0	0.5459673902150143E0
ENSMUSG00000063445	ENSMUST00000074970	Nmral1	Nmral1-201	0.00740914374809582E0	0.2230764665390014E0	0.3368972709362671E0	-2.96826	7647.732563789688E0	22700.48831958765E0	0.03719702482837024E0	0.5459673902150143E0
ENSMUSG00000006390	ENSMUST00000067896	Elovl1	Elovl1-202	4.421039168375731E-4	0.04941881479258305E0	1.980572693191936E0	1.980572693191936E0	44.36094803871208E0	22.39804082485807E0	0.03717075392938674E0	0.5459673902150143E0
ENSMUSG00000006390	ENSMUST00000143140	Elovl1	Elovl1-206	0.04650285113155955E0	0.5295326929504522E0	1.533807902903485E0	1.533807902903485E0	8.72281220785976E0	5.687030423658371E0	0.03717075392938674E0	0.5459673902150143E0
ENSMUSG00000006390	ENSMUST00000102673	Elovl1	Elovl1-203	0.04659507301726615E0	0.5295326929504522E0	1.539657482964425E0	1.539657482964425E0	778.3498602031668E0	505.5344249063421E0	0.03717075392938674E0	0.5459673902150143E0
ENSMUSG00000020925	ENSMUST00000164506	Ccdc43	Ccdc43-205	0.003140003800742488E0	0.1450177112475053E0	0.4157609345149356E0	-2.40523	17.34471164484354E0	41.71799273320243E0	0.03688042463956705E0	0.5442677933926947E0
ENSMUSG00000032498	ENSMUST00000035079	Mlh1	Mlh1-201	0.003704122432270817E0	0.1588718382517747E0	1.80785964531766E0	1.80785964531766E0	1005.281346358594E0	556.0616107352491E0	0.03666304662124246E0	0.5420943394303402E0
ENSMUSG00000068874	ENSMUST00000140757	Selenbp1	Selenbp1-204	7.218253450068789E-4	0.06353205716475736E0	3.747595423264893E0	3.747595423264893E0	94.15039150437639E0	25.12288037281059E0	0.03665396354709738E0	0.5420943394303402E0
ENSMUSG00000019952	ENSMUST00000159990	Poc1b	Poc1b-204	0.03940760353529132E0	0.4956140041887976E0	1.578664322792159E0	1.578664322792159E0	155.5833623820649E0	98.55379648213437E0	0.03656265855460365E0	0.5420943394303402E0
ENSMUSG00000020156	ENSMUST00000020365	Pwwp3a	Pwwp3a-201	0.004494373383649457E0	0.1745314997317206E0	1.997880341264707E0	1.997880341264707E0	112.2488988031476E0	56.18399484930677E0	0.03645100359891287E0	0.5420684823661408E0
ENSMUSG00000074796	ENSMUST00000099362	Slc4a11	Slc4a11-201	0.01464293360683283E0	0.3217214913408009E0	2.056598946627647E0	2.056598946627647E0	48.60515968079727E0	23.6337569658385E0	0.03643791286183951E0	0.5420684823661408E0
ENSMUSG00000033429	ENSMUST00000206194	Mcee	Mcee-203	0.002861278403875E0	0.1399588686343591E0	3.11859652080178E0	3.11859652080178E0	1227.418706576943E0	393.5804771119856E0	0.03638557599935831E0	0.5420684823661408E0
ENSMUSG00000024758	ENSMUST00000025667	Rtn3	Rtn3-201	0.02009936324720265E0	0.372370939586248E0	1.29637467789519E0	1.29637467789519E0	2621.262855902898E0	2021.994798725021E0	0.03634607784334969E0	0.5420684823661408E0
ENSMUSG00000041846	ENSMUST00000048305	Ppp4r3a	Ppp4r3a-201	0.02809379242367329E0	0.4248406402808787E0	1.254264991327909E0	1.254264991327909E0	898.7009084937719E0	716.5159792447874E0	0.03634284488421501E0	0.5420684823661408E0
ENSMUSG00000033029	ENSMUST00000169604	1700088E04Rik	1700088E04Rik-201	0.004287526689338136E0	0.1716537194525576E0	3.662400605050518E0	3.662400605050518E0	30.01053444578674E0	8.194224958460758E0	0.03612540220032768E0	0.5420684823661408E0
ENSMUSG00000002109	ENSMUST00000135927	Ddb2	Ddb2-203	0.001364152520350596E0	0.09235883935556927E0	17.23185262305998E0	17.23185262305998E0	142.1298541765255E0	8.248089006188735E0	0.03603086322231102E0	0.5420684823661408E0
ENSMUSG00000031922	ENSMUST00000142494	Cep57	Cep57-206	0.004450240631547887E0	0.1733123817601483E0	3.958734221828079E0	3.958734221828079E0	28.42761345107616E0	7.180985602501181E0	0.03595272627804818E0	0.5419540590802078E0
ENSMUSG00000020474	ENSMUST00000109837	Polm	Polm-202	0.02203509458052274E0	0.390070945336112E0	2.037863360657076E0	2.037863360657076E0	25.57640323381324E0	12.55059771307069E0	0.03578092233180824E0	0.5419540590802078E0
ENSMUSG00000016933	ENSMUST00000173061	Plcg1	Plcg1-209	0.01458118835801777E0	0.3209474676624797E0	0.6136647281981262E0	-1.62955	11.05524999866793E0	18.01513023427128E0	0.03559036453528524E0	0.5407078368396085E0
ENSMUSG00000025226	ENSMUST00000177667	Fbxl15	Fbxl15-202	0.008739828894474867E0	0.2427907569256751E0	0.1726529663489847E0	-5.79197	6.237615894047508E0	36.12805517305372E0	0.03505854781559237E0	0.5347292904496564E0
ENSMUSG00000063334	ENSMUST00000163048	Krr1	Krr1-203	0.01337232745216517E0	0.3066032844816914E0	1.475711042972778E0	1.475711042972778E0	287.444000478107E0	194.7833905878072E0	0.0344215217197625E0	0.5281381497200862E0
ENSMUSG00000028911	ENSMUST00000053819	Srsf4	Srsf4-202	0.01518425342184138E0	0.3288147388568338E0	1.255405283332875E0	1.255405283332875E0	1126.067291607659E0	896.9751095981952E0	0.03440482000379825E0	0.5281381497200862E0
ENSMUSG00000029918	ENSMUST00000114797	Mrps33	Mrps33-202	0.02018908872063142E0	0.3732311662485277E0	1.394187773481791E0	1.394187773481791E0	84.04515277491811E0	60.28252031290373E0	0.03433102406065011E0	0.5281381497200862E0
ENSMUSG00000022450	ENSMUST00000230494	Ndufa6	Ndufa6-205	0.00316843626863318E0	0.1452930269781204E0	0.5877537208022826E0	-1.70139	43839.12949560559E0	74587.58310498702E0	0.03431914929846919E0	0.5281381497200862E0
ENSMUSG00000028636	ENSMUST00000106316	Ppcs	Ppcs-202	0.003736619640768935E0	0.1597358574697636E0	0.4578194990186106E0	-2.18427	100.0468416267574E0	218.5290094485259E0	0.03411619933812645E0	0.5276411389634638E0
ENSMUSG00000020831	ENSMUST00000108577	0610010K14Rik	0610010K14Rik-207	2.520524342200076E-4	0.03486006473920886E0	0.671041698766316E0	-1.49022	22993.66993800543E0	34265.63502726939E0	0.03398575552830495E0	0.5266770490989623E0
ENSMUSG00000039047	ENSMUST00000045029	Pigk	Pigk-201	0.003675713845260885E0	0.1581780152745129E0	1.991729253208793E0	1.991729253208793E0	887.750753180447E0	445.7185893866993E0	0.03393204850990036E0	0.5266770490989623E0
ENSMUSG00000005087	ENSMUST00000099673	Cd44	Cd44-203	4.331960619385745E-4	0.04941881479258305E0	2.714750625786477E0	2.714750625786477E0	438.4436608329111E0	161.5042120879489E0	0.03367152416784756E0	0.523907236197113E0
ENSMUSG00000022614	ENSMUST00000023283	Lmf2	Lmf2-201	0.02989852235257471E0	0.4372122439903904E0	1.381056453921016E0	1.381056453921016E0	304.5882621676664E0	220.5472928372312E0	0.03356632456945171E0	0.5233233626926816E0
ENSMUSG00000022614	ENSMUST00000231067	Lmf2	Lmf2-208	0.04529348075817335E0	0.5246190068317709E0	0.7074209677719412E0	-1.41359	206.0360349652744E0	291.249544969236E0	0.03356632456945171E0	0.5233233626926816E0
ENSMUSG00000028383	ENSMUST00000107528	Hsdl2	Hsdl2-202	0.01043572719610575E0	0.2673254044961136E0	0.4456041992866795E0	-2.24414	19.69258745416482E0	44.19300241265364E0	0.03349106426194026E0	0.5232048483587556E0
ENSMUSG00000061286	ENSMUST00000205275	Exosc5	Exosc5-202	0.007321950924980135E0	0.222699403256408E0	0.7745737803393337E0	-1.29103	114.7080486695781E0	148.0918300892209E0	0.03340642351003365E0	0.522939014176296E0
ENSMUSG00000002900	ENSMUST00000169088	Lamb1	Lamb1-205	0.004801046378870953E0	0.1794356394461553E0	0.344044430895325E0	-2.9066	27.61396743092918E0	80.26279442764962E0	0.03335651079727439E0	0.522939014176296E0
ENSMUSG00000073616	ENSMUST00000154129	Cops9	Cops9-205	0.0244630868415144E0	0.4068738360013421E0	0.7725773356523976E0	-1.29437	74.75292205952132E0	96.75785013340669E0	0.03330716053011235E0	0.522939014176296E0
ENSMUSG00000002342	ENSMUST00000149105	Tmem161a	Tmem161a-210	0.003053475425684872E0	0.1441095528001603E0	0.3731776059298004E0	-2.67969	9.204111237897678E0	24.66415747259254E0	0.03326630142709561E0	0.522939014176296E0
ENSMUSG00000041733	ENSMUST00000129024	Coq5	Coq5-202	0.00320073138760174E0	0.1457403448548306E0	255.8399216659659E0	255.8399216659659E0	147345.0583204008E0	575.9267645210587E0	0.03320429866608167E0	0.522939014176296E0
ENSMUSG00000030494	ENSMUST00000085556	Rhpn2	Rhpn2-202	0.006745521412649794E0	0.2156840887837308E0	3.899767312499143E0	3.899767312499143E0	18.73868110046897E0	4.805076713272001E0	0.03314975568380687E0	0.522939014176296E0
ENSMUSG00000002222	ENSMUST00000144081	Rmnd5a	Rmnd5a-204	3.945118506723595E-4	0.04713410939861268E0	0.2435632796940813E0	-4.10571	40.01087350125789E0	164.2730117262014E0	0.03304593241646393E0	0.522939014176296E0
ENSMUSG00000001247	ENSMUST00000001279	Lsr	Lsr-201	0.01383004737223243E0	0.3129365837165768E0	0.6462324107105952E0	-1.54743	195.3451238875882E0	302.2830805913732E0	0.03291341927740891E0	0.5226272510722857E0
ENSMUSG00000034616	ENSMUST00000113852	Ssh3	Ssh3-202	0.01155532425526312E0	0.2813410806702221E0	0.6910867920074201E0	-1.447	88.19099037005958E0	127.6120328011025E0	0.03289899901590445E0	0.5226272510722857E0
ENSMUSG00000006262	ENSMUST00000125171	Mob1b	Mob1b-203	0.001096134207088903E0	0.08217193912446466E0	0.6056147036525994E0	-1.65121	32.99698998814756E0	54.48512030691336E0	0.0326130217451983E0	0.5210671428835092E0
ENSMUSG00000026767	ENSMUST00000155530	Mindy3	Mindy3-216	4.038884463799347E-4	0.04748075858511023E0	2.915298852177061E0	2.915298852177061E0	176.4931450488045E0	60.54032673768745E0	0.03258443519368204E0	0.5210671428835092E0
ENSMUSG00000061787	ENSMUST00000156346	Rps17	Rps17-205	0.004646974161641657E0	0.175993320490821E0	0.3622988826811142E0	-2.76015	24.52776969486922E0	67.70037355168415E0	0.03257578919403373E0	0.5210671428835092E0
ENSMUSG00000020057	ENSMUST00000156097	Dram1	Dram1-203	2.336124482767249E-4	0.03356621527656076E0	14.95453473780347E0	14.95453473780347E0	67.36998997799401E0	4.504987360635823E0	0.03237401147310572E0	0.5205104564528183E0
ENSMUSG00000071176	ENSMUST00000110800	Arhgef10	Arhgef10-202	0.006498522714517608E0	0.2122112284918799E0	0.3986755015589701E0	-2.50831	13.41314326036118E0	33.64426258425908E0	0.0323723272162449E0	0.5205104564528183E0
ENSMUSG00000029513	ENSMUST00000111999	Prkab1	Prkab1-202	0.003957022345884182E0	0.1645345159672067E0	1.775925447050753E0	1.775925447050753E0	684.9042243919743E0	385.6604597503698E0	0.03231729837049459E0	0.5205104564528183E0
ENSMUSG00000022940	ENSMUST00000113905	Pigp	Pigp-201	4.506761586668327E-4	0.05002505361201842E0	1.839471854926651E0	1.839471854926651E0	33470.32638886127E0	18195.61756230073E0	0.03221785273676985E0	0.5205104564528183E0
ENSMUSG00000031601	ENSMUST00000132032	Cnot7	Cnot7-203	0.001560247315843179E0	0.09963623785099295E0	1.917950398292196E0	1.917950398292196E0	489.4705691057076E0	255.205019661378E0	0.03217360202972469E0	0.5205104564528183E0
ENSMUSG00000001891	ENSMUST00000143890	Ugp2	Ugp2-204	0.008914797088006216E0	0.2447727763188384E0	0.744249440566606E0	-1.34364	35.31240388764286E0	47.44700091512209E0	0.03207396353492533E0	0.5205104564528183E0
ENSMUSG00000024498	ENSMUST00000237602	Tcerg1	Tcerg1-209	0.001715694672864939E0	0.1061506466101172E0	1.855295151575751E0	1.855295151575751E0	478.1939619734521E0	257.7454921753606E0	0.03183098447866097E0	0.5193016940368889E0
ENSMUSG00000000959	ENSMUST00000228719	Oxa1l	Oxa1l-205	0.002000240219661093E0	0.1165139927952587E0	1.53012316173286E0	1.53012316173286E0	126.1600423802274E0	82.45090691742195E0	0.03160957355970891E0	0.5178746447822647E0
ENSMUSG00000052751	ENSMUST00000163452	Repin1	Repin1-207	0.004413333875568847E0	0.1727518670392096E0	0.4503077763218734E0	-2.2207	69.82550618793613E0	155.0617374593724E0	0.0315804609501028E0	0.5178746447822647E0
ENSMUSG00000004267	ENSMUST00000125436	Eno2	Eno2-203	0.006197454575844902E0	0.2077117022255743E0	0.1145492263087324E0	-8.72987	277.3344170385103E0	2421.093760083897E0	0.03157170479294334E0	0.5178746447822647E0
ENSMUSG00000019338	ENSMUST00000137799	Zfp687	Zfp687-205	0.008006790353426626E0	0.232290491033725E0	0.3127475335873305E0	-3.19747	27.32579108388184E0	87.37332240623884E0	0.03122847049621876E0	0.5149035444504471E0
ENSMUSG00000015971	ENSMUST00000224797	Actr8	Actr8-204	0.002087907555203268E0	0.1197796984011342E0	0.1959139144337956E0	-5.10428	98.37287178961657E0	502.1229455494306E0	0.0309435814458917E0	0.5112964002587191E0
ENSMUSG00000004233	ENSMUST00000135960	Wars2	Wars2-203	0.004308153619030306E0	0.1722129475254726E0	0.07670616913417283E0	-13.0368	53.93127967552573E0	703.0892076123664E0	0.03090284932642799E0	0.5112964002587191E0
ENSMUSG00000121107	ENSMUST00000247145	9330133O14Rik	9330133O14Rik-201	0.005703551549142899E0	0.1990442560112551E0	0.3193911404030479E0	-3.13096	8.586658301426333E0	26.88445988386092E0	0.03086674236682808E0	0.5112964002587191E0
ENSMUSG00000046756	ENSMUST00000141556	Mrps7	Mrps7-202	0.03548099550969794E0	0.4747258080017165E0	0.6407563835993337E0	-1.56066	68.73505206749496E0	107.2717398169148E0	0.03050902239577908E0	0.5073683229818486E0
ENSMUSG00000023800	ENSMUST00000226997	Tiam2	Tiam2-207	0.002480231411979073E0	0.1317170944723096E0	4.474782475941095E0	4.474782475941095E0	7953.561225068641E0	1777.41851538737E0	0.03048342829855087E0	0.5073683229818486E0
ENSMUSG00000059669	ENSMUST00000221372	Taf1b	Taf1b-202	0.001720317313991338E0	0.1061506466101172E0	0.3103164912678952E0	-3.22252	47.58636814413023E0	153.3478544749627E0	0.0302499365837067E0	0.5063263194844241E0
ENSMUSG00000046806	ENSMUST00000115007	Cyren	Cyren-203	0.007451375319341335E0	0.2235671924409802E0	2.426772765231693E0	2.426772765231693E0	37.42699091469989E0	15.42253623862744E0	0.03020310398578573E0	0.5063263194844241E0
ENSMUSG00000020284	ENSMUST00000149074	Cfap410	Cfap410-208	1.188355177253166E-4	0.02276624440688787E0	0.3089207696452742E0	-3.23708	13.00962465411484E0	42.11314334433862E0	0.03018849125450999E0	0.5063263194844241E0
ENSMUSG00000029467	ENSMUST00000177974	Atp2a2	Atp2a2-202	0.002277083427738138E0	0.1245078407856056E0	0.2879849428722682E0	-3.4724	91.23745118135861E0	316.8132690250605E0	0.0301358145241853E0	0.5063263194844241E0
ENSMUSG00000037533	ENSMUST00000239168	Rapgef6	Rapgef6-213	0.001767844838556571E0	0.1073281010788464E0	1.582263730052209E0	1.582263730052209E0	543.0278290711881E0	343.1967874617653E0	0.03010042030495704E0	0.5063263194844241E0
ENSMUSG00000069678	ENSMUST00000177177	Pcgf1	Pcgf1-207	0.03352599121588192E0	0.4619606296462971E0	0.2981687306020349E0	-3.35381	7.152216631529392E0	23.98714518819023E0	0.03006907812109756E0	0.5063263194844241E0
ENSMUSG00000027298	ENSMUST00000110783	Tyro3	Tyro3-202	0.00269533324990406E0	0.1371983548268256E0	42.51661066408389E0	42.51661066408389E0	26.04773544789302E0	0.6126484458907484E0	0.03004380008890289E0	0.5063263194844241E0
ENSMUSG00000005514	ENSMUST00000122113	Por	Por-202	0.02932568067792397E0	0.4338959264148441E0	1.445121379695725E0	1.445121379695725E0	458.5916986382088E0	317.3378410156569E0	0.02998496041762773E0	0.5063263194844241E0
ENSMUSG00000026526	ENSMUST00000176740	Fh1	Fh1-205	0.001475346542468708E0	0.09660727658314817E0	2.241196262451607E0	2.241196262451607E0	64.34265133102245E0	28.7090659613358E0	0.02986629975907693E0	0.5063263194844241E0
ENSMUSG00000036718	ENSMUST00000170773	Micall2	Micall2-204	0.003036995289251125E0	0.1435938010345554E0	6.022959336758611E0	6.022959336758611E0	160.9502479848136E0	26.72278509378623E0	0.02972913115338294E0	0.5063263194844241E0
ENSMUSG00000029673	ENSMUST00000182575	Auts2	Auts2-212	0.02953239486273736E0	0.4359568084103745E0	3.037438098717546E0	3.037438098717546E0	6.543087781385116E0	2.15414687270424E0	0.02968924802553481E0	0.5063263194844241E0
ENSMUSG00000022201	ENSMUST00000157034	Zfr	Zfr-209	0.003157854331051506E0	0.1451661956997743E0	0.1824941885975809E0	-5.47963	1126.240695436752E0	6171.378409863954E0	0.02925085445310496E0	0.5026596833019125E0
ENSMUSG00000043923	ENSMUST00000214494	Ccdc84	Ccdc84-204	7.7387114678274E-4	0.06737842078865998E0	1.112515760467151E0	1.112515760467151E0	156314.7813256157E0	140505.6781038125E0	0.02920916014569558E0	0.5026596833019125E0
ENSMUSG00000040648	ENSMUST00000171129	Ppip5k2	Ppip5k2-205	0.003089393881750907E0	0.1447798568677111E0	0.5534573555400728E0	-1.80682	121.918413042604E0	220.285107465297E0	0.02900870643039594E0	0.5018441316023531E0
ENSMUSG00000033486	ENSMUST00000038073	Catsper2	Catsper2-201	0.04643620452459387E0	0.5295324328128621E0	0.6480691922076331E0	-1.54305	2.761011638452507E0	4.260365515983228E0	0.02882542833107678E0	0.4997915634175264E0
ENSMUSG00000055991	ENSMUST00000031601	Zkscan5	Zkscan5-201	0.01821082229901523E0	0.3553456440233627E0	2.444945048271234E0	2.444945048271234E0	71.40280216316606E0	29.20425643662355E0	0.02871470240640864E0	0.4989905476601305E0
ENSMUSG00000028894	ENSMUST00000184454	Inpp5b	Inpp5b-208	8.763223704970566E-4	0.07287564459217162E0	4.305589920717836E0	4.305589920717836E0	50.04061113432802E0	11.62224272533255E0	0.02864313825118463E0	0.4988679912081323E0
ENSMUSG00000002763	ENSMUST00000144964	Pex6	Pex6-203	0.004612897667540566E0	0.1759636760702089E0	0.5405311457627617E0	-1.85003	81.64279871439606E0	151.0418027793517E0	0.02858677545397215E0	0.4988679912081323E0
ENSMUSG00000090115	ENSMUST00000152724	Usp49	Usp49-204	0.003428633933775476E0	0.1510643261145403E0	3.145583064541898E0	3.145583064541898E0	13612.02216809532E0	4327.344688981431E0	0.02852871129701185E0	0.4988679912081323E0
ENSMUSG00000062098	ENSMUST00000075410	Btbd3	Btbd3-201	0.01871371480727589E0	0.3598459524613951E0	0.6358688660594385E0	-1.57265	359.5532867487262E0	565.4519444817678E0	0.02846060960227674E0	0.4988679912081323E0
ENSMUSG00000024188	ENSMUST00000148894	Luc7l	Luc7l-206	6.445349669041949E-4	0.05900360120018867E0	0.1737820641888073E0	-5.75433	2535.761694083449E0	14591.61914044504E0	0.02829141530770837E0	0.4988679912081323E0
ENSMUSG00000025269	ENSMUST00000026303	Apex2	Apex2-201	0.001636063924275976E0	0.1028254744781025E0	14.24758892718221E0	14.24758892718221E0	24207.92287672398E0	1699.089088016779E0	0.02827312639747534E0	0.4988679912081323E0
ENSMUSG00000025269	ENSMUST00000112721	Apex2	Apex2-204	0.02431029243195657E0	0.4053580233049886E0	2.179041623979275E0	2.179041623979275E0	488.8496850084902E0	224.3416002837859E0	0.02827312639747534E0	0.4988679912081323E0
ENSMUSG00000027981	ENSMUST00000106535	Rnpc3	Rnpc3-202	0.00438564822044334E0	0.172553487404163E0	1.895885755349683E0	1.895885755349683E0	7.085767089326424E0	3.737444130972705E0	0.02816263183773372E0	0.4988679912081323E0
ENSMUSG00000028252	ENSMUST00000065928	Ccnc	Ccnc-201	0.008244860494169389E0	0.2356208032714949E0	0.4609362679428005E0	-2.1695	76.21162527799606E0	165.3409171253443E0	0.02812729998180224E0	0.4988679912081323E0
ENSMUSG00000001054	ENSMUST00000136020	Rmnd5b	Rmnd5b-203	0.01292055916982192E0	0.2989801631304924E0	0.5471288199505888E0	-1.82772	7.75527792968478E0	14.17450086139706E0	0.0280969084091953E0	0.4988679912081323E0
ENSMUSG00000036672	ENSMUST00000212431	Cenpt	Cenpt-204	0.001506612712248168E0	0.09741381144218593E0	1.883276207695779E0	1.883276207695779E0	6172.842096396167E0	3277.714692710289E0	0.02803174564477293E0	0.4988679912081323E0
ENSMUSG00000029407	ENSMUST00000201642	Uso1	Uso1-203	0.002724179546994024E0	0.1376083117654422E0	0.1190498254122039E0	-8.39984	1070.094559158648E0	8988.627706538002E0	0.02781472154995968E0	0.4988679912081323E0
ENSMUSG00000021242	ENSMUST00000021668	Npc2	Npc2-201	0.005936922766298012E0	0.2032348228498711E0	1.632025162838791E0	1.632025162838791E0	3822.123098439593E0	2341.951083518396E0	0.02764967912263079E0	0.4972441131518695E0
ENSMUSG00000029455	ENSMUST00000200541	Aldh2	Aldh2-207	4.694417970704003E-4	0.05122857889296103E0	2.543727086993464E0	2.543727086993464E0	1287.59666910461E0	506.1850682364174E0	0.02731189561121318E0	0.4934646933680175E0
ENSMUSG00000026709	ENSMUST00000160591	Dars2	Dars2-203	6.766500794557192E-4	0.06097631012182322E0	0.5003077571314039E0	-1.99877	73.71845290699707E0	147.3462121188643E0	0.02729266670422983E0	0.4934646933680175E0
ENSMUSG00000000028	ENSMUST00000096990	Cdc45	Cdc45-202	0.009056852286416181E0	0.2473467483459152E0	0.3361626825646015E0	-2.97475	15.1820841175624E0	45.16290744034268E0	0.02727266191024935E0	0.4934646933680175E0
ENSMUSG00000050471	ENSMUST00000121564	Fam118b	Fam118b-203	0.005080471548380787E0	0.1861801999450882E0	0.2835538689224282E0	-3.52667	13.54997464288815E0	47.78624497130389E0	0.02726222122892001E0	0.4934646933680175E0
ENSMUSG00000021109	ENSMUST00000110461	Hif1a	Hif1a-202	1.686255436395206E-4	0.02751952994415431E0	2.118415803819497E0	2.118415803819497E0	590.7048552035262E0	278.8427343387862E0	0.02686616093269955E0	0.4911489893441268E0
ENSMUSG00000058291	ENSMUST00000063262	Zfp68	Zfp68-201	2.513294875662915E-4	0.03486006473920886E0	0.5841811772156487E0	-1.7118	436.3632261756904E0	746.9655702628165E0	0.02685563143801059E0	0.4911489893441268E0
ENSMUSG00000042349	ENSMUST00000161764	Ikbke	Ikbke-204	0.004647698948120123E0	0.175993320490821E0	2.374615360310305E0	2.374615360310305E0	400.2423417577127E0	168.5503886007925E0	0.02668250139511048E0	0.4911489893441268E0
ENSMUSG00000030816	ENSMUST00000206699	Rnf40	Rnf40-204	0.001040421849446551E0	0.0794595473460259E0	0.5867397016306326E0	-1.70433	42.0835238182251E0	71.72435016970735E0	0.02663997412030157E0	0.4911489893441268E0
ENSMUSG00000070426	ENSMUST00000089052	Rnf121	Rnf121-201	0.005858956443404516E0	0.2017712256934368E0	2.909840611252622E0	2.909840611252622E0	515.8102771930234E0	177.2641000329494E0	0.02663993841859084E0	0.4911489893441268E0
ENSMUSG00000025195	ENSMUST00000212592	Dnmbp	Dnmbp-206	0.001213613048344931E0	0.08599534162806538E0	3.33676795602568E0	3.33676795602568E0	257.6981577712E0	77.22987069143886E0	0.02643945238164115E0	0.4903028423674605E0
ENSMUSG00000097354	ENSMUST00000243085	2310001H17Rik	2310001H17Rik-215	0.002571666612224465E0	0.1332886043927081E0	0.1319305571252941E0	-7.57975	361.7354193697265E0	2741.862289160101E0	0.02639987740394306E0	0.4903028423674605E0
ENSMUSG00000024083	ENSMUST00000024888	Pja2	Pja2-201	0.008188565213427493E0	0.2347903127659371E0	0.5713144750609801E0	-1.75035	545.0042274924524E0	953.9478715890763E0	0.02633535995149195E0	0.4903028423674605E0
ENSMUSG00000024083	ENSMUST00000024889	Pja2	Pja2-202	0.01602908052000647E0	0.3384164159093284E0	0.6041346016590133E0	-1.65526	477.2658174259573E0	789.9991427660958E0	0.02633535995149195E0	0.4903028423674605E0
ENSMUSG00000032657	ENSMUST00000119707	Fam189b	Fam189b-203	0.03320112086768914E0	0.4596791161675826E0	13.70889149474136E0	13.70889149474136E0	41005.10991927417E0	2991.1324292707E0	0.0262701208407943E0	0.4903028423674605E0
ENSMUSG00000025572	ENSMUST00000131606	Tmc6	Tmc6-204	0.002564803065407031E0	0.1331998025715302E0	0.001298596064805915E0	-770.062	4.284282092197373E0	3299.164542622953E0	0.02626617462405567E0	0.4903028423674605E0
ENSMUSG00000041219	ENSMUST00000102545	Arhgap11a	Arhgap11a-201	8.698755775762315E-4	0.07280774130373487E0	2.512282432067078E0	2.512282432067078E0	220.6423538732818E0	87.82545746329157E0	0.02619353109058471E0	0.4903028423674605E0
ENSMUSG00000021585	ENSMUST00000223126	Cast	Cast-210	3.47910528616299E-4	0.04325966346924683E0	16.95723280044255E0	16.95723280044255E0	976.1576751883881E0	57.56585916323047E0	0.02618651080748226E0	0.4903028423674605E0
ENSMUSG00000034544	ENSMUST00000046542	Rsrc1	Rsrc1-201	8.64368318218941E-4	0.07258168121459893E0	0.224110331263693E0	-4.46209	191.7987858155258E0	855.8230436500995E0	0.02605831953927042E0	0.4903028423674605E0
ENSMUSG00000019437	ENSMUST00000127587	Tlcd1	Tlcd1-204	9.64294591427148E-4	0.07580410643793413E0	0.3248961297729387E0	-3.07791	102.1092669232756E0	314.2828047679026E0	0.02603473803498053E0	0.4903028423674605E0
ENSMUSG00000029860	ENSMUST00000203401	Zyx	Zyx-205	4.398312447827486E-4	0.04941881479258305E0	0.03493013776003853E0	-28.6286	1.129099901283894E0	32.32451898817385E0	0.02588090583530176E0	0.4903028423674605E0
ENSMUSG00000028034	ENSMUST00000200452	Fubp1	Fubp1-219	0.01472303982085615E0	0.3224233521480289E0	0.5028149298707965E0	-1.9888	11.93547257513315E0	23.7373074387431E0	0.02573174911132605E0	0.490107428270651E0
ENSMUSG00000028034	ENSMUST00000106121	Fubp1	Fubp1-201	0.01472303982085691E0	0.3224233521480289E0	0.5028149298708118E0	-1.9888	11.93547257513324E0	23.73730743874256E0	0.02573174911132605E0	0.490107428270651E0
ENSMUSG00000028034	ENSMUST00000196695	Fubp1	Fubp1-205	0.03819227037031545E0	0.4896967202022351E0	2.939022194147875E0	2.939022194147875E0	1142.38023719498E0	388.6939811035335E0	0.02573174911132605E0	0.490107428270651E0
ENSMUSG00000042408	ENSMUST00000094713	Zmym6	Zmym6-202	0.01768953436094876E0	0.3538227462146483E0	0.4399017141913597E0	-2.27324	42.7696732353406E0	97.2255207369698E0	0.02571800350341241E0	0.490107428270651E0
ENSMUSG00000025995	ENSMUST00000143737	Wdr75	Wdr75-204	5.348789913014379E-4	0.05461826928618986E0	0.0320971222518903E0	-31.1554	159.1907322426523E0	4959.657473133034E0	0.02568354443239875E0	0.490107428270651E0
ENSMUSG00000015133	ENSMUST00000137181	Lrrk1	Lrrk1-204	0.002700884312049821E0	0.1371983548268256E0	0.2427537730992267E0	-4.1194	2.490977939003102E0	10.26133562086758E0	0.0256595352170306E0	0.490107428270651E0
ENSMUSG00000028580	ENSMUST00000105991	Pum1	Pum1-204	0.04765468457824738E0	0.5337034526117824E0	0.7996920190923544E0	-1.25048	474.6601125905872E0	593.5536447260329E0	0.02551998475756496E0	0.490107428270651E0
ENSMUSG00000029439	ENSMUST00000198423	Sfswap	Sfswap-207	3.659625963219859E-5	0.01050250264002796E0	0.07178182127311891E0	-13.9311	77.06758679378572E0	1073.636547901944E0	0.02513143013847192E0	0.485852132583916E0
ENSMUSG00000032216	ENSMUST00000184020	Nedd4	Nedd4-204	2.589822916516993E-4	0.03515062000261798E0	4.736566418428231E0	4.736566418428231E0	1464.76018057135E0	309.2451474706465E0	0.02512386516208911E0	0.485852132583916E0
ENSMUSG00000026848	ENSMUST00000156711	Tor1b	Tor1b-206	0.002564366898808126E0	0.1331998025715302E0	1.905898909629143E0	1.905898909629143E0	152.6545865008695E0	80.09584649511845E0	0.02505378065269043E0	0.485852132583916E0
ENSMUSG00000003119	ENSMUST00000107538	Cdk12	Cdk12-202	0.03917623452454543E0	0.4940156795421904E0	1.267363196523563E0	1.267363196523563E0	855.0472378512827E0	674.6662994449557E0	0.02489820846157798E0	0.4849819799329534E0
ENSMUSG00000022837	ENSMUST00000114819	Iqcb1	Iqcb1-202	0.01180565294601791E0	0.2855079682653703E0	0.6278860970058106E0	-1.59265	38.12724346381444E0	60.72318473944742E0	0.02489767449583182E0	0.4849819799329534E0
ENSMUSG00000057156	ENSMUST00000081162	Homez	Homez-201	0.006981966492256821E0	0.2175597583002869E0	2.914846914079394E0	2.914846914079394E0	42.93191190464091E0	14.72870211374385E0	0.0248909400787518E0	0.4849819799329534E0
ENSMUSG00000039958	ENSMUST00000111548	Etfbkmt	Etfbkmt-203	0.002718396869172129E0	0.1375849280379624E0	8.224777401632851E0	8.224777401632851E0	162.2153798040314E0	19.72276839636135E0	0.02480705614823189E0	0.4849819799329534E0
ENSMUSG00000036097	ENSMUST00000236057	Slf2	Slf2-202	0.001551807112772024E0	0.09934254296441299E0	3.265250242024188E-5	-30625.5	7.211691034521209E0	220861.8176244449E0	0.02467617612343211E0	0.4849819799329534E0
ENSMUSG00000022561	ENSMUST00000171005	Gpaa1	Gpaa1-209	5.885109042172215E-4	0.05707223912637892E0	15.52405143149341E0	15.52405143149341E0	1644.7532434324E0	105.9487113071343E0	0.02446510527651507E0	0.4838584631797725E0
ENSMUSG00000002428	ENSMUST00000128127	Hltf	Hltf-202	2.537187750846922E-4	0.03490387595752869E0	0.3944569367986198E0	-2.53513	2.69044827635156E0	6.820638770323114E0	0.02446499520639987E0	0.4838584631797725E0
ENSMUSG00000022521	ENSMUST00000191387	Crebbp	Crebbp-202	0.02012973860536465E0	0.3725910824648235E0	0.8111565603907775E0	-1.23281	18.23953702660924E0	22.48584048660382E0	0.02441293019837998E0	0.4838584631797725E0
ENSMUSG00000043962	ENSMUST00000080919	Thrap3	Thrap3-201	0.006242994752527433E0	0.2080703263977023E0	1.280769404419635E0	1.280769404419635E0	4566.964424071717E0	3565.797565363597E0	0.0243048387237472E0	0.4838584631797725E0
ENSMUSG00000079165	ENSMUST00000177038	Sap25	Sap25-204	0.01080809650252052E0	0.2713278019919774E0	2.188310829001713E0	2.188310829001713E0	771.6638089959629E0	352.6298909501759E0	0.0242912332976137E0	0.4838584631797725E0
ENSMUSG00000011257	ENSMUST00000078734	Pabpc4	Pabpc4-201	1.879513753325577E-4	0.02939716137324333E0	1.048981873254592E0	1.048981873254592E0	10938.70465922537E0	10427.92534182381E0	0.02428301844072706E0	0.4838584631797725E0
ENSMUSG00000024843	ENSMUST00000128694	Chka	Chka-209	4.409690799149776E-4	0.04941881479258305E0	2.31315242986182E0	2.31315242986182E0	59.36678168116765E0	25.66488092819461E0	0.02413879411367211E0	0.4838584631797725E0
ENSMUSG00000025893	ENSMUST00000212221	Kbtbd3	Kbtbd3-202	0.006899847719332721E0	0.2172639230285103E0	0.3662617105305122E0	-2.73029	1.0711354615446E0	2.924508434127915E0	0.0241038816563915E0	0.4838584631797725E0
ENSMUSG00000018819	ENSMUST00000105966	Lsp1	Lsp1-203	0.004762081857506739E0	0.1787543150663234E0	0.05134055560858067E0	-19.4778	7.361133937592342E0	143.3785406163789E0	0.0240891666951135E0	0.4838584631797725E0
ENSMUSG00000056220	ENSMUST00000111926	Pla2g4a	Pla2g4a-202	0.001472526613052415E0	0.09660727658314817E0	26.44808013676061E0	26.44808013676061E0	142.5920744005316E0	5.391396035674461E0	0.02403045695740355E0	0.4838584631797725E0
ENSMUSG00000060002	ENSMUST00000126074	Chpt1	Chpt1-205	5.350694160318636E-4	0.05461826928618986E0	293.1181727284957E0	293.1181727284957E0	1068.363357831779E0	3.644821294725261E0	0.02400006997969654E0	0.4838584631797725E0
ENSMUSG00000008683	ENSMUST00000128482	Rps15a	Rps15a-203	0.001852098226535261E0	0.1101913719915028E0	0.6121056479990644E0	-1.6337	37.87237216348288E0	61.87228019752035E0	0.02395098268700461E0	0.4838584631797725E0
ENSMUSG00000026374	ENSMUST00000186163	Tsn	Tsn-202	0.01744961013599086E0	0.3520275093191355E0	0.6122129791336542E0	-1.63342	7.52307413689266E0	12.28832839764129E0	0.02377419251349482E0	0.4838584631797725E0
ENSMUSG00000033055	ENSMUST00000040676	Ankrd54	Ankrd54-201	0.04210255027746368E0	0.5101040177080541E0	1.440857885768213E0	1.440857885768213E0	397.9784202725069E0	276.2093501402599E0	0.0237401247281626E0	0.4838584631797725E0
ENSMUSG00000031885	ENSMUST00000109395	Cbfb	Cbfb-204	0.03100389065525989E0	0.4454742355649925E0	0.3012023140452028E0	-3.32003	21.46591938027846E0	71.26744510022912E0	0.02344413539682092E0	0.4808846127947378E0
ENSMUSG00000031885	ENSMUST00000109394	Cbfb	Cbfb-203	0.03105798085270985E0	0.4457561369554022E0	1.401941260073425E0	1.401941260073425E0	42.20720579971989E0	30.10625837312851E0	0.02344413539682092E0	0.4808846127947378E0
ENSMUSG00000029472	ENSMUST00000199025	Anapc5	Anapc5-209	9.335758644333353E-6	0.004162943548592992E0	6.658764062048672E0	6.658764062048672E0	221.4317522624638E0	33.25418203724985E0	0.02330203639996792E0	0.4792410837259359E0
ENSMUSG00000034175	ENSMUST00000109878	Rhbdd3	Rhbdd3-203	0.005947811841788783E0	0.2032348228498711E0	0.9825553293417284E0	-1.01775	259.0014254563123E0	263.5998378125257E0	0.02329995501952939E0	0.4792410837259359E0
ENSMUSG00000050410	ENSMUST00000160885	Tcf19	Tcf19-202	0.03088910931548287E0	0.4453093836267188E0	2.290171501674924E0	2.290171501674924E0	476.4561877373461E0	208.0438898959699E0	0.02329063092646907E0	0.4792410837259359E0
ENSMUSG00000087142	ENSMUST00000139119	Gm12454	Gm12454-201	0.003702568420459427E0	0.1588718382517747E0	1.530116987794111E0	1.530116987794111E0	314.1746994613646E0	205.327240967564E0	0.02328118542943764E0	0.4792410837259359E0
ENSMUSG00000020390	ENSMUST00000109086	Ube2b	Ube2b-202	0.01179403145926288E0	0.2855079682653703E0	1.430014716785244E0	1.430014716785244E0	183.5242864972888E0	128.3373411078328E0	0.02312189228401577E0	0.4792410837259359E0
ENSMUSG00000024735	ENSMUST00000178868	Prpf19	Prpf19-202	6.658664206025565E-4	0.06058398431000613E0	0.002983458948038092E0	-335.181	15.08351604835116E0	5055.714293729433E0	0.02303242912832675E0	0.4792410837259359E0
ENSMUSG00000018669	ENSMUST00000154289	Cdk5rap3	Cdk5rap3-210	0.00163801939005445E0	0.1028254744781025E0	0.4099441702046184E0	-2.43936	39.18092873459089E0	95.5762554570156E0	0.02288328119584033E0	0.4792410837259359E0
ENSMUSG00000002968	ENSMUST00000003049	Med25	Med25-201	2.497545908220514E-4	0.03486006473920886E0	2.058403399380105E0	2.058403399380105E0	134.1699961949553E0	65.18158502622032E0	0.02281034365097906E0	0.4792410837259359E0
ENSMUSG00000030603	ENSMUST00000134486	Psmc4	Psmc4-203	0.006685058382131176E0	0.2154291187575876E0	0.5039572835934264E0	-1.9843	15037.6102036437E0	29839.05718440905E0	0.02279391730370354E0	0.4792410837259359E0
ENSMUSG00000023349	ENSMUST00000112554	Clec4n	Clec4n-202	0.003724447202882218E0	0.1594791026624881E0	0.2125969965302799E0	-4.70374	455.4852326331386E0	2142.481973249629E0	0.02274377987450244E0	0.4792410837259359E0
ENSMUSG00000042579	ENSMUST00000038450	4632404H12Rik	4632404H12Rik-201	0.004541878849470592E0	0.174541772189982E0	0.5132671690573246E0	-1.9483	18.82755253414565E0	36.68177835867559E0	0.02274071140935878E0	0.4792410837259359E0
ENSMUSG00000027679	ENSMUST00000108195	Dnajc19	Dnajc19-202	0.001116682046328522E0	0.08309899478650223E0	0.3758683576732096E0	-2.66051	363.7937362041001E0	967.8753978018882E0	0.02272603398492483E0	0.4792410837259359E0
ENSMUSG00000071649	ENSMUST00000237071	B3gat3	B3gat3-203	0.002390929118333008E0	0.1282917008038311E0	0.1598008950522674E0	-6.25779	57298.3522243881E0	358560.8967061608E0	0.02224548600576094E0	0.4765217265444581E0
ENSMUSG00000015452	ENSMUST00000184805	Ager	Ager-212	0.002142930029308336E0	0.1203703486879219E0	0.3186252185920186E0	-3.13848	20572.35393698789E0	64565.99395332111E0	0.02209904622945659E0	0.4746997902566327E0
ENSMUSG00000022679	ENSMUST00000023360	Mpv17l	Mpv17l-201	0.02348606364493962E0	0.398214338921856E0	4.326488286761163E0	4.326488286761163E0	19.66095172927563E0	4.544321035015201E0	0.02193154764401426E0	0.4724140889447416E0
ENSMUSG00000021731	ENSMUST00000225170	Mrps30	Mrps30-202	0.02307507415156473E0	0.3947215457640562E0	0.8214627387513939E0	-1.21734	79.61924906536956E0	96.92374992734199E0	0.02188361618840001E0	0.4724140889447416E0
ENSMUSG00000029815	ENSMUST00000114500	Malsu1	Malsu1-202	0.001568027410236426E0	0.09988643574124308E0	0.3500130204253204E0	-2.85704	383.314665741501E0	1095.14401857312E0	0.02187797279479549E0	0.4724140889447416E0
ENSMUSG00000070939	ENSMUST00000095014	Tgfbrap1	Tgfbrap1-201	0.0328860214540546E0	0.4575208030479904E0	0.724800507356596E0	-1.37969	143.9729611912923E0	198.638052443386E0	0.02184277599541627E0	0.4724140889447416E0
ENSMUSG00000002064	ENSMUST00000154080	Sdf2	Sdf2-203	7.218185982091499E-4	0.06353205716475736E0	3550.479146229046E0	3550.479146229046E0	8366.00172136896E0	2.356302171287069E0	0.0212397424989741E0	0.4626674049142726E0
ENSMUSG00000036990	ENSMUST00000173078	Otud4	Otud4-202	0.002145564348495224E0	0.1203703486879219E0	1.677270911205287E0	1.677270911205287E0	1838.466760027671E0	1096.106030185993E0	0.02111936289475202E0	0.4613447267376197E0
ENSMUSG00000029545	ENSMUST00000131726	Acads	Acads-202	0.004842169359780242E0	0.1801914045352466E0	1.526868961471612E0	1.526868961471612E0	110.0153479233361E0	72.0529074199676E0	0.0210274162844232E0	0.4606374224573503E0
ENSMUSG00000037216	ENSMUST00000142670	Lipt1	Lipt1-203	0.03701314728985151E0	0.4837145166030469E0	1.725993324945706E0	1.725993324945706E0	2997969.880146421E0	1736953.345541315E0	0.0210256416238795E0	0.4606374224573503E0
ENSMUSG00000054874	ENSMUST00000068169	Pcnx3	Pcnx3-201	0.02167507205931924E0	0.3868003066591986E0	1.834578724476984E0	1.834578724476984E0	249.3268860239011E0	135.904163008857E0	0.02100746507092062E0	0.4606374224573503E0
ENSMUSG00000001847	ENSMUST00000145709	Rac1	Rac1-204	0.001819161862285834E0	0.1096712896137495E0	1.448753812831866E0	1.448753812831866E0	567.7829471174846E0	391.9112702852144E0	0.02098113972801497E0	0.4606374224573503E0
ENSMUSG00000001847	ENSMUST00000100489	Rac1	Rac1-202	0.02950387171980413E0	0.4357844856021099E0	1.301723960166828E0	1.301723960166828E0	5958.175277497319E0	4577.14189783656E0	0.02098113972801497E0	0.4606374224573503E0
ENSMUSG00000028621	ENSMUST00000030364	Cyb5rl	Cyb5rl-201	0.004108952314995629E0	0.1666834903081893E0	0.4748591532090972E0	-2.10589	19.62504758553119E0	41.32814425689209E0	0.02095601601806955E0	0.4606374224573503E0
ENSMUSG00000042197	ENSMUST00000139143	Zfp451	Zfp451-206	0.00200728541664716E0	0.1166616241140348E0	0.6394054563427078E0	-1.56395	137.6945963507936E0	215.3478594605427E0	0.02091978990080555E0	0.4606374224573503E0
ENSMUSG00000074862	ENSMUST00000119492	BC025920	BC025920-202	0.002607138780005934E0	0.1340525452630089E0	3.927790837625776E-4	-2545.96	1245.200075070839E0	3170230.102740203E0	0.02078395021399197E0	0.4606374224573503E0
ENSMUSG00000040339	ENSMUST00000171143	Fam102b	Fam102b-202	0.01682097750587765E0	0.3458709961147266E0	0.5527476546054725E0	-1.80914	187.3611195744721E0	338.9632104512546E0	0.02070254153637488E0	0.4606374224573503E0
ENSMUSG00000037669	ENSMUST00000218086	Ldah	Ldah-206	7.858652491770616E-4	0.06774944313155448E0	0.08659150759037623E0	-11.5485	1.43969628884085E0	16.62629891664869E0	0.02068036849914511E0	0.4606374224573503E0
ENSMUSG00000023972	ENSMUST00000232855	Ptk7	Ptk7-202	0.01421509029487616E0	0.3163897420795028E0	0.7877414474899608E0	-1.26945	109.280896415652E0	138.7268586207592E0	0.02066524367212997E0	0.4606374224573503E0
ENSMUSG00000041720	ENSMUST00000231917	Pi4ka	Pi4ka-207	0.001787478428379235E0	0.1082659358153915E0	0.4544771483200912E0	-2.20033	11.52703101784022E0	25.36327967302253E0	0.02054918116723993E0	0.4606374224573503E0
ENSMUSG00000029231	ENSMUST00000168162	Pdgfra	Pdgfra-202	0.007134401444128144E0	0.2199276303205394E0	0.4620365347823648E0	-2.16433	40.55348909986719E0	87.77117402408294E0	0.02045330219553026E0	0.4606374224573503E0
ENSMUSG00000020668	ENSMUST00000219895	Kif3c	Kif3c-204	0.001475801909091257E0	0.09660727658314817E0	0.006289931706349844E0	-158.984	0.5914377424346497E0	94.02927886125988E0	0.02039674351668781E0	0.4606374224573503E0
ENSMUSG00000026672	ENSMUST00000027986	Optn	Optn-201	6.203113400313009E-4	0.05791737251707414E0	0.2251627968790078E0	-4.44123	38.12152422502584E0	169.3064962481817E0	0.02026859384200258E0	0.4606374224573503E0
ENSMUSG00000052397	ENSMUST00000131131	Ezr	Ezr-202	0.004315433561177073E0	0.172237744124572E0	0.5399365156033928E0	-1.85207	7.568968835404121E0	14.01825699257552E0	0.02015009876885407E0	0.4606374224573503E0
ENSMUSG00000005846	ENSMUST00000129962	Rsl1d1	Rsl1d1-203	0.002947862562263009E0	0.1414481807937072E0	0.4946382170562228E0	-2.02168	3.36270563195103E0	6.798313425848391E0	0.02012511173029491E0	0.4606374224573503E0
ENSMUSG00000041115	ENSMUST00000146835	Iqsec2	Iqsec2-205	6.02001072064331E-4	0.057617559307917E0	3.308741879461754E0	3.308741879461754E0	210.8660730408869E0	63.72998581418182E0	0.02007616193459582E0	0.4606374224573503E0
ENSMUSG00000041028	ENSMUST00000165649	Ghitm	Ghitm-202	0.004556749323736689E0	0.1748534239759673E0	1.470458572468931E0	1.470458572468931E0	710.0627188789981E0	482.8852251762441E0	0.01998325380807297E0	0.4606374224573503E0
ENSMUSG00000033434	ENSMUST00000138507	Gtpbp6	Gtpbp6-207	0.00152838461406123E0	0.09832987878971537E0	3.106856701370997E0	3.106856701370997E0	511.8373845015691E0	164.7444454955727E0	0.01998133747754754E0	0.4606374224573503E0
ENSMUSG00000040354	ENSMUST00000171564	Mars1	Mars1-206	0.003658527829962859E0	0.1579641156366101E0	0.3804380912257095E0	-2.62855	158.9669675301804E0	417.8523949008753E0	0.01991572439093284E0	0.4606374224573503E0
ENSMUSG00000030538	ENSMUST00000071457	Cib1	Cib1-202	0.005282410919744549E0	0.1902771498848932E0	6.000321779472062E0	6.000321779472062E0	215.7439998052639E0	35.95540501567004E0	0.01985044327822523E0	0.4606374224573503E0
ENSMUSG00000030720	ENSMUST00000032962	Cln3	Cln3-201	0.01124582720528179E0	0.2767372302666061E0	0.3736204935962198E0	-2.67651	80.40479819847187E0	215.2044643604779E0	0.01982562130776663E0	0.4606374224573503E0
ENSMUSG00000030720	ENSMUST00000116269	Cln3	Cln3-204	0.01203397205176836E0	0.2889829333100139E0	2.029362988202188E0	2.029362988202188E0	188.5281653556793E0	92.90016938896497E0	0.01982562130776663E0	0.4606374224573503E0
ENSMUSG00000039774	ENSMUST00000107744	Galnt12	Galnt12-202	0.001071474904870707E0	0.08126555854742257E0	0.05832831850452477E0	-17.1443	1.088998866824056E0	18.67015704797967E0	0.01923647695372506E0	0.450774776615624E0
ENSMUSG00000092274	ENSMUST00000173672	Neat1	Neat1-201	2.881368189577244E-5	0.00955395198551747E0	0.320765629456686E0	-3.11754	684.7590805358695E0	2134.764506084137E0	0.01922768209564605E0	0.450774776615624E0
ENSMUSG00000022983	ENSMUST00000163419	Scaf4	Scaf4-202	5.6026579731071E-4	0.05578009797941626E0	2.447388149801673E0	2.447388149801673E0	145.1002642472396E0	59.28780208362045E0	0.01886677293931168E0	0.4448071803039551E0
ENSMUSG00000030486	ENSMUST00000206777	Zfp108	Zfp108-203	0.001431936876524734E0	0.09472462226087457E0	0.1116313702215484E0	-8.95806	28.98732242023692E0	259.6700404438954E0	0.01882545757253331E0	0.4448071803039551E0
ENSMUSG00000024251	ENSMUST00000234547	Thada	Thada-205	0.001493318125383693E0	0.09724306727811537E0	115.4419205924466E0	115.4419205924466E0	166.618512102904E0	1.443310291857756E0	0.01874589408449812E0	0.4446687084522206E0
ENSMUSG00000019718	ENSMUST00000138029	L3hypdh	L3hypdh-203	0.001578355643342498E0	0.1002973267905824E0	2.101771301654245E0	2.101771301654245E0	14527.99943135648E0	6912.26463122886E0	0.01851496467402742E0	0.4405422209977047E0
ENSMUSG00000026260	ENSMUST00000185466	Ndufa10	Ndufa10-204	1.252709921560698E-4	0.02357266930719659E0	3.586382436313146E0	3.586382436313146E0	116.7082429386459E0	32.54205177812094E0	0.01845305374802186E0	0.4404242735600404E0
ENSMUSG00000027425	ENSMUST00000147747	Kat14	Kat14-208	0.00174930257530962E0	0.1067033313802658E0	2.088141308399353E0	2.088141308399353E0	222.5367076719514E0	106.5716705937565E0	0.0183446556538408E0	0.4391926383007766E0
ENSMUSG00000050890	ENSMUST00000061234	Pdik1l	Pdik1l-201	0.001369061069235351E0	0.09244915517920071E0	2.980784998106257E0	2.980784998106257E0	149.7152772125718E0	50.22679505824419E0	0.01832139463458565E0	0.4391926383007766E0
ENSMUSG00000002504	ENSMUST00000234557	Slc9a3r2	Slc9a3r2-205	1.982809095995408E-4	0.02964242291891863E0	0.2840717355500015E0	-3.52024	17.94649734319756E0	63.17593444645485E0	0.0182521653786614E0	0.4391926383007766E0
ENSMUSG00000025533	ENSMUST00000161640	Asl	Asl-206	4.909373203622628E-4	0.05203665870806283E0	0.3291553484819729E0	-3.03808	7320.755568004319E0	22241.03482372932E0	0.01822246014229056E0	0.4391926383007766E0
ENSMUSG00000031381	ENSMUST00000112257	Piga	Piga-203	0.001182480912418575E0	0.08566527685681122E0	0.7876452601630397E0	-1.26961	22.48082539490659E0	28.54181511897011E0	0.01812228347200528E0	0.4391926383007766E0
ENSMUSG00000038034	ENSMUST00000085912	Igsf8	Igsf8-202	8.965501976777096E-4	0.0738697077209773E0	0.4642297565806545E0	-2.15411	358.6876911055178E0	772.6512271584643E0	0.0178574186518129E0	0.43424974350462E0
ENSMUSG00000000134	ENSMUST00000137467	Tfe3	Tfe3-211	2.297052037363839E-4	0.03348418463781572E0	0.4824015697173588E0	-2.07296	27.60873951647299E0	57.23186085950979E0	0.01764737032144209E0	0.4304956299549265E0
ENSMUSG00000026425	ENSMUST00000189892	Srgap2	Srgap2-210	2.193564756433992E-4	0.03223418482707519E0	376805.1673924003E0	376805.1673924003E0	3838365.937074617E0	10.18660641953827E0	0.01763236146066727E0	0.4304956299549265E0
ENSMUSG00000034295	ENSMUST00000234526	Fhod3	Fhod3-204	0.001497997287971856E0	0.09724306727811537E0	4.782339941251373E0	4.782339941251373E0	9.241117215719449E0	1.932342185884295E0	0.01749773652919851E0	0.42955554469934E0
ENSMUSG00000044811	ENSMUST00000092464	Cd300c2	Cd300c2-201	0.002520278288257682E0	0.132483653189448E0	4.969487046972317E0	4.969487046972317E0	228.6730296890053E0	46.01541920273752E0	0.01742859681235548E0	0.42955554469934E0
ENSMUSG00000005813	ENSMUST00000197531	Metap1	Metap1-203	0.02392935482711531E0	0.4026577123576338E0	0.8287328954731404E0	-1.20666	78.54476084966905E0	94.77693148022831E0	0.01742224550591861E0	0.42955554469934E0
ENSMUSG00000022723	ENSMUST00000044604	Crybg3	Crybg3-201	0.002238013471027052E0	0.1237767137515483E0	3.749599367160712E0	3.749599367160712E0	157.7656652298946E0	42.07533919800039E0	0.01735298127562181E0	0.42955554469934E0
ENSMUSG00000027893	ENSMUST00000138091	Ahcyl1	Ahcyl1-203	0.006927016779772899E0	0.2172639230285103E0	0.6429897859015812E0	-1.55523	1137.255855122894E0	1768.699721300032E0	0.01727250437540618E0	0.42955554469934E0
ENSMUSG00000061461	ENSMUST00000204218	Smim20	Smim20-204	0.001829335319923587E0	0.109960413871737E0	0.001250220448405221E0	-799.859	0.3827708323462957E0	306.1626714189147E0	0.01725756694799728E0	0.42955554469934E0
ENSMUSG00000035877	ENSMUST00000109460	Zhx3	Zhx3-203	0.0362186322434572E0	0.4793307090386569E0	1.436472202971789E0	1.436472202971789E0	14.34539489317683E0	9.986545415566638E0	0.01711735173987863E0	0.42955554469934E0
ENSMUSG00000035877	ENSMUST00000103111	Zhx3	Zhx3-201	0.04754694690437457E0	0.5337034526117824E0	0.7034460818790551E0	-1.42157	108.9484209646429E0	154.8781403026915E0	0.01711735173987863E0	0.42955554469934E0
ENSMUSG00000057181	ENSMUST00000179332	5730455P16Rik	5730455P16Rik-204	3.27076902141203E-4	0.04146661725528399E0	0.312422451271577E0	-3.20079	22.18014375608595E0	70.99407762089925E0	0.01710579164551653E0	0.42955554469934E0
ENSMUSG00000026395	ENSMUST00000183301	Ptprc	Ptprc-207	0.001042273200991735E0	0.0794595473460259E0	0.5967698249026849E0	-1.67569	39.72527514772264E0	66.56716457505308E0	0.01707818535940369E0	0.42955554469934E0
ENSMUSG00000025373	ENSMUST00000217826	Rnf41	Rnf41-203	0.03518710504479448E0	0.4729958928136796E0	1.351053617798192E0	1.351053617798192E0	420.3431501833996E0	311.122478520454E0	0.01697246687230204E0	0.42955554469934E0
ENSMUSG00000025373	ENSMUST00000096386	Rnf41	Rnf41-201	0.04259561815983186E0	0.5123955685896426E0	0.7596431520524695E0	-1.31641	440.853831321994E0	580.3433232180887E0	0.01697246687230204E0	0.42955554469934E0
ENSMUSG00000027879	ENSMUST00000130778	Sec22b	Sec22b-204	9.119120089811908E-4	0.07402531919666722E0	0.399839676721717E0	-2.501	672.275229227509E0	1681.361976728997E0	0.01689908486740799E0	0.42955554469934E0
ENSMUSG00000019088	ENSMUST00000239445	Dnase1l1	Dnase1l1-207	0.002291999309968608E0	0.1247960733126447E0	0.02283947993291193E0	-43.7838	1.269404021254459E0	55.5793750550876E0	0.01686468084921302E0	0.42955554469934E0
ENSMUSG00000019088	ENSMUST00000075821	Dnase1l1	Dnase1l1-202	0.002292005367649006E0	0.1247960733126447E0	0.02283942029104664E0	-43.7839	1.127001648403706E0	49.34458204464609E0	0.01686468084921302E0	0.42955554469934E0
ENSMUSG00000027963	ENSMUST00000106501	Extl2	Extl2-202	0.001373154513020653E0	0.0924841020058676E0	0.376938803796806E0	-2.65295	45.9357569339993E0	121.8652907880548E0	0.01669416472684474E0	0.4274701186512926E0
ENSMUSG00000061665	ENSMUST00000233350	Cd2ap	Cd2ap-204	0.02252055463903149E0	0.3922538158617751E0	0.7924555891670975E0	-1.2619	31.85864428766035E0	40.20243496691728E0	0.01660897572268376E0	0.4267016919053606E0
ENSMUSG00000022678	ENSMUST00000117958	Nde1	Nde1-203	0.006335673491203494E0	0.2091537696296096E0	1.822194242228593E0	1.822194242228593E0	28.39957491757869E0	15.58537188815021E0	0.01649935024528391E0	0.4252982514892684E0
ENSMUSG00000020919	ENSMUST00000107358	Stat5b	Stat5b-202	0.007130370425194305E0	0.2199276303205394E0	0.5511959351321288E0	-1.81424	194.8558607736795E0	353.5146911541901E0	0.01646022719166618E0	0.4252982514892684E0
ENSMUSG00000038286	ENSMUST00000221124	Bphl	Bphl-203	0.02511403038645533E0	0.4101258505039005E0	0.696537654476804E0	-1.43567	17.19605227962484E0	24.68790045893707E0	0.01640463197709009E0	0.4252982514892684E0
ENSMUSG00000074129	ENSMUST00000209927	Rpl13a	Rpl13a-207	1.903171623191108E-4	0.02939716137324333E0	0.002103899588122256E0	-475.308	3085.059903024929E0	1466353.204516935E0	0.0163776585624974E0	0.4252982514892684E0
ENSMUSG00000004945	ENSMUST00000185896	Tmem242	Tmem242-202	1.071197547277515E-4	0.02098816830699877E0	0.4241361836043274E0	-2.35773	26.6293117853163E0	62.78481491255775E0	0.01629765422464156E0	0.4252982514892684E0
ENSMUSG00000019820	ENSMUST00000219003	Utrn	Utrn-206	0.007340041814991474E0	0.222699403256408E0	0.6997138397890824E0	-1.42916	52.32907198964807E0	74.78638982676381E0	0.01626807260027755E0	0.4252982514892684E0
ENSMUSG00000030201	ENSMUST00000203235	Lrp6	Lrp6-205	2.429801013951524E-5	0.008728047725531702E0	0.5949224106984989E0	-1.68089	29.22622202900448E0	49.12610704089957E0	0.01623938816074082E0	0.4252982514892684E0
ENSMUSG00000025374	ENSMUST00000166608	Nabp2	Nabp2-204	4.227132757668889E-4	0.04902526211282084E0	0.2895914823987305E0	-3.45314	37.07092587277933E0	128.0111057332045E0	0.01623165213888531E0	0.4252982514892684E0
ENSMUSG00000044066	ENSMUST00000109596	Cep68	Cep68-202	0.00199356252960875E0	0.1163883464784067E0	2.07780199256654E0	2.07780199256654E0	536.2298725424577E0	258.0755406245888E0	0.01613332953216072E0	0.4252982514892684E0
ENSMUSG00000037736	ENSMUST00000101164	Limch1	Limch1-202	0.00204755227138093E0	0.1184694505474832E0	6.070130588507868E0	6.070130588507868E0	26.4591615626476E0	4.358911423213989E0	0.01610740231448385E0	0.4252982514892684E0
ENSMUSG00000027088	ENSMUST00000112266	Phospho2	Phospho2-202	0.001044590577181642E0	0.0794595473460259E0	0.3155759496345434E0	-3.16881	66.37438661422317E0	210.3277727313784E0	0.01605449645871854E0	0.4252982514892684E0
ENSMUSG00000036002	ENSMUST00000135067	Fam214b	Fam214b-207	5.750482854478925E-4	0.05654933006288534E0	0.1818190736849577E0	-5.49997	4.892535799868597E0	26.90881490434833E0	0.0160134018138109E0	0.4252982514892684E0
ENSMUSG00000036002	ENSMUST00000036462	Fam214b	Fam214b-201	0.001875002926791482E0	0.1109684226444121E0	0.3134307375938729E0	-3.1905	73.62165633085519E0	234.8897140594114E0	0.0160134018138109E0	0.4252982514892684E0
ENSMUSG00000045679	ENSMUST00000222203	Pqlc3	Pqlc3-208	0.003775477176238897E0	0.1602317220516229E0	0.2448276109329247E0	-4.08451	65.27371501237161E0	266.6109217160748E0	0.01592089663643994E0	0.4252982514892684E0
ENSMUSG00000023022	ENSMUST00000109024	Lima1	Lima1-202	0.01206334827304725E0	0.2891399053450782E0	1.963056550946174E0	1.963056550946174E0	2181.516413764098E0	1111.285567760454E0	0.01587951198381842E0	0.4252982514892684E0
ENSMUSG00000040913	ENSMUST00000160718	Fbxw4	Fbxw4-206	0.00209745980941342E0	0.1197796984011342E0	3.520999917177305E0	3.520999917177305E0	925.6270956462627E0	262.8875652994375E0	0.01587882209233757E0	0.4252982514892684E0
ENSMUSG00000028811	ENSMUST00000137591	Yars	Yars-204	7.140146803251682E-4	0.06353205716475736E0	0.0109572601566954E0	-91.2637	4.947199841156191E0	451.4997152945411E0	0.01582380846583254E0	0.4252982514892684E0
ENSMUSG00000030726	ENSMUST00000127128	Pold3	Pold3-203	1.26980178813015E-4	0.02357266930719659E0	123.2296173327658E0	123.2296173327658E0	380.9451117249598E0	3.091343785449453E0	0.01557659843784947E0	0.4252982514892684E0
ENSMUSG00000030726	ENSMUST00000208704	Pold3	Pold3-210	0.006149625473872026E0	0.207093442227542E0	10.56227898958181E0	10.56227898958181E0	47.11432921558239E0	4.460621544086649E0	0.01557659843784947E0	0.4252982514892684E0
ENSMUSG00000052712	ENSMUST00000234256	BC004004	BC004004-210	1.002578518455807E-6	9.603588230675011E-4	0.4570476381134295E0	-2.18796	37.63942018728585E0	82.35338518026549E0	0.01544595098549133E0	0.4235586488326399E0
ENSMUSG00000020198	ENSMUST00000219253	Ap3d1	Ap3d1-204	0.01456365762642622E0	0.3208346483750096E0	0.6356976505813442E0	-1.57307	28.66565081798035E0	45.09321497690871E0	0.01537926194899578E0	0.4232307211800157E0
ENSMUSG00000102644	ENSMUST00000244329	Thap6	Thap6-210	4.839986368652282E-4	0.05177049258476605E0	0.2174366071329585E0	-4.59904	1.795826972328337E0	8.259082939195338E0	0.0153773462802639E0	0.4232307211800157E0
ENSMUSG00000000148	ENSMUST00000153440	Brat1	Brat1-206	0.001358462853618341E0	0.09235883935556927E0	4.328973316480802E0	4.328973316480802E0	17.16184999919808E0	3.964415750464742E0	0.01530237936519008E0	0.4232307211800157E0
ENSMUSG00000040560	ENSMUST00000236879	Wdr7	Wdr7-204	0.01945378402060901E0	0.3679472885903042E0	1.633279940664662E0	1.633279940664662E0	305.8359054590248E0	187.2525939028953E0	0.01526852031437262E0	0.4232307211800157E0
ENSMUSG00000022761	ENSMUST00000231230	Lztr1	Lztr1-202	3.060588997936281E-4	0.03977689108222413E0	1.677672197768829E0	1.677672197768829E0	9.87005366867254E0	5.883183664722424E0	0.01518508972606343E0	0.4232307211800157E0
ENSMUSG00000038637	ENSMUST00000047093	Lrrc56	Lrrc56-201	8.580380257836759E-4	0.07257186222611653E0	5.65193339380916E0	5.65193339380916E0	78.56264660156572E0	13.90013666608655E0	0.01514510147751625E0	0.4232307211800157E0
ENSMUSG00000006289	ENSMUST00000162177	Osgep	Osgep-207	0.001390806932253791E0	0.09318766758777149E0	4.850797457765255E0	4.850797457765255E0	404.5563717007827E0	83.39997190630186E0	0.01501073094796792E0	0.4232307211800157E0
ENSMUSG00000006289	ENSMUST00000162850	Osgep	Osgep-208	0.04725354099676838E0	0.532312040811706E0	0.6158611227966843E0	-1.62374	255.188241311697E0	414.3600429799218E0	0.01501073094796792E0	0.4232307211800157E0
ENSMUSG00000005583	ENSMUST00000199105	Mef2c	Mef2c-223	0.003315412409533786E0	0.1486074716599174E0	0.3541226309582397E0	-2.82388	150.5708091295539E0	425.1939750987283E0	0.01492571061724419E0	0.4227857882899241E0
ENSMUSG00000005583	ENSMUST00000199019	Mef2c	Mef2c-222	0.005546290567508668E0	0.195694014935166E0	0.2980612587533761E0	-3.35502	16293.36275794176E0	54664.47677932986E0	0.01492571061724419E0	0.4227857882899241E0
ENSMUSG00000029730	ENSMUST00000148879	Mcm7	Mcm7-208	0.009408297131967547E0	0.2534654049209132E0	5.34992028857044E0	5.34992028857044E0	23.01555117151642E0	4.302036279061355E0	0.01491599564207118E0	0.4227857882899241E0
ENSMUSG00000029730	ENSMUST00000139983	Mcm7	Mcm7-204	0.04002717869803892E0	0.4998502980917922E0	0.5316900345648463E0	-1.8808	71.98861477101408E0	135.3958323291353E0	0.01491599564207118E0	0.4227857882899241E0
ENSMUSG00000029394	ENSMUST00000111474	Cdk2ap1	Cdk2ap1-204	0.02651651119464794E0	0.4178678071253901E0	0.6970860035312642E0	-1.43454	57.88023832531539E0	83.03170345137976E0	0.01486972330168395E0	0.4227857882899241E0
ENSMUSG00000029394	ENSMUST00000111473	Cdk2ap1	Cdk2ap1-203	0.03507372309139364E0	0.4720751816355629E0	0.6235812632363211E0	-1.60364	15.10130400151836E0	24.21705861260838E0	0.01486972330168395E0	0.4227857882899241E0
ENSMUSG00000021244	ENSMUST00000164558	Ylpm1	Ylpm1-203	0.005656844634910872E0	0.1982425105592139E0	2.066639884184209E0	2.066639884184209E0	205.6250168616056E0	99.49726531227503E0	0.01484258484859299E0	0.4227857882899241E0
ENSMUSG00000021244	ENSMUST00000167838	Ylpm1	Ylpm1-206	0.02799520683704435E0	0.4241593640459742E0	0.6430671607485272E0	-1.55505	9.170142134380399E0	14.26000687658563E0	0.01484258484859299E0	0.4227857882899241E0
ENSMUSG00000064289	ENSMUST00000141544	Tank	Tank-208	5.645844924669578E-6	0.003106776325249559E0	0.2764308695279137E0	-3.61754	993.1222134331538E0	3592.660310077524E0	0.01475308515446681E0	0.4227857882899241E0
ENSMUSG00000036553	ENSMUST00000129664	Sh3tc1	Sh3tc1-204	2.590736480613551E-4	0.03515062000261798E0	0.02366540978553341E0	-42.2558	2329.001015501897E0	98413.72013450654E0	0.01470930952146611E0	0.4227857882899241E0
ENSMUSG00000030247	ENSMUST00000032374	Kcnj8	Kcnj8-201	0.001891155520104857E0	0.1114144765751069E0	0.2462899346833762E0	-4.06026	48.07596339192361E0	195.200682698336E0	0.0146941107933896E0	0.4227857882899241E0
ENSMUSG00000014932	ENSMUST00000168707	Yes1	Yes1-202	9.049209061049497E-4	0.0738697077209773E0	12.26323420845461E0	12.26323420845461E0	51.17629446112278E0	4.173148256912555E0	0.01457367581152447E0	0.4227857882899241E0
ENSMUSG00000035203	ENSMUST00000045277	Epn1	Epn1-201	0.002879023260150065E0	0.1402263250042582E0	0.601348693891139E0	-1.66293	58.03851275350996E0	96.51390839142084E0	0.01449218941173408E0	0.4227857882899241E0
ENSMUSG00000079363	ENSMUST00000196204	Gbp4	Gbp4-202	0.01524604711582671E0	0.329468104988285E0	2.356860715359741E0	2.356860715359741E0	25.76887916536638E0	10.93356047620028E0	0.01420944106941113E0	0.4178007900751189E0
ENSMUSG00000027288	ENSMUST00000171215	Zfp106	Zfp106-211	1.171324894159918E-4	0.02260744458034175E0	2.018086167226155E0	2.018086167226155E0	965.7424366999562E0	478.5437075897321E0	0.01412391201044083E0	0.4168710365524387E0
ENSMUSG00000027288	ENSMUST00000141874	Zfp106	Zfp106-205	0.006941801389844298E0	0.2172639230285103E0	1.458154688093386E0	1.458154688093386E0	96.77112879384401E0	66.3654752023445E0	0.01412391201044083E0	0.4168710365524387E0
ENSMUSG00000037916	ENSMUST00000133474	Ndufv1	Ndufv1-205	8.159003738534358E-5	0.01779423755017561E0	0.04610964357210164E0	-21.6874	17.05920978036005E0	369.9705410579583E0	0.01404268972623458E0	0.4160617611224982E0
ENSMUSG00000037916	ENSMUST00000128787	Ndufv1	Ndufv1-202	0.03047100269095269E0	0.4424972959045835E0	0.05056760494849547E0	-19.7755	2.53706743918589E0	50.17179361707885E0	0.01404268972623458E0	0.4160617611224982E0
ENSMUSG00000030990	ENSMUST00000120119	Pgap2	Pgap2-203	9.270105035096475E-4	0.07445736848531061E0	0.5930276181550584E0	-1.68626	35.65700213149523E0	60.12705148948396E0	0.01395947558305908E0	0.4151870180145996E0
ENSMUSG00000024309	ENSMUST00000173678	Pfdn6	Pfdn6-203	2.595897003634549E-4	0.03515062000261798E0	0.4073356614300397E0	-2.45498	470488.572547789E0	1155038.99387556E0	0.01367831466460473E0	0.4083953949860556E0
ENSMUSG00000085156	ENSMUST00000245397	Snhg15	Snhg15-208	0.001453677559703269E0	0.0959093436903205E0	0.003173218542022952E0	-315.137	18.40226056495158E0	5799.241470844296E0	0.01331633114689695E0	0.3991286386005974E0
ENSMUSG00000067369	ENSMUST00000113252	Trmt2b	Trmt2b-203	0.001619204349485164E0	0.1024707242950334E0	2.763018976389712E0	2.763018976389712E0	117.7033189674969E0	42.59953332687333E0	0.01331191780331547E0	0.3991286386005974E0
ENSMUSG00000020432	ENSMUST00000109988	Tcn2	Tcn2-202	5.843804917386992E-5	0.0137398478707618E0	0.4225539671950708E0	-2.36656	142.5310321074229E0	337.3084698590083E0	0.01324530272635102E0	0.3991286386005974E0
ENSMUSG00000061119	ENSMUST00000207594	Prcp	Prcp-202	0.0196897591348085E0	0.369011768480835E0	1.696170859152643E0	1.696170859152643E0	284.5313743044762E0	167.7492410443956E0	0.01305586891708489E0	0.3959256248463428E0
ENSMUSG00000079418	ENSMUST00000239541	Atg4a	Atg4a-204	0.005402999587023547E0	0.1932749354345643E0	0.3402631041556515E0	-2.9389	4.992748938250791E0	14.67320105316763E0	0.01304823077850851E0	0.3959256248463428E0
ENSMUSG00000020935	ENSMUST00000155490	Dcakd	Dcakd-205	6.316940416343394E-4	0.05855735841859828E0	0.3753926931934737E0	-2.66388	33.5821909391717E0	89.45882950860677E0	0.01295894331184385E0	0.3959256248463428E0
ENSMUSG00000026869	ENSMUST00000135575	Psmd5	Psmd5-202	6.13727641463357E-4	0.05791737251707414E0	3.217048828736409E0	3.217048828736409E0	272.6524145240097E0	84.75233950089034E0	0.01286345639871231E0	0.3947345568700092E0
ENSMUSG00000049657	ENSMUST00000180217	Zbtb5	Zbtb5-204	0.001124612785539743E0	0.08309899478650223E0	2.592721078678177E0	2.592721078678177E0	31.06748356621972E0	11.98257838905624E0	0.01270856561525931E0	0.3915352107681284E0
ENSMUSG00000024959	ENSMUST00000237244	Bad	Bad-207	0.007425793327131025E0	0.2233177823483601E0	0.5163554748306971E0	-1.93665	28.87718113340797E0	55.92500233076107E0	0.01269444107999362E0	0.3915352107681284E0
ENSMUSG00000024959	ENSMUST00000235240	Bad	Bad-206	0.02207468875271862E0	0.3902376453940954E0	2.043420181484477E0	2.043420181484477E0	69.76396234124516E0	34.14078170186416E0	0.01269444107999362E0	0.3915352107681284E0
ENSMUSG00000020888	ENSMUST00000102575	Dvl2	Dvl2-202	0.002853045831872349E0	0.1399588686343591E0	0.6407064515704716E0	-1.56078	71.83811867653878E0	112.1232953101258E0	0.01269135894713867E0	0.3915352107681284E0
ENSMUSG00000020888	ENSMUST00000190940	Dvl2	Dvl2-207	0.002853045831872713E0	0.1399588686343591E0	0.6407064515704716E0	-1.56078	71.83811867653878E0	112.1232953101258E0	0.01269135894713867E0	0.3915352107681284E0
ENSMUSG00000022674	ENSMUST00000118236	Ube2v2	Ube2v2-204	5.693437561218657E-4	0.0564173853049035E0	6.360007203197905E0	6.360007203197905E0	1748.698457675868E0	274.9522762799069E0	0.01256139415063243E0	0.3915352107681284E0
ENSMUSG00000048271	ENSMUST00000114884	Rbm33	Rbm33-204	0.006314456517639342E0	0.2091047233235676E0	1.348819808009903E0	1.348819808009903E0	3486.202839530461E0	2584.632001122617E0	0.01254509187100516E0	0.3915352107681284E0
ENSMUSG00000062995	ENSMUST00000156695	Ica1	Ica1-212	0.001205944395077662E0	0.08599534162806538E0	0.3104140644346467E0	-3.2215	25.09272057068283E0	80.83628754510171E0	0.0125278579283204E0	0.3915352107681284E0
ENSMUSG00000036916	ENSMUST00000088898	Zfp280c	Zfp280c-203	0.01528268996031722E0	0.329654887776217E0	2.697237110677204E0	2.697237110677204E0	125.3133584681402E0	46.45989704504598E0	0.01239981721714035E0	0.3913787205720259E0
ENSMUSG00000036916	ENSMUST00000072292	Zfp280c	Zfp280c-201	0.04762997683288726E0	0.5337034526117824E0	0.5258753406657661E0	-1.90159	127.8911152003625E0	243.1966386528991E0	0.01239981721714035E0	0.3913787205720259E0
ENSMUSG00000027706	ENSMUST00000191730	Sec62	Sec62-202	0.001885621961809954E0	0.1113421022792029E0	1.706043629918981E0	1.706043629918981E0	46.66937326269453E0	27.35532224630788E0	0.01238336175537726E0	0.3913787205720259E0
ENSMUSG00000074282	ENSMUST00000108436	Zfp94	Zfp94-202	0.003862140979990732E0	0.1629470671541604E0	2.779531506463083E0	2.779531506463083E0	18.79193822817743E0	6.760829364402465E0	0.01238137048082522E0	0.3913787205720259E0
ENSMUSG00000023015	ENSMUST00000165745	Racgap1	Racgap1-205	1.933042040115034E-5	0.00746183078858136E0	2.913360672278625E0	2.913360672278625E0	57.21135501824415E0	19.63758059982922E0	0.01236950746398771E0	0.3913787205720259E0
ENSMUSG00000038534	ENSMUST00000168565	Osbpl7	Osbpl7-206	0.006648769620202404E0	0.2146780632800185E0	0.4178578808866026E0	-2.39316	39.93740168110673E0	95.57651897427024E0	0.01232559482156107E0	0.3913787205720259E0
ENSMUSG00000025423	ENSMUST00000235135	Pias2	Pias2-204	0.003909069811946862E0	0.1635926740232714E0	3.767494813773018E0	3.767494813773018E0	146.6721068355294E0	38.93093795360591E0	0.01205742443270387E0	0.3885002630754127E0
ENSMUSG00000022394	ENSMUST00000172568	L3mbtl2	L3mbtl2-202	0.002994801767601493E0	0.1425918167129564E0	0.2883916841311821E0	-3.46751	16.16894165835834E0	56.0659080967241E0	0.01199381062946114E0	0.3880675213289666E0
ENSMUSG00000027108	ENSMUST00000100015	Ola1	Ola1-202	1.844752680266292E-4	0.02936444248220998E0	4.425454437762714E0	4.425454437762714E0	26457.87621483826E0	5978.56707981701E0	0.01192421536604662E0	0.3874367959060441E0
ENSMUSG00000024773	ENSMUST00000145600	Atg2a	Atg2a-204	0.003509434253741709E0	0.1535778309721181E0	1.856482719724458E0	1.856482719724458E0	245.5695034905546E0	132.2767515589924E0	0.01159324255694696E0	0.3798609206583141E0
ENSMUSG00000049922	ENSMUST00000125276	Slc35c1	Slc35c1-202	1.566224307221771E-4	0.02630341510238745E0	2.08164930105841E0	2.08164930105841E0	553.8444180445501E0	266.0603867149712E0	0.01158579426293624E0	0.3798609206583141E0
ENSMUSG00000073771	ENSMUST00000097915	Btbd19	Btbd19-201	0.002964317665544754E0	0.1414611052473328E0	2.681717283465847E0	2.681717283465847E0	53.62146715384318E0	19.9951976610088E0	0.01148298407144352E0	0.3794782727541571E0
ENSMUSG00000017221	ENSMUST00000142790	Psmd3	Psmd3-203	0.006794944467627465E0	0.2166925385527116E0	0.7291768206392677E0	-1.37141	36.25169553357951E0	49.71591870103293E0	0.01129659819085023E0	0.374921003475729E0
ENSMUSG00000101970	ENSMUST00000190028	Chaserr	Chaserr-208	8.957001912450601E-5	0.01883373499688698E0	2.868923731923059E0	2.868923731923059E0	963199.2999599427E0	335735.4150764766E0	0.01111710931054539E0	0.3705543374933082E0
ENSMUSG00000084957	ENSMUST00000236370	Bbip1	Bbip1-206	2.053818342650496E-4	0.0303530878834113E0	3.134362131098487E0	3.134362131098487E0	829.116527618092E0	264.5248037524991E0	0.01111693103230862E0	0.3705543374933082E0
ENSMUSG00000032586	ENSMUST00000194538	Traip	Traip-206	0.008401365704860922E0	0.2387741991481517E0	1.589803620014493E0	1.589803620014493E0	2.214695616627637E0	1.393062381256527E0	0.01109074925669598E0	0.3705543374933082E0
ENSMUSG00000028138	ENSMUST00000198126	Adh5	Adh5-207	3.628873224569129E-4	0.04448035460048881E0	0.4519358329722706E0	-2.2127	82.02886345675208E0	181.5055533819225E0	0.01096732730088557E0	0.3703508385054503E0
ENSMUSG00000039176	ENSMUST00000154403	Polg	Polg-214	1.547210958504114E-4	0.02615393269267445E0	2.118571918268835E0	2.118571918268835E0	3603.951482584417E0	1701.12303080527E0	0.01079600107101476E0	0.3661643696585841E0
ENSMUSG00000039176	ENSMUST00000149444	Polg	Polg-213	0.04250875596483496E0	0.5120709269297801E0	2.346119632688461E0	2.346119632688461E0	302.3230608535771E0	128.8608886952366E0	0.01079600107101476E0	0.3661643696585841E0
ENSMUSG00000034485	ENSMUST00000217656	Uaca	Uaca-205	0.001177329499611886E0	0.08564623190117107E0	0.2206439914923946E0	-4.53219	23.23169423524558E0	105.290400514017E0	0.01075221893935979E0	0.3661643696585841E0
ENSMUSG00000059119	ENSMUST00000072727	Nap1l4	Nap1l4-201	0.02354211515336651E0	0.398214338921856E0	0.7162818875577505E0	-1.3961	297.1290318509484E0	414.8213671352848E0	0.01071821943748986E0	0.3661643696585841E0
ENSMUSG00000059119	ENSMUST00000209098	Nap1l4	Nap1l4-209	0.03557218612709608E0	0.4749630613345822E0	1.523054916184557E0	1.523054916184557E0	266.4388062310609E0	174.9370974084923E0	0.01071821943748986E0	0.3661643696585841E0
ENSMUSG00000074994	ENSMUST00000238887	Qser1	Qser1-203	5.607557311467435E-4	0.05578009797941626E0	0.6070629892088978E0	-1.64728	176.7999691463574E0	291.2382607557029E0	0.01065025685493578E0	0.3660374944854151E0
ENSMUSG00000062627	ENSMUST00000124820	Mysm1	Mysm1-202	2.39213702832185E-4	0.03408173771923658E0	0.3424099691610618E0	-2.92048	5.568253399232905E0	16.2619488354141E0	0.01059263378672782E0	0.3656823083605635E0
ENSMUSG00000073468	ENSMUST00000154553	Sft2d1	Sft2d1-209	7.032770125917104E-4	0.06293720891577649E0	0.01919225219830972E0	-52.1044	23.65254248173142E0	1232.400566506443E0	0.01051072156719639E0	0.3648018638936886E0
ENSMUSG00000037017	ENSMUST00000062350	Zscan21	Zscan21-201	4.682935135792037E-4	0.05122857889296103E0	1.955310394116113E0	1.955310394116113E0	325.7227101487598E0	166.5836335391655E0	0.01044360932029938E0	0.3648018638936886E0
ENSMUSG00000040158	ENSMUST00000108477	Tax1bp3	Tax1bp3-202	0.003076780925206954E0	0.1446814273975045E0	1.719906635436658E0	1.719906635436658E0	1918.651139851101E0	1115.555403019876E0	0.0103996118653412E0	0.3648018638936886E0
ENSMUSG00000040158	ENSMUST00000040687	Tax1bp3	Tax1bp3-201	0.04465213708020108E0	0.5218428474040852E0	1.338179833811863E0	1.338179833811863E0	719.5834891284239E0	537.7330243265283E0	0.0103996118653412E0	0.3648018638936886E0
ENSMUSG00000036932	ENSMUST00000156795	Aifm1	Aifm1-205	3.414959830824197E-4	0.04266720101671798E0	2.422767326762899E0	2.422767326762899E0	23625.84090278687E0	9751.592999379664E0	0.01022758853188693E0	0.3611412882058523E0
ENSMUSG00000036550	ENSMUST00000213006	Cnot1	Cnot1-216	2.624491667023639E-4	0.03531569328034766E0	1.398686279640419E0	1.398686279640419E0	1918.906305587677E0	1371.934745853802E0	0.0100228152594876E0	0.3555340844110899E0
ENSMUSG00000036550	ENSMUST00000098473	Cnot1	Cnot1-202	0.00983376013160231E0	0.2603897060170157E0	1.279678971033345E0	1.279678971033345E0	2888.398489729081E0	2257.127416414986E0	0.0100228152594876E0	0.3555340844110899E0
ENSMUSG00000019970	ENSMUST00000164659	Sgk1	Sgk1-213	5.737305162732629E-4	0.05654933006288534E0	0.07074770391993244E0	-14.1347	1.038239722480512E0	14.67524265742281E0	0.01001175567558203E0	0.3555340844110899E0
ENSMUSG00000047098	ENSMUST00000140178	Rnf31	Rnf31-205	4.84416316959107E-4	0.05177049258476605E0	14.27019150842852E0	14.27019150842852E0	23.66028603913294E0	1.658021619763005E0	0.009927376635169167E0	0.3554092755544591E0
ENSMUSG00000032059	ENSMUST00000175728	Alg9	Alg9-208	3.964360220051356E-4	0.04713410939861268E0	4.225000800085428E-5	-23668.6	1191.264181554317E0	2.819559659089841E7	0.009884392780321525E0	0.3554092755544591E0
ENSMUSG00000025227	ENSMUST00000086969	Mfsd13a	Mfsd13a-201	4.133108692372018E-4	0.04815071626613401E0	2.698802738880122E0	2.698802738880122E0	107.5631437536022E0	39.85587468250307E0	0.009878748754454922E0	0.3554092755544591E0
ENSMUSG00000034994	ENSMUST00000219943	Eef2	Eef2-203	0.004221502412247473E0	0.1703287314944718E0	0.6488629444340024E0	-1.54116	30.60634409388967E0	47.16919706454701E0	0.00975059120670983E0	0.3539968159694231E0
ENSMUSG00000028745	ENSMUST00000102507	Capzb	Capzb-203	9.971833861611359E-5	0.01999236737696547E0	0.4428012413893626E0	-2.25835	623.1237557269856E0	1407.231275530825E0	0.009633951005314332E0	0.3514119958683761E0
ENSMUSG00000029817	ENSMUST00000204189	Tra2a	Tra2a-204	0.008016018842353227E0	0.232290491033725E0	0.5957721937438515E0	-1.67849	194.4419899618448E0	326.3696963431024E0	0.009598719972745001E0	0.3514119958683761E0
ENSMUSG00000029817	ENSMUST00000203820	Tra2a	Tra2a-202	0.02084342907929943E0	0.3799076793918013E0	0.6834469054187338E0	-1.46317	170.8836414682243E0	250.0320655684693E0	0.009598719972745001E0	0.3514119958683761E0
ENSMUSG00000051166	ENSMUST00000222717	Eml5	Eml5-209	4.897321154466777E-4	0.05203665870806283E0	2.358425874964469E0	2.358425874964469E0	118.5536255941402E0	50.26811605682806E0	0.009559582714973862E0	0.3514119958683761E0
ENSMUSG00000029569	ENSMUST00000149123	Tmem168	Tmem168-206	0.001075348517916929E0	0.08132087344703375E0	0.08533289464840066E0	-11.7188	33.66091021631541E0	394.4658194827368E0	0.009553294015193685E0	0.3514119958683761E0
ENSMUSG00000041025	ENSMUST00000040023	Iffo2	Iffo2-201	3.132903848962995E-4	0.04032766133477508E0	2.745460863833836E0	2.745460863833836E0	504.3653176407512E0	183.7087988704533E0	0.009458811331424443E0	0.3514119958683761E0
ENSMUSG00000026103	ENSMUST00000114509	Gls	Gls-201	1.92727920461704E-4	0.02939716137324333E0	0.4892111231064115E0	-2.04411	79.28770221376612E0	162.0725663601065E0	0.00945433937563354E0	0.3514119958683761E0
ENSMUSG00000040479	ENSMUST00000134103	Dgkz	Dgkz-209	8.894937946503574E-7	8.848068465785459E-4	0.3807129373218724E0	-2.62665	2.268993636997777E0	5.959854301140979E0	0.009428665130053825E0	0.3514119958683761E0
ENSMUSG00000029594	ENSMUST00000200841	Rbm19	Rbm19-202	3.729553805546448E-4	0.04536621574963458E0	6402.240952107025E0	6402.240952107025E0	447570.2154190367E0	69.90836783044506E0	0.009331310045235965E0	0.3514119958683761E0
ENSMUSG00000046062	ENSMUST00000122956	Ppp1r15b	Ppp1r15b-202	3.572028120209414E-4	0.04399207774903622E0	0.4774474890169988E0	-2.09447	388.5545731170473E0	813.8163506043979E0	0.009242503951086542E0	0.3503543286948639E0
ENSMUSG00000041702	ENSMUST00000045652	Btbd7	Btbd7-201	0.004343828927338369E0	0.172553487404163E0	1.540042626773325E0	1.540042626773325E0	15.66903517344974E0	10.17441653954688E0	0.00924124823038562E0	0.3503543286948639E0
ENSMUSG00000046691	ENSMUST00000175940	Chtf8	Chtf8-201	0.02092681033593087E0	0.3808797295694441E0	0.6061636014256209E0	-1.64972	573.4499979760822E0	946.0317258037262E0	0.009227285512159539E0	0.3503543286948639E0
ENSMUSG00000072676	ENSMUST00000100813	Tmem254	Tmem254-202	1.971206726614667E-4	0.02964030207583438E0	0.3825513057361939E0	-2.61403	97.70083585689122E0	255.3927653412987E0	0.009214582827120883E0	0.3503543286948639E0
ENSMUSG00000002984	ENSMUST00000032555	Tomm40	Tomm40-201	0.0224610822037436E0	0.3922538158617751E0	0.6838815775415461E0	-1.46224	99.32149176700278E0	145.2320036519319E0	0.008975197385165347E0	0.3470260068974181E0
ENSMUSG00000032293	ENSMUST00000213482	Ireb2	Ireb2-202	0.001500212034333528E0	0.09724306727811537E0	0.8135382901182713E0	-1.2292	52.43822141168494E0	64.45698014295249E0	0.008888665715100824E0	0.3454072963561541E0
ENSMUSG00000002274	ENSMUST00000002344	Metrn	Metrn-201	3.305026891170621E-5	0.0100562247630995E0	0.1221705882447614E0	-8.18528	23.02132804646271E0	188.4359269871147E0	0.008841062781783647E0	0.3452926186441058E0
ENSMUSG00000031065	ENSMUST00000115364	Cdk16	Cdk16-202	3.13415300943038E-4	0.04032766133477508E0	1.594158753152914E0	1.594158753152914E0	259.5936785904826E0	162.8405440029485E0	0.008811742847826745E0	0.3452926186441058E0
ENSMUSG00000030120	ENSMUST00000032214	Mlf2	Mlf2-201	0.004533529781429553E0	0.174541772189982E0	1.730336734826763E0	1.730336734826763E0	205.4437906763781E0	118.7305259961129E0	0.008748753712336082E0	0.3451740431504843E0
ENSMUSG00000030120	ENSMUST00000203060	Mlf2	Mlf2-204	0.04014421249666677E0	0.5004799322038579E0	0.7262506538662902E0	-1.37694	19.37184225417778E0	26.67376910581663E0	0.008748753712336082E0	0.3451740431504843E0
ENSMUSG00000024667	ENSMUST00000236561	Tmem216	Tmem216-207	0.007683930350445121E0	0.2269029167100863E0	4.567096583619521E0	4.567096583619521E0	69.42590763208864E0	15.20132240712701E0	0.008602904136988117E0	0.3411602958529698E0
ENSMUSG00000024667	ENSMUST00000025569	Tmem216	Tmem216-201	0.02600256747249124E0	0.4151411705327011E0	0.003494842074920847E0	-286.136	11.37731834279111E0	3255.4599317764E0	0.008602904136988117E0	0.3411602958529698E0
ENSMUSG00000019822	ENSMUST00000122997	Smpd2	Smpd2-202	1.932032987125723E-4	0.02939716137324333E0	0.3001805916763375E0	-3.33133	279.0453386040947E0	929.5915403650368E0	0.008403069701260476E0	0.3349532886590065E0
ENSMUSG00000039199	ENSMUST00000044286	Zdhhc1	Zdhhc1-201	1.361084325154329E-4	0.0247704762881354E0	0.1214533371795022E0	-8.23361	60.49224695312853E0	498.0698625326689E0	0.008389242260981061E0	0.3349532886590065E0
ENSMUSG00000072704	ENSMUST00000186945	Smim10l1	Smim10l1-202	0.001353504632817804E0	0.09235883935556927E0	2.432488074040348E0	2.432488074040348E0	16.02333903132399E0	6.587222030942712E0	0.008274856221070732E0	0.3332784539455206E0
ENSMUSG00000004980	ENSMUST00000203655	Hnrnpa2b1	Hnrnpa2b1-206	7.361490335629172E-6	0.00340248937985868E0	1.286233752358258E0	1.286233752358258E0	735.3999343029083E0	571.7467240729627E0	0.007817054947302504E0	0.3164884078926192E0
ENSMUSG00000004980	ENSMUST00000203954	Hnrnpa2b1	Hnrnpa2b1-207	0.01865296974897156E0	0.3596083415523424E0	0.008764633863332432E0	-114.095	2.020102787134391E0	230.4834199162223E0	0.007817054947302504E0	0.3164884078926192E0
ENSMUSG00000039218	ENSMUST00000190568	Srrm2	Srrm2-209	3.735955778071269E-5	0.01050250264002796E0	0.6144807817853533E0	-1.62739	164.2119271696895E0	267.2368803668314E0	0.007788961060395225E0	0.3164884078926192E0
ENSMUSG00000039218	ENSMUST00000186914	Srrm2	Srrm2-205	0.01614358098357301E0	0.3396945929593853E0	0.7705353936741546E0	-1.2978	791.7772612695908E0	1027.56767277639E0	0.007788961060395225E0	0.3164884078926192E0
ENSMUSG00000022150	ENSMUST00000078019	Dab2	Dab2-201	2.411536945683136E-4	0.03408173771923658E0	0.0850907261545278E0	-11.7522	8.271211479636023E0	97.20461739408836E0	0.007762498090833258E0	0.3164884078926192E0
ENSMUSG00000025240	ENSMUST00000238984	Sacm1l	Sacm1l-205	0.01003801288850437E0	0.2619942538010691E0	0.7321876918208484E0	-1.36577	605.0583151368738E0	826.3705084036286E0	0.007732570724867704E0	0.3164884078926192E0
ENSMUSG00000005907	ENSMUST00000006061	Pex1	Pex1-201	8.222830109266615E-5	0.01779423755017561E0	7.239558782248685E0	7.239558782248685E0	130.3709556023633E0	18.00813551262701E0	0.007704230175316233E0	0.3164884078926192E0
ENSMUSG00000021996	ENSMUST00000177181	Esd	Esd-209	0.001295721671803549E0	0.08996756651544974E0	1.484348716434944E-4	-6736.96	0.7457277790690569E0	5023.939259098895E0	0.007544130211734817E0	0.3136492415448674E0
ENSMUSG00000021996	ENSMUST00000177283	Esd	Esd-210	0.009875399575888911E0	0.2608860666304544E0	6.725533755241362E-4	-1486.87	6.517345796662994E0	9690.451395896835E0	0.007544130211734817E0	0.3136492415448674E0
ENSMUSG00000026035	ENSMUST00000081677	Ppil3	Ppil3-201	0.001241241234566142E0	0.08747199468551534E0	0.3247217837389628E0	-3.07956	341.95652227234E0	1053.075399915984E0	0.00753473736546622E0	0.3136492415448674E0
ENSMUSG00000020308	ENSMUST00000239401	Tpgs1	Tpgs1-204	0.03700257256419341E0	0.4837145166030469E0	1.743851040349568E0	1.743851040349568E0	210.6594674678119E0	120.801297010772E0	0.007532928786357499E0	0.3136492415448674E0
ENSMUSG00000037174	ENSMUST00000108053	Elf2	Elf2-204	1.812386655576511E-4	0.02911413420694119E0	3.141913683957006E0	3.141913683957006E0	365.9134228368064E0	116.4619590618307E0	0.007355601669020756E0	0.3108244136969263E0
ENSMUSG00000026833	ENSMUST00000100244	Olfm1	Olfm1-202	0.03507414719362759E0	0.4720751816355629E0	0.3130983699607353E0	-3.19388	45.92646895443829E0	146.6838328164972E0	0.007117166389779818E0	0.3024013609459744E0
ENSMUSG00000028069	ENSMUST00000166021	Gpatch4	Gpatch4-202	2.459853436393626E-4	0.0345756464268741E0	4.668303339693026E0	4.668303339693026E0	351.1659150603911E0	75.22345689804354E0	0.006914876396925503E0	0.2954294982178172E0
ENSMUSG00000010609	ENSMUST00000111104	Psen2	Psen2-202	1.399590223361836E-4	0.02496386341159115E0	0.3048030774140106E0	-3.28081	4.886950904648884E0	16.03314161428558E0	0.006897522746595258E0	0.2954294982178172E0
ENSMUSG00000021972	ENSMUST00000067843	Hmbox1	Hmbox1-202	0.01049570638484875E0	0.2673254044961136E0	1.448822211122512E0	1.448822211122512E0	195.3568571813636E0	134.8383919583935E0	0.006875118193658059E0	0.2954294982178172E0
ENSMUSG00000021972	ENSMUST00000176128	Hmbox1	Hmbox1-205	0.04146661685173167E0	0.5076070368760097E0	0.7584436385936744E0	-1.31849	163.9417356071748E0	216.1554626671532E0	0.006875118193658059E0	0.2954294982178172E0
ENSMUSG00000003184	ENSMUST00000208767	Irf3	Irf3-209	5.186649602214507E-6	0.002951004290917005E0	0.1750079927293079E0	-5.71402	6.83603178008741E0	39.06125470886911E0	0.006834672182478629E0	0.2954294982178172E0
ENSMUSG00000078919	ENSMUST00000109193	Dpm1	Dpm1-202	3.440524298567536E-5	0.01022784826825887E0	1.751172870125306E0	1.751172870125306E0	889.0767416992882E0	507.7035836191718E0	0.006746957109862046E0	0.2947696007376452E0
ENSMUSG00000060475	ENSMUST00000160781	Wtap	Wtap-205	0.01007105002007788E0	0.2625681115617684E0	1.324876326826408E0	1.324876326826408E0	492.5186702771824E0	371.7469021859235E0	0.006708231853913256E0	0.2947429370813137E0
ENSMUSG00000055660	ENSMUST00000234593	Mettl4	Mettl4-202	4.86865661521498E-5	0.0119921967656481E0	0.5311249978531439E0	-1.8828	15.87095925721962E0	29.88177796445564E0	0.006606550965354402E0	0.2919340492290605E0
ENSMUSG00000041684	ENSMUST00000114709	Bivm	Bivm-202	0.0116382858951234E0	0.2826300357798839E0	0.6091181001433215E0	-1.64172	104.9301398667354E0	172.2656736715688E0	0.006576829462089108E0	0.2919340492290605E0
ENSMUSG00000042997	ENSMUST00000130348	Nhlrc3	Nhlrc3-203	9.248497319579103E-4	0.07445736848531061E0	0.5674512229049561E0	-1.76227	34.09803903228536E0	60.08981504652873E0	0.006477257365019846E0	0.2895296601369854E0
ENSMUSG00000051223	ENSMUST00000186949	Bzw1	Bzw1-202	1.580980598815016E-4	0.02637993627558243E0	5.573693387078953E-4	-1794.14	40.28485789657861E0	72276.77430187992E0	0.006403915681982278E0	0.287915581213773E0
ENSMUSG00000043614	ENSMUST00000067935	Vps37d	Vps37d-201	0.01465367191739023E0	0.3217214913408009E0	0.4678075987313016E0	-2.13763	41.88067775353825E0	89.52543282135439E0	0.006393268830456596E0	0.287915581213773E0
ENSMUSG00000061032	ENSMUST00000219374	Rrp1	Rrp1-206	7.114078848117274E-5	0.01628242665919089E0	2.123205563858381E0	2.123205563858381E0	505.516550547844E0	238.0911952911415E0	0.006325947152623968E0	0.2877561725367126E0
ENSMUSG00000017548	ENSMUST00000163272	Suz12	Suz12-206	0.006293863962207192E0	0.2086900046853392E0	0.6805001509962669E0	-1.46951	664.6295019962358E0	976.6779640286691E0	0.006312133351593202E0	0.2877561725367126E0
ENSMUSG00000025491	ENSMUST00000106042	Ifitm1	Ifitm1-203	0.001259800304686306E0	0.08833203837196535E0	3.326540199268216E0	3.326540199268216E0	11049.29723130997E0	3321.558306657658E0	0.006201318659321323E0	0.2854452213841178E0
ENSMUSG00000043190	ENSMUST00000179078	Rfesd	Rfesd-203	0.001020395451693297E0	0.07877757482729478E0	0.4226518384525388E0	-2.36601	54.07590212294878E0	127.9443201310507E0	0.006133296772316813E0	0.2840046942534486E0
ENSMUSG00000032570	ENSMUST00000176656	Atp2c1	Atp2c1-211	5.776249712182779E-5	0.01370560975286084E0	0.358304065710099E0	-2.79093	4695.258442234388E0	13104.11712166639E0	0.006130796259789553E0	0.2840046942534486E0
ENSMUSG00000084796	ENSMUST00000243272	Mir142hg	Mir142hg-203	4.755233139772981E-4	0.05124358112247859E0	14.76779312492912E0	14.76779312492912E0	420.3821287508956E0	28.46614420954068E0	0.006129043819304197E0	0.2840046942534486E0
ENSMUSG00000028999	ENSMUST00000115113	Rint1	Rint1-203	8.024810622266807E-5	0.01773894676270824E0	0.3468335786956688E0	-2.88323	93.34610111608026E0	269.1380156071548E0	0.006030756115177459E0	0.2840046942534486E0
ENSMUSG00000041343	ENSMUST00000118157	Ankrd42	Ankrd42-202	0.01009508577482082E0	0.2626651945615602E0	2.537618938949027E0	2.537618938949027E0	137.4321008051746E0	54.15789529932067E0	0.005910634431675379E0	0.2804106506757406E0
ENSMUSG00000059248	ENSMUST00000106349	Septin9	Septin9-204	5.045119835505047E-4	0.05282669405087734E0	2.610773267815634E0	2.610773267815634E0	377.7478993851681E0	144.6881290083148E0	0.005863598179431148E0	0.2798963254416115E0
ENSMUSG00000059248	ENSMUST00000100193	Septin9	Septin9-203	0.02297869425419777E0	0.3946680369508297E0	1.805746569807026E0	1.805746569807026E0	293.5562420178741E0	162.5677971240701E0	0.005863598179431148E0	0.2798963254416115E0
ENSMUSG00000055917	ENSMUST00000221604	Zfp277	Zfp277-203	0.002593916594290049E0	0.1340525452630089E0	0.6166049882274631E0	-1.62178	21.84464002535856E0	35.42728398638928E0	0.005833746201429996E0	0.2798963254416115E0
ENSMUSG00000059834	ENSMUST00000146125	Sclt1	Sclt1-204	1.268412867446757E-4	0.02357266930719659E0	2.141296591464968E0	2.141296591464968E0	3835.549655139644E0	1791.227647037701E0	0.005767248612595303E0	0.2787383345074967E0
ENSMUSG00000028063	ENSMUST00000036252	Lmna	Lmna-202	1.481640600677781E-5	0.006180592073440235E0	5.339207552723245E0	5.339207552723245E0	5.226001520203909E0	0.9787972219844505E0	0.005698984480775214E0	0.2771713647159417E0
ENSMUSG00000028102	ENSMUST00000048766	Pex11b	Pex11b-201	2.304850830281167E-4	0.03348418463781572E0	0.2465702546333347E0	-4.05564	71462.79683859932E0	289827.3230275441E0	0.005654776481249071E0	0.2767619400601207E0
ENSMUSG00000037443	ENSMUST00000121566	Cep85	Cep85-202	0.003387031685508498E0	0.1500923954794871E0	0.3819792640092877E0	-2.61794	14.74896583490317E0	38.61195416760779E0	0.005623399164837697E0	0.2767619400601207E0
ENSMUSG00000042289	ENSMUST00000106271	Hsd3b7	Hsd3b7-202	1.884615966562924E-4	0.02939716137324333E0	4.679924797831971E0	4.679924797831971E0	177.8934349351592E0	38.01202853036665E0	0.005574738068664323E0	0.2763426249037257E0
ENSMUSG00000023923	ENSMUST00000224977	Tbc1d5	Tbc1d5-207	3.228374512916591E-4	0.04113076356037527E0	0.4042853442013415E0	-2.4735	36.58940674693237E0	90.50391579050209E0	0.005568921178855402E0	0.2763426249037257E0
ENSMUSG00000029718	ENSMUST00000054564	Pcolce	Pcolce-202	3.720187158516663E-5	0.01050250264002796E0	0.06105467278646949E0	-16.3788	22.07122768210536E0	361.4994016804661E0	0.005556727584693976E0	0.2763426249037257E0
ENSMUSG00000034194	ENSMUST00000121142	R3hcc1	R3hcc1-202	0.001119469877523602E0	0.08309899478650223E0	0.5734547342614817E0	-1.74382	115.2561718884476E0	200.9856489141714E0	0.005534169628931814E0	0.2763426249037257E0
ENSMUSG00000001289	ENSMUST00000165717	Pfdn5	Pfdn5-204	0.001294263633743754E0	0.08996756651544974E0	0.4763559122683415E0	-2.09927	345.5157207144466E0	725.331022069503E0	0.005477064219652329E0	0.2763426249037257E0
ENSMUSG00000001289	ENSMUST00000168805	Pfdn5	Pfdn5-206	0.02647791424557032E0	0.4178678071253901E0	0.6419236168191225E0	-1.55782	744.024225763791E0	1159.054140195994E0	0.005477064219652329E0	0.2763426249037257E0
ENSMUSG00000052253	ENSMUST00000226884	Zfp622	Zfp622-202	5.298250610443251E-4	0.05461826928618986E0	1.848164552743228E0	1.848164552743228E0	149.1432481525784E0	80.69803521077452E0	0.005472283728246075E0	0.2763426249037257E0
ENSMUSG00000032997	ENSMUST00000094818	Chpf	Chpf-202	4.433037556307957E-4	0.04941881479258305E0	0.3584944298344439E0	-2.78944	18.39219783324866E0	51.30399889823211E0	0.005465148326395323E0	0.2763426249037257E0
ENSMUSG00000035206	ENSMUST00000218789	Sppl2b	Sppl2b-205	0.002141324280961372E0	0.1203703486879219E0	0.5401509100413482E0	-1.85133	176.7794139970754E0	327.277823124547E0	0.00546262179900798E0	0.2763426249037257E0
ENSMUSG00000056832	ENSMUST00000159145	Ttc26	Ttc26-201	2.757548625494381E-4	0.03638697964344959E0	0.07882880512909234E0	-12.6857	6.944623744083046E0	88.09753912558142E0	0.005436064766304407E0	0.2763426249037257E0
ENSMUSG00000026761	ENSMUST00000154784	Orc4	Orc4-212	1.030773027087479E-4	0.02035029221340724E0	1.662864791049395E0	1.662864791049395E0	21253.23328109866E0	12781.09524929339E0	0.005387496158585209E0	0.2763426249037257E0
ENSMUSG00000014606	ENSMUST00000134804	Slc25a11	Slc25a11-202	0.002799935943684707E0	0.1397968017596865E0	1.31897900440015E0	1.31897900440015E0	89.56829503305084E0	67.90729400107853E0	0.00526076675081551E0	0.2763426249037257E0
ENSMUSG00000001627	ENSMUST00000171530	Ifrd1	Ifrd1-209	3.129502840753094E-5	0.009870528289072837E0	12.40184419843227E0	12.40184419843227E0	265.4090634281974E0	21.40077388343164E0	0.005242097722378903E0	0.2763426249037257E0
ENSMUSG00000017421	ENSMUST00000165565	Zfp207	Zfp207-206	0.002098131534699836E0	0.1197796984011342E0	1.644365826994156E0	1.644365826994156E0	212.3524908209027E0	129.139445331989E0	0.005235587071724387E0	0.2763426249037257E0
ENSMUSG00000039233	ENSMUST00000162326	Tbce	Tbce-212	9.979390755024943E-6	0.004374525137240849E0	1.84636342962253E0	1.84636342962253E0	397.3156606585076E0	215.1882204142955E0	0.005225236356026317E0	0.2763426249037257E0
ENSMUSG00000021578	ENSMUST00000159931	Ccdc127	Ccdc127-202	5.762753143232674E-5	0.01370560975286084E0	1.23761050460575E-6	-808009	19.04454446397722E0	1.538815676911534E7	0.005219148771094876E0	0.2763426249037257E0
ENSMUSG00000010554	ENSMUST00000092912	Mettl16	Mettl16-202	1.492890812218613E-4	0.02556995700424503E0	0.5868109168660884E0	-1.70413	110.9617438033357E0	189.0928416872949E0	0.005153758594512191E0	0.2763426249037257E0
ENSMUSG00000052566	ENSMUST00000209764	Hook2	Hook2-203	7.634708469807915E-4	0.06670826525494666E0	1.842989837478745E0	1.842989837478745E0	235.5918165974518E0	127.8313161616492E0	0.005028949437962839E0	0.2763426249037257E0
ENSMUSG00000061589	ENSMUST00000149394	Dot1l	Dot1l-205	1.424224474892488E-4	0.02508845351432182E0	0.1122222228993503E0	-8.91089	1.385219789684484E0	12.34354260587814E0	0.004970206653594669E0	0.2763426249037257E0
ENSMUSG00000001249	ENSMUST00000168884	Hpn	Hpn-209	0.001157643393493264E0	0.08481623537086765E0	20.86946108629122E0	20.86946108629122E0	199.5582314221672E0	9.562212967408797E0	0.004756517887683971E0	0.2665373393149286E0
ENSMUSG00000066979	ENSMUST00000207736	Bub3	Bub3-204	2.806977727348448E-5	0.009428164280832848E0	1.996293045525176E0	1.996293045525176E0	122.1576978231569E0	61.19226738628458E0	0.004691070691431053E0	0.2647886836265426E0
ENSMUSG00000020300	ENSMUST00000155278	Cpeb4	Cpeb4-203	5.373838178953951E-4	0.05461826928618986E0	0.533951008368426E0	-1.87283	417.6876967317135E0	782.2584660117527E0	0.004616510535690356E0	0.26249614685657E0
ENSMUSG00000053198	ENSMUST00000238936	Prx	Prx-205	4.310297589720343E-4	0.04941881479258305E0	58.43277725464856E0	58.43277725464856E0	37.12748329652649E0	0.6353879627306753E0	0.004590119418760055E0	0.26249614685657E0
ENSMUSG00000053198	ENSMUST00000098644	Prx	Prx-202	4.31029758972038E-4	0.04941881479258305E0	58.43277725465388E0	58.43277725465388E0	37.12748329652655E0	0.6353879627306185E0	0.004590119418760055E0	0.26249614685657E0
ENSMUSG00000025878	ENSMUST00000099496	Uimc1	Uimc1-202	2.632846731954044E-5	0.008959646714279927E0	0.5422632317444323E0	-1.84412	275.5284364581478E0	508.1082771770959E0	0.004578466057209849E0	0.26249614685657E0
ENSMUSG00000059923	ENSMUST00000106499	Grb2	Grb2-204	2.646415020254959E-4	0.03531569328034766E0	0.1977468296632967E0	-5.05697	11.93983877351229E0	60.37941945184275E0	0.004537174413966414E0	0.26249614685657E0
ENSMUSG00000040584	ENSMUST00000126846	Abcb1a	Abcb1a-202	5.368361768596783E-4	0.05461826928618986E0	0.01249133122421026E0	-80.0555	4.39870370653432E0	352.1405066906646E0	0.004485217722605192E0	0.26249614685657E0
ENSMUSG00000025178	ENSMUST00000235988	Pi4k2a	Pi4k2a-203	1.318407570014299E-4	0.02418296098104951E0	2.275652384855578E0	2.275652384855578E0	85.10444032410638E0	37.39782090203002E0	0.004396807921564035E0	0.2595459210492724E0
ENSMUSG00000022091	ENSMUST00000227653	Sorbs3	Sorbs3-203	0.01981877760509072E0	0.3706240384674341E0	0.3556106428745471E0	-2.81206	70.42533211982982E0	198.0405635516217E0	0.004222367102113297E0	0.2511658830818625E0
ENSMUSG00000063663	ENSMUST00000041866	Brwd3	Brwd3-201	0.001361255428944885E0	0.09235883935556927E0	1.546005831741144E0	1.546005831741144E0	1.338482320227499E0	0.8657679633200814E0	0.004157068341869215E0	0.2491985231602685E0
ENSMUSG00000005881	ENSMUST00000088650	Ergic3	Ergic3-202	1.70960895373421E-5	0.006908690057879356E0	0.005375471980725837E0	-186.03	0.6698364400841967E0	124.6097910073657E0	0.004096942807811635E0	0.2475129588500576E0
ENSMUSG00000024130	ENSMUST00000117337	Abca3	Abca3-203	1.524121839490272E-4	0.02593313364127427E0	2.064929705309582E0	2.064929705309582E0	401.1041834863963E0	194.2459263649662E0	0.004017897411251731E0	0.2446488242614932E0
ENSMUSG00000024742	ENSMUST00000142241	Fen1	Fen1-203	0.001359489662685505E0	0.09235883935556927E0	0.4305428178450599E0	-2.32265	163.1914975523577E0	379.0366272259724E0	0.003993537929676287E0	0.2446488242614932E0
ENSMUSG00000040028	ENSMUST00000209010	Elavl1	Elavl1-204	0.001320457213598442E0	0.09082708754068218E0	1.342985301750648E0	1.342985301750648E0	1299.133647605071E0	967.3476291301067E0	0.003976405713419414E0	0.2446488242614932E0
ENSMUSG00000027215	ENSMUST00000116457	Cd82	Cd82-205	9.814035016041667E-4	0.07691526897572293E0	0.4241263274825399E0	-2.35779	192.1788249345258E0	453.1169429524208E0	0.003835232870319201E0	0.2391762563401482E0
ENSMUSG00000053931	ENSMUST00000197135	Cnn3	Cnn3-203	1.689537222739541E-4	0.02751952994415431E0	0.188307914002265E0	-5.31045	199.3638745566468E0	1058.712139704595E0	0.003816884199906868E0	0.2391762563401482E0
ENSMUSG00000029363	ENSMUST00000150962	Rfc5	Rfc5-206	0.006901084554612661E0	0.2172639230285103E0	0.6383113491354667E0	-1.56663	21.40547900834576E0	33.53454240996575E0	0.003669929404055139E0	0.2326193777176917E0
ENSMUSG00000061353	ENSMUST00000073043	Cxcl12	Cxcl12-201	0.007742084221891571E0	0.2277969558939496E0	2.34010125982908E0	2.34010125982908E0	217.4875224663042E0	92.93936386418997E0	0.003659035033826893E0	0.2326193777176917E0
ENSMUSG00000061353	ENSMUST00000112866	Cxcl12	Cxcl12-202	0.02569189784094978E0	0.4135437786548854E0	0.4633412676779038E0	-2.15824	55.65723792891478E0	120.1214780799656E0	0.003659035033826893E0	0.2326193777176917E0
ENSMUSG00000015790	ENSMUST00000183520	Surf1	Surf1-210	7.18026384473339E-6	0.00340248937985868E0	0.001932872147860562E0	-517.365	5.645547792623347E0	2920.807668977088E0	0.003615094380542933E0	0.2326193777176917E0
ENSMUSG00000034210	ENSMUST00000136593	Efcab14	Efcab14-206	0.001832460982048434E0	0.109960413871737E0	0.7732955728338372E0	-1.29317	12.20400257853055E0	15.78180841486972E0	0.003609113310536354E0	0.2326193777176917E0
[truncated: 150 more rows]

## Sheet: 6. F1 BALB MS-splicing
Gene ID	Transcript ID	Gene name	Transcript name	P-value (Lung Met vs Primary)	FDR step up (Lung Met vs Primary)	Ratio (Lung Met vs Primary)	Fold change (Lung Met vs Primary)	LSMean(Lung Met) (Lung Met vs Primary)	LSMean(Primary) (Lung Met vs Primary)	P-value (Alt-splicing Info (tissue))	FDR step up (Alt-splicing Info (tissue))
[truncated: 3,488 more rows]

[truncated: 5 more sheets: 7. F1 BL6 MS-splicing, 8. F1 BL10 MS-splicing, 9. F1 CAST MS-splicing, 10. F1 MOLF MS-splicing, 11. F1 SEAGN MS-splicing]
