# Supplementary material for: Genetic background and oncogenic driver determines the genomic evolution and transcriptomics of mammary tumor metastasis
Source: Commun Biol. 2025 Aug 14;8:1224. doi: 10.1038/s42003-025-08624-5 (PMC12354892; doi:10.1038/s42003-025-08624-5)
Supplement: Supplementary file 2 — Supplementary data 1–18 [file 42003_2025_8624_MOESM2_ESM.zip › Supplementary Data/Table_S15.xlsx]

## Sheet: Table S15 F1PyMT MSGE DAVID
Annotation Cluster 1	Enrichment Score: 4.346825002372354
Category	Term	Count	%	PValue	Genes	List Total	Pop Hits	Pop Total	Fold Enrichment	Bonferroni	Benjamini	FDR
GOTERM_CC_DIRECT	GO:0031012~extracellular matrix	10	16.9492	8.21741e-08	EGFLAM, VWF, BMPER, LUM, MGP, COL8A2, COL8A1, THBS2, ASPN, CTHRC1	59	289	21291	12.4867	1.10934e-05	1.10935e-05	1.0847e-05
UP_KW_CELLULAR_COMPONENT	KW-0272~Extracellular matrix	9	15.2542	9.05317e-07	EGFLAM, VWF, LUM, SPOCK2, SFTPD, COL8A2, COL8A1, ASPN, CTHRC1	55	257	18022	11.4749	1.99168e-05	1.9917e-05	1.9917e-05
GOTERM_CC_DIRECT	GO:0005576~extracellular region	18	30.5085	6.69858e-06	NAPSA, VWF, LUM, SFTPD, ISM1, THBS2, ASPN, AU021092, ISLR, EGFLAM, BC028528, FAP, BMPER, SPOCK2, MGP, COL8A2, COL8A1, CTHRC1	59	1882	21291	3.45141	0.000903903	0.000452154	0.000442106
UP_KW_CELLULAR_COMPONENT	KW-0964~Secreted	17	28.8136	3.8365e-05	NAPSA, VWF, LUM, SFTPD, ISM1, ASPN, AU021092, ISLR, EGFLAM, BC028528, FAP, BMPER, SPOCK2, MGP, COL8A2, COL8A1, CTHRC1	55	1766	18022	3.15427	0.00084369	0.000422015	0.000422015
GOTERM_CC_DIRECT	GO:0005615~extracellular space	12	20.339	0.0197787	ISLR, NAPSA, VWF, FAP, BMPER, LUM, MGP, SFTPD, COL8A2, COL8A1, ASPN, CTHRC1	59	2030	21291	2.13319	0.932585	0.333766	0.326349
UP_KW_DOMAIN	KW-0732~Signal	25	42.3729	0.0219481	RAMP2, CALCRL, ICAM2, THBS2, ISM1, PCDH17, ISLR, EGFLAM, BMPER, BC028528, SPOCK2, LAMP3, CYYR1, CTHRC1, NAPSA, VWF, LUM, SFTPD, F2R, ASPN, AU021092, MGP, COL8A2, COL8A1, ADGRL4	53	4748	14880	1.47828	0.28315	0.164611	0.142663
Annotation Cluster 2	Enrichment Score: 4.2870012155971935
Category	Term	Count	%	PValue	Genes	List Total	Pop Hits	Pop Total	Fold Enrichment	Bonferroni	Benjamini	FDR
UP_SEQ_FEATURE	CARBOHYD:N-linked (GlcNAc...) asparagine	26	44.0678	2.16032e-06	RAMP2, CALCRL, ICAM2, ADRB2, THBS2, ISLR, EGFLAM, BMPER, BC028528, CLEC7A, SPOCK2, LAMP3, CTHRC1, SLC34A2, NAPSA, VWF, SFTPD, F2R, EMP2, ASPN, ACER2, SCNN1G, GPRC5A, FAP, GPR182, ADGRL4	59	3728	22228	2.62752	0.000628455	0.000628652	0.000626491
UP_KW_PTM	KW-0325~Glycoprotein	28	47.4576	9.88371e-05	RAMP2, CALCRL, ICAM2, ADRB2, THBS2, ISLR, EGFLAM, BMPER, BC028528, CLEC7A, SPOCK2, LAMP3, CTHRC1, SLC34A2, NAPSA, VWF, LUM, SFTPD, F2R, EMP2, ASPN, AU021092, ACER2, SCNN1G, GPRC5A, FAP, GPR182, ADGRL4	46	4175	13050	1.90263	0.00177757	0.0018779	0.0018779
UP_KW_PTM	KW-1015~Disulfide bond	23	38.9831	0.000645	SLC34A2, RAMP2, NAPSA, CALCRL, VWF, LUM, SFTPD, F2R, ICAM2, ADRB2, ISM1, THBS2, ASPN, ISLR, EGFLAM, FAP, BMPER, CLEC7A, SPOCK2, LAMP3, MGP, GPR182, ADGRL4	46	3342	13050	1.95242	0.0115466	0.0061275	0.0061275
Annotation Cluster 3	Enrichment Score: 3.362644252846244
Category	Term	Count	%	PValue	Genes	List Total	Pop Hits	Pop Total	Fold Enrichment	Bonferroni	Benjamini	FDR
UP_KW_CELLULAR_COMPONENT	KW-0272~Extracellular matrix	9	15.2542	9.05317e-07	EGFLAM, VWF, LUM, SPOCK2, SFTPD, COL8A2, COL8A1, ASPN, CTHRC1	55	257	18022	11.4749	1.99168e-05	1.9917e-05	1.9917e-05
INTERPRO	IPR008160:Collagen triple helix repeat	4	6.77966	0.00111535	SFTPD, COL8A2, COL8A1, CTHRC1	56	77	20793	19.2885	0.173727	0.190724	0.190724
GOTERM_CC_DIRECT	GO:0005581~collagen trimer	4	6.77966	0.00140783	SFTPD, COL8A2, COL8A1, CTHRC1	59	81	21291	17.8205	0.173198	0.0475141	0.0464582
UP_KW_DOMAIN	KW-0176~Collagen	4	6.77966	0.00303743	SFTPD, COL8A2, COL8A1, CTHRC1	53	83	14880	13.5303	0.0446054	0.0455615	0.0394866
UP_KW_PTM	KW-0379~Hydroxylation	5	8.47458	0.00356052	EPAS1, SFTPD, COL8A2, COL8A1, ADRB2	46	183	13050	7.75125	0.0621861	0.02255	0.02255
Annotation Cluster 4	Enrichment Score: 3.067199255461236
Category	Term	Count	%	PValue	Genes	List Total	Pop Hits	Pop Total	Fold Enrichment	Bonferroni	Benjamini	FDR
GOTERM_BP_DIRECT	GO:0007155~cell adhesion	9	15.2542	0.000138293	CLDN5, VWF, FAP, COL8A2, ICAM2, COL8A1, EMP2, THBS2, PCDH17	52	619	20399	5.70371	0.0979053	0.0515143	0.0510303
UP_KW_BIOLOGICAL_PROCESS	KW-0130~Cell adhesion	7	11.8644	0.000561034	VWF, FAP, COL8A2, ICAM2, COL8A1, THBS2, PCDH17	26	472	10895	6.21455	0.0155905	0.0157089	0.0157089
GOTERM_MF_DIRECT	GO:0005178~integrin binding	4	6.77966	0.00810236	VWF, FAP, ICAM2, EMP2	50	158	18787	9.51241	0.768775	0.208346	0.203717
Annotation Cluster 5	Enrichment Score: 2.3322447304503506
Category	Term	Count	%	PValue	Genes	List Total	Pop Hits	Pop Total	Fold Enrichment	Bonferroni	Benjamini	FDR
UP_SEQ_FEATURE	DOMAIN:VWFC	3	5.08475	0.00315614	VWF, BMPER, THBS2	59	32	22228	35.3199	0.601437	0.265701	0.264788
SMART	SM00214:VWC	3	5.08475	0.00551641	VWF, BMPER, THBS2	33	37	10589	26.0172	0.233194	0.264788	0.264788
INTERPRO	IPR001007:von Willebrand factor, type C	3	5.08475	0.00578699	VWF, BMPER, THBS2	56	43	20793	25.9049	0.629332	0.494787	0.494787
Annotation Cluster 6	Enrichment Score: 1.6656337697160875
Category	Term	Count	%	PValue	Genes	List Total	Pop Hits	Pop Total	Fold Enrichment	Bonferroni	Benjamini	FDR
GOTERM_BP_DIRECT	GO:0010506~regulation of autophagy	4	6.77966	0.00071616	ACER2, DRAM1, LRRK2, LAMP3	52	70	20399	22.4165	0.413587	0.106708	0.105705
GOTERM_CC_DIRECT	GO:0005764~lysosome	5	8.47458	0.0427545	NAPSA, DRAM1, CALCRL, LRRK2, LAMP3	59	484	21291	3.72794	0.997257	0.577186	0.56436
UP_KW_CELLULAR_COMPONENT	KW-0458~Lysosome	3	5.08475	0.328932	DRAM1, LRRK2, LAMP3	55	392	18022	2.5077	0.999846	0.692163	0.692163
Annotation Cluster 7	Enrichment Score: 1.474130437173474
Category	Term	Count	%	PValue	Genes	List Total	Pop Hits	Pop Total	Fold Enrichment	Bonferroni	Benjamini	FDR
INTERPRO	IPR003591:Leucine-rich repeat, typical subtype	4	6.77966	0.0111599	ISLR, LUM, LRRK2, ASPN	56	175	20793	8.48694	0.853256	0.636113	0.636113
SMART	SM00369:LRR_TYP	4	6.77966	0.0154857	ISLR, LUM, LRRK2, ASPN	33	175	10589	7.33437	0.527221	0.371656	0.371656
UP_SEQ_FEATURE	REPEAT:LRR 11	3	5.08475	0.0207987	LUM, LRRK2, ASPN	59	85	22228	13.2969	0.997793	0.48493	0.483264
UP_SEQ_FEATURE	REPEAT:LRR 5	4	6.77966	0.0212414	ISLR, LUM, LRRK2, ASPN	59	226	22228	6.66807	0.998065	0.48493	0.483264
UP_SEQ_FEATURE	REPEAT:LRR 4	4	6.77966	0.0253551	ISLR, LUM, LRRK2, ASPN	59	242	22228	6.2272	0.999432	0.48493	0.483264
UP_SEQ_FEATURE	DOMAIN:LRRNT	3	5.08475	0.0265926	ISLR, LUM, ASPN	59	97	22228	11.6519	0.999608	0.48493	0.483264
UP_SEQ_FEATURE	REPEAT:LRR 3	4	6.77966	0.0295748	ISLR, LUM, LRRK2, ASPN	59	257	22228	5.86375	0.999839	0.48493	0.483264
INTERPRO	IPR001611:Leucine-rich repeat	4	6.77966	0.0314785	ISLR, LUM, LRRK2, ASPN	56	260	20793	5.71236	0.995786	1	1
UP_SEQ_FEATURE	REPEAT:LRR 10	3	5.08475	0.0324071	LUM, LRRK2, ASPN	59	108	22228	10.4652	0.999931	0.48493	0.483264
UP_SEQ_FEATURE	REPEAT:LRR 2	4	6.77966	0.0328916	ISLR, LUM, LRRK2, ASPN	59	268	22228	5.62307	0.999941	0.48493	0.483264
UP_SEQ_FEATURE	REPEAT:LRR 1	4	6.77966	0.0332024	ISLR, LUM, LRRK2, ASPN	59	269	22228	5.60217	0.999946	0.48493	0.483264
UP_SEQ_FEATURE	REPEAT:LRR 9	3	5.08475	0.047887	LUM, LRRK2, ASPN	59	134	22228	8.43461	0.999999	0.497683	0.495973
UP_SEQ_FEATURE	REPEAT:LRR 8	3	5.08475	0.0571319	LUM, LRRK2, ASPN	59	148	22228	7.63674	1	0.573289	0.571319
UP_SEQ_FEATURE	REPEAT:LRR 7	3	5.08475	0.0727842	LUM, LRRK2, ASPN	59	170	22228	6.64845	1	0.668909	0.666611
UP_KW_DOMAIN	KW-0433~Leucine-rich repeat	4	6.77966	0.08064	ISLR, LUM, LRRK2, ASPN	53	290	14880	3.87248	0.716675	0.263239	0.228141
UP_SEQ_FEATURE	REPEAT:LRR 6	3	5.08475	0.0952277	LUM, LRRK2, ASPN	59	199	22228	5.67958	1	0.79175	0.789029
Annotation Cluster 8	Enrichment Score: 1.298253009440342
Category	Term	Count	%	PValue	Genes	List Total	Pop Hits	Pop Total	Fold Enrichment	Bonferroni	Benjamini	FDR
GOTERM_MF_DIRECT	GO:0001605~adrenomedullin receptor activity	3	5.08475	3.98517e-05	RAMP2, CALCRL, GPR182	50	4	18787	281.805	0.00714778	0.00717331	0.0070139
UP_SEQ_FEATURE	TOPO_DOM:Extracellular	15	25.4237	0.00343304	SLC34A2, RAMP2, CALCRL, F2R, ICAM2, ADRB2, CLDN5, SCNN1G, GPRC5A, FAP, CLEC7A, GJA5, GPR182, CYYR1, ADGRL4	59	2443	22228	2.31322	0.63239	0.265701	0.264788
GOTERM_BP_DIRECT	GO:0007189~adenylate cyclase-activating G-protein coupled receptor signaling pathway	4	6.77966	0.00403448	RAMP2, CALCRL, ADRB2, ADGRL4	52	128	20399	12.259	0.950795	0.273244	0.270677
GOTERM_BP_DIRECT	GO:0007165~signal transduction	10	16.9492	0.00729658	CALCRL, GPRC5A, LRRK2, GPR182, RTKN2, F2R, PDE5A, GRAP, ADRB2, ADGRL4	52	1400	20399	2.80206	0.995729	0.388283	0.384634
UP_SEQ_FEATURE	TRANSMEM:Helical; Name=2	7	11.8644	0.012281	SCNN1G, CALCRL, GPRC5A, GPR182, F2R, ADRB2, ADGRL4	59	738	22228	3.57347	0.972564	0.48493	0.483264
UP_SEQ_FEATURE	TRANSMEM:Helical; Name=1	7	11.8644	0.0123569	SCNN1G, CALCRL, GPRC5A, GPR182, F2R, ADRB2, ADGRL4	59	739	22228	3.56863	0.973171	0.48493	0.483264
UP_SEQ_FEATURE	TRANSMEM:Helical; Name=7	6	10.1695	0.0241796	CALCRL, GPRC5A, GPR182, F2R, ADRB2, ADGRL4	59	631	22228	3.58237	0.999193	0.48493	0.483264
UP_SEQ_FEATURE	TRANSMEM:Helical; Name=6	6	10.1695	0.0351963	CALCRL, GPRC5A, GPR182, F2R, ADRB2, ADGRL4	59	698	22228	3.2385	0.99997	0.48493	0.483264
UP_SEQ_FEATURE	TRANSMEM:Helical; Name=5	6	10.1695	0.0359384	CALCRL, GPRC5A, GPR182, F2R, ADRB2, ADGRL4	59	702	22228	3.22005	0.999976	0.48493	0.483264
UP_SEQ_FEATURE	TRANSMEM:Helical; Name=3	6	10.1695	0.0392009	CALCRL, GPRC5A, GPR182, F2R, ADRB2, ADGRL4	59	719	22228	3.14391	0.999991	0.48493	0.483264
UP_SEQ_FEATURE	TRANSMEM:Helical; Name=4	6	10.1695	0.0399942	CALCRL, GPRC5A, GPR182, F2R, ADRB2, ADGRL4	59	723	22228	3.12652	0.999993	0.48493	0.483264
UP_KW_MOLECULAR_FUNCTION	KW-0297~G-protein coupled receptor	6	10.1695	0.0486239	CALCRL, GPRC5A, GPR182, F2R, ADRB2, ADGRL4	28	915	12130	2.84075	0.712389	0.857625	0.857625
GOTERM_CC_DIRECT	GO:0043235~receptor complex	3	5.08475	0.127124	RAMP2, GPRC5A, ADRB2	59	227	21291	4.76913	1	0.858086	0.839017
GOTERM_BP_DIRECT	GO:0007186~G-protein coupled receptor signaling pathway	8	13.5593	0.137836	RGS4, RAMP2, CALCRL, GPRC5A, GPR182, F2R, ADRB2, ADGRL4	52	1730	20399	1.81405	1	1	0.991935
KEGG_PATHWAY	mmu04080:Neuroactive ligand-receptor interaction	3	5.08475	0.294971	CALCRL, F2R, ADRB2	27	391	9396	2.67008	1	1	1
UP_KW_MOLECULAR_FUNCTION	KW-0675~Receptor	8	13.5593	0.403542	RAMP2, CALCRL, GPRC5A, CLEC7A, GPR182, F2R, ADRB2, ADGRL4	28	2722	12130	1.27322	0.999998	1	1
UP_KW_MOLECULAR_FUNCTION	KW-0807~Transducer	6	10.1695	0.479477	CALCRL, GPRC5A, GPR182, F2R, ADRB2, ADGRL4	28	2028	12130	1.2817	1	1	1
GOTERM_MF_DIRECT	GO:0004930~G-protein coupled receptor activity	6	10.1695	0.483809	CALCRL, GPRC5A, GPR182, F2R, ADRB2, ADGRL4	50	1747	18787	1.29046	1	1	0.98324
INTERPRO	IPR000276:G protein-coupled receptor, rhodopsin-like	3	5.08475	0.901763	GPR182, F2R, ADRB2	56	1439	20793	0.774087	1	1	1
UP_SEQ_FEATURE	DOMAIN:G-protein coupled receptors family 1 profile	3	5.08475	0.927232	GPR182, F2R, ADRB2	59	1595	22228	0.708613	1	1	1
INTERPRO	IPR017452:GPCR, rhodopsin-like, 7TM	3	5.08475	0.945981	GPR182, F2R, ADRB2	56	1699	20793	0.655627	1	1	1
Annotation Cluster 9	Enrichment Score: 1.2966685928382309
Category	Term	Count	%	PValue	Genes	List Total	Pop Hits	Pop Total	Fold Enrichment	Bonferroni	Benjamini	FDR
GOTERM_MF_DIRECT	GO:0005509~calcium ion binding	8	13.5593	0.0027987	MCTP1, EGFLAM, SPOCK2, MGP, THBS2, ADGRL4, ASPN, PCDH17	50	735	18787	4.08969	0.396176	0.161052	0.157473
UP_SEQ_FEATURE	DOMAIN:EGF-like 1	3	5.08475	0.0392625	EGFLAM, THBS2, ADGRL4	59	120	22228	9.41864	0.999991	0.48493	0.483264
INTERPRO	IPR001881:EGF-like calcium-binding	3	5.08475	0.0439154	EGFLAM, THBS2, ADGRL4	56	126	20793	8.84056	0.999538	1	1
SMART	SM00179:EGF_CA	3	5.08475	0.0552515	EGFLAM, THBS2, ADGRL4	33	126	10589	7.63997	0.93466	0.536919	0.536919
SMART	SM00181:EGF	3	5.08475	0.104248	EGFLAM, THBS2, ADGRL4	33	182	10589	5.28921	0.99493	0.714841	0.714841
INTERPRO	IPR000742:Epidermal growth factor-like domain	3	5.08475	0.137086	EGFLAM, THBS2, ADGRL4	56	245	20793	4.54657	1	1	1
UP_KW_DOMAIN	KW-0245~EGF-like domain	3	5.08475	0.219972	EGFLAM, THBS2, ADGRL4	53	252	14880	3.34232	0.97592	0.471368	0.408519
Annotation Cluster 10	Enrichment Score: 1.1955694846384015
Category	Term	Count	%	PValue	Genes	List Total	Pop Hits	Pop Total	Fold Enrichment	Bonferroni	Benjamini	FDR
UP_SEQ_FEATURE	TOPO_DOM:Extracellular	15	25.4237	0.00343304	SLC34A2, RAMP2, CALCRL, F2R, ICAM2, ADRB2, CLDN5, SCNN1G, GPRC5A, FAP, CLEC7A, GJA5, GPR182, CYYR1, ADGRL4	59	2443	22228	2.31322	0.63239	0.265701	0.264788
UP_SEQ_FEATURE	TOPO_DOM:Cytoplasmic	18	30.5085	0.00365225	SLC34A2, RAMP2, CALCRL, F2R, ICAM2, ADRB2, ACER2, CLDN5, SCNN1G, GPRC5A, FAP, CLEC7A, GJA5, LAMP3, GPR182, SLC16A9, CYYR1, ADGRL4	59	3306	22228	2.05125	0.655186	0.265701	0.264788
GOTERM_CC_DIRECT	GO:0016020~membrane	29	49.1525	0.0508949	RAMP2, CALCRL, MCTP1, LRRK2, ICAM2, ADRB2, RGS4, FGD5, DRAM1, GJA5, LAMP3, CYYR1, SLC16A9, PPP1R16B, SLC34A2, F2R, CYP4B1, EMP2, FMO2, TMEM252, AU021092, ACER2, CLDN5, SCNN1G, GPRC5A, FAP, GPR182, GRAP, ADGRL4	59	7869	21291	1.32991	0.999134	0.586031	0.573008
UP_SEQ_FEATURE	TRANSMEM:Helical	24	40.678	0.0735571	SLC34A2, RAMP2, CALCRL, MCTP1, LRRK2, F2R, ICAM2, CYP4B1, EMP2, FMO2, ADRB2, TMEM252, PCDH17, ACER2, CLDN5, SCNN1G, DRAM1, GPRC5A, CLEC7A, GJA5, LAMP3, GPR182, SLC16A9, CYYR1	59	6663	22228	1.35703	1	0.668909	0.666611
GOTERM_CC_DIRECT	GO:0005886~plasma membrane	23	38.9831	0.0799484	PPP1R16B, SLC34A2, RAMP2, CALCRL, LRRK2, RTKN2, F2R, ICAM2, EMP2, ADRB2, RGS4, CLDN5, SCNN1G, FGD5, GPRC5A, FAP, CLEC7A, GJA5, LAMP3, GPR182, GRAP, SLC16A9, ADGRL4	59	6097	21291	1.36131	0.999987	0.634884	0.620775
UP_KW_DOMAIN	KW-1133~Transmembrane helix	26	44.0678	0.0877465	RAMP2, CALCRL, MCTP1, LRRK2, ICAM2, ADRB2, PCDH17, DRAM1, CLEC7A, GJA5, LAMP3, CYYR1, SLC16A9, SLC34A2, F2R, CYP4B1, EMP2, FMO2, TMEM252, ACER2, CLDN5, SCNN1G, GPRC5A, FAP, GPR182, ADGRL4	53	5649	14880	1.2922	0.747807	0.263239	0.228141
UP_KW_CELLULAR_COMPONENT	KW-1003~Cell membrane	16	27.1186	0.130248	PPP1R16B, SLC34A2, CALCRL, F2R, EMP2, ADRB2, CLDN5, SCNN1G, FGD5, GPRC5A, FAP, CLEC7A, GJA5, GPR182, SLC16A9, ADGRL4	55	3718	18022	1.4101	0.953581	0.420059	0.420059
UP_KW_DOMAIN	KW-0812~Transmembrane	26	44.0678	0.186616	RAMP2, CALCRL, MCTP1, LRRK2, ICAM2, ADRB2, PCDH17, DRAM1, CLEC7A, GJA5, LAMP3, CYYR1, SLC16A9, SLC34A2, F2R, CYP4B1, EMP2, FMO2, TMEM252, ACER2, CLDN5, SCNN1G, GPRC5A, FAP, GPR182, ADGRL4	53	6110	14880	1.1947	0.954873	0.46654	0.404334
GOTERM_CC_DIRECT	GO:0016021~integral component of membrane	21	35.5932	0.275247	SLC34A2, RAMP2, MCTP1, LRRK2, F2R, CYP4B1, EMP2, FMO2, ADRB2, TMEM252, CLDN5, SCNN1G, DRAM1, GPRC5A, FAP, CLEC7A, GJA5, LAMP3, GPR182, SLC16A9, CYYR1	59	6409	21291	1.18242	1	1	0.985075
UP_KW_CELLULAR_COMPONENT	KW-0472~Membrane	29	49.1525	0.502671	RAMP2, CALCRL, MCTP1, LRRK2, ICAM2, ADRB2, PCDH17, FGD5, DRAM1, CLEC7A, GJA5, LAMP3, CYYR1, SLC16A9, PPP1R16B, SLC34A2, F2R, CYP4B1, EMP2, FMO2, TMEM252, ACER2, CLDN5, SCNN1G, GPRC5A, FAP, GPR182, GRAP, ADGRL4	55	9185	18022	1.03457	1	0.902393	0.902393
Annotation Cluster 11	Enrichment Score: 0.8507772540661975
Category	Term	Count	%	PValue	Genes	List Total	Pop Hits	Pop Total	Fold Enrichment	Bonferroni	Benjamini	FDR
GOTERM_BP_DIRECT	GO:0003151~outflow tract morphogenesis	4	6.77966	0.000433617	HEYL, SOX17, GJA5, TBX2	52	59	20399	26.5958	0.276109	0.0807612	0.0800024
GOTERM_CC_DIRECT	GO:0005667~transcription factor complex	6	10.1695	0.00135676	HEYL, SOX17, EPAS1, GATA6, IKZF1, TBX2	59	301	21291	7.19331	0.167471	0.0475141	0.0464582
GOTERM_MF_DIRECT	GO:0043565~sequence-specific DNA binding	6	10.1695	0.00929723	HEYL, SOX17, EPAS1, GATA6, IKZF1, TBX2	50	497	18787	4.5361	0.813874	0.209188	0.204539
GOTERM_MF_DIRECT	GO:0003700~transcription factor activity, sequence-specific DNA binding	6	10.1695	0.0269072	HEYL, SOX17, EPAS1, GATA6, IKZF1, TBX2	50	652	18787	3.45773	0.992625	0.484329	0.473566
GOTERM_BP_DIRECT	GO:0045944~positive regulation of transcription from RNA polymerase II promoter	8	13.5593	0.0366546	HEYL, SOX17, EPAS1, LUM, GATA6, ADRB2, IKZF1, TBX2	52	1263	20399	2.4848	1	1	0.991935
GOTERM_BP_DIRECT	GO:0045893~positive regulation of transcription, DNA-templated	6	10.1695	0.0372702	SOX17, EPAS1, F2R, GATA6, IKZF1, TBX2	52	742	20399	3.17214	1	1	0.991935
GOTERM_MF_DIRECT	GO:0061629~RNA polymerase II sequence-specific DNA binding transcription factor binding	3	5.08475	0.0982658	SOX17, EPAS1, GATA6	50	203	18787	5.55281	1	1	0.98324
GOTERM_BP_DIRECT	GO:0010467~gene expression	3	5.08475	0.158447	SOX17, EPAS1, GATA6	52	284	20399	4.14389	1	1	0.991935
GOTERM_MF_DIRECT	GO:0000976~transcription regulatory region sequence-specific DNA binding	3	5.08475	0.161863	SOX17, GATA6, IKZF1	50	276	18787	4.08413	1	1	0.98324
UP_KW_MOLECULAR_FUNCTION	KW-0010~Activator	4	6.77966	0.188466	SOX17, EPAS1, GATA6, IKZF1	28	676	12130	2.5634	0.994597	0.857625	0.857625
GOTERM_MF_DIRECT	GO:0000978~RNA polymerase II core promoter proximal region sequence-specific DNA binding	6	10.1695	0.190155	HEYL, SOX17, EPAS1, GATA6, IKZF1, TBX2	50	1175	18787	1.91867	1	1	0.98324
UP_KW_MOLECULAR_FUNCTION	KW-9996~Developmental protein	5	8.47458	0.20583	HEYL, EPAS1, MGP, IKZF1, TBX2	28	1059	12130	2.04539	0.996853	0.857625	0.857625
UP_KW_MOLECULAR_FUNCTION	KW-0217~Developmental protein	5	8.47458	0.20583	HEYL, EPAS1, MGP, IKZF1, TBX2	28	1059	12130	2.04539	0.996853	0.857625	0.857625
GOTERM_BP_DIRECT	GO:0006355~regulation of transcription, DNA-templated	6	10.1695	0.217185	HEYL, SOX17, EPAS1, GATA6, IKZF1, TBX2	52	1286	20399	1.83027	1	1	0.991935
GOTERM_BP_DIRECT	GO:0045892~negative regulation of transcription, DNA-templated	4	6.77966	0.250706	HEYL, GATA6, IKZF1, TBX2	52	694	20399	2.26103	1	1	0.991935
GOTERM_MF_DIRECT	GO:0001227~transcriptional repressor activity, RNA polymerase II transcription regulatory region sequence-specific binding	3	5.08475	0.257029	HEYL, IKZF1, TBX2	50	376	18787	2.99793	1	1	0.98324
GOTERM_BP_DIRECT	GO:0000122~negative regulation of transcription from RNA polymerase II promoter	5	8.47458	0.263205	HEYL, EPAS1, GATA6, IKZF1, TBX2	52	1043	20399	1.88058	1	1	0.991935
UP_KW_MOLECULAR_FUNCTION	KW-0238~DNA-binding	6	10.1695	0.293142	HEYL, SOX17, EPAS1, GATA6, IKZF1, TBX2	28	1630	12130	1.59465	0.999829	1	1
GOTERM_BP_DIRECT	GO:0007275~multicellular organism development	5	8.47458	0.294717	HEYL, EPAS1, MGP, IKZF1, TBX2	52	1099	20399	1.78475	1	1	0.991935
GOTERM_MF_DIRECT	GO:0000981~RNA polymerase II transcription factor activity, sequence-specific DNA binding	5	8.47458	0.339267	HEYL, SOX17, EPAS1, GATA6, TBX2	50	1128	18787	1.66551	1	1	0.98324
GOTERM_BP_DIRECT	GO:0006357~regulation of transcription from RNA polymerase II promoter	6	10.1695	0.379227	HEYL, SOX17, EPAS1, GATA6, IKZF1, TBX2	52	1616	20399	1.45652	1	1	0.991935
GOTERM_MF_DIRECT	GO:0001228~transcriptional activator activity, RNA polymerase II transcription regulatory region sequence-specific binding	3	5.08475	0.420587	HEYL, SOX17, EPAS1	50	548	18787	2.05697	1	1	0.98324
UP_KW_BIOLOGICAL_PROCESS	KW-0805~Transcription regulation	6	10.1695	0.453895	HEYL, SOX17, EPAS1, GATA6, IKZF1, TBX2	26	1913	10895	1.31429	1	1	1
UP_KW_BIOLOGICAL_PROCESS	KW-0804~Transcription	6	10.1695	0.480617	HEYL, SOX17, EPAS1, GATA6, IKZF1, TBX2	26	1968	10895	1.27756	1	1	1
GOTERM_MF_DIRECT	GO:0003677~DNA binding	6	10.1695	0.540755	HEYL, SOX17, EPAS1, GATA6, IKZF1, TBX2	50	1859	18787	1.21272	1	1	0.98324
GOTERM_CC_DIRECT	GO:0005654~nucleoplasm	6	10.1695	0.980356	HEYL, SCNN1G, SOX17, GATA6, GRAP, IKZF1	59	3674	21291	0.589327	1	1	0.985075
GOTERM_CC_DIRECT	GO:0005634~nucleus	12	20.339	0.98629	PPP1R16B, RGS4, HEYL, SOX17, EPAS1, ALDH1A1, RTKN2, GATA6, EMP2, ADRB2, IKZF1, TBX2	59	6591	21291	0.657013	1	1	0.98629
UP_KW_CELLULAR_COMPONENT	KW-0539~Nucleus	8	13.5593	0.997536	PPP1R16B, HEYL, SOX17, EPAS1, GATA6, EMP2, IKZF1, TBX2	55	5047	18022	0.519394	1	1	1
Annotation Cluster 12	Enrichment Score: 0.7154743880446073
Category	Term	Count	%	PValue	Genes	List Total	Pop Hits	Pop Total	Fold Enrichment	Bonferroni	Benjamini	FDR
GOTERM_CC_DIRECT	GO:0005768~endosome	6	10.1695	0.0520917	FGD5, MCTP1, CALCRL, LRRK2, LAMP3, ADRB2	59	746	21291	2.90239	0.99927	0.586031	0.573008
GOTERM_CC_DIRECT	GO:0005769~early endosome	4	6.77966	0.0673558	FGD5, LAMP3, F2R, ADRB2	59	344	21291	4.1961	0.999918	0.634884	0.620775
GOTERM_CC_DIRECT	GO:0031410~cytoplasmic vesicle	6	10.1695	0.0988592	MCTP1, LRRK2, LAMP3, SFTPD, EMP2, ADGRL4	59	903	21291	2.39777	0.999999	0.70242	0.686811
UP_KW_CELLULAR_COMPONENT	KW-0967~Endosome	5	8.47458	0.116987	FGD5, MCTP1, LRRK2, LAMP3, ADRB2	55	625	18022	2.62138	0.935244	0.420059	0.420059
GOTERM_CC_DIRECT	GO:0005783~endoplasmic reticulum	8	13.5593	0.183575	FGD5, MCTP1, CALCRL, VWF, LRRK2, MGP, CYP4B1, FMO2	59	1715	21291	1.68333	1	1	0.985075
GOTERM_CC_DIRECT	GO:0043231~intracellular membrane-bounded organelle	6	10.1695	0.2741	GPRC5A, LRRK2, LAMP3, CYP4B1, FMO2, ADRB2	59	1290	21291	1.67844	1	1	0.985075
GOTERM_CC_DIRECT	GO:0005789~endoplasmic reticulum membrane	4	6.77966	0.522181	MCTP1, LRRK2, CYP4B1, FMO2	59	1008	21291	1.432	1	1	0.985075
UP_KW_CELLULAR_COMPONENT	KW-0256~Endoplasmic reticulum	5	8.47458	0.533232	FGD5, MCTP1, LRRK2, CYP4B1, FMO2	55	1269	18022	1.29107	1	0.902393	0.902393
UP_KW_CELLULAR_COMPONENT	KW-0968~Cytoplasmic vesicle	3	5.08475	0.639697	MCTP1, LRRK2, LAMP3	55	718	18022	1.36911	1	1	1
Annotation Cluster 13	Enrichment Score: 0.6348279550536068
Category	Term	Count	%	PValue	Genes	List Total	Pop Hits	Pop Total	Fold Enrichment	Bonferroni	Benjamini	FDR
UP_KW_CELLULAR_COMPONENT	KW-0967~Endosome	5	8.47458	0.116987	FGD5, MCTP1, LRRK2, LAMP3, ADRB2	55	625	18022	2.62138	0.935244	0.420059	0.420059
UP_KW_CELLULAR_COMPONENT	KW-0333~Golgi apparatus	6	10.1695	0.140728	ACER2, FGD5, LRRK2, EMP2, GSAP, ADRB2	55	921	18022	2.13468	0.964447	0.420059	0.420059
GOTERM_CC_DIRECT	GO:0005794~Golgi apparatus	6	10.1695	0.38634	ACER2, FGD5, LRRK2, EMP2, GSAP, ADRB2	59	1496	21291	1.44732	1	1	0.985075
GOTERM_CC_DIRECT	GO:0000139~Golgi membrane	3	5.08475	0.454152	ACER2, LRRK2, EMP2	59	561	21291	1.92976	1	1	0.985075
Annotation Cluster 14	Enrichment Score: 0.42353251125158853
Category	Term	Count	%	PValue	Genes	List Total	Pop Hits	Pop Total	Fold Enrichment	Bonferroni	Benjamini	FDR
UP_SEQ_FEATURE	LIPID:S-palmitoyl cysteine	3	5.08475	0.171323	PPP1R16B, RGS4, ADRB2	59	286	22228	3.95188	1	1	1
UP_KW_PTM	KW-0564~Palmitate	3	5.08475	0.377381	PPP1R16B, RGS4, ADRB2	46	379	13050	2.24561	0.999802	1	1
UP_KW_PTM	KW-0449~Lipoprotein	3	5.08475	0.829484	PPP1R16B, RGS4, ADRB2	46	906	13050	0.93939	1	1	1
Annotation Cluster 15	Enrichment Score: 0.4027819530409712
Category	Term	Count	%	PValue	Genes	List Total	Pop Hits	Pop Total	Fold Enrichment	Bonferroni	Benjamini	FDR
UP_KW_MOLECULAR_FUNCTION	KW-0560~Oxidoreductase	4	6.77966	0.162357	DPYD, ALDH1A1, CYP4B1, FMO2	28	629	12130	2.75494	0.988075	0.857625	0.857625
GOTERM_MF_DIRECT	GO:0016491~oxidoreductase activity	4	6.77966	0.221267	DPYD, ALDH1A1, CYP4B1, FMO2	50	623	18787	2.41246	1	1	0.98324
KEGG_PATHWAY	mmu01100:Metabolic pathways	5	8.47458	0.681561	ACER2, DPYD, ALDH1A1, FMO2, PDE5A	27	1625	9396	1.07077	1	1	1
UP_KW_PTM	KW-0007~Acetylation	3	5.08475	0.999952	DPYD, ALDH1A1, FMO2	46	3202	13050	0.265799	1	1	1
Annotation Cluster 16	Enrichment Score: 0.0641553148728633
Category	Term	Count	%	PValue	Genes	List Total	Pop Hits	Pop Total	Fold Enrichment	Bonferroni	Benjamini	FDR
GOTERM_MF_DIRECT	GO:0046872~metal ion binding	9	15.2542	0.763263	ACER2, FGD5, MCTP1, CLEC7A, DPYD, GATA6, CYP4B1, PDE5A, IKZF1	50	3655	18787	0.925215	1	1	0.98324
UP_KW_LIGAND	KW-0479~Metal-binding	10	16.9492	0.882085	ACER2, FGD5, MCTP1, CLEC7A, MGP, DPYD, GATA6, CYP4B1, PDE5A, IKZF1	20	3885	6679	0.859588	1	1	1
UP_KW_LIGAND	KW-0862~Zinc	5	8.47458	0.953563	ACER2, FGD5, GATA6, PDE5A, IKZF1	20	2426	6679	0.688273	1	1	1
Annotation Cluster 17	Enrichment Score: 0.06339024727861063
Category	Term	Count	%	PValue	Genes	List Total	Pop Hits	Pop Total	Fold Enrichment	Bonferroni	Benjamini	FDR
UP_SEQ_FEATURE	ACT_SITE:Proton acceptor	3	5.08475	0.661613	LRRK2, DPYD, ALDH1A1	59	859	22228	1.31576	1	1	1
GOTERM_CC_DIRECT	GO:0005829~cytosol	8	13.5593	0.975571	RGS4, AU021092, LRRK2, DPYD, ALDH1A1, EMP2, PDE5A, IKZF1	59	4516	21291	0.639264	1	1	0.985075
UP_KW_CELLULAR_COMPONENT	KW-0963~Cytoplasm	6	10.1695	0.999922	FGD5, LRRK2, DPYD, ALDH1A1, EMP2, IKZF1	55	5298	18022	0.37109	1	1	1
Annotation Cluster 18	Enrichment Score: 0.014215802204546447
Category	Term	Count	%	PValue	Genes	List Total	Pop Hits	Pop Total	Fold Enrichment	Bonferroni	Benjamini	FDR
GOTERM_MF_DIRECT	GO:0000166~nucleotide binding	3	5.08475	0.947339	LRRK2, DPYD, PDE5A	50	1727	18787	0.652704	1	1	0.98324
GOTERM_CC_DIRECT	GO:0005829~cytosol	8	13.5593	0.975571	RGS4, AU021092, LRRK2, DPYD, ALDH1A1, EMP2, PDE5A, IKZF1	59	4516	21291	0.639264	1	1	0.985075
UP_KW_LIGAND	KW-0547~Nucleotide-binding	3	5.08475	0.980817	LRRK2, DPYD, PDE5A	20	1819	6679	0.55077	1	1	1
