# Supplementary material for: Genetic background and oncogenic driver determines the genomic evolution and transcriptomics of mammary tumor metastasis
Source: Commun Biol. 2025 Aug 14;8:1224. doi: 10.1038/s42003-025-08624-5 (PMC12354892; doi:10.1038/s42003-025-08624-5)
Supplement: Supplementary file 2 — Supplementary data 1–18 [file 42003_2025_8624_MOESM2_ESM.zip › Supplementary Data/Table_S16.xlsx]

## Sheet: Bl10_go_report
Gene set	Description	Enrichment score	P-value	Genes in list	Genes not in list	Genes in list, not in set	Genes not in list, not in set
path:mmu04151	PI3K-Akt signaling pathway	10.8431	1.95396e-05	89	242	1142	5416
path:mmu04512	ECM-receptor interaction	10.8295	1.98074e-05	32	55	1199	5603
path:mmu04976	Bile secretion	7.77155	0.000421559	23	41	1208	5617
path:mmu05144	Malaria	6.35246	0.00174245	19	35	1212	5623
path:mmu05146	Amoebiasis	6.18393	0.00206231	29	67	1202	5591
path:mmu04970	Salivary secretion	6.17278	0.00208543	24	51	1207	5607
path:mmu04974	Protein digestion and absorption	6.04939	0.0023593	26	58	1205	5600
path:mmu04540	Gap junction	5.82232	0.00296072	25	56	1206	5602
path:mmu04610	Complement and coagulation cascades	5.59497	0.00371652	24	54	1207	5604
path:mmu04360	Axon guidance	5.28032	0.00509078	46	133	1185	5525
path:mmu04020	Calcium signaling pathway	5.15108	0.00579313	54	164	1177	5494
path:mmu00980	Metabolism of xenobiotics by cytochrome P450	4.72254	0.0088926	16	33	1215	5625
path:mmu04926	Relaxin signaling pathway	4.46321	0.0115254	32	89	1199	5569
path:mmu04933	AGE-RAGE signaling pathway in diabetic complications	4.35475	0.0128457	27	72	1204	5586
path:mmu04510	Focal adhesion	4.12636	0.0161415	48	152	1183	5506
path:mmu00410	beta-Alanine metabolism	3.97069	0.0188604	11	21	1220	5637
path:mmu04971	Gastric acid secretion	3.94767	0.0192995	19	47	1212	5611
path:mmu04742	Taste transduction	3.64868	0.0260253	14	32	1217	5626
path:mmu04924	Renin secretion	3.6404	0.0262418	19	49	1212	5609
path:mmu04022	cGMP-PKG signaling pathway	3.63412	0.0264073	38	119	1193	5539
path:mmu04979	Cholesterol metabolism	3.46835	0.0311684	14	33	1217	5625
path:mmu05205	Proteoglycans in cancer	3.45764	0.0315041	47	156	1184	5502
path:mmu03018	RNA degradation	3.3751	0.0342148	21	58	1210	5600
path:mmu04978	Mineral absorption	3.36276	0.0346394	15	37	1216	5621
path:mmu05215	Prostate cancer	3.3273	0.0358898	25	73	1206	5585
path:mmu01521	EGFR tyrosine kinase inhibitor resistance	3.12453	0.0439578	21	60	1210	5598
path:mmu01523	Antifolate resistance	3.06017	0.0468796	10	22	1221	5636
path:mmu03440	Homologous recombination	2.99476	0.0500486	12	29	1219	5629
path:mmu00051	Fructose and mannose metabolism	2.92902	0.0534494	11	26	1220	5632
path:mmu04927	Cortisol synthesis and secretion	2.92851	0.0534768	17	47	1214	5611
path:mmu04640	Hematopoietic cell lineage	2.83617	0.0586501	23	70	1208	5588
path:mmu04210	Apoptosis	2.8148	0.0599169	31	101	1200	5557
path:mmu00512	Mucin type O-glycan biosynthesis	2.80897	0.060267	9	20	1222	5638
path:mmu00260	Glycine, serine and threonine metabolism	2.75578	0.0635594	11	27	1220	5631
path:mmu04015	Rap1 signaling pathway	2.72453	0.0655771	46	162	1185	5496
path:mmu04810	Regulation of actin cytoskeleton	2.72453	0.0655771	46	162	1185	5496
path:mmu05418	Fluid shear stress and atherosclerosis	2.63778	0.0715202	33	111	1198	5547
path:mmu04611	Platelet activation	2.49224	0.0827241	28	93	1203	5565
path:mmu04066	HIF-1 signaling pathway	2.42329	0.0886299	25	82	1206	5576
path:mmu05230	Central carbon metabolism in cancer	2.41759	0.0891363	18	55	1213	5603
path:mmu04911	Insulin secretion	2.39782	0.0909155	19	59	1212	5599
path:mmu04670	Leukocyte transendothelial migration	2.34198	0.0961373	24	79	1207	5579
path:mmu00982	Drug metabolism - cytochrome P450	2.33334	0.0969712	13	37	1218	5621
path:mmu00830	Retinol metabolism	2.33334	0.0969712	13	37	1218	5621
path:mmu04380	Osteoclast differentiation	2.32891	0.0974015	28	95	1203	5563
path:mmu00514	Other types of O-glycan biosynthesis	2.29302	0.100961	11	30	1220	5628
path:mmu04514	Cell adhesion molecules	2.26274	0.104065	33	116	1198	5542
path:mmu00590	Arachidonic acid metabolism	2.17909	0.113144	14	42	1217	5616
path:mmu05206	MicroRNAs in cancer	2.14474	0.117099	36	130	1195	5528
path:mmu04972	Pancreatic secretion	2.10514	0.121828	19	62	1212	5596
path:mmu05200	Pathways in cancer	2.08229	0.124645	102	412	1129	5246
path:mmu04934	Cushing syndrome	2.05872	0.127618	33	119	1198	5539
path:mmu00532	Glycosaminoglycan biosynthesis - chondroitin sulfate / dermatan sulfate	2.02698	0.131733	6	14	1225	5644
path:mmu04964	Proximal tubule bicarbonate reclamation	2.02698	0.131733	6	14	1225	5644
path:mmu04662	B cell receptor signaling pathway	2.0195	0.132722	18	59	1213	5599
path:mmu04725	Cholinergic synapse	2.01071	0.133893	23	79	1208	5579
path:mmu04145	Phagosome	2.01043	0.133932	35	128	1196	5530
path:mmu00770	Pantothenate and CoA biosynthesis	1.84473	0.158069	6	15	1225	5643
path:mmu00100	Steroid biosynthesis	1.84473	0.158069	6	15	1225	5643
path:mmu03030	DNA replication	1.83668	0.159345	9	26	1222	5632
path:mmu05219	Bladder cancer	1.80836	0.163922	10	30	1221	5628
path:mmu04914	Progesterone-mediated oocyte maturation	1.76222	0.171663	19	66	1212	5592
path:mmu05207	Chemical carcinogenesis - receptor activation	1.75311	0.173234	38	145	1193	5513
path:mmu04110	Cell cycle	1.74937	0.173883	27	99	1204	5559
path:mmu04114	Oocyte meiosis	1.72206	0.178697	24	87	1207	5571
path:mmu04216	Ferroptosis	1.69156	0.184232	10	31	1221	5627
path:mmu04925	Aldosterone synthesis and secretion	1.69072	0.184387	20	71	1211	5587
path:mmu04713	Circadian entrainment	1.68423	0.185587	19	67	1212	5591
path:mmu05032	Morphine addiction	1.67366	0.18756	17	59	1214	5599
path:mmu04923	Regulation of lipolysis in adipocytes	1.67199	0.187872	12	39	1219	5619
path:mmu05010	Alzheimer disease	1.63126	0.195682	69	281	1162	5377
path:mmu04014	Ras signaling pathway	1.62935	0.196058	44	173	1187	5485
path:mmu05165	Human papillomavirus infection	1.62934	0.196059	66	268	1165	5390
path:mmu05022	Pathways of neurodegeneration - multiple diseases	1.62783	0.196355	85	351	1146	5307
path:mmu04146	Peroxisome	1.60914	0.200059	19	68	1212	5590
path:mmu05020	Prion disease	1.60567	0.200754	49	195	1182	5463
path:mmu01200	Carbon metabolism	1.5901	0.203905	24	89	1207	5569
path:mmu00480	Glutathione metabolism	1.58222	0.205519	15	52	1216	5606
path:mmu00061	Fatty acid biosynthesis	1.57528	0.206949	5	13	1226	5645
path:mmu00900	Terpenoid backbone biosynthesis	1.5294	0.216665	6	17	1225	5641
path:mmu04960	Aldosterone-regulated sodium reabsorption	1.48868	0.225669	8	25	1223	5633
path:mmu00600	Sphingolipid metabolism	1.48226	0.227124	12	41	1219	5617
path:mmu05414	Dilated cardiomyopathy	1.46729	0.230549	19	70	1212	5588
path:mmu00910	Nitrogen metabolism	1.46629	0.230781	4	10	1227	5648
path:mmu04625	C-type lectin receptor signaling pathway	1.45321	0.233819	23	87	1208	5571
path:mmu04080	Neuroactive ligand-receptor interaction	1.45083	0.234375	47	190	1184	5468
path:mmu05133	Pertussis	1.43345	0.238485	16	58	1215	5600
path:mmu04144	Endocytosis	1.38797	0.249581	51	209	1180	5449
path:mmu00513	Various types of N-glycan biosynthesis	1.37776	0.252143	9	30	1222	5628
path:mmu04726	Serotonergic synapse	1.36486	0.255418	21	80	1210	5578
path:mmu05221	Acute myeloid leukemia	1.34846	0.259639	15	55	1216	5603
path:mmu00604	Glycosphingolipid biosynthesis - ganglio series	1.29691	0.273376	4	11	1227	5647
path:mmu01230	Biosynthesis of amino acids	1.27741	0.278757	15	56	1216	5602
path:mmu05143	African trypanosomiasis	1.27359	0.279825	8	27	1223	5631
path:mmu00860	Porphyrin metabolism	1.26886	0.281152	7	23	1224	5635
path:mmu04977	Vitamin digestion and absorption	1.26846	0.281264	6	19	1225	5639
path:mmu01100	Metabolic pathways	1.23082	0.292052	269	1194	962	4464
path:mmu04010	MAPK signaling pathway	1.22931	0.292495	55	231	1176	5427
path:mmu04913	Ovarian steroidogenesis	1.20443	0.299862	10	36	1221	5622
path:mmu05012	Parkinson disease	1.16797	0.310997	46	193	1185	5465
path:mmu04261	Adrenergic signaling in cardiomyocytes	1.16234	0.312755	28	114	1203	5544
path:mmu00120	Primary bile acid biosynthesis	1.14849	0.317117	4	12	1227	5646
path:mmu04061	Viral protein interaction with cytokine and cytokine receptor	1.13939	0.320016	18	71	1213	5587
path:mmu04072	Phospholipase D signaling pathway	1.10011	0.332835	27	111	1204	5547
path:mmu04940	Type I diabetes mellitus	1.06856	0.343504	11	42	1220	5616
path:mmu05204	Chemical carcinogenesis - DNA adducts	1.04805	0.35062	10	38	1221	5620
path:mmu00040	Pentose and glucuronate interconversions	1.03393	0.355605	5	17	1226	5641
path:mmu00790	Folate biosynthesis	1.03393	0.355605	5	17	1226	5641
path:mmu00531	Glycosaminoglycan degradation	1.01793	0.36134	4	13	1227	5645
path:mmu05132	Salmonella infection	1.0157	0.36215	47	202	1184	5456
path:mmu04657	IL-17 signaling pathway	1.00991	0.364254	17	69	1214	5589
path:mmu04975	Fat digestion and absorption	1.00466	0.36617	8	30	1223	5628
path:mmu05030	Cocaine addiction	1.00466	0.36617	8	30	1223	5628
path:mmu00983	Drug metabolism - other enzymes	1.00305	0.36676	14	56	1217	5602
path:mmu04750	Inflammatory mediator regulation of TRP channels	0.950216	0.386657	19	79	1212	5579
path:mmu00562	Inositol phosphate metabolism	0.945783	0.388375	14	57	1217	5601
path:mmu00280	Valine, leucine and isoleucine degradation	0.934909	0.392622	11	44	1220	5614
path:mmu05222	Small cell lung cancer	0.929465	0.394765	18	75	1213	5583
path:mmu04024	cAMP signaling pathway	0.926177	0.396065	35	151	1196	5507
path:mmu04060	Cytokine-cytokine receptor interaction	0.924475	0.39674	47	205	1184	5453
path:mmu04918	Thyroid hormone synthesis	0.922828	0.397394	13	53	1218	5605
path:mmu01524	Platinum drug resistance	0.914298	0.400798	15	62	1216	5596
path:mmu04961	Endocrine and other factor-regulated calcium reabsorption	0.910021	0.402516	10	40	1221	5618
path:mmu00430	Taurine and hypotaurine metabolism	0.902752	0.405452	4	14	1227	5644
path:mmu00670	One carbon pool by folate	0.902752	0.405452	4	14	1227	5644
path:mmu00220	Arginine biosynthesis	0.902752	0.405452	4	14	1227	5644
path:mmu05208	Chemical carcinogenesis - reactive oxygen species	0.893056	0.409403	39	170	1192	5488
path:mmu04613	Neutrophil extracellular trap formation	0.892659	0.409565	33	143	1198	5515
path:mmu05014	Amyotrophic lateral sclerosis	0.890684	0.410375	62	274	1169	5384
path:mmu00071	Fatty acid degradation	0.883675	0.413261	9	36	1222	5622
path:mmu05417	Lipid and atherosclerosis	0.87646	0.416254	36	157	1195	5501
path:mmu00730	Thiamine metabolism	0.87191	0.418152	3	10	1228	5648
path:mmu04650	Natural killer cell mediated cytotoxicity	0.858742	0.423695	19	81	1212	5577
path:mmu04915	Estrogen signaling pathway	0.857169	0.424362	23	99	1208	5559
path:mmu01240	Biosynthesis of cofactors	0.857045	0.424414	25	108	1206	5550
path:mmu03460	Fanconi anemia pathway	0.84725	0.428592	10	41	1221	5617
path:mmu00740	Riboflavin metabolism	0.837817	0.432654	2	6	1229	5652
path:mmu04070	Phosphatidylinositol signaling system	0.837195	0.432923	18	77	1213	5581
path:mmu05150	Staphylococcus aureus infection	0.790363	0.45368	14	60	1217	5598
path:mmu05152	Tuberculosis	0.774674	0.460854	30	133	1201	5525
path:mmu04724	Glutamatergic synapse	0.774648	0.460866	19	83	1212	5575
path:mmu05415	Diabetic cardiomyopathy	0.751232	0.471785	34	152	1197	5506
path:mmu00310	Lysine degradation	0.738599	0.477783	12	52	1219	5606
path:mmu04962	Vasopressin-regulated water reabsorption	0.726817	0.483445	8	34	1223	5624
path:mmu00030	Pentose phosphate pathway	0.71955	0.486971	6	25	1225	5633
path:mmu04935	Growth hormone synthesis, secretion and action	0.719041	0.487219	20	89	1211	5569
path:mmu05140	Leishmaniasis	0.717909	0.487771	13	57	1218	5601
path:mmu00010	Glycolysis / Gluconeogenesis	0.710728	0.491286	11	48	1220	5610
path:mmu04929	GnRH secretion	0.710728	0.491286	11	48	1220	5610
path:mmu05224	Breast cancer	0.702076	0.495556	26	117	1205	5541
path:mmu00750	Vitamin B6 metabolism	0.698979	0.497092	2	7	1229	5651
path:mmu04973	Carbohydrate digestion and absorption	0.692075	0.500536	7	30	1224	5628
path:mmu00500	Starch and sucrose metabolism	0.678465	0.507395	5	21	1226	5637
path:mmu05412	Arrhythmogenic right ventricular cardiomyopathy	0.673247	0.51005	13	58	1218	5600
path:mmu00053	Ascorbate and aldarate metabolism	0.65735	0.518223	3	12	1228	5646
path:mmu00052	Galactose metabolism	0.653611	0.520164	6	26	1225	5632
path:mmu00510	N-Glycan biosynthesis	0.649734	0.522185	9	40	1222	5618
path:mmu04270	Vascular smooth muscle contraction	0.644409	0.524972	23	105	1208	5553
path:mmu00760	Nicotinate and nicotinamide metabolism	0.633225	0.530877	7	31	1224	5627
path:mmu05218	Melanoma	0.630981	0.53207	13	59	1218	5599
path:mmu04152	AMPK signaling pathway	0.624459	0.535551	22	101	1209	5557
path:mmu05031	Amphetamine addiction	0.617368	0.539362	11	50	1220	5608
path:mmu05321	Inflammatory bowel disease	0.617368	0.539362	11	50	1220	5608
path:mmu05166	Human T-cell leukemia virus 1 infection	0.617339	0.539378	42	194	1189	5464
path:mmu00290	Valine, leucine and isoleucine biosynthesis	0.606841	0.54507	1	3	1230	5655
path:mmu05016	Huntington disease	0.597615	0.550122	50	232	1181	5426
path:mmu00350	Tyrosine metabolism	0.593347	0.552475	6	27	1225	5631
path:mmu05231	Choline metabolism in cancer	0.581947	0.558809	17	79	1214	5579
path:mmu04922	Glucagon signaling pathway	0.581947	0.558809	17	79	1214	5579
path:mmu00360	Phenylalanine metabolism	0.571581	0.564632	3	13	1228	5645
path:mmu01210	2-Oxocarboxylic acid metabolism	0.571581	0.564632	3	13	1228	5645
path:mmu05223	Non-small cell lung cancer	0.553204	0.575104	13	61	1218	5597
path:mmu05100	Bacterial invasion of epithelial cells	0.553204	0.575104	13	61	1218	5597
path:mmu05163	Human cytomegalovirus infection	0.552126	0.575724	39	183	1192	5475
path:mmu04068	FoxO signaling pathway	0.535979	0.585096	22	104	1209	5554
path:mmu01212	Fatty acid metabolism	0.534843	0.585761	11	52	1220	5606
path:mmu05161	Hepatitis B	0.531296	0.587842	26	123	1205	5535
path:mmu04217	Necroptosis	0.52058	0.594176	24	114	1207	5544
path:mmu02010	ABC transporters	0.520351	0.594312	8	38	1223	5620
path:mmu04916	Melanogenesis	0.517902	0.595769	17	81	1214	5577
path:mmu05214	Glioma	0.517492	0.596014	13	62	1218	5596
path:mmu03320	PPAR signaling pathway	0.517492	0.596014	13	62	1218	5596
path:mmu05410	Hypertrophic cardiomyopathy	0.502083	0.605268	15	72	1216	5586
path:mmu00515	Mannose type O-glycan biosynthesis	0.49602	0.608949	4	19	1227	5639
path:mmu00920	Sulfur metabolism	0.492698	0.610976	2	9	1229	5649
path:mmu04215	Apoptosis - multiple species	0.492505	0.611094	5	24	1226	5634
path:mmu04071	Sphingolipid signaling pathway	0.489318	0.613044	21	101	1210	5557
path:mmu05332	Graft-versus-host disease	0.477769	0.620166	8	39	1223	5619
path:mmu05135	Yersinia infection	0.476749	0.620799	23	111	1208	5547
path:mmu00524	Neomycin, kanamycin and gentamicin biosynthesis	0.467752	0.626409	1	4	1230	5654
path:mmu05167	Kaposi sarcoma-associated herpesvirus infection	0.46421	0.628631	33	159	1198	5499
path:mmu04150	mTOR signaling pathway	0.459526	0.631583	26	126	1205	5532
path:mmu03040	Spliceosome	0.452647	0.635942	23	112	1208	5546
path:mmu04012	ErbB signaling pathway	0.447031	0.639524	14	69	1217	5589
path:mmu04919	Thyroid hormone signaling pathway	0.444017	0.641455	20	98	1211	5560
path:mmu04630	JAK-STAT signaling pathway	0.442355	0.642522	25	122	1206	5536
path:mmu05340	Primary immunodeficiency	0.442037	0.642726	6	30	1225	5628
path:mmu00511	Other glycan degradation	0.432719	0.648743	3	15	1228	5643
path:mmu00450	Selenocompound metabolism	0.432719	0.648743	3	15	1228	5643
path:mmu04921	Oxytocin signaling pathway	0.424995	0.653773	24	118	1207	5540
path:mmu04218	Cellular senescence	0.423477	0.654766	29	142	1202	5516
path:mmu04310	Wnt signaling pathway	0.41622	0.659535	26	128	1205	5530
path:mmu00230	Purine metabolism	0.415574	0.659961	21	104	1210	5554
path:mmu04928	Parathyroid hormone synthesis, secretion and action	0.407363	0.665403	17	85	1214	5573
path:mmu05226	Gastric cancer	0.403499	0.667979	24	119	1207	5539
path:mmu04668	TNF signaling pathway	0.400179	0.6702	19	95	1212	5563
path:mmu00630	Glyoxylate and dicarboxylate metabolism	0.396539	0.672644	5	26	1226	5632
path:mmu00561	Glycerolipid metabolism	0.369383	0.691161	10	52	1221	5606
path:mmu04720	Long-term potentiation	0.369383	0.691161	10	52	1221	5606
path:mmu05217	Basal cell carcinoma	0.369383	0.691161	10	52	1221	5606
path:mmu00400	Phenylalanine, tyrosine and tryptophan biosynthesis	0.366416	0.693215	1	5	1230	5653
path:mmu00640	Propanoate metabolism	0.355417	0.700881	5	27	1226	5631
path:mmu04910	Insulin signaling pathway	0.348975	0.70541	22	112	1209	5546
path:mmu04612	Antigen processing and presentation	0.342088	0.710286	12	63	1219	5595
path:mmu01522	Endocrine resistance	0.340459	0.711444	15	78	1216	5580
path:mmu04370	VEGF signaling pathway	0.339431	0.712175	9	48	1222	5610
path:mmu00270	Cysteine and methionine metabolism	0.336839	0.714024	8	43	1223	5615
path:mmu00140	Steroid hormone biosynthesis	0.332877	0.716858	7	38	1224	5620
path:mmu05323	Rheumatoid arthritis	0.318275	0.727403	13	69	1218	5589
path:mmu05212	Pancreatic cancer	0.31762	0.727879	12	64	1219	5594
path:mmu04142	Lysosome	0.313188	0.731113	21	109	1210	5549
path:mmu04932	Non-alcoholic fatty liver disease	0.308976	0.734199	24	124	1207	5534
path:mmu03050	Proteasome	0.302655	0.738854	7	39	1224	5619
path:mmu00470	D-Amino acid metabolism	0.290243	0.748082	1	6	1230	5652
path:mmu04730	Long-term depression	0.286279	0.751053	9	50	1222	5608
path:mmu04330	Notch signaling pathway	0.286279	0.751053	9	50	1222	5608
path:mmu04659	Th17 cell differentiation	0.27862	0.756827	16	86	1215	5572
path:mmu00380	Tryptophan metabolism	0.274932	0.759624	7	40	1224	5618
path:mmu05220	Chronic myeloid leukemia	0.273191	0.760947	12	66	1219	5592
path:mmu04727	GABAergic synapse	0.273191	0.760947	12	66	1219	5592
path:mmu05162	Measles	0.262558	0.769082	21	112	1210	5546
path:mmu04728	Dopaminergic synapse	0.262411	0.769195	19	102	1212	5556
path:mmu05160	Hepatitis C	0.26208	0.76945	23	122	1208	5536
path:mmu05142	Chagas disease	0.260546	0.770631	16	87	1215	5571
path:mmu00240	Pyrimidine metabolism	0.256865	0.773473	8	46	1223	5612
path:mmu00250	Alanine, aspartate and glutamate metabolism	0.254644	0.775192	5	30	1226	5628
path:mmu00340	Histidine metabolism	0.247883	0.780451	3	19	1228	5639
path:mmu04137	Mitophagy - animal	0.245721	0.782141	10	57	1221	5601
path:mmu00601	Glycosphingolipid biosynthesis - lacto and neolacto series	0.238533	0.787783	4	25	1227	5633
path:mmu04211	Longevity regulating pathway	0.237325	0.788735	13	73	1218	5585
path:mmu04622	RIG-I-like receptor signaling pathway	0.234258	0.791158	8	47	1223	5611
path:mmu04141	Protein processing in endoplasmic reticulum	0.23348	0.791773	26	139	1205	5519
path:mmu03410	Base excision repair	0.227456	0.796558	5	31	1226	5627
path:mmu04920	Adipocytokine signaling pathway	0.22592	0.797782	10	58	1221	5600
path:mmu04917	Prolactin signaling pathway	0.22592	0.797782	10	58	1221	5600
path:mmu04062	Chemokine signaling pathway	0.220598	0.802039	29	155	1202	5503
path:mmu01232	Nucleotide metabolism	0.216664	0.8052	12	69	1219	5589
path:mmu00650	Butanoate metabolism	0.215453	0.806176	3	20	1228	5638
path:mmu00020	Citrate cycle (TCA cycle)	0.210593	0.810104	4	26	1227	5632
path:mmu05225	Hepatocellular carcinoma	0.209034	0.811367	27	146	1204	5512
path:mmu04621	NOD-like receptor signaling pathway	0.20853	0.811777	25	136	1206	5522
path:mmu04530	Tight junction	0.208096	0.812129	24	131	1207	5527
path:mmu05211	Renal cell carcinoma	0.190488	0.826556	10	60	1221	5598
path:mmu04350	TGF-beta signaling pathway	0.174841	0.839591	13	77	1218	5581
path:mmu04520	Adherens junction	0.174687	0.839719	10	61	1221	5597
path:mmu04912	GnRH signaling pathway	0.157298	0.854449	12	73	1219	5585
path:mmu04930	Type II diabetes mellitus	0.156794	0.85488	6	40	1225	5618
path:mmu00130	Ubiquinone and other terpenoid-quinone biosynthesis	0.150195	0.86054	1	9	1230	5649
path:mmu04666	Fc gamma R-mediated phagocytosis	0.149373	0.861247	13	79	1218	5579
path:mmu05416	Viral myocarditis	0.146525	0.863704	10	63	1221	5595
path:mmu05134	Legionellosis	0.145758	0.864367	8	52	1223	5606
path:mmu04620	Toll-like receptor signaling pathway	0.144903	0.865106	12	74	1219	5584
path:mmu04723	Retrograde endocannabinoid signaling	0.143655	0.866186	18	106	1213	5552
path:mmu04340	Hedgehog signaling pathway	0.136701	0.872231	7	47	1224	5611
path:mmu04371	Apelin signaling pathway	0.136341	0.872545	19	112	1212	5546
path:mmu05169	Epstein-Barr virus infection	0.135674	0.873128	31	174	1200	5484
path:mmu04550	Signaling pathways regulating pluripotency of stem cells	0.127253	0.880511	19	113	1212	5545
path:mmu00330	Arginine and proline metabolism	0.125987	0.881626	6	42	1225	5616
path:mmu04931	Insulin resistance	0.124999	0.882498	15	92	1216	5566
path:mmu04392	Hippo signaling pathway - multiple species	0.122183	0.884986	3	24	1228	5634
path:mmu05202	Transcriptional misregulation in cancer	0.117148	0.889454	27	156	1204	5502
path:mmu00620	Pyruvate metabolism	0.113213	0.892961	5	37	1226	5621
path:mmu05330	Allograft rejection	0.112764	0.893362	6	43	1225	5615
path:mmu05320	Autoimmune thyroid disease	0.112764	0.893362	6	43	1225	5615
path:mmu04260	Cardiac muscle contraction	0.111818	0.894207	10	66	1221	5592
path:mmu05216	Thyroid cancer	0.111446	0.89454	4	31	1227	5627
path:mmu04664	Fc epsilon RI signaling pathway	0.108411	0.897258	8	55	1223	5603
path:mmu05164	Influenza A	0.107535	0.898045	21	126	1210	5532
path:mmu04390	Hippo signaling pathway	0.102421	0.90265	22	132	1209	5526
path:mmu04623	Cytosolic DNA-sensing pathway	0.100826	0.90409	6	44	1225	5614
path:mmu05017	Spinocerebellar ataxia	0.0959383	0.90852	19	117	1212	5541
path:mmu04614	Renin-angiotensin system	0.0915954	0.912474	3	26	1228	5632
path:mmu05213	Endometrial cancer	0.0897586	0.914152	7	51	1224	5607
path:mmu05170	Human immunodeficiency virus 1 infection	0.0896394	0.914261	30	176	1201	5482
path:mmu05210	Colorectal cancer	0.0822577	0.921035	11	75	1220	5583
path:mmu04722	Neurotrophin signaling pathway	0.0810605	0.922138	16	103	1215	5555
path:mmu04064	NF-kappa B signaling pathway	0.0809107	0.922276	14	92	1217	5566
path:mmu03450	Non-homologous end-joining	0.0803234	0.922818	1	12	1230	5646
path:mmu00534	Glycosaminoglycan biosynthesis - heparan sulfate / heparin	0.0788373	0.92419	2	20	1229	5638
path:mmu00565	Ether lipid metabolism	0.0787957	0.924229	5	40	1226	5618
path:mmu00970	Aminoacyl-tRNA biosynthesis	0.0787957	0.924229	5	40	1226	5618
path:mmu04936	Alcoholic liver disease	0.0719869	0.930543	17	110	1214	5548
path:mmu04950	Maturity onset diabetes of the young	0.0654609	0.936636	1	13	1230	5645
path:mmu05235	PD-L1 expression and PD-1 checkpoint pathway in cancer	0.0623644	0.93954	11	78	1220	5580
path:mmu05034	Alcoholism	0.0604358	0.941354	23	145	1208	5513
path:mmu04966	Collecting duct acid secretion	0.0564892	0.945077	2	22	1229	5636
path:mmu05171	Coronavirus disease - COVID-19	0.0489119	0.952265	31	191	1200	5467
path:mmu04740	Olfactory transduction	0.0474881	0.953622	9	69	1222	5589
path:mmu00533	Glycosaminoglycan biosynthesis - keratan sulfate	0.0436417	0.957297	1	15	1230	5643
path:mmu00603	Glycosphingolipid biosynthesis - globo and isoglobo series	0.0436417	0.957297	1	15	1230	5643
path:mmu04660	T cell receptor signaling pathway	0.0421078	0.958766	12	88	1219	5570
path:mmu05145	Toxoplasmosis	0.0414396	0.959407	13	94	1218	5564
path:mmu05203	Viral carcinogenesis	0.0409404	0.959886	29	183	1202	5475
path:mmu00563	Glycosylphosphatidylinositol (GPI)-anchor biosynthesis	0.0403968	0.960408	2	24	1229	5634
path:mmu05033	Nicotine addiction	0.0403968	0.960408	2	24	1229	5634
path:mmu04115	p53 signaling pathway	0.0379791	0.962733	8	65	1223	5593
path:mmu00520	Amino sugar and nucleotide sugar metabolism	0.0371346	0.963546	5	46	1226	5612
path:mmu03022	Basal transcription factors	0.0205971	0.979614	3	36	1228	5622
path:mmu03008	Ribosome biogenesis in eukaryotes	0.0201958	0.980007	9	77	1222	5581
path:mmu04658	Th1 and Th2 cell differentiation	0.0180772	0.982085	9	78	1222	5580
path:mmu04744	Phototransduction	0.0160411	0.984087	1	20	1230	5638
path:mmu00190	Oxidative phosphorylation	0.0159644	0.984162	13	104	1218	5554
path:mmu04672	Intestinal immune network for IgA production	0.0151265	0.984987	3	38	1228	5620
path:mmu04130	SNARE interactions in vesicular transport	0.0145771	0.985529	2	30	1229	5628
path:mmu04710	Circadian rhythm	0.0145771	0.985529	2	30	1229	5628
path:mmu03430	Mismatch repair	0.0131469	0.986939	1	21	1230	5637
path:mmu05310	Asthma	0.0131469	0.986939	1	21	1230	5637
path:mmu01040	Biosynthesis of unsaturated fatty acids	0.012275	0.9878	2	31	1229	5627
path:mmu04213	Longevity regulating pathway - multiple species	0.0112501	0.988813	5	55	1226	5603
path:mmu03250	Viral life cycle - HIV-1	0.0112501	0.988813	5	55	1226	5603
path:mmu04140	Autophagy - animal	0.00813885	0.991894	15	123	1216	5535
path:mmu03020	RNA polymerase	0.0073051	0.992722	2	34	1229	5624
path:mmu01250	Biosynthesis of nucleotide sugars	0.00613801	0.993881	2	35	1229	5623
path:mmu04714	Thermogenesis	0.00457678	0.995434	25	189	1206	5469
path:mmu00062	Fatty acid elongation	0.00399813	0.99601	1	27	1230	5631
path:mmu00591	Linoleic acid metabolism	0.00327961	0.996726	1	28	1230	5630
path:mmu00564	Glycerophospholipid metabolism	0.00313671	0.996868	8	86	1223	5572
path:mmu03013	Nucleocytoplasmic transport	0.00303972	0.996965	10	100	1221	5558
path:mmu04136	Autophagy - other	0.00220694	0.997795	1	30	1230	5628
path:mmu03420	Nucleotide excision repair	0.00213749	0.997865	2	41	1229	5617
path:mmu04721	Synaptic vesicle cycle	0.00150652	0.998495	4	61	1227	5597
path:mmu05322	Systemic lupus erythematosus	0.00129624	0.998705	10	107	1221	5551
path:mmu03010	Ribosome	0.0010741	0.998926	13	129	1218	5529
path:mmu04120	Ubiquitin mediated proteolysis	0.000290707	0.999709	12	133	1219	5525
path:mmu05168	Herpes simplex virus 1 infection	0.0002839	0.999716	50	367	1181	5291
path:mmu03015	mRNA surveillance pathway	3.78359e-05	0.999962	5	93	1226	5565

## Sheet: Bl6_go_report
Gene set	Description	Enrichment score	P-value	Genes in list	Genes not in list	Genes in list, not in set	Genes not in list, not in set
path:mmu04060	Cytokine-cytokine receptor interaction	21.1367	6.61389e-10	52	195	545	6127
path:mmu05144	Malaria	16.8699	4.71496e-08	19	35	578	6287
path:mmu04610	Complement and coagulation cascades	14.3277	5.99168e-07	22	58	575	6264
path:mmu05418	Fluid shear stress and atherosclerosis	12.4732	3.82778e-06	30	114	567	6208
path:mmu04514	Cell adhesion molecules	11.3321	1.19826e-05	30	122	567	6200
path:mmu04640	Hematopoietic cell lineage	10.555	2.60631e-05	21	71	576	6251
path:mmu05323	Rheumatoid arthritis	9.89546	5.04032e-05	19	63	578	6259
path:mmu04670	Leukocyte transendothelial migration	9.59086	6.83507e-05	22	83	575	6239
path:mmu04145	Phagosome	7.20169	0.000745323	27	137	570	6185
path:mmu04151	PI3K-Akt signaling pathway	7.1117	0.000815506	46	287	551	6035
path:mmu04512	ECM-receptor interaction	7.00329	0.000908889	17	69	580	6253
path:mmu05202	Transcriptional misregulation in cancer	6.82762	0.00108343	29	156	568	6166
path:mmu04061	Viral protein interaction with cytokine and cytokine receptor	6.60304	0.00135624	17	72	580	6250
path:mmu04970	Salivary secretion	6.59111	0.00137252	15	59	582	6263
path:mmu04933	AGE-RAGE signaling pathway in diabetic complications	6.21145	0.00200633	18	82	579	6240
path:mmu05200	Pathways in cancer	6.03917	0.00238353	63	452	534	5870
path:mmu05143	African trypanosomiasis	5.87386	0.00281199	9	27	588	6295
path:mmu04810	Regulation of actin cytoskeleton	5.62118	0.00362036	30	179	567	6143
path:mmu04064	NF-kappa B signaling pathway	5.55203	0.00387957	18	88	579	6234
path:mmu04510	Focal adhesion	5.54948	0.00388946	29	172	568	6150
path:mmu04062	Chemokine signaling pathway	5.48469	0.00414984	27	157	570	6165
path:mmu04360	Axon guidance	5.26516	0.00516856	26	152	571	6170
path:mmu05412	Arrhythmogenic right ventricular cardiomyopathy	5.0872	0.00617528	13	57	584	6265
path:mmu05340	Primary immunodeficiency	4.76756	0.00850107	8	27	589	6295
path:mmu04015	Rap1 signaling pathway	4.39944	0.0122842	28	181	569	6141
path:mmu05219	Bladder cancer	3.96414	0.0189843	8	32	589	6290
path:mmu04380	Osteoclast differentiation	3.94918	0.0192706	18	106	579	6216
path:mmu04540	Gap junction	3.79676	0.0224435	13	69	584	6253
path:mmu04650	Natural killer cell mediated cytotoxicity	3.65969	0.0257405	15	86	582	6236
path:mmu04971	Gastric acid secretion	3.60874	0.027086	11	56	586	6266
path:mmu05150	Staphylococcus aureus infection	3.50993	0.029899	11	57	586	6265
path:mmu04611	Platelet activation	3.50702	0.0299862	17	104	580	6218
path:mmu04924	Renin secretion	3.41383	0.0329148	11	58	586	6264
path:mmu00601	Glycosphingolipid biosynthesis - lacto and neolacto series	3.36878	0.0344317	6	23	591	6299
path:mmu05146	Amoebiasis	3.35092	0.0350522	14	82	583	6240
path:mmu04978	Mineral absorption	3.33091	0.0357607	9	44	588	6278
path:mmu04080	Neuroactive ligand-receptor interaction	3.15708	0.0425499	29	213	568	6109
path:mmu04630	JAK-STAT signaling pathway	3.15478	0.0426479	19	126	578	6196
path:mmu04115	p53 signaling pathway	3.0548	0.0471321	11	62	586	6260

## Sheet: BALB_go_report
Gene set	Description	Enrichment score	P-value	Genes in list	Genes not in list	Genes in list, not in set	Genes not in list, not in set
path:mmu04974	Protein digestion and absorption	24.9879	1.40576e-11	18	63	168	5974
path:mmu04512	ECM-receptor interaction	20.2652	1.58099e-09	16	66	170	5971
path:mmu04022	cGMP-PKG signaling pathway	13.0584	2.13219e-06	17	134	169	5903
path:mmu04510	Focal adhesion	12.421	4.03302e-06	19	174	167	5863
path:mmu04970	Salivary secretion	11.9015	6.78013e-06	11	60	175	5977
path:mmu04925	Aldosterone synthesis and secretion	10.3729	3.12673e-05	11	72	175	5965
path:mmu04926	Relaxin signaling pathway	8.6459	0.000175847	12	105	174	5932
path:mmu04972	Pancreatic secretion	8.03461	0.000324052	9	65	177	5972
path:mmu04918	Thyroid hormone synthesis	7.78604	0.000415496	8	53	178	5984
path:mmu04924	Renin secretion	7.56303	0.000519302	8	55	178	5982
path:mmu04933	AGE-RAGE signaling pathway in diabetic complications	7.43832	0.000588272	10	87	176	5950
path:mmu05165	Human papillomavirus infection	7.28005	0.000689152	20	284	166	5753
path:mmu04151	PI3K-Akt signaling pathway	6.95414	0.000954674	20	292	166	5745
path:mmu04976	Bile secretion	6.77049	0.00114713	7	48	179	5989
path:mmu04927	Cortisol synthesis and secretion	6.55616	0.00142133	7	50	179	5987
path:mmu04610	Complement and coagulation cascades	6.45265	0.00157634	7	51	179	5986
path:mmu04514	Cell adhesion molecules	6.39999	0.00166158	11	119	175	5918
path:mmu04611	Platelet activation	6.1227	0.00219252	10	105	176	5932
path:mmu04024	cAMP signaling pathway	5.90714	0.00271995	13	167	173	5870
path:mmu04270	Vascular smooth muscle contraction	5.86974	0.00282361	10	109	176	5928
path:mmu04978	Mineral absorption	5.55413	0.00387143	6	45	180	5992
path:mmu05146	Amoebiasis	5.52919	0.00396919	8	78	178	5959
path:mmu04911	Insulin secretion	5.37004	0.00465394	7	63	179	5974
path:mmu05030	Cocaine addiction	5.27994	0.00509272	5	33	181	6004
path:mmu00512	Mucin type O-glycan biosynthesis	4.70814	0.00902152	4	24	182	6013
path:mmu04670	Leukocyte transendothelial migration	4.57007	0.0103572	8	93	178	5944
path:mmu04961	Endocrine and other factor-regulated calcium reabsorption	4.55823	0.0104806	5	40	181	5997
path:mmu04261	Adrenergic signaling in cardiomyocytes	4.03308	0.0177197	9	124	177	5913
path:mmu04540	Gap junction	3.9701	0.0188716	6	65	180	5972
path:mmu04020	Calcium signaling pathway	3.90794	0.0200818	12	194	174	5843
path:mmu04928	Parathyroid hormone synthesis, secretion and action	3.82147	0.0218956	7	87	179	5950
path:mmu04964	Proximal tubule bicarbonate reclamation	3.7503	0.0235108	3	18	183	6019
path:mmu00260	Glycine, serine and threonine metabolism	3.74451	0.0236472	4	33	182	6004
path:mmu05144	Malaria	3.33137	0.0357441	4	38	182	5999
path:mmu04713	Circadian entrainment	3.19273	0.0410596	6	79	180	5958
path:mmu04971	Gastric acid secretion	3.06627	0.0465946	5	61	181	5976

## Sheet: SEAGn_go_report
Gene set	Description	Enrichment score	P-value	Genes in list	Genes not in list	Genes in list, not in set	Genes not in list, not in set
path:mmu04022	cGMP-PKG signaling pathway	12.7121	3.01441e-06	39	114	711	5347
path:mmu04512	ECM-receptor interaction	12.4268	4.00975e-06	25	55	725	5406
path:mmu04360	Axon guidance	11.187	1.38527e-05	41	133	709	5328
path:mmu04514	Cell adhesion molecules	9.80458	5.51981e-05	31	94	719	5367
path:mmu04974	Protein digestion and absorption	8.06849	0.000313257	21	58	729	5403
path:mmu04611	Platelet activation	7.04684	0.000870151	26	88	724	5373
path:mmu04923	Regulation of lipolysis in adipocytes	7.02929	0.000885556	15	37	735	5424
path:mmu04115	p53 signaling pathway	6.67811	0.00125815	18	52	732	5409
path:mmu04970	Salivary secretion	6.67811	0.00125815	18	52	732	5409
path:mmu04270	Vascular smooth muscle contraction	6.50921	0.00148966	26	92	724	5369
path:mmu05418	Fluid shear stress and atherosclerosis	6.3005	0.00183538	28	104	722	5357
path:mmu05205	Proteoglycans in cancer	6.20048	0.00202845	38	159	712	5302
path:mmu05217	Basal cell carcinoma	6.11282	0.00221429	16	46	734	5415
path:mmu04933	AGE-RAGE signaling pathway in diabetic complications	6.083	0.00228133	22	75	728	5386
path:mmu04510	Focal adhesion	6.05275	0.00235139	37	155	713	5306
path:mmu04924	Renin secretion	5.93547	0.00264398	16	47	734	5414
path:mmu04916	Melanogenesis	5.67067	0.00344556	21	73	729	5388
path:mmu01100	Metabolic pathways	5.63628	0.0035661	190	1141	560	4320
path:mmu05200	Pathways in cancer	5.60047	0.00369612	78	406	672	5055
path:mmu00980	Metabolism of xenobiotics by cytochrome P450	5.27947	0.00509512	11	28	739	5433
path:mmu04934	Cushing syndrome	4.90812	0.00738636	28	117	722	5344
path:mmu04928	Parathyroid hormone synthesis, secretion and action	4.76598	0.0085145	20	75	730	5386
path:mmu04145	Phagosome	4.75402	0.00861701	25	102	725	5359
path:mmu04261	Adrenergic signaling in cardiomyocytes	4.70574	0.00904325	26	108	724	5353
path:mmu00480	Glutathione metabolism	4.70447	0.00905472	14	45	736	5416
path:mmu05415	Diabetic cardiomyopathy	4.6695	0.009377	33	148	717	5313
path:mmu04024	cAMP signaling pathway	4.58768	0.0101764	33	149	717	5312
path:mmu04015	Rap1 signaling pathway	4.25488	0.0141948	35	165	715	5296
path:mmu04310	Wnt signaling pathway	4.18941	0.0151552	28	125	722	5336
path:mmu00590	Arachidonic acid metabolism	4.15097	0.0157491	11	34	739	5427
path:mmu05165	Human papillomavirus infection	3.99717	0.0183675	49	254	701	5207
path:mmu04071	Sphingolipid signaling pathway	3.91279	0.0199846	22	94	728	5367
path:mmu01523	Antifolate resistance	3.79298	0.0225283	8	22	742	5439
path:mmu04750	Inflammatory mediator regulation of TRP channels	3.7927	0.0225346	18	73	732	5388
path:mmu04713	Circadian entrainment	3.58853	0.0276388	16	64	734	5397
path:mmu04520	Adherens junction	3.4989	0.0302307	14	54	736	5407
path:mmu05208	Chemical carcinogenesis - reactive oxygen species	3.42863	0.0324313	33	165	717	5296
path:mmu00900	Terpenoid backbone biosynthesis	3.39694	0.0334756	6	15	744	5446
path:mmu00100	Steroid biosynthesis	3.39694	0.0334756	6	15	744	5446
path:mmu04927	Cortisol synthesis and secretion	3.30326	0.0367632	12	45	738	5416
path:mmu04925	Aldosterone synthesis and secretion	3.27844	0.0376869	16	67	734	5394
path:mmu04540	Gap junction	3.16727	0.0421184	14	57	736	5404
path:mmu00230	Purine metabolism	3.00886	0.0493477	20	93	730	5368
path:mmu04971	Gastric acid secretion	3.00753	0.0494137	13	53	737	5408

## Sheet: MOLF_go_report
Gene set	Description	Enrichment score	P-value	Genes in list	Genes not in list	Genes in list, not in set	Genes not in list, not in set
path:mmu04512	ECM-receptor interaction	17.4085	2.75152e-08	20	65	342	6026
path:mmu04974	Protein digestion and absorption	16.7807	5.15501e-08	20	68	342	6023
path:mmu04061	Viral protein interaction with cytokine and cytokine receptor	10.7315	2.18453e-05	15	63	347	6028
path:mmu04514	Cell adhesion molecules	10.1332	3.97394e-05	20	112	342	5979
path:mmu04151	PI3K-Akt signaling pathway	8.30831	0.000246459	34	289	328	5802
path:mmu04022	cGMP-PKG signaling pathway	7.14717	0.000787086	19	133	343	5958
path:mmu05165	Human papillomavirus infection	6.96772	0.000941801	31	276	331	5815
path:mmu05200	Pathways in cancer	6.6801	0.00125565	44	450	318	5641
path:mmu04934	Cushing syndrome	6.43951	0.00159719	18	131	344	5960
path:mmu05217	Basal cell carcinoma	6.14822	0.00213728	10	52	352	6039
path:mmu05030	Cocaine addiction	6.06103	0.002332	8	35	354	6056
path:mmu04510	Focal adhesion	5.91235	0.00270581	21	173	341	5918
path:mmu04610	Complement and coagulation cascades	5.78794	0.0030643	10	55	352	6036
path:mmu04310	Wnt signaling pathway	5.47422	0.0041935	17	133	345	5958
path:mmu04060	Cytokine-cytokine receptor interaction	4.98663	0.00682867	23	214	339	5877
path:mmu04923	Regulation of lipolysis in adipocytes	4.97203	0.00692907	8	43	354	6048
path:mmu04062	Chemokine signaling pathway	4.82959	0.0079898	18	155	344	5936
path:mmu04261	Adrenergic signaling in cardiomyocytes	4.59285	0.010124	15	123	347	5968
path:mmu04015	Rap1 signaling pathway	4.54083	0.0106645	20	185	342	5906
path:mmu05340	Primary immunodeficiency	4.40941	0.0121623	6	29	356	6062
path:mmu05146	Amoebiasis	4.39131	0.0123845	11	80	351	6011
path:mmu04611	Platelet activation	4.36893	0.0126648	13	103	349	5988
path:mmu04360	Axon guidance	4.19952	0.0150027	17	154	345	5937
path:mmu04926	Relaxin signaling pathway	4.1049	0.0164916	13	107	349	5984
path:mmu05225	Hepatocellular carcinoma	3.96189	0.0190271	16	146	346	5945
path:mmu04927	Cortisol synthesis and secretion	3.83526	0.0215956	8	54	354	6037
path:mmu04020	Calcium signaling pathway	3.78641	0.0226769	20	201	342	5890
path:mmu04024	cAMP signaling pathway	3.78383	0.0227354	18	175	344	5916
path:mmu00532	Glycosaminoglycan biosynthesis - chondroitin sulfate / dermatan sulfate	3.76882	0.0230792	4	16	358	6075
path:mmu04080	Neuroactive ligand-receptor interaction	3.72486	0.0241164	22	229	340	5862
path:mmu00770	Pantothenate and CoA biosynthesis	3.60148	0.0272833	4	17	358	6074
path:mmu04924	Renin secretion	3.4978	0.030264	8	58	354	6033
path:mmu04925	Aldosterone synthesis and secretion	3.49154	0.0304538	10	81	352	6010
path:mmu04540	Gap junction	3.37597	0.0341849	9	71	353	6020
path:mmu04916	Melanogenesis	3.17339	0.0418614	10	86	352	6005
path:mmu00480	Glutathione metabolism	3.16513	0.0422085	7	51	355	6040
path:mmu02010	ABC transporters	3.07949	0.0459827	6	41	356	6050
path:mmu04928	Parathyroid hormone synthesis, secretion and action	2.99665	0.0499542	10	89	352	6002

## Sheet: CAST_go_report
Gene set	Description	Enrichment score	P-value	Genes in list	Genes not in list	Genes in list, not in set	Genes not in list, not in set
path:mmu04514	Cell adhesion molecules	11.3403	1.18838e-05	43	90	1053	5203
path:mmu04360	Axon guidance	11.2386	1.31571e-05	52	120	1044	5173
path:mmu04390	Hippo signaling pathway	9.94421	4.8005e-05	46	107	1050	5186
path:mmu04611	Platelet activation	9.62284	6.61996e-05	37	79	1059	5214
path:mmu04350	TGF-beta signaling pathway	9.14921	0.000106304	29	56	1067	5237
path:mmu04512	ECM-receptor interaction	8.20439	0.000273452	28	57	1068	5236
path:mmu04015	Rap1 signaling pathway	7.70343	0.000451277	54	150	1042	5143
path:mmu04261	Adrenergic signaling in cardiomyocytes	7.01749	0.000896074	38	97	1058	5196
path:mmu05323	Rheumatoid arthritis	6.8038	0.00110956	25	54	1071	5239
path:mmu04916	Melanogenesis	6.66251	0.00127793	29	68	1067	5225
path:mmu04974	Protein digestion and absorption	6.46719	0.00155359	26	59	1070	5234
path:mmu04022	cGMP-PKG signaling pathway	6.05605	0.00234363	40	111	1056	5182
path:mmu05144	Malaria	5.83399	0.00292638	16	30	1080	5263
path:mmu04145	Phagosome	5.83204	0.00293209	36	98	1060	5195
path:mmu04310	Wnt signaling pathway	5.70751	0.00332093	39	110	1057	5183
path:mmu05165	Human papillomavirus infection	5.68968	0.00338068	71	235	1025	5058
path:mmu05416	Viral myocarditis	5.58733	0.00374501	16	31	1080	5262
path:mmu04510	Focal adhesion	5.49199	0.00411965	48	146	1048	5147
path:mmu05200	Pathways in cancer	5.46698	0.00422396	106	383	990	4910
path:mmu05225	Hepatocellular carcinoma	5.40299	0.00450308	41	120	1055	5173
path:mmu04976	Bile secretion	5.33427	0.00482345	20	45	1076	5248
path:mmu04919	Thyroid hormone signaling pathway	5.02281	0.00658601	30	82	1066	5211
path:mmu04924	Renin secretion	4.9606	0.00700875	20	47	1076	5246
path:mmu05414	Dilated cardiomyopathy	4.93692	0.0071767	24	61	1072	5232
path:mmu04670	Leukocyte transendothelial migration	4.61465	0.00990563	27	74	1069	5219
path:mmu04024	cAMP signaling pathway	4.50637	0.0110385	44	140	1052	5153
path:mmu04971	Gastric acid secretion	4.36322	0.0127373	19	47	1077	5246
path:mmu05152	Tuberculosis	4.35919	0.0127887	37	114	1059	5179
path:mmu05217	Basal cell carcinoma	4.28261	0.0138066	18	44	1078	5249
path:mmu04926	Relaxin signaling pathway	4.14009	0.0159215	30	89	1066	5204
path:mmu05030	Cocaine addiction	4.1177	0.016282	13	28	1083	5265
path:mmu04610	Complement and coagulation cascades	4.11521	0.0163225	18	45	1078	5248
path:mmu04540	Gap junction	4.06925	0.0170902	21	56	1075	5237
path:mmu04977	Vitamin digestion and absorption	3.98468	0.0185984	9	16	1087	5277
path:mmu04072	Phospholipase D signaling pathway	3.9818	0.018652	33	102	1063	5191
path:mmu05205	Proteoglycans in cancer	3.95516	0.0191556	45	150	1051	5143
path:mmu05412	Arrhythmogenic right ventricular cardiomyopathy	3.88834	0.0204794	19	50	1077	5243
path:mmu05166	Human T-cell leukemia virus 1 infection	3.80575	0.0222426	48	164	1048	5129
path:mmu04934	Cushing syndrome	3.76475	0.0231734	35	112	1061	5181
path:mmu04151	PI3K-Akt signaling pathway	3.71587	0.0243343	69	253	1027	5040
path:mmu04071	Sphingolipid signaling pathway	3.61176	0.0270043	28	86	1068	5207
path:mmu04918	Thyroid hormone synthesis	3.50355	0.0300903	18	49	1078	5244
path:mmu05418	Fluid shear stress and atherosclerosis	3.48493	0.030656	31	99	1065	5194
path:mmu04130	SNARE interactions in vesicular transport	3.30896	0.0365543	10	22	1086	5271
path:mmu05410	Hypertrophic cardiomyopathy	3.27266	0.0379055	21	62	1075	5231
path:mmu04650	Natural killer cell mediated cytotoxicity	3.25267	0.0386709	22	66	1074	5227
path:mmu04970	Salivary secretion	3.22951	0.0395771	18	51	1078	5242
path:mmu04640	Hematopoietic cell lineage	3.17398	0.0418368	20	59	1076	5234
path:mmu00100	Steroid biosynthesis	3.15946	0.0424487	7	13	1089	5280
path:mmu04060	Cytokine-cytokine receptor interaction	3.08984	0.0455094	50	182	1046	5111
path:mmu04672	Intestinal immune network for IgA production	3.00813	0.049384	11	27	1085	5266
