# Supplementary material for: Genetic background and oncogenic driver determines the genomic evolution and transcriptomics of mammary tumor metastasis
Source: Commun Biol. 2025 Aug 14;8:1224. doi: 10.1038/s42003-025-08624-5 (PMC12354892; doi:10.1038/s42003-025-08624-5)
Supplement: Supplementary file 2 — Supplementary data 1–18 [file 42003_2025_8624_MOESM2_ESM.zip › Supplementary Data/Table_S17.xlsx]

## Sheet: F1 Common Pathway MSGE
ECM receptor interactions										Gap Junction										Focal Adhesion										Renin Secretion
Human gene symbol	Mouse gene symbol	BALB	SEAGN	BL10	BL6	MOLF	CAST			Human gene symbol	Mouse gene symbol	BALB	SEAGN	BL10	BL6	MOLF	CAST			Human gene symbol	Gene name	BALB	SEAGN	BL10	BL6	Molf	CAST			Human gene symbol	Mouse gene symbol	BALB	SEAGN	BL10	BL6	Molf	CAST
AGRN	Agrn	1.00092	-1.07	-1.21644	-1.04404	-1.03146	-1.16518			ADCY1		1.72		1.9152	-1.18895		1.75039			ACTB	Actb	1.09193	1.07767	1.12312	1.53807	1.24361	1.43512			ACE	Ace	2.17583	1.44065	1.24304	1.34504	1.17758	1.07206
CD36	Cd36	10.763	8.63	28.4617	7.02274	1.86273	8.43264			ADCY2	Adcy2	5.19	-1.09532	1.5289	2.89153	-1.18658	-1.05457			ACTG1	Actn1	1.05959	1.02162	1.16332	1.81312					ACE3	Ace3
CD44	Cd44	1.18341	1.18	1.26333	1.47107	1.08801	1.12111			ADCY3	Adcy3	1.41		7.59939	1.48857	-1.21771	2.50793			ACTN1	Actn4	1.19941	1.085	-1.06057	1.27775	-1.19026	-1.10123			ADCY5	Adcy5	-2.24095	-3.151	-1.89901	-1.11345	-2.33151	-4.73103
CD47	Cd47	1.03103	1.05	1.06021	1.61589	-1.14076	-1.39028			ADCY4	Adcy4	1.65	1.57155	-1.89901	3.48319	1.87898	-4.73103			ACTN4	Actn4			-1.06708	1.0867	1.14752	-1.04223			ADCY6	Adcy6	-1.31896	1.02645	-1.23002	-1.54691	-1.03876	1.15314
CHAD	Chad	-7.85175	-13.7	-3.19138	-4.2057		-8.05211			ADCY5	Adcy5	-2.24	-3.151	-1.23002	-1.11345	-2.33151	1.15314			AKT1	Akt1	1.18203	1.11885	-1.02757	1.08514	-1.0925	-1.26317			ADCYAP1R1	Adcyap1r1	-2.60715		-1.80739
COL1A1	Col1a1	-3.74115	-7.02	-4.22596	-2.65777	-12.6271	-10.838			ADCY6	Adcy6	-1.32	1.02645	1.52569	-1.54691	-1.03876	1.07864			AKT2	Akt2	1.0633	1.10969	1.02754	-1.08452					ADORA1	Adora1	-1.28407	-1.51519	-1.68082	-1.51438	1.48064	1.63468
COL1A2	Col1a2	-3.33332	-5	-3.6906	-2.85988	-8.26168	-9.2555	x		ADCY7	Adcy7	-1.15	-1.30596	-2.18027	1.02467	-1.1181	-3.67168			AKT3	Akt3	-1.02325	1.03277	1.22977	1.20695	-1.18551	1.15928			ADRB1	Adrb1	-1.25856	-1.23651	-2.52353	1.11179	-1.12767	-1.13716
COL2A1	Col2a1	1.15416				-4.78573				ADCY8	Adcy8	-1.94	-3.50505	-1.24772	2.32378	1.54821	-1.35572			ARHGAP35	Arhgap35	1.16545	1.07283	-1.02021	-1.16747	-1.08129	-1.12433			ADRB2	Adrb2	2.8675	3.00194	3.99908	2.69223	2.13306	2.99977	x
COL4A1	Col4a1	1.25108	-1.05	1.71398	2.75879	-1.00428	-1.01911			ADCY9	Adcy9	-1.32	-1.19095		-1.40585	-1.35405	-1.13716			ARHGAP5	Arhgap5	-1.2891	-1.05348	-1.38223	-1.08524	-1.41266	-1.16177			ADRB3	Adrb3
COL4A2	Col4a2	1.20044	-1.07	2.15401	2.58093	1.0185	1.06778			ADRB1	Adrb1	-1.26	-1.23651	-2.52353	1.11179	-1.12767	1.16637			BAD	Bad	1.0248	1.1211	-1.18967	1.13086	-1.24402				AGT	Agt	-6.48609	-1.11252	-2.49665	-1.09748	-1.13172	1.52275
COL4A3	Col4a3			64.5169	24.6957	31.3635				CDK1	Cdk1	1.08	1.34327	1.83591	-1.0536	1.19477	-1.02377			BCAR1	Bcar1	1.12567	1.06854	-1.05375	1.07177	1.37715	-1.25897			AGTR1A	Agtr1a	1.0134	-1.97689	-1.9083		-3.65818	-1.04705
COL4A4	Col4a4	1.66694	3.47	5.31978	5.90336	5.55359	6.2866			CSNK1D	Csnk1d	1.69	-1.08375		-1.21126	1.06242	-1.22684			BCL2	Bcl2	-1.03341	1.55748	-1.30848	-1.18889		-1.19332			AQP1	Aqp1	1.22708	1.14453	3.97021	2.80693	1.39491	1.8453
COL4A5	Col4a5	1.11278	-1.12	-1.10506	1.0072	-1.53157	-1.27587			D830050J10RIK	D830050J10Rik	-1.04	-1.01071	-1.24866	1.45888	-1.15894	1.07469			BIRC2	Birc2	-1.09959	1.06335	-1.14146	-1.17488	-1.05393	1.06947			CACNA1C	Cacna1c	-1.01667	1.41593	4.1851	3.23503	1.6402	1.92067
COL4A6	Col4a6		-1.19	-1.62333	-1.4876	1.45287	-1.0128			EGF	Egf	-2.98	-2.05581	-3.61541	-4.06616	-1.78134	-1.3721			BIRC3	Birc3	1.05156	1.13978	1.30318	1.03452	-1.26731	1.21758			CACNA1D	Cacna1d	1.03698	1.04203	1.10169	1.34229	1.02502	1.13362
COL6A1	Col6a1	-2.59931	-2.37	-1.1817	-1.54784	-4.66967	-4.00656			EGFR	Egfr	-1.15	-1.04525	-1.68307	-1.00329	-1.19166	-2.69883			BRAF	Braf	1.03773	1.04962	1.13988	-1.07165	-1.07641	1.20877			CACNA1F	Cacna1f			2.23823
COL6A2	Col6a2	-2.92533	-3.38	-1.63903	-1.8475	-6.2253	-4.5374			GJA1	Gja1	1.21	-1.62021	1.65489	1.73612	-1.98874	-1.21528			CAPN2	Capn2	1.09969	-1.07728	1.12264	1.31324	-1.31448	-1.029			CACNA1S	Cacna1s
COL6A3	Col6a3	-2.81826	-3.45	-2.08814	-2.3259	-1.31625	-1.64311			GNA11	Gna11	1.13	1.06255	-1.19049	1.06637	-1.09357	1.98631			CAV1	Cav1	1.80348	2.28883	5.05443	3.33383	1.50688	2.85485			CALM1	Calm1	1.19584	1.26578	1.15427	1.19694	1.18541	1.25199
COL6A4	Col6a4			-1.16865	1.13022					GNAI1	Gnai1	2.29	3.42255	2.14658	3.81839	2.78615	-1.53178			CAV2	Cav2	1.30273	1.36435	1.40644	1.05083	1.06154	-1.18393			CALM2	Calm2	-1.10173	1.08255	-1.05689	1.00069	-1.05511	-1.06025
COL6A5	Col6a5									GNAI2	Gnai2	1.07	-1.09018	-1.03946	1.00332	-1.39159	-1.05511			CAV3	Cav3			-1.41632						CALM3	Calm3	1.10812	1.19271	1.13986	1.11456	1.0088	-1.2312
COL6A6	Col6a6									GNAI3	Gnai3	1.05	1.0191	1.06936	-1.00802	-1.18491	-1.12248			CCND1	Ccnd1	1.53602	1.51817	-1.19228	1.22294	1.38531	1.51559			CALM4	Calm4
COL9A1	Col9a1	1.06841	-1.71	-1.42947	1.01955	-1.95038	-1.85418			GNAQ	Gnaq	1.01	1.07691	-1.08078	-1.2144	-1.11347	-1.47072			CCND2	Ccnd2	1.08057	-1.04998	1.72737	5.11485	-1.17422	1.48108			CALML3	Calml3		-2.02475	-1.12085	-1.94504	-1.71063
COL9A2	Col9a2	-1.70276	-1.69	-1.8622	-1.00119	-1.33212	-2.09312			GNAS	Gnas	-1.05	-1.16546	-1.47939	-1.04202	-1.34887	-1.30931			CCND3	Ccnd3	1.02833	1.14106	-1.01835	-1.04759	1.08825	1.17595			CALML4	Calml4	-1.4	1.49217	3.00171	1.78212		1.04288
COL9A3	Col9a3	-1.18499	-1.04	-1.37544	-1.01257	-1.01456	-1.68751			GRB2	Grb2	1.67	-1.05308	-1.23201	1.31989	-1.00273	-1.26779			CD2	Cd2			3.65372	6.8065	5.05253	6.25954			CLCA1	Clca1
COMP	Comp	-3.47835		-8.57817		-2.71962				GUCY1A2	Gucy1a2	1.45	-1.10176	-1.01648			4.65532			CDC42	Cdc42	1.08251	1.26207	1.12149	-1.07191	1.03202	1.14685			CLCA2	Clca2	2.90468	3.28144	4.58428	-1.10938	1.75363	3.25394
DAG1	Dag1	1.29626	1.02	1.05163	1.18501	-1.12367	-1.28775			GUCY1A3	Gucy1a3	2.47	3.95616			3.79875	2.83721			CHAD	Chad	-7.85175	-13.7388	-3.19138	-4.2057					CLCA3A1	Clca3a1			-1.05307	-1.43685
DMP1	Dmp1	-1.3998	-6.37	-5.53975	-1.22561	-2.80261				GUCY1B3	Gucy1b3	3.19	4.73672			4.19229				COL1A1	Col1a1	-3.74115	-7.01575	-4.22596	-2.65777	-12.6271	-10.838			CLCA3A2	Clca3a2		1.67257	1.2238	1.00033
DSPP	Dspp									HRAS	Hras	-1.07	-1.11814	-1.53854	1.32382	1.06684	-1.02377			COL1A2	Col1a2	-3.33332	-5.00266	-3.6906	-2.85988	-8.26168	-9.2555	x		CLCA3B	Clca3b	2.0982				1.10685	1.84966
FN1	Fn1	1.98089	1.29	2.42265	2.9846		-1.38428			HTR2A	Htr2a	-2.62								COL2A1	Col2a1	1.15416				-4.78573				CREB1	Creb1	-1.0126	1.01361	1.25897	-1.09314	-1.06975	-1.00312
FRAS1	Fras1	1.10294	-2.01	1.20929	-3.41752	-2.27396	2.55322			HTR2B	Htr2b	1.32	1.40008	4.27465	2.00045	-1.00597	2.45034			COL4A1	Col4a1	1.25108	-1.05055	1.71398	2.75879	-1.00428	-1.01911			CTSB	Ctsb	1.34191	1.19638	1.33811	1.19171	-1.03498	1.34174
FREM1	Frem1	-8.88866	-4.95	-1.74844	-2.74921	-4.75709				ITPR1	Itpr1	-1.29	-1.31306	-1.15791	-1.36238	-1.35064	-1.12131			COL4A2	Col4a2	1.20044	-1.07421	2.15401	2.58093	1.0185	1.06778			EDN1	Edn1	1.22527	1.82493	1.58959	2.32316	1.0568	2.55129
FREM2	Frem2	-1.94596	-2.51	1.30579			-5.05403			ITPR2	Itpr2	-1.04	1.17151	-1.23806	-1.17879	1.28624	1.24441			COL4A3				64.5169	24.6957	31.3635				EDN2	Edn2			1.3074		-1.84169
GP1BA	Gp1ba	-1.38471	-1.08	1.969	1.05585	-1.25775	1.36888			ITPR3	Itpr3	-1.18	-1.19333	-1.54265	-1.59163	-1.14171	-1.27455			COL4A4	Col4a4	1.66694	3.46569	5.31978	5.90336	5.55359	6.2866			EDN3	Edn3
GP1BB	Gp1bb						1.74767			KRAS	Kras	1.1	1.13641	1.25771	1.11679	-1.02849	1.02382			COL4A5	Col4a5	1.11278	-1.12347	-1.10506	1.0072	-1.53157	-1.27587			EDNRA	Ednra	1.40351	1.37457	1.05037	1.02795	1.32624	-1.17142
GP5	Gp5	1.32064	1.32	2.35681	2.86032		1.41805			LPAR1	Lpar1	-1.42	-1.34945	-1.21339	1.00166	-1.56067	-1.85191			COL4A6	Col4a6		-1.18705	-1.62333	-1.4876	1.45287	-1.0128			GNAI1	Gnai1	2.2913	3.42255	2.14658	3.81839	2.78615	1.98631
GP6	GP6									MAP2K1	Map2k1	1.1	1.10071	-1.04145	-1.05555	-1.08257	1.02207			COL6A1	Col6a1	-2.59931	-2.36626	-1.1817	-1.54784	-4.66967	-4.00656			GNAI2	Gnai2	1.07081	-1.09018	-1.03946	1.00332	-1.39159	-1.53178
GP9	Gp9						2.29394			MAP2K2	Map2k2	1.05	1.01336	-1.57911	1.17709	1.13151	-1.12227			COL6A2	Col6a2	-2.92533	-3.38222	-1.63903	-1.8475	-6.2253	-4.5374			GNAI3	Gnai3	1.04895	1.0191	1.06936	-1.00802	-1.18491	-1.05511
HMMR	Hmmr	1.05296	1.28	1.87906	-1.04134	-1.23038	1.02297			MAP2K5	Map2k5	-1.07	-1.0071	-1.03615	-1.02399	-1.08216	-1.09665			COL6A3	Col6a3	-2.81826	-3.45095	-2.08814	-2.3259	-1.31625	-1.64311			GNAQ	Gnaq	1.01004	1.07691	-1.08078	-1.2144	-1.11347	-1.12248
HSPG2	Hspg2	-1.33982	-1.74	-1.05399	1.0009	-2.5966	-1.67825			MAP3K2	Map3k2	-1.06	-1.14615	-1.14922	-1.0697	-1.08911	-1.04013			COL6A4	Col6a4									GNAS	Gnas	-1.04773	-1.16546	-1.47939	-1.04202	-1.34887	-1.47072
ITGA1	Itga1	1.09225	1.83	2.05351	1.94775	1.24539	2.04283			MAPK1	Mapk1	-1.03	-1.00949	-1.04997	-1.1097	-1.13128	-1.1693			COL6A5	Col6a5									GUCY1A1	Gucy1a1			12.3277	8.04124
ITGA10	Itga10	-1.49515	-1.01	-1.18114	-1.50993	-1.07057	1.01671			MAPK3	Mapk3	1.04	1.17377	1.0149	-1.0211	1.17415	1.02146			COL6A6	Col6a6			-1.16865	1.13022					GUCY1A2	Gucy1a2	1.44786	-1.10176	-1.01648			-1.26779
ITGA11	Itga11	-4.71873		-2.78137		-14.988	-6.41481			MAPK7	Mapk7	1.04	-1.30583	-1.29876	1.14891	-1.09778	-1.19549			COL9A1	Col9a1	1.06841	-1.71033	-1.42947	1.01955	-1.95038	-1.85418			GUCY1B1	Gucy1b1			5.8605	8.11787
ITGA2	Itga2	1.3022	2.01	2.25117	1.27612	-1.62571	-1.00539			NRAS	Nras	1.1	1.04994	1.10251	-1.07085	-1.01357	1.03836			COL9A2	Col9a2	-1.70276	-1.6889	-1.8622	-1.00119	-1.33212	-2.09312			GUCY1B2	Gucy1b2
ITGA2B	Itga2b	-1.02896	-1.32	-1.21082	1.51342	1.06026	-1.22023			PDGFA	Pdgfa	1.07	1.07775	-1.00495	2.14609	-1.00051	1.04674			COL9A3	Col9a3	-1.18499	-1.03992	-1.37544	-1.01257	-1.01456	-1.68751			ITPR1	Itpr1	-1.29286	-1.31306	-1.15791	-1.36238	-1.35064	-1.12131
ITGA3	Itga3	-1.06254	-1.3	1.06147	1.36768	-1.14286	-1.24357			PDGFB	Pdgfb	1.13	1.08058	2.02051	2.19294	1.09292	1.13504			COMP	Comp	-3.47835		-8.57817		-2.71962	-1.1322			ITPR2	Itpr2	-1.04233	1.17151	-1.23806	-1.17879	1.28624	1.24441
ITGA4	Itga4	1.10599	1.72	3.64645	2.12429	1.4256	2.16522			PDGFC	Pdgfc	1.12	-1.02481	-1.21231	1.16786	-1.27619	-1.44491			CRK	Crk	1.11993	1.09769	-1.09776	1.04709	-1.08928	-1.12277			ITPR3	Itpr3	-1.17757	-1.19333	-1.54265	-1.59163	-1.14171	-1.27455
ITGA5	Itga5	-1.03501	-1.33	1.88733	1.80234	-1.4938	-1.10069			PDGFD	Pdgfd	1.52	-1.24401	-1.03789	1.37385	-1.48286	-1.41474			CRKL	Crkl	1.10047	-1.00305	-1.15023	-1.31097	-1.24909				KCNJ2	Kcnj2	-1.03095	-1.02951	-1.27072	-1.37924	-1.28327	-2.01398
ITGA6	Itga6	-1.01951	-1.17	-1.0736	-1.18057	-1.13699	-1.72135			PDGFRA	Pdgfra	1.46	1.35992	3.00906	1.9214	-1.38654	-1.39168			CTNNB1	Ctnnb1	1.06323	-1.06388	-1.22838	-1.13162	-1.14975	-1.66704			KCNMA1	Kcnma1	-2.4915	-2.01635	-5.03682	-1.84068
ITGA7	Itga7	1.22282	2.77	4.8199	6.0889	2.07942	4.74487			PDGFRB	Pdgfrb	-1	-1.24562	2.07522	1.57002	-1.47053	-1.49456			D830050J10RIK	D830050J10Rik	-1.04196	-1.01071		1.45888	-1.15894	-1.22684			NPR1	Npr1	2.46406	2.07647	4.92054	4.38411	1.74373	2.36232	x
ITGA8	Itga8	1.48181	1.83	1.95392	1.21055	1.01501	-1.41849			PLCB1	Plcb1	-1.24	-1.69924	-1.08954	1.65161	1.08258	-1.6038			DIAPH1	Diaph1	1.01709	1.08892	-1.02715	1.09992	-1.07503	-1.07718			ORAI1	Orai1	1.56735	1.48151	1.06434	1.86168	1.76408	1.98584
ITGA9	Itga9	1.05965	1.04	1.67832	2.66144	1.06802	-1.00513			PLCB2	Plcb2	1.27	1.59492	2.82833	1.65501	1.88431	2.69086			DOCK1	Dock1	1.01109	1.10685	1.18392	1.05888	-1.07355	-1.16102			PDE1A	Pde1a	1.79712	1.37265	-1.48713	1.28689	1.36097	-1.15074
ITGAV	Itgav	-1.06858	1.23	-1.4813	1.03049	-1.04476	-1.28639			PLCB3	Plcb3	1.09	-1.02112	-1.02447	-1.26047	-1.00416	-1.05423			EGF	Egf	-2.9809	-2.05581	-3.61541	-4.06616	-1.78134	1.07469			PDE1B	Pde1b	1.17241	1.45479	3.53986	1.88234	1.44928	1.46243
ITGB1	Itgb1	1.12881	1.03	1.05995	1.19079	-1.19491	-1.11442			PLCB4	Plcb4	-2.58	-1.32458	-1.30369	-1.1337	-1.18508	1.21758			EGFR	Egfr	-1.14593	-1.04525	-1.68307	-1.00329	-1.19166	-1.3721			PDE1C	Pde1c
ITGB3	Itgb3	1.2948	-1.15	1.13311	-1.23862	1.14675	-2.22014			PRKACA	Prkaca	1.08	1.10055	-1.51887	-1.10026	-1.13722	-1.33241			ELK1	Elk1	-1.04033	-1.1932	1.05095	-1.02188	-1.09162	-1.10708			PDE3A	Pde3a	1.93735	2.21338	6.3977	5.67404	2.27992	3.48273
ITGB4	Itgb4	1.80948	1.22	-1.21836	-1.20337	-1.07373	-1.00859			PRKACB	Prkacb	1.05	-1.03788	-1.16472	1.07374	-1.40305	-1.26271			ERBB2	Erbb2	1.15068	-1.16715	-1.73641	-1.02082	-1.16498	-1.68098			PDE3B	Pde3b	-1.31038	-1.71859	-1.82628	-1.01586	-1.70006	-1.05516
ITGB5	Itgb5	-1.1223	1.01	-1.38852	-1.35743	-1.21555	-1.31786			PRKCA	Prkca	1.4	-1.10289	-1.90326	-1.6627	-1.25154	-1.33859			FLNA	Flna	-1.01073	-1.08254	1.14888	1.02982	-1.1586	-1.05128			PLCB1	Plcb1	-1.23863	-1.69924	-1.08954	1.65161	1.08258	-1.6038
ITGB6	Itgb6	1.20758	1.05	1.36577	1.58263	1.14435	1.18289			PRKCB	Prkcb	1.33	1.23101	1.17749	1.20492	1.18502	1.32783			FLNB	Flnb	1.06999	-1.07888	-1.21625	-1.26915	-1.27912	-1.02477			PLCB2	Plcb2	1.26548	1.59492	2.82833	1.65501	1.88431	2.69086
ITGB7	Itgb7	-1.15021	1.24	1.65631	2.9548	2.17733	1.69925			PRKCG	Prkcg	1.37	-1.28487	1.82142	1.11718	1.1248	1.68504			FLNC	Flnc	-6.13689	-4.93315	-6.27509	-1.04184		-4.21995			PLCB3	Plcb3	1.09105	-1.02112	-1.02447	-1.26047	-1.00416	-1.05423
ITGB8	Itgb8	-1.30442	-1.48	-1.84934	-1.02232	-1.27518	-1.5378			PRKG1	Prkg1	1.01	1.97238	-1.0732	2.11913	-1.3866	-1.12344			FLT1	Flt1	1.64213	1.2851	4.91145	2.7365	1.99209	1.58003			PLCB4	Plcb4	-2.57966	-1.32458	-1.30369	-1.1337	-1.18508	1.21758
LAMA1	Lama1	1.15773	1.24	1.06598		1.08101	-1.0744			PRKG2	Prkg2	-1.35	-1.4403	2.8005	4.46257	-2.24339	-1.16063			FLT4	Flt4	-1.19581	-1.39565	2.64877	2.34417	1.39892	1.01308			PPP3CA	Ppp3ca	1.02442	1.06292	-1.57397	1.00945	-1.18124	-1.27013
LAMA2	Lama2	-2.04283	-1.56	1.17501	1.00684	-3.63488	-3.0788			RAF1	Raf1	1.03	1.12075	-1.03697	-1.17783	1.01908	1.06256			FN1	Fn1	1.98089	1.28697	2.42265	2.9846		-1.38428			PPP3CB	Ppp3cb	-1.04472	1.06934	-1.18153	-1.20715	-1.19712	-1.25079
LAMA3	Lama3	1.87422	2.72	3.80721	2.20898	1.20206	2.30823			SOS1	Sos1	-1.02	-1.05834	-1.08529	-1.21671	-1.08749	-1.19372			FYN	Fyn	-1.07345	-1.38617	1.06151	1.46589	-1.33289	-1.72624			PPP3CC	Ppp3cc	1.07609	1.11591	1.11461	1.01231	-1.20004	-1.1149
LAMA4	Lama4	-1.17565	-1.69	-1.00671	1.06309	-1.64982	-1.33526			SOS2	Sos2	1.03	1.128	1.09914	-1.02434	-1.06354	1.03183			GRB2	Grb2	1.66916	-1.05308	-1.23201	1.31989	-1.00273	-1.30931			PPP3R1	Ppp3r1	1.08317	-1.03132	-1.25487	1.20746	1.01253	-1.26439
LAMA5	Lama5	1.14266	1.01	-1.22798	1.1976	1.14462	1.2915			SRC	Src	1.04	1.0657	-1.23785	-1.141	1.00136	-1.14014			GSK3B	Gsk3b	-1.03292	-1.13282	-1.31086	-1.28678	-1.42003	-1.35893			PRKACA	Prkaca	1.0825	1.10055	-1.51887	-1.10026	-1.13722	-1.33241
LAMB1	Lamb1	-1.03686	-1.41	1.08417	1.2674	-1.88641	-2.11062			TJP1	Tjp1	1.28	1.2549	1.55747	1.01746	-1.20129	-1.10387			HGF	Hgf	1.3424	2.01298	3.44878	2.1965	-1.13126	1.721			PRKACB	Prkacb	1.04828	-1.03788	-1.16472	1.07374	-1.40305	-1.26271
LAMB2	Lamb2		-1.06	-1.64573	-1.34209	-1.06369	1.07692			TUBA4A	Tuba4a	1.08	1.48428	1.00328	-1.18195	1.26117	1.27288			HRAS	Hras	-1.06766	-1.11814	-1.53854	1.32382	1.06684	-1.02377			PRKG2	Prkg2	-1.35494	-1.4403	2.8005	4.46257	-2.24339	-1.16063
LAMB3	Lamb3	2.04654	1.53	1.12708	1.35891	1.09209	1.16287			TUBA8	Tuba8	2	2.49714	2.70803	2.41341	-1.04395	2.02746			IGF1	Igf1	1.52137	1.57397	1.25717	1.61325		-1.12339			PTGER2	Ptger2	-1.04642	-1.36712	1.39454	1.29226	1.54993	1.15751
LAMC1	Lamc1	-1.0208	-1.3	1.02568	1.09569	?	-1.48157			TUBB1	Tubb1									IGF1R	Igf1r	-1.06385	-1.43707	1.58076	1.09771	-2.44756	-1.58935			PTGER4	Ptger4	1.3293	-1.16541	-1.20942	1.61982	1.04706	-1.82669
LAMC2	Lamc2	1.39998	1.34	1.44398	2.1446	-1.08971	-1.04394			TUBB2A	Tubb2a			1.03132	1.30479	1.06673	1.61677			ILK	Ilk	1.12273	1.1433	1.11819	1.18446	1.18098	1.06137			REN1	Ren1
LAMC3	Lamc3		1.7							TUBB2B	Tubb2b			-1.00078	1.66481	-1.08568	1.08527			ITGA1	Itga1	1.09225	1.82907	2.05351	1.94775	1.24539	2.04283
NPNT	Npnt	1.09249	1.27	1.07104	-1.65519	1.07831	-1.0688			TUBB4A	Tubb4a	1.08		3.58027	4.70335		1.37756			ITGA10	Itga10	-1.49515	-1.0126	-1.18114	-1.50993	-1.07057	1.01671
RELN	Reln	1.38877		-1.20596	1.77296	-1.8039	1.39867			TUBB5	Tubb5	1.05	-1.04116	1.40201	1.0972	1.0836	1.18922			ITGA11	Itga11	-4.71873		-2.78137		-14.988	-6.41481
SDC1	Sdc1	1.35268	1.39	1.57654	1.70032	-1.29314	-1.04495			TUBB6	Tubb6	1.38	1.37557	2.11008	2.0892	1.27613	1.97008			ITGA2	Itga2	1.3022	2.00893	2.25117	1.27612	-1.62571	-1.00539
SDC4	Sdc4	1.11838	-1.14	-1.59506	1.1443	1.0413	-1.02749													ITGA2B	Itga2b	-1.02896	-1.31521	-1.21082	1.51342	1.06026	-1.22023
SPP1	Spp1	1.41034	-1.52	-1.85717	1.46763	-1.07279	1.32889													ITGA3	Itga3	-1.06254	-1.29503	1.06147	1.36768	-1.14286	-1.24357
SV2A	Sv2a		-1.53	1.1449		1.37294														ITGA4	Itga4	1.10599	1.71638	3.64645	2.12429	1.4256	2.16522
SV2B	Sv2a																			ITGA5	Itga5	-1.03501	-1.32566	1.88733	1.80234	-1.4938	-1.10069
SV2C	Sv2c	1.209	1.09	-2.2536																ITGA6	Itga6	-1.01951	-1.17049	-1.0736	-1.18057	-1.13699	-1.72135
THBS1	Thbs1	-1.10094	-1.46	-1.39639	1.15697	-2.30521	-1.88933													ITGA7	Itga7	1.22282	2.77007	4.8199	6.0889	2.07942	4.74487
THBS2	Thbs2	-6.22448	-7.29	-3.55249	-4.77846	-14.0571	-17.1384													ITGA8	Itga8	1.48181	1.82699	1.95392	1.21055	1.01501	-1.41849
THBS3	Thbs3	-1.30523	1.27	3.09741	2.00281		1.22591													ITGA9	Itga9	1.05965	1.03925	1.67832	2.66144	1.06802	-1.00513
THBS4	Thsb4	-10.4775		-11.9583	-3.46282	-26.867	-31.2572													ITGAV	Itgav	-1.06858	1.23166	-1.4813	1.03049	-1.04476	-1.28639
TNC	Tnc		-3.5	-1.98673	-1.65309	-2.26996	-4.80026													ITGB1	Itgb1	1.12881	1.0287	1.05995	1.19079	-1.19491	-1.11442
TNN	Tnn	-16.6235	-11.3				-21.4319													ITGB3	Itgb3	1.2948	-1.14752	1.13311	-1.23862	1.14675	-2.22014
TNR	Tnr																			ITGB4	Itgb4	1.80948	1.22364	-1.21836	-1.20337	-1.07373	-1.00859
TNXB	Tnxb	-6.10487	-3.15	-1.07835	-1.22814															ITGB5	Itgb5	-1.1223	1.0099	-1.38852	-1.35743	-1.21555	-1.31786
VTN	Vtn	1.07284	-1.5	4.08152	2.87645															ITGB6	Itgb6	1.20758	1.04911	1.36577	1.58263	1.14435	1.18289
VWF	Vwf	4.19146	3.08	7.73396	5.6408	4.23388	5.53149	x												ITGB7	Itgb7	-1.15021	1.2432	1.65631	2.9548	2.17733	1.69925
																				ITGB8	Itgb8	-1.30442	-1.47782	-1.84934	-1.02232	-1.27518	-1.5378
																				JUN	Jun	1.11858	1.05287	-1.16602	-1.10333	-1.43581	-1.391
																				KDR	Kdr	1.14272	1.37194	5.47901	2.25016	1.77034	1.95072
																				LAMA1	Lama1	1.15773	1.24087	1.06598		1.08101	-1.0744
																				LAMA2	Lama2	-2.04283	-1.55794	1.17501	1.00684	-3.63488	-3.0788
																				LAMA3	Lama3	1.87422	2.71639	3.80721	2.20898	1.20206	2.30823
																				LAMA4	Lama4	-1.17565	-1.68742	-1.00671	1.06309	-1.64982	-1.33526
																				LAMA5	Lama5	1.14266	1.01496	-1.22798	1.1976	1.14462	1.2915
																				LAMB1	Lamb1	-1.03686	-1.40617	1.08417	1.2674	-1.88641	-2.11062
																				LAMB2	Lamb2	-1.0856	-1.06181	-1.64573	-1.34209	-1.06369	1.07692
																				LAMB3	Lamb3	2.04654	1.53196	1.12708	1.35891	1.09209	1.16287
																				LAMC1	Lamc1	-1.0208	-1.29876	1.02568	1.09569	?	-1.48157
																				LAMC2	Lamc2	1.39998	1.34428	1.44398	2.1446	-1.08971	-1.04394
																				LAMC3	Lamc3		1.70029
																				MAP2K1	Map2k1	1.09747	1.10071	-1.04145	-1.05555	-1.08257	1.02207
																				MAPK1	Mapk1	-1.03341	-1.00949	-1.04997	-1.1097	-1.13128	-1.1693
																				MAPK3	Mapk3	1.03592	1.17377	1.0149	-1.0211	1.17415	1.02146
																				MAPK8	Mapk8	-1.14611	-1.0629	1.30948	-1.23872	-1.11942	1.05958
																				MAPK9	Mapk9	-1.21217	-1.21848	-1.32165	-1.03732	-1.07247	-1.55967
																				MET	Met	1.19751	1.34851	-1.04433	-1.17658	-1.07912	-1.36169
																				MYL12A	Myl12a	1.07748	-1.06164	1.04717	1.38628	1.00823	1.27223
																				MYL12B	Myl12b	1.01478	-1.14771	1.62597	1.25231	1.16076	1.19595
																				MYL2	Myl2
																				MYL9	Myl9	-1.00658	?	1.31577	2.59277	-1.20002	1.21168
																				MYLK	Mylk	1.16178	2.02128	1.98164	2.538	1.50588	1.7147
																				MYLK2	Mylpf	-11.2508
																				MYLK3	Mylk3
																				MYLK4	Mylk4
																				MYLPF	Mylpf			-9.20027	1.04524
																				PAK1	Pak1	1.16668	1.0169	-1.05868	1.19218	1.4	1.77608
																				PAK2	Pak2	-1.00311	-1.15042	-1.19699	-1.23691	-1.11261	-1.30588
																				PAK3	Pak3	1.18116	-1.48316	-1.50543	1.73701	-1.16222	-1.17269
																				PAK4	Pak4			-1.00543	1.00853
																				PAK6	Pak6	1.68355	1.99465	1.37426	1.06595	1.62469	1.83491
																				PARVA	Parva	1.0538	1.36456	-1.14822	1.07702	1.20568	1.05253
																				PARVB	Parvb	1.31445	1.49394	4.08932	2.45359	-1.05679	1.43078
																				PARVG	Parvg	1.83461	1.21584	1.88427	1.39066	1.20988	1.47173
																				PDGFA	Pdgfa	1.06686	1.07775	-1.00495	2.14609	-1.00051	1.04674
																				PDGFB	Pdgfb	1.13189	1.08058	2.02051	2.19294	1.09292	1.13504
																				PDGFC	Pdgfc	1.12197	-1.02481	-1.21231	1.16786	-1.27619	-1.44491
																				PDGFD	Pdgfd	1.51708	-1.24401	-1.03789	1.37385	-1.48286	-1.41474
																				PDGFRA	Pdgfra	1.46381	1.35992	3.00906	1.9214	-1.38654	-1.39168
																				PDGFRB	Pdgfrb	-1.00048	-1.24562	2.07522	1.57002	-1.47053	-1.49456
																				PDPK1	Pdpk1	1.06422	1.06645	-1.10094	-1.21888	-1.16857	-1.08142
																				PGF	Pgf	-1.00888	-1.11851	-1.44554	2.09178	2.02896	2.9314
																				PIGF	Pigf	1.14091	1.08122	1.24433	1.18842	1.05905	-1.19818
																				PIK3CA	Pik3ca	1.11037	1.06471	1.01372	1.06543	-1.25173	-1.07784
																				PIK3CB	Pik3cb	-1.00162	1.19544	-1.0443	-1.02413	1.00028	1.10261
																				PIK3CD	Pik3cd	-1.04444	1.0702	1.57214	1.34084	1.20312	1.2027
																				PIK3R1	Pik3r1	1.04607	1.02467	-1.31931	-1.46247	-1.19286	-1.36367
																				PIK3R2	Pik3r2	-1.01454	-1.11561	-1.52666	-1.12438	-1.25387	-1.59715
																				PIK3R3	Pik3r3	-1.42731	1.73719	1.52037	1.59548	1.1595	1.1556
																				PIP5K1A	Pip5k1a	1.10727	-1.09299	-1.06819	-1.04129	-1.21618	-1.16552
																				PIP5K1B	Pip5k1b	-1.17229	1.22003	-1.4781	-1.08464	-1.00107	1.11854
																				PIP5K1C	Pip5k1c	1.14241	1.0024	1.11383	-1.07081	-1.14783	-1.09183
																				PPP1CA	Ppp1ca	1.02694	1.12769	1.03703	1.13303	1.15605	1.00953
																				PPP1CB	Ppp1cb	-1.02866	1.31002	-1.40343	-1.28375	-1.12683	-1.02517
																				PPP1CC	Ppp1cc	1.04896	1.10386		-1.23456	1.0348	-1.12429
																				PPP1CCB	Ppp1ccb			1.00005	-1.35309
																				PPP1R12A	Ppp1r12a	1.09414	1.03624	1.12307	1.07223	-1.22132	1.0328
																				PPP1R12B	Ppp1r12b	-1.09786	1.1006	1.12137	-1.2507	-1.00343	1.22877
																				PPP1R12C	Ppp1r12c	1.0474	1.14401	1.17916	-1.06695	1.19407	1.2028
																				PRKCA	Prkca	1.39843	-1.10289	-1.90326	-1.6627	-1.25154	-1.33859
																				PRKCB	Prkcb	1.32963	1.23101	1.17749	1.20492	1.18502	1.32783
																				PRKCG	Prkcg	1.36688	-1.28487	1.82142	1.11718	1.1248	1.68504
																				PTEN	Pten	1.10411	1.13772	-1.12948	1.15	-1.14049	-1.13395
																				PTK2	Ptk2	1.01924	1.1718	1.0718	1.11806
																				PXN	Pxn	1.0266	-1.07725	-1.00763	-1.00449	-1.08479	-1.15866
																				RAC1	Rac1	1.19449	1.15461	-1.03355	-1.01215	1.0361	-1.0802
																				RAC2	Rac2	1.25643	2.08593	2.20262	3.02536	2.05287	2.86801
																				RAC3	Rac3	2.23522	1.12846	-1.33401	-1.03034	1.00403	-1.33817
																				RAF1	Raf1	1.02669	1.12075	-1.03697	-1.17783	1.01908	1.06256
																				RAP1A	Rap1a	1.01563	1.15813	1.05592	1.12745	-1.05998	-1.1048
																				RAP1B	Rap1b	1.18742	1.30011	1.00953	1.29619	1.15035	1.03855
																				RAPGEF1	Rapgef1	1.0936	-1.02094	-1.06843	-1.14748	-1.14955	-1.25827
																				RASGRF1	Rasgrf1			-1.30911	-11.5365
																				RELN	Reln	1.38877		-1.20596	1.77296	-1.8039	1.39867
																				RHOA	Rhoa	1.1512	1.0994	1.15559	1.20759	-1.07004	1.2626
																				ROCK1	Rock1	-1.00309	1.05721	1.13779	1.05129	-1.1664	1.02722
																				ROCK2	Rock2	1.09283	1.08348	1.14471	1.13766	-1.21138	1.19272
																				SHC1	Shc1	-1.07765	-1.05303	-1.19966	-1.12763	-1.33815	-1.27266
																				SHC2	Shc2
																				SHC3	Shc3
																				SHC4	Shc4	-1.6453	-1.31302	-1.70643	1.05995	-1.28407	-1.19559
																				SOS1	Sos1	-1.01873	-1.05834	-1.08529	-1.21671	-1.08749	-1.19372
																				SOS2	Sos2	1.02524	1.128	1.09914	-1.02434	-1.06354	1.03183
																				SPP1	Spp1	1.41034	-1.51674	-1.85717	1.46763	-1.07279	1.32889
																				SRC	Src	1.03658	1.0657	-1.23785	-1.141	1.00136	-1.14014
																				TEP1	Tep1	1.16143	1.15628	-1.1808	-1.07121	1.08226	1.34512
																				THBS1	Thbs1	-1.10094	-1.45557	-1.39639	2.00281	-2.30521	-1.88933
																				THBS2	Thbs2	-6.22448	-7.29355	-3.55249	-3.46282	-14.0571	-17.1384
																				THBS3	Thbs3	-1.30523	1.2738	3.09741	-1.40214		1.22591
																				THBS4	Thbs4	-10.4775		-11.9583	1.0189	-26.867	-31.2572
																				TLN1	Tln1	1.04039	-1.05557	-1.06742	-1.27372	-1.13729	-1.06087
																				TLN2	Tln2	-1.10208	-1.43059	-1.10322		-1.47874	-2.04299
																				TNC	Tnc	-1.717	-3.49811	-1.98673	-1.65309	-2.26996	-4.80026
																				TNN	Tnn	-16.6235	-11.2633				-21.4319
																				TNR	Tnr
																				TNXB	Tnxb	-6.10487	-3.15354	-1.07835	-1.22814
																				VASP	Vasp	1.15113	1.10375	1.1213	1.04155	-1.01137	-1.28526
																				VAV1	Vav1	-1.14273	-1.27969	1.40091	1.20598	-1.16374	-1.29779
																				VAV2	Vav2	-1.05411	1.12676	-1.41385	-1.11025	1.14768	-1.05458
																				VAV3	Vav3	1.16317	-1.18468	1.12912	-1.16405	-1.22339	-1.17302
																				VCL	Vcl	1.27852	1.13419	1.52503	1.45864	-1.41381	1.09364
																				VEGFA	Vegfa			2.29689	2.03884	-1.33149	-1.31741
																				VEGFB	Vegfb	1.00482	-1.06024	-1.33884	-1.04331	-1.07417	-1.33034
																				VEGFC	Vegfc	1.21881	1.06977	1.50103	2.61008	1.32786	1.73796
																				VEGFD	Vegfd		1.58628	3.0288
																				VTN	Vtn	1.07284	-1.50183	4.08152	2.87645		1.2967
																				VWF	Vwf	4.19146	3.08068	7.73396	5.6408	4.23388	5.53149	x
																				XIAP	Xiap	1.02215	1.17197	1.11386	-1.00643	-1.19465	1.11494
																				ZYX	Zyx	-1.04031	-1.08981	1.01273	1.07439	-1.07438	-1.1253
