# Supplementary material for: Genetic background and oncogenic driver determines the genomic evolution and transcriptomics of mammary tumor metastasis
Source: Commun Biol. 2025 Aug 14;8:1224. doi: 10.1038/s42003-025-08624-5 (PMC12354892; doi:10.1038/s42003-025-08624-5)
Supplement: Supplementary file 2 — Supplementary data 1–18 [file 42003_2025_8624_MOESM2_ESM.zip › Supplementary Data/Table_S18.xlsx]

## Sheet: 1.FVB-PyMT Splicing GO analysis
Gene set	Description	Enrichment score	P-value	FDR step up	Rich factor	Genes in set	Genes in list	Genes not in list	Genes in list, not in set	Genes not in list, not in set
path:mmu05219	Bladder cancer	7.85239	0.000388821	0.133366	0.171429	35	6	29	138	4897
path:mmu00970	Aminoacyl-tRNA biosynthesis	6.47274	0.00154499	0.264966	0.133333	45	6	39	138	4887
path:mmu01521	EGFR tyrosine kinase inhibitor resistance	5.42971	0.00438436	0.501278	0.0958904	73	7	66	137	4860
path:mmu00513	Various types of N-glycan biosynthesis	4.10437	0.0165004	1	0.114286	35	4	31	140	4895
path:mmu03013	Nucleocytoplasmic transport	3.87585	0.0207367	1	0.0714286	98	7	91	137	4835
path:mmu04530	Tight junction	3.68553	0.025084	1	0.064	125	8	117	136	4809
path:mmu00270	Cysteine and methionine metabolism	3.65593	0.0258375	1	0.1	40	4	36	140	4890
path:mmu01522	Endocrine resistance	3.56561	0.0282796	1	0.0731707	82	6	76	138	4850
path:mmu04714	Thermogenesis	3.3359	0.0355825	1	0.0543478	184	10	174	134	4752
path:mmu05223	Non-small cell lung cancer	3.25544	0.0385637	1	0.0757576	66	5	61	139	4865
path:mmu04910	Insulin signaling pathway	3.2381	0.0392385	1	0.0625	112	7	105	137	4821
path:mmu04015	Rap1 signaling pathway	3.2181	0.0400309	1	0.0555556	162	9	153	135	4773
path:mmu00510	N-Glycan biosynthesis	3.13828	0.0433575	1	0.0851064	47	4	43	140	4883
path:mmu04370	VEGF signaling pathway	2.94712	0.0524908	1	0.08	50	4	46	140	4880
path:mmu00232	Caffeine metabolism	2.88234	0.0560035	1	0.5	2	1	1	143	4925
path:mmu04926	Relaxin signaling pathway	2.78888	0.06149	1	0.0606061	99	6	93	138	4833
path:mmu04726	Serotonergic synapse	2.66131	0.0698568	1	0.0727273	55	4	51	140	4875
path:mmu04014	Ras signaling pathway	2.53378	0.0793584	1	0.0506329	158	8	150	136	4776
path:mmu03010	Ribosome	2.42643	0.0883518	1	0.0518519	135	7	128	137	4798
path:mmu00670	One carbon pool by folate	2.39539	0.0911375	1	0.111111	18	2	16	142	4910
path:mmu04020	Calcium signaling pathway	2.35565	0.0948319	1	0.0540541	111	6	105	138	4821
path:mmu05205	Proteoglycans in cancer	2.34135	0.0961978	1	0.0484848	165	8	157	136	4769
path:mmu05225	Hepatocellular carcinoma	2.33758	0.0965613	1	0.0507246	138	7	131	137	4795
path:mmu04144	Endocytosis	2.16407	0.114857	1	0.0436681	229	10	219	134	4707
path:mmu04728	Dopaminergic synapse	2.1227	0.119708	1	0.0543478	92	5	87	139	4839
path:mmu05206	MicroRNAs in cancer	2.11657	0.120445	1	0.0479452	146	7	139	137	4787
path:mmu04520	Adherens junction	2.10551	0.121784	1	0.0597015	67	4	63	140	4863
path:mmu00983	Drug metabolism - other enzymes	2.10453	0.121903	1	0.0697674	43	3	40	141	4886
path:mmu04730	Long-term depression	2.05379	0.128247	1	0.0681818	44	3	41	141	4885
path:mmu05034	Alcoholism	2.02392	0.132136	1	0.0526316	95	5	90	139	4836
path:mmu04720	Long-term potentiation	2.00465	0.134707	1	0.0666667	45	3	42	141	4884
path:mmu04611	Platelet activation	1.99213	0.136405	1	0.0520833	96	5	91	139	4835
path:mmu05208	Chemical carcinogenesis - reactive oxygen species	1.95397	0.141711	1	0.0441989	181	8	173	136	4753
path:mmu04371	Apelin signaling pathway	1.93016	0.145125	1	0.0510204	98	5	93	139	4833
path:mmu05171	Coronavirus disease - COVID-19	1.91016	0.148057	1	0.0437158	183	8	175	136	4751
path:mmu04151	PI3K-Akt signaling pathway	1.90587	0.148693	1	0.0413223	242	10	232	134	4694
path:mmu04921	Oxytocin signaling pathway	1.87028	0.15408	1	0.05	100	5	95	139	4831
path:mmu05226	Gastric cancer	1.8411	0.158643	1	0.049505	101	5	96	139	4830
path:mmu04211	Longevity regulating pathway	1.81172	0.163373	1	0.0533333	75	4	71	140	4855
path:mmu04150	mTOR signaling pathway	1.8103	0.163606	1	0.0461538	130	6	124	138	4802
path:mmu00760	Nicotinate and nicotinamide metabolism	1.78594	0.16764	1	0.0769231	26	2	24	142	4902
path:mmu05167	Kaposi sarcoma-associated herpesvirus infection	1.7571	0.172544	1	0.0434783	161	7	154	137	4772
path:mmu04810	Regulation of actin cytoskeleton	1.71397	0.180149	1	0.0429448	163	7	156	137	4770
path:mmu05213	Endometrial cancer	1.62331	0.197245	1	0.0555556	54	3	51	141	4875
path:mmu04072	Phospholipase D signaling pathway	1.59929	0.202041	1	0.0454545	110	5	105	139	4821
path:mmu04122	Sulfur relay system	1.57989	0.205998	1	0.125	8	1	7	143	4919
path:mmu04136	Autophagy - other	1.56527	0.209031	1	0.0666667	30	2	28	142	4898
path:mmu04625	C-type lectin receptor signaling pathway	1.56392	0.209313	1	0.0481928	83	4	79	140	4847
path:mmu05200	Pathways in cancer	1.54653	0.212986	1	0.0359897	389	14	375	130	4551
path:mmu00051	Fructose and mannose metabolism	1.51618	0.21955	1	0.0645161	31	2	29	142	4897
path:mmu05418	Fluid shear stress and atherosclerosis	1.45678	0.232985	1	0.0431034	116	5	111	139	4815
path:mmu05230	Central carbon metabolism in cancer	1.44998	0.234575	1	0.0508475	59	3	56	141	4870
path:mmu04933	AGE-RAGE signaling pathway in diabetic complications	1.4283	0.239717	1	0.0454545	88	4	84	140	4842
path:mmu03410	Base excision repair	1.42417	0.240709	1	0.0606061	33	2	31	142	4895
path:mmu00920	Sulfur metabolism	1.38416	0.250534	1	0.1	10	1	9	143	4917
path:mmu04261	Adrenergic signaling in cardiomyocytes	1.3531	0.258437	1	0.043956	91	4	87	140	4839
path:mmu04923	Regulation of lipolysis in adipocytes	1.33956	0.261961	1	0.0571429	35	2	33	142	4893
path:mmu04550	Signaling pathways regulating pluripotency of stem cells	1.329	0.264743	1	0.0434783	92	4	88	140	4838
path:mmu01524	Platinum drug resistance	1.32697	0.265281	1	0.047619	63	3	60	141	4866
path:mmu04066	HIF-1 signaling pathway	1.30535	0.271078	1	0.0430108	93	4	89	140	4837
path:mmu04962	Vasopressin-regulated water reabsorption	1.29976	0.272598	1	0.0555556	36	2	34	142	4892
path:mmu05014	Amyotrophic lateral sclerosis	1.25058	0.286338	1	0.0352113	284	10	274	134	4652
path:mmu05100	Bacterial invasion of epithelial cells	1.24263	0.288625	1	0.0454545	66	3	63	141	4863
path:mmu04724	Glutamatergic synapse	1.24263	0.288625	1	0.0454545	66	3	63	141	4863
path:mmu04010	MAPK signaling pathway	1.23458	0.290956	1	0.0361991	221	8	213	136	4713
path:mmu03450	Non-homologous end-joining	1.22899	0.292589	1	0.0833333	12	1	11	143	4915
path:mmu04916	Melanogenesis	1.21589	0.296445	1	0.0447761	67	3	64	141	4862
path:mmu05211	Renal cell carcinoma	1.21589	0.296445	1	0.0447761	67	3	64	141	4862
path:mmu04912	GnRH signaling pathway	1.18981	0.30428	1	0.0441176	68	3	65	141	4861
path:mmu03440	Homologous recombination	1.18926	0.304448	1	0.0512821	39	2	37	142	4889
path:mmu00340	Histidine metabolism	1.16242	0.312729	1	0.0769231	13	1	12	143	4914
path:mmu00533	Glycosaminoglycan biosynthesis - keratan sulfate	1.16242	0.312729	1	0.0769231	13	1	12	143	4914
path:mmu03040	Spliceosome	1.15462	0.315179	1	0.0381679	131	5	126	139	4800
path:mmu04650	Natural killer cell mediated cytotoxicity	1.13952	0.319974	1	0.0428571	70	3	67	141	4859
path:mmu04725	Cholinergic synapse	1.11527	0.327827	1	0.0422535	71	3	68	141	4858
path:mmu04360	Axon guidance	1.10219	0.332142	1	0.0373134	134	5	129	139	4797
path:mmu05224	Breast cancer	1.09195	0.335563	1	0.038835	103	4	99	140	4827
path:mmu03018	RNA degradation	1.0916	0.33568	1	0.0416667	72	3	69	141	4857
path:mmu04012	ErbB signaling pathway	1.0916	0.33568	1	0.0416667	72	3	69	141	4857
path:mmu04924	Renin secretion	1.09051	0.336047	1	0.047619	42	2	40	142	4886
path:mmu05010	Alzheimer disease	1.08173	0.339008	1	0.033557	298	10	288	134	4638
path:mmu04919	Thyroid hormone signaling pathway	1.07271	0.342079	1	0.0384615	104	4	100	140	4826
path:mmu04071	Sphingolipid signaling pathway	1.07271	0.342079	1	0.0384615	104	4	100	140	4826
path:mmu04120	Ubiquitin mediated proteolysis	1.06856	0.343503	1	0.0367647	136	5	131	139	4795
path:mmu05212	Pancreatic cancer	1.06848	0.34353	1	0.0410959	73	3	70	141	4856
path:mmu05031	Amphetamine addiction	1.05989	0.346493	1	0.0465116	43	2	41	142	4885
path:mmu04971	Gastric acid secretion	1.05989	0.346493	1	0.0465116	43	2	41	142	4885
path:mmu00531	Glycosaminoglycan degradation	1.04607	0.351316	1	0.0666667	15	1	14	143	4912
path:mmu04964	Proximal tubule bicarbonate reclamation	1.04607	0.351316	1	0.0666667	15	1	14	143	4912
path:mmu00601	Glycosphingolipid biosynthesis - lacto and neolacto series	1.04607	0.351316	1	0.0666667	15	1	14	143	4912
path:mmu05235	PD-L1 expression and PD-1 checkpoint pathway in cancer	1.04591	0.351373	1	0.0405405	74	3	71	141	4855
path:mmu04660	T cell receptor signaling pathway	1.00232	0.367027	1	0.0394737	76	3	73	141	4853
path:mmu04068	FoxO signaling pathway	0.999213	0.368169	1	0.037037	108	4	104	140	4822
path:mmu00511	Other glycan degradation	0.994807	0.369795	1	0.0625	16	1	15	143	4911
path:mmu00534	Glycosaminoglycan biosynthesis - heparan sulfate / heparin	0.994807	0.369795	1	0.0625	16	1	15	143	4911
path:mmu04914	Progesterone-mediated oocyte maturation	0.960715	0.382619	1	0.0384615	78	3	75	141	4851
path:mmu04974	Protein digestion and absorption	0.947547	0.387691	1	0.0425532	47	2	45	142	4881
path:mmu05032	Morphine addiction	0.947547	0.387691	1	0.0425532	47	2	45	142	4881
path:mmu00450	Selenocompound metabolism	0.947393	0.387751	1	0.0588235	17	1	16	143	4910
path:mmu05142	Chagas disease	0.94062	0.390386	1	0.0379747	79	3	76	141	4850
path:mmu03460	Fanconi anemia pathway	0.921757	0.397819	1	0.0416667	48	2	46	142	4880
path:mmu05210	Colorectal cancer	0.92098	0.398129	1	0.0375	80	3	77	141	4849
path:mmu05022	Pathways of neurodegeneration - multiple diseases	0.903245	0.405252	1	0.0315186	349	11	338	133	4588
path:mmu04390	Hippo signaling pathway	0.882734	0.41365	1	0.0347826	115	4	111	140	4815
path:mmu04666	Fc gamma R-mediated phagocytosis	0.864664	0.421193	1	0.0361446	83	3	80	141	4846
path:mmu05215	Prostate cancer	0.864664	0.421193	1	0.0361446	83	3	80	141	4846
path:mmu04670	Leukocyte transendothelial migration	0.864664	0.421193	1	0.0361446	83	3	80	141	4846
path:mmu05160	Hepatitis C	0.852051	0.426539	1	0.034188	117	4	113	140	4813
path:mmu03015	mRNA surveillance pathway	0.846721	0.428819	1	0.0357143	84	3	81	141	4845
path:mmu04664	Fc epsilon RI signaling pathway	0.826615	0.437528	1	0.0384615	52	2	50	142	4876
path:mmu00040	Pentose and glucuronate interconversions	0.824107	0.438626	1	0.05	20	1	19	143	4907
path:mmu05135	Yersinia infection	0.808022	0.445739	1	0.0333333	120	4	116	140	4810
path:mmu04917	Prolactin signaling pathway	0.804669	0.447236	1	0.0377358	53	2	51	142	4875
path:mmu04713	Circadian entrainment	0.804669	0.447236	1	0.0377358	53	2	51	142	4875
path:mmu05132	Salmonella infection	0.790344	0.453689	1	0.03125	224	7	217	137	4709
path:mmu05163	Human cytomegalovirus infection	0.753638	0.470651	1	0.0310881	193	6	187	138	4739
path:mmu05207	Chemical carcinogenesis - receptor activation	0.752829	0.471032	1	0.0322581	124	4	120	140	4806
path:mmu04723	Retrograde endocannabinoid signaling	0.747034	0.47377	1	0.0333333	90	3	87	141	4839
path:mmu05218	Melanoma	0.742776	0.475791	1	0.0357143	56	2	54	142	4872
path:mmu04062	Chemokine signaling pathway	0.739627	0.477292	1	0.032	125	4	121	140	4805
path:mmu04935	Growth hormone synthesis, secretion and action	0.731658	0.481111	1	0.032967	91	3	88	141	4838
path:mmu05204	Chemical carcinogenesis - DNA adducts	0.722985	0.485302	1	0.0434783	23	1	22	143	4904
path:mmu05415	Diabetic cardiomyopathy	0.701463	0.495859	1	0.0306748	163	5	158	139	4768
path:mmu00410	beta-Alanine metabolism	0.693174	0.499987	1	0.0416667	24	1	23	143	4903
path:mmu00982	Drug metabolism - cytochrome P450	0.693174	0.499987	1	0.0416667	24	1	23	143	4903
path:mmu04913	Ovarian steroidogenesis	0.693174	0.499987	1	0.0416667	24	1	23	143	4903
path:mmu04140	Autophagy - animal	0.689066	0.502045	1	0.0310078	129	4	125	140	4801
path:mmu04658	Th1 and Th2 cell differentiation	0.668547	0.512453	1	0.0333333	60	2	58	142	4868
path:mmu00563	Glycosylphosphatidylinositol (GPI)-anchor biosynthesis	0.665034	0.514256	1	0.04	25	1	24	143	4902
path:mmu00250	Alanine, aspartate and glutamate metabolism	0.665034	0.514256	1	0.04	25	1	24	143	4902
path:mmu05016	Huntington disease	0.657115	0.518344	1	0.0294118	238	7	231	137	4695
path:mmu05221	Acute myeloid leukemia	0.651325	0.521354	1	0.0327869	61	2	59	142	4867
path:mmu04392	Hippo signaling pathway - multiple species	0.638431	0.528121	1	0.0384615	26	1	25	143	4901
path:mmu04925	Aldosterone synthesis and secretion	0.634599	0.530148	1	0.0322581	62	2	60	142	4866
path:mmu04114	Oocyte meiosis	0.632833	0.531085	1	0.0306122	98	3	95	141	4831
path:mmu05202	Transcriptional misregulation in cancer	0.630621	0.532261	1	0.0298507	134	4	130	140	4796
path:mmu04152	AMPK signaling pathway	0.619884	0.538007	1	0.030303	99	3	96	141	4830
path:mmu04540	Gap junction	0.618352	0.538832	1	0.031746	63	2	61	142	4865
path:mmu04750	Inflammatory mediator regulation of TRP channels	0.618352	0.538832	1	0.031746	63	2	61	142	4865
path:mmu03060	Protein export	0.613242	0.541592	1	0.037037	27	1	26	143	4900
path:mmu00980	Metabolism of xenobiotics by cytochrome P450	0.613242	0.541592	1	0.037037	27	1	26	143	4900
path:mmu05214	Glioma	0.602565	0.547406	1	0.03125	64	2	62	142	4864
path:mmu04215	Apoptosis - multiple species	0.589361	0.554682	1	0.0357143	28	1	27	143	4899
path:mmu04930	Type II diabetes mellitus	0.589361	0.554682	1	0.0357143	28	1	27	143	4899
path:mmu00860	Porphyrin metabolism	0.589361	0.554682	1	0.0357143	28	1	27	143	4899
path:mmu05030	Cocaine addiction	0.589361	0.554682	1	0.0357143	28	1	27	143	4899
path:mmu00630	Glyoxylate and dicarboxylate metabolism	0.589361	0.554682	1	0.0357143	28	1	27	143	4899
path:mmu00020	Citrate cycle (TCA cycle)	0.589361	0.554682	1	0.0357143	28	1	27	143	4899
path:mmu00562	Inositol phosphate metabolism	0.587223	0.555869	1	0.0307692	65	2	63	142	4863
path:mmu05020	Prion disease	0.581899	0.558836	1	0.028436	211	6	205	138	4721
path:mmu05012	Parkinson disease	0.565222	0.568234	1	0.028169	213	6	207	138	4719
path:mmu04662	B cell receptor signaling pathway	0.557813	0.57246	1	0.0298507	67	2	65	142	4861
path:mmu05170	Human immunodeficiency virus 1 infection	0.553228	0.575091	1	0.0280899	178	5	173	139	4753
path:mmu04130	SNARE interactions in vesicular transport	0.545145	0.579758	1	0.0333333	30	1	29	143	4897
path:mmu04934	Cushing syndrome	0.536491	0.584797	1	0.0283019	106	3	103	141	4823
path:mmu00190	Oxidative phosphorylation	0.525544	0.591234	1	0.0280374	107	3	104	141	4822
path:mmu01232	Nucleotide metabolism	0.516675	0.596501	1	0.0285714	70	2	68	142	4858
path:mmu05216	Thyroid cancer	0.505124	0.603431	1	0.03125	32	1	31	143	4895
path:mmu04922	Glucagon signaling pathway	0.503704	0.604288	1	0.028169	71	2	69	142	4857
path:mmu04978	Mineral absorption	0.486514	0.614766	1	0.030303	33	1	32	143	4894
path:mmu01250	Biosynthesis of nucleotide sugars	0.468758	0.625779	1	0.0294118	34	1	33	143	4893
path:mmu04961	Endocrine and other factor-regulated calcium reabsorption	0.468758	0.625779	1	0.0294118	34	1	33	143	4893
path:mmu03020	RNA polymerase	0.468758	0.625779	1	0.0294118	34	1	33	143	4893
path:mmu04146	Peroxisome	0.466852	0.626973	1	0.027027	74	2	72	142	4854
path:mmu05220	Chronic myeloid leukemia	0.455219	0.634309	1	0.0266667	75	2	73	142	4853
path:mmu00620	Pyruvate metabolism	0.451803	0.63648	1	0.0285714	35	1	34	143	4892
path:mmu04976	Bile secretion	0.451803	0.63648	1	0.0285714	35	1	34	143	4892
path:mmu03030	DNA replication	0.451803	0.63648	1	0.0285714	35	1	34	143	4892
path:mmu04659	Th17 cell differentiation	0.443895	0.641533	1	0.0263158	76	2	74	142	4852
path:mmu05217	Basal cell carcinoma	0.4356	0.646876	1	0.0277778	36	1	35	143	4891
path:mmu04218	Cellular senescence	0.425745	0.653283	1	0.025641	156	4	152	140	4774
path:mmu04141	Protein processing in endoplasmic reticulum	0.425745	0.653283	1	0.025641	156	4	152	140	4774
path:mmu04928	Parathyroid hormone synthesis, secretion and action	0.422135	0.655646	1	0.025641	78	2	76	142	4850
path:mmu05231	Choline metabolism in cancer	0.422135	0.655646	1	0.025641	78	2	76	142	4850
path:mmu04216	Ferroptosis	0.420106	0.656977	1	0.027027	37	1	36	143	4890
path:mmu03022	Basal transcription factors	0.405278	0.666792	1	0.0263158	38	1	37	143	4889
path:mmu04929	GnRH secretion	0.405278	0.666792	1	0.0263158	38	1	37	143	4889
path:mmu04270	Vascular smooth muscle contraction	0.4015	0.669315	1	0.025	80	2	78	142	4848
path:mmu04514	Cell adhesion molecules	0.391584	0.675985	1	0.0246914	81	2	79	142	4847
path:mmu04927	Cortisol synthesis and secretion	0.377473	0.685591	1	0.025	40	1	39	143	4887
path:mmu00330	Arginine and proline metabolism	0.377473	0.685591	1	0.025	40	1	39	143	4887
path:mmu04070	Phosphatidylinositol signaling system	0.363346	0.695346	1	0.0238095	84	2	82	142	4844
path:mmu04915	Estrogen signaling pathway	0.345708	0.707719	1	0.0232558	86	2	84	142	4842
path:mmu03420	Nucleotide excision repair	0.339911	0.711834	1	0.0232558	43	1	42	143	4884
path:mmu04931	Insulin resistance	0.328957	0.719674	1	0.0227273	88	2	86	142	4840
path:mmu04911	Insulin secretion	0.328381	0.720088	1	0.0227273	44	1	43	143	4883
path:mmu03050	Proteasome	0.328381	0.720088	1	0.0227273	44	1	43	143	4883
path:mmu00520	Amino sugar and nucleotide sugar metabolism	0.328381	0.720088	1	0.0227273	44	1	43	143	4883
path:mmu05152	Tuberculosis	0.320274	0.72595	1	0.0229008	131	3	128	141	4798
path:mmu00240	Pyrimidine metabolism	0.317306	0.728108	1	0.0222222	45	1	44	143	4882
path:mmu04970	Salivary secretion	0.317306	0.728108	1	0.0222222	45	1	44	143	4882
path:mmu00480	Glutathione metabolism	0.317306	0.728108	1	0.0222222	45	1	44	143	4882
path:mmu04623	Cytosolic DNA-sensing pathway	0.306662	0.7359	1	0.0217391	46	1	45	143	4881
path:mmu04918	Thyroid hormone synthesis	0.306662	0.7359	1	0.0217391	46	1	45	143	4881
path:mmu04972	Pancreatic secretion	0.306662	0.7359	1	0.0217391	46	1	45	143	4881
path:mmu05145	Toxoplasmosis	0.305387	0.736838	1	0.021978	91	2	89	142	4837
path:mmu04727	GABAergic synapse	0.296428	0.743469	1	0.0212766	47	1	46	143	4880
path:mmu01100	Metabolic pathways	0.294335	0.745027	1	0.025916	1119	29	1090	115	3836
path:mmu04622	RIG-I-like receptor signaling pathway	0.286585	0.750824	1	0.0208333	48	1	47	143	4879
path:mmu04920	Adipocytokine signaling pathway	0.286585	0.750824	1	0.0208333	48	1	47	143	4879
path:mmu05161	Hepatitis B	0.282789	0.753679	1	0.0218978	137	3	134	141	4792
path:mmu05416	Viral myocarditis	0.267997	0.76491	1	0.02	50	1	49	143	4877
path:mmu04722	Neurotrophin signaling pathway	0.256891	0.773453	1	0.0204082	98	2	96	142	4830
path:mmu05165	Human papillomavirus infection	0.253836	0.775819	1	0.0225564	266	6	260	138	4666
path:mmu03250	Viral life cycle - HIV-1	0.250765	0.778205	1	0.0192308	52	1	51	143	4875
path:mmu04213	Longevity regulating pathway - multiple species	0.24262	0.78457	1	0.0188679	53	1	52	143	4874
path:mmu05414	Dilated cardiomyopathy	0.23477	0.790753	1	0.0185185	54	1	53	143	4873
path:mmu05323	Rheumatoid arthritis	0.227202	0.79676	1	0.0181818	55	1	54	143	4872
path:mmu00310	Lysine degradation	0.219904	0.802596	1	0.0178571	56	1	55	143	4871
path:mmu05140	Leishmaniasis	0.212865	0.808265	1	0.0175439	57	1	56	143	4870
path:mmu04657	IL-17 signaling pathway	0.212865	0.808265	1	0.0175439	57	1	56	143	4870
path:mmu04380	Osteoclast differentiation	0.210943	0.80982	1	0.0188679	106	2	104	142	4822
path:mmu04080	Neuroactive ligand-receptor interaction	0.206074	0.813773	1	0.0172414	58	1	57	143	4869
path:mmu04022	cGMP-PKG signaling pathway	0.205815	0.813984	1	0.0186916	107	2	105	142	4821
path:mmu05133	Pertussis	0.19952	0.819123	1	0.0169492	59	1	58	143	4868
path:mmu01230	Biosynthesis of amino acids	0.193195	0.824321	1	0.0166667	60	1	59	143	4867
path:mmu04024	cAMP signaling pathway	0.191168	0.825994	1	0.0181818	110	2	108	142	4818
path:mmu01240	Biosynthesis of cofactors	0.181988	0.833611	1	0.0178571	112	2	110	142	4816
path:mmu05417	Lipid and atherosclerosis	0.174637	0.839762	1	0.01875	160	3	157	141	4769
path:mmu04137	Mitophagy - animal	0.169993	0.84367	1	0.015625	64	1	63	143	4863
path:mmu05017	Spinocerebellar ataxia	0.169037	0.844478	1	0.0173913	115	2	113	142	4813
path:mmu04310	Wnt signaling pathway	0.164927	0.847956	1	0.0172414	116	2	114	142	4812
path:mmu04510	Focal adhesion	0.160443	0.851766	1	0.0182927	164	3	161	141	4765
path:mmu04115	p53 signaling pathway	0.149775	0.860902	1	0.0147059	68	1	67	143	4859
path:mmu05146	Amoebiasis	0.149775	0.860902	1	0.0147059	68	1	67	143	4859
path:mmu04142	Lysosome	0.145821	0.864313	1	0.0165289	121	2	119	142	4807
path:mmu04110	Cell cycle	0.142271	0.867386	1	0.0163934	122	2	120	142	4806
path:mmu04210	Apoptosis	0.138808	0.870395	1	0.0162602	123	2	121	142	4805
path:mmu05203	Viral carcinogenesis	0.138216	0.870911	1	0.0175439	171	3	168	141	4758
path:mmu03008	Ribosome biogenesis in eukaryotes	0.128048	0.879811	1	0.0136986	73	1	72	143	4854
path:mmu04620	Toll-like receptor signaling pathway	0.12412	0.883274	1	0.0135135	74	1	73	143	4853
path:mmu04932	Non-alcoholic fatty liver disease	0.10844	0.897233	1	0.0150376	133	2	131	142	4795
path:mmu04621	NOD-like receptor signaling pathway	0.0982165	0.906453	1	0.0145985	137	2	135	142	4791
path:mmu05166	Human T-cell leukemia virus 1 infection	0.0769871	0.925902	1	0.0151515	198	3	195	141	4731
path:mmu01200	Carbon metabolism	0.0671654	0.935041	1	0.0106383	94	1	93	143	4833
path:mmu04668	TNF signaling pathway	0.065157	0.93692	1	0.0105263	95	1	94	143	4832
path:mmu00230	Purine metabolism	0.0632101	0.938746	1	0.0104167	96	1	95	143	4831
path:mmu04936	Alcoholic liver disease	0.0543323	0.947117	1	0.00990099	101	1	100	143	4826
path:mmu04613	Neutrophil extracellular trap formation	0.0414227	0.959424	1	0.00909091	110	1	109	143	4817
path:mmu04217	Necroptosis	0.0401956	0.960602	1	0.00900901	111	1	110	143	4816
path:mmu05168	Herpes simplex virus 1 infection	0.0314749	0.969015	1	0.0147493	339	5	334	139	4592
path:mmu05169	Epstein-Barr virus infection	0.00574609	0.99427	1	0.00568182	176	1	175	143	4751

## Sheet: 2. FVB-Myc Splicing GO analysis
Gene set	Description	Enrichment score	P-value	FDR step up	Rich factor	Genes in set	Genes in list	Genes not in list	Genes in list, not in set	Genes not in list, not in set
path:mmu03010	Ribosome	3.41513	0.0328722	1	0.0444444	135	6	129	85	4875
path:mmu00240	Pyrimidine metabolism	3.08719	0.0456301	1	0.0666667	45	3	42	88	4962
path:mmu04622	RIG-I-like receptor signaling pathway	2.92706	0.0535545	1	0.0625	48	3	45	88	4959
path:mmu05171	Coronavirus disease - COVID-19	2.20891	0.109821	1	0.0326087	184	6	178	85	4826
path:mmu05216	Thyroid cancer	2.19913	0.1109	1	0.0625	32	2	30	89	4974
path:mmu00562	Inositol phosphate metabolism	2.17878	0.113179	1	0.0454545	66	3	63	88	4941
path:mmu04122	Sulfur relay system	2.00729	0.134352	1	0.125	8	1	7	90	4997
path:mmu05217	Basal cell carcinoma	2.00479	0.134688	1	0.0555556	36	2	34	89	4970
path:mmu03018	RNA degradation	1.9879	0.136983	1	0.0416667	72	3	69	88	4935
path:mmu04390	Hippo signaling pathway	1.90317	0.149096	1	0.0347826	115	4	111	87	4893
path:mmu05231	Choline metabolism in cancer	1.79158	0.166696	1	0.0379747	79	3	76	88	4928
path:mmu05022	Pathways of neurodegeneration - multiple diseases	1.76704	0.170838	1	0.0257143	350	9	341	82	4663
path:mmu03320	PPAR signaling pathway	1.72253	0.178613	1	0.0465116	43	2	41	89	4963
path:mmu04614	Renin-angiotensin system	1.71485	0.179991	1	0.0909091	11	1	10	90	4994
path:mmu03050	Proteasome	1.68705	0.185065	1	0.0454545	44	2	42	89	4962
path:mmu00983	Drug metabolism - other enzymes	1.68705	0.185065	1	0.0454545	44	2	42	89	4962
path:mmu00053	Ascorbate and aldarate metabolism	1.63646	0.194668	1	0.0833333	12	1	11	90	4993
path:mmu00280	Valine, leucine and isoleucine degradation	1.61916	0.198066	1	0.0434783	46	2	44	89	4960
path:mmu04070	Phosphatidylinositol signaling system	1.61892	0.198113	1	0.0348837	86	3	83	88	4921
path:mmu04140	Autophagy - animal	1.59958	0.20198	1	0.0307692	130	4	126	87	4878
path:mmu00511	Other glycan degradation	1.383	0.250825	1	0.0625	16	1	15	90	4989
path:mmu04371	Apelin signaling pathway	1.34845	0.259642	1	0.030303	99	3	96	88	4908
path:mmu00140	Steroid hormone biosynthesis	1.33087	0.264248	1	0.0588235	17	1	16	90	4988
path:mmu00830	Retinol metabolism	1.33087	0.264248	1	0.0588235	17	1	16	90	4988
path:mmu05226	Gastric cancer	1.31172	0.269356	1	0.029703	101	3	98	88	4906
path:mmu00670	One carbon pool by folate	1.28218	0.277433	1	0.0555556	18	1	17	90	4987
path:mmu04919	Thyroid hormone signaling pathway	1.25876	0.284006	1	0.0288462	104	3	101	88	4903
path:mmu05010	Alzheimer disease	1.25573	0.284869	1	0.0234114	299	7	292	84	4712
path:mmu00040	Pentose and glucuronate interconversions	1.15327	0.315602	1	0.047619	21	1	20	90	4984
path:mmu04072	Phospholipase D signaling pathway	1.12899	0.323359	1	0.0267857	112	3	109	88	4895
path:mmu05167	Kaposi sarcoma-associated herpesvirus infection	1.11411	0.328207	1	0.0246914	162	4	158	87	4846
path:mmu01240	Biosynthesis of cofactors	1.11385	0.328292	1	0.0265487	113	3	110	88	4894
path:mmu04613	Neutrophil extracellular trap formation	1.11385	0.328292	1	0.0265487	113	3	110	88	4894
path:mmu04910	Insulin signaling pathway	1.11385	0.328292	1	0.0265487	113	3	110	88	4894
path:mmu04520	Adherens junction	1.08699	0.337231	1	0.0298507	67	2	65	89	4939
path:mmu05017	Spinocerebellar ataxia	1.08425	0.338156	1	0.026087	115	3	112	88	4892
path:mmu04310	Wnt signaling pathway	1.06977	0.343087	1	0.0258621	116	3	113	88	4891
path:mmu04916	Melanogenesis	1.06774	0.343786	1	0.0294118	68	2	66	89	4938
path:mmu05204	Chemical carcinogenesis - DNA adducts	1.04476	0.351775	1	0.0416667	24	1	23	90	4981
path:mmu01232	Nucleotide metabolism	1.03048	0.356834	1	0.0285714	70	2	68	89	4936
path:mmu04725	Cholinergic synapse	1.01246	0.363325	1	0.028169	71	2	69	89	4935
path:mmu01523	Antifolate resistance	1.01223	0.363408	1	0.04	25	1	24	90	4980
path:mmu04110	Cell cycle	0.987252	0.372599	1	0.0245902	122	3	119	88	4885
path:mmu00760	Nicotinate and nicotinamide metabolism	0.981272	0.374834	1	0.0384615	26	1	25	90	4979
path:mmu00982	Drug metabolism - cytochrome P450	0.981272	0.374834	1	0.0384615	26	1	25	90	4979
path:mmu04392	Hippo signaling pathway - multiple species	0.981272	0.374834	1	0.0384615	26	1	25	90	4979
path:mmu00980	Metabolism of xenobiotics by cytochrome P450	0.923615	0.397081	1	0.0357143	28	1	27	90	4977
path:mmu05200	Pathways in cancer	0.920008	0.398516	1	0.0204604	391	8	383	83	4621
path:mmu00640	Propanoate metabolism	0.896711	0.407909	1	0.0344828	29	1	28	90	4976
path:mmu00860	Porphyrin metabolism	0.896711	0.407909	1	0.0344828	29	1	28	90	4976
path:mmu04150	mTOR signaling pathway	0.887793	0.411563	1	0.0230769	130	3	127	88	4877
path:mmu04714	Thermogenesis	0.881315	0.414238	1	0.0218579	183	4	179	87	4825
path:mmu04130	SNARE interactions in vesicular transport	0.870972	0.418545	1	0.0333333	30	1	29	90	4975
path:mmu05016	Huntington disease	0.863821	0.421548	1	0.0210084	238	5	233	86	4771
path:mmu05222	Small cell lung cancer	0.851594	0.426734	1	0.0246914	81	2	79	89	4925
path:mmu00051	Fructose and mannose metabolism	0.846319	0.428991	1	0.0322581	31	1	30	90	4974
path:mmu04136	Autophagy - other	0.846319	0.428991	1	0.0322581	31	1	30	90	4974
path:mmu04979	Cholesterol metabolism	0.822681	0.439252	1	0.03125	32	1	31	90	4973
path:mmu04120	Ubiquitin mediated proteolysis	0.809532	0.445066	1	0.0218978	137	3	134	88	4870
path:mmu03410	Base excision repair	0.799996	0.449331	1	0.030303	33	1	32	90	4972
path:mmu04621	NOD-like receptor signaling pathway	0.798962	0.449796	1	0.0217391	138	3	135	88	4869
path:mmu01250	Biosynthesis of nucleotide sugars	0.778203	0.45923	1	0.0294118	34	1	33	90	4971
path:mmu03020	RNA polymerase	0.778203	0.45923	1	0.0294118	34	1	33	90	4971
path:mmu00620	Pyruvate metabolism	0.757251	0.468954	1	0.0285714	35	1	34	90	4970
path:mmu04923	Regulation of lipolysis in adipocytes	0.757251	0.468954	1	0.0285714	35	1	34	90	4970
path:mmu05219	Bladder cancer	0.73709	0.478504	1	0.0277778	36	1	35	90	4969
path:mmu00513	Various types of N-glycan biosynthesis	0.73709	0.478504	1	0.0277778	36	1	35	90	4969
path:mmu04962	Vasopressin-regulated water reabsorption	0.717676	0.487885	1	0.027027	37	1	36	90	4968
path:mmu04216	Ferroptosis	0.717676	0.487885	1	0.027027	37	1	36	90	4968
path:mmu04976	Bile secretion	0.717676	0.487885	1	0.027027	37	1	36	90	4968
path:mmu03022	Basal transcription factors	0.698968	0.497098	1	0.0263158	38	1	37	90	4967
path:mmu03440	Homologous recombination	0.680926	0.506148	1	0.025641	39	1	38	90	4966
path:mmu00330	Arginine and proline metabolism	0.663518	0.515036	1	0.025	40	1	39	90	4965
path:mmu04340	Hedgehog signaling pathway	0.663518	0.515036	1	0.025	40	1	39	90	4965
path:mmu05165	Human papillomavirus infection	0.65458	0.51966	1	0.018797	266	5	261	86	4743
path:mmu05020	Prion disease	0.644738	0.5248	1	0.0189573	211	4	207	87	4797
path:mmu04152	AMPK signaling pathway	0.631171	0.531969	1	0.020202	99	2	97	89	4907
path:mmu04260	Cardiac muscle contraction	0.63047	0.532342	1	0.0238095	42	1	41	90	4963
path:mmu05012	Parkinson disease	0.623429	0.536103	1	0.0186916	214	4	210	87	4794
path:mmu04218	Cellular senescence	0.623222	0.536214	1	0.0191083	157	3	154	88	4850
path:mmu04936	Alcoholic liver disease	0.610935	0.542843	1	0.019802	101	2	99	89	4905
path:mmu05412	Arrhythmogenic right ventricular cardiomyopathy	0.599592	0.549036	1	0.0227273	44	1	43	90	4961
path:mmu00520	Amino sugar and nucleotide sugar metabolism	0.599592	0.549036	1	0.0227273	44	1	43	90	4961
path:mmu05224	Breast cancer	0.591414	0.553544	1	0.0194175	103	2	101	89	4903
path:mmu00480	Glutathione metabolism	0.584902	0.55716	1	0.0222222	45	1	44	90	4960
path:mmu05417	Lipid and atherosclerosis	0.583944	0.557695	1	0.0185185	162	3	159	88	4845
path:mmu04623	Cytosolic DNA-sensing pathway	0.570681	0.56514	1	0.0217391	46	1	45	90	4959
path:mmu04934	Cushing syndrome	0.563405	0.569267	1	0.0188679	106	2	104	89	4900
path:mmu05032	Morphine addiction	0.556908	0.572978	1	0.0212766	47	1	46	90	4958
path:mmu05014	Amyotrophic lateral sclerosis	0.546305	0.579085	1	0.0176056	284	5	279	86	4725
path:mmu00510	N-Glycan biosynthesis	0.543563	0.580676	1	0.0208333	48	1	47	90	4957
path:mmu04920	Adipocytokine signaling pathway	0.543563	0.580676	1	0.0208333	48	1	47	90	4957
path:mmu04727	GABAergic synapse	0.543563	0.580676	1	0.0208333	48	1	47	90	4957
path:mmu05134	Legionellosis	0.530626	0.588237	1	0.0204082	49	1	48	90	4956
path:mmu05416	Viral myocarditis	0.518081	0.595662	1	0.02	50	1	49	90	4955
path:mmu05203	Viral carcinogenesis	0.512725	0.598861	1	0.0174419	172	3	169	88	4835
path:mmu03250	Viral life cycle - HIV-1	0.494102	0.610119	1	0.0192308	52	1	51	90	4953
path:mmu04330	Notch signaling pathway	0.471503	0.624064	1	0.0185185	54	1	53	90	4951
path:mmu04713	Circadian entrainment	0.471503	0.624064	1	0.0185185	54	1	53	90	4951
path:mmu04664	Fc epsilon RI signaling pathway	0.471503	0.624064	1	0.0185185	54	1	53	90	4951
path:mmu05213	Endometrial cancer	0.471503	0.624064	1	0.0185185	54	1	53	90	4951
path:mmu05135	Yersinia infection	0.450397	0.637375	1	0.0166667	120	2	118	89	4886
path:mmu00310	Lysine degradation	0.450177	0.637515	1	0.0178571	56	1	55	90	4949
path:mmu04726	Serotonergic synapse	0.439961	0.644062	1	0.0175439	57	1	56	90	4948
path:mmu04657	IL-17 signaling pathway	0.430028	0.650491	1	0.0172414	58	1	57	90	4947
path:mmu04080	Neuroactive ligand-receptor interaction	0.420368	0.656805	1	0.0169492	59	1	58	90	4946
path:mmu04530	Tight junction	0.416124	0.659598	1	0.016	125	2	123	89	4881
path:mmu01230	Biosynthesis of amino acids	0.41097	0.663007	1	0.0166667	60	1	59	90	4945
path:mmu05133	Pertussis	0.41097	0.663007	1	0.0166667	60	1	59	90	4945
path:mmu05207	Chemical carcinogenesis - receptor activation	0.409606	0.663912	1	0.015873	126	2	124	89	4880
path:mmu05221	Acute myeloid leukemia	0.401826	0.669097	1	0.0163934	61	1	60	90	4944
path:mmu05163	Human cytomegalovirus infection	0.385056	0.680413	1	0.0154639	194	3	191	88	4813
path:mmu04925	Aldosterone synthesis and secretion	0.384261	0.680954	1	0.015873	63	1	62	90	4942
path:mmu04137	Mitophagy - animal	0.367606	0.69239	1	0.0153846	65	1	64	90	4940
path:mmu04350	TGF-beta signaling pathway	0.367606	0.69239	1	0.0153846	65	1	64	90	4940
path:mmu04360	Axon guidance	0.361151	0.696874	1	0.0149254	134	2	132	89	4872
path:mmu05223	Non-small cell lung cancer	0.3596	0.697955	1	0.0151515	66	1	65	90	4939
path:mmu05211	Renal cell carcinoma	0.3518	0.703421	1	0.0149254	67	1	66	90	4938
path:mmu04724	Glutamatergic synapse	0.3518	0.703421	1	0.0149254	67	1	66	90	4938
path:mmu05202	Transcriptional misregulation in cancer	0.349996	0.704691	1	0.0147059	136	2	134	89	4870
path:mmu05225	Hepatocellular carcinoma	0.344553	0.708537	1	0.0145985	137	2	135	89	4869
path:mmu04662	B cell receptor signaling pathway	0.336788	0.71406	1	0.0144928	69	1	68	90	4936
path:mmu04650	Natural killer cell mediated cytotoxicity	0.329564	0.719237	1	0.0142857	70	1	69	90	4935
path:mmu00564	Glycerophospholipid metabolism	0.32252	0.724322	1	0.0140845	71	1	70	90	4934
path:mmu03008	Ribosome biogenesis in eukaryotes	0.308948	0.734219	1	0.0136986	73	1	72	90	4932
path:mmu04620	Toll-like receptor signaling pathway	0.30241	0.739035	1	0.0135135	74	1	73	90	4931
path:mmu04211	Longevity regulating pathway	0.296031	0.743765	1	0.0133333	75	1	74	90	4930
path:mmu04659	Th17 cell differentiation	0.289805	0.74841	1	0.0131579	76	1	75	90	4929
path:mmu04660	T cell receptor signaling pathway	0.289805	0.74841	1	0.0131579	76	1	75	90	4929
path:mmu04928	Parathyroid hormone synthesis, secretion and action	0.277797	0.757451	1	0.0128205	78	1	77	90	4927
path:mmu05210	Colorectal cancer	0.26635	0.766171	1	0.0125	80	1	79	90	4925
path:mmu05132	Salmonella infection	0.259831	0.771182	1	0.0133929	224	3	221	88	4783
path:mmu04141	Protein processing in endoplasmic reticulum	0.25611	0.774057	1	0.0128205	156	2	154	89	4850
path:mmu04666	Fc gamma R-mediated phagocytosis	0.245017	0.782691	1	0.0119048	84	1	83	90	4921
path:mmu05215	Prostate cancer	0.245017	0.782691	1	0.0119048	84	1	83	90	4921
path:mmu04014	Ras signaling pathway	0.240649	0.786118	1	0.0125	160	2	158	89	4846
path:mmu04810	Regulation of actin cytoskeleton	0.233275	0.791936	1	0.0123457	162	2	160	89	4844
path:mmu05415	Diabetic cardiomyopathy	0.226127	0.797617	1	0.0121951	164	2	162	89	4842
path:mmu04510	Focal adhesion	0.226127	0.797617	1	0.0121951	164	2	162	89	4842
path:mmu04933	AGE-RAGE signaling pathway in diabetic complications	0.220988	0.801726	1	0.011236	89	1	88	90	4916
path:mmu04723	Retrograde endocannabinoid signaling	0.216502	0.805331	1	0.0111111	90	1	89	90	4915
path:mmu04550	Signaling pathways regulating pluripotency of stem cells	0.207829	0.812346	1	0.0108696	92	1	91	90	4913
path:mmu04151	PI3K-Akt signaling pathway	0.204653	0.81493	1	0.0123967	242	3	239	88	4765
path:mmu04066	HIF-1 signaling pathway	0.203636	0.815759	1	0.0107527	93	1	92	90	4912
path:mmu04728	Dopaminergic synapse	0.199536	0.819111	1	0.0106383	94	1	93	90	4911
path:mmu01100	Metabolic pathways	0.194975	0.822855	1	0.0150709	1128	17	1111	74	3893
path:mmu00230	Purine metabolism	0.191603	0.825635	1	0.0104167	96	1	95	90	4909
path:mmu04630	JAK-STAT signaling pathway	0.191603	0.825635	1	0.0104167	96	1	95	90	4909
path:mmu05169	Epstein-Barr virus infection	0.184722	0.831335	1	0.0112994	177	2	175	89	4829
path:mmu04611	Platelet activation	0.184012	0.831926	1	0.0102041	98	1	97	90	4907
path:mmu05034	Alcoholism	0.18034	0.834987	1	0.010101	99	1	98	90	4906
path:mmu04926	Relaxin signaling pathway	0.176746	0.837992	1	0.01	100	1	99	90	4905
path:mmu05170	Human immunodeficiency virus 1 infection	0.176295	0.83837	1	0.0111111	180	2	178	89	4826
path:mmu04071	Sphingolipid signaling pathway	0.163128	0.849483	1	0.00961538	104	1	103	90	4901
path:mmu00190	Oxidative phosphorylation	0.153654	0.857568	1	0.00934579	107	1	106	90	4898
path:mmu05162	Measles	0.153654	0.857568	1	0.00934579	107	1	106	90	4898
path:mmu04380	Osteoclast differentiation	0.150629	0.860167	1	0.00925926	108	1	107	90	4897
path:mmu04060	Cytokine-cytokine receptor interaction	0.144767	0.865224	1	0.00909091	110	1	109	90	4895
path:mmu04024	cAMP signaling pathway	0.139147	0.8701	1	0.00892857	112	1	111	90	4893
path:mmu05168	Herpes simplex virus 1 infection	0.13645	0.87245	1	0.0116279	344	4	340	87	4664
path:mmu04020	Calcium signaling pathway	0.136424	0.872472	1	0.00884956	113	1	112	90	4892
path:mmu04217	Necroptosis	0.136424	0.872472	1	0.00884956	113	1	112	90	4892
path:mmu05418	Fluid shear stress and atherosclerosis	0.123631	0.883706	1	0.00847458	118	1	117	90	4887
path:mmu05160	Hepatitis C	0.123631	0.883706	1	0.00847458	118	1	117	90	4887
path:mmu05164	Influenza A	0.118874	0.88792	1	0.00833333	120	1	119	90	4885
path:mmu04145	Phagosome	0.109926	0.895901	1	0.00806452	124	1	123	90	4881
path:mmu04062	Chemokine signaling pathway	0.107801	0.897806	1	0.008	125	1	124	90	4880
path:mmu05152	Tuberculosis	0.0940761	0.910213	1	0.00757576	132	1	131	90	4873
path:mmu03040	Spliceosome	0.0940761	0.910213	1	0.00757576	132	1	131	90	4873
path:mmu04932	Non-alcoholic fatty liver disease	0.0922691	0.91186	1	0.0075188	133	1	132	90	4872
path:mmu05161	Hepatitis B	0.0837579	0.919654	1	0.00724638	138	1	137	90	4867
path:mmu04144	Endocytosis	0.0831475	0.920215	1	0.00877193	228	2	226	89	4778
path:mmu04015	Rap1 signaling pathway	0.0518209	0.949499	1	0.00613497	163	1	162	90	4842
path:mmu05205	Proteoglycans in cancer	0.048009	0.953125	1	0.00598802	167	1	166	90	4838
path:mmu05208	Chemical carcinogenesis - reactive oxygen species	0.036764	0.963904	1	0.00552486	181	1	180	90	4824
path:mmu05166	Human T-cell leukemia virus 1 infection	0.0266071	0.973744	1	0.00505051	198	1	197	90	4807
path:mmu04010	MAPK signaling pathway	0.0168621	0.983279	1	0.0045045	222	1	221	90	4783

## Sheet: 3.FVB-Her2 Splicing GO analysis
Gene set	Description	Enrichment score	P-value	FDR step up	Rich factor	Genes in set	Genes in list	Genes not in list	Genes in list, not in set	Genes not in list, not in set
path:mmu00190	Oxidative phosphorylation	6.20151	0.00202637	0.300606	0.0747664	107	8	99	102	4885
path:mmu00760	Nicotinate and nicotinamide metabolism	6.15025	0.00213296	0.300606	0.153846	26	4	22	106	4962
path:mmu04120	Ubiquitin mediated proteolysis	5.94107	0.0026292	0.300606	0.0656934	137	9	128	101	4856
path:mmu04932	Non-alcoholic fatty liver disease	4.87018	0.00767201	0.587531	0.0601504	133	8	125	102	4859
path:mmu05415	Diabetic cardiomyopathy	4.76012	0.00856459	0.587531	0.054878	164	9	155	101	4829
path:mmu03430	Mismatch repair	4.49269	0.0111905	0.621232	0.136364	22	3	19	107	4965
path:mmu04723	Retrograde endocannabinoid signaling	4.36787	0.0126782	0.621232	0.0666667	90	6	84	104	4900
path:mmu04714	Thermogenesis	4.08879	0.0167594	0.718561	0.0491803	183	9	174	101	4810
path:mmu04130	SNARE interactions in vesicular transport	3.64763	0.0260529	0.992905	0.1	30	3	27	107	4957
path:mmu05016	Huntington disease	3.44508	0.0319022	1	0.0420168	238	10	228	100	4756
path:mmu00531	Glycosaminoglycan degradation	3.20891	0.0404004	1	0.133333	15	2	13	108	4971
path:mmu05012	Parkinson disease	3.20154	0.0406996	1	0.0420561	214	9	205	101	4779
path:mmu05208	Chemical carcinogenesis - reactive oxygen species	3.19449	0.0409875	1	0.0441989	181	8	173	102	4811
path:mmu05014	Amyotrophic lateral sclerosis	3.17897	0.0416284	1	0.0387324	284	11	273	99	4711
path:mmu04142	Lysosome	3.11385	0.0444297	1	0.05	120	6	114	104	4870
path:mmu04115	p53 signaling pathway	2.83953	0.058453	1	0.0588235	68	4	64	106	4920
path:mmu04721	Synaptic vesicle cycle	2.73566	0.0648511	1	0.0697674	43	3	40	107	4944
path:mmu05022	Pathways of neurodegeneration - multiple diseases	2.63249	0.0718994	1	0.034384	349	12	337	98	4647
path:mmu05020	Prion disease	2.4694	0.0846356	1	0.0379147	211	8	203	102	4781
path:mmu00470	D-Amino acid metabolism	2.26871	0.103446	1	0.2	5	1	4	109	4980
path:mmu01100	Metabolic pathways	2.14817	0.116697	1	0.0266193	1127	30	1097	80	3887
path:mmu04710	Circadian rhythm	1.9938	0.136178	1	0.0666667	30	2	28	108	4956
path:mmu00740	Riboflavin metabolism	1.95342	0.141789	1	0.142857	7	1	6	109	4978
path:mmu04137	Mitophagy - animal	1.80297	0.164808	1	0.0461538	65	3	62	107	4922
path:mmu01250	Biosynthesis of nucleotide sugars	1.79345	0.166385	1	0.0588235	34	2	32	108	4952
path:mmu04961	Endocrine and other factor-regulated calcium reabsorption	1.79345	0.166385	1	0.0588235	34	2	32	108	4952
path:mmu03020	RNA polymerase	1.79345	0.166385	1	0.0588235	34	2	32	108	4952
path:mmu05100	Bacterial invasion of epithelial cells	1.7713	0.170112	1	0.0454545	66	3	63	107	4921
path:mmu03030	DNA replication	1.74805	0.174112	1	0.0571429	35	2	33	108	4951
path:mmu00730	Thiamine metabolism	1.72313	0.178507	1	0.111111	9	1	8	109	4976
path:mmu05010	Alzheimer disease	1.64488	0.193037	1	0.0302013	298	9	289	101	4695
path:mmu00053	Ascorbate and aldarate metabolism	1.54334	0.213667	1	0.0909091	11	1	10	109	4974
path:mmu01240	Biosynthesis of cofactors	1.50339	0.222375	1	0.0357143	112	4	108	106	4876
path:mmu04260	Cardiac muscle contraction	1.47188	0.229493	1	0.047619	42	2	40	108	4944
path:mmu03420	Nucleotide excision repair	1.43748	0.237525	1	0.0465116	43	2	41	108	4943
path:mmu04141	Protein processing in endoplasmic reticulum	1.39916	0.246803	1	0.0320513	156	5	151	105	4833
path:mmu00770	Pantothenate and CoA biosynthesis	1.33321	0.263631	1	0.0714286	14	1	13	109	4971
path:mmu03015	mRNA surveillance pathway	1.3017	0.272068	1	0.0357143	84	3	81	107	4903
path:mmu04670	Leukocyte transendothelial migration	1.3017	0.272068	1	0.0357143	84	3	81	107	4903
path:mmu03460	Fanconi anemia pathway	1.28075	0.277828	1	0.0416667	48	2	46	108	4938
path:mmu00534	Glycosaminoglycan biosynthesis - heparan sulfate / heparin	1.22018	0.295178	1	0.0625	16	1	15	109	4969
path:mmu00140	Steroid hormone biosynthesis	1.22018	0.295178	1	0.0625	16	1	15	109	4969
path:mmu04933	AGE-RAGE signaling pathway in diabetic complications	1.19834	0.301696	1	0.0337079	89	3	86	107	4898
path:mmu03250	Viral life cycle - HIV-1	1.17114	0.310012	1	0.0384615	52	2	50	108	4934
path:mmu00532	Glycosaminoglycan biosynthesis - chondroitin sulfate / dermatan sulfate	1.16974	0.310446	1	0.0588235	17	1	16	109	4968
path:mmu04966	Collecting duct acid secretion	1.12274	0.325386	1	0.0555556	18	1	17	109	4967
path:mmu03010	Ribosome	1.09895	0.33322	1	0.0296296	135	4	131	106	4853
path:mmu05323	Rheumatoid arthritis	1.09669	0.333974	1	0.0363636	55	2	53	108	4931
path:mmu00230	Purine metabolism	1.06882	0.343414	1	0.03125	96	3	93	107	4891
path:mmu00040	Pentose and glucuronate interconversions	1.03758	0.354311	1	0.05	20	1	19	109	4965
path:mmu03013	Nucleocytoplasmic transport	1.01813	0.361269	1	0.030303	99	3	96	107	4888
path:mmu05204	Chemical carcinogenesis - DNA adducts	0.927835	0.395409	1	0.0434783	23	1	22	109	4962
path:mmu00250	Alanine, aspartate and glutamate metabolism	0.895205	0.408524	1	0.0416667	24	1	23	109	4961
path:mmu04350	TGF-beta signaling pathway	0.887252	0.411786	1	0.0307692	65	2	63	108	4921
path:mmu00562	Inositol phosphate metabolism	0.869078	0.419338	1	0.030303	66	2	64	108	4920
path:mmu05223	Non-small cell lung cancer	0.869078	0.419338	1	0.030303	66	2	64	108	4920
path:mmu03060	Protein export	0.806987	0.4462	1	0.037037	27	1	26	109	4958
path:mmu00980	Metabolism of xenobiotics by cytochrome P450	0.806987	0.4462	1	0.037037	27	1	26	109	4958
path:mmu04014	Ras signaling pathway	0.784764	0.456227	1	0.025	160	4	156	106	4828
path:mmu00860	Porphyrin metabolism	0.7804	0.458223	1	0.0357143	28	1	27	109	4957
path:mmu03008	Ribosome biogenesis in eukaryotes	0.753384	0.470771	1	0.0273973	73	2	71	108	4913
path:mmu04146	Peroxisome	0.738356	0.477899	1	0.027027	74	2	72	108	4912
path:mmu04211	Longevity regulating pathway	0.723669	0.48497	1	0.0266667	75	2	73	108	4911
path:mmu00051	Fructose and mannose metabolism	0.707733	0.49276	1	0.0322581	31	1	30	109	4954
path:mmu04110	Cell cycle	0.705654	0.493785	1	0.0245902	122	3	119	107	4865
path:mmu04064	NF-kappa B signaling pathway	0.681561	0.505827	1	0.025641	78	2	76	108	4908
path:mmu04978	Mineral absorption	0.664436	0.514564	1	0.030303	33	1	32	109	4952
path:mmu00514	Other types of O-glycan biosynthesis	0.62467	0.535438	1	0.0285714	35	1	34	109	4950
path:mmu03040	Spliceosome	0.61241	0.542043	1	0.0229008	131	3	128	107	4856
path:mmu05219	Bladder cancer	0.60598	0.545539	1	0.0277778	36	1	35	109	4949
path:mmu04070	Phosphatidylinositol signaling system	0.582085	0.558732	1	0.0232558	86	2	84	108	4900
path:mmu05171	Coronavirus disease - COVID-19	0.567618	0.566874	1	0.0217391	184	4	180	106	4804
path:mmu04915	Estrogen signaling pathway	0.559802	0.571322	1	0.0227273	88	2	86	108	4898
path:mmu03440	Homologous recombination	0.554159	0.574555	1	0.025641	39	1	38	109	4946
path:mmu00270	Cysteine and methionine metabolism	0.554159	0.574555	1	0.025641	39	1	38	109	4946
path:mmu00600	Sphingolipid metabolism	0.507939	0.601734	1	0.0238095	42	1	41	109	4943
path:mmu00983	Drug metabolism - other enzymes	0.493631	0.610406	1	0.0232558	43	1	42	109	4942
path:mmu03050	Proteasome	0.479827	0.618891	1	0.0227273	44	1	43	109	4941
path:mmu00520	Amino sugar and nucleotide sugar metabolism	0.479827	0.618891	1	0.0227273	44	1	43	109	4941
path:mmu00240	Pyrimidine metabolism	0.466503	0.627192	1	0.0222222	45	1	44	109	4940
path:mmu00480	Glutathione metabolism	0.466503	0.627192	1	0.0222222	45	1	44	109	4940
path:mmu04623	Cytosolic DNA-sensing pathway	0.453636	0.635314	1	0.0217391	46	1	45	109	4939
path:mmu04371	Apelin signaling pathway	0.452667	0.63593	1	0.020202	99	2	97	108	4887
path:mmu04114	Oocyte meiosis	0.452667	0.63593	1	0.020202	99	2	97	108	4887
path:mmu04926	Relaxin signaling pathway	0.44408	0.641414	1	0.02	100	2	98	108	4886
path:mmu05032	Morphine addiction	0.441205	0.643261	1	0.0212766	47	1	46	109	4938
path:mmu04727	GABAergic synapse	0.441205	0.643261	1	0.0212766	47	1	46	109	4938
path:mmu04974	Protein digestion and absorption	0.42919	0.651036	1	0.0208333	48	1	47	109	4937
path:mmu00510	N-Glycan biosynthesis	0.42919	0.651036	1	0.0208333	48	1	47	109	4937
path:mmu04920	Adipocytokine signaling pathway	0.42919	0.651036	1	0.0208333	48	1	47	109	4937
path:mmu05410	Hypertrophic cardiomyopathy	0.384938	0.680493	1	0.0192308	52	1	51	109	4933
path:mmu04512	ECM-receptor interaction	0.374747	0.687463	1	0.0188679	53	1	52	109	4932
path:mmu04213	Longevity regulating pathway - multiple species	0.374747	0.687463	1	0.0188679	53	1	52	109	4932
path:mmu04810	Regulation of actin cytoskeleton	0.370557	0.69035	1	0.0184049	163	3	160	107	4824
path:mmu04330	Notch signaling pathway	0.364875	0.694283	1	0.0185185	54	1	53	109	4931
path:mmu04713	Circadian entrainment	0.364875	0.694283	1	0.0185185	54	1	53	109	4931
path:mmu04072	Phospholipase D signaling pathway	0.353437	0.702271	1	0.0178571	112	2	110	108	4874
path:mmu05205	Proteoglycans in cancer	0.347941	0.706141	1	0.0179641	167	3	164	107	4820
path:mmu04726	Serotonergic synapse	0.337054	0.713871	1	0.0175439	57	1	56	109	4928
path:mmu05017	Spinocerebellar ataxia	0.333946	0.716093	1	0.0173913	115	2	113	108	4871
path:mmu04657	IL-17 signaling pathway	0.328339	0.720119	1	0.0172414	58	1	57	109	4927
path:mmu05418	Fluid shear stress and atherosclerosis	0.315562	0.729379	1	0.0169492	118	2	116	108	4868
path:mmu05160	Hepatitis C	0.315562	0.729379	1	0.0169492	118	2	116	108	4868
path:mmu05135	Yersinia infection	0.303888	0.737943	1	0.0166667	120	2	118	108	4866
path:mmu05164	Influenza A	0.298218	0.74214	1	0.0165289	121	2	119	108	4865
path:mmu04210	Apoptosis	0.292656	0.746279	1	0.0163934	122	2	120	108	4864
path:mmu05200	Pathways in cancer	0.28935	0.74875	1	0.0179487	390	7	383	103	4601
path:mmu04530	Tight junction	0.276597	0.75836	1	0.016	125	2	123	108	4861
path:mmu04145	Phagosome	0.276597	0.75836	1	0.016	125	2	123	108	4861
path:mmu05211	Renal cell carcinoma	0.260578	0.770606	1	0.0149254	67	1	66	109	4918
path:mmu04724	Glutamatergic synapse	0.260578	0.770606	1	0.0149254	67	1	66	109	4918
path:mmu05146	Amoebiasis	0.254085	0.775626	1	0.0147059	68	1	67	109	4917
path:mmu04140	Autophagy - animal	0.251798	0.777402	1	0.0153846	130	2	128	108	4856
path:mmu01232	Nucleotide metabolism	0.241638	0.785341	1	0.0142857	70	1	69	109	4915
path:mmu04912	GnRH signaling pathway	0.241638	0.785341	1	0.0142857	70	1	69	109	4915
path:mmu05152	Tuberculosis	0.238012	0.788193	1	0.0150376	133	2	131	108	4853
path:mmu04725	Cholinergic synapse	0.235671	0.79004	1	0.0140845	71	1	70	109	4914
path:mmu03018	RNA degradation	0.229868	0.794638	1	0.0138889	72	1	71	109	4913
path:mmu04922	Glucagon signaling pathway	0.229868	0.794638	1	0.0138889	72	1	71	109	4913
path:mmu05212	Pancreatic cancer	0.224223	0.799137	1	0.0136986	73	1	72	109	4912
path:mmu05235	PD-L1 expression and PD-1 checkpoint pathway in cancer	0.218732	0.803537	1	0.0135135	74	1	73	109	4911
path:mmu04621	NOD-like receptor signaling pathway	0.216704	0.805168	1	0.0144928	138	2	136	108	4848
path:mmu04914	Progesterone-mediated oocyte maturation	0.198202	0.820204	1	0.0128205	78	1	77	109	4907
path:mmu05231	Choline metabolism in cancer	0.193406	0.824147	1	0.0126582	79	1	78	109	4906
path:mmu05222	Small cell lung cancer	0.18419	0.831777	1	0.0123457	81	1	80	109	4904
path:mmu04514	Cell adhesion molecules	0.179762	0.835469	1	0.0121951	82	1	81	109	4903
path:mmu01522	Endocrine resistance	0.17545	0.83908	1	0.0120482	83	1	82	109	4902
path:mmu04666	Fc gamma R-mediated phagocytosis	0.171248	0.842612	1	0.0119048	84	1	83	109	4901
path:mmu04625	C-type lectin receptor signaling pathway	0.171248	0.842612	1	0.0119048	84	1	83	109	4901
path:mmu05215	Prostate cancer	0.171248	0.842612	1	0.0119048	84	1	83	109	4901
path:mmu04931	Insulin resistance	0.155497	0.85599	1	0.0113636	88	1	87	109	4897
path:mmu04066	HIF-1 signaling pathway	0.137955	0.871138	1	0.0107527	93	1	92	109	4892
path:mmu04015	Rap1 signaling pathway	0.135555	0.873231	1	0.0122699	163	2	161	108	4823
path:mmu04728	Dopaminergic synapse	0.134707	0.873972	1	0.0106383	94	1	93	109	4891
path:mmu04510	Focal adhesion	0.13303	0.875439	1	0.0121951	164	2	162	108	4822
path:mmu04144	Endocytosis	0.128751	0.879193	1	0.0131004	229	3	226	107	4758
path:mmu04668	TNF signaling pathway	0.128451	0.879457	1	0.0104167	96	1	95	109	4889
path:mmu04630	JAK-STAT signaling pathway	0.128451	0.879457	1	0.0104167	96	1	95	109	4889
path:mmu04152	AMPK signaling pathway	0.119636	0.887244	1	0.010101	99	1	98	109	4886
path:mmu05034	Alcoholism	0.119636	0.887244	1	0.010101	99	1	98	109	4886
path:mmu05203	Viral carcinogenesis	0.114423	0.89188	1	0.0116279	172	2	170	108	4814
path:mmu04936	Alcoholic liver disease	0.114115	0.892156	1	0.00990099	101	1	100	109	4884
path:mmu04921	Oxytocin signaling pathway	0.111455	0.894531	1	0.00980392	102	1	101	109	4883
path:mmu04071	Sphingolipid signaling pathway	0.106329	0.899129	1	0.00961538	104	1	103	109	4881
path:mmu04151	PI3K-Akt signaling pathway	0.103921	0.901296	1	0.0123967	242	3	239	107	4745
path:mmu04919	Thyroid hormone signaling pathway	0.103859	0.901352	1	0.00952381	105	1	104	109	4880
path:mmu05169	Epstein-Barr virus infection	0.10217	0.902876	1	0.011236	178	2	176	108	4808
path:mmu05162	Measles	0.0990969	0.905655	1	0.00934579	107	1	106	109	4878
path:mmu05170	Human immunodeficiency virus 1 infection	0.0983787	0.906306	1	0.0111111	180	2	178	108	4806
path:mmu04380	Osteoclast differentiation	0.0968018	0.907736	1	0.00925926	108	1	107	109	4877
path:mmu04060	Cytokine-cytokine receptor interaction	0.0968018	0.907736	1	0.00925926	108	1	107	109	4877
path:mmu04068	FoxO signaling pathway	0.0968018	0.907736	1	0.00925926	108	1	107	109	4877
path:mmu04613	Neutrophil extracellular trap formation	0.0861268	0.917478	1	0.00884956	113	1	112	109	4872
path:mmu04910	Insulin signaling pathway	0.0861268	0.917478	1	0.00884956	113	1	112	109	4872
path:mmu04217	Necroptosis	0.0861268	0.917478	1	0.00884956	113	1	112	109	4872
path:mmu04310	Wnt signaling pathway	0.0841424	0.9193	1	0.00877193	114	1	113	109	4871
path:mmu05165	Human papillomavirus infection	0.0707201	0.931723	1	0.0113208	265	3	262	107	4722
path:mmu04062	Chemokine signaling pathway	0.0651833	0.936896	1	0.008	125	1	124	109	4860
path:mmu04150	mTOR signaling pathway	0.0580735	0.943581	1	0.00769231	130	1	129	109	4855
path:mmu05168	Herpes simplex virus 1 infection	0.0547258	0.946745	1	0.0115942	345	4	341	106	4643
path:mmu05225	Hepatocellular carcinoma	0.0505758	0.950682	1	0.00735294	136	1	135	109	4849
path:mmu05202	Transcriptional misregulation in cancer	0.0505758	0.950682	1	0.00735294	136	1	135	109	4849
path:mmu05206	MicroRNAs in cancer	0.0392841	0.961477	1	0.00680272	147	1	146	109	4838
path:mmu04218	Cellular senescence	0.0312416	0.969241	1	0.00636943	157	1	156	109	4828
path:mmu05417	Lipid and atherosclerosis	0.0278647	0.97252	1	0.00617284	162	1	161	109	4823
path:mmu05167	Kaposi sarcoma-associated herpesvirus infection	0.0278647	0.97252	1	0.00617284	162	1	161	109	4823
path:mmu05163	Human cytomegalovirus infection	0.0134109	0.986679	1	0.00515464	194	1	193	109	4791
path:mmu05166	Human T-cell leukemia virus 1 infection	0.0119625	0.988109	1	0.00502513	199	1	198	109	4786
path:mmu04010	MAPK signaling pathway	0.00706666	0.992958	1	0.0045045	222	1	221	109	4763

## Sheet: 4. FVB-C3TAG Splicing GO analys
Gene set	Description	Enrichment score	P-value	FDR step up	Rich factor	Genes in set	Genes in list	Genes not in list	Genes in list, not in set	Genes not in list, not in set
path:mmu03010	Ribosome	4.33183	0.0131434	1	0.0597015	134	8	126	112	4853
path:mmu00053	Ascorbate and aldarate metabolism	3.63841	0.0262941	1	0.181818	11	2	9	118	4970
path:mmu00860	Porphyrin metabolism	3.60683	0.0271377	1	0.107143	28	3	25	117	4954
path:mmu00190	Oxidative phosphorylation	3.23159	0.0394945	1	0.0560748	107	6	101	114	4878
path:mmu05323	Rheumatoid arthritis	3.17194	0.0419223	1	0.0714286	56	4	52	116	4927
path:mmu00524	Neomycin, kanamycin and gentamicin biosynthesis	3.0679	0.0465187	1	0.5	2	1	1	119	4978
path:mmu00830	Retinol metabolism	3.05278	0.0472273	1	0.133333	15	2	13	118	4966
path:mmu04976	Bile secretion	3.03261	0.0481897	1	0.0857143	35	3	32	117	4947
path:mmu00511	Other glycan degradation	2.93443	0.0531611	1	0.125	16	2	14	118	4965
path:mmu00140	Steroid hormone biosynthesis	2.93443	0.0531611	1	0.125	16	2	14	118	4965
path:mmu01100	Metabolic pathways	2.7742	0.0623995	1	0.0301954	1126	34	1092	86	3887
path:mmu04966	Collecting duct acid secretion	2.72174	0.06576	1	0.111111	18	2	16	118	4963
path:mmu00500	Starch and sucrose metabolism	2.6256	0.072396	1	0.105263	19	2	17	118	4962
path:mmu00600	Sphingolipid metabolism	2.58755	0.075204	1	0.0714286	42	3	39	117	4940
path:mmu04721	Synaptic vesicle cycle	2.58755	0.075204	1	0.0714286	42	3	39	117	4940
path:mmu00040	Pentose and glucuronate interconversions	2.5353	0.079238	1	0.1	20	2	18	118	4961
path:mmu04611	Platelet activation	2.52353	0.0801763	1	0.0510204	98	5	93	115	4886
path:mmu05032	Morphine addiction	2.37448	0.0930629	1	0.0652174	46	3	43	117	4936
path:mmu03430	Mismatch repair	2.36993	0.0934876	1	0.0909091	22	2	20	118	4959
path:mmu04146	Peroxisome	2.34624	0.0957288	1	0.0540541	74	4	70	116	4909
path:mmu05204	Chemical carcinogenesis - DNA adducts	2.29392	0.10087	1	0.0869565	23	2	21	118	4958
path:mmu01040	Biosynthesis of unsaturated fatty acids	2.22184	0.108409	1	0.0833333	24	2	22	118	4957
path:mmu00982	Drug metabolism - cytochrome P450	2.15336	0.116093	1	0.08	25	2	23	118	4956
path:mmu00030	Pentose phosphate pathway	2.15336	0.116093	1	0.08	25	2	23	118	4956
path:mmu04072	Phospholipase D signaling pathway	2.09473	0.123104	1	0.0446429	112	5	107	115	4872
path:mmu04713	Circadian entrainment	2.0558	0.12799	1	0.0566038	53	3	50	117	4929
path:mmu00980	Metabolism of xenobiotics by cytochrome P450	2.02607	0.131852	1	0.0740741	27	2	25	118	4954
path:mmu00740	Riboflavin metabolism	1.87316	0.153637	1	0.142857	7	1	6	119	4973
path:mmu04142	Lysosome	1.86207	0.155351	1	0.0413223	121	5	116	115	4863
path:mmu04130	SNARE interactions in vesicular transport	1.85585	0.15632	1	0.0666667	30	2	28	118	4951
path:mmu04122	Sulfur relay system	1.7511	0.173583	1	0.125	8	1	7	119	4972
path:mmu05310	Asthma	1.64474	0.193062	1	0.111111	9	1	8	119	4971
path:mmu04724	Glutamatergic synapse	1.59722	0.202458	1	0.0454545	66	3	63	117	4916
path:mmu04962	Vasopressin-regulated water reabsorption	1.53226	0.216046	1	0.0540541	37	2	35	118	4944
path:mmu00564	Glycerophospholipid metabolism	1.42836	0.239703	1	0.0416667	72	3	69	117	4910
path:mmu03440	Homologous recombination	1.41765	0.242283	1	0.05	40	2	38	118	4941
path:mmu03018	RNA degradation	1.40232	0.246026	1	0.0410959	73	3	70	117	4909
path:mmu00120	Primary bile acid biosynthesis	1.39106	0.24881	1	0.0833333	12	1	11	119	4968
path:mmu04024	cAMP signaling pathway	1.34933	0.259415	1	0.0363636	110	4	106	116	4873
path:mmu04924	Renin secretion	1.34761	0.25986	1	0.047619	42	2	40	118	4939
path:mmu00340	Histidine metabolism	1.32227	0.26653	1	0.0769231	13	1	12	119	4967
path:mmu01240	Biosynthesis of cofactors	1.30978	0.269879	1	0.0357143	112	4	108	116	4871
path:mmu04730	Long-term depression	1.2821	0.277454	1	0.0454545	44	2	42	118	4937
path:mmu03050	Proteasome	1.2821	0.277454	1	0.0454545	44	2	42	118	4937
path:mmu00480	Glutathione metabolism	1.2821	0.277454	1	0.0454545	44	2	42	118	4937
path:mmu00983	Drug metabolism - other enzymes	1.2821	0.277454	1	0.0454545	44	2	42	118	4937
path:mmu05231	Choline metabolism in cancer	1.25719	0.284451	1	0.0379747	79	3	76	117	4903
path:mmu00970	Aminoacyl-tRNA biosynthesis	1.25091	0.286245	1	0.0444444	45	2	43	118	4936
path:mmu04918	Thyroid hormone synthesis	1.22069	0.295026	1	0.0434783	46	2	44	118	4935
path:mmu04970	Salivary secretion	1.22069	0.295026	1	0.0434783	46	2	44	118	4935
path:mmu04972	Pancreatic secretion	1.22069	0.295026	1	0.0434783	46	2	44	118	4935
path:mmu00531	Glycosaminoglycan degradation	1.20152	0.300737	1	0.0666667	15	1	14	119	4965
path:mmu00534	Glycosaminoglycan biosynthesis - heparan sulfate / heparin	1.14809	0.317242	1	0.0625	16	1	15	119	4964
path:mmu03460	Fanconi anemia pathway	1.13549	0.321266	1	0.0408163	49	2	47	118	4932
path:mmu04145	Phagosome	1.09687	0.333916	1	0.0322581	124	4	120	116	4859
path:mmu04062	Chemokine signaling pathway	1.08084	0.339311	1	0.032	125	4	121	116	4858
path:mmu00790	Folate biosynthesis	1.05239	0.349102	1	0.0555556	18	1	17	119	4962
path:mmu04330	Notch signaling pathway	1.00943	0.364428	1	0.037037	54	2	52	118	4927
path:mmu01212	Fatty acid metabolism	1.00943	0.364428	1	0.037037	54	2	52	118	4927
path:mmu03040	Spliceosome	0.975184	0.377123	1	0.030303	132	4	128	116	4851
path:mmu00515	Mannose type O-glycan biosynthesis	0.968936	0.379486	1	0.05	20	1	19	119	4960
path:mmu04726	Serotonergic synapse	0.963862	0.381417	1	0.0357143	56	2	54	118	4925
path:mmu01200	Carbon metabolism	0.963131	0.381696	1	0.0319149	94	3	91	117	4888
path:mmu00230	Purine metabolism	0.946415	0.38813	1	0.0315789	95	3	92	117	4887
path:mmu05034	Alcoholism	0.913918	0.40095	1	0.0309278	97	3	94	117	4885
path:mmu04612	Antigen processing and presentation	0.900082	0.406536	1	0.0338983	59	2	57	118	4922
path:mmu00062	Fatty acid elongation	0.895351	0.408464	1	0.0454545	22	1	21	119	4958
path:mmu04926	Relaxin signaling pathway	0.852463	0.426363	1	0.029703	101	3	98	117	4881
path:mmu05171	Coronavirus disease - COVID-19	0.838023	0.432565	1	0.0273224	183	5	178	115	4801
path:mmu05165	Human papillomavirus infection	0.837082	0.432972	1	0.0264151	265	7	258	113	4721
path:mmu00590	Arachidonic acid metabolism	0.829885	0.4361	1	0.0416667	24	1	23	119	4956
path:mmu00410	beta-Alanine metabolism	0.829885	0.4361	1	0.0416667	24	1	23	119	4956
path:mmu05320	Autoimmune thyroid disease	0.829885	0.4361	1	0.0416667	24	1	23	119	4956
path:mmu04540	Gap junction	0.822676	0.439255	1	0.031746	63	2	61	118	4918
path:mmu04071	Sphingolipid signaling pathway	0.809269	0.445184	1	0.0288462	104	3	101	117	4878
path:mmu05330	Allograft rejection	0.799768	0.449433	1	0.04	25	1	24	119	4955
path:mmu00052	Galactose metabolism	0.799768	0.449433	1	0.04	25	1	24	119	4955
path:mmu04137	Mitophagy - animal	0.786913	0.455248	1	0.0307692	65	2	63	118	4916
path:mmu04934	Cushing syndrome	0.781763	0.457599	1	0.0283019	106	3	103	117	4876
path:mmu00760	Nicotinate and nicotinamide metabolism	0.771208	0.462454	1	0.0384615	26	1	25	119	4954
path:mmu04392	Hippo signaling pathway - multiple species	0.771208	0.462454	1	0.0384615	26	1	25	119	4954
path:mmu04973	Carbohydrate digestion and absorption	0.771208	0.462454	1	0.0384615	26	1	25	119	4954
path:mmu04913	Ovarian steroidogenesis	0.771208	0.462454	1	0.0384615	26	1	25	119	4954
path:mmu05100	Bacterial invasion of epithelial cells	0.769709	0.463148	1	0.030303	66	2	64	118	4915
path:mmu04520	Adherens junction	0.752938	0.470981	1	0.0298507	67	2	65	118	4914
path:mmu05332	Graft-versus-host disease	0.744084	0.47517	1	0.037037	27	1	26	119	4953
path:mmu04960	Aldosterone-regulated sodium reabsorption	0.744084	0.47517	1	0.037037	27	1	26	119	4953
path:mmu05030	Cocaine addiction	0.744084	0.47517	1	0.037037	27	1	26	119	4953
path:mmu05146	Amoebiasis	0.736584	0.478746	1	0.0294118	68	2	66	118	4913
path:mmu04930	Type II diabetes mellitus	0.718287	0.487587	1	0.0357143	28	1	27	119	4952
path:mmu04650	Natural killer cell mediated cytotoxicity	0.70508	0.494069	1	0.0285714	70	2	68	118	4911
path:mmu04217	Necroptosis	0.704973	0.494122	1	0.0267857	112	3	109	117	4870
path:mmu04141	Protein processing in endoplasmic reticulum	0.685857	0.503658	1	0.025641	156	4	152	116	4827
path:mmu04910	Insulin signaling pathway	0.681157	0.506031	1	0.0263158	114	3	111	117	4868
path:mmu04940	Type I diabetes mellitus	0.670303	0.511554	1	0.0333333	30	1	29	119	4950
path:mmu03008	Ribosome biogenesis in eukaryotes	0.660643	0.516519	1	0.0273973	73	2	71	118	4908
path:mmu04922	Glucagon signaling pathway	0.660643	0.516519	1	0.0273973	73	2	71	118	4908
path:mmu00051	Fructose and mannose metabolism	0.647951	0.523117	1	0.0322581	31	1	30	119	4949
path:mmu05144	Malaria	0.647951	0.523117	1	0.0322581	31	1	30	119	4949
path:mmu04014	Ras signaling pathway	0.646705	0.523769	1	0.025	160	4	156	116	4823
path:mmu04810	Regulation of actin cytoskeleton	0.627957	0.533681	1	0.0246914	162	4	158	116	4821
path:mmu04979	Cholesterol metabolism	0.626595	0.534408	1	0.03125	32	1	31	119	4948
path:mmu04510	Focal adhesion	0.609738	0.543493	1	0.0243902	164	4	160	116	4819
path:mmu04978	Mineral absorption	0.606172	0.545435	1	0.030303	33	1	32	119	4947
path:mmu05415	Diabetic cardiomyopathy	0.600822	0.548361	1	0.0242424	165	4	161	116	4818
path:mmu04928	Parathyroid hormone synthesis, secretion and action	0.593378	0.552458	1	0.025641	78	2	76	118	4903
path:mmu01250	Biosynthesis of nucleotide sugars	0.586623	0.556202	1	0.0294118	34	1	33	119	4946
path:mmu04961	Endocrine and other factor-regulated calcium reabsorption	0.586623	0.556202	1	0.0294118	34	1	33	119	4946
path:mmu05020	Prion disease	0.58149	0.559065	1	0.0236967	211	5	206	115	4773
path:mmu05010	Alzheimer disease	0.575931	0.562181	1	0.0234114	299	7	292	113	4687
path:mmu00071	Fatty acid degradation	0.567896	0.566717	1	0.0285714	35	1	34	119	4945
path:mmu04923	Regulation of lipolysis in adipocytes	0.567896	0.566717	1	0.0285714	35	1	34	119	4945
path:mmu00514	Other types of O-glycan biosynthesis	0.567896	0.566717	1	0.0285714	35	1	34	119	4945
path:mmu03030	DNA replication	0.567896	0.566717	1	0.0285714	35	1	34	119	4945
path:mmu04530	Tight junction	0.564169	0.568833	1	0.024	125	3	122	117	4857
path:mmu05207	Chemical carcinogenesis - receptor activation	0.564169	0.568833	1	0.024	125	3	122	117	4857
path:mmu00513	Various types of N-glycan biosynthesis	0.549941	0.576984	1	0.0277778	36	1	35	119	4944
path:mmu04514	Cell adhesion molecules	0.544998	0.579843	1	0.0243902	82	2	80	118	4899
path:mmu05022	Pathways of neurodegeneration - multiple diseases	0.537535	0.584187	1	0.0229226	349	8	341	112	4638
path:mmu01522	Endocrine resistance	0.533588	0.586497	1	0.0240964	83	2	81	118	4898
path:mmu04270	Vascular smooth muscle contraction	0.533588	0.586497	1	0.0240964	83	2	81	118	4898
path:mmu04216	Ferroptosis	0.532713	0.58701	1	0.027027	37	1	36	119	4943
path:mmu04070	Phosphatidylinositol signaling system	0.500885	0.605994	1	0.0232558	86	2	84	118	4895
path:mmu05152	Tuberculosis	0.492079	0.611354	1	0.0225564	133	3	130	117	4849
path:mmu04927	Cortisol synthesis and secretion	0.485002	0.615696	1	0.025	40	1	39	119	4940
path:mmu00330	Arginine and proline metabolism	0.485002	0.615696	1	0.025	40	1	39	119	4940
path:mmu04915	Estrogen signaling pathway	0.480287	0.618606	1	0.0227273	88	2	86	118	4893
path:mmu04723	Retrograde endocannabinoid signaling	0.470331	0.624796	1	0.0224719	89	2	87	118	4892
path:mmu04120	Ubiquitin mediated proteolysis	0.459575	0.631552	1	0.0218978	137	3	134	117	4845
path:mmu05031	Amphetamine addiction	0.456159	0.633713	1	0.0238095	42	1	41	119	4938
path:mmu04621	NOD-like receptor signaling pathway	0.451789	0.636488	1	0.0217391	138	3	135	117	4844
path:mmu04935	Growth hormone synthesis, secretion and action	0.451074	0.636944	1	0.021978	91	2	89	118	4890
path:mmu04714	Thermogenesis	0.446768	0.639692	1	0.0216216	185	4	181	116	4798
path:mmu00010	Glycolysis / Gluconeogenesis	0.442537	0.642405	1	0.0232558	43	1	42	119	4937
path:mmu04728	Dopaminergic synapse	0.441761	0.642903	1	0.0217391	92	2	90	118	4889
path:mmu04911	Insulin secretion	0.429412	0.650892	1	0.0227273	44	1	43	119	4936
path:mmu04971	Gastric acid secretion	0.429412	0.650892	1	0.0227273	44	1	43	119	4936
path:mmu00520	Amino sugar and nucleotide sugar metabolism	0.429412	0.650892	1	0.0227273	44	1	43	119	4936
path:mmu03320	PPAR signaling pathway	0.41676	0.659179	1	0.0222222	45	1	44	119	4935
path:mmu05016	Huntington disease	0.410959	0.663014	1	0.021097	237	5	232	115	4747
path:mmu05014	Amyotrophic lateral sclerosis	0.410693	0.663191	1	0.0212014	283	6	277	114	4702
path:mmu04623	Cytosolic DNA-sensing pathway	0.404558	0.667272	1	0.0217391	46	1	45	119	4934
path:mmu04720	Long-term potentiation	0.404558	0.667272	1	0.0217391	46	1	45	119	4934
path:mmu04727	GABAergic synapse	0.392786	0.675173	1	0.0212766	47	1	46	119	4933
path:mmu00561	Glycerolipid metabolism	0.381423	0.682889	1	0.0208333	48	1	47	119	4932
path:mmu04622	RIG-I-like receptor signaling pathway	0.381423	0.682889	1	0.0208333	48	1	47	119	4932
path:mmu04722	Neurotrophin signaling pathway	0.374188	0.687847	1	0.02	100	2	98	118	4881
path:mmu03013	Nucleocytoplasmic transport	0.374188	0.687847	1	0.02	100	2	98	118	4881
path:mmu05134	Legionellosis	0.370451	0.690423	1	0.0204082	49	1	48	119	4931
path:mmu05416	Viral myocarditis	0.359853	0.697779	1	0.02	50	1	49	119	4930
path:mmu04921	Oxytocin signaling pathway	0.35905	0.698339	1	0.0196078	102	2	100	118	4879
path:mmu05168	Herpes simplex virus 1 infection	0.342671	0.709872	1	0.0203488	344	7	337	113	4642
path:mmu04512	ECM-receptor interaction	0.330139	0.718824	1	0.0188679	53	1	52	119	4927
path:mmu04917	Prolactin signaling pathway	0.330139	0.718824	1	0.0188679	53	1	52	119	4927
path:mmu05162	Measles	0.323922	0.723306	1	0.0186916	107	2	105	118	4874
path:mmu05414	Dilated cardiomyopathy	0.32088	0.725511	1	0.0185185	54	1	53	119	4926
path:mmu04664	Fc epsilon RI signaling pathway	0.32088	0.725511	1	0.0185185	54	1	53	119	4926
path:mmu04015	Rap1 signaling pathway	0.294315	0.745041	1	0.0184049	163	3	160	117	4819
path:mmu05012	Parkinson disease	0.292945	0.746063	1	0.0187793	213	4	209	116	4770
path:mmu04020	Calcium signaling pathway	0.292327	0.746525	1	0.0178571	112	2	110	118	4869
path:mmu05017	Spinocerebellar ataxia	0.280589	0.755339	1	0.0175439	114	2	112	118	4867
path:mmu05230	Central carbon metabolism in cancer	0.278854	0.756651	1	0.0169492	59	1	58	119	4921
path:mmu01230	Biosynthesis of amino acids	0.271225	0.762445	1	0.0166667	60	1	59	119	4920
path:mmu04925	Aldosterone synthesis and secretion	0.24972	0.779019	1	0.015873	63	1	62	119	4917
path:mmu01524	Platinum drug resistance	0.24972	0.779019	1	0.015873	63	1	62	119	4917
path:mmu04110	Cell cycle	0.243154	0.784151	1	0.0165289	121	2	119	118	4860
path:mmu05164	Influenza A	0.243154	0.784151	1	0.0165289	121	2	119	118	4860
path:mmu05135	Yersinia infection	0.243154	0.784151	1	0.0165289	121	2	119	118	4860
path:mmu05214	Glioma	0.23645	0.789425	1	0.0153846	65	1	64	119	4915
path:mmu04750	Inflammatory mediator regulation of TRP channels	0.23645	0.789425	1	0.0153846	65	1	64	119	4915
path:mmu04144	Endocytosis	0.232622	0.792453	1	0.0175439	228	4	224	116	4755
path:mmu05169	Epstein-Barr virus infection	0.231022	0.793722	1	0.0169492	177	3	174	117	4805
path:mmu00562	Inositol phosphate metabolism	0.230111	0.794445	1	0.0151515	66	1	65	119	4914
path:mmu05211	Renal cell carcinoma	0.223961	0.799346	1	0.0149254	67	1	66	119	4913
path:mmu05170	Human immunodeficiency virus 1 infection	0.223128	0.800012	1	0.0167598	179	3	176	117	4803
path:mmu04916	Melanogenesis	0.217993	0.804131	1	0.0147059	68	1	67	119	4912
path:mmu04912	GnRH signaling pathway	0.206576	0.813364	1	0.0142857	70	1	69	119	4910
path:mmu01232	Nucleotide metabolism	0.201116	0.817818	1	0.0140845	71	1	70	119	4909
path:mmu04725	Cholinergic synapse	0.201116	0.817818	1	0.0140845	71	1	70	119	4909
path:mmu04012	ErbB signaling pathway	0.201116	0.817818	1	0.0140845	71	1	70	119	4909
path:mmu01521	EGFR tyrosine kinase inhibitor resistance	0.195813	0.822166	1	0.0138889	72	1	71	119	4908
path:mmu05235	PD-L1 expression and PD-1 checkpoint pathway in cancer	0.185661	0.830556	1	0.0135135	74	1	73	119	4906
path:mmu05202	Transcriptional misregulation in cancer	0.182696	0.833021	1	0.0148148	135	2	133	118	4846
path:mmu05220	Chronic myeloid leukemia	0.1808	0.834602	1	0.0133333	75	1	74	119	4905
path:mmu05163	Human cytomegalovirus infection	0.174688	0.839719	1	0.015544	193	3	190	117	4789
path:mmu05225	Hepatocellular carcinoma	0.171841	0.842113	1	0.0144928	138	2	136	118	4843
path:mmu04914	Progesterone-mediated oocyte maturation	0.167029	0.846175	1	0.0128205	78	1	77	119	4902
path:mmu05142	Chagas disease	0.162694	0.849851	1	0.0126582	79	1	78	119	4901
path:mmu04064	NF-kappa B signaling pathway	0.162694	0.849851	1	0.0126582	79	1	78	119	4901
path:mmu05166	Human T-cell leukemia virus 1 infection	0.159966	0.852173	1	0.0151515	198	3	195	117	4784
path:mmu05210	Colorectal cancer	0.158479	0.853441	1	0.0125	80	1	79	119	4900
path:mmu05222	Small cell lung cancer	0.154382	0.856945	1	0.0123457	81	1	80	119	4899
path:mmu04666	Fc gamma R-mediated phagocytosis	0.142755	0.866966	1	0.0119048	84	1	83	119	4896
path:mmu04625	C-type lectin receptor signaling pathway	0.142755	0.866966	1	0.0119048	84	1	83	119	4896
path:mmu04670	Leukocyte transendothelial migration	0.142755	0.866966	1	0.0119048	84	1	83	119	4896
path:mmu03015	mRNA surveillance pathway	0.13909	0.87015	1	0.0117647	85	1	84	119	4895
path:mmu04931	Insulin resistance	0.125399	0.882145	1	0.011236	89	1	88	119	4891
path:mmu04933	AGE-RAGE signaling pathway in diabetic complications	0.125399	0.882145	1	0.011236	89	1	88	119	4891
path:mmu04261	Adrenergic signaling in cardiomyocytes	0.116069	0.890414	1	0.0108696	92	1	91	119	4888
path:mmu05145	Toxoplasmosis	0.113124	0.89304	1	0.0107527	93	1	92	119	4887
path:mmu04066	HIF-1 signaling pathway	0.113124	0.89304	1	0.0107527	93	1	92	119	4887
path:mmu05167	Kaposi sarcoma-associated herpesvirus infection	0.107309	0.898248	1	0.0124224	161	2	159	118	4820
path:mmu05417	Lipid and atherosclerosis	0.105127	0.900211	1	0.0123457	162	2	160	118	4819
path:mmu04630	JAK-STAT signaling pathway	0.104749	0.900551	1	0.0104167	96	1	95	119	4884
path:mmu04371	Apelin signaling pathway	0.0970202	0.907538	1	0.010101	99	1	98	119	4881
path:mmu04114	Oocyte meiosis	0.0970202	0.907538	1	0.010101	99	1	98	119	4881
path:mmu05226	Gastric cancer	0.0921996	0.911923	1	0.00990099	101	1	100	119	4879
path:mmu05224	Breast cancer	0.0854302	0.918117	1	0.00961538	104	1	103	119	4876
path:mmu04380	Osteoclast differentiation	0.0791739	0.923879	1	0.00934579	107	1	106	119	4873
path:mmu04022	cGMP-PKG signaling pathway	0.0771953	0.925709	1	0.00925926	108	1	107	119	4872
path:mmu05208	Chemical carcinogenesis - reactive oxygen species	0.0710257	0.931438	1	0.0110497	181	2	179	118	4800
path:mmu04613	Neutrophil extracellular trap formation	0.0697765	0.932602	1	0.00892857	112	1	111	119	4868
path:mmu04390	Hippo signaling pathway	0.064696	0.937352	1	0.00869565	115	1	114	119	4865
path:mmu04310	Wnt signaling pathway	0.0615212	0.940333	1	0.00854701	117	1	116	119	4863
path:mmu05160	Hepatitis C	0.0599939	0.94177	1	0.00847458	118	1	117	119	4862
path:mmu04140	Autophagy - animal	0.0444141	0.956558	1	0.00769231	130	1	129	119	4850
path:mmu04932	Non-alcoholic fatty liver disease	0.0412071	0.95963	1	0.0075188	133	1	132	119	4847
path:mmu04360	Axon guidance	0.0382344	0.962487	1	0.00735294	136	1	135	119	4844
path:mmu05161	Hepatitis B	0.036374	0.96428	1	0.00724638	138	1	137	119	4842
path:mmu05206	MicroRNAs in cancer	0.0290689	0.97135	1	0.00680272	147	1	146	119	4833
path:mmu04218	Cellular senescence	0.0232384	0.97703	1	0.00641026	156	1	155	119	4824
path:mmu04151	PI3K-Akt signaling pathway	0.0196095	0.980582	1	0.00826446	242	2	240	118	4739
path:mmu05205	Proteoglycans in cancer	0.0181245	0.982039	1	0.0060241	166	1	165	119	4814
path:mmu05203	Viral carcinogenesis	0.016007	0.98412	1	0.00584795	171	1	170	119	4809
path:mmu05200	Pathways in cancer	0.0143674	0.985735	1	0.0102041	392	4	388	116	4591
path:mmu04010	MAPK signaling pathway	0.00449752	0.995513	1	0.0045045	222	1	221	119	4758
path:mmu05132	Salmonella infection	0.00427843	0.995731	1	0.00446429	224	1	223	119	4756

## Sheet: 5. F1-AKR Splicing GO analysis
Gene set	Description	Enrichment score	P-value	FDR step up	Rich factor	Genes in set	Genes in list	Genes not in list	Genes in list, not in set	Genes not in list, not in set
path:mmu00470	D-Amino acid metabolism	6.60945	0.00134757	0.420332	0.6	5	3	2	265	4802
path:mmu05211	Renal cell carcinoma	6.01129	0.00245091	0.420332	0.149254	67	10	57	258	4747
path:mmu04120	Ubiquitin mediated proteolysis	4.35892	0.0127921	1	0.10219	137	14	123	254	4681
path:mmu05206	MicroRNAs in cancer	3.84766	0.0213296	1	0.0958904	146	14	132	254	4672
path:mmu05231	Choline metabolism in cancer	3.79432	0.0224982	1	0.113924	79	9	70	259	4734
path:mmu03430	Mismatch repair	3.64021	0.0262469	1	0.181818	22	4	18	264	4786
path:mmu04650	Natural killer cell mediated cytotoxicity	3.50336	0.0300962	1	0.114286	70	8	62	260	4742
path:mmu04070	Phosphatidylinositol signaling system	3.30839	0.0365751	1	0.104651	86	9	77	259	4727
path:mmu04921	Oxytocin signaling pathway	3.22997	0.0395588	1	0.0990099	101	10	91	258	4713
path:mmu00563	Glycosylphosphatidylinositol (GPI)-anchor biosynthesis	3.21567	0.0401283	1	0.16	25	4	21	264	4783
path:mmu00220	Arginine biosynthesis	3.18469	0.0413911	1	0.2	15	3	12	265	4792
path:mmu05022	Pathways of neurodegeneration - multiple diseases	3.10206	0.0449566	1	0.0744986	349	26	323	242	4481
path:mmu04370	VEGF signaling pathway	2.98738	0.0504196	1	0.117647	51	6	45	262	4759
path:mmu05410	Hypertrophic cardiomyopathy	2.90799	0.0545854	1	0.115385	52	6	46	262	4758
path:mmu04625	C-type lectin receptor signaling pathway	2.59847	0.074387	1	0.0952381	84	8	76	260	4728
path:mmu00564	Glycerophospholipid metabolism	2.5931	0.0747876	1	0.1	70	7	63	261	4741
path:mmu04152	AMPK signaling pathway	2.5688	0.0766271	1	0.0909091	99	9	90	259	4714
path:mmu04722	Neurotrophin signaling pathway	2.5193	0.0805158	1	0.09	100	9	91	259	4713
path:mmu05340	Primary immunodeficiency	2.45838	0.0855734	1	0.15	20	3	17	265	4787
path:mmu04360	Axon guidance	2.38755	0.0918541	1	0.0827068	133	11	122	257	4682
path:mmu05014	Amyotrophic lateral sclerosis	2.20973	0.10973	1	0.0706714	283	20	263	248	4541
path:mmu03030	DNA replication	2.19999	0.110804	1	0.114286	35	4	31	264	4773
path:mmu01200	Carbon metabolism	2.10218	0.12219	1	0.0851064	94	8	86	260	4718
path:mmu04062	Chemokine signaling pathway	2.09367	0.123234	1	0.08	125	10	115	258	4689
path:mmu05214	Glioma	2.06366	0.126989	1	0.0923077	65	6	59	262	4745
path:mmu03450	Non-homologous end-joining	2.04363	0.129557	1	0.166667	12	2	10	266	4794
path:mmu00562	Inositol phosphate metabolism	2.01068	0.133898	1	0.0909091	66	6	60	262	4744
path:mmu04662	B cell receptor signaling pathway	1.95912	0.140983	1	0.0895522	67	6	61	262	4743
path:mmu00250	Alanine, aspartate and glutamate metabolism	1.94564	0.142896	1	0.12	25	3	22	265	4782
path:mmu00785	Lipoic acid metabolism	1.89501	0.150317	1	0.333333	3	1	2	267	4802
path:mmu04144	Endocytosis	1.88429	0.151937	1	0.069869	229	16	213	252	4591
path:mmu05010	Alzheimer disease	1.84654	0.157782	1	0.0671141	298	20	278	248	4526
path:mmu05226	Gastric cancer	1.81167	0.163382	1	0.0792079	101	8	93	260	4711
path:mmu00770	Pantothenate and CoA biosynthesis	1.79018	0.16693	1	0.142857	14	2	12	266	4792
path:mmu03060	Protein export	1.78003	0.168633	1	0.111111	27	3	24	265	4780
path:mmu03018	RNA degradation	1.72113	0.178865	1	0.0833333	72	6	66	262	4738
path:mmu04012	ErbB signaling pathway	1.72113	0.178865	1	0.0833333	72	6	66	262	4738
path:mmu04922	Glucagon signaling pathway	1.72113	0.178865	1	0.0833333	72	6	66	262	4738
path:mmu04260	Cardiac muscle contraction	1.71792	0.179439	1	0.0952381	42	4	38	264	4766
path:mmu04964	Proximal tubule bicarbonate reclamation	1.6807	0.186244	1	0.133333	15	2	13	266	4791
path:mmu05225	Hepatocellular carcinoma	1.67893	0.186574	1	0.0729927	137	10	127	258	4677
path:mmu00010	Glycolysis / Gluconeogenesis	1.65954	0.190226	1	0.0930233	43	4	39	264	4765
path:mmu04110	Cell cycle	1.63613	0.194732	1	0.0737705	122	9	113	259	4691
path:mmu00190	Oxidative phosphorylation	1.59378	0.203157	1	0.0747664	107	8	99	260	4705
path:mmu05220	Chronic myeloid leukemia	1.59273	0.20337	1	0.08	75	6	69	262	4735
path:mmu00511	Other glycan degradation	1.58061	0.205849	1	0.125	16	2	14	266	4790
path:mmu00534	Glycosaminoglycan biosynthesis - heparan sulfate / heparin	1.58061	0.205849	1	0.125	16	2	14	266	4790
path:mmu04530	Tight junction	1.57232	0.207563	1	0.0725806	124	9	115	259	4689
path:mmu04660	T cell receptor signaling pathway	1.55211	0.2118	1	0.0789474	76	6	70	262	4734
path:mmu00970	Aminoacyl-tRNA biosynthesis	1.54935	0.212385	1	0.0888889	45	4	41	264	4763
path:mmu01100	Metabolic pathways	1.54269	0.213806	1	0.0579323	1122	65	1057	203	3747
path:mmu04659	Th17 cell differentiation	1.51254	0.22035	1	0.0779221	77	6	71	262	4733
path:mmu00532	Glycosaminoglycan biosynthesis - chondroitin sulfate / dermatan sulfate	1.48872	0.225661	1	0.117647	17	2	15	266	4789
path:mmu05417	Lipid and atherosclerosis	1.46951	0.230039	1	0.068323	161	11	150	257	4654
path:mmu04072	Phospholipase D signaling pathway	1.4314	0.238973	1	0.0714286	112	8	104	260	4700
path:mmu05210	Colorectal cancer	1.39974	0.24666	1	0.075	80	6	74	262	4730
path:mmu04622	RIG-I-like receptor signaling pathway	1.39895	0.246856	1	0.0833333	48	4	44	264	4760
path:mmu03410	Base excision repair	1.37782	0.252126	1	0.0909091	33	3	30	265	4774
path:mmu03040	Spliceosome	1.36659	0.254975	1	0.0687023	131	9	122	259	4682
path:mmu04714	Thermogenesis	1.34924	0.259438	1	0.0655738	183	12	171	256	4633
path:mmu00071	Fatty acid degradation	1.32186	0.26664	1	0.0882353	34	3	31	265	4773
path:mmu05223	Non-small cell lung cancer	1.31399	0.268747	1	0.0757576	66	5	61	263	4743
path:mmu04310	Wnt signaling pathway	1.3128	0.269065	1	0.0689655	116	8	108	260	4696
path:mmu04936	Alcoholic liver disease	1.2869	0.276126	1	0.07	100	7	93	261	4711
path:mmu00750	Vitamin B6 metabolism	1.27974	0.27811	1	0.166667	6	1	5	267	4799
path:mmu00440	Phosphonate and phosphinate metabolism	1.27974	0.27811	1	0.166667	6	1	5	267	4799
path:mmu00620	Pyruvate metabolism	1.26851	0.28125	1	0.0857143	35	3	32	265	4772
path:mmu00500	Starch and sucrose metabolism	1.25313	0.28561	1	0.1	20	2	18	266	4786
path:mmu05217	Basal cell carcinoma	1.21763	0.295929	1	0.0833333	36	3	33	265	4771
path:mmu04142	Lysosome	1.20337	0.300181	1	0.0666667	120	8	112	260	4692
path:mmu04672	Intestinal immune network for IgA production	1.18562	0.305558	1	0.0952381	21	2	19	266	4785
path:mmu04664	Fc epsilon RI signaling pathway	1.18227	0.306583	1	0.0754717	53	4	49	264	4755
path:mmu04919	Thyroid hormone signaling pathway	1.17099	0.310059	1	0.0673077	104	7	97	261	4707
path:mmu00591	Linoleic acid metabolism	1.15107	0.3163	1	0.142857	7	1	6	267	4798
path:mmu04744	Phototransduction	1.15107	0.3163	1	0.142857	7	1	6	267	4798
path:mmu04330	Notch signaling pathway	1.14339	0.318738	1	0.0740741	54	4	50	264	4754
path:mmu05414	Dilated cardiomyopathy	1.14339	0.318738	1	0.0740741	54	4	50	264	4754
path:mmu05213	Endometrial cancer	1.14339	0.318738	1	0.0740741	54	4	50	264	4754
path:mmu04014	Ras signaling pathway	1.10651	0.330712	1	0.0628931	159	10	149	258	4655
path:mmu05169	Epstein-Barr virus infection	1.0803	0.339492	1	0.0617978	178	11	167	257	4637
path:mmu01521	EGFR tyrosine kinase inhibitor resistance	1.07237	0.342197	1	0.0684932	73	5	68	263	4736
path:mmu00310	Lysine degradation	1.06959	0.34315	1	0.0714286	56	4	52	264	4752
path:mmu04022	cGMP-PKG signaling pathway	1.06496	0.344743	1	0.0648148	108	7	101	261	4703
path:mmu05235	PD-L1 expression and PD-1 checkpoint pathway in cancer	1.04169	0.352858	1	0.0675676	74	5	69	263	4735
path:mmu00270	Cysteine and methionine metabolism	1.03599	0.354876	1	0.075	40	3	37	265	4767
path:mmu04066	HIF-1 signaling pathway	1.02536	0.358666	1	0.0652174	92	6	86	262	4718
path:mmu05415	Diabetic cardiomyopathy	1.02357	0.35931	1	0.0613497	163	10	153	258	4651
path:mmu05208	Chemical carcinogenesis - reactive oxygen species	1.02192	0.359903	1	0.0607735	181	11	170	257	4634
path:mmu00410	beta-Alanine metabolism	1.00897	0.364595	1	0.0833333	24	2	22	266	4782
path:mmu04024	cAMP signaling pathway	0.991387	0.371062	1	0.0630631	111	7	104	261	4700
path:mmu05205	Proteoglycans in cancer	0.984193	0.373741	1	0.0606061	165	10	155	258	4649
path:mmu05230	Central carbon metabolism in cancer	0.968032	0.37983	1	0.0677966	59	4	55	264	4749
path:mmu00052	Galactose metabolism	0.957443	0.383873	1	0.08	25	2	23	266	4781
path:mmu04064	NF-kappa B signaling pathway	0.954753	0.384907	1	0.0649351	77	5	72	263	4732
path:mmu00130	Ubiquinone and other terpenoid-quinone biosynthesis	0.949992	0.386744	1	0.111111	9	1	8	267	4796
path:mmu04910	Insulin signaling pathway	0.944993	0.388682	1	0.0619469	113	7	106	261	4698
path:mmu04630	JAK-STAT signaling pathway	0.923554	0.397105	1	0.0625	96	6	90	262	4714
path:mmu03420	Nucleotide excision repair	0.919464	0.398733	1	0.0697674	43	3	40	265	4764
path:mmu04740	Olfactory transduction	0.909076	0.402896	1	0.0769231	26	2	24	266	4780
path:mmu04392	Hippo signaling pathway - multiple species	0.909076	0.402896	1	0.0769231	26	2	24	266	4780
path:mmu04658	Th1 and Th2 cell differentiation	0.905881	0.404186	1	0.0655738	61	4	57	264	4747
path:mmu05221	Acute myeloid leukemia	0.905881	0.404186	1	0.0655738	61	4	57	264	4747
path:mmu04932	Non-alcoholic fatty liver disease	0.902842	0.405416	1	0.0601504	133	8	125	260	4679
path:mmu03050	Proteasome	0.88386	0.413185	1	0.0681818	44	3	41	265	4763
path:mmu05412	Arrhythmogenic right ventricular cardiomyopathy	0.88386	0.413185	1	0.0681818	44	3	41	265	4763
path:mmu00520	Amino sugar and nucleotide sugar metabolism	0.88386	0.413185	1	0.0681818	44	3	41	265	4763
path:mmu00920	Sulfur metabolism	0.869393	0.419206	1	0.1	10	1	9	267	4795
path:mmu00980	Metabolism of xenobiotics by cytochrome P450	0.863609	0.421637	1	0.0740741	27	2	25	266	4779
path:mmu02010	ABC transporters	0.863609	0.421637	1	0.0740741	27	2	25	266	4779
path:mmu04960	Aldosterone-regulated sodium reabsorption	0.863609	0.421637	1	0.0740741	27	2	25	266	4779
path:mmu04623	Cytosolic DNA-sensing pathway	0.849736	0.427528	1	0.0666667	45	3	42	265	4762
path:mmu01524	Platinum drug resistance	0.847785	0.428363	1	0.0634921	63	4	59	264	4745
path:mmu04670	Leukocyte transendothelial migration	0.825383	0.438067	1	0.0609756	82	5	77	263	4727
path:mmu05161	Hepatitis B	0.825154	0.438168	1	0.0583942	137	8	129	260	4675
path:mmu05020	Prion disease	0.822759	0.439218	1	0.056872	211	12	199	256	4605
path:mmu00020	Citrate cycle (TCA cycle)	0.820814	0.440073	1	0.0714286	28	2	26	266	4778
path:mmu00280	Valine, leucine and isoleucine degradation	0.817019	0.441747	1	0.0652174	46	3	43	265	4761
path:mmu04720	Long-term potentiation	0.817019	0.441747	1	0.0652174	46	3	43	265	4761
path:mmu00592	alpha-Linolenic acid metabolism	0.798608	0.449955	1	0.0909091	11	1	10	267	4794
path:mmu04614	Renin-angiotensin system	0.798608	0.449955	1	0.0909091	11	1	10	267	4794
path:mmu00053	Ascorbate and aldarate metabolism	0.798608	0.449955	1	0.0909091	11	1	10	267	4794
path:mmu00640	Propanoate metabolism	0.780485	0.458184	1	0.0689655	29	2	27	266	4777
path:mmu05012	Parkinson disease	0.778623	0.459038	1	0.0560748	214	12	202	256	4602
path:mmu04666	Fc gamma R-mediated phagocytosis	0.778544	0.459074	1	0.0595238	84	5	79	263	4725
path:mmu05224	Breast cancer	0.767975	0.463951	1	0.0582524	103	6	97	262	4707
path:mmu05100	Bacterial invasion of epithelial cells	0.767604	0.464124	1	0.0606061	66	4	62	264	4742
path:mmu04724	Glutamatergic synapse	0.767604	0.464124	1	0.0606061	66	4	62	264	4742
path:mmu04920	Adipocytokine signaling pathway	0.755535	0.469759	1	0.0625	48	3	45	265	4759
path:mmu04520	Adherens junction	0.742601	0.475874	1	0.0597015	67	4	63	264	4741
path:mmu04710	Circadian rhythm	0.74244	0.475951	1	0.0666667	30	2	28	266	4776
path:mmu00565	Ether lipid metabolism	0.74244	0.475951	1	0.0666667	30	2	28	266	4776
path:mmu00120	Primary bile acid biosynthesis	0.735883	0.479082	1	0.0833333	12	1	11	267	4793
path:mmu00340	Histidine metabolism	0.735883	0.479082	1	0.0833333	12	1	11	267	4793
path:mmu05170	Human immunodeficiency virus 1 infection	0.728758	0.482508	1	0.0555556	180	10	170	258	4634
path:mmu04916	Melanogenesis	0.71841	0.487527	1	0.0588235	68	4	64	264	4740
path:mmu05167	Kaposi sarcoma-associated herpesvirus infection	0.716708	0.488357	1	0.0555556	162	9	153	259	4651
path:mmu05200	Pathways in cancer	0.70691	0.493166	1	0.0539846	389	21	368	247	4436
path:mmu04136	Autophagy - other	0.706512	0.493362	1	0.0645161	31	2	29	266	4775
path:mmu04510	Focal adhesion	0.686347	0.503412	1	0.054878	164	9	155	259	4649
path:mmu04068	FoxO signaling pathway	0.672253	0.510557	1	0.0555556	108	6	102	262	4702
path:mmu04935	Growth hormone synthesis, secretion and action	0.633866	0.530537	1	0.0549451	91	5	86	263	4718
path:mmu04140	Autophagy - animal	0.623908	0.535846	1	0.0538462	130	7	123	261	4681
path:mmu04213	Longevity regulating pathway - multiple species	0.622116	0.536807	1	0.0566038	53	3	50	265	4754
path:mmu04917	Prolactin signaling pathway	0.622116	0.536807	1	0.0566038	53	3	50	265	4754
path:mmu04261	Adrenergic signaling in cardiomyocytes	0.615419	0.540414	1	0.0543478	92	5	87	263	4717
path:mmu01250	Biosynthesis of nucleotide sugars	0.610013	0.543344	1	0.0588235	34	2	32	266	4772
path:mmu03020	RNA polymerase	0.610013	0.543344	1	0.0588235	34	2	32	266	4772
path:mmu04146	Peroxisome	0.608658	0.54408	1	0.0547945	73	4	69	264	4735
path:mmu03008	Ribosome biogenesis in eukaryotes	0.608658	0.54408	1	0.0547945	73	4	69	264	4735
path:mmu01240	Biosynthesis of cofactors	0.603778	0.546742	1	0.0535714	112	6	106	262	4698
path:mmu04217	Necroptosis	0.603778	0.546742	1	0.0535714	112	6	106	262	4698
path:mmu05323	Rheumatoid arthritis	0.598501	0.549635	1	0.0555556	54	3	51	265	4753
path:mmu05152	Tuberculosis	0.593552	0.552362	1	0.0530303	132	7	125	261	4679
path:mmu04977	Vitamin digestion and absorption	0.584184	0.557561	1	0.0666667	15	1	14	267	4790
path:mmu00350	Tyrosine metabolism	0.584184	0.557561	1	0.0666667	15	1	14	267	4790
path:mmu00830	Retinol metabolism	0.584184	0.557561	1	0.0666667	15	1	14	267	4790
path:mmu00514	Other types of O-glycan biosynthesis	0.581198	0.559228	1	0.0571429	35	2	33	266	4771
path:mmu05202	Transcriptional misregulation in cancer	0.564537	0.568623	1	0.0522388	134	7	127	261	4677
path:mmu05017	Spinocerebellar ataxia	0.556713	0.57309	1	0.0521739	115	6	109	262	4695
path:mmu05218	Melanoma	0.553987	0.574654	1	0.0535714	56	3	53	265	4751
path:mmu04657	IL-17 signaling pathway	0.553987	0.574654	1	0.0535714	56	3	53	265	4751
path:mmu04962	Vasopressin-regulated water reabsorption	0.527963	0.589805	1	0.0540541	37	2	35	266	4769
path:mmu05034	Alcoholism	0.514954	0.597528	1	0.0510204	98	5	93	263	4711
path:mmu04371	Apelin signaling pathway	0.514954	0.597528	1	0.0510204	98	5	93	263	4711
path:mmu00650	Butanoate metabolism	0.505478	0.603217	1	0.0588235	17	1	16	267	4788
path:mmu00450	Selenocompound metabolism	0.505478	0.603217	1	0.0588235	17	1	16	267	4788
path:mmu00601	Glycosphingolipid biosynthesis - lacto and neolacto series	0.505478	0.603217	1	0.0588235	17	1	16	267	4788
path:mmu04114	Oocyte meiosis	0.499791	0.606658	1	0.0505051	99	5	94	263	4710
path:mmu05016	Huntington disease	0.492459	0.611122	1	0.0504202	238	12	226	256	4578
path:mmu03440	Homologous recombination	0.48	0.618783	1	0.0512821	39	2	37	266	4767
path:mmu00330	Arginine and proline metabolism	0.48	0.618783	1	0.0512821	39	2	37	266	4767
path:mmu01230	Biosynthesis of amino acids	0.474777	0.622024	1	0.05	60	3	57	265	4747
path:mmu04966	Collecting duct acid secretion	0.471199	0.624253	1	0.0555556	18	1	17	267	4787
path:mmu05215	Prostate cancer	0.436005	0.646614	1	0.0481928	83	4	79	264	4725
path:mmu05207	Chemical carcinogenesis - receptor activation	0.423075	0.65503	1	0.048	125	6	119	262	4685
path:mmu03015	mRNA surveillance pathway	0.421608	0.655991	1	0.047619	84	4	80	264	4724
path:mmu00040	Pentose and glucuronate interconversions	0.410904	0.66305	1	0.05	20	1	19	267	4785
path:mmu04380	Osteoclast differentiation	0.404779	0.667124	1	0.0471698	106	5	101	263	4703
path:mmu04924	Renin secretion	0.397535	0.671974	1	0.0465116	43	2	41	266	4763
path:mmu04137	Mitophagy - animal	0.391546	0.676011	1	0.0461538	65	3	62	265	4742
path:mmu04350	TGF-beta signaling pathway	0.391546	0.676011	1	0.0461538	65	3	62	265	4742
path:mmu04750	Inflammatory mediator regulation of TRP channels	0.391546	0.676011	1	0.0461538	65	3	62	265	4742
path:mmu00512	Mucin type O-glycan biosynthesis	0.384303	0.680925	1	0.047619	21	1	20	267	4784
path:mmu04915	Estrogen signaling pathway	0.381093	0.683114	1	0.045977	87	4	83	264	4721
path:mmu05031	Amphetamine addiction	0.379363	0.684297	1	0.0454545	44	2	42	266	4762
path:mmu04971	Gastric acid secretion	0.379363	0.684297	1	0.0454545	44	2	42	266	4762
path:mmu04931	Insulin resistance	0.368435	0.691816	1	0.0454545	88	4	84	264	4720
path:mmu04150	mTOR signaling pathway	0.367902	0.692185	1	0.0461538	130	6	124	262	4680
path:mmu05203	Viral carcinogenesis	0.360983	0.696991	1	0.0465116	172	8	164	260	4640
path:mmu00062	Fatty acid elongation	0.359744	0.697855	1	0.0454545	22	1	21	267	4783
path:mmu04933	AGE-RAGE signaling pathway in diabetic complications	0.356177	0.700349	1	0.0449438	89	4	85	264	4719
path:mmu04974	Protein digestion and absorption	0.345582	0.707808	1	0.0434783	46	2	44	266	4760
path:mmu04972	Pancreatic secretion	0.345582	0.707808	1	0.0434783	46	2	44	266	4760
path:mmu00590	Arachidonic acid metabolism	0.337027	0.713889	1	0.0434783	23	1	22	267	4782
path:mmu04020	Calcium signaling pathway	0.337019	0.713895	1	0.0446429	112	5	107	263	4697
path:mmu04613	Neutrophil extracellular trap formation	0.337019	0.713895	1	0.0446429	112	5	107	263	4697
path:mmu04912	GnRH signaling pathway	0.322804	0.724116	1	0.0428571	70	3	67	265	4737
path:mmu04550	Signaling pathways regulating pluripotency of stem cells	0.321688	0.724925	1	0.0434783	92	4	88	264	4716
path:mmu04141	Protein processing in endoplasmic reticulum	0.319703	0.726365	1	0.0448718	156	7	149	261	4655
path:mmu03010	Ribosome	0.319359	0.726615	1	0.0444444	135	6	129	262	4675
path:mmu01040	Biosynthesis of unsaturated fatty acids	0.315977	0.729076	1	0.0416667	24	1	23	267	4781
path:mmu00561	Glycerolipid metabolism	0.314924	0.729844	1	0.0416667	48	2	46	266	4758
path:mmu03460	Fanconi anemia pathway	0.314924	0.729844	1	0.0416667	48	2	46	266	4758
path:mmu00510	N-Glycan biosynthesis	0.314924	0.729844	1	0.0416667	48	2	46	266	4758
path:mmu04727	GABAergic synapse	0.314924	0.729844	1	0.0416667	48	2	46	266	4758
path:mmu04621	NOD-like receptor signaling pathway	0.310379	0.733169	1	0.0441176	136	6	130	262	4674
path:mmu05134	Legionellosis	0.300665	0.740326	1	0.0408163	49	2	47	266	4757
path:mmu04728	Dopaminergic synapse	0.300481	0.740462	1	0.0425532	94	4	90	264	4714
path:mmu00380	Tryptophan metabolism	0.296441	0.743459	1	0.04	25	1	24	267	4780
path:mmu00982	Drug metabolism - cytochrome P450	0.296441	0.743459	1	0.04	25	1	24	267	4780
path:mmu04913	Ovarian steroidogenesis	0.296441	0.743459	1	0.04	25	1	24	267	4780
path:mmu04010	MAPK signaling pathway	0.293228	0.745852	1	0.045045	222	10	212	258	4592
path:mmu05212	Pancreatic cancer	0.287404	0.750208	1	0.0410959	73	3	70	265	4734
path:mmu00760	Nicotinate and nicotinamide metabolism	0.278284	0.757082	1	0.0384615	26	1	25	267	4779
path:mmu04620	Toll-like receptor signaling pathway	0.27647	0.758456	1	0.0405405	74	3	71	265	4733
path:mmu05171	Coronavirus disease - COVID-19	0.273728	0.760539	1	0.0437158	183	8	175	260	4629
path:mmu04211	Longevity regulating pathway	0.265942	0.766484	1	0.04	75	3	72	265	4732
path:mmu04810	Regulation of actin cytoskeleton	0.264868	0.767307	1	0.0429448	163	7	156	261	4648
path:mmu05135	Yersinia infection	0.262946	0.768784	1	0.0416667	120	5	115	263	4689
path:mmu03250	Viral life cycle - HIV-1	0.261741	0.76971	1	0.0384615	52	2	50	266	4754
path:mmu04973	Carbohydrate digestion and absorption	0.261386	0.769984	1	0.037037	27	1	26	267	4778
path:mmu05164	Influenza A	0.254828	0.775049	1	0.0413223	121	5	116	263	4688
path:mmu04512	ECM-receptor interaction	0.249945	0.778843	1	0.0377358	53	2	51	266	4753
path:mmu01212	Fatty acid metabolism	0.249945	0.778843	1	0.0377358	53	2	51	266	4753
path:mmu04210	Apoptosis	0.246943	0.781185	1	0.0409836	122	5	117	263	4687
path:mmu04215	Apoptosis - multiple species	0.245642	0.782203	1	0.0357143	28	1	27	267	4777
path:mmu00630	Glyoxylate and dicarboxylate metabolism	0.245642	0.782203	1	0.0357143	28	1	27	267	4777
path:mmu04928	Parathyroid hormone synthesis, secretion and action	0.236641	0.789274	1	0.0384615	78	3	75	265	4729
path:mmu04914	Progesterone-mediated oocyte maturation	0.236641	0.789274	1	0.0384615	78	3	75	265	4729
path:mmu05222	Small cell lung cancer	0.218874	0.803423	1	0.0375	80	3	77	265	4727
path:mmu04130	SNARE interactions in vesicular transport	0.217243	0.804734	1	0.0333333	30	1	29	267	4775
path:mmu05163	Human cytomegalovirus infection	0.205703	0.814075	1	0.0412371	194	8	186	260	4618
path:mmu04940	Type I diabetes mellitus	0.204428	0.815113	1	0.0322581	31	1	30	267	4774
path:mmu01522	Endocrine resistance	0.202399	0.816769	1	0.0365854	82	3	79	265	4725
path:mmu05133	Pertussis	0.198568	0.819904	1	0.0344828	58	2	56	266	4748
path:mmu04979	Cholesterol metabolism	0.192442	0.824943	1	0.03125	32	1	31	267	4773
path:mmu04061	Viral protein interaction with cytokine and cytokine receptor	0.192442	0.824943	1	0.03125	32	1	31	267	4773
path:mmu05216	Thyroid cancer	0.192442	0.824943	1	0.03125	32	1	31	267	4773
path:mmu05162	Measles	0.191635	0.825608	1	0.0373832	107	4	103	264	4701
path:mmu05165	Human papillomavirus infection	0.171853	0.842103	1	0.0413534	266	11	255	257	4549
path:mmu04923	Regulation of lipolysis in adipocytes	0.160856	0.851415	1	0.0285714	35	1	34	267	4770
path:mmu04925	Aldosterone synthesis and secretion	0.157804	0.854017	1	0.031746	63	2	61	266	4743
path:mmu04540	Gap junction	0.157804	0.854017	1	0.031746	63	2	61	266	4743
path:mmu00513	Various types of N-glycan biosynthesis	0.151613	0.85932	1	0.0277778	36	1	35	267	4769
path:mmu04976	Bile secretion	0.151613	0.85932	1	0.0277778	36	1	35	267	4769
path:mmu04723	Retrograde endocannabinoid signaling	0.147667	0.862718	1	0.0333333	90	3	87	265	4717
path:mmu04390	Hippo signaling pathway	0.144404	0.865538	1	0.0347826	115	4	111	264	4693
path:mmu04015	Rap1 signaling pathway	0.143849	0.866018	1	0.037037	162	6	156	262	4648
path:mmu04929	GnRH secretion	0.142939	0.866807	1	0.027027	37	1	36	267	4768
path:mmu05145	Toxoplasmosis	0.141922	0.867689	1	0.032967	91	3	88	265	4716
path:mmu05160	Hepatitis C	0.129697	0.878362	1	0.0338983	118	4	114	264	4690
path:mmu04340	Hedgehog signaling pathway	0.127141	0.88061	1	0.025641	39	1	38	267	4766
path:mmu04115	p53 signaling pathway	0.12539	0.882152	1	0.0294118	68	2	66	266	4738
path:mmu04926	Relaxin signaling pathway	0.107298	0.898258	1	0.0306122	98	3	95	265	4709
path:mmu00600	Sphingolipid metabolism	0.10682	0.898688	1	0.0238095	42	1	41	267	4763
path:mmu04721	Synaptic vesicle cycle	0.100831	0.904086	1	0.0232558	43	1	42	267	4762
path:mmu00480	Glutathione metabolism	0.0951933	0.909197	1	0.0227273	44	1	43	267	4761
path:mmu05166	Human T-cell leukemia virus 1 infection	0.0946403	0.9097	1	0.0351759	199	7	192	261	4612
path:mmu04730	Long-term depression	0.0898842	0.914037	1	0.0222222	45	1	44	267	4760
path:mmu04071	Sphingolipid signaling pathway	0.0841983	0.919249	1	0.0288462	104	3	101	265	4703
path:mmu04970	Salivary secretion	0.0801701	0.922959	1	0.0212766	47	1	46	267	4758
path:mmu05032	Morphine addiction	0.0801701	0.922959	1	0.0212766	47	1	46	267	4758
path:mmu04934	Cushing syndrome	0.0776165	0.925319	1	0.0283019	106	3	103	265	4701
path:mmu05416	Viral myocarditis	0.0638666	0.93813	1	0.0196078	51	1	50	267	4754
path:mmu04640	Hematopoietic cell lineage	0.0638666	0.93813	1	0.0196078	51	1	50	267	4754
path:mmu04270	Vascular smooth muscle contraction	0.0626553	0.939267	1	0.0240964	83	2	81	266	4723
path:mmu05322	Systemic lupus erythematosus	0.0603526	0.941432	1	0.0192308	52	1	51	267	4753
path:mmu04713	Circadian entrainment	0.0539077	0.94752	1	0.0185185	54	1	53	267	4751
path:mmu04151	PI3K-Akt signaling pathway	0.0528349	0.948537	1	0.0330579	242	8	234	260	4570
path:mmu04726	Serotonergic synapse	0.0509539	0.950322	1	0.0181818	55	1	54	267	4750
path:mmu05418	Fluid shear stress and atherosclerosis	0.0493419	0.951856	1	0.025641	117	3	114	265	4690
path:mmu05132	Salmonella infection	0.0448864	0.956106	1	0.0313901	223	7	216	261	4588
path:mmu04612	Antigen processing and presentation	0.0406978	0.960119	1	0.0169492	59	1	58	267	4746
path:mmu04080	Neuroactive ligand-receptor interaction	0.0406978	0.960119	1	0.0169492	59	1	58	267	4746
path:mmu04145	Phagosome	0.035289	0.965326	1	0.024	125	3	122	265	4682
path:mmu04218	Cellular senescence	0.0299834	0.970462	1	0.0254777	157	4	153	264	4651
path:mmu03013	Nucleocytoplasmic transport	0.0295736	0.970859	1	0.020202	99	2	97	266	4707
path:mmu05146	Amoebiasis	0.0260239	0.974312	1	0.0149254	67	1	66	267	4738
path:mmu04060	Cytokine-cytokine receptor interaction	0.0212061	0.979017	1	0.0188679	106	2	104	266	4700
path:mmu05168	Herpes simplex virus 1 infection	0.0209517	0.979266	1	0.0318841	345	11	334	257	4470
path:mmu04514	Cell adhesion molecules	0.0119473	0.988124	1	0.0123457	81	1	80	267	4724
path:mmu00230	Purine metabolism	0.00519686	0.994817	1	0.0104167	96	1	95	267	4709
path:mmu04611	Platelet activation	0.00465082	0.99536	1	0.0102041	98	1	97	267	4707

## Sheet: 6. F1-BALB Splicing GO analysis
Gene set	Description	Enrichment score	P-value	FDR step up	Rich factor	Genes in set	Genes in list	Genes not in list	Genes in list, not in set	Genes not in list, not in set
path:mmu05132	Salmonella infection	7.74648	0.000432261	0.0756507	0.0620155	258	16	242	198	8528
path:mmu03040	Spliceosome	7.72621	0.000441112	0.0756507	0.0797101	138	11	127	203	8643
path:mmu00020	Citrate cycle (TCA cycle)	7.0446	0.000872108	0.099711	0.15625	32	5	27	209	8743
path:mmu04140	Autophagy - animal	6.03438	0.00239498	0.20537	0.0689655	145	10	135	204	8635
path:mmu04068	FoxO signaling pathway	5.32128	0.00488649	0.2691	0.0666667	135	9	126	205	8644
path:mmu04714	Thermogenesis	5.10105	0.00609033	0.2691	0.0547945	219	12	207	202	8563
path:mmu05022	Pathways of neurodegeneration - multiple diseases	5.01201	0.00665752	0.2691	0.0434783	460	20	440	194	8330
path:mmu04136	Autophagy - other	5.00977	0.00667247	0.2691	0.125	32	4	28	210	8742
path:mmu03460	Fanconi anemia pathway	4.95318	0.00706094	0.2691	0.0980392	51	5	46	209	8724
path:mmu04120	Ubiquitin mediated proteolysis	4.64967	0.00956478	0.311081	0.06	150	9	141	205	8629
path:mmu05016	Huntington disease	4.60754	0.00997635	0.311081	0.0479452	292	14	278	200	8492
path:mmu05135	Yersinia infection	4.10313	0.0165208	0.407948	0.0583942	137	8	129	206	8641
path:mmu04964	Proximal tubule bicarbonate reclamation	4.09779	0.0166094	0.407948	0.130435	23	3	20	211	8750
path:mmu00750	Vitamin B6 metabolism	4.00588	0.0182083	0.407948	0.222222	9	2	7	212	8763
path:mmu03022	Basal transcription factors	3.97913	0.0187019	0.407948	0.0930233	43	4	39	210	8731
path:mmu04211	Longevity regulating pathway	3.90113	0.020219	0.407948	0.0666667	90	6	84	208	8686
path:mmu05235	PD-L1 expression and PD-1 checkpoint pathway in cancer	3.90113	0.020219	0.407948	0.0666667	90	6	84	208	8686
path:mmu05014	Amyotrophic lateral sclerosis	3.75426	0.0234177	0.430865	0.0420168	357	15	342	199	8428
path:mmu04666	Fc gamma R-mediated phagocytosis	3.71023	0.0244718	0.430865	0.0638298	94	6	88	208	8682
path:mmu03050	Proteasome	3.68396	0.0251233	0.430865	0.0851064	47	4	43	210	8727
path:mmu04621	NOD-like receptor signaling pathway	3.55686	0.0285283	0.456036	0.047619	210	10	200	204	8570
path:mmu04072	Phospholipase D signaling pathway	3.51616	0.0297133	0.456036	0.0522876	153	8	145	206	8625
path:mmu05231	Choline metabolism in cancer	3.48742	0.0305796	0.456036	0.0606061	99	6	93	208	8677
path:mmu01100	Metabolic pathways	3.41151	0.0329913	0.471501	0.030525	1638	50	1588	164	7182
path:mmu05171	Coronavirus disease - COVID-19	3.33123	0.0357492	0.490479	0.0441767	249	11	238	203	8532
path:mmu05220	Chronic myeloid leukemia	3.26897	0.0380456	0.501909	0.0641026	78	5	73	209	8697
path:mmu00230	Purine metabolism	3.19782	0.0408513	0.518962	0.0522388	134	7	127	207	8643
path:mmu05161	Hepatitis B	3.13626	0.0434452	0.532203	0.0484848	165	8	157	206	8613
path:mmu04625	C-type lectin receptor signaling pathway	2.90824	0.0545715	0.645449	0.0526316	114	6	108	208	8662
path:mmu05017	Spinocerebellar ataxia	2.84762	0.057982	0.662928	0.0482759	145	7	138	207	8632
path:mmu04935	Growth hormone synthesis, secretion and action	2.77309	0.062469	0.691189	0.0508475	118	6	112	208	8658
path:mmu00190	Oxidative phosphorylation	2.64495	0.0710091	0.712555	0.0491803	122	6	116	208	8654
path:mmu03440	Homologous recombination	2.5548	0.0777074	0.712555	0.0714286	42	3	39	211	8731
path:mmu05163	Human cytomegalovirus infection	2.54219	0.0786941	0.712555	0.0396825	252	10	242	204	8528
path:mmu01210	2-Oxocarboxylic acid metabolism	2.51271	0.0810485	0.712555	0.1	20	2	18	212	8752
path:mmu04070	Phosphatidylinositol signaling system	2.5072	0.081496	0.712555	0.0515464	97	5	92	209	8678
path:mmu04962	Vasopressin-regulated water reabsorption	2.49942	0.0821328	0.712555	0.0697674	43	3	40	211	8730
path:mmu05167	Kaposi sarcoma-associated herpesvirus infection	2.46235	0.0852344	0.712555	0.0403587	223	9	214	205	8556
path:mmu05140	Leishmaniasis	2.46216	0.0852509	0.712555	0.0571429	70	4	66	210	8704
path:mmu04062	Chemokine signaling pathway	2.40763	0.0900286	0.712555	0.0414508	193	8	185	206	8585
path:mmu00620	Pyruvate metabolism	2.3936	0.0913001	0.712555	0.0666667	45	3	42	211	8728
path:mmu04152	AMPK signaling pathway	2.37991	0.0925591	0.712555	0.0458015	131	6	125	208	8645
path:mmu04933	AGE-RAGE signaling pathway in diabetic complications	2.37487	0.0930264	0.712555	0.049505	101	5	96	209	8674
path:mmu00562	Inositol phosphate metabolism	2.34415	0.0959289	0.712555	0.0547945	73	4	69	210	8701
path:mmu04920	Adipocytokine signaling pathway	2.34415	0.0959289	0.712555	0.0547945	73	4	69	210	8701
path:mmu05223	Non-small cell lung cancer	2.30637	0.0996221	0.712555	0.0540541	74	4	70	210	8700
path:mmu05142	Chagas disease	2.28087	0.102195	0.712555	0.0480769	104	5	99	209	8671
path:mmu03015	mRNA surveillance pathway	2.28087	0.102195	0.712555	0.0480769	104	5	99	209	8671
path:mmu04660	T cell receptor signaling pathway	2.28087	0.102195	0.712555	0.0480769	104	5	99	209	8671
path:mmu05010	Alzheimer disease	2.26461	0.103871	0.712555	0.0351351	370	13	357	201	8413
path:mmu05100	Bacterial invasion of epithelial cells	2.19742	0.11109	0.735083	0.0519481	77	4	73	210	8697
path:mmu05170	Human immunodeficiency virus 1 infection	2.18088	0.112942	0.735083	0.0379747	237	9	228	205	8542
path:mmu00290	Valine, leucine and isoleucine biosynthesis	2.17521	0.113584	0.735083	0.2	5	1	4	213	8766
path:mmu04310	Wnt signaling pathway	2.15001	0.116483	0.739885	0.0406977	172	7	165	207	8605
path:mmu04721	Synaptic vesicle cycle	2.12823	0.119047	0.74108	0.0506329	79	4	75	210	8695
path:mmu05145	Toxoplasmosis	2.10521	0.12182	0.74108	0.0454545	110	5	105	209	8665
path:mmu04723	Retrograde endocannabinoid signaling	2.09433	0.123153	0.74108	0.0422535	142	6	136	208	8634
path:mmu04550	Signaling pathways regulating pluripotency of stem cells	2.02292	0.132269	0.750424	0.0413793	145	6	139	208	8631
path:mmu05225	Hepatocellular carcinoma	2.02053	0.132585	0.750424	0.0393258	178	7	171	207	8599
path:mmu04966	Collecting duct acid secretion	2.00531	0.134619	0.750424	0.0740741	27	2	25	212	8745
path:mmu01521	EGFR tyrosine kinase inhibitor resistance	1.99751	0.135673	0.750424	0.0481928	83	4	79	210	8691
path:mmu00270	Cysteine and methionine metabolism	1.94659	0.14276	0.750424	0.0545455	55	3	52	211	8718
path:mmu04066	HIF-1 signaling pathway	1.94446	0.143064	0.750424	0.0431034	116	5	111	209	8659
path:mmu01232	Nucleotide metabolism	1.9357	0.144323	0.750424	0.0470588	85	4	81	210	8689
path:mmu05012	Parkinson disease	1.9304	0.14509	0.750424	0.0358566	251	9	242	205	8528
path:mmu04218	Cellular senescence	1.89889	0.149734	0.750424	0.0380435	184	7	177	207	8593
path:mmu03018	RNA degradation	1.87612	0.153183	0.750424	0.045977	87	4	83	210	8687
path:mmu00240	Pyrimidine metabolism	1.87068	0.154019	0.750424	0.0526316	57	3	54	211	8716
path:mmu04724	Glutamatergic synapse	1.86917	0.154252	0.750424	0.0420168	119	5	114	209	8656
path:mmu05417	Lipid and atherosclerosis	1.86636	0.154686	0.750424	0.0363636	220	8	212	206	8558
path:mmu00470	D-Amino acid metabolism	1.86217	0.155336	0.750424	0.142857	7	1	6	213	8764
path:mmu04810	Regulation of actin cytoskeleton	1.8141	0.162984	0.756803	0.0358744	223	8	215	206	8555
path:mmu04370	VEGF signaling pathway	1.7985	0.165546	0.756803	0.0508475	59	3	56	211	8714
path:mmu04912	GnRH signaling pathway	1.7632	0.171495	0.756803	0.043956	91	4	87	210	8683
path:mmu01200	Carbon metabolism	1.75059	0.173671	0.756803	0.0403226	124	5	119	209	8651
path:mmu00640	Propanoate metabolism	1.7345	0.176489	0.756803	0.0625	32	2	30	212	8740
path:mmu04961	Endocrine and other factor-regulated calcium reabsorption	1.7298	0.17732	0.756803	0.0491803	61	3	58	211	8712
path:mmu05134	Legionellosis	1.7298	0.17732	0.756803	0.0491803	61	3	58	211	8712
path:mmu04380	Osteoclast differentiation	1.72786	0.177664	0.756803	0.04	125	5	120	209	8650
path:mmu04150	mTOR signaling pathway	1.72161	0.178778	0.756803	0.0377358	159	6	153	208	8617
path:mmu05032	Morphine addiction	1.70966	0.180927	0.756803	0.0430108	93	4	89	210	8681
path:mmu00983	Drug metabolism - other enzymes	1.70966	0.180927	0.756803	0.0430108	93	4	89	210	8681
path:mmu01522	Endocrine resistance	1.68359	0.185706	0.767438	0.0425532	94	4	90	210	8680
path:mmu04213	Longevity regulating pathway - multiple species	1.66433	0.189318	0.768833	0.047619	63	3	60	211	8710
path:mmu04657	IL-17 signaling pathway	1.65796	0.190527	0.768833	0.0421053	95	4	91	210	8679
path:mmu04926	Relaxin signaling pathway	1.61881	0.198134	0.788784	0.0384615	130	5	125	209	8645
path:mmu03030	DNA replication	1.5971	0.202483	0.788784	0.0571429	35	2	33	212	8737
path:mmu00564	Glycerophospholipid metabolism	1.55973	0.210193	0.788784	0.040404	99	4	95	210	8675
path:mmu04614	Renin-angiotensin system	1.55474	0.211245	0.788784	0.0555556	36	2	34	212	8736
path:mmu04934	Cushing syndrome	1.5525	0.211719	0.788784	0.0357143	168	6	162	208	8608
path:mmu00010	Glycolysis / Gluconeogenesis	1.54227	0.213896	0.788784	0.0447761	67	3	64	211	8706
path:mmu04664	Fc epsilon RI signaling pathway	1.54227	0.213896	0.788784	0.0447761	67	3	64	211	8706
path:mmu04530	Tight junction	1.53477	0.215506	0.788784	0.035503	169	6	163	208	8607
path:mmu05143	African trypanosomiasis	1.51393	0.220044	0.788784	0.0540541	37	2	35	212	8735
path:mmu04620	Toll-like receptor signaling pathway	1.51306	0.220236	0.788784	0.039604	101	4	97	210	8673
path:mmu05215	Prostate cancer	1.4903	0.225305	0.788784	0.0392157	102	4	98	210	8672
path:mmu04371	Apelin signaling pathway	1.47814	0.228061	0.788784	0.0364964	137	5	132	209	8638
path:mmu00920	Sulfur metabolism	1.45647	0.233056	0.788784	0.0909091	11	1	10	213	8760
path:mmu04141	Protein processing in endoplasmic reticulum	1.44911	0.23478	0.788784	0.0344828	174	6	168	208	8602
path:mmu04622	RIG-I-like receptor signaling pathway	1.43084	0.239108	0.788784	0.0422535	71	3	68	211	8702
path:mmu05211	Renal cell carcinoma	1.43084	0.239108	0.788784	0.0422535	71	3	68	211	8702
path:mmu04922	Glucagon signaling pathway	1.42425	0.240689	0.788784	0.0380952	105	4	101	210	8669
path:mmu05221	Acute myeloid leukemia	1.4045	0.245491	0.788784	0.0416667	72	3	69	211	8701
path:mmu05166	Human T-cell leukemia virus 1 infection	1.40236	0.246016	0.788784	0.032	250	8	242	206	8528
path:mmu05208	Chemical carcinogenesis - reactive oxygen species	1.39079	0.248878	0.788784	0.0327103	214	7	207	207	8563
path:mmu04064	NF-kappa B signaling pathway	1.38199	0.251078	0.788784	0.0373832	107	4	103	210	8667
path:mmu00480	Glutathione metabolism	1.37872	0.251901	0.788784	0.0410959	73	3	70	211	8700
path:mmu00513	Various types of N-glycan biosynthesis	1.36461	0.255479	0.788784	0.0487805	41	2	39	212	8731
path:mmu04659	Th17 cell differentiation	1.36138	0.256308	0.788784	0.037037	108	4	104	210	8666
path:mmu05020	Prion disease	1.33647	0.262773	0.788784	0.0313725	255	8	247	206	8523
path:mmu04936	Alcoholic liver disease	1.33277	0.263746	0.788784	0.0344828	145	5	140	209	8630
path:mmu05219	Bladder cancer	1.33041	0.264368	0.788784	0.047619	42	2	40	212	8730
path:mmu04924	Renin secretion	1.32881	0.264791	0.788784	0.04	75	3	72	211	8698
path:mmu05230	Central carbon metabolism in cancer	1.32881	0.264791	0.788784	0.04	75	3	72	211	8698
path:mmu03450	Non-homologous end-joining	1.31228	0.269204	0.788784	0.0769231	13	1	12	213	8758
path:mmu05214	Glioma	1.30465	0.271268	0.788784	0.0394737	76	3	73	211	8697
path:mmu04917	Prolactin signaling pathway	1.30465	0.271268	0.788784	0.0394737	76	3	73	211	8697
path:mmu03420	Nucleotide excision repair	1.29734	0.273258	0.788784	0.0465116	43	2	41	212	8729
path:mmu04927	Cortisol synthesis and secretion	1.28099	0.277761	0.788784	0.038961	77	3	74	211	8696
path:mmu05212	Pancreatic cancer	1.28099	0.277761	0.788784	0.038961	77	3	74	211	8696
path:mmu04015	Rap1 signaling pathway	1.2792	0.278259	0.788784	0.0315315	222	7	215	207	8555
path:mmu05418	Fluid shear stress and atherosclerosis	1.26565	0.282057	0.790571	0.033557	149	5	144	209	8626
path:mmu04662	B cell receptor signaling pathway	1.25783	0.28427	0.790571	0.0384615	78	3	75	211	8695
path:mmu04360	Axon guidance	1.24785	0.287121	0.790571	0.0320856	187	6	181	208	8589
path:mmu04725	Cholinergic synapse	1.24442	0.288109	0.790571	0.0350877	114	4	110	210	8660
path:mmu00970	Aminoacyl-tRNA biosynthesis	1.23437	0.291019	0.792219	0.0444444	45	2	43	212	8727
path:mmu04261	Adrenergic signaling in cardiomyocytes	1.20195	0.300609	0.805537	0.0326797	153	5	148	209	8622
path:mmu04932	Non-alcoholic fatty liver disease	1.20195	0.300609	0.805537	0.0326797	153	5	148	209	8622
path:mmu01230	Biosynthesis of amino acids	1.19117	0.303867	0.807955	0.037037	81	3	78	211	8692
path:mmu05169	Epstein-Barr virus infection	1.17612	0.308474	0.813896	0.0304348	230	7	223	207	8547
path:mmu04921	Oxytocin signaling pathway	1.14147	0.31935	0.832219	0.0318471	157	5	152	209	8618
path:mmu00533	Glycosaminoglycan biosynthesis - keratan sulfate	1.13859	0.320271	0.832219	0.0625	16	1	15	213	8755
path:mmu04973	Carbohydrate digestion and absorption	1.1198	0.326347	0.836267	0.0408163	49	2	47	212	8723
path:mmu05415	Diabetic cardiomyopathy	1.11183	0.328957	0.836267	0.0304569	197	6	191	208	8579
path:mmu04144	Endocytosis	1.11126	0.329143	0.836267	0.0291971	274	8	266	206	8504
path:mmu04722	Neurotrophin signaling pathway	1.08853	0.336709	0.848486	0.0325203	123	4	119	210	8651
path:mmu04919	Thyroid hormone signaling pathway	1.07252	0.342144	0.848486	0.0322581	124	4	120	210	8650
path:mmu04540	Gap junction	1.06948	0.343186	0.848486	0.0344828	87	3	84	211	8686
path:mmu00520	Amino sugar and nucleotide sugar metabolism	1.06756	0.343847	0.848486	0.0392157	51	2	49	212	8721
path:mmu00450	Selenocompound metabolism	1.0432	0.352326	0.857607	0.0555556	18	1	17	213	8753
path:mmu00510	N-Glycan biosynthesis	1.04258	0.352544	0.857607	0.0384615	52	2	50	212	8720
path:mmu04658	Th1 and Th2 cell differentiation	1.03206	0.356273	0.859803	0.0337079	89	3	86	211	8684
path:mmu04071	Sphingolipid signaling pathway	1.02594	0.35846	0.859803	0.0314961	127	4	123	210	8647
path:mmu04146	Peroxisome	1.01389	0.362805	0.864181	0.0333333	90	3	87	211	8683
path:mmu04750	Inflammatory mediator regulation of TRP channels	0.996047	0.369337	0.873672	0.0310078	129	4	125	210	8645
path:mmu05410	Hypertrophic cardiomyopathy	0.978599	0.375837	0.88296	0.0326087	92	3	89	211	8681
path:mmu04914	Progesterone-mediated oocyte maturation	0.96146	0.382334	0.885583	0.0322581	93	3	90	211	8680
path:mmu05168	Herpes simplex virus 1 infection	0.959966	0.382906	0.885583	0.0267261	449	12	437	202	8333
path:mmu04727	GABAergic synapse	0.944648	0.388816	0.885583	0.0319149	94	3	91	211	8679
path:mmu04630	JAK-STAT signaling pathway	0.928304	0.395223	0.885583	0.0289017	173	5	168	209	8602
path:mmu05414	Dilated cardiomyopathy	0.928155	0.395282	0.885583	0.0315789	95	3	92	211	8678
path:mmu00770	Pantothenate and CoA biosynthesis	0.922287	0.397609	0.885583	0.047619	21	1	20	213	8750
path:mmu00531	Glycosaminoglycan degradation	0.922287	0.397609	0.885583	0.047619	21	1	20	213	8750
path:mmu00220	Arginine biosynthesis	0.922287	0.397609	0.885583	0.047619	21	1	20	213	8750
path:mmu03430	Mismatch repair	0.886753	0.411991	0.905713	0.0454545	22	1	21	213	8749
path:mmu04978	Mineral absorption	0.886379	0.412146	0.905713	0.0338983	59	2	57	212	8713
path:mmu04713	Circadian entrainment	0.880518	0.414568	0.905713	0.0306122	98	3	95	211	8675
path:mmu05213	Endometrial cancer	0.866437	0.420447	0.912742	0.0333333	60	2	58	212	8712
path:mmu03250	Viral life cycle - HIV-1	0.847025	0.428689	0.924781	0.0327869	61	2	59	212	8711
path:mmu05152	Tuberculosis	0.826077	0.437763	0.931053	0.0274725	182	5	177	209	8593
path:mmu00534	Glycosaminoglycan biosynthesis - heparan sulfate / heparin	0.821574	0.439739	0.931053	0.0416667	24	1	23	213	8747
path:mmu00515	Mannose type O-glycan biosynthesis	0.821574	0.439739	0.931053	0.0416667	24	1	23	213	8747
path:mmu04916	Melanogenesis	0.806857	0.446259	0.9342	0.0291262	103	3	100	211	8670
path:mmu04623	Cytosolic DNA-sensing pathway	0.791783	0.453036	0.9342	0.03125	64	2	62	212	8708
path:mmu04730	Long-term depression	0.791783	0.453036	0.9342	0.03125	64	2	62	212	8708
path:mmu04929	GnRH secretion	0.791783	0.453036	0.9342	0.03125	64	2	62	212	8708
path:mmu05206	MicroRNAs in cancer	0.784515	0.456341	0.9342	0.02589	309	8	301	206	8469
path:mmu05200	Pathways in cancer	0.781831	0.457568	0.9342	0.0251346	557	14	543	200	8227
path:mmu00310	Lysine degradation	0.774312	0.461021	0.935093	0.0307692	65	2	63	212	8707
path:mmu04925	Aldosterone synthesis and secretion	0.765829	0.464948	0.935093	0.0283019	106	3	103	211	8667
path:mmu00563	Glycosylphosphatidylinositol (GPI)-anchor biosynthesis	0.763176	0.466183	0.935093	0.0384615	26	1	25	213	8745
path:mmu05162	Measles	0.741676	0.476315	0.94986	0.0268456	149	4	145	210	8625
path:mmu04720	Long-term potentiation	0.72451	0.484562	0.960721	0.0294118	68	2	66	212	8704
path:mmu00790	Folate biosynthesis	0.710527	0.491385	0.964844	0.0357143	28	1	27	213	8743
path:mmu04137	Mitophagy - animal	0.708733	0.492267	0.964844	0.0289855	69	2	67	212	8703
path:mmu01240	Biosynthesis of cofactors	0.699216	0.496975	0.968536	0.0261438	153	4	149	210	8621
path:mmu04014	Ras signaling pathway	0.671632	0.510874	0.989999	0.025	240	6	234	208	8536
path:mmu04668	TNF signaling pathway	0.65537	0.51925	0.994987	0.026087	115	3	112	211	8658
path:mmu04972	Pancreatic secretion	0.65537	0.51925	0.994987	0.026087	115	3	112	211	8658
path:mmu04650	Natural killer cell mediated cytotoxicity	0.62234	0.536687	1	0.0254237	118	3	115	211	8655
path:mmu04215	Apoptosis - multiple species	0.619357	0.538291	1	0.03125	32	1	31	213	8739
path:mmu00512	Mucin type O-glycan biosynthesis	0.619357	0.538291	1	0.03125	32	1	31	213	8739
path:mmu01523	Antifolate resistance	0.619357	0.538291	1	0.03125	32	1	31	213	8739
path:mmu04918	Thyroid hormone synthesis	0.608575	0.544126	1	0.0263158	76	2	74	212	8696
path:mmu04971	Gastric acid secretion	0.608575	0.544126	1	0.0263158	76	2	74	212	8696
path:mmu03008	Ribosome biogenesis in eukaryotes	0.601276	0.548112	1	0.025	120	3	117	211	8653
path:mmu00630	Glyoxylate and dicarboxylate metabolism	0.59906	0.549328	1	0.030303	33	1	32	213	8738
path:mmu05218	Melanoma	0.595606	0.551229	1	0.025974	77	2	75	212	8695
path:mmu05133	Pertussis	0.582941	0.558254	1	0.025641	78	2	76	212	8694
path:mmu04114	Oocyte meiosis	0.580942	0.559371	1	0.0245902	122	3	119	211	8651
path:mmu05205	Proteoglycans in cancer	0.580182	0.559797	1	0.0239234	209	5	204	209	8566
path:mmu00500	Starch and sucrose metabolism	0.561031	0.570621	1	0.0285714	35	1	34	213	8736
path:mmu00052	Galactose metabolism	0.561031	0.570621	1	0.0285714	35	1	34	213	8736
path:mmu05160	Hepatitis C	0.552016	0.575788	1	0.0236686	169	4	165	210	8605
path:mmu04611	Platelet activation	0.551748	0.575942	1	0.024	125	3	122	211	8648
path:mmu03020	RNA polymerase	0.543196	0.580889	1	0.0277778	36	1	35	213	8735
path:mmu04010	MAPK signaling pathway	0.532258	0.587277	1	0.0231023	303	7	296	207	8474
path:mmu05216	Thyroid cancer	0.526088	0.590912	1	0.027027	37	1	36	213	8734
path:mmu05340	Primary immunodeficiency	0.526088	0.590912	1	0.027027	37	1	36	213	8734
path:mmu04110	Cell cycle	0.515125	0.597426	1	0.0232558	129	3	126	211	8644
path:mmu04260	Cardiac muscle contraction	0.512901	0.598756	1	0.0238095	84	2	82	212	8688
path:mmu04022	cGMP-PKG signaling pathway	0.512558	0.598962	1	0.0229885	174	4	170	210	8600
path:mmu01250	Biosynthesis of nucleotide sugars	0.509665	0.600697	1	0.0263158	38	1	37	213	8733
path:mmu04960	Aldosterone-regulated sodium reabsorption	0.509665	0.600697	1	0.0263158	38	1	37	213	8733
path:mmu04911	Insulin secretion	0.491636	0.611625	1	0.0232558	86	2	84	212	8686
path:mmu03010	Ribosome	0.490206	0.6125	1	0.0225989	177	4	173	210	8597
path:mmu05202	Transcriptional misregulation in cancer	0.481748	0.617703	1	0.0224215	223	5	218	209	8552
path:mmu05323	Rheumatoid arthritis	0.481362	0.617941	1	0.0229885	87	2	85	212	8685
path:mmu04970	Salivary secretion	0.481362	0.617941	1	0.0229885	87	2	85	212	8685
path:mmu04012	ErbB signaling pathway	0.481362	0.617941	1	0.0229885	87	2	85	212	8685
path:mmu00250	Alanine, aspartate and glutamate metabolism	0.478725	0.619573	1	0.025	40	1	39	213	8731
path:mmu04726	Serotonergic synapse	0.464735	0.628302	1	0.0222222	135	3	132	211	8638
path:mmu04915	Estrogen signaling pathway	0.464735	0.628302	1	0.0222222	135	3	132	211	8638
path:mmu00760	Nicotinate and nicotinamide metabolism	0.46414	0.628675	1	0.0243902	41	1	40	213	8730
path:mmu05210	Colorectal cancer	0.4519	0.636418	1	0.0222222	90	2	88	212	8682
path:mmu05203	Viral carcinogenesis	0.450555	0.637275	1	0.0219298	228	5	223	209	8547
path:mmu04216	Ferroptosis	0.450105	0.637561	1	0.0238095	42	1	41	213	8729
path:mmu04728	Dopaminergic synapse	0.449061	0.638227	1	0.0218978	137	3	134	211	8636
path:mmu05165	Human papillomavirus infection	0.441623	0.642992	1	0.021978	364	8	356	206	8414
path:mmu04142	Lysosome	0.441424	0.64312	1	0.0217391	138	3	135	211	8635
path:mmu04210	Apoptosis	0.433916	0.647966	1	0.0215827	139	3	136	211	8634
path:mmu00514	Other types of O-glycan biosynthesis	0.423575	0.654702	1	0.0227273	44	1	43	213	8727
path:mmu00860	Porphyrin metabolism	0.411029	0.662968	1	0.0222222	45	1	44	213	8726
path:mmu04742	Taste transduction	0.406989	0.665651	1	0.0210526	95	2	93	212	8677
path:mmu04640	Hematopoietic cell lineage	0.406989	0.665651	1	0.0210526	95	2	93	212	8677
path:mmu05222	Small cell lung cancer	0.406989	0.665651	1	0.0210526	95	2	93	212	8677
path:mmu04910	Insulin signaling pathway	0.405135	0.666886	1	0.020979	143	3	140	211	8630
path:mmu04270	Vascular smooth muscle contraction	0.378249	0.68506	1	0.0204082	147	3	144	211	8626
path:mmu05224	Breast cancer	0.353127	0.702488	1	0.0198675	151	3	148	211	8622
path:mmu05226	Gastric cancer	0.33537	0.715073	1	0.0194805	154	3	151	211	8619
path:mmu00600	Sphingolipid metabolism	0.298588	0.741865	1	0.0178571	56	1	55	213	8715
path:mmu05144	Malaria	0.298588	0.741865	1	0.0178571	56	1	55	213	8715
path:mmu04613	Neutrophil extracellular trap formation	0.293933	0.745326	1	0.0189573	211	4	207	210	8563
path:mmu04974	Protein digestion and absorption	0.292194	0.746623	1	0.018018	111	2	109	212	8661
path:mmu04928	Parathyroid hormone synthesis, secretion and action	0.292194	0.746623	1	0.018018	111	2	109	212	8661
path:mmu00280	Valine, leucine and isoleucine degradation	0.290283	0.748052	1	0.0175439	57	1	56	213	8714
path:mmu04923	Regulation of lipolysis in adipocytes	0.290283	0.748052	1	0.0175439	57	1	56	213	8714
path:mmu04931	Insulin resistance	0.280414	0.755471	1	0.0176991	113	2	111	212	8659
path:mmu04340	Hedgehog signaling pathway	0.26691	0.765742	1	0.0166667	60	1	59	213	8711
path:mmu04330	Notch signaling pathway	0.2596	0.77136	1	0.0163934	61	1	60	213	8710
path:mmu04670	Leukocyte transendothelial migration	0.25829	0.772371	1	0.017094	117	2	115	212	8655
path:mmu03013	Nucleocytoplasmic transport	0.253043	0.776435	1	0.0169492	118	2	116	212	8654
path:mmu04151	PI3K-Akt signaling pathway	0.242491	0.784671	1	0.0189189	370	7	363	207	8407
path:mmu05217	Basal cell carcinoma	0.238993	0.787421	1	0.015625	64	1	63	213	8707
path:mmu05321	Inflammatory bowel disease	0.232537	0.792521	1	0.0153846	65	1	64	213	8706
path:mmu04913	Ovarian steroidogenesis	0.232537	0.792521	1	0.0153846	65	1	64	213	8706
path:mmu04145	Phagosome	0.221448	0.801357	1	0.0168539	178	3	175	211	8595
path:mmu00561	Glycerolipid metabolism	0.2202	0.802358	1	0.0149254	67	1	66	213	8704
path:mmu05207	Chemical carcinogenesis - receptor activation	0.219495	0.802924	1	0.0173913	230	4	226	210	8544
path:mmu00982	Drug metabolism - cytochrome P450	0.197644	0.820662	1	0.0140845	71	1	70	213	8700
path:mmu00980	Metabolism of xenobiotics by cytochrome P450	0.182394	0.833273	1	0.0135135	74	1	73	213	8697
path:mmu04520	Adherens junction	0.182394	0.833273	1	0.0135135	74	1	73	213	8697
path:mmu04115	p53 signaling pathway	0.177599	0.837278	1	0.0133333	75	1	74	213	8696
path:mmu01524	Platinum drug resistance	0.155592	0.855909	1	0.0125	80	1	79	213	8691
path:mmu05416	Viral myocarditis	0.143811	0.866051	1	0.0120482	83	1	82	213	8688
path:mmu05204	Chemical carcinogenesis - DNA adducts	0.13649	0.872415	1	0.0117647	85	1	84	213	8686
path:mmu03320	PPAR signaling pathway	0.11383	0.892409	1	0.0108696	92	1	91	213	8679
path:mmu04976	Bile secretion	0.0880865	0.915682	1	0.00980392	102	1	101	213	8669
path:mmu05146	Amoebiasis	0.075626	0.927163	1	0.00925926	108	1	107	213	8663
path:mmu04217	Necroptosis	0.0738676	0.928795	1	0.011236	178	2	176	212	8594
path:mmu05164	Influenza A	0.0738676	0.928795	1	0.011236	178	2	176	212	8594
path:mmu04510	Focal adhesion	0.0412516	0.959588	1	0.00970874	206	2	204	212	8566
path:mmu05034	Alcoholism	0.0395583	0.961214	1	0.00961538	208	2	206	212	8564
path:mmu04024	cAMP signaling pathway	0.030093	0.970355	1	0.00904977	221	2	219	212	8551
path:mmu04390	Hippo signaling pathway	0.0211266	0.979095	1	0.00628931	159	1	158	213	8612
path:mmu04020	Calcium signaling pathway	0.017693	0.982463	1	0.00813008	246	2	244	212	8526
path:mmu04514	Cell adhesion molecules	0.0135237	0.986567	1	0.00564972	177	1	176	213	8594
path:mmu04060	Cytokine-cytokine receptor interaction	0.00599187	0.994026	1	0.00675676	296	2	294	212	8476
path:mmu04740	Olfactory transduction	0	1	1	0.000862813	1159	1	1158	213	7612

## Sheet: 7. F1-BL6 Splicing GO analysis
Gene set	Description	Enrichment score	P-value	FDR step up	Rich factor	Genes in set	Genes in list	Genes not in list	Genes in list, not in set	Genes not in list, not in set
path:mmu04114	Oocyte meiosis	3.69971	0.0247306	0.71511	0.0714286	98	7	91	143	4853
path:mmu04916	Melanogenesis	3.06982	0.0464296	0.791128	0.0746269	67	5	62	145	4882
path:mmu05171	Coronavirus disease - COVID-19	3.9572	0.0191166	0.704805	0.0597826	184	11	173	139	4771
path:mmu04721	Synaptic vesicle cycle	3.30651	0.0366437	0.71511	0.0930233	43	4	39	146	4905
path:mmu00380	Tryptophan metabolism	5.3293	0.00484744	0.704805	0.166667	24	4	20	146	4924
path:mmu00561	Glycerolipid metabolism	4.35844	0.0127983	0.704805	0.104167	48	5	43	145	4901
path:mmu00620	Pyruvate metabolism	3.9841	0.0186093	0.704805	0.114286	35	4	31	146	4913
path:mmu00564	Glycerophospholipid metabolism	3.98139	0.0186597	0.704805	0.0833333	72	6	66	144	4878
path:mmu01212	Fatty acid metabolism	3.95884	0.0190852	0.704805	0.0943396	53	5	48	145	4896
path:mmu04975	Fat digestion and absorption	3.92439	0.0197542	0.704805	0.15	20	3	17	147	4927
path:mmu05414	Dilated cardiomyopathy	3.88498	0.0205482	0.704805	0.0925926	54	5	49	145	4895
path:mmu01100	Metabolic pathways	3.41702	0.0328101	0.71511	0.0382562	1124	43	1081	107	3863
path:mmu00190	Oxidative phosphorylation	3.28268	0.0375276	0.71511	0.0654206	107	7	100	143	4844
path:mmu00630	Glyoxylate and dicarboxylate metabolism	3.03885	0.0478897	0.791128	0.107143	28	3	25	147	4919
path:mmu03010	Ribosome	5.09615	0.00612025	0.704805	0.0740741	135	10	125	140	4819
path:mmu04966	Collecting duct acid secretion	4.21592	0.0147588	0.704805	0.166667	18	3	15	147	4929
path:mmu04921	Oxytocin signaling pathway	3.55437	0.0285995	0.71511	0.0693069	101	7	94	143	4850
path:mmu04740	Olfactory transduction	3.32904	0.0358274	0.71511	0.12	25	3	22	147	4922
path:mmu05031	Amphetamine addiction	3.30651	0.0366437	0.71511	0.0930233	43	4	39	146	4905
path:mmu04971	Gastric acid secretion	3.30651	0.0366437	0.71511	0.0930233	43	4	39	146	4905
path:mmu05032	Morphine addiction	3.0275	0.0484364	0.791128	0.0851064	47	4	43	146	4901
path:mmu04261	Adrenergic signaling in cardiomyocytes	2.98079	0.0507529	0.791284	0.0659341	91	6	85	144	4859
path:mmu00061	Fatty acid biosynthesis	2.77773	0.0621798	0.864769	0.142857	14	2	12	148	4932
path:mmu03250	Viral life cycle - HIV-1	2.7213	0.0657889	0.864769	0.0769231	52	4	48	146	4896
path:mmu04061	Viral protein interaction with cytokine and cytokine receptor	2.7083	0.0666499	0.864769	0.09375	32	3	29	147	4915
path:mmu00830	Retinol metabolism	2.65363	0.0703955	0.864769	0.133333	15	2	13	148	4931
path:mmu04964	Proximal tubule bicarbonate reclamation	2.65363	0.0703955	0.864769	0.133333	15	2	13	148	4931
path:mmu04144	Endocytosis	2.60982	0.0735476	0.864769	0.0480349	229	11	218	139	4726
path:mmu00071	Fatty acid degradation	2.56253	0.0771096	0.864769	0.0882353	34	3	31	147	4913
path:mmu04914	Progesterone-mediated oocyte maturation	2.54009	0.0788589	0.864769	0.0641026	78	5	73	145	4871
path:mmu00100	Steroid biosynthesis	2.53905	0.0789415	0.864769	0.125	16	2	14	148	4930
path:mmu00310	Lysine degradation	2.50465	0.0817043	0.864769	0.0714286	56	4	52	146	4892
path:mmu00780	Biotin metabolism	2.45597	0.0857798	0.864769	0.333333	3	1	2	149	4942
path:mmu00650	Butanoate metabolism	2.43279	0.0877916	0.864769	0.117647	17	2	15	148	4929
path:mmu04976	Bile secretion	2.42768	0.0882417	0.864769	0.0833333	36	3	33	147	4911
path:mmu04120	Ubiquitin mediated proteolysis	2.22321	0.108261	0.940037	0.0510949	137	7	130	143	4814
path:mmu04925	Aldosterone synthesis and secretion	2.21851	0.108771	0.940037	0.0645161	62	4	58	146	4886
path:mmu04072	Phospholipase D signaling pathway	2.19375	0.111498	0.940037	0.0535714	112	6	106	144	4838
path:mmu01240	Biosynthesis of cofactors	2.19375	0.111498	0.940037	0.0535714	112	6	106	144	4838
path:mmu04910	Insulin signaling pathway	2.19375	0.111498	0.940037	0.0535714	112	6	106	144	4838
path:mmu04927	Cortisol synthesis and secretion	2.18599	0.112366	0.940037	0.075	40	3	37	147	4907
path:mmu04750	Inflammatory mediator regulation of TRP channels	2.13209	0.118589	0.94654	0.0625	64	4	60	146	4884
path:mmu04390	Hippo signaling pathway	2.13147	0.118662	0.94654	0.0526316	114	6	108	144	4836
path:mmu04723	Retrograde endocannabinoid signaling	2.07925	0.125025	0.954872	0.0555556	90	5	85	145	4859
path:mmu04260	Cardiac muscle contraction	2.07725	0.125275	0.954872	0.0714286	42	3	39	147	4905
path:mmu05014	Amyotrophic lateral sclerosis	2.03756	0.130346	0.960238	0.0422535	284	12	272	138	4672
path:mmu00062	Fatty acid elongation	1.99681	0.135767	0.960238	0.0909091	22	2	20	148	4924
path:mmu04911	Insulin secretion	1.97551	0.138691	0.960238	0.0681818	44	3	41	147	4903
path:mmu00470	D-Amino acid metabolism	1.97426	0.138864	0.960238	0.2	5	1	4	149	4940
path:mmu05022	Pathways of neurodegeneration - multiple diseases	1.92732	0.145538	0.960238	0.0401146	349	14	335	136	4609
path:mmu00280	Valine, leucine and isoleucine degradation	1.92706	0.145575	0.960238	0.0666667	45	3	42	147	4902
path:mmu04970	Salivary secretion	1.92706	0.145575	0.960238	0.0666667	45	3	42	147	4902
path:mmu04623	Cytosolic DNA-sensing pathway	1.88013	0.15257	0.98739	0.0652174	46	3	43	147	4901
path:mmu04145	Phagosome	1.82046	0.161952	1	0.048	125	6	119	144	4825
path:mmu05016	Huntington disease	1.8182	0.162318	1	0.0420168	238	10	228	140	4716
path:mmu04744	Phototransduction	1.80639	0.164246	1	0.166667	6	1	5	149	4939
path:mmu04714	Thermogenesis	1.76933	0.170447	1	0.0437158	183	8	175	142	4769
path:mmu05012	Parkinson disease	1.74354	0.1749	1	0.0422535	213	9	204	141	4740
path:mmu04913	Ovarian steroidogenesis	1.72954	0.177366	1	0.0769231	26	2	24	148	4920
path:mmu00260	Glycine, serine and threonine metabolism	1.67099	0.188062	1	0.0740741	27	2	25	148	4919
path:mmu04015	Rap1 signaling pathway	1.65351	0.191377	1	0.04375	160	7	153	143	4791
path:mmu05410	Hypertrophic cardiomyopathy	1.6268	0.196557	1	0.0576923	52	3	49	147	4895
path:mmu00860	Porphyrin metabolism	1.61523	0.198844	1	0.0714286	28	2	26	148	4918
path:mmu00020	Citrate cycle (TCA cycle)	1.61523	0.198844	1	0.0714286	28	2	26	148	4918
path:mmu04934	Cushing syndrome	1.60194	0.201504	1	0.0471698	106	5	101	145	4843
path:mmu04713	Circadian entrainment	1.58878	0.204174	1	0.0566038	53	3	50	147	4894
path:mmu05132	Salmonella infection	1.54464	0.213388	1	0.0401786	224	9	215	141	4729
path:mmu04270	Vascular smooth muscle contraction	1.50777	0.221403	1	0.0487805	82	4	78	146	4866
path:mmu05323	Rheumatoid arthritis	1.48099	0.227413	1	0.0535714	56	3	53	147	4891
path:mmu04070	Phosphatidylinositol signaling system	1.42517	0.240467	1	0.0470588	85	4	81	146	4863
path:mmu04657	IL-17 signaling pathway	1.41396	0.243179	1	0.0517241	58	3	55	147	4889
path:mmu03020	RNA polymerase	1.32947	0.264617	1	0.0588235	34	2	32	148	4912
path:mmu04923	Regulation of lipolysis in adipocytes	1.28863	0.275649	1	0.0571429	35	2	33	148	4911
path:mmu03030	DNA replication	1.28863	0.275649	1	0.0571429	35	2	33	148	4911
path:mmu00053	Ascorbate and aldarate metabolism	1.27143	0.280431	1	0.0909091	11	1	10	149	4934
path:mmu04142	Lysosome	1.25829	0.284139	1	0.0413223	121	5	116	145	4828
path:mmu05217	Basal cell carcinoma	1.24941	0.286673	1	0.0555556	36	2	34	148	4910
path:mmu04210	Apoptosis	1.21852	0.295666	1	0.0406504	123	5	118	145	4826
path:mmu04962	Vasopressin-regulated water reabsorption	1.21174	0.29768	1	0.0540541	37	2	35	148	4909
path:mmu05034	Alcoholism	1.18323	0.306288	1	0.0421053	95	4	91	146	4853
path:mmu00230	Purine metabolism	1.16155	0.313	1	0.0416667	96	4	92	146	4852
path:mmu04724	Glutamatergic synapse	1.15279	0.315754	1	0.0447761	67	3	64	147	4880
path:mmu00340	Histidine metabolism	1.13234	0.322278	1	0.0769231	13	1	12	149	4932
path:mmu04115	p53 signaling pathway	1.12733	0.323897	1	0.0441176	68	3	65	147	4879
path:mmu04371	Apelin signaling pathway	1.11944	0.326463	1	0.0408163	98	4	94	146	4850
path:mmu04611	Platelet activation	1.11944	0.326463	1	0.0408163	98	4	94	146	4850
path:mmu04912	GnRH signaling pathway	1.1025	0.332041	1	0.0434783	69	3	66	147	4878
path:mmu04922	Glucagon signaling pathway	1.05464	0.348319	1	0.0422535	71	3	68	147	4876
path:mmu05152	Tuberculosis	1.05454	0.348353	1	0.0378788	132	5	127	145	4817
path:mmu03040	Spliceosome	1.05454	0.348353	1	0.0378788	132	5	127	145	4817
path:mmu04924	Renin secretion	1.04361	0.352182	1	0.047619	42	2	40	148	4904
path:mmu04932	Non-alcoholic fatty liver disease	1.03772	0.35426	1	0.037594	133	5	128	145	4816
path:mmu00010	Glycolysis / Gluconeogenesis	1.01355	0.362927	1	0.0465116	43	2	41	148	4903
path:mmu03050	Proteasome	0.984558	0.373604	1	0.0454545	44	2	42	148	4902
path:mmu05412	Arrhythmogenic right ventricular cardiomyopathy	0.984558	0.373604	1	0.0454545	44	2	42	148	4902
path:mmu00534	Glycosaminoglycan biosynthesis - heparan sulfate / heparin	0.966119	0.380557	1	0.0625	16	1	15	149	4929
path:mmu00140	Steroid hormone biosynthesis	0.966119	0.380557	1	0.0625	16	1	15	149	4929
path:mmu05010	Alzheimer disease	0.963783	0.381447	1	0.033557	298	10	288	140	4656
path:mmu05165	Human papillomavirus infection	0.959799	0.38297	1	0.0338346	266	9	257	141	4687
path:mmu04720	Long-term potentiation	0.956565	0.38421	1	0.0444444	45	2	43	148	4901
path:mmu04022	cGMP-PKG signaling pathway	0.948605	0.387281	1	0.0373832	107	4	103	146	4841
path:mmu04918	Thyroid hormone synthesis	0.929529	0.39474	1	0.0434783	46	2	44	148	4900
path:mmu04972	Pancreatic secretion	0.929529	0.39474	1	0.0434783	46	2	44	148	4900
path:mmu00532	Glycosaminoglycan biosynthesis - chondroitin sulfate / dermatan sulfate	0.919158	0.398855	1	0.0588235	17	1	16	149	4928
path:mmu04727	GABAergic synapse	0.903406	0.405187	1	0.0425532	47	2	45	148	4899
path:mmu04020	Calcium signaling pathway	0.89779	0.407469	1	0.0363636	110	4	106	146	4838
path:mmu04024	cAMP signaling pathway	0.881472	0.414173	1	0.036036	111	4	107	146	4837
path:mmu04920	Adipocytokine signaling pathway	0.878155	0.415549	1	0.0416667	48	2	46	148	4898
path:mmu04742	Taste transduction	0.875591	0.416616	1	0.0555556	18	1	17	149	4927
path:mmu00790	Folate biosynthesis	0.875591	0.416616	1	0.0555556	18	1	17	149	4927
path:mmu05208	Chemical carcinogenesis - reactive oxygen species	0.837216	0.432914	1	0.0335196	179	6	173	144	4771
path:mmu04640	Hematopoietic cell lineage	0.807258	0.44608	1	0.0392157	51	2	49	148	4895
path:mmu04310	Wnt signaling pathway	0.804247	0.447425	1	0.0344828	116	4	112	146	4832
path:mmu05418	Fluid shear stress and atherosclerosis	0.789635	0.454011	1	0.034188	117	4	113	146	4831
path:mmu04213	Longevity regulating pathway - multiple species	0.763702	0.465938	1	0.0377358	53	2	51	148	4893
path:mmu04915	Estrogen signaling pathway	0.74391	0.475252	1	0.0344828	87	3	84	147	4860
path:mmu00900	Terpenoid backbone biosynthesis	0.728577	0.482595	1	0.0454545	22	1	21	149	4923
path:mmu03430	Mismatch repair	0.728577	0.482595	1	0.0454545	22	1	21	149	4923
path:mmu04931	Insulin resistance	0.728043	0.482853	1	0.0340909	88	3	85	147	4859
path:mmu04110	Cell cycle	0.720441	0.486538	1	0.0327869	122	4	118	146	4826
path:mmu05204	Chemical carcinogenesis - DNA adducts	0.697362	0.497897	1	0.0434783	23	1	22	149	4922
path:mmu04530	Tight junction	0.681839	0.505686	1	0.032	125	4	121	146	4823
path:mmu04062	Chemokine signaling pathway	0.681839	0.505686	1	0.032	125	4	121	146	4823
path:mmu04550	Signaling pathways regulating pluripotency of stem cells	0.668019	0.512723	1	0.0326087	92	3	89	147	4855
path:mmu00410	beta-Alanine metabolism	0.667968	0.512749	1	0.0416667	24	1	23	149	4921
path:mmu00250	Alanine, aspartate and glutamate metabolism	0.667968	0.512749	1	0.0416667	24	1	23	149	4921
path:mmu00563	Glycosylphosphatidylinositol (GPI)-anchor biosynthesis	0.640241	0.527165	1	0.04	25	1	24	149	4920
path:mmu01523	Antifolate resistance	0.640241	0.527165	1	0.04	25	1	24	149	4920
path:mmu04810	Regulation of actin cytoskeleton	0.638291	0.528194	1	0.0306748	163	5	158	145	4786
path:mmu05415	Diabetic cardiomyopathy	0.627917	0.533702	1	0.0304878	164	5	159	145	4785
path:mmu04150	mTOR signaling pathway	0.621969	0.536886	1	0.0307692	130	4	126	146	4818
path:mmu05205	Proteoglycans in cancer	0.617702	0.539182	1	0.030303	165	5	160	145	4784
path:mmu05221	Acute myeloid leukemia	0.614359	0.540987	1	0.0327869	61	2	59	148	4885
path:mmu03060	Protein export	0.58926	0.554738	1	0.037037	27	1	26	149	4918
path:mmu00980	Metabolism of xenobiotics by cytochrome P450	0.58926	0.554738	1	0.037037	27	1	26	149	4918
path:mmu04960	Aldosterone-regulated sodium reabsorption	0.58926	0.554738	1	0.037037	27	1	26	149	4918
path:mmu04540	Gap junction	0.582344	0.558587	1	0.031746	63	2	61	148	4883
path:mmu05225	Hepatocellular carcinoma	0.56724	0.567089	1	0.0296296	135	4	131	146	4813
path:mmu05214	Glioma	0.567031	0.567207	1	0.03125	64	2	62	148	4882
path:mmu04215	Apoptosis - multiple species	0.565777	0.567919	1	0.0357143	28	1	27	149	4917
path:mmu04930	Type II diabetes mellitus	0.565777	0.567919	1	0.0357143	28	1	27	149	4917
path:mmu05030	Cocaine addiction	0.565777	0.567919	1	0.0357143	28	1	27	149	4917
path:mmu03013	Nucleocytoplasmic transport	0.562787	0.569619	1	0.03	100	3	97	147	4847
path:mmu04137	Mitophagy - animal	0.552158	0.575706	1	0.0307692	65	2	63	148	4881
path:mmu05100	Bacterial invasion of epithelial cells	0.552158	0.575706	1	0.0307692	65	2	63	148	4881
path:mmu00562	Inositol phosphate metabolism	0.53771	0.584084	1	0.030303	66	2	64	148	4880
path:mmu04130	SNARE interactions in vesicular transport	0.522342	0.59313	1	0.0333333	30	1	29	149	4915
path:mmu05020	Prion disease	0.519745	0.594672	1	0.028436	211	6	205	144	4739
path:mmu04662	B cell receptor signaling pathway	0.510034	0.600475	1	0.0294118	68	2	66	148	4878
path:mmu04380	Osteoclast differentiation	0.484588	0.615951	1	0.0280374	107	3	104	147	4840
path:mmu01232	Nucleotide metabolism	0.483893	0.616379	1	0.0285714	70	2	68	148	4876
path:mmu04068	FoxO signaling pathway	0.474346	0.622292	1	0.0277778	108	3	105	147	4839
path:mmu04725	Cholinergic synapse	0.471366	0.624149	1	0.028169	71	2	69	148	4875
path:mmu03410	Base excision repair	0.464846	0.628232	1	0.030303	33	1	32	149	4912
path:mmu04060	Cytokine-cytokine receptor interaction	0.454507	0.634761	1	0.0272727	110	3	107	147	4837
path:mmu01250	Biosynthesis of nucleotide sugars	0.447459	0.63925	1	0.0294118	34	1	33	149	4911
path:mmu04961	Endocrine and other factor-regulated calcium reabsorption	0.447459	0.63925	1	0.0294118	34	1	33	149	4911
path:mmu04146	Peroxisome	0.435822	0.646733	1	0.027027	74	2	72	148	4872
path:mmu04211	Longevity regulating pathway	0.424617	0.65402	1	0.0266667	75	2	73	148	4871
path:mmu04928	Parathyroid hormone synthesis, secretion and action	0.392791	0.67517	1	0.025641	78	2	76	148	4868
path:mmu05163	Human cytomegalovirus infection	0.387414	0.67881	1	0.0259067	193	5	188	145	4756
path:mmu03022	Basal transcription factors	0.385407	0.680174	1	0.0263158	38	1	37	149	4907
path:mmu04141	Protein processing in endoplasmic reticulum	0.383937	0.681174	1	0.025641	156	4	152	146	4792
path:mmu04064	NF-kappa B signaling pathway	0.382749	0.681984	1	0.0253165	79	2	77	148	4867
path:mmu05231	Choline metabolism in cancer	0.382749	0.681984	1	0.0253165	79	2	77	148	4867
path:mmu03440	Homologous recombination	0.371553	0.689662	1	0.025641	39	1	38	149	4906
path:mmu00270	Cysteine and methionine metabolism	0.371553	0.689662	1	0.025641	39	1	38	149	4906
path:mmu05135	Yersinia infection	0.367017	0.692798	1	0.025	120	3	117	147	4827
path:mmu05222	Small cell lung cancer	0.363462	0.695265	1	0.0246914	81	2	79	148	4865
path:mmu00330	Arginine and proline metabolism	0.358289	0.698871	1	0.025	40	1	39	149	4905
path:mmu04340	Hedgehog signaling pathway	0.358289	0.698871	1	0.025	40	1	39	149	4905
path:mmu05166	Human T-cell leukemia virus 1 infection	0.34983	0.704808	1	0.0251256	199	5	194	145	4750
path:mmu05167	Kaposi sarcoma-associated herpesvirus infection	0.349497	0.705043	1	0.0248447	161	4	157	146	4787
path:mmu01522	Endocrine resistance	0.345187	0.708088	1	0.0240964	83	2	81	148	4863
path:mmu04625	C-type lectin receptor signaling pathway	0.345187	0.708088	1	0.0240964	83	2	81	148	4863
path:mmu04666	Fc gamma R-mediated phagocytosis	0.336411	0.71433	1	0.0238095	84	2	82	148	4862
path:mmu00600	Sphingolipid metabolism	0.333402	0.716482	1	0.0238095	42	1	41	149	4903
path:mmu05207	Chemical carcinogenesis - receptor activation	0.329723	0.719123	1	0.024	125	3	122	147	4822
path:mmu03015	mRNA surveillance pathway	0.327865	0.720461	1	0.0235294	85	2	83	148	4861
path:mmu03420	Nucleotide excision repair	0.321721	0.7249	1	0.0232558	43	1	42	149	4902
path:mmu00480	Glutathione metabolism	0.310514	0.73307	1	0.0227273	44	1	43	149	4901
path:mmu03320	PPAR signaling pathway	0.310514	0.73307	1	0.0227273	44	1	43	149	4901
path:mmu00520	Amino sugar and nucleotide sugar metabolism	0.310514	0.73307	1	0.0227273	44	1	43	149	4901
path:mmu00240	Pyrimidine metabolism	0.299757	0.740998	1	0.0222222	45	1	44	149	4900
path:mmu05203	Viral carcinogenesis	0.289179	0.748878	1	0.0233918	171	4	167	146	4777
path:mmu04935	Growth hormone synthesis, secretion and action	0.281078	0.754969	1	0.021978	91	2	89	148	4855
path:mmu05202	Transcriptional misregulation in cancer	0.271698	0.762084	1	0.0223881	134	3	131	147	4813
path:mmu03460	Fanconi anemia pathway	0.269963	0.763408	1	0.0208333	48	1	47	149	4897
path:mmu04622	RIG-I-like receptor signaling pathway	0.269963	0.763408	1	0.0208333	48	1	47	149	4897
path:mmu04728	Dopaminergic synapse	0.267051	0.765634	1	0.0215054	93	2	91	148	4853
path:mmu05145	Toxoplasmosis	0.267051	0.765634	1	0.0215054	93	2	91	148	4853
path:mmu05134	Legionellosis	0.260793	0.770441	1	0.0204082	49	1	48	149	4896
path:mmu01200	Carbon metabolism	0.260308	0.770814	1	0.0212766	94	2	92	148	4852
path:mmu05170	Human immunodeficiency virus 1 infection	0.248128	0.78026	1	0.0223464	179	4	175	146	4769
path:mmu04630	JAK-STAT signaling pathway	0.247334	0.780879	1	0.0208333	96	2	94	148	4850
path:mmu05322	Systemic lupus erythematosus	0.243487	0.78389	1	0.0196078	51	1	50	149	4894
path:mmu05416	Viral myocarditis	0.243487	0.78389	1	0.0196078	51	1	50	149	4894
path:mmu04152	AMPK signaling pathway	0.229092	0.795255	1	0.020202	99	2	97	148	4847
path:mmu05226	Gastric cancer	0.229092	0.795255	1	0.020202	99	2	97	148	4847
path:mmu04722	Neurotrophin signaling pathway	0.229092	0.795255	1	0.020202	99	2	97	148	4847
path:mmu04512	ECM-receptor interaction	0.227458	0.796556	1	0.0188679	53	1	52	149	4892
path:mmu04926	Relaxin signaling pathway	0.217691	0.804374	1	0.019802	101	2	99	148	4845
path:mmu04936	Alcoholic liver disease	0.217691	0.804374	1	0.019802	101	2	99	148	4845
path:mmu05206	MicroRNAs in cancer	0.209512	0.81098	1	0.0205479	146	3	143	147	4801
path:mmu05224	Breast cancer	0.206862	0.813132	1	0.0194175	103	2	101	148	4843
path:mmu05200	Pathways in cancer	0.200689	0.818167	1	0.0231959	388	9	379	141	4565
path:mmu04919	Thyroid hormone signaling pathway	0.196573	0.821541	1	0.0190476	105	2	103	148	4841
path:mmu05133	Pertussis	0.185973	0.830296	1	0.0169492	59	1	58	149	4886
path:mmu04658	Th1 and Th2 cell differentiation	0.174046	0.840258	1	0.0163934	61	1	60	149	4884
path:mmu04613	Neutrophil extracellular trap formation	0.173037	0.841106	1	0.0181818	110	2	108	148	4836
path:mmu04218	Cellular senescence	0.16838	0.845033	1	0.0192308	156	3	153	147	4791
path:mmu04014	Ras signaling pathway	0.164722	0.84813	1	0.0191083	157	3	154	147	4790
path:mmu04217	Necroptosis	0.16443	0.848377	1	0.0178571	112	2	110	148	4834
path:mmu01524	Platinum drug resistance	0.162944	0.849639	1	0.015873	63	1	62	149	4882
path:mmu04350	TGF-beta signaling pathway	0.152601	0.858472	1	0.0153846	65	1	64	149	4880
path:mmu05017	Spinocerebellar ataxia	0.152312	0.858721	1	0.0173913	115	2	113	148	4831
path:mmu04520	Adherens junction	0.147696	0.862693	1	0.0151515	66	1	65	149	4879
path:mmu04510	Focal adhesion	0.147542	0.862827	1	0.0185185	162	3	159	147	4785
path:mmu05146	Amoebiasis	0.138384	0.870765	1	0.0147059	68	1	67	149	4877
path:mmu05164	Influenza A	0.130669	0.877508	1	0.0165289	121	2	119	148	4825
path:mmu05212	Pancreatic cancer	0.117727	0.888939	1	0.0136986	73	1	72	149	4872
path:mmu03008	Ribosome biogenesis in eukaryotes	0.117727	0.888939	1	0.0136986	73	1	72	149	4872
path:mmu05235	PD-L1 expression and PD-1 checkpoint pathway in cancer	0.114001	0.892257	1	0.0135135	74	1	73	149	4871
path:mmu04620	Toll-like receptor signaling pathway	0.114001	0.892257	1	0.0135135	74	1	73	149	4871
path:mmu05220	Chronic myeloid leukemia	0.110399	0.895476	1	0.0133333	75	1	74	149	4870
path:mmu04660	T cell receptor signaling pathway	0.106917	0.8986	1	0.0131579	76	1	75	149	4869
path:mmu04140	Autophagy - animal	0.103773	0.90143	1	0.0153846	130	2	128	148	4816
path:mmu04659	Th17 cell differentiation	0.10355	0.901631	1	0.012987	77	1	76	149	4868
path:mmu05142	Chagas disease	0.0971432	0.907426	1	0.0126582	79	1	78	149	4866
path:mmu05210	Colorectal cancer	0.0940964	0.910195	1	0.0125	80	1	79	149	4865
path:mmu04360	Axon guidance	0.0936442	0.910607	1	0.0149254	134	2	132	148	4812
path:mmu04621	NOD-like receptor signaling pathway	0.0844867	0.918984	1	0.0144928	138	2	136	148	4808
path:mmu05215	Prostate cancer	0.082869	0.920472	1	0.0119048	84	1	83	149	4861
path:mmu04670	Leukocyte transendothelial migration	0.082869	0.920472	1	0.0119048	84	1	83	149	4861
path:mmu04151	PI3K-Akt signaling pathway	0.0731998	0.929415	1	0.0166667	240	4	236	146	4708
path:mmu04668	TNF signaling pathway	0.0567804	0.944802	1	0.0104167	96	1	95	149	4849
path:mmu05168	Herpes simplex virus 1 infection	0.0541175	0.947321	1	0.0173913	345	6	339	144	4605
path:mmu05417	Lipid and atherosclerosis	0.0465353	0.954531	1	0.0124224	161	2	159	148	4785
path:mmu05162	Measles	0.0402646	0.960535	1	0.00934579	107	1	106	149	4838
path:mmu05169	Epstein-Barr virus infection	0.0297714	0.970667	1	0.011236	178	2	176	148	4768
path:mmu05160	Hepatitis C	0.0285996	0.971806	1	0.00847458	118	1	117	149	4827
path:mmu05161	Hepatitis B	0.0153859	0.984732	1	0.00724638	138	1	137	149	4807
path:mmu04010	MAPK signaling pathway	0.0096477	0.990399	1	0.00909091	220	2	218	148	4726

## Sheet: 8. F1-BL10 Splicing GO analysis
Gene set	Description	Enrichment score	P-value	FDR step up	Rich factor	Genes in set	Genes in list	Genes not in list	Genes in list, not in set	Genes not in list, not in set
path:mmu00970	Aminoacyl-tRNA biosynthesis	6.49886	0.00150515	0.516266	0.155556	45	7	38	190	4863
path:mmu00040	Pentose and glucuronate interconversions	5.04538	0.00643904	1	0.2	20	4	16	193	4885
path:mmu00511	Other glycan degradation	3.81936	0.0219418	1	0.1875	16	3	13	194	4888
path:mmu04710	Circadian rhythm	3.61245	0.0269856	1	0.133333	30	4	26	193	4875
path:mmu03040	Spliceosome	3.52707	0.029391	1	0.0763359	131	10	121	187	4780
path:mmu04122	Sulfur relay system	3.3333	0.0356753	1	0.25	8	2	6	195	4895
path:mmu00510	N-Glycan biosynthesis	3.3103	0.0365054	1	0.104167	48	5	43	192	4858
path:mmu04270	Vascular smooth muscle contraction	3.26578	0.0381672	1	0.0853659	82	7	75	190	4826
path:mmu04142	Lysosome	3.13492	0.0435033	1	0.0743802	121	9	112	188	4789
path:mmu03030	DNA replication	3.11335	0.0444519	1	0.114286	35	4	31	193	4870
path:mmu04530	Tight junction	2.96251	0.051689	1	0.072	125	9	116	188	4785
path:mmu04550	Signaling pathways regulating pluripotency of stem cells	2.74884	0.0640021	1	0.076087	92	7	85	190	4816
path:mmu03010	Ribosome	2.57199	0.076383	1	0.0666667	135	9	126	188	4775
path:mmu03420	Nucleotide excision repair	2.49091	0.0828343	1	0.0930233	43	4	39	193	4862
path:mmu04144	Endocytosis	2.26137	0.104207	1	0.0567686	229	13	216	184	4685
path:mmu04977	Vitamin digestion and absorption	2.18715	0.112236	1	0.133333	15	2	13	195	4888
path:mmu00561	Glycerolipid metabolism	2.18087	0.112943	1	0.0833333	48	4	44	193	4857
path:mmu00051	Fructose and mannose metabolism	2.15403	0.116016	1	0.0967742	31	3	28	194	4873
path:mmu04979	Cholesterol metabolism	2.08292	0.124566	1	0.09375	32	3	29	194	4872
path:mmu00450	Selenocompound metabolism	1.97785	0.138367	1	0.117647	17	2	15	195	4886
path:mmu03250	Viral life cycle - HIV-1	1.96595	0.140022	1	0.0769231	52	4	48	193	4853
path:mmu00514	Other types of O-glycan biosynthesis	1.88724	0.15149	1	0.0857143	35	3	32	194	4869
path:mmu00790	Folate biosynthesis	1.88463	0.151886	1	0.111111	18	2	16	195	4885
path:mmu04966	Collecting duct acid secretion	1.88463	0.151886	1	0.111111	18	2	16	195	4885
path:mmu05219	Bladder cancer	1.8273	0.160848	1	0.0833333	36	3	33	194	4868
path:mmu00513	Various types of N-glycan biosynthesis	1.8273	0.160848	1	0.0833333	36	3	33	194	4868
path:mmu04310	Wnt signaling pathway	1.79834	0.165574	1	0.0598291	117	7	110	190	4791
path:mmu05160	Hepatitis C	1.76814	0.170651	1	0.059322	118	7	111	190	4790
path:mmu04975	Fat digestion and absorption	1.7169	0.179621	1	0.1	20	2	18	195	4883
path:mmu00515	Mannose type O-glycan biosynthesis	1.7169	0.179621	1	0.1	20	2	18	195	4883
path:mmu04928	Parathyroid hormone synthesis, secretion and action	1.70138	0.182432	1	0.0641026	78	5	73	192	4828
path:mmu03013	Nucleocytoplasmic transport	1.69852	0.182953	1	0.0606061	99	6	93	191	4808
path:mmu04936	Alcoholic liver disease	1.63587	0.194784	1	0.0594059	101	6	95	191	4806
path:mmu04927	Cortisol synthesis and secretion	1.61012	0.199864	1	0.075	40	3	37	194	4864
path:mmu04919	Thyroid hormone signaling pathway	1.57554	0.206897	1	0.0582524	103	6	97	191	4804
path:mmu00900	Terpenoid backbone biosynthesis	1.57002	0.208042	1	0.0909091	22	2	20	195	4881
path:mmu03430	Mismatch repair	1.57002	0.208042	1	0.0909091	22	2	20	195	4881
path:mmu01522	Endocrine resistance	1.52963	0.216616	1	0.060241	83	5	78	192	4823
path:mmu04925	Aldosterone synthesis and secretion	1.52772	0.21703	1	0.0645161	62	4	58	193	4843
path:mmu00600	Sphingolipid metabolism	1.51343	0.220153	1	0.0714286	42	3	39	194	4862
path:mmu03015	mRNA surveillance pathway	1.49751	0.223685	1	0.0595238	84	5	79	192	4822
path:mmu05031	Amphetamine addiction	1.46771	0.230452	1	0.0697674	43	3	40	194	4861
path:mmu04721	Synaptic vesicle cycle	1.46771	0.230452	1	0.0697674	43	3	40	194	4861
path:mmu00740	Riboflavin metabolism	1.42209	0.241209	1	0.142857	7	1	6	196	4895
path:mmu00591	Linoleic acid metabolism	1.42209	0.241209	1	0.142857	7	1	6	196	4895
path:mmu04915	Estrogen signaling pathway	1.40529	0.245295	1	0.0574713	87	5	82	192	4819
path:mmu04720	Long-term potentiation	1.3811	0.251302	1	0.0666667	45	3	42	194	4859
path:mmu00052	Galactose metabolism	1.38073	0.251394	1	0.08	25	2	23	195	4878
path:mmu04972	Pancreatic secretion	1.34005	0.261832	1	0.0652174	46	3	43	194	4858
path:mmu04910	Insulin signaling pathway	1.33033	0.264389	1	0.0535714	112	6	106	191	4795
path:mmu04913	Ovarian steroidogenesis	1.32453	0.265927	1	0.0769231	26	2	24	195	4877
path:mmu04115	p53 signaling pathway	1.31763	0.267768	1	0.0588235	68	4	64	193	4837
path:mmu04120	Ubiquitin mediated proteolysis	1.27952	0.278171	1	0.0510949	137	7	130	190	4771
path:mmu05225	Hepatocellular carcinoma	1.25776	0.28429	1	0.0507246	138	7	131	190	4770
path:mmu04922	Glucagon signaling pathway	1.22446	0.293915	1	0.056338	71	4	67	193	4834
path:mmu04810	Regulation of actin cytoskeleton	1.22326	0.29427	1	0.0490798	163	8	155	189	4746
path:mmu00860	Porphyrin metabolism	1.22088	0.294971	1	0.0714286	28	2	26	195	4875
path:mmu05030	Cocaine addiction	1.22088	0.294971	1	0.0714286	28	2	26	195	4875
path:mmu05310	Asthma	1.20797	0.298802	1	0.111111	9	1	8	196	4893
path:mmu03018	RNA degradation	1.19498	0.302709	1	0.0555556	72	4	68	193	4833
path:mmu00564	Glycerophospholipid metabolism	1.19498	0.302709	1	0.0555556	72	4	68	193	4833
path:mmu04130	SNARE interactions in vesicular transport	1.12747	0.32385	1	0.0666667	30	2	28	195	4873
path:mmu00565	Ether lipid metabolism	1.12747	0.32385	1	0.0666667	30	2	28	195	4873
path:mmu04114	Oocyte meiosis	1.11388	0.328284	1	0.0510204	98	5	93	192	4808
path:mmu04611	Platelet activation	1.11388	0.328284	1	0.0510204	98	5	93	192	4808
path:mmu04211	Longevity regulating pathway	1.11094	0.329248	1	0.0533333	75	4	71	193	4830
path:mmu04213	Longevity regulating pathway - multiple species	1.08896	0.336565	1	0.0566038	53	3	50	194	4851
path:mmu04136	Autophagy - other	1.08417	0.338184	1	0.0645161	31	2	29	195	4872
path:mmu05213	Endometrial cancer	1.05763	0.347278	1	0.0555556	54	3	51	194	4850
path:mmu05226	Gastric cancer	1.04549	0.35152	1	0.049505	101	5	96	192	4805
path:mmu00592	alpha-Linolenic acid metabolism	1.044	0.352045	1	0.0909091	11	1	10	196	4891
path:mmu00920	Sulfur metabolism	1.044	0.352045	1	0.0909091	11	1	10	196	4891
path:mmu00053	Ascorbate and aldarate metabolism	1.044	0.352045	1	0.0909091	11	1	10	196	4891
path:mmu04914	Progesterone-mediated oocyte maturation	1.03305	0.355919	1	0.0512821	78	4	74	193	4827
path:mmu03410	Base excision repair	1.00359	0.36656	1	0.0606061	33	2	31	195	4870
path:mmu00310	Lysine degradation	0.997914	0.368648	1	0.0535714	56	3	53	194	4848
path:mmu05224	Breast cancer	0.981249	0.374843	1	0.0480769	104	5	99	192	4802
path:mmu00120	Primary bile acid biosynthesis	0.975145	0.377138	1	0.0833333	12	1	11	196	4890
path:mmu04961	Endocrine and other factor-regulated calcium reabsorption	0.966072	0.380575	1	0.0588235	34	2	32	195	4869
path:mmu05222	Small cell lung cancer	0.960786	0.382592	1	0.0493827	81	4	77	193	4824
path:mmu04140	Autophagy - animal	0.946274	0.388185	1	0.0461538	130	6	124	191	4777
path:mmu04150	mTOR signaling pathway	0.946274	0.388185	1	0.0461538	130	6	124	191	4777
path:mmu04934	Cushing syndrome	0.940592	0.390397	1	0.0471698	106	5	101	192	4800
path:mmu04923	Regulation of lipolysis in adipocytes	0.93024	0.394459	1	0.0571429	35	2	33	195	4868
path:mmu04976	Bile secretion	0.93024	0.394459	1	0.0571429	35	2	33	195	4868
path:mmu00340	Histidine metabolism	0.913137	0.401263	1	0.0769231	13	1	12	196	4889
path:mmu05152	Tuberculosis	0.910826	0.402192	1	0.0454545	132	6	126	191	4775
path:mmu04714	Thermogenesis	0.871793	0.418201	1	0.0434783	184	8	176	189	4725
path:mmu05221	Acute myeloid leukemia	0.864118	0.421423	1	0.0491803	61	3	58	194	4843
path:mmu04962	Vasopressin-regulated water reabsorption	0.863246	0.421791	1	0.0540541	37	2	35	195	4866
path:mmu00533	Glycosaminoglycan biosynthesis - keratan sulfate	0.856939	0.424459	1	0.0714286	14	1	13	196	4888
path:mmu00061	Fatty acid biosynthesis	0.856939	0.424459	1	0.0714286	14	1	13	196	4888
path:mmu05161	Hepatitis B	0.811832	0.444044	1	0.0434783	138	6	132	191	4769
path:mmu04931	Insulin resistance	0.811524	0.444181	1	0.0454545	88	4	84	193	4817
path:mmu00531	Glycosaminoglycan degradation	0.805732	0.446761	1	0.0666667	15	1	14	196	4887
path:mmu00350	Tyrosine metabolism	0.805732	0.446761	1	0.0666667	15	1	14	196	4887
path:mmu00830	Retinol metabolism	0.805732	0.446761	1	0.0666667	15	1	14	196	4887
path:mmu04750	Inflammatory mediator regulation of TRP channels	0.7932	0.452395	1	0.046875	64	3	61	194	4840
path:mmu04390	Hippo signaling pathway	0.777011	0.459778	1	0.0434783	115	5	110	192	4791
path:mmu00330	Arginine and proline metabolism	0.77313	0.461566	1	0.05	40	2	38	195	4863
path:mmu00270	Cysteine and methionine metabolism	0.77313	0.461566	1	0.05	40	2	38	195	4863
path:mmu04340	Hedgehog signaling pathway	0.77313	0.461566	1	0.05	40	2	38	195	4863
path:mmu00100	Steroid biosynthesis	0.758854	0.468203	1	0.0625	16	1	15	196	4886
path:mmu05205	Proteoglycans in cancer	0.757948	0.468627	1	0.0419162	167	7	160	190	4741
path:mmu05100	Bacterial invasion of epithelial cells	0.749367	0.472666	1	0.0454545	66	3	63	194	4838
path:mmu05211	Renal cell carcinoma	0.728413	0.482674	1	0.0447761	67	3	64	194	4837
path:mmu00601	Glycosphingolipid biosynthesis - lacto and neolacto series	0.715766	0.488817	1	0.0588235	17	1	16	196	4885
path:mmu05146	Amoebiasis	0.708072	0.492593	1	0.0441176	68	3	65	194	4836
path:mmu01100	Metabolic pathways	0.698175	0.497492	1	0.0390417	1127	44	1083	153	3818
path:mmu00983	Drug metabolism - other enzymes	0.69373	0.499709	1	0.0465116	43	2	41	195	4860
path:mmu05034	Alcoholism	0.685502	0.503837	1	0.0421053	95	4	91	193	4810
path:mmu05206	MicroRNAs in cancer	0.682008	0.505601	1	0.0408163	147	6	141	191	4760
path:mmu05166	Human T-cell leukemia virus 1 infection	0.679534	0.506853	1	0.040201	199	8	191	189	4710
path:mmu04742	Taste transduction	0.676021	0.508637	1	0.0555556	18	1	17	196	4884
path:mmu00670	One carbon pool by folate	0.676021	0.508637	1	0.0555556	18	1	17	196	4884
path:mmu04911	Insulin secretion	0.669361	0.512036	1	0.0454545	44	2	42	195	4859
path:mmu04650	Natural killer cell mediated cytotoxicity	0.669145	0.512146	1	0.0428571	70	3	67	194	4834
path:mmu04730	Long-term depression	0.645953	0.524163	1	0.0444444	45	2	43	195	4858
path:mmu04970	Salivary secretion	0.645953	0.524163	1	0.0444444	45	2	43	195	4858
path:mmu04145	Phagosome	0.640936	0.526799	1	0.0403226	124	5	119	192	4782
path:mmu04012	ErbB signaling pathway	0.632431	0.531299	1	0.0416667	72	3	69	194	4832
path:mmu04918	Thyroid hormone synthesis	0.623459	0.536087	1	0.0434783	46	2	44	195	4857
path:mmu00280	Valine, leucine and isoleucine degradation	0.623459	0.536087	1	0.0434783	46	2	44	195	4857
path:mmu04921	Oxytocin signaling pathway	0.593006	0.552663	1	0.039604	101	4	97	193	4804
path:mmu05220	Chronic myeloid leukemia	0.581201	0.559226	1	0.04	75	3	72	194	4829
path:mmu05171	Coronavirus disease - COVID-19	0.567627	0.566869	1	0.0382514	183	7	176	190	4725
path:mmu03460	Fanconi anemia pathway	0.561034	0.570619	1	0.0408163	49	2	47	195	4854
path:mmu05134	Legionellosis	0.561034	0.570619	1	0.0408163	49	2	47	195	4854
path:mmu04071	Sphingolipid signaling pathway	0.551448	0.576115	1	0.0384615	104	4	100	193	4801
path:mmu05168	Herpes simplex virus 1 infection	0.536205	0.584964	1	0.0375723	346	13	333	184	4568
path:mmu00190	Oxidative phosphorylation	0.51272	0.598865	1	0.0373832	107	4	103	193	4798
path:mmu05410	Hypertrophic cardiomyopathy	0.505404	0.603262	1	0.0384615	52	2	50	195	4851
path:mmu05202	Transcriptional misregulation in cancer	0.505166	0.603405	1	0.037037	135	5	130	192	4771
path:mmu05210	Colorectal cancer	0.505023	0.603492	1	0.0375	80	3	77	194	4824
path:mmu04068	FoxO signaling pathway	0.500404	0.606285	1	0.037037	108	4	104	193	4797
path:mmu00410	beta-Alanine metabolism	0.490231	0.612485	1	0.0416667	24	1	23	196	4878
path:mmu01040	Biosynthesis of unsaturated fatty acids	0.490231	0.612485	1	0.0416667	24	1	23	196	4878
path:mmu01212	Fatty acid metabolism	0.488216	0.613721	1	0.0377358	53	2	51	195	4850
path:mmu05414	Dilated cardiomyopathy	0.471656	0.623968	1	0.037037	54	2	52	195	4849
path:mmu04664	Fc epsilon RI signaling pathway	0.471656	0.623968	1	0.037037	54	2	52	195	4849
path:mmu00590	Arachidonic acid metabolism	0.465964	0.62753	1	0.04	25	1	24	196	4877
path:mmu00380	Tryptophan metabolism	0.465964	0.62753	1	0.04	25	1	24	196	4877
path:mmu00982	Drug metabolism - cytochrome P450	0.465964	0.62753	1	0.04	25	1	24	196	4877
path:mmu04740	Olfactory transduction	0.465964	0.62753	1	0.04	25	1	24	196	4877
path:mmu01523	Antifolate resistance	0.465964	0.62753	1	0.04	25	1	24	196	4877
path:mmu04020	Calcium signaling pathway	0.465145	0.628044	1	0.036036	111	4	107	193	4794
path:mmu04625	C-type lectin receptor signaling pathway	0.464238	0.628614	1	0.0361446	83	3	80	194	4821
path:mmu04072	Phospholipase D signaling pathway	0.453931	0.635126	1	0.0357143	112	4	108	193	4793
path:mmu01240	Biosynthesis of cofactors	0.453931	0.635126	1	0.0357143	112	4	108	193	4793
path:mmu05215	Prostate cancer	0.45139	0.636742	1	0.0357143	84	3	81	194	4820
path:mmu00760	Nicotinate and nicotinamide metabolism	0.443176	0.641994	1	0.0384615	26	1	25	196	4876
path:mmu04392	Hippo signaling pathway - multiple species	0.443176	0.641994	1	0.0384615	26	1	25	196	4876
path:mmu04973	Carbohydrate digestion and absorption	0.443176	0.641994	1	0.0384615	26	1	25	196	4876
path:mmu05323	Rheumatoid arthritis	0.440314	0.643834	1	0.0357143	56	2	54	195	4847
path:mmu05218	Melanoma	0.440314	0.643834	1	0.0357143	56	2	54	195	4847
path:mmu05203	Viral carcinogenesis	0.432077	0.64916	1	0.0352941	170	6	164	191	4737
path:mmu04726	Serotonergic synapse	0.425484	0.653454	1	0.0350877	57	2	55	195	4846
path:mmu00980	Metabolism of xenobiotics by cytochrome P450	0.421748	0.655899	1	0.037037	27	1	26	196	4875
path:mmu00260	Glycine, serine and threonine metabolism	0.421748	0.655899	1	0.037037	27	1	26	196	4875
path:mmu04960	Aldosterone-regulated sodium reabsorption	0.421748	0.655899	1	0.037037	27	1	26	196	4875
path:mmu04215	Apoptosis - multiple species	0.401572	0.669267	1	0.0357143	28	1	27	196	4874
path:mmu04930	Type II diabetes mellitus	0.401572	0.669267	1	0.0357143	28	1	27	196	4874
path:mmu00630	Glyoxylate and dicarboxylate metabolism	0.401572	0.669267	1	0.0357143	28	1	27	196	4874
path:mmu05230	Central carbon metabolism in cancer	0.397387	0.672074	1	0.0338983	59	2	57	195	4844
path:mmu05135	Yersinia infection	0.373076	0.688613	1	0.0333333	120	4	116	193	4785
path:mmu04261	Adrenergic signaling in cardiomyocytes	0.370838	0.690156	1	0.032967	91	3	88	194	4813
path:mmu04935	Growth hormone synthesis, secretion and action	0.370838	0.690156	1	0.032967	91	3	88	194	4813
path:mmu04728	Dopaminergic synapse	0.350557	0.704296	1	0.0322581	93	3	90	194	4811
path:mmu01524	Platinum drug resistance	0.346886	0.706886	1	0.031746	63	2	61	195	4840
path:mmu05214	Glioma	0.335339	0.715095	1	0.03125	64	2	62	195	4839
path:mmu05216	Thyroid cancer	0.331613	0.717765	1	0.03125	32	1	31	196	4870
path:mmu05207	Chemical carcinogenesis - receptor activation	0.329714	0.719129	1	0.032	125	4	121	193	4780
path:mmu04350	TGF-beta signaling pathway	0.324191	0.723112	1	0.0307692	65	2	63	195	4838
path:mmu04668	TNF signaling pathway	0.322163	0.72458	1	0.03125	96	3	93	194	4808
path:mmu04630	JAK-STAT signaling pathway	0.322163	0.72458	1	0.03125	96	3	93	194	4808
path:mmu04218	Cellular senescence	0.317239	0.728156	1	0.0320513	156	5	151	192	4750
path:mmu04141	Protein processing in endoplasmic reticulum	0.317239	0.728156	1	0.0320513	156	5	151	192	4750
path:mmu04978	Mineral absorption	0.316438	0.728741	1	0.030303	33	1	32	196	4869
path:mmu05223	Non-small cell lung cancer	0.313426	0.730939	1	0.030303	66	2	64	195	4837
path:mmu04371	Apelin signaling pathway	0.304499	0.737493	1	0.0306122	98	3	95	194	4806
path:mmu04916	Melanogenesis	0.303029	0.738577	1	0.0298507	67	2	65	195	4836
path:mmu00071	Fatty acid degradation	0.302064	0.739291	1	0.0294118	34	1	33	196	4868
path:mmu04152	AMPK signaling pathway	0.296025	0.743769	1	0.030303	99	3	96	194	4805
path:mmu00620	Pyruvate metabolism	0.288438	0.749433	1	0.0285714	35	1	34	196	4867
path:mmu04926	Relaxin signaling pathway	0.279761	0.755964	1	0.029703	101	3	98	194	4803
path:mmu05217	Basal cell carcinoma	0.275513	0.759183	1	0.0277778	36	1	35	196	4866
path:mmu05163	Human cytomegalovirus infection	0.268493	0.764531	1	0.0310881	193	6	187	191	4714
path:mmu04725	Cholinergic synapse	0.26486	0.767313	1	0.028169	71	2	69	195	4832
path:mmu04216	Ferroptosis	0.263244	0.768555	1	0.027027	37	1	36	196	4865
path:mmu05132	Salmonella infection	0.259535	0.77141	1	0.03125	224	7	217	190	4684
path:mmu04929	GnRH secretion	0.25159	0.777564	1	0.0263158	38	1	37	196	4864
path:mmu03008	Ribosome biogenesis in eukaryotes	0.247655	0.780629	1	0.0273973	73	2	71	195	4830
path:mmu01521	EGFR tyrosine kinase inhibitor resistance	0.247655	0.780629	1	0.0273973	73	2	71	195	4830
path:mmu05212	Pancreatic cancer	0.239483	0.787035	1	0.027027	74	2	72	195	4829
path:mmu04620	Toll-like receptor signaling pathway	0.239483	0.787035	1	0.027027	74	2	72	195	4829
path:mmu04022	cGMP-PKG signaling pathway	0.236007	0.789775	1	0.0280374	107	3	104	194	4797
path:mmu05162	Measles	0.236007	0.789775	1	0.0280374	107	3	104	194	4797
path:mmu03440	Homologous recombination	0.229982	0.794548	1	0.025	40	1	39	196	4862
path:mmu04024	cAMP signaling pathway	0.2106	0.810098	1	0.027027	111	3	108	194	4793
path:mmu04924	Renin secretion	0.210422	0.810242	1	0.0238095	42	1	41	196	4860
path:mmu04064	NF-kappa B signaling pathway	0.202533	0.81666	1	0.0253165	79	2	77	195	4824
path:mmu00010	Glycolysis / Gluconeogenesis	0.201338	0.817636	1	0.0232558	43	1	42	196	4859
path:mmu04971	Gastric acid secretion	0.201338	0.817636	1	0.0232558	43	1	42	196	4859
path:mmu03050	Proteasome	0.192684	0.824743	1	0.0227273	44	1	43	196	4858
path:mmu03320	PPAR signaling pathway	0.192684	0.824743	1	0.0227273	44	1	43	196	4858
path:mmu05412	Arrhythmogenic right ventricular cardiomyopathy	0.192684	0.824743	1	0.0227273	44	1	43	196	4858
path:mmu00520	Amino sugar and nucleotide sugar metabolism	0.192684	0.824743	1	0.0227273	44	1	43	196	4858
path:mmu05169	Epstein-Barr virus infection	0.191296	0.825888	1	0.0280899	178	5	173	192	4728
path:mmu05017	Spinocerebellar ataxia	0.18784	0.828747	1	0.026087	115	3	112	194	4789
path:mmu00240	Pyrimidine metabolism	0.184435	0.831574	1	0.0222222	45	1	44	196	4857
path:mmu05020	Prion disease	0.182182	0.83345	1	0.028436	211	6	205	191	4696
path:mmu04623	Cytosolic DNA-sensing pathway	0.17657	0.83814	1	0.0217391	46	1	45	196	4856
path:mmu04666	Fc gamma R-mediated phagocytosis	0.17131	0.84256	1	0.0238095	84	2	82	195	4819
path:mmu04670	Leukocyte transendothelial migration	0.17131	0.84256	1	0.0238095	84	2	82	195	4819
path:mmu05032	Morphine addiction	0.169067	0.844452	1	0.0212766	47	1	46	196	4855
path:mmu04622	RIG-I-like receptor signaling pathway	0.161909	0.850519	1	0.0208333	48	1	47	196	4854
path:mmu04920	Adipocytokine signaling pathway	0.161909	0.850519	1	0.0208333	48	1	47	196	4854
path:mmu04727	GABAergic synapse	0.161909	0.850519	1	0.0208333	48	1	47	196	4854
path:mmu05164	Influenza A	0.158076	0.853785	1	0.0247934	121	3	118	194	4783
path:mmu04110	Cell cycle	0.153577	0.857635	1	0.0245902	122	3	119	194	4782
path:mmu04210	Apoptosis	0.149201	0.861396	1	0.0243902	123	3	120	194	4781
path:mmu05322	Systemic lupus erythematosus	0.148552	0.861955	1	0.02	50	1	49	196	4852
path:mmu05014	Amyotrophic lateral sclerosis	0.145045	0.864984	1	0.0282686	283	8	275	189	4626
path:mmu04010	MAPK signaling pathway	0.142715	0.867001	1	0.027027	222	6	216	191	4685
path:mmu05416	Viral myocarditis	0.142322	0.867342	1	0.0196078	51	1	50	196	4851
path:mmu04370	VEGF signaling pathway	0.142322	0.867342	1	0.0196078	51	1	50	196	4851
path:mmu04723	Retrograde endocannabinoid signaling	0.140119	0.869255	1	0.0222222	90	2	88	195	4813
path:mmu04917	Prolactin signaling pathway	0.130682	0.877497	1	0.0188679	53	1	52	196	4849
path:mmu04713	Circadian entrainment	0.130682	0.877497	1	0.0188679	53	1	52	196	4849
path:mmu04066	HIF-1 signaling pathway	0.126708	0.880991	1	0.0215054	93	2	91	195	4810
path:mmu04330	Notch signaling pathway	0.125245	0.882281	1	0.0185185	54	1	53	196	4848
path:mmu05415	Diabetic cardiomyopathy	0.121788	0.885336	1	0.0243902	164	4	160	193	4741
path:mmu04510	Focal adhesion	0.121788	0.885336	1	0.0243902	164	4	160	193	4741
path:mmu04932	Non-alcoholic fatty liver disease	0.111522	0.894471	1	0.0225564	133	3	130	194	4771
path:mmu05165	Human papillomavirus infection	0.108209	0.89744	1	0.0263158	266	7	259	190	4642
path:mmu05010	Alzheimer disease	0.106728	0.89877	1	0.0268456	298	8	290	189	4611
path:mmu04360	Axon guidance	0.105168	0.900174	1	0.0222222	135	3	132	194	4769
path:mmu05200	Pathways in cancer	0.104646	0.900643	1	0.028133	391	11	380	186	4521
path:mmu04722	Neurotrophin signaling pathway	0.103578	0.901606	1	0.020202	99	2	97	195	4804
path:mmu04612	Antigen processing and presentation	0.101424	0.90355	1	0.0169492	59	1	58	196	4843
path:mmu01230	Biosynthesis of amino acids	0.0972593	0.907321	1	0.0166667	60	1	59	196	4842
path:mmu04621	NOD-like receptor signaling pathway	0.0962795	0.90821	1	0.0217391	138	3	135	194	4766
path:mmu04080	Neuroactive ligand-receptor interaction	0.0932731	0.910945	1	0.0163934	61	1	60	196	4841
path:mmu04151	PI3K-Akt signaling pathway	0.0902422	0.91371	1	0.0247934	242	6	236	191	4665
path:mmu04540	Gap junction	0.0858028	0.917775	1	0.015873	63	1	62	196	4839
path:mmu05012	Parkinson disease	0.0818013	0.921455	1	0.0234742	213	5	208	192	4693
path:mmu05170	Human immunodeficiency virus 1 infection	0.0815913	0.921649	1	0.0223464	179	4	175	193	4726
path:mmu00562	Inositol phosphate metabolism	0.0789521	0.924084	1	0.0153846	65	1	64	196	4837
path:mmu04137	Mitophagy - animal	0.0789521	0.924084	1	0.0153846	65	1	64	196	4837
path:mmu05208	Chemical carcinogenesis - reactive oxygen species	0.0772873	0.925624	1	0.0220994	181	4	177	193	4724
path:mmu04724	Glutamatergic synapse	0.072666	0.929911	1	0.0149254	67	1	66	196	4835
path:mmu04520	Adherens junction	0.072666	0.929911	1	0.0149254	67	1	66	196	4835
path:mmu05022	Pathways of neurodegeneration - multiple diseases	0.0724689	0.930095	1	0.0258621	348	9	339	188	4562
path:mmu04613	Neutrophil extracellular trap formation	0.0714549	0.931038	1	0.0181818	110	2	108	195	4793
path:mmu04662	B cell receptor signaling pathway	0.069719	0.932656	1	0.0147059	68	1	67	196	4834
path:mmu04912	GnRH signaling pathway	0.066895	0.935293	1	0.0144928	69	1	68	196	4833
path:mmu04217	Necroptosis	0.0645437	0.937495	1	0.0176991	113	2	111	195	4790
path:mmu01232	Nucleotide metabolism	0.0641886	0.937828	1	0.0142857	70	1	69	196	4832
path:mmu05418	Fluid shear stress and atherosclerosis	0.0563372	0.94522	1	0.017094	117	2	115	195	4786
path:mmu04146	Peroxisome	0.0544387	0.947017	1	0.0135135	74	1	73	196	4828
path:mmu05235	PD-L1 expression and PD-1 checkpoint pathway in cancer	0.0544387	0.947017	1	0.0135135	74	1	73	196	4828
path:mmu04014	Ras signaling pathway	0.0513606	0.949936	1	0.0188679	159	3	156	194	4745
path:mmu04660	T cell receptor signaling pathway	0.0501459	0.951091	1	0.0131579	76	1	75	196	4826
path:mmu05167	Kaposi sarcoma-associated herpesvirus infection	0.0483306	0.952819	1	0.0186335	161	3	158	194	4743
path:mmu04015	Rap1 signaling pathway	0.0468803	0.954202	1	0.0185185	162	3	159	194	4742
path:mmu05142	Chagas disease	0.0443442	0.956625	1	0.0126582	79	1	78	196	4823
path:mmu05231	Choline metabolism in cancer	0.0443442	0.956625	1	0.0126582	79	1	78	196	4823
path:mmu05016	Huntington disease	0.0441755	0.956786	1	0.021097	237	5	232	192	4669
path:mmu04062	Chemokine signaling pathway	0.0428666	0.958039	1	0.016	125	2	123	195	4778
path:mmu04070	Phosphatidylinositol signaling system	0.0361479	0.964498	1	0.0119048	84	1	83	196	4818
path:mmu04933	AGE-RAGE signaling pathway in diabetic complications	0.0307084	0.969758	1	0.0113636	88	1	87	196	4814
path:mmu01200	Carbon metabolism	0.0240566	0.97623	1	0.0106383	94	1	93	196	4808
path:mmu00230	Purine metabolism	0.0221788	0.978065	1	0.0104167	96	1	95	196	4806
path:mmu04380	Osteoclast differentiation	0.0141925	0.985908	1	0.00934579	107	1	106	196	4795
path:mmu05417	Lipid and atherosclerosis	0.0122454	0.987829	1	0.0124224	161	2	159	195	4742
path:mmu04060	Cytokine-cytokine receptor interaction	0.0120676	0.988005	1	0.00900901	111	1	110	196	4791

## Sheet: 9. F1-CAST Splicing GO analysis
Gene set	Description	Enrichment score	P-value	FDR step up	Rich factor	Genes in set	Genes in list	Genes not in list	Genes in list, not in set	Genes not in list, not in set
path:mmu00970	Aminoacyl-tRNA biosynthesis	5.00111	0.00673048	0.793135	0.2	45	9	36	387	4667
path:mmu03013	Nucleocytoplasmic transport	4.64242	0.00963433	0.793135	0.15	100	15	85	381	4618
path:mmu00310	Lysine degradation	4.60788	0.00997293	0.793135	0.178571	56	10	46	386	4657
path:mmu03040	Spliceosome	4.35819	0.0128016	0.793135	0.136364	132	18	114	378	4589
path:mmu04070	Phosphatidylinositol signaling system	4.23421	0.0144913	0.793135	0.151163	86	13	73	383	4630
path:mmu03060	Protein export	4.1739	0.0153921	0.793135	0.222222	27	6	21	390	4682
path:mmu04914	Progesterone-mediated oocyte maturation	4.12358	0.0161864	0.793135	0.153846	78	12	66	384	4637
path:mmu04722	Neurotrophin signaling pathway	3.84184	0.0214541	0.833775	0.14	100	14	86	382	4617
path:mmu00564	Glycerophospholipid metabolism	3.8223	0.0218775	0.833775	0.152778	72	11	61	385	4642
path:mmu04072	Phospholipase D signaling pathway	3.66998	0.0254771	0.873865	0.133929	112	15	97	381	4606
path:mmu03018	RNA degradation	2.99684	0.0499448	1	0.138889	72	10	62	386	4641
path:mmu00860	Porphyrin metabolism	2.79066	0.0613806	1	0.178571	28	5	23	391	4680
path:mmu00561	Glycerolipid metabolism	2.58952	0.0750561	1	0.145833	48	7	41	389	4662
path:mmu00510	N-Glycan biosynthesis	2.58952	0.0750561	1	0.145833	48	7	41	389	4662
path:mmu05231	Choline metabolism in cancer	2.48412	0.083399	1	0.126582	79	10	69	386	4634
path:mmu03015	mRNA surveillance pathway	2.11283	0.120895	1	0.117647	85	10	75	386	4628
path:mmu00520	Amino sugar and nucleotide sugar metabolism	2.1004	0.122407	1	0.136364	44	6	38	390	4665
path:mmu00563	Glycosylphosphatidylinositol (GPI)-anchor biosynthesis	2.08525	0.124276	1	0.16	25	4	21	392	4682
path:mmu01523	Antifolate resistance	2.08525	0.124276	1	0.16	25	4	21	392	4682
path:mmu04015	Rap1 signaling pathway	2.05319	0.128325	1	0.104294	163	17	146	379	4557
path:mmu00240	Pyrimidine metabolism	2.02061	0.132575	1	0.133333	45	6	39	390	4664
path:mmu00562	Inositol phosphate metabolism	1.9879	0.136983	1	0.121212	66	8	58	388	4645
path:mmu05135	Yersinia infection	1.98599	0.137245	1	0.108333	120	13	107	383	4596
path:mmu05217	Basal cell carcinoma	1.9436	0.143187	1	0.138889	36	5	31	391	4672
path:mmu04114	Oocyte meiosis	1.94024	0.143669	1	0.111111	99	11	88	385	4615
path:mmu04110	Cell cycle	1.8964	0.150107	1	0.106557	122	13	109	383	4594
path:mmu01100	Metabolic pathways	1.84968	0.157288	1	0.0851819	1127	96	1031	300	3672
path:mmu04742	Taste transduction	1.8355	0.159534	1	0.166667	18	3	15	393	4688
path:mmu00670	One carbon pool by folate	1.8355	0.159534	1	0.166667	18	3	15	393	4688
path:mmu04657	IL-17 signaling pathway	1.83004	0.160407	1	0.12069	58	7	51	389	4652
path:mmu04662	B cell receptor signaling pathway	1.80804	0.163976	1	0.115942	69	8	61	388	4642
path:mmu04910	Insulin signaling pathway	1.80189	0.164987	1	0.106195	113	12	101	384	4602
path:mmu04360	Axon guidance	1.78096	0.168477	1	0.102941	136	14	122	382	4581
path:mmu04550	Signaling pathways regulating pluripotency of stem cells	1.74559	0.174542	1	0.108696	92	10	82	386	4621
path:mmu04261	Adrenergic signaling in cardiomyocytes	1.74559	0.174542	1	0.108696	92	10	82	386	4621
path:mmu04919	Thyroid hormone signaling pathway	1.66181	0.189795	1	0.104762	105	11	94	385	4609
path:mmu05221	Acute myeloid leukemia	1.64942	0.192162	1	0.114754	61	7	54	389	4649
path:mmu04666	Fc gamma R-mediated phagocytosis	1.59775	0.202352	1	0.107143	84	9	75	387	4628
path:mmu00592	alpha-Linolenic acid metabolism	1.56864	0.208329	1	0.181818	11	2	9	394	4694
path:mmu04146	Peroxisome	1.54252	0.213841	1	0.108108	74	8	66	388	4637
path:mmu00780	Biotin metabolism	1.53526	0.2154	1	0.333333	3	1	2	395	4701
path:mmu04260	Cardiac muscle contraction	1.49504	0.224239	1	0.119048	42	5	37	391	4666
path:mmu04917	Prolactin signaling pathway	1.48504	0.226493	1	0.113208	53	6	47	390	4656
path:mmu04660	T cell receptor signaling pathway	1.44706	0.235261	1	0.105263	76	8	68	388	4635
path:mmu00120	Primary bile acid biosynthesis	1.43584	0.237915	1	0.166667	12	2	10	394	4693
path:mmu04721	Synaptic vesicle cycle	1.43162	0.238923	1	0.116279	43	5	38	391	4665
path:mmu03420	Nucleotide excision repair	1.43162	0.238923	1	0.116279	43	5	38	391	4665
path:mmu04330	Notch signaling pathway	1.42909	0.239528	1	0.111111	54	6	48	390	4655
path:mmu01240	Biosynthesis of cofactors	1.3827	0.250901	1	0.0982143	112	11	101	385	4602
path:mmu04024	cAMP signaling pathway	1.3827	0.250901	1	0.0982143	112	11	101	385	4602
path:mmu03410	Base excision repair	1.38019	0.25153	1	0.121212	33	4	29	392	4674
path:mmu03320	PPAR signaling pathway	1.37097	0.253861	1	0.113636	44	5	39	391	4664
path:mmu04530	Tight junction	1.33685	0.262673	1	0.096	125	12	113	384	4590
path:mmu04120	Ubiquitin mediated proteolysis	1.32986	0.264514	1	0.0948905	137	13	124	383	4579
path:mmu04961	Endocrine and other factor-regulated calcium reabsorption	1.31257	0.269127	1	0.117647	34	4	30	392	4673
path:mmu04916	Melanogenesis	1.29291	0.27447	1	0.102941	68	7	61	389	4642
path:mmu00470	D-Amino acid metabolism	1.28602	0.27637	1	0.25	4	1	3	395	4700
path:mmu05224	Breast cancer	1.28492	0.276673	1	0.0970874	103	10	93	386	4610
path:mmu05017	Spinocerebellar ataxia	1.27642	0.279034	1	0.0956522	115	11	104	385	4599
path:mmu04720	Long-term potentiation	1.25747	0.284374	1	0.108696	46	5	41	391	4662
path:mmu00410	beta-Alanine metabolism	1.25621	0.284731	1	0.125	24	3	21	393	4682
path:mmu01040	Biosynthesis of unsaturated fatty acids	1.25621	0.284731	1	0.125	24	3	21	393	4682
path:mmu00514	Other types of O-glycan biosynthesis	1.2485	0.286934	1	0.114286	35	4	31	392	4672
path:mmu03030	DNA replication	1.2485	0.286934	1	0.114286	35	4	31	392	4672
path:mmu04310	Wnt signaling pathway	1.24264	0.288623	1	0.0948276	116	11	105	385	4598
path:mmu00513	Various types of N-glycan biosynthesis	1.18776	0.304902	1	0.111111	36	4	32	392	4671
path:mmu04140	Autophagy - animal	1.17654	0.308342	1	0.0923077	130	12	118	384	4585
path:mmu04150	mTOR signaling pathway	1.17654	0.308342	1	0.0923077	130	12	118	384	4585
path:mmu01210	2-Oxocarboxylic acid metabolism	1.11776	0.327012	1	0.133333	15	2	13	394	4690
path:mmu04668	TNF signaling pathway	1.11492	0.327942	1	0.09375	96	9	87	387	4616
path:mmu04973	Carbohydrate digestion and absorption	1.11306	0.328552	1	0.115385	26	3	23	393	4680
path:mmu03022	Basal transcription factors	1.07546	0.341142	1	0.105263	38	4	34	392	4669
path:mmu04929	GnRH secretion	1.07546	0.341142	1	0.105263	38	4	34	392	4669
path:mmu00260	Glycine, serine and threonine metabolism	1.04845	0.350479	1	0.111111	27	3	24	393	4679
path:mmu00511	Other glycan degradation	1.03217	0.356233	1	0.125	16	2	14	394	4689
path:mmu04925	Aldosterone synthesis and secretion	1.01022	0.364138	1	0.0952381	63	6	57	390	4646
path:mmu00020	Citrate cycle (TCA cycle)	0.987985	0.372326	1	0.107143	28	3	25	393	4678
path:mmu04931	Insulin resistance	0.980355	0.375178	1	0.0909091	88	8	80	388	4623
path:mmu05166	Human T-cell leukemia virus 1 infection	0.976682	0.376558	1	0.0854271	199	17	182	379	4521
path:mmu04340	Hedgehog signaling pathway	0.974179	0.377502	1	0.1	40	4	36	392	4667
path:mmu00601	Glycosphingolipid biosynthesis - lacto and neolacto series	0.954548	0.384986	1	0.117647	17	2	15	394	4688
path:mmu04664	Fc epsilon RI signaling pathway	0.890289	0.410537	1	0.0925926	54	5	49	391	4654
path:mmu05213	Endometrial cancer	0.890289	0.410537	1	0.0925926	54	5	49	391	4654
path:mmu04935	Growth hormone synthesis, secretion and action	0.887647	0.411623	1	0.0879121	91	8	83	388	4620
path:mmu04966	Collecting duct acid secretion	0.883902	0.413167	1	0.111111	18	2	16	394	4687
path:mmu05211	Renal cell carcinoma	0.864646	0.421201	1	0.0895522	67	6	61	390	4642
path:mmu00983	Drug metabolism - other enzymes	0.840276	0.431591	1	0.0930233	43	4	39	392	4664
path:mmu00591	Linoleic acid metabolism	0.838515	0.432352	1	0.142857	7	1	6	395	4697
path:mmu05208	Chemical carcinogenesis - reactive oxygen species	0.830732	0.43573	1	0.0828729	181	15	166	381	4537
path:mmu04141	Protein processing in endoplasmic reticulum	0.826073	0.437765	1	0.0833333	156	13	143	383	4560
path:mmu04934	Cushing syndrome	0.817985	0.44132	1	0.0849057	106	9	97	387	4606
path:mmu04714	Thermogenesis	0.791478	0.453175	1	0.0819672	183	15	168	381	4535
path:mmu04061	Viral protein interaction with cytokine and cytokine receptor	0.781436	0.457748	1	0.09375	32	3	29	393	4674
path:mmu04010	MAPK signaling pathway	0.775596	0.460429	1	0.0810811	222	18	204	378	4499
path:mmu01232	Nucleotide metabolism	0.768733	0.4636	1	0.0857143	70	6	64	390	4639
path:mmu04650	Natural killer cell mediated cytotoxicity	0.768733	0.4636	1	0.0857143	70	6	64	390	4639
path:mmu05230	Central carbon metabolism in cancer	0.748522	0.473065	1	0.0862069	58	5	53	391	4650
path:mmu00360	Phenylalanine metabolism	0.741293	0.476498	1	0.125	8	1	7	395	4696
path:mmu05215	Prostate cancer	0.731653	0.481113	1	0.0833333	84	7	77	389	4626
path:mmu04210	Apoptosis	0.716106	0.488651	1	0.0813008	123	10	113	386	4590
path:mmu04012	ErbB signaling pathway	0.710436	0.49143	1	0.0833333	72	6	66	390	4637
path:mmu04922	Glucagon signaling pathway	0.710436	0.49143	1	0.0833333	72	6	66	390	4637
path:mmu05143	African trypanosomiasis	0.706198	0.493517	1	0.0952381	21	2	19	394	4684
path:mmu01250	Biosynthesis of nucleotide sugars	0.695912	0.498619	1	0.0882353	34	3	31	393	4672
path:mmu05165	Human papillomavirus infection	0.6873	0.502932	1	0.0789474	266	21	245	375	4458
path:mmu01521	EGFR tyrosine kinase inhibitor resistance	0.682861	0.50517	1	0.0821918	73	6	67	390	4636
path:mmu04152	AMPK signaling pathway	0.67784	0.507713	1	0.0808081	99	8	91	388	4612
path:mmu04062	Chemokine signaling pathway	0.673849	0.509743	1	0.08	125	10	115	386	4588
path:mmu04621	NOD-like receptor signaling pathway	0.672094	0.510638	1	0.0797101	138	11	127	385	4576
path:mmu00603	Glycosphingolipid biosynthesis - globo and isoglobo series	0.659291	0.517218	1	0.111111	9	1	8	395	4695
path:mmu03460	Fanconi anemia pathway	0.656982	0.518414	1	0.0833333	48	4	44	392	4659
path:mmu04622	RIG-I-like receptor signaling pathway	0.656982	0.518414	1	0.0833333	48	4	44	392	4659
path:mmu04920	Adipocytokine signaling pathway	0.656982	0.518414	1	0.0833333	48	4	44	392	4659
path:mmu04923	Regulation of lipolysis in adipocytes	0.656883	0.518465	1	0.0857143	35	3	32	393	4671
path:mmu04658	Th1 and Th2 cell differentiation	0.656739	0.518539	1	0.0819672	61	5	56	391	4647
path:mmu00062	Fatty acid elongation	0.656389	0.518721	1	0.0909091	22	2	20	394	4683
path:mmu03430	Mismatch repair	0.656389	0.518721	1	0.0909091	22	2	20	394	4683
path:mmu05235	PD-L1 expression and PD-1 checkpoint pathway in cancer	0.656284	0.518775	1	0.0810811	74	6	68	390	4635
path:mmu04217	Necroptosis	0.654305	0.519803	1	0.079646	113	9	104	387	4599
path:mmu05226	Gastric cancer	0.632904	0.531047	1	0.0792079	101	8	93	388	4610
path:mmu04915	Estrogen signaling pathway	0.632022	0.531516	1	0.0795455	88	7	81	389	4622
path:mmu04211	Longevity regulating pathway	0.630671	0.532235	1	0.08	75	6	69	390	4634
path:mmu05219	Bladder cancer	0.62012	0.53788	1	0.0833333	36	3	33	393	4670
path:mmu04390	Hippo signaling pathway	0.613206	0.541612	1	0.0782609	115	9	106	387	4597
path:mmu05022	Pathways of neurodegeneration - multiple diseases	0.604675	0.546252	1	0.0771429	350	27	323	369	4380
path:mmu04216	Ferroptosis	0.585476	0.556841	1	0.0810811	37	3	34	393	4669
path:mmu04659	Th17 cell differentiation	0.5822	0.558668	1	0.0779221	77	6	71	390	4632
path:mmu00250	Alanine, aspartate and glutamate metabolism	0.568168	0.566563	1	0.0833333	24	2	22	394	4681
path:mmu05214	Glioma	0.550925	0.576417	1	0.0769231	65	5	60	391	4643
path:mmu00052	Galactose metabolism	0.529045	0.589167	1	0.08	25	2	23	394	4680
path:mmu04614	Renin-angiotensin system	0.528611	0.589423	1	0.0909091	11	1	10	395	4693
path:mmu05100	Bacterial invasion of epithelial cells	0.527113	0.590307	1	0.0757576	66	5	61	391	4642
path:mmu04932	Non-alcoholic fatty liver disease	0.525764	0.591104	1	0.075188	133	10	123	386	4580
path:mmu03440	Homologous recombination	0.522005	0.593329	1	0.0769231	39	3	36	393	4667
path:mmu05168	Herpes simplex virus 1 infection	0.515844	0.596997	1	0.0753623	345	26	319	370	4384
path:mmu04728	Dopaminergic synapse	0.505522	0.603191	1	0.0744681	94	7	87	389	4616
path:mmu04142	Lysosome	0.503213	0.604585	1	0.0743802	121	9	112	387	4591
path:mmu04380	Osteoclast differentiation	0.495812	0.609076	1	0.0740741	108	8	100	388	4603
path:mmu00270	Cysteine and methionine metabolism	0.492938	0.610829	1	0.075	40	3	37	393	4666
path:mmu04740	Olfactory transduction	0.492846	0.610885	1	0.0769231	26	2	24	394	4679
path:mmu05417	Lipid and atherosclerosis	0.489905	0.612685	1	0.0740741	162	12	150	384	4553
path:mmu04144	Endocytosis	0.484544	0.615978	1	0.0742358	229	17	212	379	4491
path:mmu03450	Non-homologous end-joining	0.475815	0.621378	1	0.0833333	12	1	11	395	4692
path:mmu04810	Regulation of actin cytoskeleton	0.475785	0.621397	1	0.0736196	163	12	151	384	4552
path:mmu04270	Vascular smooth muscle contraction	0.475655	0.621478	1	0.0731707	82	6	76	390	4627
path:mmu00230	Purine metabolism	0.468751	0.625784	1	0.0729167	96	7	89	389	4614
path:mmu05225	Hepatocellular carcinoma	0.462994	0.629397	1	0.0729927	137	10	127	386	4576
path:mmu04510	Focal adhesion	0.462016	0.630013	1	0.0731707	164	12	152	384	4551
path:mmu02010	ABC transporters	0.459313	0.631718	1	0.0740741	27	2	25	394	4678
path:mmu01522	Endocrine resistance	0.456628	0.633416	1	0.0722892	83	6	77	390	4626
path:mmu05010	Alzheimer disease	0.44587	0.640267	1	0.0735786	299	22	277	374	4426
path:mmu05205	Proteoglycans in cancer	0.435496	0.646944	1	0.0722892	166	12	154	384	4549
path:mmu00340	Histidine metabolism	0.429473	0.650852	1	0.0769231	13	1	12	395	4691
path:mmu04930	Type II diabetes mellitus	0.428216	0.651671	1	0.0714286	28	2	26	394	4677
path:mmu04725	Cholinergic synapse	0.421877	0.655814	1	0.0704225	71	5	66	391	4637
path:mmu04911	Insulin secretion	0.392044	0.675674	1	0.0681818	44	3	41	393	4662
path:mmu03050	Proteasome	0.392044	0.675674	1	0.0681818	44	3	41	393	4662
path:mmu00770	Pantothenate and CoA biosynthesis	0.388553	0.678037	1	0.0714286	14	1	13	395	4690
path:mmu00533	Glycosaminoglycan biosynthesis - keratan sulfate	0.388553	0.678037	1	0.0714286	14	1	13	395	4690
path:mmu04964	Proximal tubule bicarbonate reclamation	0.388553	0.678037	1	0.0714286	14	1	13	395	4690
path:mmu05016	Huntington disease	0.38582	0.679893	1	0.0714286	238	17	221	379	4482
path:mmu00565	Ether lipid metabolism	0.372535	0.688985	1	0.0666667	30	2	28	394	4675
path:mmu04730	Long-term depression	0.37022	0.690583	1	0.0666667	45	3	42	393	4661
path:mmu01230	Biosynthesis of amino acids	0.362128	0.696193	1	0.0666667	60	4	56	392	4647
path:mmu04933	AGE-RAGE signaling pathway in diabetic complications	0.356351	0.700227	1	0.0674157	89	6	83	390	4620
path:mmu00531	Glycosaminoglycan degradation	0.352241	0.70311	1	0.0666667	15	1	14	395	4689
path:mmu00350	Tyrosine metabolism	0.352241	0.70311	1	0.0666667	15	1	14	395	4689
path:mmu05220	Chronic myeloid leukemia	0.352197	0.703142	1	0.0666667	75	5	70	391	4633
path:mmu04623	Cytosolic DNA-sensing pathway	0.349598	0.704971	1	0.0652174	46	3	43	393	4660
path:mmu04151	PI3K-Akt signaling pathway	0.347677	0.706327	1	0.0702479	242	17	225	379	4478
path:mmu05160	Hepatitis C	0.345716	0.707713	1	0.0677966	118	8	110	388	4593
path:mmu04071	Sphingolipid signaling pathway	0.344535	0.70855	1	0.0673077	104	7	97	389	4606
path:mmu05216	Thyroid cancer	0.324411	0.722953	1	0.0625	32	2	30	394	4673
path:mmu04977	Vitamin digestion and absorption	0.319881	0.726236	1	0.0625	16	1	15	395	4688
path:mmu00140	Steroid hormone biosynthesis	0.319881	0.726236	1	0.0625	16	1	15	395	4688
path:mmu00830	Retinol metabolism	0.319881	0.726236	1	0.0625	16	1	15	395	4688
path:mmu00100	Steroid biosynthesis	0.319881	0.726236	1	0.0625	16	1	15	395	4688
path:mmu00190	Oxidative phosphorylation	0.306198	0.736241	1	0.0654206	107	7	100	389	4603
path:mmu05162	Measles	0.306198	0.736241	1	0.0654206	107	7	100	389	4603
path:mmu04978	Mineral absorption	0.302819	0.738733	1	0.0606061	33	2	31	394	4672
path:mmu04022	cGMP-PKG signaling pathway	0.294298	0.745054	1	0.0648148	108	7	101	389	4602
path:mmu05134	Legionellosis	0.294285	0.745064	1	0.0612245	49	3	46	393	4657
path:mmu00450	Selenocompound metabolism	0.290936	0.747564	1	0.0588235	17	1	16	395	4687
path:mmu05163	Human cytomegalovirus infection	0.283856	0.752875	1	0.0670103	194	13	181	383	4522
path:mmu03020	RNA polymerase	0.282708	0.75374	1	0.0588235	34	2	32	394	4671
path:mmu04137	Mitophagy - animal	0.281313	0.754792	1	0.0615385	65	4	61	392	4642
path:mmu04750	Inflammatory mediator regulation of TRP channels	0.281313	0.754792	1	0.0615385	65	4	61	392	4642
path:mmu05210	Colorectal cancer	0.280127	0.755688	1	0.0625	80	5	75	391	4628
path:mmu05161	Hepatitis B	0.279703	0.756008	1	0.0652174	138	9	129	387	4574
path:mmu05222	Small cell lung cancer	0.267465	0.765317	1	0.0617284	81	5	76	391	4627
path:mmu05223	Non-small cell lung cancer	0.267352	0.765404	1	0.0606061	66	4	62	392	4641
path:mmu05132	Salmonella infection	0.267073	0.765617	1	0.0669643	224	15	209	381	4494
path:mmu04630	JAK-STAT signaling pathway	0.264982	0.76722	1	0.0625	96	6	90	390	4613
path:mmu04640	Hematopoietic cell lineage	0.262273	0.769301	1	0.0588235	51	3	48	393	4655
path:mmu03250	Viral life cycle - HIV-1	0.247567	0.780698	1	0.0576923	52	3	49	393	4654
path:mmu04611	Platelet activation	0.24312	0.784177	1	0.0612245	98	6	92	390	4611
path:mmu00500	Starch and sucrose metabolism	0.241594	0.785375	1	0.0526316	19	1	18	395	4685
path:mmu05146	Amoebiasis	0.24137	0.785551	1	0.0588235	68	4	64	392	4639
path:mmu04020	Calcium signaling pathway	0.240801	0.785998	1	0.0619469	113	7	106	389	4597
path:mmu05014	Amyotrophic lateral sclerosis	0.237432	0.78865	1	0.0669014	284	19	265	377	4438
path:mmu04218	Cellular senescence	0.237131	0.788888	1	0.0636943	157	10	147	386	4556
path:mmu05012	Parkinson disease	0.236992	0.788998	1	0.0654206	214	14	200	382	4503
path:mmu01212	Fatty acid metabolism	0.233663	0.791628	1	0.0566038	53	3	50	393	4653
path:mmu04625	C-type lectin receptor signaling pathway	0.232586	0.792482	1	0.0595238	84	5	79	391	4624
path:mmu04713	Circadian entrainment	0.220519	0.802102	1	0.0555556	54	3	51	393	4652
path:mmu04975	Fat digestion and absorption	0.220515	0.802106	1	0.05	20	1	19	395	4684
path:mmu00515	Mannose type O-glycan biosynthesis	0.220515	0.802106	1	0.05	20	1	19	395	4684
path:mmu04014	Ras signaling pathway	0.2134	0.807833	1	0.0625	160	10	150	386	4553
path:mmu04936	Alcoholic liver disease	0.213393	0.807839	1	0.0594059	101	6	95	390	4608
path:mmu05206	MicroRNAs in cancer	0.208997	0.811397	1	0.0616438	146	9	137	387	4566
path:mmu05218	Melanoma	0.196344	0.821729	1	0.0535714	56	3	53	393	4650
path:mmu05418	Fluid shear stress and atherosclerosis	0.196212	0.821838	1	0.059322	118	7	111	389	4592
path:mmu04927	Cortisol synthesis and secretion	0.187563	0.828977	1	0.05	40	2	38	394	4665
path:mmu05212	Pancreatic cancer	0.186439	0.829909	1	0.0547945	73	4	69	392	4634
path:mmu04726	Serotonergic synapse	0.185238	0.830906	1	0.0526316	57	3	54	393	4649
path:mmu05415	Diabetic cardiomyopathy	0.185011	0.831095	1	0.0609756	164	10	154	386	4549
path:mmu04672	Intestinal immune network for IgA production	0.184206	0.831764	1	0.0454545	22	1	21	395	4682
path:mmu05164	Influenza A	0.173172	0.840993	1	0.0578512	121	7	114	389	4589
path:mmu04068	FoxO signaling pathway	0.156455	0.85517	1	0.0555556	108	6	102	390	4601
path:mmu04080	Neuroactive ligand-receptor interaction	0.155435	0.856043	1	0.05	60	3	57	393	4646
path:mmu00590	Arachidonic acid metabolism	0.154332	0.856988	1	0.0416667	24	1	23	395	4680
path:mmu04924	Renin secretion	0.152857	0.858253	1	0.0465116	43	2	41	394	4662
path:mmu05145	Toxoplasmosis	0.151553	0.859373	1	0.0537634	93	5	88	391	4615
path:mmu04066	HIF-1 signaling pathway	0.151553	0.859373	1	0.0537634	93	5	88	391	4615
path:mmu05207	Chemical carcinogenesis - receptor activation	0.14625	0.863942	1	0.056	125	7	118	389	4585
path:mmu01200	Carbon metabolism	0.144383	0.865557	1	0.0531915	94	5	89	391	4614
path:mmu04928	Parathyroid hormone synthesis, secretion and action	0.143432	0.866379	1	0.0512821	78	4	74	392	4629
path:mmu05031	Amphetamine addiction	0.142778	0.866947	1	0.0454545	44	2	42	394	4661
path:mmu04971	Gastric acid secretion	0.142778	0.866947	1	0.0454545	44	2	42	394	4661
path:mmu00480	Glutathione metabolism	0.142778	0.866947	1	0.0454545	44	2	42	394	4661
path:mmu00030	Pentose phosphate pathway	0.141394	0.868147	1	0.04	25	1	24	395	4679
path:mmu05203	Viral carcinogenesis	0.13802	0.871081	1	0.0581395	172	10	162	386	4541
path:mmu05142	Chagas disease	0.136035	0.872812	1	0.0506329	79	4	75	392	4628
path:mmu05200	Pathways in cancer	0.130589	0.877578	1	0.0639386	391	25	366	371	4337
path:mmu01524	Platinum drug resistance	0.130273	0.877856	1	0.047619	63	3	60	393	4643
path:mmu04918	Thyroid hormone synthesis	0.12456	0.882885	1	0.0434783	46	2	44	394	4659
path:mmu04960	Aldosterone-regulated sodium reabsorption	0.118866	0.887927	1	0.037037	27	1	26	395	4677
path:mmu05032	Morphine addiction	0.116336	0.890176	1	0.0425532	47	2	45	394	4658
path:mmu04727	GABAergic synapse	0.116336	0.890176	1	0.0425532	47	2	45	394	4658
path:mmu05167	Kaposi sarcoma-associated herpesvirus infection	0.113138	0.893027	1	0.0555556	162	9	153	387	4550
path:mmu05169	Epstein-Barr virus infection	0.110052	0.895787	1	0.0561798	178	10	168	386	4535
path:mmu04215	Apoptosis - multiple species	0.10906	0.896677	1	0.0357143	28	1	27	395	4676
path:mmu05030	Cocaine addiction	0.10906	0.896677	1	0.0357143	28	1	27	395	4676
path:mmu00630	Glyoxylate and dicarboxylate metabolism	0.10906	0.896677	1	0.0357143	28	1	27	395	4676
path:mmu04926	Relaxin signaling pathway	0.107542	0.898039	1	0.05	100	5	95	391	4608
path:mmu04670	Leukocyte transendothelial migration	0.104122	0.901115	1	0.047619	84	4	80	392	4623
path:mmu00640	Propanoate metabolism	0.100102	0.904745	1	0.0344828	29	1	28	395	4675
path:mmu05020	Prion disease	0.0996322	0.90517	1	0.056872	211	12	199	384	4504
path:mmu04130	SNARE interactions in vesicular transport	0.091912	0.912185	1	0.0333333	30	1	29	395	4674
path:mmu04710	Circadian rhythm	0.091912	0.912185	1	0.0333333	30	1	29	395	4674
path:mmu05416	Viral myocarditis	0.0884764	0.915325	1	0.0392157	51	2	49	394	4654
path:mmu04370	VEGF signaling pathway	0.0884764	0.915325	1	0.0392157	51	2	49	394	4654
path:mmu04912	GnRH signaling pathway	0.0858447	0.917737	1	0.0428571	70	3	67	393	4636
path:mmu00051	Fructose and mannose metabolism	0.0844195	0.919046	1	0.0322581	31	1	30	395	4673
path:mmu04136	Autophagy - other	0.0844195	0.919046	1	0.0322581	31	1	30	395	4673
path:mmu05410	Hypertrophic cardiomyopathy	0.0826105	0.92071	1	0.0384615	52	2	50	394	4653
path:mmu05322	Systemic lupus erythematosus	0.0771276	0.925772	1	0.0377358	53	2	51	394	4652
path:mmu04213	Longevity regulating pathway - multiple species	0.0771276	0.925772	1	0.0377358	53	2	51	394	4652
path:mmu04723	Retrograde endocannabinoid signaling	0.0751087	0.927643	1	0.0444444	90	4	86	392	4617
path:mmu05414	Dilated cardiomyopathy	0.0720028	0.930528	1	0.037037	54	2	52	394	4651
path:mmu03008	Ribosome biogenesis in eukaryotes	0.0716295	0.930876	1	0.0410959	73	3	70	393	4633
path:mmu04620	Toll-like receptor signaling pathway	0.0674138	0.934808	1	0.0405405	74	3	71	393	4632
path:mmu00071	Fatty acid degradation	0.0655189	0.936581	1	0.0294118	34	1	33	395	4670
path:mmu05323	Rheumatoid arthritis	0.0627363	0.939191	1	0.0357143	56	2	54	394	4649
path:mmu00620	Pyruvate metabolism	0.0602388	0.94154	1	0.0285714	35	1	34	395	4669
path:mmu04612	Antigen processing and presentation	0.0509889	0.950289	1	0.0338983	59	2	57	394	4646
path:mmu04962	Vasopressin-regulated water reabsorption	0.0509501	0.950326	1	0.027027	37	1	36	395	4667
path:mmu04064	NF-kappa B signaling pathway	0.0496591	0.951554	1	0.0379747	79	3	76	393	4627
path:mmu05152	Tuberculosis	0.0480543	0.953082	1	0.0451128	133	6	127	390	4576
path:mmu05321	Inflammatory bowel disease	0.0468694	0.954212	1	0.0263158	38	1	37	395	4666
path:mmu03010	Ribosome	0.0435103	0.957423	1	0.0444444	135	6	129	390	4574
path:mmu00330	Arginine and proline metabolism	0.0396791	0.961098	1	0.025	40	1	39	395	4664
path:mmu04540	Gap junction	0.0386206	0.962116	1	0.031746	63	2	61	394	4642
path:mmu04921	Oxytocin signaling pathway	0.0383367	0.962389	1	0.0392157	102	4	98	392	4605
path:mmu00600	Sphingolipid metabolism	0.0336083	0.96695	1	0.0238095	42	1	41	395	4662
path:mmu04350	TGF-beta signaling pathway	0.0335909	0.966967	1	0.0307692	65	2	63	394	4640
path:mmu00010	Glycolysis / Gluconeogenesis	0.0309353	0.969538	1	0.0232558	43	1	42	395	4661
path:mmu04520	Adherens junction	0.0292037	0.971219	1	0.0298507	67	2	65	394	4638
path:mmu05170	Human immunodeficiency virus 1 infection	0.0256662	0.97466	1	0.0444444	180	8	172	388	4531
path:mmu04060	Cytokine-cytokine receptor interaction	0.0255946	0.97473	1	0.0366972	109	4	105	392	4598
path:mmu04970	Salivary secretion	0.024138	0.976151	1	0.0217391	46	1	45	395	4658
path:mmu04972	Pancreatic secretion	0.024138	0.976151	1	0.0217391	46	1	45	395	4658
path:mmu04613	Neutrophil extracellular trap formation	0.02147	0.978759	1	0.0357143	112	4	108	392	4595
path:mmu05202	Transcriptional misregulation in cancer	0.017903	0.982256	1	0.0373134	134	5	129	391	4574
path:mmu05034	Alcoholism	0.0149937	0.985118	1	0.0306122	98	3	95	393	4608
path:mmu04371	Apelin signaling pathway	0.0140563	0.986042	1	0.030303	99	3	96	393	4607
path:mmu04512	ECM-receptor interaction	0.0135567	0.986535	1	0.0188679	53	1	52	395	4651
path:mmu05140	Leishmaniasis	0.0089871	0.991053	1	0.0172414	58	1	57	395	4646
path:mmu05171	Coronavirus disease - COVID-19	0.00873997	0.991298	1	0.0380435	184	7	177	389	4526
path:mmu04724	Glutamatergic synapse	0.0046583	0.995353	1	0.0151515	66	1	65	395	4638
path:mmu04115	p53 signaling pathway	0.00395264	0.996055	1	0.0147059	68	1	67	395	4636
path:mmu04145	Phagosome	0.00250003	0.997503	1	0.024	125	3	122	393	4581

## Sheet: 10.F1-MOLF Splicing GO analysis
Gene set	Description	Enrichment score	P-value	FDR step up	Rich factor	Genes in set	Genes in list	Genes not in list	Genes in list, not in set	Genes not in list, not in set
path:mmu00140	Steroid hormone biosynthesis	5.00225	0.0067228	1	0.125	16	2	14	38	5043
path:mmu03250	Viral life cycle - HIV-1	4.88152	0.00758545	1	0.0576923	52	3	49	37	5008
path:mmu04150	mTOR signaling pathway	4.00839	0.0181627	1	0.0307692	130	4	126	36	4931
path:mmu00260	Glycine, serine and threonine metabolism	3.98328	0.0186245	1	0.0740741	27	2	25	38	5032
path:mmu04130	SNARE interactions in vesicular transport	3.78348	0.0227434	1	0.0666667	30	2	28	38	5029
path:mmu00470	D-Amino acid metabolism	3.2534	0.0386426	1	0.2	5	1	4	39	5053
path:mmu04721	Synaptic vesicle cycle	3.11681	0.0442982	1	0.0465116	43	2	41	38	5016
path:mmu03460	Fanconi anemia pathway	2.91872	0.0540028	1	0.0416667	48	2	46	38	5011
path:mmu04122	Sulfur relay system	2.79483	0.0611252	1	0.125	8	1	7	39	5050
path:mmu04330	Notch signaling pathway	2.70997	0.0665388	1	0.037037	54	2	52	38	5005
path:mmu00120	Primary bile acid biosynthesis	2.40455	0.0903061	1	0.0833333	12	1	11	39	5046
path:mmu04916	Melanogenesis	2.31276	0.098988	1	0.0294118	68	2	66	38	4991
path:mmu00061	Fatty acid biosynthesis	2.25797	0.104563	1	0.0714286	14	1	13	39	5044
path:mmu00790	Folate biosynthesis	2.02173	0.132426	1	0.0555556	18	1	17	39	5040
path:mmu00670	One carbon pool by folate	2.02173	0.132426	1	0.0555556	18	1	17	39	5040
path:mmu05022	Pathways of neurodegeneration - multiple diseases	1.99226	0.136387	1	0.0142857	350	5	345	35	4712
path:mmu03430	Mismatch repair	1.83607	0.159443	1	0.0454545	22	1	21	39	5036
path:mmu05204	Chemical carcinogenesis - DNA adducts	1.79535	0.166069	1	0.0434783	23	1	22	39	5035
path:mmu00380	Tryptophan metabolism	1.71944	0.179166	1	0.04	25	1	24	39	5033
path:mmu01523	Antifolate resistance	1.71944	0.179166	1	0.04	25	1	24	39	5033
path:mmu04913	Ovarian steroidogenesis	1.71944	0.179166	1	0.04	25	1	24	39	5033
path:mmu03013	Nucleocytoplasmic transport	1.70489	0.181793	1	0.020202	99	2	97	38	4960
path:mmu00980	Metabolism of xenobiotics by cytochrome P450	1.64993	0.192063	1	0.037037	27	1	26	39	5031
path:mmu00630	Glyoxylate and dicarboxylate metabolism	1.61728	0.198438	1	0.0357143	28	1	27	39	5030
path:mmu04068	FoxO signaling pathway	1.57248	0.20753	1	0.0185185	108	2	106	38	4951
path:mmu01240	Biosynthesis of cofactors	1.51821	0.219104	1	0.0178571	112	2	110	38	4947
path:mmu04310	Wnt signaling pathway	1.45391	0.233655	1	0.017094	117	2	115	38	4942
path:mmu05164	Influenza A	1.41708	0.242421	1	0.0166667	120	2	118	38	4939
path:mmu05217	Basal cell carcinoma	1.39555	0.247697	1	0.0277778	36	1	35	39	5022
path:mmu03440	Homologous recombination	1.32653	0.265397	1	0.025641	39	1	38	39	5019
path:mmu05016	Huntington disease	1.25011	0.286472	1	0.012605	238	3	235	37	4822
path:mmu04360	Axon guidance	1.24011	0.289353	1	0.0147059	136	2	134	38	4923
path:mmu04120	Ubiquitin mediated proteolysis	1.23002	0.292286	1	0.0145985	137	2	135	38	4922
path:mmu04911	Insulin secretion	1.22418	0.294	1	0.0227273	44	1	43	39	5014
path:mmu05031	Amphetamine addiction	1.22418	0.294	1	0.0227273	44	1	43	39	5014
path:mmu03050	Proteasome	1.22418	0.294	1	0.0227273	44	1	43	39	5014
path:mmu00970	Aminoacyl-tRNA biosynthesis	1.20535	0.299589	1	0.0222222	45	1	44	39	5013
path:mmu04720	Long-term potentiation	1.187	0.305134	1	0.0217391	46	1	45	39	5012
path:mmu04622	RIG-I-like receptor signaling pathway	1.15171	0.316097	1	0.0208333	48	1	47	39	5010
path:mmu05206	MicroRNAs in cancer	1.13466	0.321531	1	0.0136054	147	2	145	38	4912
path:mmu04512	ECM-receptor interaction	1.07069	0.342772	1	0.0188679	53	1	52	39	5005
path:mmu01212	Fatty acid metabolism	1.07069	0.342772	1	0.0188679	53	1	52	39	5005
path:mmu05165	Human papillomavirus infection	1.05667	0.347611	1	0.0112782	266	3	263	37	4794
path:mmu05167	Kaposi sarcoma-associated herpesvirus infection	1.00819	0.36488	1	0.0123457	162	2	160	38	4897
path:mmu01230	Biosynthesis of amino acids	0.97175	0.37842	1	0.0166667	60	1	59	39	4998
path:mmu04750	Inflammatory mediator regulation of TRP channels	0.921463	0.397936	1	0.015625	64	1	63	39	4994
path:mmu04137	Mitophagy - animal	0.90951	0.402721	1	0.0153846	65	1	64	39	4993
path:mmu04350	TGF-beta signaling pathway	0.90951	0.402721	1	0.0153846	65	1	64	39	4993
path:mmu00562	Inositol phosphate metabolism	0.89779	0.407469	1	0.0151515	66	1	65	39	4992
path:mmu05211	Renal cell carcinoma	0.886295	0.41218	1	0.0149254	67	1	66	39	4991
path:mmu04520	Adherens junction	0.886295	0.41218	1	0.0149254	67	1	66	39	4991
path:mmu05146	Amoebiasis	0.875017	0.416855	1	0.0147059	68	1	67	39	4990
path:mmu05010	Alzheimer disease	0.869205	0.419285	1	0.0100334	299	3	296	37	4761
path:mmu00564	Glycerophospholipid metabolism	0.842432	0.430662	1	0.0140845	71	1	70	39	4987
path:mmu04922	Glucagon signaling pathway	0.831966	0.435193	1	0.0138889	72	1	71	39	4986
path:mmu03008	Ribosome biogenesis in eukaryotes	0.821688	0.439689	1	0.0136986	73	1	72	39	4985
path:mmu04146	Peroxisome	0.811593	0.44415	1	0.0135135	74	1	73	39	4984
path:mmu05222	Small cell lung cancer	0.745657	0.474422	1	0.0123457	81	1	80	39	4977
path:mmu04270	Vascular smooth muscle contraction	0.745657	0.474422	1	0.0123457	81	1	80	39	4977
path:mmu05215	Prostate cancer	0.7197	0.486898	1	0.0119048	84	1	83	39	4974
path:mmu03015	mRNA surveillance pathway	0.711326	0.490993	1	0.0117647	85	1	84	39	4973
path:mmu04070	Phosphatidylinositol signaling system	0.703087	0.495055	1	0.0116279	86	1	85	39	4972
path:mmu04931	Insulin resistance	0.686996	0.503085	1	0.0113636	88	1	87	39	4970
path:mmu05012	Parkinson disease	0.681801	0.505706	1	0.00934579	214	2	212	38	4845
path:mmu05168	Herpes simplex virus 1 infection	0.667655	0.51291	1	0.00872093	344	3	341	37	4716
path:mmu04935	Growth hormone synthesis, secretion and action	0.663788	0.514897	1	0.010989	91	1	90	39	4967
path:mmu04550	Signaling pathways regulating pluripotency of stem cells	0.656289	0.518773	1	0.0108696	92	1	91	39	4966
path:mmu05145	Toxoplasmosis	0.648902	0.522619	1	0.0107527	93	1	92	39	4965
path:mmu04066	HIF-1 signaling pathway	0.648902	0.522619	1	0.0107527	93	1	92	39	4965
path:mmu01200	Carbon metabolism	0.641627	0.526435	1	0.0106383	94	1	93	39	4964
path:mmu04630	JAK-STAT signaling pathway	0.627401	0.533978	1	0.0104167	96	1	95	39	4962
path:mmu04722	Neurotrophin signaling pathway	0.600178	0.548714	1	0.01	100	1	99	39	4958
path:mmu05226	Gastric cancer	0.593616	0.552327	1	0.00990099	101	1	100	39	4957
path:mmu05224	Breast cancer	0.58077	0.559467	1	0.00970874	103	1	102	39	4955
path:mmu04919	Thyroid hormone signaling pathway	0.568284	0.566497	1	0.00952381	105	1	104	39	4953
path:mmu04934	Cushing syndrome	0.562171	0.56997	1	0.00943396	106	1	105	39	4952
path:mmu04151	PI3K-Akt signaling pathway	0.556505	0.573209	1	0.00826446	242	2	240	38	4817
path:mmu04024	cAMP signaling pathway	0.527211	0.590249	1	0.00892857	112	1	111	39	4946
path:mmu04217	Necroptosis	0.527211	0.590249	1	0.00892857	112	1	111	39	4946
path:mmu04390	Hippo signaling pathway	0.510766	0.600036	1	0.00869565	115	1	114	39	4943
path:mmu05017	Spinocerebellar ataxia	0.510766	0.600036	1	0.00869565	115	1	114	39	4943
path:mmu05200	Pathways in cancer	0.507139	0.602216	1	0.00767263	391	3	388	37	4669
path:mmu04110	Cell cycle	0.474826	0.621993	1	0.00819672	122	1	121	39	4936
path:mmu05207	Chemical carcinogenesis - receptor activation	0.465139	0.628048	1	0.00806452	124	1	123	39	4934
path:mmu03040	Spliceosome	0.428731	0.651335	1	0.00757576	132	1	131	39	4926
path:mmu05152	Tuberculosis	0.424428	0.654144	1	0.0075188	133	1	132	39	4925
path:mmu05014	Amyotrophic lateral sclerosis	0.412548	0.661962	1	0.00704225	284	2	282	38	4775
path:mmu05225	Hepatocellular carcinoma	0.407727	0.665161	1	0.00729927	137	1	136	39	4921
path:mmu05161	Hepatitis B	0.403675	0.667861	1	0.00724638	138	1	137	39	4920
path:mmu04141	Protein processing in endoplasmic reticulum	0.34158	0.710646	1	0.00645161	155	1	154	39	4903
path:mmu04218	Cellular senescence	0.335037	0.715312	1	0.00636943	157	1	156	39	4901
path:mmu04510	Focal adhesion	0.313245	0.731071	1	0.00609756	164	1	163	39	4894
path:mmu05205	Proteoglycans in cancer	0.304406	0.737561	1	0.00598802	167	1	166	39	4891
path:mmu05203	Viral carcinogenesis	0.290298	0.748041	1	0.00581395	172	1	171	39	4886
path:mmu05170	Human immunodeficiency virus 1 infection	0.269234	0.763965	1	0.00555556	180	1	179	39	4878
path:mmu05208	Chemical carcinogenesis - reactive oxygen species	0.266724	0.765885	1	0.00552486	181	1	180	39	4877
path:mmu05166	Human T-cell leukemia virus 1 infection	0.225705	0.797953	1	0.00502513	199	1	198	39	4859
path:mmu01100	Metabolic pathways	0.208616	0.811707	1	0.00622222	1125	7	1118	33	3939
path:mmu05020	Prion disease	0.202228	0.816909	1	0.00473934	211	1	210	39	4847
path:mmu04010	MAPK signaling pathway	0.18468	0.83137	1	0.00452489	221	1	220	39	4837
path:mmu04144	Endocytosis	0.171819	0.842132	1	0.00436681	229	1	228	39	4829

[truncated: 1 more sheets: 11. F1-SEAGN Splicing GO analys]
