# Supplementary material for: Genetic background and oncogenic driver determines the genomic evolution and transcriptomics of mammary tumor metastasis
Source: Commun Biol. 2025 Aug 14;8:1224. doi: 10.1038/s42003-025-08624-5 (PMC12354892; doi:10.1038/s42003-025-08624-5)
Supplement: Supplementary file 2 — Supplementary data 1–18 [file 42003_2025_8624_MOESM2_ESM.zip › Supplementary Data/Table_S2.xlsx]

## Sheet: 1.FVB Her2
	Total # of CN aberations	% genome	Tissue
	924	70.9447	LM
	68	21.1641	LM
	506	47.7871	LM
	54	31.5583	LM
	55	22.4574	LM
	723	72.5564	LM
	610	63.8561	LM
	772	75.7927	LM
	95	31.2137	LM
	877	61.7858	LM
	749	75.2571	LM
	509	51.2869	LM
	80	35.089	LM
	686	51.1415	LM
	760	67.9055	LM
	538	25.1584	LM
	325	27.1975	LM
	406	31.17	LM
	839	58.823	LM
	226	18.5375	LM
	286	26.3671	LM
	527	50.0356	LM
	824	70.0987	LM
	839	68.9152	PT
	779	60.1677	PT
	637	74.0494	PT
	357	19.6614	PT
	814	66.226	PT
	681	58.17	PT
	634	73.7689	PT
	369	51.514	PT
	397	32.0318	PT
	798	61.6039	PT
	284	28.609	PT
	590	47.8464	PT
	200	6.16123	PT
	779	66.5222	PT
	728	59.9401	PT
	722	63.0014	PT
	733	63.9794	PT
	743	66.4202	PT
	706	64.0912	PT
	739	65.7821	PT

## Sheet: 2. FVB C3Tag
	Total # of CN aberations	% genome	Tissue
	295	43.9487	LM
	604	53.8321	LM
	704	51.2437	LM
	603	34.1804	LM
	858	62.6079	LM
	602	60.6983	LM
	635	41.26	LM
	589	62.2708	LM
	226	15.2957	LM
	469	31.3796	LM
	859	52.1587	LM
	512	65.9861	PT
	271	51.7991	PT
	649	60.1158	PT
	439	32.6182	PT
	687	65.9406	PT
	523	59.3805	PT
	656	64.5557	PT
	284	65.7095	PT
	685	63.1401	PT
	854	66.5105	PT
	559	51.4662	PT

## Sheet: 3. FVB Myc
	Total # of CN aberations	% genome	Tissue
	581	45.4735	LM
	642	42.4997	LM
	444	31.9074	LM
	653	43.5351	LM
	558	56.8559	LM
	520	41.2283	LM
	902	55.9772	LM
	710	75.4183	LM
	452	22.6762	LM
	877	77.4455	LM
	918	66.6035	LM
	638	74.5241	LM
	594	26.2534	LM
	823	78.3748	LM
	734	43.0271	LM
	828	74.6726	LM
	930	61.788	LM
	864	67.2835	LM
	842	66.3057	LM
	854	71.3784	LM
	565	74.5463	LM
	454	34.4281	LM
	601	68.8646	LM
	650	52.8368	LM
	810	58.0986	LM
	447	31.2085	LM
	716	69.8584	LM
	720	58.4159	LM
	724	39.9751	LM
	462	38.9684	LM
	502	40.6871	LM
	581	56.3958	LM
	500	35.2529	LM
	765	46.3701	LM
	683	69.0632	LM
	602	49.9033	LM
	817	52.3071	LM
	460	34.2873	LM
	507	49.1185	LM
	460	36.1814	LM
	747	76.3315	LM
	702	56.6014	LM
	718	62.4687	LM
	701	61.1381	PT
	348	22.7097	PT
	270	19.2317	PT
	284	21.5646	PT
	469	36.102	PT
	575	48.8706	PT
	975	72.0382	PT
	610	35.9498	PT
	620	75.7217	PT
	494	40.0083	PT
	759	65.1788	PT
	737	61.9421	PT
	729	62.4007	PT
	868	63.5376	PT
	725	60.9628	PT
	669	60.1298	PT
	488	28.5274	PT
	698	62.3869	PT
	761	61.7663	PT
	750	62.5176	PT
	611	58.8516	PT
	689	61.6772	PT
	750	64.8644	PT
	679	59.0829	PT
	696	60.0592	PT
	716	61.142	PT
	720	64.3587	PT
	696	62.9172	PT
	722	62.3162	PT
	761	61.1606	PT
	943	71.8646	PT
	699	68.1679	PT
	710	66.1569	PT
	685	59.6163	PT
	632	56.0972	PT
	432	44.8771	PT
	723	66.7552	PT
	683	61.7623	PT
	746	64.8313	PT
	682	60.2293	PT
	700	60.3392	PT
	708	63.0099	PT
	668	60.3625	PT

## Sheet: 4. FVB PyMT
	Total # of CN aberations	% genome	Tissue
	581	45.4735	LM
	642	42.4997	LM
	444	31.9074	LM
	653	43.5351	LM
	558	56.8559	LM
	520	41.2283	LM
	902	55.9772	LM
	710	75.4183	LM
	452	22.6762	LM
	877	77.4455	LM
	918	66.6035	LM
	638	74.5241	LM
	594	26.2534	LM
	823	78.3748	LM
	734	43.0271	LM
	828	74.6726	LM
	930	61.788	LM
	864	67.2835	LM
	842	66.3057	LM
	854	71.3784	LM
	565	74.5463	LM
	454	34.4281	LM
	601	68.8646	LM
	650	52.8368	LM
	810	58.0986	LM
	447	31.2085	LM
	716	69.8584	LM
	720	58.4159	LM
	724	39.9751	LM
	462	38.9684	LM
	502	40.6871	LM
	581	56.3958	LM
	500	35.2529	LM
	765	46.3701	LM
	683	69.0632	LM
	602	49.9033	LM
	817	52.3071	LM
	460	34.2873	LM
	507	49.1185	LM
	460	36.1814	LM
	747	76.3315	LM
	702	56.6014	LM
	718	62.4687	LM
	701	61.1381	PT
	348	22.7097	PT
	270	19.2317	PT
	284	21.5646	PT
	469	36.102	PT
	575	48.8706	PT
	975	72.0382	PT
	610	35.9498	PT
	620	75.7217	PT
	494	40.0083	PT
	759	65.1788	PT
	737	61.9421	PT
	729	62.4007	PT
	868	63.5376	PT
	725	60.9628	PT
	669	60.1298	PT
	488	28.5274	PT
	698	62.3869	PT
	761	61.7663	PT
	750	62.5176	PT
	611	58.8516	PT
	689	61.6772	PT
	750	64.8644	PT
	679	59.0829	PT
	696	60.0592	PT
	716	61.142	PT
	720	64.3587	PT
	696	62.9172	PT
	722	62.3162	PT
	761	61.1606	PT
	943	71.8646	PT
	699	68.1679	PT
	710	66.1569	PT
	685	59.6163	PT
	632	56.0972	PT
	432	44.8771	PT
	723	66.7552	PT
	683	61.7623	PT
	746	64.8313	PT
	682	60.2293	PT
	700	60.3392	PT
	708	63.0099	PT
	668	60.3625	PT

## Sheet: 5. SEAGN PyMT
	Total # of CN aberations	% genome	Tissue
	4130	76.5852	LM
	4482	76.7532	LM
	4044	75.3167	LM
	3266	67.9912	LM
	2827	63.906	LM
	3331	68.4224	LM
	3768	76.3633	LM
	3958	75.4782	LM
	3752	73.2135	PT
	728	20.6219	PT
	764	32.6685	PT
	2175	67.0545	PT
	5694	84.2249	PT
	1360	53.9104	PT
	1315	53.6504	PT
	4609	77.0278	PT

## Sheet: 6. BALB PyMT
	Total # of CN aberations	% genome	Tissue
	635	15.5157	PT
	816	20.77	PT
	544	15.7457	PT
	490	9.15148	PT
	607	8.38193	PT
	361	2.58218	PT
	4645	83.0021	PT
	1330	42.8599	PT
	402	1.56041	PT
	475	10.2036	PT
	666	19.0289	PT
	706	22.0758	PT
	450	7.03248	PT
	766	9.24586	PT
	547	7.00382	PT
	2321	59.2226	LM
	4476	73.0037	LM
	5474	77.2234	LM
	5395	81.349	LM
	4383	77.9773	LM
	3109	72.7191	LM
	3395	72.0207	LM
	3701	81.4613	LM
	4679	79.6298	LM
	6100	81.8047	LM
	2938	65.7949	LM
	3596	69.4074	LM
	3976	78.8292	LM
	3836	65.0956	LM
	2410	62.7612	LM

## Sheet: 7. BL6 PyMT
	Total # of CN aberations	% genome	Tissue
	537	64.998	LM
	572	75.6399	LM
	236	13.5261	LM
	757	78.903	LM
	864	81.325	LM
	618	59.7931	LM
	562	73.2598	LM
	507	69.169	LM
	727	70.3329	LM
	703	78.1028	PT
	678	77.4497	PT
	739	76.4175	PT
	368	12.357	PT
	716	77.5007	PT
	732	69.5511	PT
	748	76.0718	PT
	696	75.6536	PT
	669	72.8831	PT

## Sheet: 8. BL10 PyMT
	Total # of CN aberations	% genome	Tissue
	611	76.957	LM
	592	68.5266	LM
	640	60.9843	LM
	672	62.4574	LM
	785	73.2549	PT
	743	60.1922	PT
	572	67.4517	PT
	552	69.542	PT

## Sheet: 9. MOLF PyMT
	Total # of CN aberations	% genome	Tissue
	978	79.5804	LM
	904	69.1541	LM
	1094	75.1353	LM
	944	79.9548	LM
	1056	79.3615	LM
	959	66.925	LM
	960	67.0734	LM
	1210	77.0957	LM
	933	69.8694	LM
	715	78.8253	LM
	871	68.5932	LM
	814	77.6662	LM
	157	1.05002	LM
	732	74.8968	LM
	669	73.5644	LM
	1044	74.4154	LM
	863	80.3289	LM
	750	75.9805	LM
	1112	78.4257	LM
	684	26.687	LM
	843	55.3106	LM
	821	63.432	LM
	760	20.6277	PT
	372	9.85816	PT
	447	18.6608	PT
	376	25.0881	PT
	499	19.9109	PT
	304	14.3503	PT
	505	27.1962	PT
	1012	83.196	PT
	1206	78.4484	PT
	985	60.5421	PT
	864	78.7955	PT
	912	64.0191	PT
	886	70.764	PT
	860	58.8335	PT
	753	54.3694	PT
	948	82.2383	PT
	812	79.8923	PT
	1016	74.0896	PT
	853	37.1561	PT
	1041	76.3563	PT
	859	68.3144	PT
	993	75.185	PT

## Sheet: 10. CAST PyMT
	Total # of CN aberations	% genome	Tissue
	490	36.3118	LM
	689	70.4808	LM
	437	47.2647	LM
	483	59.4406	LM
	634	77.3192	PT
	650	78.8553	PT
	689	72.2654	PT
	502	58.4747	PT

[truncated: 1 more sheets: 11. AKR PyMT]
