# Supplementary material for: Genetic background and oncogenic driver determines the genomic evolution and transcriptomics of mammary tumor metastasis
Source: Commun Biol. 2025 Aug 14;8:1224. doi: 10.1038/s42003-025-08624-5 (PMC12354892; doi:10.1038/s42003-025-08624-5)
Supplement: Supplementary file 2 — Supplementary data 1–18 [file 42003_2025_8624_MOESM2_ESM.zip › Supplementary Data/Table_S3.xlsx]

## Sheet: 1. Driver Model PT aggregate
	Myc PT Aggregate					C3Tag PT Aggregate					Her2 PT Aggregate					PyMT PT Aggregate
	Region	Length	Event	Genes		Region	Length	Event	Genes		Region	Length	Event	Genes		Region	Length	Event	Genes
	chr1:3,001,330-12,565,485	9564155	CN Gain	36		chr1:3,001,330-12,718,498	9717168	CN Gain	38		chr1:3,001,330-12,565,485	9564155	CN Gain	36		chr1:3,001,330-12,565,485	9564155	CN Gain	36
	chr1:13,243,415-15,268,719	2025304	CN Gain	8		chr1:13,496,825-15,268,719	1771894	CN Gain	7		chr1:13,243,415-33,670,277	20426862	CN Gain	81		chr1:15,286,441-33,643,136	18356695	CN Gain	72
	chr1:15,269,654-33,643,136	18373482	CN Gain	72		chr1:15,269,654-34,249,655	18980001	CN Gain	80		chr1:37,760,861-38,129,575	368714	CN Gain	9		chr1:37,760,861-38,129,575	368714	CN Gain	9
	chr1:37,760,861-38,129,575	368714	CN Gain	9		chr1:36,005,405-74,419,350	38413945	CN Gain	273		chr1:40,125,031-42,895,262	2770231	CN Gain	17		chr1:40,125,031-42,703,028	2577997	CN Gain	14
	chr1:40,125,031-42,895,262	2770231	CN Gain	17		chr1:74,745,295-86,744,754	11999459	CN Gain	108		chr1:43,189,509-58,647,401	15457892	CN Gain	83		chr1:43,737,143-55,406,341	11669198	CN Gain	57
	chr1:43,189,509-57,835,127	14645618	CN Gain	70		chr1:87,049,700-88,233,393	1183693	CN Gain	32		chr1:59,627,521-64,721,526	5094005	CN Gain	41		chr1:59,627,521-64,721,526	5094005	CN Gain	41
	chr1:59,627,521-64,721,526	5094005	CN Gain	41		chr1:88,250,128-92,012,591	3762463	CN Gain	40		chr1:65,117,008-71,414,511	6297503	CN Gain	19		chr1:65,117,008-71,414,511	6297503	CN Gain	19
	chr1:65,117,008-71,414,511	6297503	CN Gain	19		chr1:92,637,313-120,881,075	28243762	CN Gain	109		chr1:74,745,295-79,581,243	4835948	CN Gain	48		chr1:75,558,814-78,121,639	2562825	CN Gain	6
	chr1:75,558,814-82,287,396	6728582	CN Gain	24		chr1:143,093,640-171,460,477	28366837	CN Gain	233		chr1:79,945,216-82,235,152	2289936	CN Gain	7		chr1:80,042,951-82,316,427	2273476	CN Gain	7
	chr1:82,506,905-85,719,029	3212124	CN Gain	24		chr1:171,514,932-172,119,792	604860	CN Gain	13		chr1:82,506,905-84,929,111	2422206	CN Gain	17		chr1:82,506,905-84,929,111	2422206	CN Gain	17
	chr1:94,066,365-105,764,628	11698263	CN Gain	23		chr1:172,275,062-172,573,069	298007	CN Gain	11		chr1:85,285,580-85,549,516	263936	CN Gain	0		chr1:85,626,064-85,719,029	92965	CN Gain	3
	chr1:106,772,452-118,321,955	11549503	CN Gain	20		chr1:172,590,263-184,803,849	12213586	CN Gain	124		chr1:85,621,646-85,701,084	79438	CN Gain	2		chr1:94,066,365-105,813,668	11747303	CN Gain	24
	chr1:119,549,062-119,876,786	327724	CN Gain	2		chr1:185,356,414-188,865,881	3509467	CN Gain	18		chr1:86,254,964-87,225,916	970952	CN Gain	22		chr1:106,772,452-118,321,955	11549503	CN Gain	20
	chr1:143,093,640-150,438,962	7345322	CN Gain	20		chr1:188,972,112-195,471,971	6499859	CN Gain	56		chr1:94,066,365-118,321,955	24255590	CN Gain	50		chr1:119,549,062-119,876,786	327724	CN Gain	2
	chr1:150,458,266-152,499,878	2041612	CN Gain	13		chr2:6,615,721-11,279,327	4663606	CN Gain	163		chr1:143,093,640-150,438,962	7345322	CN Gain	20		chr1:143,093,640-150,449,042	7355402	CN Gain	20
	chr1:156,832,912-165,613,232	8780320	CN Gain	85		chr2:11,705,913-17,996,838	6290925	CN Gain	30		chr1:150,630,713-152,499,878	1869165	CN Gain	12		chr1:150,451,299-151,442,703	991404	CN Gain	7
	chr1:167,735,359-170,300,798	2565439	CN Gain	15		chr2:19,993,355-24,394,451	4401096	CN Gain	27		chr1:153,759,657-165,570,521	11810864	CN Gain	113		chr1:158,509,800-164,214,435	5704635	CN Gain	59
	chr1:171,515,532-172,119,792	604260	CN Gain	13		chr2:36,301,765-37,748,125	1446360	CN Gain	37		chr1:167,843,934-170,300,798	2456864	CN Gain	15		chr1:171,581,554-171,936,368	354814	CN Gain	8
	chr1:172,590,263-178,819,110	6228847	CN Gain	70		chr2:39,013,075-41,920,749	2907674	CN Gain	6		chr1:171,515,532-172,007,783	492251	CN Gain	10		chr1:172,602,542-178,579,453	5976911	CN Gain	69
	chr1:193,385,849-195,471,971	2086122	CN Gain	11		chr2:43,519,332-49,278,651	5759319	CN Gain	11		chr1:172,669,234-179,520,251	6851017	CN Gain	68		chr1:179,757,922-180,117,470	359548	CN Gain	2
	chr2:6,615,721-11,408,882	4793161	CN Gain	165		chr2:49,758,630-59,120,908	9362278	CN Gain	40		chr1:193,385,849-195,471,971	2086122	CN Gain	11		chr1:193,385,849-195,471,971	2086122	CN Gain	11
	chr2:11,604,115-17,996,838	6392723	CN Gain	31		chr2:60,285,272-71,517,051	11231779	CN Gain	70		chr2:3,050,027-4,529,460	1479433	CN Gain	14		chr2:3,050,027-3,474,512	424485	CN Gain	8
	chr2:19,463,056-24,394,451	4931395	CN Gain	30		chr2:74,638,724-75,936,487	1297763	CN Gain	21		chr2:6,560,827-11,408,882	4848055	CN Gain	165		chr2:6,615,721-11,299,862	4684141	CN Gain	163
	chr2:36,251,084-37,748,125	1497041	CN Gain	38		chr2:75,937,696-75,981,899	44203	CN Gain	3		chr2:11,484,221-24,394,451	12910230	CN Gain	81		chr2:11,604,115-24,394,451	12790336	CN Gain	79
	chr2:39,013,075-43,518,438	4505363	CN Gain	7		chr2:76,714,453-76,864,382	149929	CN Gain	1		chr2:25,091,749-25,625,018	533269	CN Gain	45		chr2:36,251,084-37,748,125	1497041	CN Gain	38
	chr2:43,519,332-49,250,110	5730778	CN Gain	11		chr2:76,884,404-76,943,398	58994	CN Gain	1		chr2:28,944,394-29,176,668	232274	CN Gain	3		chr2:39,013,075-43,518,438	4505363	CN Gain	7
	chr2:49,758,630-59,266,316	9507686	CN Gain	41		chr2:77,904,111-83,923,566	6019455	CN Gain	23		chr2:30,028,598-30,272,211	243613	CN Gain	13		chr2:43,519,332-49,278,651	5759319	CN Gain	11
	chr2:60,285,272-71,517,051	11231779	CN Gain	70		chr2:83,956,804-84,333,383	376579	CN Gain	1		chr2:30,343,856-31,002,424	658568	CN Gain	19		chr2:49,919,994-59,120,908	9200914	CN Gain	39
	chr2:74,522,157-74,876,140	353983	CN Gain	16		chr2:85,037,211-85,084,539	47328	CN Gain	3		chr2:31,020,829-31,263,933	243104	CN Gain	5		chr2:60,285,272-70,281,169	9995897	CN Gain	56
	chr2:76,714,453-76,864,382	149929	CN Gain	1		chr2:85,138,507-85,157,802	19295	CN Gain	1		chr2:32,051,790-32,989,531	937741	CN Gain	43		chr2:73,900,319-75,981,899	2081580	CN Gain	26
	chr2:77,904,111-84,616,733	6712622	CN Gain	27		chr2:85,196,332-90,324,158	5127826	CN Gain	230		chr2:36,251,084-43,518,438	7267354	CN Gain	57		chr2:76,714,453-76,864,382	149929	CN Gain	1
	chr2:85,196,332-90,324,158	5127826	CN Gain	230		chr2:91,917,590-92,209,795	292205	CN Gain	8		chr2:43,519,332-59,772,392	16253060	CN Gain	56		chr2:77,896,384-84,444,642	6548258	CN Gain	25
	chr2:95,202,111-101,641,788	6439677	CN Gain	4		chr2:95,202,111-101,641,788	6439677	CN Gain	4		chr2:59,917,296-71,530,076	11612780	CN Gain	74		chr2:85,138,507-90,324,158	5185651	CN Gain	231
	chr2:102,452,464-103,566,827	1114363	CN Gain	11		chr2:102,452,464-103,566,827	1114363	CN Gain	11		chr2:72,485,584-76,690,444	4204860	CN Gain	49		chr2:91,695,913-91,917,590	221677	CN Gain	3
	chr2:104,437,024-112,241,488	7804464	CN Gain	79		chr2:105,695,187-112,156,537	6461350	CN Gain	61		chr2:76,712,330-76,944,966	232636	CN Gain	1		chr2:95,202,111-101,641,788	6439677	CN Gain	4
	chr2:112,262,248-112,331,866	69618	CN Gain	2		chr2:112,338,028-117,956,906	5618878	CN Gain	37		chr2:77,244,965-84,676,060	7431095	CN Gain	33		chr2:104,437,024-105,013,791	576767	CN Gain	11
	chr2:112,338,028-118,113,209	5775181	CN Gain	38		chr2:118,417,139-118,965,562	548423	CN Gain	15		chr2:85,138,507-90,324,158	5185651	CN Gain	231		chr2:105,554,736-112,156,537	6601801	CN Gain	63
	chr2:119,377,274-119,733,120	355846	CN Gain	8		chr2:119,038,079-119,140,188	102109	CN Gain	4		chr2:91,695,913-92,209,795	513882	CN Gain	10		chr2:112,338,028-117,956,906	5618878	CN Gain	37
	chr2:119,877,818-119,972,419	94601	CN Gain	1		chr2:119,248,968-119,353,075	104107	CN Gain	6		chr2:95,202,111-103,566,827	8364716	CN Gain	21		chr2:119,038,079-119,140,188	102109	CN Gain	4
	chr2:120,740,005-121,008,485	268480	CN Gain	5		chr2:119,377,274-119,733,120	355846	CN Gain	8		chr2:104,433,142-112,241,488	7808346	CN Gain	79		chr2:119,377,274-119,733,120	355846	CN Gain	8
	chr2:122,359,325-124,650,528	2291203	CN Gain	14		chr2:119,877,818-120,091,341	213523	CN Gain	7		chr2:112,262,248-118,113,209	5850961	CN Gain	39		chr2:119,877,818-119,972,419	94601	CN Gain	1
	chr2:125,801,142-126,577,846	776704	CN Gain	7		chr2:120,740,005-121,008,485	268480	CN Gain	5		chr2:118,635,057-119,733,120	1098063	CN Gain	36		chr2:122,359,325-124,650,528	2291203	CN Gain	14
	chr2:132,879,111-143,795,911	10916800	CN Gain	35		chr2:121,269,840-121,307,673	37833	CN Gain	2		chr2:119,877,818-119,972,419	94601	CN Gain	1		chr2:126,780,269-126,917,795	137526	CN Gain	4
	chr2:146,346,764-148,395,566	2048802	CN Gain	13		chr2:121,457,182-121,462,183	5001	CN Gain	2		chr2:120,339,326-120,701,198	361872	CN Gain	9		chr2:133,283,392-143,749,031	10465639	CN Gain	33
	chr2:148,690,810-150,584,083	1893273	CN Gain	22		chr2:122,290,588-125,154,048	2863460	CN Gain	22		chr2:120,740,005-121,008,485	268480	CN Gain	5		chr2:147,013,166-150,625,694	3612528	CN Gain	36
	chr2:150,984,052-151,351,750	367698	CN Gain	5		chr2:127,290,968-127,587,431	296463	CN Gain	10		chr2:121,462,183-122,058,310	596127	CN Gain	10		chr2:150,984,052-151,351,750	367698	CN Gain	5
	chr2:157,105,905-157,283,561	177656	CN Gain	4		chr2:127,773,858-129,038,523	1264665	CN Gain	13		chr2:122,359,325-125,303,010	2943685	CN Gain	20		chr2:174,964,813-177,892,563	2927750	CN Gain	69
	chr2:158,912,359-160,268,672	1356313	CN Gain	2		chr2:130,283,604-130,424,428	140824	CN Gain	7		chr2:125,801,142-127,056,169	1255027	CN Gain	15		chr2:177,907,273-177,951,868	44595	CN Gain	3
	chr2:161,564,592-162,898,842	1334250	CN Gain	3		chr2:131,019,465-131,188,093	168628	CN Gain	11		chr2:127,801,167-129,616,118	1814951	CN Gain	24		chr2:181,898,054-182,113,224	215170	CN Gain	1
	chr2:174,848,061-177,840,133	2992072	CN Gain	69		chr2:133,283,392-143,795,911	10512519	CN Gain	33		chr2:130,261,181-130,424,428	163247	CN Gain	11		chr3:3,000,184-9,096,822	6096638	CN Gain	16
	chr2:181,898,054-182,113,224	215170	CN Gain	1		chr2:147,290,821-147,979,690	688869	CN Gain	4		chr2:132,389,667-132,786,517	396850	CN Gain	6		chr3:10,245,919-27,183,028	16937109	CN Gain	54
	chr3:3,000,184-10,012,687	7012503	CN Gain	21		chr2:148,690,810-150,362,898	1672088	CN Gain	18		chr2:132,879,111-143,795,911	10916800	CN Gain	35		chr3:27,855,386-30,961,574	3106188	CN Gain	23
	chr3:10,089,860-27,183,028	17093168	CN Gain	58		chr2:150,984,052-151,351,750	367698	CN Gain	5		chr2:145,973,444-150,683,081	4709637	CN Gain	43		chr3:35,202,154-45,210,957	10008803	CN Gain	51
	chr3:27,673,073-30,655,487	2982414	CN Gain	19		chr2:152,609,249-153,649,056	1039807	CN Gain	27		chr2:150,984,052-151,573,946	589894	CN Gain	10		chr3:45,393,088-51,037,268	5644180	CN Gain	8
	chr3:32,918,869-51,472,839	18553970	CN Gain	79		chr2:154,524,700-154,769,540	244840	CN Gain	8		chr2:151,589,365-153,649,056	2059691	CN Gain	58		chr3:54,120,286-54,713,129	592843	CN Gain	3
	chr3:54,021,446-54,713,129	691683	CN Gain	3		chr2:155,617,456-157,096,374	1478918	CN Gain	39		chr2:154,368,797-155,172,440	803643	CN Gain	16		chr3:55,256,062-67,433,417	12177355	CN Gain	71
	chr3:55,256,062-67,433,417	12177355	CN Gain	71		chr2:157,105,905-157,283,561	177656	CN Gain	4		chr2:155,620,321-157,283,561	1663240	CN Gain	43		chr3:67,601,255-78,892,156	11290901	CN Gain	33
	chr3:67,491,062-82,260,753	14769691	CN Gain	53		chr2:163,064,358-164,190,382	1126024	CN Gain	27		chr2:158,406,590-160,687,487	2280897	CN Gain	15		chr3:79,572,152-82,260,753	2688601	CN Gain	15
	chr3:93,628,770-94,344,350	715580	CN Gain	13		chr2:164,342,090-166,805,712	2463622	CN Gain	60		chr2:160,961,778-162,898,842	1937064	CN Gain	4		chr3:90,211,735-90,213,396	1661	CN Gain	3
	chr3:96,269,121-96,557,362	288241	CN Gain	7		chr2:167,065,799-168,978,571	1912772	CN Gain	27		chr2:163,059,418-166,805,712	3746294	CN Gain	95		chr3:93,628,770-94,344,350	715580	CN Gain	13
	chr3:98,446,052-100,922,971	2476919	CN Gain	23		chr2:172,039,188-174,341,881	2302693	CN Gain	33		chr2:167,007,142-174,341,881	7334739	CN Gain	75		chr3:98,446,052-100,884,005	2437953	CN Gain	22
	chr3:104,027,762-104,650,697	622935	CN Gain	3		chr2:174,848,061-177,840,133	2992072	CN Gain	69		chr2:174,468,218-179,847,201	5378983	CN Gain	84		chr3:105,679,384-107,112,723	1433339	CN Gain	26
	chr3:105,679,384-107,112,723	1433339	CN Gain	26		chr2:179,875,385-180,670,149	794764	CN Gain	29		chr2:179,890,712-180,670,149	779437	CN Gain	29		chr3:108,862,829-116,489,230	7626401	CN Gain	39
	chr3:108,572,815-115,712,451	7139636	CN Gain	36		chr2:181,028,764-181,322,715	293951	CN Gain	11		chr2:181,865,873-182,113,224	247351	CN Gain	2		chr3:116,784,531-122,012,010	5227479	CN Gain	22
	chr3:116,790,855-122,012,010	5221155	CN Gain	22		chr2:181,356,790-181,716,898	360108	CN Gain	19		chr3:3,000,184-27,183,028	24182844	CN Gain	79		chr3:122,529,565-129,555,993	7026428	CN Gain	44
	chr3:122,546,862-129,462,071	6915209	CN Gain	41		chr2:181,898,054-182,113,224	215170	CN Gain	1		chr3:27,673,073-30,650,119	2977046	CN Gain	19		chr3:131,642,924-135,508,451	3865527	CN Gain	24
	chr3:131,642,924-135,271,037	3628113	CN Gain	17		chr3:3,000,184-45,210,957	42210773	CN Gain	186		chr3:32,748,410-51,224,630	18476220	CN Gain	75		chr3:135,626,721-138,445,217	2818496	CN Gain	24
	chr3:135,626,721-137,902,287	2275566	CN Gain	11		chr3:46,447,123-86,829,600	40382477	CN Gain	201		chr3:53,692,568-54,713,129	1020561	CN Gain	4		chr3:138,927,569-139,649,365	721796	CN Gain	2
	chr3:139,650,170-142,891,574	3241404	CN Gain	15		chr3:87,739,063-88,692,993	953930	CN Gain	46		chr3:55,403,107-78,892,156	23489049	CN Gain	106		chr3:139,650,337-142,891,574	3241237	CN Gain	15
	chr3:142,963,430-145,541,518	2578088	CN Gain	16		chr3:88,928,401-89,058,555	130154	CN Gain	2		chr3:79,082,496-82,881,358	3798862	CN Gain	23		chr3:144,569,653-145,541,518	971865	CN Gain	13
	chr3:146,440,169-152,278,965	5838796	CN Gain	21		chr3:89,068,900-89,144,856	75956	CN Gain	4		chr3:90,211,735-90,403,072	191337	CN Gain	13		chr3:146,440,169-152,278,965	5838796	CN Gain	21
	chr3:154,766,420-160,039,680	5273260	CN Gain	18		chr3:89,208,492-89,448,137	239645	CN Gain	22		chr3:93,628,770-94,344,350	715580	CN Gain	13		chr3:154,656,810-160,039,680	5382870	CN Gain	19
	chr4:3,050,001-8,674,481	5624480	CN Gain	27		chr3:89,782,149-90,403,072	620923	CN Gain	25		chr3:96,196,871-96,607,705	410834	CN Gain	25		chr4:3,050,001-8,751,835	5701834	CN Gain	28
	chr4:9,453,309-32,730,038	23276729	CN Gain	81		chr3:93,628,770-95,248,549	1619779	CN Gain	49		chr3:98,446,052-100,884,005	2437953	CN Gain	22		chr4:9,537,611-11,498,745	1961134	CN Gain	15
	chr4:33,246,340-40,075,160	6828820	CN Gain	23		chr3:95,354,383-96,032,738	678355	CN Gain	26		chr3:105,942,875-107,037,222	1094347	CN Gain	17		chr4:11,780,177-32,730,038	20949861	CN Gain	63
	chr4:52,793,808-54,889,666	2095858	CN Gain	15		chr3:96,155,525-96,607,705	452180	CN Gain	29		chr3:108,080,757-108,266,371	185614	CN Gain	9		chr4:33,326,535-40,075,160	6748625	CN Gain	22
	chr4:59,937,200-62,204,498	2267298	CN Gain	31		chr3:96,657,971-96,762,779	104808	CN Gain	6		chr3:108,377,406-108,458,141	80735	CN Gain	6		chr4:59,937,200-62,204,498	2267298	CN Gain	31
	chr4:63,600,595-83,178,417	19577822	CN Gain	60		chr3:98,446,052-107,941,121	9495069	CN Gain	119		chr3:108,572,815-115,712,451	7139636	CN Gain	36		chr4:63,600,595-82,835,417	19234822	CN Gain	58
	chr4:84,923,597-88,720,516	3796919	CN Gain	28		chr3:108,075,522-152,660,428	44584906	CN Gain	280		chr3:116,927,551-121,451,784	4524233	CN Gain	14		chr4:86,576,076-91,851,533	5275457	CN Gain	74
	chr4:88,806,747-91,851,533	3044786	CN Gain	22		chr3:154,656,810-160,039,680	5382870	CN Gain	19		chr3:122,546,862-129,428,783	6881921	CN Gain	40		chr4:91,852,661-98,044,627	6191966	CN Gain	25
	chr4:91,852,147-98,256,636	6404489	CN Gain	25		chr4:3,050,001-8,889,108	5839107	CN Gain	28		chr3:131,642,924-135,247,498	3604574	CN Gain	17		chr4:98,928,819-99,222,855	294036	CN Gain	4
	chr4:98,820,167-99,940,380	1120213	CN Gain	9		chr4:9,537,611-32,730,038	23192427	CN Gain	81		chr3:135,858,084-137,624,043	1765959	CN Gain	7		chr4:101,708,437-104,679,525	2971088	CN Gain	18
	chr4:101,652,275-106,355,584	4703309	CN Gain	25		chr4:33,246,340-40,075,160	6828820	CN Gain	23		chr3:138,959,279-139,649,365	690086	CN Gain	2		chr4:109,476,056-114,408,808	4932752	CN Gain	22
	chr4:108,644,363-108,888,654	244291	CN Gain	6		chr4:52,793,808-53,822,852	1029044	CN Gain	14		chr3:139,650,170-142,891,574	3241404	CN Gain	15		chr4:114,944,985-115,621,456	676471	CN Gain	15
	chr4:109,242,003-115,825,415	6583412	CN Gain	49		chr4:59,937,200-62,204,498	2267298	CN Gain	31		chr3:142,963,632-145,541,518	2577886	CN Gain	16		chr4:118,633,589-118,942,654	309065	CN Gain	13
	chr4:116,316,042-116,801,412	485370	CN Gain	13		chr4:63,600,595-83,016,386	19415791	CN Gain	60		chr3:146,440,169-152,249,602	5809433	CN Gain	20		chr4:121,053,720-122,925,664	1871944	CN Gain	10
	chr4:118,633,589-118,967,051	333462	CN Gain	15		chr4:84,923,884-88,720,516	3796632	CN Gain	28		chr3:154,856,490-160,039,680	5183190	CN Gain	18		chr4:123,401,674-123,526,547	124873	CN Gain	2
	chr4:121,053,720-122,925,664	1871944	CN Gain	10		chr4:88,721,507-91,653,772	2932265	CN Gain	52		chr4:3,050,001-32,730,038	29680037	CN Gain	110		chr4:143,439,843-144,777,340	1337497	CN Gain	36
	chr4:123,351,895-123,929,758	577863	CN Gain	10		chr4:91,852,661-98,044,627	6191966	CN Gain	25		chr4:33,246,340-40,176,551	6930211	CN Gain	24		chr4:145,446,725-147,862,801	2416076	CN Gain	24
	chr4:143,397,378-144,777,340	1379962	CN Gain	38		chr4:98,928,819-100,864,903	1936084	CN Gain	12		chr4:43,372,831-43,533,084	160253	CN Gain	12		chr4:156,333,359-156,508,116	174757	CN Gain	2
	chr4:145,391,192-146,463,387	1072195	CN Gain	12		chr4:101,652,275-105,075,333	3423058	CN Gain	23		chr4:52,793,808-55,008,438	2214630	CN Gain	16		chr5:3,000,000-8,733,456	5733456	CN Gain	32
	chr4:146,466,097-147,809,741	1343644	CN Gain	11		chr4:108,376,340-114,408,808	6032468	CN Gain	42		chr4:59,937,200-62,204,498	2267298	CN Gain	31		chr5:8,978,201-12,940,296	3962095	CN Gain	15
	chr4:156,333,359-156,508,116	174757	CN Gain	2		chr4:114,944,985-115,610,643	665658	CN Gain	15		chr4:63,600,595-83,016,386	19415791	CN Gain	60		chr5:13,043,405-21,226,787	8183382	CN Gain	31
	chr5:3,000,000-21,270,502	18270502	CN Gain	80		chr4:118,633,589-118,943,247	309658	CN Gain	13		chr4:84,391,042-98,044,627	13653585	CN Gain	105		chr5:25,867,298-27,598,807	1731509	CN Gain	11
	chr5:25,276,197-27,598,807	2322610	CN Gain	17		chr4:121,053,720-122,925,664	1871944	CN Gain	10		chr4:98,928,819-99,940,380	1011561	CN Gain	9		chr5:28,717,910-30,071,637	1353727	CN Gain	12
	chr5:28,539,307-30,113,280	1573973	CN Gain	15		chr4:123,316,935-123,839,029	522094	CN Gain	10		chr4:101,708,437-106,137,283	4428846	CN Gain	23		chr5:38,706,625-46,414,299	7707674	CN Gain	32
	chr5:38,706,625-46,414,299	7707674	CN Gain	32		chr4:129,955,466-130,107,578	152112	CN Gain	4		chr4:108,063,782-108,177,038	113256	CN Gain	3		chr5:50,011,458-52,222,777	2211319	CN Gain	8
	chr5:49,552,183-52,368,089	2815906	CN Gain	9		chr4:131,732,531-131,929,636	197105	CN Gain	6		chr4:108,450,771-108,599,188	148417	CN Gain	3		chr5:54,116,125-63,809,305	9693180	CN Gain	10
	chr5:54,193,290-63,805,195	9611905	CN Gain	9		chr4:133,043,031-133,680,649	637618	CN Gain	22		chr4:108,644,363-115,825,415	7181052	CN Gain	59		chr5:67,732,085-72,539,580	4807495	CN Gain	17
	chr5:67,732,085-72,227,744	4495659	CN Gain	15		chr4:136,753,296-137,000,826	247530	CN Gain	6		chr4:116,316,042-116,801,412	485370	CN Gain	13		chr5:77,690,764-92,039,258	14348494	CN Gain	88
	chr5:72,360,648-72,575,947	215299	CN Gain	2		chr4:137,508,250-137,553,679	45429	CN Gain	2		chr4:116,815,792-118,967,051	2151259	CN Gain	58		chr5:93,324,587-95,803,556	2478969	CN Gain	20
	chr5:77,690,764-92,039,258	14348494	CN Gain	88		chr4:140,758,803-141,479,321	720518	CN Gain	25		chr4:119,008,153-119,108,790	100637	CN Gain	2		chr5:104,338,129-105,343,646	1005517	CN Gain	13
	chr5:93,374,818-95,803,556	2428738	CN Gain	20		chr4:143,572,889-145,136,787	1563898	CN Gain	30		chr4:121,053,720-122,949,267	1895547	CN Gain	11		chr5:107,573,729-108,332,916	759187	CN Gain	14
	chr5:107,748,373-108,428,930	680557	CN Gain	10		chr4:145,449,477-145,729,995	280518	CN Gain	4		chr4:123,067,210-123,351,895	284685	CN Gain	10		chr5:108,721,566-110,086,291	1364725	CN Gain	16
	chr5:108,721,566-110,086,291	1364725	CN Gain	16		chr4:146,073,601-146,224,162	150561	CN Gain	2		chr4:123,366,181-124,547,281	1181100	CN Gain	11		chr5:110,107,122-110,118,503	11381	CN Gain	2
	chr5:130,414,864-134,084,621	3669757	CN Gain	4		chr4:146,655,904-146,907,637	251733	CN Gain	0		chr4:139,638,338-141,684,041	2045703	CN Gain	44		chr5:130,414,864-134,084,621	3669757	CN Gain	4
	chr5:138,282,576-138,646,698	364122	CN Gain	5		chr4:146,958,568-147,057,374	98806	CN Gain	1		chr4:143,435,502-144,777,340	1341838	CN Gain	36		chr5:138,282,576-138,646,698	364122	CN Gain	5
	chr5:145,302,886-146,158,272	855386	CN Gain	9		chr4:147,176,794-147,735,558	558764	CN Gain	4		chr4:145,391,192-148,457,757	3066565	CN Gain	42		chr5:145,302,886-146,158,272	855386	CN Gain	9
	chr5:150,496,382-151,834,684	1338302	CN Gain	13		chr4:148,831,339-148,970,456	139117	CN Gain	2		chr4:148,671,427-149,105,986	434559	CN Gain	4		chr5:146,583,319-147,317,797	734478	CN Gain	14
	chr6:3,050,064-29,404,712	26354648	CN Gain	122		chr4:152,084,213-152,625,995	541782	CN Gain	13		chr4:151,784,391-156,508,116	4723725	CN Gain	105		chr5:150,496,382-151,834,684	1338302	CN Gain	13
	chr6:29,536,546-48,403,014	18866468	CN Gain	203		chr4:154,152,754-155,250,235	1097481	CN Gain	19		chr5:3,000,000-13,042,382	10042382	CN Gain	49		chr6:3,050,064-28,361,943	25311879	CN Gain	105
	chr6:49,157,686-54,928,324	5770638	CN Gain	63		chr4:155,649,014-155,750,093	101079	CN Gain	7		chr5:13,043,405-21,270,502	8227097	CN Gain	31		chr6:40,218,846-42,249,493	2030647	CN Gain	43
	chr6:55,494,090-58,685,694	3191604	CN Gain	45		chr4:156,333,359-156,508,116	174757	CN Gain	2		chr5:22,154,899-24,645,978	2491079	CN Gain	38		chr6:42,678,759-47,786,088	5107329	CN Gain	35
	chr6:62,203,608-71,905,013	9701405	CN Gain	48		chr5:3,000,000-12,940,296	9940296	CN Gain	49		chr5:25,299,977-27,598,807	2298830	CN Gain	17		chr6:52,156,856-52,357,621	200765	CN Gain	20
	chr6:72,321,245-72,513,841	192596	CN Gain	9		chr5:13,120,965-24,387,673	11266708	CN Gain	65		chr5:28,717,910-30,071,637	1353727	CN Gain	12		chr6:55,734,805-58,685,694	2950889	CN Gain	42
	chr6:73,022,321-82,652,567	9630246	CN Gain	24		chr5:25,080,735-25,132,510	51775	CN Gain	2		chr5:31,190,309-31,255,583	65274	CN Gain	7		chr6:62,203,608-70,703,941	8500333	CN Gain	29
	chr6:85,513,119-85,696,102	182983	CN Gain	2		chr5:25,276,197-27,598,807	2322610	CN Gain	17		chr5:38,706,625-46,414,299	7707674	CN Gain	32		chr6:73,256,152-81,896,552	8640400	CN Gain	16
	chr6:85,830,622-87,581,240	1750618	CN Gain	35		chr5:28,539,307-30,173,695	1634388	CN Gain	18		chr5:49,552,183-52,368,089	2815906	CN Gain	9		chr6:85,513,119-85,696,102	182983	CN Gain	2
	chr6:89,674,068-90,303,059	628991	CN Gain	18		chr5:31,199,726-31,260,281	60555	CN Gain	5		chr5:54,116,125-63,805,195	9689070	CN Gain	10		chr6:89,674,068-90,303,059	628991	CN Gain	18
	chr6:92,081,380-113,266,138	21184758	CN Gain	73		chr5:31,293,971-32,733,668	1439697	CN Gain	16		chr5:67,732,085-72,957,356	5225271	CN Gain	24		chr6:94,817,696-97,210,949	2393253	CN Gain	11
	chr6:113,515,915-113,647,661	131746	CN Gain	6		chr5:32,739,322-33,735,498	996176	CN Gain	15		chr5:77,690,764-92,039,258	14348494	CN Gain	88		chr6:101,354,354-107,864,720	6510366	CN Gain	14
	chr6:114,695,584-115,238,682	543098	CN Gain	5		chr5:36,571,752-38,362,735	1790983	CN Gain	25		chr5:93,374,818-95,861,635	2486817	CN Gain	20		chr6:108,881,865-112,287,827	3405962	CN Gain	4
	chr6:116,022,074-116,551,129	529055	CN Gain	9		chr5:38,706,625-46,414,299	7707674	CN Gain	32		chr5:97,456,160-99,729,370	2273210	CN Gain	11		chr6:116,515,826-116,582,779	66953	CN Gain	4
	chr6:116,552,108-118,503,014	1950906	CN Gain	23		chr5:49,552,183-95,861,635	46309452	CN Gain	279		chr5:104,338,129-105,470,908	1132779	CN Gain	14		chr6:119,582,200-120,037,147	454947	CN Gain	5
	chr6:119,582,200-120,455,860	873660	CN Gain	9		chr5:95,862,619-101,519,966	5657347	CN Gain	38		chr5:105,863,637-107,296,086	1432449	CN Gain	7		chr6:121,639,413-122,271,444	632031	CN Gain	6
	chr6:121,473,474-122,271,444	797970	CN Gain	7		chr5:101,950,136-103,541,148	1591012	CN Gain	5		chr5:107,508,002-108,433,983	925981	CN Gain	18		chr6:122,900,189-124,251,652	1351463	CN Gain	18
	chr6:122,900,189-124,699,193	1799004	CN Gain	29		chr5:103,870,423-105,470,908	1600485	CN Gain	24		chr5:108,721,566-110,086,291	1364725	CN Gain	16		chr6:128,438,291-134,099,445	5661154	CN Gain	105
	chr6:128,438,291-132,055,371	3617080	CN Gain	74		chr5:105,863,637-110,318,534	4454897	CN Gain	64		chr5:110,340,980-110,571,326	230346	CN Gain	5		chr6:136,302,067-136,499,792	197725	CN Gain	2
	chr6:132,441,575-135,004,371	2562796	CN Gain	38		chr5:110,331,011-110,571,326	240315	CN Gain	6		chr5:114,365,559-117,641,782	3276223	CN Gain	62		chr6:138,065,162-140,042,193	1977031	CN Gain	12
	chr6:136,808,524-145,167,784	8359260	CN Gain	59		chr5:114,708,762-114,829,051	120289	CN Gain	7		chr5:118,751,480-120,771,111	2019631	CN Gain	25		chr6:141,459,158-142,303,171	844013	CN Gain	9
	chr6:145,997,133-149,736,546	3739413	CN Gain	35		chr5:120,028,812-120,731,692	702880	CN Gain	15		chr5:121,501,442-121,531,495	30053	CN Gain	3		chr6:147,832,140-149,736,546	1904406	CN Gain	15
	chr7:3,714,159-4,063,018	348859	CN Gain	10		chr5:121,828,455-122,023,272	194817	CN Gain	3		chr5:123,120,475-123,172,026	51551	CN Gain	3		chr7:3,128,307-3,704,205	575898	CN Gain	32
	chr7:4,149,967-4,445,339	295372	CN Gain	6		chr5:122,252,994-123,172,026	919032	CN Gain	23		chr5:123,991,690-124,133,306	141616	CN Gain	7		chr7:3,714,159-4,063,018	348859	CN Gain	10
	chr7:5,146,624-6,008,603	861979	CN Gain	16		chr5:123,583,401-124,595,620	1012219	CN Gain	28		chr5:125,543,862-125,692,443	148581	CN Gain	1		chr7:4,133,615-4,445,339	311724	CN Gain	10
	chr7:7,207,477-12,774,266	5566789	CN Gain	67		chr5:124,800,901-124,821,405	20504	CN Gain	1		chr5:125,787,600-128,585,318	2797718	CN Gain	9		chr7:4,469,058-4,543,150	74092	CN Gain	7
	chr7:13,333,109-15,917,282	2584173	CN Gain	23		chr5:125,267,295-125,297,014	29719	CN Gain	1		chr5:130,340,792-137,365,602	7024810	CN Gain	90		chr7:4,646,835-6,116,625	1469790	CN Gain	48
	chr7:17,090,634-18,856,323	1765689	CN Gain	24		chr5:125,386,232-125,415,896	29664	CN Gain	2		chr5:137,482,992-137,805,521	322529	CN Gain	20		chr7:7,117,865-12,895,840	5777975	CN Gain	73
	chr7:20,013,535-24,073,827	4060292	CN Gain	189		chr5:129,623,207-135,636,270	6013063	CN Gain	67		chr5:138,276,321-143,419,285	5142964	CN Gain	72		chr7:13,333,109-15,917,282	2584173	CN Gain	23
	chr7:25,422,720-25,463,729	41009	CN Gain	2		chr5:137,482,992-140,295,765	2812773	CN Gain	79		chr5:145,302,886-146,158,272	855386	CN Gain	9		chr7:17,090,634-18,856,323	1765689	CN Gain	24
	chr7:25,814,827-27,121,546	1306719	CN Gain	17		chr5:140,745,205-143,457,122	2711917	CN Gain	28		chr5:146,558,644-147,317,797	759153	CN Gain	16		chr7:19,053,547-24,073,827	5020280	CN Gain	241
	chr7:31,205,622-34,192,869	2987247	CN Gain	31		chr5:144,891,232-146,845,625	1954393	CN Gain	42		chr5:150,496,382-151,834,684	1338302	CN Gain	13		chr7:24,374,379-24,628,570	254191	CN Gain	12
	chr7:38,271,080-42,048,133	3777053	CN Gain	20		chr5:148,374,371-151,834,684	3460313	CN Gain	36		chr6:3,050,064-23,118,790	20068726	CN Gain	83		chr7:24,856,999-25,326,376	469377	CN Gain	25
	chr7:42,126,062-43,308,113	1182051	CN Gain	14		chr6:3,050,064-28,873,100	25823036	CN Gain	111		chr6:23,253,957-28,361,943	5107986	CN Gain	21		chr7:25,395,538-25,601,672	206134	CN Gain	5
	chr7:47,185,722-48,832,598	1646876	CN Gain	17		chr6:29,154,652-47,739,534	18584882	CN Gain	203		chr6:31,174,222-31,426,768	252546	CN Gain	4		chr7:25,882,078-27,121,546	1239468	CN Gain	16
	chr7:50,164,520-51,746,605	1582085	CN Gain	5		chr6:47,866,623-48,633,560	766937	CN Gain	19		chr6:32,780,211-34,872,575	2092364	CN Gain	14		chr7:27,158,019-27,680,678	522659	CN Gain	24
	chr7:51,747,714-55,798,740	4051026	CN Gain	8		chr6:49,051,783-58,685,694	9633911	CN Gain	118		chr6:34,986,116-38,019,682	3033566	CN Gain	16		chr7:28,164,639-28,316,862	152223	CN Gain	9
	chr7:56,229,788-57,880,965	1651177	CN Gain	7		chr6:62,203,608-81,837,306	19633698	CN Gain	88		chr6:39,628,469-42,215,581	2587112	CN Gain	44		chr7:30,318,519-30,732,294	413775	CN Gain	33
	chr7:68,355,342-78,744,676	10389334	CN Gain	33		chr6:81,962,294-82,652,567	690273	CN Gain	4		chr6:42,678,759-48,633,560	5954801	CN Gain	57		chr7:30,911,591-31,142,304	230713	CN Gain	15
	chr7:84,605,687-96,694,715	12089028	CN Gain	72		chr6:83,303,364-83,799,249	495885	CN Gain	21		chr6:50,654,203-53,777,951	3123748	CN Gain	37		chr7:31,205,622-34,116,482	2910860	CN Gain	29
	chr7:97,595,389-98,048,522	453133	CN Gain	6		chr6:84,087,832-87,475,616	3387784	CN Gain	58		chr6:55,734,805-58,685,694	2950889	CN Gain	42		chr7:34,158,837-34,192,869	34032	CN Gain	2
	chr7:102,710,514-105,368,290	2657776	CN Gain	137		chr6:89,331,161-89,434,061	102900	CN Gain	2		chr6:62,203,608-70,723,479	8519871	CN Gain	29		chr7:38,271,080-42,125,157	3854077	CN Gain	21
	chr7:105,811,952-108,926,625	3114673	CN Gain	90		chr6:89,674,068-91,159,172	1485104	CN Gain	28		chr6:73,256,152-83,516,391	10260239	CN Gain	54		chr7:42,126,062-43,308,113	1182051	CN Gain	14
	chr7:114,060,353-116,032,385	1972032	CN Gain	11		chr6:92,081,380-113,266,138	21184758	CN Gain	73		chr6:85,513,119-85,696,102	182983	CN Gain	2		chr7:43,945,264-44,190,150	244886	CN Gain	12
	chr7:116,332,179-118,400,732	2068553	CN Gain	9		chr6:113,469,010-113,597,695	128685	CN Gain	7		chr6:89,674,068-90,303,059	628991	CN Gain	18		chr7:44,211,358-44,646,090	434732	CN Gain	27
	chr7:118,992,047-120,597,933	1605886	CN Gain	24		chr6:115,281,118-115,729,606	448488	CN Gain	7		chr6:92,880,730-94,576,445	1695715	CN Gain	5		chr7:44,998,693-45,444,610	445917	CN Gain	43
	chr7:123,484,992-125,331,673	1846681	CN Gain	3		chr6:115,922,851-116,022,074	99223	CN Gain	5		chr6:94,663,847-98,935,246	4271399	CN Gain	18		chr7:45,619,609-45,874,123	254514	CN Gain	20
	chr7:130,220,117-130,352,347	132230	CN Gain	1		chr6:116,022,278-116,582,779	560501	CN Gain	11		chr6:100,233,006-108,339,407	8106401	CN Gain	22		chr7:47,189,083-48,811,393	1622310	CN Gain	16
	chr7:135,690,122-136,634,977	944855	CN Gain	3		chr6:117,224,860-118,173,285	948425	CN Gain	9		chr6:108,563,868-112,287,827	3723959	CN Gain	8		chr7:50,164,520-51,746,605	1582085	CN Gain	5
	chr7:140,466,858-140,610,150	143292	CN Gain	5		chr6:119,582,200-120,455,860	873660	CN Gain	9		chr6:113,536,828-113,564,303	27475	CN Gain	1		chr7:51,862,143-57,880,965	6018822	CN Gain	19
	chr8:3,000,273-3,362,073	361800	CN Gain	2		chr6:121,473,474-122,271,444	797970	CN Gain	7		chr6:116,551,129-116,556,768	5639	CN Gain	1		chr7:61,665,698-63,615,071	1949373	CN Gain	24
	chr8:4,289,604-4,353,853	64249	CN Gain	2		chr6:122,886,730-124,699,193	1812463	CN Gain	30		chr6:119,582,200-120,037,147	454947	CN Gain	5		chr7:68,496,895-78,544,111	10047216	CN Gain	30
	chr8:4,529,774-10,926,285	6396511	CN Gain	16		chr6:124,705,508-125,423,307	717799	CN Gain	46		chr6:120,382,911-120,455,860	72949	CN Gain	1		chr7:84,605,687-96,365,098	11759411	CN Gain	72
	chr8:15,130,842-21,973,845	6843003	CN Gain	84		chr6:125,679,338-149,736,546	24057208	CN Gain	269		chr6:121,639,413-122,248,021	608608	CN Gain	5		chr7:97,595,389-98,048,522	453133	CN Gain	6
	chr8:23,290,113-24,962,973	1672860	CN Gain	11		chr7:5,146,624-6,008,603	861979	CN Gain	16		chr6:122,900,189-124,251,652	1351463	CN Gain	18		chr7:100,833,990-101,028,688	194698	CN Gain	6
	chr8:27,345,041-33,585,487	6240446	CN Gain	20		chr7:7,207,477-12,417,136	5209659	CN Gain	60		chr6:124,705,508-125,423,307	717799	CN Gain	46		chr7:102,099,430-102,411,394	311964	CN Gain	7
	chr8:36,613,497-43,722,661	7109164	CN Gain	37		chr7:13,333,109-15,917,282	2584173	CN Gain	23		chr6:128,438,291-134,099,445	5661154	CN Gain	105		chr7:102,710,514-105,330,105	2619591	CN Gain	136
	chr8:48,362,745-69,791,300	21428555	CN Gain	80		chr7:17,090,634-18,656,408	1565774	CN Gain	18		chr6:136,302,067-136,499,792	197725	CN Gain	2		chr7:105,772,768-108,926,625	3153857	CN Gain	92
	chr8:70,927,542-71,254,551	327009	CN Gain	4		chr7:20,013,535-24,073,827	4060292	CN Gain	189		chr6:137,837,053-140,042,193	2205140	CN Gain	13		chr7:114,050,222-116,032,385	1982163	CN Gain	11
	chr8:71,778,916-71,968,562	189646	CN Gain	4		chr7:25,911,611-27,121,546	1209935	CN Gain	16		chr6:141,250,529-142,303,171	1052642	CN Gain	10		chr7:116,342,855-116,418,229	75374	CN Gain	1
	chr8:72,763,239-75,047,789	2284550	CN Gain	6		chr7:31,205,622-34,021,808	2816186	CN Gain	27		chr6:147,293,570-149,736,546	2442976	CN Gain	17		chr7:118,992,047-120,660,160	1668113	CN Gain	26
	chr8:75,746,254-76,980,931	1234677	CN Gain	3		chr7:41,686,313-42,046,279	359966	CN Gain	3		chr7:3,000,461-3,704,205	703744	CN Gain	32		chr7:123,498,545-125,331,673	1833128	CN Gain	3
	chr8:81,015,561-83,146,646	2131085	CN Gain	4		chr7:42,126,062-43,308,113	1182051	CN Gain	14		chr7:3,714,159-4,445,339	731180	CN Gain	21		chr7:127,448,359-127,521,853	73494	CN Gain	6
	chr8:85,171,876-86,453,499	1281623	CN Gain	12		chr7:47,235,587-48,832,598	1597011	CN Gain	16		chr7:4,469,058-4,550,947	81889	CN Gain	8		chr7:127,933,782-128,041,047	107265	CN Gain	4
	chr8:89,187,066-91,106,882	1919816	CN Gain	3		chr7:50,164,520-51,625,295	1460775	CN Gain	5		chr7:4,646,835-6,116,625	1469790	CN Gain	48		chr7:135,690,122-135,707,279	17157	CN Gain	1
	chr8:92,997,496-93,811,296	813800	CN Gain	10		chr7:52,211,605-55,666,907	3455302	CN Gain	2		chr7:7,154,220-12,769,330	5615110	CN Gain	68		chr7:140,466,858-140,610,150	143292	CN Gain	5
	chr8:95,716,746-104,136,849	8420103	CN Gain	15		chr7:56,280,880-57,880,965	1600085	CN Gain	6		chr7:13,333,109-15,917,282	2584173	CN Gain	23		chr7:141,639,172-141,642,734	3562	CN Gain	1
	chr8:107,690,579-108,782,557	1091978	CN Gain	2		chr7:68,496,895-73,330,619	4833724	CN Gain	13		chr7:15,937,707-18,856,323	2918616	CN Gain	62		chr7:141,992,131-142,287,471	295340	CN Gain	8
	chr8:112,011,272-116,584,198	4572926	CN Gain	18		chr7:74,706,599-78,461,680	3755081	CN Gain	7		chr7:18,862,053-19,971,001	1108948	CN Gain	59		chr8:3,000,273-3,260,195	259922	CN Gain	1
	chr8:117,872,719-119,312,276	1439557	CN Gain	1		chr7:84,605,687-96,365,098	11759411	CN Gain	72		chr7:20,013,535-24,073,827	4060292	CN Gain	189		chr8:3,719,387-4,266,538	547151	CN Gain	17
	chr8:126,969,999-129,401,213	2431214	CN Gain	9		chr7:97,595,389-98,048,522	453133	CN Gain	6		chr7:24,322,660-24,669,807	347147	CN Gain	17		chr8:4,529,774-9,987,382	5457608	CN Gain	11
	chr9:3,000,001-14,321,056	11321055	CN Gain	52		chr7:102,710,514-103,928,770	1218256	CN Gain	72		chr7:24,856,999-25,422,720	565721	CN Gain	29		chr8:15,877,588-21,973,845	6096257	CN Gain	83
	chr9:15,962,758-20,641,953	4679195	CN Gain	51		chr7:104,232,460-105,330,105	1097645	CN Gain	46		chr7:25,566,258-25,726,711	160453	CN Gain	11		chr8:27,273,263-33,585,487	6312224	CN Gain	22
	chr9:22,678,904-27,003,536	4324632	CN Gain	18		chr7:105,811,952-108,093,905	2281953	CN Gain	59		chr7:25,882,078-27,121,546	1239468	CN Gain	16		chr8:36,801,759-43,722,661	6920902	CN Gain	37
	chr9:27,400,752-30,897,318	3496566	CN Gain	4		chr7:108,095,478-108,523,822	428344	CN Gain	16		chr7:27,159,591-27,680,678	521087	CN Gain	23		chr8:48,362,745-57,549,949	9187204	CN Gain	24
	chr9:32,846,089-34,819,037	1972948	CN Gain	3		chr7:108,545,342-108,924,283	378941	CN Gain	15		chr7:28,147,153-29,183,239	1036086	CN Gain	53		chr8:57,551,384-64,617,481	7066097	CN Gain	22
	chr9:35,551,366-36,985,102	1433736	CN Gain	26		chr7:119,538,015-120,504,806	966791	CN Gain	18		chr7:29,210,410-29,537,300	326890	CN Gain	8		chr8:64,983,457-68,698,081	3714624	CN Gain	18
	chr9:37,711,322-40,187,137	2475815	CN Gain	106		chr7:135,690,122-135,707,279	17157	CN Gain	1		chr7:30,271,507-30,732,294	460787	CN Gain	36		chr8:69,239,685-69,756,022	516337	CN Gain	6
	chr9:73,175,625-75,002,757	1827132	CN Gain	5		chr8:3,000,273-3,597,841	597568	CN Gain	10		chr7:30,790,909-34,116,482	3325573	CN Gain	50		chr8:71,042,472-71,254,551	212079	CN Gain	3
	chr9:75,694,615-77,412,801	1718186	CN Gain	8		chr8:3,635,432-13,017,103	9381671	CN Gain	65		chr7:34,158,837-34,192,869	34032	CN Gain	2		chr8:71,665,903-71,992,882	326979	CN Gain	10
	chr9:78,367,908-86,568,077	8200169	CN Gain	37		chr8:13,393,352-13,584,972	191620	CN Gain	6		chr7:38,271,080-42,048,133	3777053	CN Gain	20		chr8:72,763,239-74,813,265	2050026	CN Gain	3
	chr9:87,210,775-89,595,262	2384487	CN Gain	18		chr8:15,111,972-43,722,661	28610689	CN Gain	240		chr7:42,126,062-43,308,113	1182051	CN Gain	14		chr8:81,198,006-82,745,408	1547402	CN Gain	2
	chr9:90,270,197-96,310,453	6040256	CN Gain	27		chr8:47,198,278-48,235,807	1037529	CN Gain	10		chr7:44,219,813-45,918,159	1698346	CN Gain	123		chr8:92,997,496-93,524,324	526828	CN Gain	9
	chr9:99,946,978-101,929,208	1982230	CN Gain	10		chr8:48,362,745-69,791,300	21428555	CN Gain	80		chr7:47,189,083-48,811,393	1622310	CN Gain	16		chr8:95,716,746-95,788,663	71917	CN Gain	3
	chr9:106,700,593-107,257,054	556461	CN Gain	7		chr8:69,803,781-69,917,764	113983	CN Gain	8		chr7:50,164,520-51,746,605	1582085	CN Gain	5		chr8:95,875,637-104,136,849	8261212	CN Gain	10
	chr9:107,742,038-107,860,434	118396	CN Gain	2		chr8:70,070,342-70,376,323	305981	CN Gain	21		chr7:51,747,714-57,880,965	6133251	CN Gain	19		chr8:123,539,989-123,630,304	90315	CN Gain	54
	chr9:109,117,819-109,830,138	712319	CN Gain	15		chr8:70,745,302-71,254,551	509249	CN Gain	22		chr7:61,665,698-63,105,146	1439448	CN Gain	22		chr8:127,756,044-129,401,213	1645169	CN Gain	7
	chr9:110,482,974-110,614,764	131790	CN Gain	2		chr8:71,346,136-72,138,498	792362	CN Gain	36		chr7:68,496,895-78,744,676	10247781	CN Gain	31		chr9:3,000,001-13,881,509	10881508	CN Gain	51
	chr9:116,131,704-118,432,089	2300385	CN Gain	5		chr8:72,455,098-72,577,272	122174	CN Gain	7		chr7:84,605,687-96,483,433	11877746	CN Gain	72		chr9:15,962,758-20,641,953	4679195	CN Gain	51
	chr9:123,838,791-124,595,110	756319	CN Gain	11		chr8:72,763,239-74,813,265	2050026	CN Gain	3		chr7:97,595,389-98,048,522	453133	CN Gain	6		chr9:23,297,755-27,007,143	3709388	CN Gain	18
	chr10:3,101,508-3,930,161	828653	CN Gain	5		chr8:75,406,349-78,505,502	3099153	CN Gain	12		chr7:100,848,096-101,028,688	180592	CN Gain	5		chr9:35,281,673-35,346,698	65025	CN Gain	1
	chr10:5,259,274-13,890,578	8631304	CN Gain	49		chr8:79,211,386-83,571,332	4359946	CN Gain	25		chr7:102,710,514-105,368,290	2657776	CN Gain	137		chr9:35,557,270-36,911,274	1354004	CN Gain	26
	chr10:14,468,713-14,717,290	248577	CN Gain	4		chr8:83,756,813-84,840,642	1083829	CN Gain	37		chr7:105,811,952-108,926,625	3114673	CN Gain	90		chr9:37,422,668-37,536,828	114160	CN Gain	3
	chr10:14,766,807-17,659,130	2892323	CN Gain	3		chr8:85,053,736-85,088,741	35005	CN Gain	9		chr7:114,050,222-116,342,855	2292633	CN Gain	16		chr9:37,552,464-40,187,137	2634673	CN Gain	111
	chr10:23,993,452-24,787,151	793699	CN Gain	14		chr8:85,096,304-89,146,800	4050496	CN Gain	37		chr7:118,992,047-120,752,532	1760485	CN Gain	28		chr9:75,694,615-77,239,426	1544811	CN Gain	7
	chr10:25,506,202-33,808,283	8302081	CN Gain	37		chr8:89,312,585-91,468,274	2155689	CN Gain	6		chr7:123,484,992-125,331,673	1846681	CN Gain	3		chr9:78,654,495-83,395,817	4741322	CN Gain	17
	chr10:33,809,363-39,028,542	5219179	CN Gain	21		chr8:92,997,496-93,524,324	526828	CN Gain	9		chr7:126,367,944-126,547,444	179500	CN Gain	11		chr9:88,391,289-89,595,262	1203973	CN Gain	15
	chr10:45,672,720-58,223,131	12550411	CN Gain	40		chr8:94,649,749-94,853,889	204140	CN Gain	8		chr7:126,676,423-127,296,445	620022	CN Gain	39		chr9:90,270,197-96,133,295	5863098	CN Gain	26
	chr10:58,239,579-58,607,169	367590	CN Gain	5		chr8:95,071,423-104,641,271	9569848	CN Gain	45		chr7:127,330,098-128,013,061	682963	CN Gain	42		chr9:100,495,512-101,281,459	785947	CN Gain	6
	chr10:63,269,626-68,003,120	4733494	CN Gain	15		chr8:104,761,642-105,246,539	484897	CN Gain	12		chr7:140,854,334-141,490,775	636441	CN Gain	45		chr9:106,895,818-107,082,293	186475	CN Gain	1
	chr10:68,103,373-69,145,473	1042100	CN Gain	4		chr8:105,249,091-105,381,502	132411	CN Gain	16		chr7:141,987,382-142,257,614	270232	CN Gain	7		chr9:107,742,038-107,860,434	118396	CN Gain	2
	chr10:71,706,956-74,863,272	3156316	CN Gain	4		chr8:105,681,390-105,716,852	35462	CN Gain	7		chr8:3,000,273-3,260,195	259922	CN Gain	1		chr9:109,117,819-109,830,138	712319	CN Gain	15
	chr10:78,814,424-79,527,678	713254	CN Gain	15		chr8:105,949,111-106,523,989	574878	CN Gain	17		chr8:4,203,343-10,810,794	6607451	CN Gain	23		chr9:110,482,974-110,614,764	131790	CN Gain	2
	chr10:81,646,963-82,741,218	1094255	CN Gain	16		chr8:107,037,000-107,108,291	71291	CN Gain	7		chr8:15,413,781-19,761,597	4347816	CN Gain	26		chr9:123,838,791-124,595,110	756319	CN Gain	11
	chr10:86,954,951-93,237,140	6282189	CN Gain	40		chr8:107,412,878-109,622,872	2209994	CN Gain	16		chr8:19,793,236-21,973,845	2180609	CN Gain	58		chr10:5,346,747-7,014,037	1667290	CN Gain	8
	chr10:94,870,943-99,107,756	4236813	CN Gain	26		chr8:109,683,617-109,876,817	193200	CN Gain	6		chr8:26,034,792-26,954,666	919874	CN Gain	5		chr10:9,770,314-14,075,878	4305564	CN Gain	24
	chr10:100,382,215-110,746,341	10364126	CN Gain	77		chr8:109,934,654-110,549,645	614991	CN Gain	10		chr8:27,156,365-33,585,487	6429122	CN Gain	25		chr10:14,468,713-17,659,130	3190417	CN Gain	7
	chr10:111,300,638-116,315,234	5014596	CN Gain	28		chr8:110,653,495-111,059,839	406344	CN Gain	13		chr8:36,613,497-43,722,661	7109164	CN Gain	37		chr10:23,993,452-24,787,151	793699	CN Gain	14
	chr10:123,133,060-126,988,101	3855041	CN Gain	9		chr8:112,011,272-116,430,260	4418988	CN Gain	16		chr8:48,362,745-64,719,293	16356548	CN Gain	46		chr10:25,680,422-33,808,283	8127861	CN Gain	34
	chr10:128,960,723-130,694,993	1734270	CN Gain	67		chr8:119,344,533-119,735,220	390687	CN Gain	13		chr8:65,000,996-69,791,300	4790304	CN Gain	31		chr10:33,809,492-39,028,542	5219050	CN Gain	21
	chr11:3,100,010-3,131,102	31092	CN Gain	1		chr8:120,588,928-122,007,004	1418076	CN Gain	23		chr8:69,800,031-71,254,551	1454520	CN Gain	69		chr10:45,672,720-53,301,568	7628848	CN Gain	24
	chr11:3,179,355-3,290,833	111478	CN Gain	5		chr8:122,902,251-123,268,628	366377	CN Gain	18		chr8:71,355,959-71,992,882	636923	CN Gain	32		chr10:53,547,476-58,290,458	4742982	CN Gain	17
	chr11:7,214,020-20,239,639	13025619	CN Gain	39		chr8:123,270,249-123,916,197	645948	CN Gain	76		chr8:72,461,329-72,577,272	115943	CN Gain	6		chr10:58,416,721-58,499,211	82490	CN Gain	3
	chr11:20,335,902-32,185,030	11849128	CN Gain	71		chr8:124,323,608-125,772,092	1448484	CN Gain	22		chr8:72,763,239-74,999,742	2236503	CN Gain	5		chr10:63,406,963-67,052,873	3645910	CN Gain	7
	chr11:32,622,321-35,387,252	2764931	CN Gain	16		chr8:125,944,892-129,401,213	3456321	CN Gain	16		chr8:81,015,561-83,233,492	2217931	CN Gain	5		chr10:72,297,216-74,626,014	2328798	CN Gain	3
	chr11:36,237,950-45,908,972	9671022	CN Gain	30		chr9:3,000,001-14,321,056	11321055	CN Gain	52		chr8:83,541,772-85,084,676	1542904	CN Gain	73		chr10:78,814,424-79,491,789	677365	CN Gain	14
	chr11:46,327,410-48,734,603	2407193	CN Gain	15		chr9:15,962,758-20,590,777	4628019	CN Gain	49		chr8:85,113,489-86,453,499	1340010	CN Gain	13		chr10:80,784,835-80,933,391	148556	CN Gain	15
	chr11:48,866,084-49,625,350	759266	CN Gain	33		chr9:35,281,673-35,346,698	65025	CN Gain	1		chr8:89,187,066-91,106,882	1919816	CN Gain	3		chr10:81,646,963-82,741,218	1094255	CN Gain	16
	chr11:50,207,779-51,221,522	1013743	CN Gain	25		chr9:35,565,047-36,860,803	1295756	CN Gain	24		chr8:92,997,496-93,524,324	526828	CN Gain	9		chr10:86,897,917-92,932,549	6034632	CN Gain	38
	chr11:55,533,770-57,721,344	2187574	CN Gain	6		chr9:37,711,322-40,001,795	2290473	CN Gain	97		chr8:95,720,324-104,136,849	8416525	CN Gain	14		chr10:95,477,879-100,029,086	4551207	CN Gain	26
	chr11:57,783,561-58,041,539	257978	CN Gain	5		chr9:73,387,111-74,640,585	1253474	CN Gain	2		chr8:105,253,619-105,833,378	579759	CN Gain	33		chr10:100,382,215-110,746,341	10364126	CN Gain	77
	chr11:58,490,126-58,581,581	91455	CN Gain	7		chr9:75,694,615-77,412,801	1718186	CN Gain	8		chr8:107,690,579-109,561,852	1871273	CN Gain	7		chr10:111,432,844-116,315,234	4882390	CN Gain	27
	chr11:60,632,166-60,683,892	51726	CN Gain	0		chr9:79,616,062-79,793,145	177083	CN Gain	3		chr8:111,504,389-116,430,260	4925871	CN Gain	29		chr10:123,133,060-126,891,534	3758474	CN Gain	8
	chr11:61,734,871-62,487,998	753127	CN Gain	9		chr9:80,345,105-83,090,473	2745368	CN Gain	6		chr8:117,872,719-119,312,276	1439557	CN Gain	1		chr10:129,033,843-130,694,993	1661150	CN Gain	64
	chr11:63,313,298-64,992,117	1678819	CN Gain	8		chr9:87,857,183-89,595,262	1738079	CN Gain	16		chr8:119,547,604-123,275,067	3727463	CN Gain	81		chr11:3,185,895-3,672,210	486315	CN Gain	16
	chr11:65,206,094-67,009,869	1803775	CN Gain	10		chr9:91,384,015-96,310,453	4926438	CN Gain	25		chr8:127,756,044-129,401,213	1645169	CN Gain	7		chr11:5,287,395-5,794,192	506797	CN Gain	8
	chr11:69,911,644-70,006,164	94520	CN Gain	11		chr9:99,946,978-101,929,208	1982230	CN Gain	10		chr9:3,000,001-14,306,139	11306138	CN Gain	52		chr11:6,415,810-6,482,506	66696	CN Gain	3
	chr11:70,725,248-71,713,653	988405	CN Gain	14		chr9:106,895,818-107,179,069	283251	CN Gain	1		chr9:15,962,758-20,641,953	4679195	CN Gain	51		chr11:7,214,020-20,224,442	13010422	CN Gain	38
	chr11:72,572,682-72,886,592	313910	CN Gain	4		chr9:109,117,819-109,830,138	712319	CN Gain	15		chr9:20,824,266-22,185,879	1361613	CN Gain	67		chr11:20,414,310-26,786,625	6372315	CN Gain	38
	chr11:73,296,708-74,629,047	1332339	CN Gain	38		chr9:110,482,974-110,614,764	131790	CN Gain	2		chr9:22,578,751-27,003,536	4424785	CN Gain	18		chr11:26,787,523-32,300,255	5512732	CN Gain	46
	chr11:74,898,428-75,066,343	167915	CN Gain	5		chr9:123,838,791-124,595,110	756319	CN Gain	11		chr9:27,400,752-30,897,318	3496566	CN Gain	4		chr11:32,711,642-34,825,500	2113858	CN Gain	14
	chr11:76,784,268-77,775,838	991570	CN Gain	16		chr10:14,766,807-17,659,130	2892323	CN Gain	3		chr9:35,561,279-36,911,274	1349995	CN Gain	25		chr11:36,237,950-46,099,771	9861821	CN Gain	34
	chr11:78,179,241-78,194,910	15669	CN Gain	7		chr10:26,344,535-33,808,283	7463748	CN Gain	29		chr9:37,552,464-37,616,749	64285	CN Gain	3		chr11:46,327,410-49,564,765	3237355	CN Gain	52
	chr11:79,145,924-80,477,824	1331900	CN Gain	26		chr10:33,809,492-39,028,542	5219050	CN Gain	21		chr9:37,711,322-40,187,137	2475815	CN Gain	106		chr11:50,104,760-50,127,559	22799	CN Gain	1
	chr11:82,929,528-83,755,657	826129	CN Gain	34		chr10:45,672,720-52,237,284	6564564	CN Gain	17		chr9:73,387,111-74,849,169	1462058	CN Gain	3		chr11:50,202,880-51,221,522	1018642	CN Gain	25
	chr11:84,093,547-84,897,638	804091	CN Gain	14		chr10:53,547,476-58,223,131	4675655	CN Gain	14		chr9:75,694,615-77,412,801	1718186	CN Gain	8		chr11:55,533,770-58,097,324	2563554	CN Gain	10
	chr11:84,964,562-87,568,199	2603637	CN Gain	38		chr10:58,239,579-58,281,335	41756	CN Gain	1		chr9:78,235,870-88,390,756	10154886	CN Gain	55		chr11:58,382,387-58,860,459	478072	CN Gain	28
	chr11:89,016,388-94,147,796	5131408	CN Gain	22		chr10:58,408,017-58,528,759	120742	CN Gain	3		chr9:88,391,207-89,595,262	1204055	CN Gain	15		chr11:58,880,079-58,938,030	57951	CN Gain	4
	chr11:97,163,327-97,265,186	101859	CN Gain	2		chr10:64,089,617-66,437,650	2348033	CN Gain	4		chr9:90,270,197-96,133,295	5863098	CN Gain	26		chr11:59,079,417-59,372,860	293443	CN Gain	11
	chr11:101,476,540-101,571,754	95214	CN Gain	2		chr10:72,656,723-74,626,014	1969291	CN Gain	3		chr9:99,946,978-101,929,208	1982230	CN Gain	10		chr11:59,769,181-60,730,832	961651	CN Gain	26
	chr11:103,460,923-103,649,292	188369	CN Gain	3		chr10:78,814,424-79,491,789	677365	CN Gain	14		chr9:106,075,122-107,860,434	1785312	CN Gain	56		chr11:61,217,713-62,552,789	1335076	CN Gain	24
	chr11:104,342,870-105,311,452	968582	CN Gain	10		chr10:96,042,116-99,107,756	3065640	CN Gain	16		chr9:107,981,500-108,841,557	860057	CN Gain	40		chr11:63,158,326-63,312,151	153825	CN Gain	2
	chr11:107,670,633-108,913,987	1243354	CN Gain	8		chr10:100,382,215-104,144,296	3762081	CN Gain	20		chr9:109,117,819-109,830,138	712319	CN Gain	15		chr11:63,313,298-64,985,536	1672238	CN Gain	8
	chr11:109,685,630-113,624,269	3938639	CN Gain	19		chr10:105,845,355-108,162,403	2317048	CN Gain	11		chr9:110,482,974-110,828,266	345292	CN Gain	11		chr11:65,152,328-68,146,955	2994627	CN Gain	29
	chr11:121,663,511-122,082,543	419032	CN Gain	3		chr10:111,985,769-115,145,986	3160217	CN Gain	11		chr9:116,131,704-118,115,256	1983552	CN Gain	4		chr11:68,290,742-72,499,581	4208839	CN Gain	157
	chr12:3,000,347-3,739,110	738763	CN Gain	6		chr10:123,265,129-126,006,879	2741750	CN Gain	4		chr9:123,838,791-124,595,110	756319	CN Gain	11		chr11:73,296,708-75,296,983	2000275	CN Gain	55
	chr12:4,275,182-4,666,112	390930	CN Gain	3		chr10:129,033,843-130,444,608	1410765	CN Gain	62		chr10:3,101,508-3,545,580	444072	CN Gain	4		chr11:75,872,994-77,973,009	2100015	CN Gain	35
	chr12:5,590,523-8,238,544	2648021	CN Gain	3		chr11:3,179,372-3,290,833	111461	CN Gain	5		chr10:5,069,240-17,659,130	12589890	CN Gain	58		chr11:78,160,017-78,212,809	52792	CN Gain	11
	chr12:8,986,006-16,538,348	7552342	CN Gain	31		chr11:7,214,020-20,239,639	13025619	CN Gain	39		chr10:22,819,450-24,826,191	2006741	CN Gain	28		chr11:79,145,924-82,365,593	3219669	CN Gain	40
	chr12:17,882,417-19,208,019	1325602	CN Gain	1		chr11:20,652,769-26,786,625	6133856	CN Gain	38		chr10:25,506,202-33,808,283	8302081	CN Gain	37		chr11:82,929,528-84,957,852	2028324	CN Gain	54
	chr12:20,277,931-20,796,715	518784	CN Gain	0		chr11:26,787,523-31,254,043	4466520	CN Gain	27		chr10:33,809,492-39,028,542	5219050	CN Gain	21		chr11:84,964,562-87,581,247	2616685	CN Gain	39
	chr12:21,730,365-24,500,602	2770237	CN Gain	4		chr11:32,190,565-32,300,255	109690	CN Gain	12		chr10:45,420,457-58,528,759	13108302	CN Gain	47		chr11:87,635,743-87,784,640	148897	CN Gain	7
	chr12:25,095,953-28,526,770	3430817	CN Gain	14		chr11:33,236,548-35,387,252	2150704	CN Gain	10		chr10:63,269,626-67,538,539	4268913	CN Gain	12		chr11:87,874,263-98,402,128	10527865	CN Gain	176
	chr12:31,329,155-33,040,268	1711113	CN Gain	18		chr11:36,047,398-43,441,248	7393850	CN Gain	16		chr10:72,297,184-74,626,014	2328830	CN Gain	3		chr11:98,438,030-99,072,008	633978	CN Gain	25
	chr12:33,389,870-34,774,787	1384917	CN Gain	6		chr11:46,336,467-48,734,603	2398136	CN Gain	15		chr10:77,736,266-77,864,730	128464	CN Gain	8		chr11:99,238,487-99,421,667	183180	CN Gain	8
	chr12:38,087,702-69,202,889	31115187	CN Gain	113		chr11:48,849,490-48,945,390	95900	CN Gain	5		chr10:78,814,424-80,707,830	1893406	CN Gain	92		chr11:99,550,420-122,082,543	22532123	CN Gain	516
	chr12:76,985,407-78,894,592	1909185	CN Gain	7		chr11:49,459,915-49,564,765	104850	CN Gain	8		chr10:80,782,068-82,644,197	1862129	CN Gain	75		chr12:3,000,347-3,591,944	591597	CN Gain	6
	chr12:81,375,463-81,579,504	204041	CN Gain	7		chr11:50,104,760-50,410,676	305916	CN Gain	12		chr10:86,897,917-93,237,140	6339223	CN Gain	40		chr12:5,732,552-8,065,158	2332606	CN Gain	2
	chr12:87,314,074-91,534,032	4219958	CN Gain	31		chr11:58,306,900-58,421,603	114703	CN Gain	5		chr10:94,852,599-100,335,592	5482993	CN Gain	32		chr12:9,034,919-13,454,817	4419898	CN Gain	23
	chr12:91,872,903-98,187,937	6315034	CN Gain	5		chr11:59,759,072-60,230,977	471905	CN Gain	16		chr10:100,382,215-116,327,939	15945724	CN Gain	109		chr12:13,789,717-15,728,054	1938337	CN Gain	3
	chr12:98,758,497-98,964,305	205808	CN Gain	3		chr11:60,504,543-60,704,798	200255	CN Gain	3		chr10:116,380,941-116,731,377	350436	CN Gain	7		chr12:17,882,417-19,208,019	1325602	CN Gain	1
	chr12:101,022,298-101,883,463	861165	CN Gain	8		chr11:61,380,698-61,449,666	68968	CN Gain	1		chr10:117,355,978-117,784,977	428999	CN Gain	5		chr12:20,197,000-21,042,910	845910	CN Gain	1
	chr12:113,397,190-115,091,697	1694507	CN Gain	4		chr11:61,734,871-62,487,998	753127	CN Gain	9		chr10:123,133,060-126,988,101	3855041	CN Gain	9		chr12:21,730,365-24,500,602	2770237	CN Gain	4
	chr12:115,145,858-120,129,022	4983164	CN Gain	21		chr11:67,202,513-67,292,272	89759	CN Gain	3		chr10:127,016,005-127,760,080	744075	CN Gain	41		chr12:31,334,734-32,975,506	1640772	CN Gain	16
	chr13:19,104,230-21,394,370	2290140	CN Gain	19		chr11:69,322,703-69,813,141	490438	CN Gain	33		chr10:128,990,188-130,694,993	1704805	CN Gain	66		chr12:38,087,702-51,728,738	13641036	CN Gain	31
	chr13:21,501,335-21,703,819	202484	CN Gain	11		chr11:70,601,583-71,713,653	1112070	CN Gain	26		chr11:3,185,895-3,672,210	486315	CN Gain	16		chr12:52,023,408-54,896,064	2872656	CN Gain	16
	chr13:22,055,268-23,486,328	1431060	CN Gain	44		chr11:72,399,799-72,464,302	64503	CN Gain	4		chr11:7,214,020-8,383,297	1169277	CN Gain	0		chr12:54,918,342-55,327,905	409563	CN Gain	12
	chr13:23,762,261-24,604,743	842482	CN Gain	14		chr11:73,296,708-74,442,404	1145696	CN Gain	37		chr11:9,150,535-20,239,639	11089104	CN Gain	34		chr12:55,381,979-69,202,889	13820910	CN Gain	53
	chr13:25,202,170-30,705,614	5503444	CN Gain	40		chr11:74,629,047-75,066,343	437296	CN Gain	12		chr11:20,414,310-32,185,030	11770720	CN Gain	71		chr12:76,985,407-78,894,592	1909185	CN Gain	7
	chr13:30,974,455-34,047,352	3072897	CN Gain	28		chr11:75,156,148-75,296,983	140835	CN Gain	7		chr11:32,622,321-33,236,548	614227	CN Gain	7		chr12:87,314,074-91,534,032	4219958	CN Gain	31
	chr13:34,203,918-37,873,180	3669262	CN Gain	20		chr11:77,453,527-77,465,699	12172	CN Gain	2		chr11:36,237,950-45,886,450	9648500	CN Gain	30		chr12:91,872,903-98,187,937	6315034	CN Gain	5
	chr13:38,513,036-40,682,498	2169462	CN Gain	6		chr11:77,541,861-77,775,838	233977	CN Gain	3		chr11:46,336,467-48,734,603	2398136	CN Gain	15		chr12:101,043,384-101,757,276	713892	CN Gain	6
	chr13:49,464,691-49,691,603	226912	CN Gain	7		chr11:78,324,764-78,515,070	190306	CN Gain	12		chr11:48,866,084-49,148,229	282145	CN Gain	12		chr12:104,116,413-104,389,463	273050	CN Gain	10
	chr13:49,805,938-51,171,259	1365321	CN Gain	15		chr11:79,145,924-79,570,310	424386	CN Gain	8		chr11:49,459,915-49,564,765	104850	CN Gain	8		chr12:113,397,190-115,145,475	1748285	CN Gain	4
	chr13:59,838,839-60,686,663	847824	CN Gain	4		chr11:79,897,509-80,136,936	239427	CN Gain	5		chr11:57,529,446-57,646,287	116841	CN Gain	2		chr12:115,158,625-116,059,536	900911	CN Gain	2
	chr13:60,784,099-62,812,121	2028022	CN Gain	24		chr11:82,929,528-83,755,657	826129	CN Gain	34		chr11:58,938,030-59,054,196	116166	CN Gain	8		chr12:117,878,501-120,129,022	2250521	CN Gain	9
	chr13:63,750,298-68,270,712	4520414	CN Gain	56		chr11:84,165,233-84,521,562	356329	CN Gain	4		chr11:59,076,349-59,372,860	296511	CN Gain	11		chr13:19,104,230-21,703,819	2599589	CN Gain	36
	chr13:68,651,920-69,492,327	840407	CN Gain	1		chr11:84,987,249-85,743,420	756171	CN Gain	7		chr11:59,775,432-60,230,977	455545	CN Gain	16		chr13:22,055,268-23,696,162	1640894	CN Gain	63
	chr13:70,767,970-73,233,440	2465470	CN Gain	8		chr11:85,936,273-87,568,199	1631926	CN Gain	25		chr11:60,502,740-60,742,018	239278	CN Gain	7		chr13:23,762,261-23,991,009	228748	CN Gain	10
	chr13:74,214,037-90,861,215	16647178	CN Gain	51		chr11:88,998,964-94,147,796	5148832	CN Gain	22		chr11:61,748,949-62,487,998	739049	CN Gain	9		chr13:25,269,907-29,264,211	3994304	CN Gain	33
	chr13:100,023,560-111,573,848	11550288	CN Gain	68		chr11:97,337,801-97,722,362	384561	CN Gain	13		chr11:63,524,101-64,980,084	1455983	CN Gain	7		chr13:30,974,455-34,047,352	3072897	CN Gain	28
	chr13:113,045,701-115,089,618	2043917	CN Gain	18		chr11:98,321,103-98,402,128	81025	CN Gain	7		chr11:67,173,306-67,201,832	28526	CN Gain	2		chr13:34,883,386-34,959,898	76512	CN Gain	4
	chr14:19,087,290-19,750,973	663683	CN Gain	1		chr11:101,469,967-101,584,006	114039	CN Gain	4		chr11:69,578,473-70,030,389	451916	CN Gain	47		chr13:49,464,691-49,691,603	226912	CN Gain	7
	chr14:20,829,800-21,590,609	760809	CN Gain	5		chr11:103,460,923-103,649,292	188369	CN Gain	3		chr11:70,603,363-71,713,653	1110290	CN Gain	26		chr13:50,050,704-51,171,259	1120555	CN Gain	15
	chr14:21,999,458-24,135,546	2136088	CN Gain	7		chr11:104,658,720-105,311,452	652732	CN Gain	6		chr11:73,296,708-74,365,401	1068693	CN Gain	36		chr13:60,842,833-62,814,405	1971572	CN Gain	22
	chr14:24,495,693-25,417,662	921969	CN Gain	2		chr11:105,382,126-105,927,005	544879	CN Gain	2		chr11:74,442,404-74,629,047	186643	CN Gain	2		chr13:64,458,261-67,786,968	3328707	CN Gain	42
	chr14:27,509,403-29,904,289	2394886	CN Gain	4		chr11:106,719,515-108,855,754	2136239	CN Gain	22		chr11:74,898,428-75,156,148	257720	CN Gain	5		chr13:74,224,764-90,861,215	16636451	CN Gain	51
	chr14:30,959,198-31,106,115	146917	CN Gain	8		chr11:108,913,987-109,673,228	759241	CN Gain	13		chr11:77,459,292-77,775,838	316546	CN Gain	9		chr13:100,023,560-102,705,909	2682349	CN Gain	25
	chr14:32,157,979-32,298,450	140471	CN Gain	4		chr11:109,937,872-115,091,750	5153878	CN Gain	45		chr11:77,827,465-78,205,280	377815	CN Gain	22		chr13:102,750,532-111,573,848	8823316	CN Gain	43
	chr14:34,660,799-40,892,869	6232070	CN Gain	17		chr11:115,126,330-115,157,808	31478	CN Gain	2		chr11:79,145,924-79,565,418	419494	CN Gain	8		chr13:113,922,299-115,089,618	1167319	CN Gain	9
	chr14:41,182,904-43,698,028	2515124	CN Gain	8		chr11:115,160,261-115,339,512	179251	CN Gain	10		chr11:82,987,152-83,069,296	82144	CN Gain	4		chr14:19,087,290-19,750,973	663683	CN Gain	1
	chr14:43,722,926-44,021,411	298485	CN Gain	5		chr11:115,469,925-115,893,113	423188	CN Gain	19		chr11:84,165,233-84,382,424	217191	CN Gain	2		chr14:22,326,782-24,135,546	1808764	CN Gain	7
	chr14:44,103,289-46,379,477	2276188	CN Gain	22		chr11:115,984,188-116,445,879	461691	CN Gain	22		chr11:84,509,611-84,521,562	11951	CN Gain	2		chr14:30,940,852-31,076,828	135976	CN Gain	8
	chr14:48,536,871-50,769,208	2232337	CN Gain	39		chr11:116,678,457-116,739,002	60545	CN Gain	1		chr11:84,987,249-85,629,001	641752	CN Gain	6		chr14:32,157,979-32,298,450	140471	CN Gain	4
	chr14:51,319,947-51,825,983	506036	CN Gain	7		chr11:116,775,344-117,721,821	946477	CN Gain	16		chr11:85,936,273-87,568,199	1631926	CN Gain	25		chr14:35,026,871-40,840,126	5813255	CN Gain	15
	chr14:56,427,891-59,526,681	3098790	CN Gain	37		chr11:118,333,873-119,273,918	940045	CN Gain	16		chr11:89,114,345-94,147,796	5033451	CN Gain	18		chr14:41,182,904-43,714,147	2531243	CN Gain	8
	chr14:68,182,829-69,158,814	975985	CN Gain	4		chr11:119,437,823-119,846,460	408637	CN Gain	5		chr11:94,910,967-98,075,261	3164294	CN Gain	101		chr14:43,714,910-45,381,388	1666478	CN Gain	22
	chr14:70,958,504-75,324,406	4365902	CN Gain	25		chr11:120,309,669-122,082,543	1772874	CN Gain	63		chr11:98,249,828-98,454,561	204733	CN Gain	12		chr14:48,749,035-50,769,208	2020173	CN Gain	38
	chr14:75,774,888-76,111,765	336877	CN Gain	8		chr12:3,109,871-3,109,998	127	CN Gain	0		chr11:99,559,390-101,501,836	1942446	CN Gain	110		chr14:51,255,743-51,825,983	570240	CN Gain	8
	chr14:76,153,995-77,226,257	1072262	CN Gain	7		chr12:5,732,552-8,065,158	2332606	CN Gain	2		chr11:101,575,252-102,800,168	1224916	CN Gain	44		chr14:52,389,780-52,770,159	380379	CN Gain	5
	chr14:79,888,183-106,093,505	26205322	CN Gain	47		chr12:9,429,814-13,414,885	3985071	CN Gain	22		chr11:103,074,840-103,367,559	292719	CN Gain	11		chr14:56,376,229-57,023,607	647378	CN Gain	10
	chr15:20,335,387-27,774,107	7438720	CN Gain	17		chr12:18,010,450-18,853,565	843115	CN Gain	1		chr11:103,460,923-103,494,195	33272	CN Gain	0		chr14:58,132,228-59,526,681	1394453	CN Gain	11
	chr15:27,919,073-75,597,777	47678704	CN Gain	231		chr12:31,334,734-31,820,074	485340	CN Gain	8		chr11:104,667,148-105,311,452	644304	CN Gain	6		chr14:68,182,829-69,191,965	1009136	CN Gain	7
	chr15:75,896,708-76,102,351	205643	CN Gain	14		chr12:33,429,582-34,774,787	1345205	CN Gain	4		chr11:109,937,872-113,624,269	3686397	CN Gain	16		chr14:71,017,468-74,765,029	3747561	CN Gain	17
	chr15:76,172,417-76,187,937	15520	CN Gain	1		chr12:38,087,702-49,066,346	10978644	CN Gain	21		chr11:113,893,398-114,664,585	771187	CN Gain	4		chr14:75,845,107-76,621,405	776298	CN Gain	9
	chr15:76,751,559-78,338,829	1587270	CN Gain	36		chr12:54,918,342-69,141,643	14223301	CN Gain	57		chr11:115,184,988-116,739,002	1554014	CN Gain	71		chr14:79,426,656-103,046,937	23620281	CN Gain	37
	chr15:78,623,944-79,076,761	452817	CN Gain	19		chr12:78,350,902-78,894,592	543690	CN Gain	6		chr11:116,775,344-119,324,073	2548729	CN Gain	49		chr14:103,174,624-106,449,428	3274804	CN Gain	19
	chr15:79,271,041-82,177,751	2906710	CN Gain	74		chr12:87,314,074-88,334,616	1020542	CN Gain	23		chr11:119,896,437-120,825,437	929000	CN Gain	52		chr15:20,335,387-25,701,575	5366188	CN Gain	7
	chr15:82,519,303-89,067,403	6548100	CN Gain	80		chr12:88,795,551-91,534,032	2738481	CN Gain	6		chr12:3,000,347-3,739,110	738763	CN Gain	6		chr15:28,123,228-36,163,021	8039793	CN Gain	40
	chr15:89,423,655-97,750,471	8326816	CN Gain	54		chr12:91,872,903-98,187,937	6315034	CN Gain	5		chr12:5,732,552-8,238,544	2505992	CN Gain	3		chr15:39,181,403-57,654,871	18473468	CN Gain	57
	chr15:97,995,033-98,837,159	842126	CN Gain	38		chr12:98,758,497-98,943,378	184881	CN Gain	3		chr12:8,986,006-16,538,348	7552342	CN Gain	31		chr15:58,034,170-58,544,576	510406	CN Gain	8
	chr15:98,932,254-101,116,478	2184224	CN Gain	60		chr12:101,351,805-101,688,895	337090	CN Gain	2		chr12:17,882,417-20,796,715	2914298	CN Gain	1		chr15:59,352,315-72,006,659	12654344	CN Gain	45
	chr15:101,712,406-102,521,082	808676	CN Gain	35		chr12:104,101,736-104,217,263	115527	CN Gain	6		chr12:21,730,365-24,340,488	2610123	CN Gain	3		chr15:74,972,513-75,565,609	593096	CN Gain	8
	chr16:3,000,655-3,710,162	709507	CN Gain	2		chr12:113,429,378-115,091,697	1662319	CN Gain	4		chr12:31,329,155-33,040,268	1711113	CN Gain	18		chr15:75,891,420-76,088,604	197184	CN Gain	14
	chr16:5,251,119-8,478,276	3227157	CN Gain	5		chr12:115,158,550-116,365,321	1206771	CN Gain	5		chr12:33,429,582-34,774,787	1345205	CN Gain	4		chr15:81,640,453-81,648,849	8396	CN Gain	1
	chr16:8,704,947-10,284,380	1579433	CN Gain	6		chr12:117,527,213-120,129,022	2601809	CN Gain	10		chr12:38,087,702-69,202,889	31115187	CN Gain	113		chr15:89,590,251-91,906,651	2316400	CN Gain	12
	chr16:14,488,013-16,863,776	2375763	CN Gain	18		chr13:19,104,230-21,394,370	2290140	CN Gain	19		chr12:76,985,407-78,894,592	1909185	CN Gain	7		chr15:91,910,277-92,670,822	760545	CN Gain	3
	chr16:17,296,947-17,499,451	202504	CN Gain	5		chr13:21,501,335-21,703,819	202484	CN Gain	11		chr12:87,314,074-91,534,032	4219958	CN Gain	31		chr16:3,000,655-3,618,030	617375	CN Gain	1
	chr16:18,968,895-20,156,969	1188074	CN Gain	15		chr13:22,055,268-23,486,328	1431060	CN Gain	44		chr12:91,872,903-98,187,937	6315034	CN Gain	5		chr16:5,382,733-8,301,643	2918910	CN Gain	2
	chr16:20,822,261-21,212,683	390422	CN Gain	2		chr13:23,762,261-24,680,618	918357	CN Gain	14		chr12:98,758,497-98,964,305	205808	CN Gain	3		chr16:14,488,013-16,863,776	2375763	CN Gain	18
	chr16:23,974,849-30,040,022	6065173	CN Gain	28		chr13:25,269,907-30,660,134	5390227	CN Gain	39		chr12:101,022,298-101,757,276	734978	CN Gain	7		chr16:17,381,654-17,499,451	117797	CN Gain	4
	chr16:31,665,573-31,880,189	214616	CN Gain	2		chr13:31,917,530-34,073,615	2156085	CN Gain	23		chr12:104,116,413-104,389,463	273050	CN Gain	10		chr16:18,968,895-19,893,308	924413	CN Gain	12
	chr16:31,970,611-32,462,142	491531	CN Gain	16		chr13:34,203,918-35,761,105	1557187	CN Gain	12		chr12:110,968,837-113,221,223	2252386	CN Gain	61		chr16:24,608,177-29,937,252	5329075	CN Gain	22
	chr16:32,726,904-32,759,299	32395	CN Gain	1		chr13:49,464,691-49,691,603	226912	CN Gain	7		chr12:113,429,378-120,129,022	6699644	CN Gain	25		chr16:32,750,255-32,759,299	9044	CN Gain	1
	chr16:46,458,110-89,789,317	43331207	CN Gain	197		chr13:49,805,938-51,171,259	1365321	CN Gain	15		chr13:19,104,230-21,296,559	2192329	CN Gain	15		chr16:46,458,110-89,538,800	43080690	CN Gain	195
	chr17:3,079,472-4,949,900	1870428	CN Gain	10		chr13:60,784,099-62,812,121	2028022	CN Gain	24		chr13:21,363,525-21,573,621	210096	CN Gain	13		chr17:3,097,724-4,949,900	1852176	CN Gain	9
	chr17:9,323,092-12,036,045	2712953	CN Gain	9		chr13:64,225,505-66,802,268	2576763	CN Gain	15		chr13:21,703,819-24,604,743	2900924	CN Gain	119		chr17:9,323,092-11,492,620	2169528	CN Gain	8
	chr17:15,544,003-22,069,679	6525676	CN Gain	75		chr13:66,870,003-69,492,327	2622324	CN Gain	40		chr13:25,269,907-30,660,134	5390227	CN Gain	39		chr17:13,225,824-13,239,172	13348	CN Gain	2
	chr17:32,731,302-33,432,951	701649	CN Gain	22		chr13:70,767,970-73,233,440	2465470	CN Gain	8		chr13:30,822,611-31,623,960	801349	CN Gain	5		chr17:13,516,767-13,540,509	23742	CN Gain	2
	chr17:33,997,455-34,033,411	35956	CN Gain	7		chr13:74,214,037-90,861,215	16647178	CN Gain	51		chr13:31,807,381-34,047,352	2239971	CN Gain	24		chr17:14,942,137-15,044,165	102028	CN Gain	15
	chr17:36,268,706-36,284,424	15718	CN Gain	2		chr13:100,023,560-111,573,848	11550288	CN Gain	68		chr13:34,203,918-37,916,050	3712132	CN Gain	20		chr17:15,503,046-22,069,679	6566633	CN Gain	77
	chr17:36,284,641-36,830,037	545396	CN Gain	9		chr13:113,037,459-115,089,618	2052159	CN Gain	20		chr13:38,654,879-40,682,498	2027619	CN Gain	4		chr17:32,321,826-32,397,824	75998	CN Gain	3
	chr17:37,111,738-45,454,014	8342276	CN Gain	100		chr14:19,087,290-19,750,973	663683	CN Gain	1		chr13:49,464,691-49,691,603	226912	CN Gain	7		chr17:32,686,122-33,432,951	746829	CN Gain	23
	chr17:50,149,173-55,953,797	5804624	CN Gain	39		chr14:20,771,052-21,661,542	890490	CN Gain	6		chr13:49,805,938-51,171,259	1365321	CN Gain	15		chr17:33,601,050-33,957,859	356809	CN Gain	25
	chr17:57,318,668-65,661,396	8342728	CN Gain	20		chr14:22,112,449-24,135,546	2023097	CN Gain	7		chr13:54,733,152-55,650,337	917185	CN Gain	33		chr17:34,473,175-34,565,238	92063	CN Gain	4
	chr17:69,383,237-70,975,483	1592246	CN Gain	6		chr14:25,417,662-25,665,780	248118	CN Gain	4		chr13:60,842,833-62,812,121	1969288	CN Gain	22		chr17:34,934,836-35,253,151	318315	CN Gain	41
	chr17:72,014,537-78,266,742	6252205	CN Gain	22		chr14:27,801,864-29,608,142	1806278	CN Gain	4		chr13:64,267,903-69,492,327	5224424	CN Gain	55		chr17:35,397,700-35,474,045	76345	CN Gain	5
	chr17:78,845,067-80,371,206	1526139	CN Gain	23		chr14:30,959,198-31,106,115	146917	CN Gain	8		chr13:70,767,970-73,233,440	2465470	CN Gain	8		chr17:35,513,108-35,844,453	331345	CN Gain	16
	chr18:3,000,292-4,649,249	1648957	CN Gain	10		chr14:31,118,682-31,287,987	169305	CN Gain	10		chr13:74,376,351-91,480,054	17103703	CN Gain	51		chr17:36,268,706-37,017,451	748745	CN Gain	24
	chr18:5,214,408-11,840,331	6625923	CN Gain	35		chr14:32,157,979-32,298,450	140471	CN Gain	4		chr13:95,671,229-95,697,029	25800	CN Gain	2		chr17:37,093,116-45,465,606	8372490	CN Gain	101
	chr18:13,863,667-15,224,337	1360670	CN Gain	7		chr14:35,026,871-43,701,113	8674242	CN Gain	30		chr13:100,023,560-111,573,848	11550288	CN Gain	68		chr17:50,607,318-55,974,022	5366704	CN Gain	39
	chr18:18,641,471-24,099,256	5457785	CN Gain	29		chr14:43,714,910-46,379,477	2664567	CN Gain	27		chr13:113,045,701-115,089,618	2043917	CN Gain	18		chr17:57,318,668-65,639,489	8320821	CN Gain	19
	chr18:25,823,659-31,879,733	6056074	CN Gain	11		chr14:48,695,640-50,769,208	2073568	CN Gain	38		chr14:19,087,290-19,750,973	663683	CN Gain	1		chr17:69,383,237-70,975,483	1592246	CN Gain	6
	chr18:32,432,291-34,317,862	1885571	CN Gain	14		chr14:51,084,883-51,861,063	776180	CN Gain	19		chr14:20,829,800-21,460,165	630365	CN Gain	4		chr17:71,274,804-71,657,319	382515	CN Gain	10
	chr18:34,905,999-34,970,642	64643	CN Gain	2		chr14:52,389,780-52,770,159	380379	CN Gain	5		chr14:22,326,782-24,135,546	1808764	CN Gain	7		chr17:72,014,537-78,266,742	6252205	CN Gain	22
	chr18:36,573,752-36,664,167	90415	CN Gain	2		chr14:53,795,833-54,222,032	426199	CN Gain	0		chr14:27,509,403-29,608,142	2098739	CN Gain	4		chr17:78,492,653-81,191,780	2699127	CN Gain	33
	chr18:39,775,227-49,958,325	10183098	CN Gain	59		chr14:56,366,041-59,564,408	3198367	CN Gain	39		chr14:30,959,198-31,106,115	146917	CN Gain	8		chr18:3,000,292-4,339,527	1339235	CN Gain	7
	chr18:58,092,152-60,560,708	2468556	CN Gain	13		chr14:61,203,212-61,228,609	25397	CN Gain	2		chr14:32,157,979-32,298,450	140471	CN Gain	4		chr18:5,975,804-11,742,536	5766732	CN Gain	30
	chr18:68,407,374-70,467,745	2060371	CN Gain	9		chr14:67,248,396-69,158,814	1910418	CN Gain	15		chr14:35,026,871-40,840,126	5813255	CN Gain	15		chr18:14,974,258-15,224,337	250079	CN Gain	2
	chr18:70,617,983-73,602,902	2984919	CN Gain	3		chr14:70,674,746-78,575,945	7901199	CN Gain	56		chr14:41,182,904-43,701,113	2518209	CN Gain	8		chr18:18,641,471-23,651,461	5009990	CN Gain	23
	chr19:7,287,007-8,580,331	1293324	CN Gain	17		chr14:79,767,461-106,449,428	26681967	CN Gain	51		chr14:43,722,926-45,381,388	1658462	CN Gain	22		chr18:25,734,892-31,879,733	6144841	CN Gain	12
	chr19:9,002,522-9,878,998	876476	CN Gain	6		chr15:20,335,387-102,521,082	82185695	CN Gain	800		chr14:45,812,813-46,814,120	1001307	CN Gain	9		chr18:36,591,499-36,664,167	72668	CN Gain	2
	chr19:10,984,722-11,763,240	778518	CN Gain	25		chr16:3,000,655-4,694,384	1693729	CN Gain	24		chr14:48,749,035-50,769,208	2020173	CN Gain	38		chr18:36,930,447-37,322,106	391659	CN Gain	22
	chr19:12,036,305-23,751,063	11714758	CN Gain	114		chr16:4,835,584-14,201,965	9366381	CN Gain	84		chr14:51,365,146-51,825,983	460837	CN Gain	6		chr18:37,480,149-37,657,852	177703	CN Gain	12
	chr19:27,837,491-29,118,174	1280683	CN Gain	11		chr16:14,488,013-16,889,000	2400987	CN Gain	20		chr14:52,410,721-52,769,777	359056	CN Gain	4		chr18:37,675,634-37,776,251	100617	CN Gain	22
	chr19:29,160,205-40,187,203	11026998	CN Gain	105		chr16:17,117,474-17,284,336	166862	CN Gain	11		chr14:54,374,541-55,831,786	1457245	CN Gain	70		chr18:39,429,502-47,958,085	8528583	CN Gain	55
	chr19:45,748,555-46,004,275	255720	CN Gain	5		chr16:17,286,557-18,893,886	1607329	CN Gain	50		chr14:56,376,229-59,526,681	3150452	CN Gain	38		chr18:48,048,334-49,958,325	1909991	CN Gain	6
	chr19:48,034,606-52,889,665	4855059	CN Gain	4		chr16:18,968,895-20,175,451	1206556	CN Gain	15		chr14:60,033,629-60,596,216	562587	CN Gain	5		chr18:58,837,766-60,560,708	1722942	CN Gain	10
	chrX:3,050,097-4,409,563	1359466	CN Gain	25		chr16:20,560,178-20,890,267	330089	CN Gain	14		chr14:68,182,829-69,158,814	975985	CN Gain	4		chr18:68,515,822-73,739,062	5223240	CN Gain	16
	chrX:4,463,719-7,373,778	2910059	CN Gain	22		chr16:22,230,662-22,868,625	637963	CN Gain	8		chr14:70,202,981-70,422,778	219797	CN Gain	4		chr19:4,932,564-5,328,431	395867	CN Gain	16
	chrX:8,329,957-8,880,585	550628	CN Gain	11		chr16:23,031,161-32,950,195	9919034	CN Gain	86		chr14:70,674,746-78,461,757	7787011	CN Gain	54		chr19:5,498,650-5,811,094	312444	CN Gain	18
	chrX:9,105,009-12,047,011	2942002	CN Gain	56		chr16:33,900,503-35,157,101	1256598	CN Gain	10		chr14:79,426,656-106,449,428	27022772	CN Gain	59		chr19:7,284,758-8,580,331	1295573	CN Gain	17
	chrX:12,063,436-20,615,456	8552020	CN Gain	38		chr16:46,458,110-89,538,800	43080690	CN Gain	195		chr15:20,335,387-25,648,808	5313421	CN Gain	7		chr19:9,002,522-9,032,498	29976	CN Gain	2
	chrX:20,950,447-31,210,194	10259747	CN Gain	117		chr16:89,789,317-90,259,912	470595	CN Gain	4		chr15:27,919,073-31,235,884	3316811	CN Gain	5		chr19:9,116,457-9,559,054	442597	CN Gain	2
	chrX:31,255,396-33,338,538	2083142	CN Gain	16		chr17:3,079,472-5,056,616	1977144	CN Gain	11		chr15:31,453,218-36,151,458	4698240	CN Gain	35		chr19:10,984,722-11,922,436	937714	CN Gain	32
	chrX:33,531,504-36,795,617	3264113	CN Gain	38		chr17:6,222,367-8,199,766	1977399	CN Gain	28		chr15:39,181,403-57,778,406	18597003	CN Gain	58		chr19:12,036,305-21,722,998	9686693	CN Gain	105
	chrX:38,686,007-48,115,927	9429920	CN Gain	19		chr17:13,516,767-13,888,049	371282	CN Gain	4		chr15:59,662,096-72,512,847	12850751	CN Gain	43		chr19:29,161,754-40,193,746	11031992	CN Gain	105
	chrX:48,423,939-58,630,707	10206768	CN Gain	93		chr17:14,926,110-22,069,679	7143569	CN Gain	97		chr15:73,581,101-74,813,802	1232701	CN Gain	19		chr19:45,757,849-45,975,227	217378	CN Gain	3
	chrX:61,830,230-73,112,325	11282095	CN Gain	79		chr17:25,588,637-27,121,449	1532812	CN Gain	59		chr15:74,982,959-76,953,218	1970259	CN Gain	79		chr19:48,343,465-52,889,665	4546200	CN Gain	3
	chrX:73,153,104-73,289,750	136646	CN Gain	8		chr17:28,746,238-29,139,235	392997	CN Gain	13		chr15:78,623,944-79,524,861	900917	CN Gain	34		chrX:3,050,097-4,060,108	1010011	CN Gain	22
	chrX:74,909,930-80,193,800	5283870	CN Gain	34		chr17:30,530,273-30,840,529	310256	CN Gain	4		chr15:81,319,635-81,648,849	329214	CN Gain	6		chrX:4,136,296-4,409,563	273267	CN Gain	3
	chrX:80,194,787-86,145,653	5950866	CN Gain	9		chr17:32,082,594-32,430,118	347524	CN Gain	11		chr15:86,278,477-88,578,840	2300363	CN Gain	4		chrX:4,463,719-7,373,778	2910059	CN Gain	22
	chrX:86,318,582-94,535,780	8217198	CN Gain	38		chr17:32,686,122-33,432,951	746829	CN Gain	23		chr15:89,288,339-92,670,822	3382483	CN Gain	33		chrX:8,329,957-8,894,822	564865	CN Gain	12
	chrX:95,026,337-99,064,849	4038512	CN Gain	21		chr17:33,435,634-33,781,058	345424	CN Gain	8		chr15:98,598,781-99,783,406	1184625	CN Gain	45		chrX:9,105,009-11,299,224	2194215	CN Gain	16
	chrX:101,439,440-101,726,841	287401	CN Gain	4		chr17:34,309,731-34,736,499	426768	CN Gain	22		chr15:100,259,799-101,485,884	1226085	CN Gain	43		chrX:13,346,390-20,615,456	7269066	CN Gain	26
	chrX:105,165,431-133,748,778	28583347	CN Gain	73		chr17:34,875,966-35,263,114	387148	CN Gain	46		chr16:3,000,655-3,710,162	709507	CN Gain	2		chrX:20,950,447-31,244,607	10294160	CN Gain	117
	chrX:134,828,491-135,576,731	748240	CN Gain	11		chr17:35,265,982-35,345,643	79661	CN Gain	4		chr16:5,251,119-8,423,908	3172789	CN Gain	4		chrX:31,255,396-31,618,100	362704	CN Gain	6
	chrX:137,129,403-150,643,359	13513956	CN Gain	87		chr17:35,383,185-35,844,453	461268	CN Gain	24		chr16:8,704,947-10,284,380	1579433	CN Gain	6		chrX:31,619,063-32,317,579	698516	CN Gain	3
	chrX:151,096,364-151,943,631	847267	CN Gain	9		chr17:36,187,346-46,125,608	9938262	CN Gain	143		chr16:14,488,013-16,863,776	2375763	CN Gain	18		chrX:32,438,789-37,215,322	4776533	CN Gain	61
	chrX:152,005,259-155,262,683	3257424	CN Gain	50		chr17:46,440,070-46,935,369	495299	CN Gain	23		chr16:17,117,474-17,281,007	163533	CN Gain	11		chrX:38,121,759-58,630,707	20508948	CN Gain	126
	chr1:33,769,702-33,838,645	68943	CN Loss	2		chr17:47,413,820-48,335,943	922123	CN Gain	26		chr16:17,303,252-18,781,693	1478441	CN Gain	46		chrX:61,830,230-73,112,325	11282095	CN Gain	79
	chr1:34,122,296-36,808,924	2686628	CN Loss	33		chr17:50,756,629-55,974,022	5217393	CN Gain	37		chr16:18,968,895-19,893,308	924413	CN Gain	12		chrX:73,153,104-73,289,750	136646	CN Gain	8
	chr1:37,308,946-37,760,861	451915	CN Loss	7		chr17:56,105,132-56,605,673	500541	CN Gain	20		chr16:20,741,862-20,890,267	148405	CN Gain	1		chrX:74,494,407-74,842,993	348586	CN Gain	4
	chr1:45,325,201-45,344,683	19482	CN Loss	1		chr17:57,254,984-66,027,311	8772327	CN Gain	25		chr16:24,084,394-31,880,189	7795795	CN Gain	43		chrX:74,846,522-80,193,800	5347278	CN Gain	34
	chr1:64,993,920-65,075,529	81609	CN Loss	4		chr17:69,388,794-78,458,699	9069905	CN Gain	45		chr16:31,970,611-32,462,142	491531	CN Gain	16		chrX:80,194,787-86,145,653	5950866	CN Gain	9
	chr1:73,914,496-75,558,814	1644318	CN Loss	60		chr17:78,492,653-81,191,780	2699127	CN Gain	33		chr16:32,750,255-32,759,299	9044	CN Gain	1		chrX:86,318,582-95,899,262	9580680	CN Gain	48
	chr1:82,287,396-82,506,905	219509	CN Loss	3		chr18:3,000,292-15,224,337	12224045	CN Gain	67		chr16:46,458,110-55,812,579	9354469	CN Gain	29		chrX:96,071,311-99,064,849	2993538	CN Gain	13
	chr1:85,212,590-85,259,820	47230	CN Loss	2		chr18:18,641,471-78,009,618	59368147	CN Gain	483		chr16:55,915,405-55,985,943	70538	CN Gain	4		chrX:102,928,110-134,586,013	31657903	CN Gain	118
	chr1:85,269,855-85,327,227	57372	CN Loss	1		chr19:7,673,238-8,580,331	907093	CN Gain	6		chr16:56,021,849-90,259,912	34238063	CN Gain	166		chrX:134,828,491-150,643,359	15814868	CN Gain	137
	chr1:85,549,516-85,609,660	60144	CN Loss	2		chr19:9,002,522-9,032,498	29976	CN Gain	2		chr17:3,097,724-4,949,900	1852176	CN Gain	9		chrX:150,653,901-150,707,465	53564	CN Gain	1
	chr1:86,990,083-87,211,391	221308	CN Loss	8		chr19:10,984,722-11,700,899	716177	CN Gain	24		chr17:9,671,958-11,793,048	2121090	CN Gain	7		chrX:151,096,364-151,917,175	820811	CN Gain	9
	chr1:87,584,156-87,949,929	365773	CN Loss	8		chr19:12,036,305-14,249,072	2212767	CN Gain	72		chr17:13,460,744-13,540,509	79765	CN Gain	2		chrX:152,661,245-155,262,683	2601438	CN Gain	41
	chr1:88,107,033-94,066,365	5959332	CN Loss	97		chr19:16,616,819-21,492,999	4876180	CN Gain	22		chr17:15,544,003-22,069,679	6525676	CN Gain	75		chr1:15,268,846-15,269,654	808	CN Loss	0
	chr1:96,997,005-100,283,060	3286055	CN Loss	10		chr19:29,160,205-37,417,947	8257742	CN Gain	73		chr17:25,367,066-28,540,455	3173389	CN Gain	100		chr1:34,212,858-36,794,036	2581178	CN Loss	33
	chr1:118,668,585-119,549,062	880477	CN Loss	8		chr19:38,719,503-40,187,203	1467700	CN Gain	19		chr17:31,625,843-32,489,674	863831	CN Gain	18		chr1:37,308,946-37,417,683	108737	CN Loss	2
	chr1:150,432,451-150,652,534	220083	CN Loss	3		chr19:45,748,555-45,975,227	226672	CN Gain	4		chr17:32,731,302-33,432,951	701649	CN Gain	22		chr1:37,576,877-37,760,861	183984	CN Loss	2
	chr1:165,613,232-166,164,981	551749	CN Loss	7		chr19:48,343,465-52,889,665	4546200	CN Gain	3		chr17:33,545,508-34,309,731	764223	CN Gain	50		chr1:39,331,482-40,125,031	793549	CN Loss	13
	chr1:171,143,600-171,531,827	388227	CN Loss	24		chrX:3,050,097-7,373,778	4323681	CN Gain	47		chr17:34,495,868-34,542,708	46840	CN Gain	2		chr1:58,041,285-58,264,937	223652	CN Loss	3
	chr1:172,119,792-172,669,234	549442	CN Loss	20		chrX:7,559,817-7,936,876	377059	CN Gain	25		chr17:34,577,259-34,853,723	276464	CN Gain	21		chr1:64,818,936-65,117,008	298072	CN Loss	8
	chr1:180,159,313-180,641,387	482074	CN Loss	9		chrX:8,329,957-8,959,685	629728	CN Gain	12		chr17:34,875,966-35,265,648	389682	CN Gain	47		chr1:73,914,496-75,558,814	1644318	CN Loss	60
	chr1:180,885,195-180,993,888	108693	CN Loss	5		chrX:9,105,009-20,615,456	11510447	CN Gain	93		chr17:35,266,034-35,278,984	12950	CN Gain	2		chr1:82,316,427-82,506,905	190478	CN Loss	2
	chr1:184,882,936-185,369,656	486720	CN Loss	10		chrX:20,950,447-58,630,707	37680260	CN Gain	347		chr17:35,443,251-35,533,284	90033	CN Gain	7		chr1:84,907,302-85,662,550	755248	CN Loss	7
	chr1:189,745,404-193,385,849	3640445	CN Loss	42		chrX:61,830,230-73,112,325	11282095	CN Gain	79		chr17:35,650,232-35,916,903	266671	CN Gain	15		chr1:86,171,987-86,254,964	82977	CN Loss	1
	chr2:24,394,451-24,733,855	339404	CN Loss	3		chrX:73,126,920-73,151,719	24799	CN Gain	5		chr17:36,285,827-36,830,037	544210	CN Gain	9		chr1:86,990,083-87,211,391	221308	CN Loss	8
	chr2:25,029,399-28,812,649	3783250	CN Loss	128		chrX:73,153,104-73,289,750	136646	CN Gain	8		chr17:37,111,738-46,117,870	9006132	CN Gain	114		chr1:87,544,570-94,066,365	6521795	CN Loss	106
	chr2:29,176,668-34,133,217	4956549	CN Loss	118		chrX:73,297,814-73,490,520	192706	CN Gain	5		chr17:46,247,608-48,128,340	1880732	CN Gain	56		chr1:118,321,955-119,549,062	1227107	CN Loss	11
	chr2:35,153,110-36,251,084	1097974	CN Loss	17		chrX:73,564,402-80,061,481	6497079	CN Gain	82		chr17:50,756,629-56,102,187	5345558	CN Gain	45		chr1:150,423,787-153,305,381	2881594	CN Loss	22
	chr2:37,748,125-39,013,075	1264950	CN Loss	13		chr1:74,279,195-75,558,814	1279619	CN Loss	54		chr17:56,107,126-57,025,477	918351	CN Gain	41		chr1:164,049,293-164,438,270	388977	CN Loss	10
	chr2:43,269,199-43,519,332	250133	CN Loss	0		chr1:85,269,855-85,270,040	185	CN Loss	1		chr17:57,401,820-65,639,489	8237669	CN Gain	18		chr1:165,301,762-165,896,557	594795	CN Loss	9
	chr2:52,170,415-52,305,253	134838	CN Loss	2		chr1:85,283,915-85,285,408	1493	CN Loss	0		chr17:72,014,537-78,266,742	6252205	CN Gain	22		chr1:171,143,600-171,890,850	747250	CN Loss	31
	chr2:59,266,316-59,968,844	702528	CN Loss	6		chr1:87,044,802-87,211,391	166589	CN Loss	8		chr17:78,845,067-81,191,780	2346713	CN Gain	30		chr1:172,007,783-172,699,013	691230	CN Loss	24
	chr2:76,709,428-76,759,800	50372	CN Loss	1		chr1:88,230,666-88,330,666	100000	CN Loss	5		chr18:3,000,292-4,375,766	1375474	CN Gain	9		chr1:174,027,058-174,052,134	25076	CN Loss	3
	chr2:76,864,382-77,244,965	380583	CN Loss	3		chr1:91,309,280-91,435,039	125759	CN Loss	8		chr18:5,214,408-11,840,331	6625923	CN Gain	35		chr1:180,159,313-180,327,769	168456	CN Loss	4
	chr2:85,000,560-85,196,332	195772	CN Loss	6		chr1:92,012,591-93,285,929	1273338	CN Loss	28		chr18:13,863,667-15,224,337	1360670	CN Gain	7		chr1:180,946,592-181,016,495	69903	CN Loss	2
	chr2:91,695,913-92,209,795	513882	CN Loss	10		chr1:150,449,042-150,455,790	6748	CN Loss	2		chr18:18,641,471-23,651,461	5009990	CN Gain	23		chr1:182,629,955-182,895,001	265046	CN Loss	3
	chr2:98,666,684-98,666,757	73	CN Loss	0		chr1:171,460,477-171,515,532	55055	CN Loss	2		chr18:25,823,659-31,879,733	6056074	CN Gain	11		chr1:184,787,808-185,432,407	644599	CN Loss	14
	chr2:103,566,827-103,753,416	186589	CN Loss	2		chr1:172,291,237-172,590,263	299026	CN Loss	12		chr18:32,432,291-34,317,862	1885571	CN Gain	14		chr1:188,043,606-188,972,112	928506	CN Loss	3
	chr2:104,122,773-104,433,142	310369	CN Loss	4		chr1:185,249,792-185,356,414	106622	CN Loss	5		chr18:34,905,999-35,619,518	713519	CN Gain	11		chr1:189,745,404-191,008,252	1262848	CN Loss	7
	chr2:112,241,488-112,262,248	20760	CN Loss	3		chr2:3,050,027-15,128,458	12078431	CN Loss	226		chr18:36,573,752-36,664,167	90415	CN Gain	2		chr1:191,997,621-194,959,922	2962301	CN Loss	23
	chr2:118,641,095-119,383,208	742113	CN Loss	29		chr2:17,996,838-19,993,355	1996517	CN Loss	22		chr18:36,921,512-37,816,677	895165	CN Gain	63		chr2:11,299,862-11,410,065	110203	CN Loss	3
	chr2:119,733,120-119,877,818	144698	CN Loss	5		chr2:20,294,148-24,985,950	4691802	CN Loss	35		chr18:39,429,502-49,958,325	10528823	CN Gain	60		chr2:24,963,017-28,909,126	3946109	CN Loss	133
	chr2:119,972,419-120,545,789	573370	CN Loss	15		chr2:24,986,385-36,323,905	11337520	CN Loss	280		chr18:58,092,152-60,560,708	2468556	CN Gain	13		chr2:28,933,476-28,944,394	10918	CN Loss	0
	chr2:120,701,198-120,740,005	38807	CN Loss	2		chr2:37,748,125-39,013,075	1264950	CN Loss	13		chr18:61,257,272-61,264,101	6829	CN Gain	1		chr2:29,176,668-34,133,217	4956549	CN Loss	118
	chr2:122,280,797-122,359,325	78528	CN Loss	5		chr2:42,652,730-43,519,332	866602	CN Loss	1		chr18:68,515,822-70,467,745	1951923	CN Gain	8		chr2:35,283,949-36,122,762	838813	CN Loss	13
	chr2:127,208,392-127,596,714	388322	CN Loss	13		chr2:49,250,110-49,993,914	743804	CN Loss	4		chr18:70,617,983-73,602,902	2984919	CN Gain	3		chr2:36,141,566-36,251,084	109518	CN Loss	2
	chr2:130,101,271-130,739,365	638094	CN Loss	26		chr2:58,288,005-60,428,771	2140766	CN Loss	15		chr19:3,000,076-8,580,331	5580255	CN Gain	202		chr2:37,748,125-37,801,934	53809	CN Loss	2
	chr2:130,970,049-130,988,075	18026	CN Loss	1		chr2:70,252,934-76,717,792	6464858	CN Loss	73		chr19:8,618,384-8,782,001	163617	CN Gain	16		chr2:43,518,438-43,519,332	894	CN Loss	0
	chr2:131,019,465-132,099,917	1080452	CN Loss	25		chr2:76,861,009-80,837,099	3976090	CN Loss	23		chr19:9,002,522-9,032,498	29976	CN Gain	2		chr2:52,160,660-52,328,714	168054	CN Loss	2
	chr2:137,083,276-137,167,926	84650	CN Loss	1		chr2:83,662,118-85,331,106	1668988	CN Loss	32		chr19:9,116,457-9,878,998	762541	CN Gain	3		chr2:59,307,831-59,861,422	553591	CN Loss	5
	chr2:143,795,911-143,989,708	193797	CN Loss	4		chr2:91,695,913-92,209,795	513882	CN Loss	10		chr19:10,984,722-11,763,240	778518	CN Gain	25		chr2:60,285,272-60,845,243	559971	CN Loss	5
	chr2:147,979,690-148,690,810	711120	CN Loss	6		chr2:98,666,569-98,666,875	306	CN Loss	0		chr19:12,036,305-23,751,063	11714758	CN Gain	114		chr2:65,277,680-66,484,404	1206724	CN Loss	10
	chr2:150,683,081-150,984,052	300971	CN Loss	6		chr2:101,641,788-106,917,117	5275329	CN Loss	53		chr19:27,837,491-40,187,203	12349712	CN Gain	117		chr2:68,976,591-69,521,819	545228	CN Loss	7
	chr2:151,573,946-154,380,612	2806666	CN Loss	77		chr2:112,142,723-112,338,028	195305	CN Loss	6		chr19:45,748,555-45,846,044	97489	CN Gain	4		chr2:71,757,557-72,234,068	476511	CN Loss	4
	chr2:154,545,713-156,144,055	1598342	CN Loss	42		chr2:113,286,650-122,359,325	9072675	CN Loss	140		chr19:46,284,200-46,378,629	94429	CN Gain	9		chr2:73,566,710-73,900,319	333609	CN Loss	4
	chr2:156,251,903-157,105,905	854002	CN Loss	19		chr2:122,447,702-133,283,392	10835690	CN Loss	156		chr19:47,983,472-52,889,665	4906193	CN Gain	4		chr2:76,690,444-77,219,950	529506	CN Loss	4
	chr2:157,283,561-160,961,778	3678217	CN Loss	39		chr2:137,067,546-138,284,104	1216558	CN Loss	3		chrX:3,050,097-7,373,778	4323681	CN Gain	47		chr2:91,886,855-92,209,795	322940	CN Loss	8
	chr2:162,947,779-170,211,732	7263953	CN Loss	134		chr2:142,633,999-174,964,813	32330814	CN Loss	458		chrX:8,329,957-12,047,011	3717054	CN Gain	75		chr2:98,666,684-98,666,757	73	CN Loss	0
	chr2:172,039,188-174,848,061	2808873	CN Loss	40		chr2:177,398,055-177,501,709	103654	CN Loss	2		chrX:12,154,673-20,615,456	8460783	CN Gain	38		chr2:103,566,827-103,753,416	186589	CN Loss	2
	chr2:177,398,055-177,501,709	103654	CN Loss	2		chr2:177,840,133-181,917,414	4077281	CN Loss	83		chrX:20,950,447-31,210,194	10259747	CN Gain	117		chr2:104,153,044-104,292,443	139399	CN Loss	1
	chr2:177,840,133-181,898,054	4057921	CN Loss	83		chr2:181,932,470-182,113,224	180754	CN Loss	1		chrX:31,255,286-36,795,617	5540331	CN Gain	54		chr2:112,331,866-113,833,844	1501978	CN Loss	14
	chr3:27,183,028-27,673,073	490045	CN Loss	5		chr3:45,210,957-46,849,579	1638622	CN Loss	4		chrX:38,107,623-58,630,707	20523084	CN Gain	127		chr2:118,113,209-118,284,067	170858	CN Loss	3
	chr3:45,210,957-46,447,123	1236166	CN Loss	4		chr3:87,727,081-88,646,178	919097	CN Loss	45		chrX:61,830,230-73,112,325	11282095	CN Gain	79		chr2:118,641,095-119,038,079	396984	CN Loss	14
	chr3:61,461,646-61,462,841	1195	CN Loss	0		chr3:89,058,555-89,957,566	899011	CN Loss	40		chrX:73,153,104-73,289,750	136646	CN Gain	8		chr2:119,140,188-119,377,274	237086	CN Loss	13
	chr3:65,391,240-65,395,117	3877	CN Loss	1		chr3:90,213,396-90,403,072	189676	CN Loss	12		chrX:74,789,992-80,193,800	5403808	CN Gain	35		chr2:119,733,120-119,877,818	144698	CN Loss	5
	chr3:87,717,416-88,652,888	935472	CN Loss	46		chr3:95,248,549-95,282,662	34113	CN Loss	2		chrX:80,194,787-86,145,653	5950866	CN Gain	9		chr2:119,972,419-121,086,838	1114419	CN Loss	26
	chr3:88,726,436-89,995,592	1269156	CN Loss	48		chr3:96,172,563-96,284,179	111616	CN Loss	18		chrX:86,318,582-94,535,780	8217198	CN Gain	38		chr2:122,253,001-122,359,325	106324	CN Loss	6
	chr3:90,213,396-90,403,072	189676	CN Loss	12		chr3:96,607,705-96,657,971	50266	CN Loss	5		chrX:94,608,775-99,064,849	4456074	CN Gain	24		chr2:125,154,048-125,377,918	223870	CN Loss	3
	chr3:94,344,350-95,172,245	827895	CN Loss	31		chr3:108,393,508-108,415,243	21735	CN Loss	1		chrX:99,154,657-100,395,299	1240642	CN Gain	5		chr2:127,096,914-127,577,874	480960	CN Loss	16
	chr3:95,622,620-95,845,127	222507	CN Loss	8		chr4:26,368,324-26,423,714	55390	CN Loss	0		chrX:104,118,242-134,586,013	30467771	CN Gain	99		chr2:130,424,428-130,687,527	263099	CN Loss	13
	chr3:96,032,738-96,163,664	130926	CN Loss	4		chr4:32,730,038-33,246,340	516302	CN Loss	11		chr1:34,122,296-34,811,697	689401	CN Loss	11		chr2:131,041,692-131,194,127	152435	CN Loss	9
	chr3:96,169,731-98,446,052	2276321	CN Loss	60		chr4:41,094,123-41,809,586	715463	CN Loss	22		chr1:36,234,811-36,794,036	559225	CN Loss	18		chr2:137,083,276-137,101,845	18569	CN Loss	1
	chr3:100,922,971-101,591,436	668465	CN Loss	7		chr4:42,243,788-42,246,645	2857	CN Loss	1		chr1:37,308,946-37,760,861	451915	CN Loss	7		chr2:143,942,094-143,989,708	47614	CN Loss	2
	chr3:106,853,434-108,572,815	1719381	CN Loss	46		chr4:42,246,963-49,319,887	7072924	CN Loss	130		chr1:58,016,916-58,452,155	435239	CN Loss	9		chr2:150,625,694-150,984,052	358358	CN Loss	8
	chr4:32,730,038-33,162,886	432848	CN Loss	8		chr4:57,618,262-59,898,756	2280494	CN Loss	24		chr1:58,666,811-59,218,472	551661	CN Loss	9		chr2:151,573,946-152,459,368	885422	CN Loss	23
	chr4:41,094,123-42,035,907	941784	CN Loss	33		chr4:62,204,498-63,600,595	1396097	CN Loss	27		chr1:64,993,920-65,117,008	123088	CN Loss	7		chr2:153,076,367-153,536,271	459904	CN Loss	10
	chr4:42,244,705-47,310,539	5065834	CN Loss	118		chr4:88,720,516-88,816,501	95985	CN Loss	34		chr1:73,755,368-75,558,814	1803446	CN Loss	62		chr2:153,649,056-154,320,269	671213	CN Loss	17
	chr4:57,370,890-57,385,315	14425	CN Loss	0		chr4:91,653,772-91,852,661	198889	CN Loss	0		chr1:82,287,396-82,528,691	241295	CN Loss	3		chr2:155,557,483-156,096,842	539359	CN Loss	20
	chr4:57,886,267-58,089,347	203080	CN Loss	6		chr4:106,355,584-108,195,724	1840140	CN Loss	36		chr1:84,907,302-86,254,964	1347662	CN Loss	19		chr2:156,410,993-156,778,649	367656	CN Loss	6
	chr4:62,297,315-63,612,419	1315104	CN Loss	27		chr4:108,604,025-108,644,363	40338	CN Loss	3		chr1:86,990,083-87,211,391	221308	CN Loss	8		chr2:157,283,561-161,564,592	4281031	CN Loss	40
	chr4:88,720,516-88,807,751	87235	CN Loss	33		chr4:114,408,808-114,944,985	536177	CN Loss	5		chr1:87,378,897-94,066,365	6687468	CN Loss	109		chr2:162,959,607-164,190,382	1230775	CN Loss	30
	chr4:91,805,971-91,852,661	46690	CN Loss	0		chr4:115,606,729-115,774,001	167272	CN Loss	3		chr1:118,332,426-119,549,062	1216636	CN Loss	11		chr2:164,342,090-169,401,140	5059050	CN Loss	92
	chr4:106,355,584-108,027,188	1671604	CN Loss	32		chr4:115,825,415-118,708,370	2882955	CN Loss	74		chr1:150,432,451-154,561,712	4129261	CN Loss	40		chr2:172,232,248-174,468,218	2235970	CN Loss	37
	chr4:108,613,004-108,644,363	31359	CN Loss	3		chr4:118,941,956-121,053,720	2111764	CN Loss	40		chr1:162,592,477-165,613,232	3020755	CN Loss	39		chr2:177,892,563-177,897,306	4743	CN Loss	1
	chr4:114,408,808-114,944,985	536177	CN Loss	5		chr4:122,925,664-123,351,895	426231	CN Loss	13		chr1:171,143,600-172,699,013	1555413	CN Loss	56		chr2:178,023,228-181,917,414	3894186	CN Loss	79
	chr4:115,825,415-116,316,042	490627	CN Loss	16		chr4:123,929,758-143,397,378	19467620	CN Loss	369		chr1:174,042,022-174,268,767	226745	CN Loss	12		chr3:44,207,395-46,849,579	2642184	CN Loss	4
	chr4:116,801,412-118,666,365	1864953	CN Loss	46		chr4:146,224,162-146,655,904	431742	CN Loss	4		chr1:185,369,656-188,916,227	3546571	CN Loss	17		chr3:59,179,704-59,336,409	156705	CN Loss	5
	chr4:118,967,051-121,053,720	2086669	CN Loss	39		chr4:147,125,803-147,176,794	50991	CN Loss	1		chr1:189,833,213-189,897,398	64185	CN Loss	2		chr3:78,892,156-78,918,345	26189	CN Loss	0
	chr4:122,925,664-123,351,895	426231	CN Loss	13		chr4:147,512,233-147,527,644	15411	CN Loss	1		chr1:192,052,232-193,785,591	1733359	CN Loss	18		chr3:87,711,441-87,860,133	148692	CN Loss	7
	chr4:124,547,281-131,929,636	7382355	CN Loss	129		chr4:147,735,558-156,333,359	8597801	CN Loss	171		chr2:11,408,882-11,493,049	84167	CN Loss	1		chr3:88,070,297-88,429,200	358903	CN Loss	18
	chr4:132,289,293-143,397,378	11108085	CN Loss	233		chr5:12,940,296-13,121,374	181078	CN Loss	0		chr2:11,535,696-11,604,115	68419	CN Loss	2		chr3:89,089,429-89,946,288	856859	CN Loss	39
	chr4:145,031,248-145,154,729	123481	CN Loss	1		chr5:14,933,814-14,974,582	40768	CN Loss	3		chr2:24,925,554-28,615,451	3689897	CN Loss	128		chr3:90,223,770-90,403,072	179302	CN Loss	10
	chr4:146,224,162-146,466,097	241935	CN Loss	2		chr5:15,031,229-15,472,137	440908	CN Loss	1		chr2:29,179,623-34,133,217	4953594	CN Loss	118		chr3:93,628,770-94,243,225	614455	CN Loss	11
	chr4:147,482,628-147,528,039	45411	CN Loss	1		chr5:15,528,489-15,529,117	628	CN Loss	1		chr2:35,283,949-35,902,569	618620	CN Loss	9		chr3:96,176,529-96,401,941	225412	CN Loss	18
	chr4:147,736,569-156,333,359	8596790	CN Loss	171		chr5:24,302,676-25,276,197	973521	CN Loss	28		chr2:36,141,566-36,251,084	109518	CN Loss	2		chr3:96,607,705-96,657,971	50266	CN Loss	5
	chr5:13,042,382-13,121,374	78992	CN Loss	0		chr5:30,341,827-31,266,579	924752	CN Loss	36		chr2:37,748,125-39,013,075	1264950	CN Loss	13		chr3:96,714,093-98,329,205	1615112	CN Loss	24
	chr5:24,302,676-25,299,977	997301	CN Loss	28		chr5:32,733,668-32,739,322	5654	CN Loss	1		chr2:43,518,438-43,519,332	894	CN Loss	0		chr3:100,922,971-101,591,436	668465	CN Loss	7
	chr5:27,598,807-28,539,307	940500	CN Loss	9		chr5:33,216,343-34,336,650	1120307	CN Loss	22		chr2:52,089,522-52,328,714	239192	CN Loss	3		chr3:108,044,292-108,079,150	34858	CN Loss	2
	chr5:30,071,637-31,298,332	1226695	CN Loss	47		chr5:34,804,383-38,321,914	3517531	CN Loss	48		chr2:59,772,392-59,878,334	105942	CN Loss	2		chr3:108,336,326-108,377,406	41080	CN Loss	2
	chr5:33,159,078-38,706,625	5547547	CN Loss	85		chr5:38,362,735-38,706,625	343890	CN Loss	4		chr2:60,285,272-60,845,243	559971	CN Loss	5		chr3:108,387,271-108,433,140	45869	CN Loss	3
	chr5:73,027,332-73,124,618	97286	CN Loss	1		chr5:95,861,635-95,862,619	984	CN Loss	0		chr2:68,976,591-69,708,534	731943	CN Loss	10		chr3:122,005,635-122,231,146	225511	CN Loss	2
	chr5:95,861,635-95,999,192	137557	CN Loss	1		chr5:108,643,175-108,721,566	78391	CN Loss	5		chr2:76,690,444-77,244,965	554521	CN Loss	4		chr3:137,926,790-138,460,366	533576	CN Loss	14
	chr5:96,686,677-96,845,495	158818	CN Loss	2		chr5:110,318,534-120,942,913	10624379	CN Loss	165		chr2:80,837,099-80,861,158	24059	CN Loss	0		chr3:139,649,365-139,650,337	972	CN Loss	1
	chr5:101,768,971-101,981,209	212238	CN Loss	2		chr5:121,102,991-123,172,026	2069035	CN Loss	46		chr2:91,886,855-92,209,795	322940	CN Loss	8		chr3:142,779,417-142,963,632	184215	CN Loss	2
	chr5:103,523,456-103,870,423	346967	CN Loss	5		chr5:123,966,715-124,133,306	166591	CN Loss	8		chr2:98,666,549-98,667,071	522	CN Loss	0		chr3:144,759,154-144,818,004	58850	CN Loss	2
	chr5:105,016,446-105,343,646	327200	CN Loss	6		chr5:124,501,793-130,029,284	5527491	CN Loss	49		chr2:103,665,227-103,753,416	88189	CN Loss	2		chr3:154,656,810-155,055,031	398221	CN Loss	2
	chr5:105,470,908-105,863,637	392729	CN Loss	3		chr5:134,084,621-137,785,000	3700379	CN Loss	104		chr2:104,192,448-104,292,443	99995	CN Loss	1		chr4:32,666,591-33,162,886	496295	CN Loss	8
	chr5:108,433,983-108,721,566	287583	CN Loss	10		chr5:137,805,521-138,092,943	287422	CN Loss	11		chr2:112,241,488-113,839,529	1598041	CN Loss	17		chr4:41,094,123-41,183,225	89102	CN Loss	3
	chr5:110,318,534-123,879,028	13560494	CN Loss	226		chr5:138,646,698-145,302,886	6656188	CN Loss	105		chr2:118,641,095-119,383,208	742113	CN Loss	29		chr4:41,487,680-42,922,890	1435210	CN Loss	69
	chr5:123,966,715-130,340,792	6374077	CN Loss	72		chr5:146,845,625-147,077,604	231979	CN Loss	5		chr2:119,733,120-119,877,818	144698	CN Loss	5		chr4:43,334,243-45,550,294	2216051	CN Loss	55
	chr5:134,084,621-137,785,000	3700379	CN Loss	104		chr6:28,361,943-29,759,589	1397646	CN Loss	25		chr2:119,972,419-128,846,710	8874291	CN Loss	129		chr4:45,873,754-46,211,238	337484	CN Loss	7
	chr5:137,835,967-138,282,576	446609	CN Loss	28		chr6:41,538,980-41,543,118	4138	CN Loss	0		chr2:130,424,428-130,687,527	263099	CN Loss	13		chr4:46,472,403-47,293,045	820642	CN Loss	9
	chr5:138,749,180-145,302,886	6553706	CN Loss	104		chr6:47,647,316-47,786,088	138772	CN Loss	10		chr2:131,041,692-131,216,131	174439	CN Loss	10		chr4:56,989,926-58,437,490	1447564	CN Loss	14
	chr5:146,481,918-146,556,222	74304	CN Loss	9		chr6:47,865,612-49,051,783	1186171	CN Loss	35		chr2:137,083,276-137,167,926	84650	CN Loss	1		chr4:62,297,315-63,612,419	1315104	CN Loss	27
	chr5:146,845,625-147,101,236	255611	CN Loss	5		chr6:54,928,324-55,635,719	707395	CN Loss	10		chr2:143,815,348-144,142,593	327245	CN Loss	5		chr4:73,402,982-73,942,698	539716	CN Loss	31
	chr5:147,317,797-147,334,727	16930	CN Loss	2		chr6:72,153,423-72,848,228	694805	CN Loss	20		chr2:150,625,694-151,102,454	476760	CN Loss	11		chr4:88,400,279-88,707,905	307626	CN Loss	12
	chr6:28,873,100-29,536,546	663446	CN Loss	17		chr6:81,837,306-85,513,119	3675813	CN Loss	70		chr2:151,351,750-152,609,249	1257499	CN Loss	36		chr4:88,720,516-88,807,751	87235	CN Loss	33
	chr6:47,808,119-49,051,783	1243664	CN Loss	37		chr6:87,673,926-89,714,411	2040485	CN Loss	33		chr2:152,915,004-154,368,797	1453793	CN Loss	35		chr4:88,816,501-88,869,391	52890	CN Loss	6
	chr6:54,928,324-55,635,719	707395	CN Loss	10		chr6:90,226,037-92,081,380	1855343	CN Loss	25		chr2:155,172,440-156,144,055	971615	CN Loss	30		chr4:91,805,971-91,852,661	46690	CN Loss	0
	chr6:72,153,423-72,649,072	495649	CN Loss	19		chr6:94,518,219-94,663,847	145628	CN Loss	3		chr2:156,410,993-157,105,905	694912	CN Loss	15		chr4:100,949,132-101,191,394	242262	CN Loss	3
	chr6:82,728,744-83,802,239	1073495	CN Loss	43		chr6:113,249,843-113,586,152	336309	CN Loss	17		chr2:157,283,561-168,978,571	11695010	CN Loss	173		chr4:106,375,564-108,027,188	1651624	CN Loss	32
	chr6:83,874,364-83,875,336	972	CN Loss	0		chr6:113,597,695-116,043,250	2445555	CN Loss	35		chr2:172,232,248-174,468,218	2235970	CN Loss	37		chr4:112,824,806-114,944,985	2120179	CN Loss	8
	chr6:84,064,426-85,513,119	1448693	CN Loss	17		chr6:118,741,682-119,582,200	840518	CN Loss	9		chr2:178,459,964-181,917,414	3457450	CN Loss	73		chr4:115,825,415-116,034,068	208653	CN Loss	6
	chr6:87,731,631-89,714,411	1982780	CN Loss	32		chr6:120,455,860-121,639,413	1183553	CN Loss	17		chr2:181,932,470-182,113,224	180754	CN Loss	1		chr4:116,802,983-118,633,589	1830606	CN Loss	45
	chr6:90,303,059-92,081,380	1778321	CN Loss	24		chr6:122,271,444-122,637,210	365766	CN Loss	9		chr3:27,183,028-27,673,073	490045	CN Loss	5		chr4:118,967,051-118,987,537	20486	CN Loss	1
	chr6:94,576,445-94,663,847	87402	CN Loss	3		chr6:122,886,730-123,013,740	127010	CN Loss	4		chr3:59,071,785-59,336,409	264624	CN Loss	8		chr4:119,008,153-119,293,701	285548	CN Loss	10
	chr6:113,266,138-113,521,043	254905	CN Loss	16		chr6:123,610,320-123,672,167	61847	CN Loss	1		chr3:61,363,920-61,462,841	98921	CN Loss	1		chr4:119,626,311-121,053,720	1427409	CN Loss	22
	chr6:113,597,695-116,022,074	2424379	CN Loss	35		chr6:124,699,193-126,961,677	2262484	CN Loss	60		chr3:78,892,156-79,082,496	190340	CN Loss	1		chr4:122,925,664-123,351,895	426231	CN Loss	13
	chr6:118,561,986-119,582,200	1020214	CN Loss	10		chr6:131,253,556-132,600,585	1347029	CN Loss	16		chr3:87,717,416-90,211,735	2494319	CN Loss	103		chr4:123,427,471-123,629,496	202025	CN Loss	2
	chr6:120,455,860-121,639,413	1183553	CN Loss	17		chr6:142,384,548-142,579,269	194721	CN Loss	6		chr3:90,213,396-90,403,072	189676	CN Loss	12		chr4:124,793,188-126,325,649	1532461	CN Loss	32
	chr6:122,698,567-122,900,189	201622	CN Loss	6		chr6:145,797,568-145,997,133	199565	CN Loss	3		chr3:93,628,770-94,243,225	614455	CN Loss	11		chr4:127,161,196-131,929,636	4768440	CN Loss	75
	chr6:124,699,193-127,234,372	2535179	CN Loss	65		chr7:3,000,461-5,146,624	2146163	CN Loss	94		chr3:94,344,350-94,402,780	58430	CN Loss	4		chr4:132,962,731-143,350,625	10387894	CN Loss	208
	chr6:127,564,105-128,438,291	874186	CN Loss	14		chr7:5,884,507-7,317,023	1432516	CN Loss	37		chr3:94,604,379-94,721,841	117462	CN Loss	3		chr4:144,273,455-144,409,106	135651	CN Loss	5
	chr6:132,055,371-132,600,585	545214	CN Loss	6		chr7:9,899,688-14,960,909	5061221	CN Loss	76		chr3:94,763,145-95,321,462	558317	CN Loss	28		chr4:144,975,059-145,094,568	119509	CN Loss	1
	chr6:136,328,604-136,329,720	1116	CN Loss	1		chr7:15,288,318-15,295,285	6967	CN Loss	0		chr3:95,622,620-98,880,355	3257735	CN Loss	90		chr4:145,196,273-145,296,927	100654	CN Loss	2
	chr7:3,000,461-3,930,092	929631	CN Loss	41		chr7:15,480,602-20,013,535	4532933	CN Loss	129		chr3:100,805,307-101,594,990	789683	CN Loss	8		chr4:147,809,741-156,508,116	8698375	CN Loss	171
	chr7:4,063,018-5,146,624	1083606	CN Loss	53		chr7:23,273,143-23,540,524	267381	CN Loss	4		chr3:107,209,095-108,433,140	1224045	CN Loss	37		chr5:12,940,296-13,043,405	103109	CN Loss	0
	chr7:12,769,330-13,333,109	563779	CN Loss	23		chr7:24,073,827-26,371,958	2298131	CN Loss	81		chr3:121,461,069-122,275,474	814405	CN Loss	9		chr5:14,912,086-15,714,378	802292	CN Loss	11
	chr7:15,917,282-17,090,634	1173352	CN Loss	40		chr7:26,757,146-50,164,520	23407374	CN Loss	497		chr3:137,926,790-138,447,852	521062	CN Loss	13		chr5:21,889,934-22,154,899	264965	CN Loss	1
	chr7:18,856,323-20,013,535	1157212	CN Loss	61		chr7:50,391,195-57,880,965	7489770	CN Loss	24		chr3:139,649,365-139,650,337	972	CN Loss	1		chr5:24,302,676-25,315,145	1012469	CN Loss	28
	chr7:24,073,827-25,882,078	1808251	CN Loss	75		chr7:61,665,698-84,856,646	23190948	CN Loss	187		chr3:142,891,574-142,963,632	72058	CN Loss	0		chr5:27,598,807-27,666,539	67732	CN Loss	1
	chr7:27,121,546-29,845,906	2724360	CN Loss	101		chr7:88,074,337-105,811,952	17737615	CN Loss	308		chr3:144,401,005-145,541,518	1140513	CN Loss	13		chr5:30,173,695-38,830,396	8656701	CN Loss	144
	chr7:30,185,143-31,205,622	1020479	CN Loss	64		chr7:106,844,797-108,103,607	1258810	CN Loss	38		chr4:11,498,745-12,073,882	575137	CN Loss	8		chr5:72,227,744-72,360,648	132904	CN Loss	2
	chr7:34,116,482-38,271,080	4154598	CN Loss	33		chr7:108,523,115-145,441,459	36918344	CN Loss	534		chr4:32,600,866-34,852,037	2251171	CN Loss	25		chr5:93,482,415-95,999,192	2516777	CN Loss	21
	chr7:42,046,279-42,136,233	89954	CN Loss	2		chr8:3,441,308-4,289,604	848296	CN Loss	34		chr4:40,181,353-40,197,975	16622	CN Loss	1		chr5:96,492,633-96,824,802	332169	CN Loss	2
	chr7:43,308,113-44,139,376	831263	CN Loss	42		chr8:4,327,719-4,714,016	386297	CN Loss	3		chr4:41,018,369-46,327,635	5309266	CN Loss	153		chr5:101,796,960-101,894,822	97862	CN Loss	2
	chr7:44,177,659-46,633,845	2456186	CN Loss	137		chr8:10,569,348-15,932,488	5363140	CN Loss	64		chr4:46,472,403-47,306,623	834220	CN Loss	9		chr5:101,929,928-101,937,646	7718	CN Loss	1
	chr7:48,832,598-50,164,520	1331922	CN Loss	8		chr8:19,761,597-19,793,236	31639	CN Loss	1		chr4:52,793,808-53,822,852	1029044	CN Loss	14		chr5:103,500,810-104,093,279	592469	CN Loss	11
	chr7:51,746,605-51,747,714	1109	CN Loss	0		chr8:20,076,764-20,122,888	46124	CN Loss	0		chr4:57,261,239-59,912,565	2651326	CN Loss	27		chr5:105,217,134-105,863,637	646503	CN Loss	6
	chr7:65,910,113-68,355,342	2445229	CN Loss	22		chr8:26,954,666-29,100,860	2146194	CN Loss	17		chr4:62,204,498-63,663,064	1458566	CN Loss	28		chr5:108,421,233-108,721,566	300333	CN Loss	11
	chr7:78,544,111-81,649,711	3105600	CN Loss	66		chr8:34,838,455-35,476,420	637965	CN Loss	3		chr4:73,402,982-73,942,698	539716	CN Loss	31		chr5:110,146,430-123,510,601	13364171	CN Loss	223
	chr7:96,483,433-96,906,496	423063	CN Loss	2		chr8:35,546,248-36,235,909	689661	CN Loss	6		chr4:83,178,417-83,244,939	66522	CN Loss	1		chr5:123,799,712-123,879,028	79316	CN Loss	3
	chr7:98,048,522-100,021,893	1973371	CN Loss	36		chr8:37,104,334-37,327,392	223058	CN Loss	0		chr4:88,522,301-88,707,905	185604	CN Loss	10		chr5:123,966,715-130,340,792	6374077	CN Loss	72
	chr7:100,479,486-102,120,734	1641248	CN Loss	40		chr8:40,833,120-43,520,013	2686893	CN Loss	13		chr4:88,720,516-88,850,508	129992	CN Loss	39		chr5:134,084,621-137,405,856	3321235	CN Loss	85
	chr7:102,450,871-102,604,467	153596	CN Loss	10		chr8:46,987,009-48,362,745	1375736	CN Loss	11		chr4:91,805,971-91,852,661	46690	CN Loss	0		chr5:137,473,887-137,785,000	311113	CN Loss	20
	chr7:105,330,105-105,811,952	481847	CN Loss	20		chr8:55,498,527-55,519,262	20735	CN Loss	0		chr4:98,945,136-102,049,076	3103940	CN Loss	23		chr5:138,007,814-138,018,661	10847	CN Loss	0
	chr7:108,523,822-108,545,342	21520	CN Loss	2		chr8:68,698,081-69,239,685	541604	CN Loss	7		chr4:106,355,584-108,063,782	1708198	CN Loss	33		chr5:138,151,216-138,194,890	43674	CN Loss	10
	chr7:108,924,283-109,750,070	825787	CN Loss	14		chr8:69,791,300-72,763,239	2971939	CN Loss	123		chr4:108,177,038-108,195,724	18686	CN Loss	2		chr5:138,749,180-145,302,886	6553706	CN Loss	104
	chr7:118,525,046-118,992,047	467001	CN Loss	9		chr8:80,611,568-81,198,006	586438	CN Loss	4		chr4:108,599,188-108,644,363	45175	CN Loss	3		chr5:146,158,272-146,197,174	38902	CN Loss	1
	chr7:120,772,008-122,505,251	1733243	CN Loss	25		chr8:83,233,492-85,113,489	1879997	CN Loss	80		chr4:114,408,808-114,944,985	536177	CN Loss	5		chr5:146,481,918-146,558,644	76726	CN Loss	9
	chr7:125,331,673-128,403,037	3071364	CN Loss	122		chr8:87,641,718-89,187,066	1545348	CN Loss	14		chr4:115,009,346-116,406,843	1397497	CN Loss	34		chr6:22,703,617-22,704,321	704	CN Loss	0
	chr7:130,622,553-131,085,301	462748	CN Loss	6		chr8:92,341,193-92,997,496	656303	CN Loss	7		chr4:116,602,268-121,053,720	4451452	CN Loss	104		chr6:23,118,790-23,167,063	48273	CN Loss	1
	chr7:133,674,464-133,964,715	290251	CN Loss	6		chr8:93,524,324-95,716,746	2192422	CN Loss	49		chr4:122,925,664-123,629,496	703832	CN Loss	15		chr6:29,404,712-29,759,589	354877	CN Loss	9
	chr7:138,915,462-145,441,459	6525997	CN Loss	176		chr8:95,729,151-95,981,809	252658	CN Loss	5		chr4:124,547,281-126,325,649	1778368	CN Loss	39		chr6:41,281,351-41,533,919	252568	CN Loss	9
	chr8:3,362,073-4,289,604	927531	CN Loss	35		chr8:96,825,914-98,224,482	1398568	CN Loss	0		chr4:127,161,196-145,449,477	18288281	CN Loss	354		chr6:42,249,493-42,956,126	706633	CN Loss	27
	chr8:10,926,285-15,932,488	5006203	CN Loss	61		chr8:104,136,849-104,873,270	736421	CN Loss	21		chr4:147,828,624-156,333,359	8504735	CN Loss	169		chr6:47,647,316-48,633,560	986244	CN Loss	32
	chr8:19,761,597-19,793,236	31639	CN Loss	1		chr8:105,083,746-109,751,835	4668089	CN Loss	100		chr5:12,940,296-13,121,374	181078	CN Loss	0		chr6:48,765,085-49,051,783	286698	CN Loss	9
	chr8:22,937,692-23,290,113	352421	CN Loss	9		chr8:109,826,512-111,117,960	1291448	CN Loss	27		chr5:14,857,038-15,714,378	857340	CN Loss	12		chr6:54,664,611-55,635,719	971108	CN Loss	12
	chr8:27,143,252-27,156,365	13113	CN Loss	2		chr8:116,956,372-117,601,025	644653	CN Loss	10		chr5:20,789,616-22,154,899	1365283	CN Loss	18		chr6:70,553,338-70,723,479	170141	CN Loss	0
	chr8:47,510,878-48,362,745	851867	CN Loss	9		chr8:119,312,276-125,944,892	6632616	CN Loss	188		chr5:24,302,676-25,315,145	1012469	CN Loss	28		chr6:71,905,013-72,788,661	883648	CN Loss	23
	chr8:55,112,929-55,540,149	427220	CN Loss	0		chr9:3,000,001-3,000,507	506	CN Loss	0		chr5:27,598,807-27,723,209	124402	CN Loss	1		chr6:83,029,877-85,513,119	2483242	CN Loss	59
	chr8:57,540,062-57,551,384	11322	CN Loss	1		chr9:3,023,426-3,024,442	1016	CN Loss	0		chr5:30,195,048-32,990,810	2795762	CN Loss	57		chr6:85,696,102-85,830,622	134520	CN Loss	8
	chr8:69,791,300-71,778,916	1987616	CN Loss	96		chr9:13,134,250-18,497,382	5363132	CN Loss	40		chr5:33,159,078-38,321,914	5162836	CN Loss	80		chr6:87,343,191-89,714,411	2371220	CN Loss	40
	chr8:71,968,562-72,763,239	794677	CN Loss	24		chr9:20,301,009-35,305,432	15004423	CN Loss	142		chr5:38,362,735-38,830,396	467661	CN Loss	4		chr6:90,303,059-92,193,117	1890058	CN Loss	27
	chr8:75,047,789-75,406,029	358240	CN Loss	4		chr9:35,346,698-35,589,513	242815	CN Loss	4		chr5:41,794,802-44,094,495	2299693	CN Loss	12		chr6:94,576,445-94,663,847	87402	CN Loss	3
	chr8:83,540,332-85,113,489	1573157	CN Loss	74		chr9:36,860,803-37,746,122	885319	CN Loss	18		chr5:67,334,556-67,786,570	452014	CN Loss	5		chr6:108,363,525-108,523,312	159787	CN Loss	2
	chr8:87,641,718-89,187,066	1545348	CN Loss	14		chr9:39,910,413-46,967,357	7056944	CN Loss	116		chr5:72,227,744-72,771,161	543417	CN Loss	9		chr6:113,249,843-113,536,828	286985	CN Loss	17
	chr8:92,674,971-92,997,496	322525	CN Loss	5		chr9:65,594,614-75,898,537	10303923	CN Loss	95		chr5:93,482,415-95,999,192	2516777	CN Loss	21		chr6:113,597,695-116,133,951	2536256	CN Loss	35
	chr8:93,811,296-95,720,324	1909028	CN Loss	49		chr9:77,239,426-88,390,756	11151330	CN Loss	66		chr5:96,492,633-96,845,495	352862	CN Loss	2		chr6:116,305,171-116,541,089	235918	CN Loss	6
	chr8:95,788,663-95,875,637	86974	CN Loss	4		chr9:89,595,262-95,857,855	6262593	CN Loss	33		chr5:101,808,632-101,950,136	141504	CN Loss	2		chr6:118,503,014-119,582,200	1079186	CN Loss	10
	chr8:104,136,849-104,835,798	698949	CN Loss	19		chr9:96,051,670-109,117,819	13066149	CN Loss	202		chr5:103,523,456-103,885,716	362260	CN Loss	5		chr6:120,731,268-121,679,100	947832	CN Loss	13
	chr8:105,246,539-108,658,704	3412165	CN Loss	84		chr9:109,766,059-123,518,073	13752014	CN Loss	165		chr5:104,072,320-104,212,721	140401	CN Loss	4		chr6:122,696,019-122,966,568	270549	CN Loss	8
	chr8:108,782,557-109,751,835	969278	CN Loss	13		chr10:3,101,508-39,028,542	35927034	CN Loss	211		chr5:105,137,003-105,343,646	206643	CN Loss	4		chr6:124,251,652-124,398,746	147094	CN Loss	4
	chr8:110,609,905-111,081,435	471530	CN Loss	15		chr10:42,502,364-78,814,424	36312060	CN Loss	284		chr5:105,470,908-105,863,637	392729	CN Loss	3		chr6:124,636,760-125,739,400	1102640	CN Loss	50
	chr8:116,928,446-126,346,110	9417664	CN Loss	205		chr10:79,491,789-129,034,587	49542798	CN Loss	601		chr5:108,317,344-108,721,566	404222	CN Loss	12		chr6:127,729,500-128,438,291	708791	CN Loss	13
	chr9:3,024,372-3,024,442	70	CN Loss	0		chr10:129,925,158-130,389,095	463937	CN Loss	15		chr5:110,086,291-110,107,122	20831	CN Loss	2		chr6:128,487,454-128,788,220	300766	CN Loss	7
	chr9:15,720,658-15,962,758	242100	CN Loss	3		chr10:130,444,608-130,694,993	250385	CN Loss	2		chr5:110,136,128-125,787,600	15651472	CN Loss	267		chr6:132,055,371-132,600,585	545214	CN Loss	6
	chr9:20,590,777-22,167,423	1576646	CN Loss	74		chr11:3,100,010-3,179,355	79345	CN Loss	2		chr5:128,585,318-130,340,792	1755474	CN Loss	31		chr6:136,821,516-137,837,053	1015537	CN Loss	13
	chr9:27,007,143-27,105,608	98465	CN Loss	4		chr11:3,188,676-9,149,727	5961051	CN Loss	102		chr5:134,084,621-137,785,000	3700379	CN Loss	104		chr6:146,417,666-147,048,214	630548	CN Loss	14
	chr9:30,897,318-31,153,385	256067	CN Loss	5		chr11:11,695,192-12,310,231	615039	CN Loss	6		chr5:137,805,521-138,018,661	213140	CN Loss	7		chr7:3,000,461-3,297,431	296970	CN Loss	14
	chr9:34,941,222-35,281,673	340451	CN Loss	10		chr11:17,182,054-20,652,769	3470715	CN Loss	15		chr5:138,151,216-138,282,576	131360	CN Loss	17		chr7:3,704,205-3,930,092	225887	CN Loss	10
	chr9:37,222,530-37,422,668	200138	CN Loss	6		chr11:23,267,593-23,473,229	205636	CN Loss	2		chr5:138,749,180-145,302,886	6553706	CN Loss	104		chr7:4,063,018-4,149,967	86949	CN Loss	6
	chr9:43,266,314-45,953,091	2686777	CN Loss	66		chr11:26,786,625-26,787,523	898	CN Loss	1		chr5:146,109,025-146,558,644	449619	CN Loss	14		chr7:4,274,028-4,282,879	8851	CN Loss	1
	chr9:46,070,878-46,340,005	269127	CN Loss	8		chr11:29,174,518-30,149,863	975345	CN Loss	11		chr5:150,538,942-150,805,667	266725	CN Loss	4		chr7:4,445,339-4,495,761	50422	CN Loss	4
	chr9:75,326,596-75,694,615	368019	CN Loss	9		chr11:31,254,043-33,283,956	2029913	CN Loss	29		chr6:3,050,064-6,131,665	3081601	CN Loss	25		chr7:4,543,150-4,646,835	103685	CN Loss	4
	chr9:90,146,583-91,098,200	951617	CN Loss	2		chr11:33,328,485-33,684,098	355613	CN Loss	3		chr6:23,118,790-23,253,957	135167	CN Loss	2		chr7:4,782,108-5,146,624	364516	CN Loss	25
	chr9:106,079,990-106,911,220	831230	CN Loss	31		chr11:34,205,505-36,732,499	2526994	CN Loss	12		chr6:28,361,943-29,759,589	1397646	CN Loss	25		chr7:10,900,910-11,106,712	205802	CN Loss	2
	chr9:107,179,069-109,117,819	1938750	CN Loss	84		chr11:40,631,905-41,849,789	1217884	CN Loss	4		chr6:34,872,575-34,986,116	113541	CN Loss	5		chr7:12,895,840-13,333,109	437269	CN Loss	19
	chr9:109,830,138-110,482,974	652836	CN Loss	16		chr11:43,419,853-46,336,467	2916614	CN Loss	27		chr6:39,397,206-39,596,519	199313	CN Loss	4		chr7:15,917,282-17,090,634	1173352	CN Loss	40
	chr9:110,614,764-111,027,141	412377	CN Loss	20		chr11:46,450,928-47,082,627	631699	CN Loss	11		chr6:40,544,862-43,306,719	2761857	CN Loss	71		chr7:18,856,323-20,013,535	1157212	CN Loss	61
	chr9:114,406,691-115,250,798	844107	CN Loss	12		chr11:48,504,379-48,873,138	368759	CN Loss	6		chr6:47,647,316-49,051,783	1404467	CN Loss	48		chr7:24,055,259-24,294,986	239727	CN Loss	10
	chr9:118,522,474-122,248,634	3726160	CN Loss	62		chr11:49,280,122-49,475,392	195270	CN Loss	9		chr6:54,928,324-55,734,805	806481	CN Loss	12		chr7:24,303,762-25,395,538	1091776	CN Loss	51
	chr10:33,808,283-33,809,492	1209	CN Loss	0		chr11:49,564,382-51,221,522	1657140	CN Loss	36		chr6:70,406,845-73,022,321	2615476	CN Loss	44		chr7:25,601,672-25,882,078	280406	CN Loss	12
	chr10:53,370,356-53,547,476	177120	CN Loss	3		chr11:54,824,453-58,337,793	3513340	CN Loss	36		chr6:82,728,744-85,513,119	2784375	CN Loss	62		chr7:27,121,546-27,692,467	570921	CN Loss	25
	chr10:58,223,131-58,239,579	16448	CN Loss	2		chr11:58,421,603-63,313,298	4891695	CN Loss	136		chr6:87,356,586-87,475,616	119030	CN Loss	4		chr7:27,807,080-27,846,379	39299	CN Loss	2
	chr10:58,621,264-62,430,427	3809163	CN Loss	54		chr11:64,980,084-67,055,543	2075459	CN Loss	15		chr6:87,731,631-89,714,411	1982780	CN Loss	32		chr7:28,042,694-29,462,986	1420292	CN Loss	62
	chr10:63,054,231-63,269,626	215395	CN Loss	5		chr11:67,079,966-68,146,955	1066989	CN Loss	15		chr6:90,303,059-92,081,380	1778321	CN Loss	24		chr7:30,190,431-31,205,622	1015191	CN Loss	63
	chr10:74,626,014-78,814,424	4188410	CN Loss	102		chr11:68,946,308-70,762,073	1815765	CN Loss	113		chr6:94,576,445-94,663,847	87402	CN Loss	3		chr7:34,205,696-35,211,289	1005593	CN Loss	10
	chr10:79,527,678-81,646,963	2119285	CN Loss	140		chr11:71,341,251-72,399,799	1058548	CN Loss	16		chr6:108,339,407-108,512,336	172929	CN Loss	2		chr7:38,175,871-39,411,317	1235446	CN Loss	6
	chr10:82,741,218-83,214,598	473380	CN Loss	6		chr11:72,449,192-73,340,251	891059	CN Loss	22		chr6:113,150,747-113,536,828	386081	CN Loss	19		chr7:41,155,829-41,289,474	133645	CN Loss	1
	chr10:100,335,592-100,382,215	46623	CN Loss	19		chr11:74,335,040-82,981,174	8646134	CN Loss	176		chr6:113,564,303-116,043,250	2478947	CN Loss	36		chr7:42,048,133-42,136,233	88100	CN Loss	2
	chr10:121,371,316-121,617,078	245762	CN Loss	4		chr11:83,524,482-84,165,233	640751	CN Loss	16		chr6:116,217,517-116,551,129	333612	CN Loss	7		chr7:44,350,955-46,614,531	2263576	CN Loss	126
	chr10:126,891,534-127,764,690	873156	CN Loss	45		chr11:84,364,395-89,413,725	5049330	CN Loss	91		chr6:118,741,682-119,582,200	840518	CN Loss	9		chr7:47,582,214-47,997,004	414790	CN Loss	2
	chr10:127,790,265-128,011,929	221664	CN Loss	8		chr11:94,147,796-103,600,694	9452898	CN Loss	351		chr6:120,455,860-121,639,413	1183553	CN Loss	17		chr7:51,746,605-51,862,143	115538	CN Loss	1
	chr10:128,110,829-129,033,843	923014	CN Loss	53		chr11:103,620,891-104,667,148	1046257	CN Loss	17		chr6:122,696,019-122,900,189	204170	CN Loss	6		chr7:55,798,740-56,331,738	532998	CN Loss	7
	chr11:3,100,010-3,188,887	88877	CN Loss	2		chr11:105,311,452-109,685,630	4374178	CN Loss	63		chr6:124,461,892-127,010,100	2548208	CN Loss	66		chr7:78,782,835-79,359,822	576987	CN Loss	11
	chr11:3,290,833-7,214,020	3923187	CN Loss	94		chr11:109,966,491-111,400,436	1433945	CN Loss	8		chr6:127,729,500-128,438,291	708791	CN Loss	13		chr7:79,660,343-80,430,194	769851	CN Loss	26
	chr11:8,437,111-8,590,026	152915	CN Loss	1		chr11:112,711,104-121,663,511	8952407	CN Loss	241		chr6:128,473,265-129,582,280	1109015	CN Loss	34		chr7:96,483,433-96,906,496	423063	CN Loss	2
	chr11:26,786,625-26,787,523	898	CN Loss	1		chr12:3,000,347-3,109,871	109524	CN Loss	0		chr6:132,055,371-132,600,585	545214	CN Loss	6		chr7:98,048,522-99,625,718	1577196	CN Loss	27
	chr11:32,190,565-32,422,403	231838	CN Loss	13		chr12:3,109,998-34,774,787	31664789	CN Loss	162		chr6:145,936,641-146,144,240	207599	CN Loss	2		chr7:100,880,681-101,517,762	637081	CN Loss	10
	chr11:35,570,556-36,063,824	493268	CN Loss	8		chr12:40,213,026-44,843,747	4630721	CN Loss	12		chr6:146,375,873-147,061,496	685623	CN Loss	14		chr7:102,476,951-102,803,636	326685	CN Loss	22
	chr11:46,099,771-46,336,467	236696	CN Loss	8		chr12:49,066,346-87,876,667	38810321	CN Loss	327		chr7:3,296,661-4,149,967	853306	CN Loss	34		chr7:103,754,659-104,248,625	493966	CN Loss	35
	chr11:48,734,603-48,866,084	131481	CN Loss	6		chr12:88,334,616-92,161,355	3826739	CN Loss	11		chr7:4,207,745-4,282,879	75134	CN Loss	2		chr7:105,651,851-105,724,216	72365	CN Loss	0
	chr11:49,564,765-50,265,928	701163	CN Loss	16		chr12:98,187,937-113,429,378	15241441	CN Loss	280		chr7:4,427,754-4,646,835	219081	CN Loss	11		chr7:105,751,884-105,811,952	60068	CN Loss	3
	chr11:55,146,070-55,278,807	132737	CN Loss	5		chr12:114,977,836-115,861,858	884022	CN Loss	1		chr7:4,788,989-5,146,624	357635	CN Loss	23		chr7:106,844,797-107,753,835	909038	CN Loss	23
	chr11:58,918,815-61,748,949	2830134	CN Loss	79		chr12:115,998,659-120,129,022	4130363	CN Loss	20		chr7:6,460,862-6,515,224	54362	CN Loss	6		chr7:125,336,005-126,160,907	824902	CN Loss	10
	chr11:68,946,308-69,589,096	642788	CN Loss	29		chr13:19,104,230-23,762,261	4658031	CN Loss	141		chr7:10,745,561-13,333,109	2587548	CN Loss	50		chr7:126,323,466-126,367,944	44478	CN Loss	1
	chr11:69,677,817-70,725,248	1047431	CN Loss	75		chr13:23,788,832-26,779,134	2990302	CN Loss	27		chr7:15,917,282-20,013,535	4096253	CN Loss	123		chr7:126,428,257-127,975,802	1547545	CN Loss	91
	chr11:71,713,653-72,155,208	441555	CN Loss	6		chr13:28,151,056-31,006,377	2855321	CN Loss	15		chr7:24,054,777-29,462,986	5408209	CN Loss	186		chr7:128,126,902-128,191,922	65020	CN Loss	2
	chr11:72,886,592-73,048,060	161468	CN Loss	5		chr13:33,879,979-34,203,918	323939	CN Loss	11		chr7:29,537,300-29,937,927	400627	CN Loss	11		chr7:139,089,451-140,779,552	1690101	CN Loss	49
	chr11:73,287,352-73,296,708	9356	CN Loss	1		chr13:41,021,204-41,912,842	891638	CN Loss	11		chr7:30,185,143-31,205,622	1020479	CN Loss	64		chr7:140,836,481-141,627,832	791351	CN Loss	53
	chr11:74,629,047-74,898,428	269381	CN Loss	8		chr13:42,073,856-50,702,792	8628936	CN Loss	71		chr7:31,626,626-33,403,864	1777238	CN Loss	15		chr7:141,637,940-145,441,459	3803519	CN Loss	72
	chr11:75,066,343-75,703,243	636900	CN Loss	25		chr13:51,171,259-65,578,005	14406746	CN Loss	171		chr7:34,036,487-34,158,837	122350	CN Loss	3		chr8:3,260,195-3,719,387	459192	CN Loss	19
	chr11:77,465,699-77,541,861	76162	CN Loss	6		chr13:65,894,546-66,122,777	228231	CN Loss	1		chr7:34,192,869-35,277,141	1084272	CN Loss	12		chr8:4,203,343-4,267,851	64508	CN Loss	7
	chr11:77,775,838-78,180,283	404445	CN Loss	16		chr13:66,342,939-66,715,279	372340	CN Loss	1		chr7:35,408,634-35,523,924	115290	CN Loss	3		chr8:10,322,640-10,527,025	204385	CN Loss	1
	chr11:78,194,910-78,275,165	80255	CN Loss	4		chr13:66,802,268-79,086,560	12284292	CN Loss	106		chr7:38,187,543-41,424,958	3237415	CN Loss	17		chr8:10,810,794-16,269,154	5458360	CN Loss	64
	chr11:78,321,605-79,145,924	824319	CN Loss	23		chr13:81,382,173-95,032,939	13650766	CN Loss	59		chr7:42,048,133-42,195,480	147347	CN Loss	2		chr8:18,625,593-18,940,637	315044	CN Loss	4
	chr11:85,743,420-85,936,273	192853	CN Loss	6		chr13:95,697,029-115,089,618	19392589	CN Loss	139		chr7:43,308,113-44,216,456	908343	CN Loss	45		chr8:19,761,597-19,793,236	31639	CN Loss	1
	chr11:87,568,199-87,889,016	320817	CN Loss	14		chr14:20,651,099-20,829,800	178701	CN Loss	10		chr7:44,228,483-46,614,531	2386048	CN Loss	133		chr8:35,386,792-36,025,782	638990	CN Loss	6
	chr11:94,147,796-95,973,085	1825289	CN Loss	48		chr14:21,590,609-22,112,449	521840	CN Loss	8		chr7:46,999,720-47,091,366	91646	CN Loss	4		chr8:36,229,104-36,235,909	6805	CN Loss	1
	chr11:96,753,961-101,476,540	4722579	CN Loss	213		chr14:24,135,546-25,888,974	1753428	CN Loss	15		chr7:48,811,393-49,635,325	823932	CN Loss	5		chr8:41,538,173-41,609,494	71321	CN Loss	0
	chr11:101,571,754-103,460,923	1889169	CN Loss	66		chr14:29,971,665-30,959,198	987533	CN Loss	19		chr7:49,828,907-50,164,520	335613	CN Loss	3		chr8:57,549,949-57,551,384	1435	CN Loss	1
	chr11:103,730,713-104,342,870	612157	CN Loss	8		chr14:31,106,115-32,157,979	1051864	CN Loss	22		chr7:51,669,302-51,862,143	192841	CN Loss	2		chr8:69,791,300-71,778,916	1987616	CN Loss	96
	chr11:105,311,452-106,631,697	1320245	CN Loss	27		chr14:32,298,450-35,026,871	2728421	CN Loss	41		chr7:55,798,740-56,423,317	624577	CN Loss	7		chr8:71,968,562-72,763,239	794677	CN Loss	24
	chr11:113,428,327-114,893,418	1465091	CN Loss	19		chr14:43,698,028-43,722,926	24898	CN Loss	0		chr7:78,544,111-81,649,711	3105600	CN Loss	66		chr8:75,047,789-75,746,254	698465	CN Loss	5
	chr11:115,126,330-121,255,555	6129225	CN Loss	196		chr14:48,472,099-48,695,640	223541	CN Loss	3		chr7:83,937,242-84,605,687	668445	CN Loss	5		chr8:83,571,332-85,113,489	1542157	CN Loss	73
	chr11:121,550,102-121,663,511	113409	CN Loss	2		chr14:51,825,983-52,389,780	563797	CN Loss	25		chr7:96,483,433-96,906,496	423063	CN Loss	2		chr8:87,641,718-89,187,066	1545348	CN Loss	14
	chr12:3,739,110-4,275,182	536072	CN Loss	10		chr14:52,770,159-53,879,308	1109149	CN Loss	0		chr7:98,048,522-99,767,721	1719199	CN Loss	31		chr8:92,359,679-93,319,839	960160	CN Loss	13
	chr12:16,538,348-17,369,430	831082	CN Loss	12		chr14:54,408,754-56,028,749	1619995	CN Loss	80		chr7:100,479,486-101,574,034	1094548	CN Loss	20		chr8:93,524,324-95,716,746	2192422	CN Loss	49
	chr12:21,185,309-21,326,030	140721	CN Loss	5		chr14:63,078,634-64,029,599	950965	CN Loss	14		chr7:102,450,871-105,811,952	3361081	CN Loss	171		chr8:104,615,108-105,088,709	473601	CN Loss	13
	chr12:29,826,988-30,098,336	271348	CN Loss	3		chr14:66,116,694-66,354,344	237650	CN Loss	6		chr7:105,830,006-107,934,205	2104199	CN Loss	52		chr8:105,141,889-105,147,986	6097	CN Loss	1
	chr12:33,040,268-33,389,870	349602	CN Loss	5		chr14:70,223,779-70,422,778	198999	CN Loss	3		chr7:108,523,822-109,585,300	1061478	CN Loss	25		chr8:105,246,539-109,733,188	4486649	CN Loss	97
	chr12:76,428,108-76,985,407	557299	CN Loss	11		chr14:70,439,828-71,017,468	577640	CN Loss	17		chr7:112,118,324-112,653,038	534714	CN Loss	4		chr8:110,561,247-111,081,435	520188	CN Loss	15
	chr12:78,894,592-79,327,310	432718	CN Loss	11		chr14:106,449,428-107,137,128	687700	CN Loss	1		chr7:116,342,855-120,958,687	4615832	CN Loss	48		chr8:111,623,770-111,695,337	71567	CN Loss	5
	chr12:83,456,824-85,044,339	1587515	CN Loss	37		chr15:76,088,604-76,333,556	244952	CN Loss	14		chr7:123,176,632-128,340,493	5163861	CN Loss	129		chr8:111,968,559-112,011,272	42713	CN Loss	2
	chr12:85,087,779-87,314,074	2226295	CN Loss	41		chr15:76,537,019-76,751,559	214540	CN Loss	18		chr7:130,583,081-130,779,413	196332	CN Loss	2		chr8:116,933,437-126,293,438	9360001	CN Loss	204
	chr12:88,371,716-88,459,071	87355	CN Loss	2		chr16:3,710,162-3,730,567	20405	CN Loss	1		chr7:131,082,535-131,174,328	91793	CN Loss	3		chr9:3,000,001-3,024,418	24417	CN Loss	0
	chr12:91,534,032-91,872,903	338871	CN Loss	4		chr16:4,001,229-4,387,790	386561	CN Loss	7		chr7:133,674,464-133,964,715	290251	CN Loss	6		chr9:14,860,770-15,053,829	193059	CN Loss	4
	chr12:100,864,222-101,043,384	179162	CN Loss	5		chr16:4,694,384-4,835,584	141200	CN Loss	5		chr7:135,593,540-135,690,122	96582	CN Loss	3		chr9:15,962,758-16,029,770	67012	CN Loss	1
	chr12:103,107,940-104,413,388	1305448	CN Loss	36		chr16:4,861,179-5,251,119	389940	CN Loss	18		chr7:135,710,948-136,428,157	717209	CN Loss	3		chr9:20,641,953-22,167,423	1525470	CN Loss	72
	chr12:104,780,931-104,791,793	10862	CN Loss	1		chr16:10,284,380-10,325,287	40907	CN Loss	2		chr7:136,811,375-137,444,992	633617	CN Loss	6		chr9:30,897,318-31,153,385	256067	CN Loss	5
	chr12:105,176,535-105,658,805	482270	CN Loss	11		chr16:16,863,776-17,381,654	517878	CN Loss	19		chr7:138,915,462-145,441,459	6525997	CN Loss	176		chr9:35,000,730-35,016,334	15604	CN Loss	1
	chr12:108,187,014-113,429,378	5242364	CN Loss	164		chr16:17,499,451-18,812,462	1313011	CN Loss	43		chr8:3,000,273-4,289,604	1289331	CN Loss	36		chr9:43,266,314-44,526,303	1259989	CN Loss	30
	chr12:115,091,697-115,802,998	711301	CN Loss	1		chr16:18,893,886-18,968,895	75009	CN Loss	1		chr8:10,569,348-15,413,781	4844433	CN Loss	63		chr9:44,784,162-44,836,183	52021	CN Loss	4
	chr13:21,394,370-22,083,525	689155	CN Loss	50		chr16:20,500,141-20,741,862	241721	CN Loss	18		chr8:19,729,801-19,736,533	6732	CN Loss	2		chr9:44,981,841-45,949,909	968068	CN Loss	25
	chr13:23,486,328-23,762,261	275933	CN Loss	30		chr16:20,890,267-21,153,355	263088	CN Loss	1		chr8:19,761,597-19,793,236	31639	CN Loss	1		chr9:66,223,572-66,495,766	272194	CN Loss	2
	chr13:24,856,770-25,020,163	163393	CN Loss	6		chr16:32,642,778-32,726,904	84126	CN Loss	2		chr8:20,122,218-20,122,888	670	CN Loss	0		chr9:67,901,526-68,107,986	206460	CN Loss	2
	chr13:30,705,614-31,006,377	300763	CN Loss	4		chr17:3,000,067-3,097,724	97657	CN Loss	1		chr8:23,024,506-23,290,113	265607	CN Loss	8		chr9:75,682,029-75,694,615	12586	CN Loss	1
	chr13:34,047,352-34,203,918	156566	CN Loss	6		chr17:25,367,066-28,558,494	3191428	CN Loss	103		chr8:23,474,551-23,674,034	199483	CN Loss	1		chr9:78,155,186-78,337,488	182302	CN Loss	9
	chr13:37,916,050-37,983,469	67419	CN Loss	2		chr17:29,139,235-29,720,878	581643	CN Loss	15		chr8:25,549,681-25,723,831	174150	CN Loss	5		chr9:88,390,756-88,391,289	533	CN Loss	1
	chr13:48,586,270-49,464,691	878421	CN Loss	13		chr17:32,060,533-32,430,118	369585	CN Loss	12		chr8:35,386,792-35,546,248	159456	CN Loss	2		chr9:90,146,583-90,270,197	123614	CN Loss	2
	chr13:49,691,603-49,805,938	114335	CN Loss	1		chr17:33,432,951-33,435,634	2683	CN Loss	1		chr8:36,229,104-36,235,909	6805	CN Loss	1		chr9:105,644,783-106,019,208	374425	CN Loss	4
	chr13:51,171,259-58,162,255	6990996	CN Loss	91		chr17:33,882,255-34,283,743	401488	CN Loss	37		chr8:40,529,136-41,609,494	1080358	CN Loss	14		chr9:106,095,300-106,700,593	605293	CN Loss	27
	chr13:59,450,237-59,805,161	354924	CN Loss	12		chr17:34,565,238-35,265,982	700744	CN Loss	70		chr8:43,130,462-43,296,267	165805	CN Loss	3		chr9:107,179,069-107,751,884	572815	CN Loss	25
	chr13:66,802,268-66,870,003	67735	CN Loss	0		chr17:35,278,984-35,323,231	44247	CN Loss	1		chr8:43,520,013-43,626,190	106177	CN Loss	3		chr9:107,860,434-109,117,819	1257385	CN Loss	59
	chr13:68,270,712-68,651,920	381208	CN Loss	4		chr17:35,506,335-36,056,691	550356	CN Loss	37		chr8:57,540,062-57,584,164	44102	CN Loss	1		chr9:110,052,854-110,482,974	430120	CN Loss	11
	chr13:69,492,327-70,767,970	1275643	CN Loss	11		chr17:45,465,606-45,733,704	268098	CN Loss	13		chr8:69,791,300-71,778,916	1987616	CN Loss	96		chr9:110,614,764-110,958,101	343337	CN Loss	18
	chr13:72,507,139-74,224,764	1717625	CN Loss	25		chr17:46,236,862-46,773,235	536373	CN Loss	28		chr8:71,968,562-72,763,239	794677	CN Loss	24		chr9:114,689,142-115,223,165	534023	CN Loss	6
	chr13:99,948,797-100,023,560	74763	CN Loss	2		chr17:55,953,797-57,401,820	1448023	CN Loss	67		chr8:75,047,789-75,712,508	664719	CN Loss	5		chr9:118,566,761-122,306,142	3739381	CN Loss	63
	chr13:102,705,909-102,760,798	54889	CN Loss	3		chr18:31,879,733-32,432,291	552558	CN Loss	11		chr8:83,540,332-85,113,489	1573157	CN Loss	74		chr9:123,046,492-123,856,602	810110	CN Loss	16
	chr14:20,651,099-20,829,800	178701	CN Loss	10		chr18:35,619,518-36,573,752	954234	CN Loss	20		chr8:87,641,718-89,312,585	1670867	CN Loss	14		chr10:4,935,633-5,425,665	490032	CN Loss	3
	chr14:24,135,546-25,888,974	1753428	CN Loss	15		chr18:36,664,167-38,283,288	1619121	CN Loss	91		chr8:92,341,193-93,502,113	1160920	CN Loss	15		chr10:23,949,887-24,787,151	837264	CN Loss	18
	chr14:29,904,289-30,959,198	1054909	CN Loss	19		chr18:41,881,201-42,549,679	668478	CN Loss	9		chr8:93,524,324-95,875,637	2351313	CN Loss	54		chr10:33,808,283-33,809,492	1209	CN Loss	0
	chr14:31,106,115-32,102,229	996114	CN Loss	21		chr18:47,958,085-48,048,334	90249	CN Loss	2		chr8:104,678,263-107,690,579	3012316	CN Loss	95		chr10:59,861,515-62,411,708	2550193	CN Loss	44
	chr14:32,298,450-34,660,799	2362349	CN Loss	38		chr18:51,865,194-53,984,502	2119308	CN Loss	16		chr8:108,782,557-111,504,389	2721832	CN Loss	47		chr10:74,626,014-78,814,424	4188410	CN Loss	102
	chr14:43,698,028-44,103,289	405261	CN Loss	8		chr18:60,546,748-63,016,521	2469773	CN Loss	47		chr8:116,928,446-117,872,719	944273	CN Loss	15		chr10:79,491,789-81,646,963	2155174	CN Loss	141
	chr14:51,887,143-52,017,690	130547	CN Loss	9		chr18:73,602,902-74,291,295	688393	CN Loss	10		chr8:119,312,276-126,025,233	6712957	CN Loss	189		chr10:83,007,258-83,214,598	207340	CN Loss	1
	chr14:52,291,382-54,197,261	1905879	CN Loss	10		chr18:75,369,417-76,193,861	824444	CN Loss	6		chr9:14,866,438-16,377,560	1511122	CN Loss	17		chr10:86,729,777-87,073,896	344119	CN Loss	4
	chr14:54,222,032-56,655,432	2433400	CN Loss	100		chr18:77,835,175-78,009,618	174443	CN Loss	2		chr9:20,641,953-22,167,423	1525470	CN Loss	72		chr10:100,298,140-100,382,215	84075	CN Loss	19
	chr14:65,920,826-66,360,991	440165	CN Loss	10		chr19:3,000,076-7,727,263	4727187	CN Loss	197		chr9:26,764,739-27,105,608	340869	CN Loss	8		chr10:104,144,296-104,195,502	51206	CN Loss	43
	chr14:69,158,814-71,017,468	1858654	CN Loss	44		chr19:8,404,576-9,003,762	599186	CN Loss	40		chr9:30,897,318-31,130,820	233502	CN Loss	4		chr10:118,159,376-118,353,971	194595	CN Loss	3
	chr14:106,449,428-107,137,128	687700	CN Loss	1		chr19:9,032,498-12,906,644	3874146	CN Loss	112		chr9:31,281,709-31,420,189	138480	CN Loss	2		chr10:121,371,316-121,617,078	245762	CN Loss	4
	chr15:27,774,107-27,919,073	144966	CN Loss	1		chr19:14,249,072-24,478,340	10229268	CN Loss	48		chr9:43,266,314-46,340,005	3073691	CN Loss	75		chr10:126,891,534-127,750,676	859142	CN Loss	44
	chr15:76,088,604-76,751,559	662955	CN Loss	44		chr19:27,837,491-39,176,675	11339184	CN Loss	105		chr9:65,594,614-65,705,994	111380	CN Loss	4		chr10:127,760,080-127,921,348	161268	CN Loss	8
	chr15:78,276,688-78,623,944	347256	CN Loss	16		chr19:40,187,203-48,889,814	8702611	CN Loss	145		chr9:66,223,572-66,766,151	542579	CN Loss	5		chr10:128,114,942-128,550,416	435474	CN Loss	29
	chr15:82,371,539-82,833,358	461819	CN Loss	12		chr19:52,889,665-59,087,712	6198047	CN Loss	57		chr9:67,142,494-70,605,117	3462623	CN Loss	28		chr10:128,886,199-129,074,409	188210	CN Loss	9
	chr15:83,358,309-83,933,150	574841	CN Loss	10		chrX:8,223,390-8,329,957	106567	CN Loss	3		chr9:73,122,177-74,331,965	1209788	CN Loss	3		chr11:3,100,010-3,185,895	85885	CN Loss	2
	chr15:89,140,265-89,394,949	254684	CN Loss	18		chrX:8,880,585-9,105,009	224424	CN Loss	9		chr9:75,326,596-75,694,615	368019	CN Loss	9		chr11:3,672,210-3,762,835	90625	CN Loss	2
	chr15:97,757,067-97,995,033	237966	CN Loss	6		chrX:12,047,011-12,306,346	259335	CN Loss	1		chr9:76,133,062-78,343,784	2210722	CN Loss	22		chr11:5,704,669-6,355,246	650577	CN Loss	18
	chr15:101,474,538-101,517,205	42667	CN Loss	4		chrX:20,670,528-20,950,447	279919	CN Loss	9		chr9:88,390,756-88,391,289	533	CN Loss	1		chr11:20,239,639-20,414,310	174671	CN Loss	2
	chr15:101,532,607-101,799,817	267210	CN Loss	15		chrX:31,162,304-31,255,286	92982	CN Loss	0		chr9:90,146,583-90,270,197	123614	CN Loss	2		chr11:26,786,625-26,787,523	898	CN Loss	1
	chr16:3,710,162-5,251,119	1540957	CN Loss	44		chrX:31,618,100-31,619,063	963	CN Loss	0		chr9:105,644,783-107,082,293	1437510	CN Loss	34		chr11:55,146,070-55,278,807	132737	CN Loss	5
	chr16:8,478,276-8,704,947	226671	CN Loss	7		chrX:33,013,028-33,056,976	43948	CN Loss	1		chr9:107,257,054-109,117,819	1860765	CN Loss	82		chr11:58,918,815-59,472,268	553453	CN Loss	22
	chr16:10,284,380-11,104,363	819983	CN Loss	19		chrX:37,624,640-37,901,657	277017	CN Loss	10		chr9:109,830,138-111,069,627	1239489	CN Loss	37		chr11:59,858,328-60,230,977	372649	CN Loss	11
	chr16:16,863,776-17,381,654	517878	CN Loss	19		chrX:73,112,325-73,126,920	14595	CN Loss	3		chr9:118,837,838-122,263,671	3425833	CN Loss	61		chr11:60,704,798-60,742,975	38177	CN Loss	5
	chr16:17,468,843-18,793,190	1324347	CN Loss	43		chrX:73,289,750-73,290,418	668	CN Loss	1		chr9:122,811,749-124,256,380	1444631	CN Loss	28		chr11:78,944,775-79,145,924	201149	CN Loss	4
	chr16:20,500,141-21,477,797	977656	CN Loss	24		chrX:73,490,520-73,564,402	73882	CN Loss	2		chr10:3,930,161-5,425,665	1495504	CN Loss	11		chr11:98,356,666-98,467,413	110747	CN Loss	10
	chr16:32,642,778-32,726,904	84126	CN Loss	2		chrX:73,855,593-74,037,170	181577	CN Loss	10		chr10:23,798,725-25,013,500	1214775	CN Loss	26		chr11:103,367,559-103,402,097	34538	CN Loss	1
	chr16:32,759,299-32,847,889	88590	CN Loss	4		chrX:74,385,418-74,390,357	4939	CN Loss	1		chr10:33,808,283-33,809,492	1209	CN Loss	0		chr11:106,261,157-106,376,851	115694	CN Loss	7
	chr16:33,922,945-34,294,267	371322	CN Loss	3		chrX:80,061,481-80,194,787	133306	CN Loss	0		chr10:59,365,313-62,430,427	3065114	CN Loss	49		chr11:115,928,045-115,964,255	36210	CN Loss	2
	chr16:89,419,934-89,538,800	118866	CN Loss	3							chr10:74,626,014-78,814,424	4188410	CN Loss	102		chr11:119,440,889-119,896,437	455548	CN Loss	6
	chr16:89,654,798-90,259,912	605114	CN Loss	4							chr10:79,491,789-81,646,963	2155174	CN Loss	141		chr12:3,773,298-4,212,684	439386	CN Loss	8
	chr17:3,000,067-3,082,422	82355	CN Loss	1							chr10:81,687,394-81,694,094	6700	CN Loss	0		chr12:4,259,578-4,275,182	15604	CN Loss	1
	chr17:4,876,460-6,791,371	1914911	CN Loss	22							chr10:85,876,485-93,583,970	7707485	CN Loss	61		chr12:13,279,285-13,753,531	474246	CN Loss	2
	chr17:7,262,653-7,299,395	36742	CN Loss	1							chr10:100,298,140-100,382,215	84075	CN Loss	19		chr12:16,538,348-16,811,122	272774	CN Loss	4
	chr17:7,332,904-7,383,555	50651	CN Loss	3							chr10:118,159,376-118,353,971	194595	CN Loss	3		chr12:17,007,049-17,815,107	808058	CN Loss	8
	chr17:8,888,424-9,323,092	434668	CN Loss	3							chr10:121,371,316-121,576,201	204885	CN Loss	3		chr12:18,905,901-20,277,931	1372030	CN Loss	0
	chr17:12,036,045-12,776,986	740941	CN Loss	11							chr10:126,891,534-127,750,676	859142	CN Loss	44		chr12:21,095,643-21,271,249	175606	CN Loss	2
	chr17:13,028,681-13,526,919	498238	CN Loss	10							chr10:127,760,080-129,074,409	1314329	CN Loss	68		chr12:24,556,593-24,669,633	113040	CN Loss	4
	chr17:25,367,066-30,396,092	5029026	CN Loss	138							chr11:3,100,010-3,185,895	85885	CN Loss	2		chr12:28,635,548-30,288,216	1652668	CN Loss	11
	chr17:30,690,308-32,702,181	2011873	CN Loss	39							chr11:3,290,833-7,214,020	3923187	CN Loss	94		chr12:31,269,025-31,329,155	60130	CN Loss	1
	chr17:33,432,951-34,309,731	876780	CN Loss	51							chr11:8,211,311-12,386,537	4175226	CN Loss	16		chr12:76,028,021-76,141,295	113274	CN Loss	2
	chr17:34,565,238-36,056,691	1491453	CN Loss	116							chr11:20,224,442-20,414,310	189868	CN Loss	3		chr12:76,560,350-76,985,407	425057	CN Loss	7
	chr17:45,454,014-47,891,023	2437009	CN Loss	73							chr11:26,786,625-26,787,523	898	CN Loss	1		chr12:78,894,592-80,362,344	1467752	CN Loss	16
	chr17:48,145,269-48,399,185	253916	CN Loss	10							chr11:32,185,030-32,622,321	437291	CN Loss	16		chr12:81,372,157-81,375,463	3306	CN Loss	2
	chr17:49,022,632-49,493,680	471048	CN Loss	5							chr11:33,236,548-36,103,639	2867091	CN Loss	17		chr12:81,875,366-81,995,059	119693	CN Loss	1
	chr17:55,953,797-57,401,820	1448023	CN Loss	67							chr11:46,327,410-46,347,676	20266	CN Loss	2		chr12:82,056,670-82,488,818	432148	CN Loss	1
	chr17:61,780,801-61,781,821	1020	CN Loss	0							chr11:48,734,603-49,664,180	929577	CN Loss	39		chr12:83,533,760-84,258,974	725214	CN Loss	16
	chr17:66,555,250-66,858,326	303076	CN Loss	2							chr11:49,811,651-50,265,928	454277	CN Loss	12		chr12:84,529,753-84,879,765	350012	CN Loss	9
	chr17:67,742,038-67,904,970	162932	CN Loss	2							chr11:50,410,676-50,936,835	526159	CN Loss	8		chr12:85,087,779-85,225,949	138170	CN Loss	5
	chr18:12,179,463-12,513,581	334118	CN Loss	4							chr11:54,824,453-55,607,205	782752	CN Loss	18		chr12:100,878,390-101,022,298	143908	CN Loss	3
	chr18:30,272,890-30,333,182	60292	CN Loss	1							chr11:58,113,050-60,527,283	2414233	CN Loss	89		chr12:103,046,850-104,791,793	1744943	CN Loss	39
	chr18:31,879,733-32,432,291	552558	CN Loss	11							chr11:60,683,892-61,214,741	530849	CN Loss	16		chr12:105,176,535-105,658,805	482270	CN Loss	11
	chr18:35,619,518-36,573,752	954234	CN Loss	20							chr11:61,449,666-61,748,949	299283	CN Loss	9		chr12:108,194,281-118,130,672	9936391	CN Loss	182
	chr18:36,664,167-38,283,288	1619121	CN Loss	91							chr11:63,312,151-63,313,298	1147	CN Loss	1		chr13:21,703,351-22,055,268	351917	CN Loss	33
	chr18:47,958,085-48,048,334	90249	CN Loss	2							chr11:68,946,308-69,561,973	615665	CN Loss	28		chr13:23,486,328-23,762,261	275933	CN Loss	30
	chr18:58,013,592-58,092,152	78560	CN Loss	1							chr11:69,677,817-70,725,248	1047431	CN Loss	75		chr13:24,875,823-25,087,598	211775	CN Loss	7
	chr18:60,546,748-62,007,592	1460844	CN Loss	37							chr11:71,064,988-72,155,208	1090220	CN Loss	9		chr13:30,660,134-30,974,455	314321	CN Loss	4
	chr18:75,369,417-76,193,861	824444	CN Loss	6							chr11:72,536,613-74,536,252	1999639	CN Loss	54		chr13:34,047,352-34,073,615	26263	CN Loss	1
	chr18:77,835,175-78,009,618	174443	CN Loss	2							chr11:74,629,047-74,900,381	271334	CN Loss	8		chr13:48,698,700-49,464,691	765991	CN Loss	11
	chr19:3,000,076-7,284,758	4284682	CN Loss	186							chr11:75,066,343-76,002,916	936573	CN Loss	30		chr13:51,171,259-58,179,610	7008351	CN Loss	92
	chr19:8,580,331-9,002,522	422191	CN Loss	39							chr11:76,754,261-77,541,861	787600	CN Loss	15		chr13:73,356,947-74,363,243	1006296	CN Loss	21
	chr19:9,878,998-10,984,722	1105724	CN Loss	39							chr11:77,725,317-79,897,509	2172192	CN Loss	61		chr13:92,521,336-93,294,706	773370	CN Loss	9
	chr19:41,600,508-42,771,037	1170529	CN Loss	27							chr11:82,808,393-82,940,216	131823	CN Loss	5		chr13:99,329,860-100,023,560	693700	CN Loss	7
	chr19:44,985,861-45,579,209	593348	CN Loss	13							chr11:83,487,270-84,987,249	1499979	CN Loss	33		chr13:100,161,617-100,162,724	1107	CN Loss	1
	chr19:46,004,275-46,668,624	664349	CN Loss	21							chr11:85,629,001-85,936,273	307272	CN Loss	7		chr13:100,423,063-100,444,466	21403	CN Loss	1
	chr19:47,098,617-47,733,786	635169	CN Loss	11							chr11:87,568,199-88,863,580	1295381	CN Loss	29		chr14:20,676,074-20,755,572	79498	CN Loss	8
	chr19:56,297,945-57,386,214	1088269	CN Loss	15							chr11:94,147,796-103,460,923	9313127	CN Loss	350		chr14:21,669,250-21,797,264	128014	CN Loss	4
	chrX:4,060,108-4,136,296	76188	CN Loss	0							chr11:103,494,195-103,503,780	9585	CN Loss	0		chr14:24,069,855-25,193,435	1123580	CN Loss	6
	chrX:7,373,778-8,329,957	956179	CN Loss	42							chr11:103,730,713-104,342,870	612157	CN Loss	8		chr14:25,417,662-25,876,363	458701	CN Loss	8
	chrX:8,880,585-9,105,009	224424	CN Loss	9							chr11:105,311,452-106,773,269	1461817	CN Loss	30		chr14:29,982,557-30,940,852	958295	CN Loss	17
	chrX:11,299,224-11,327,839	28615	CN Loss	39							chr11:109,453,370-111,073,402	1620032	CN Loss	15		chr14:31,118,682-32,157,979	1039297	CN Loss	22
	chrX:11,437,880-12,306,346	868466	CN Loss	1							chr11:112,711,104-121,306,872	8595768	CN Loss	233		chr14:32,298,450-34,660,799	2362349	CN Loss	38
	chrX:13,202,546-13,490,130	287584	CN Loss	3							chr11:121,329,996-122,082,543	752547	CN Loss	10		chr14:40,840,126-41,182,904	342778	CN Loss	9
	chrX:20,615,456-20,961,629	346173	CN Loss	12							chr12:3,773,298-4,238,358	465060	CN Loss	9		chr14:43,698,028-43,722,926	24898	CN Loss	0
	chrX:31,162,304-31,255,396	93092	CN Loss	0							chr12:13,455,656-13,596,346	140690	CN Loss	1		chr14:43,819,297-44,103,289	283992	CN Loss	8
	chrX:31,618,100-31,619,063	963	CN Loss	0							chr12:16,538,348-17,882,417	1344069	CN Loss	14		chr14:52,711,055-53,738,732	1027677	CN Loss	0
	chrX:33,013,028-33,056,976	43948	CN Loss	1							chr12:18,681,530-20,301,549	1620019	CN Loss	0		chr14:53,831,699-54,203,169	371470	CN Loss	0
	chrX:37,204,801-38,107,623	902822	CN Loss	36							chr12:24,556,593-24,612,096	55503	CN Loss	2		chr14:54,209,420-54,222,032	12612	CN Loss	0
	chrX:48,115,927-48,475,012	359085	CN Loss	8							chr12:28,724,578-31,535,922	2811344	CN Loss	19		chr14:54,408,754-55,899,837	1491083	CN Loss	74
	chrX:73,112,325-73,194,148	81823	CN Loss	8							chr12:33,040,268-33,119,662	79394	CN Loss	2		chr14:56,083,367-56,629,158	545791	CN Loss	13
	chrX:73,289,750-74,654,477	1364727	CN Loss	52							chr12:76,404,476-76,985,407	580931	CN Loss	12		chr14:62,346,477-65,056,746	2710269	CN Loss	41
	chrX:74,785,357-74,846,522	61165	CN Loss	1							chr12:78,894,592-80,598,109	1703517	CN Loss	21		chr14:65,920,826-66,009,082	88256	CN Loss	3
	chrX:80,061,481-80,194,787	133306	CN Loss	0							chr12:81,372,157-81,375,463	3306	CN Loss	2		chr14:66,102,165-66,296,059	193894	CN Loss	4
	chrX:86,145,653-86,318,582	172929	CN Loss	2							chr12:83,724,607-84,923,809	1199202	CN Loss	31		chr14:67,733,266-67,859,819	126553	CN Loss	4
	chrX:94,535,780-95,026,337	490557	CN Loss	5							chr12:85,087,779-87,257,120	2169341	CN Loss	38		chr14:69,349,742-69,692,868	343126	CN Loss	6
	chrX:95,899,262-96,071,311	172049	CN Loss	2							chr12:88,334,616-88,459,071	124455	CN Loss	2		chr14:70,439,828-70,688,264	248436	CN Loss	14
	chrX:98,962,104-99,846,247	884143	CN Loss	5							chr12:91,534,032-91,559,461	25429	CN Loss	2		chr14:103,118,052-103,371,352	253300	CN Loss	1
	chrX:100,395,299-100,429,544	34245	CN Loss	3							chr12:100,878,390-101,022,298	143908	CN Loss	3		chr14:106,449,428-107,137,128	687700	CN Loss	1
	chrX:101,254,952-101,444,290	189338	CN Loss	8							chr12:103,046,850-105,217,602	2170752	CN Loss	50		chr15:27,774,107-28,021,768	247661	CN Loss	1
	chrX:101,726,841-102,079,171	352330	CN Loss	3							chr12:108,194,281-118,130,672	9936391	CN Loss	182		chr15:66,671,171-68,310,181	1639010	CN Loss	7
	chrX:150,085,387-151,096,364	1010977	CN Loss	12							chr13:21,573,621-23,250,004	1676383	CN Loss	75		chr15:71,459,690-72,006,659	546969	CN Loss	2
											chr13:23,373,553-23,762,261	388708	CN Loss	34		chr15:76,059,263-77,022,493	963230	CN Loss	54
											chr13:23,788,832-24,998,787	1209955	CN Loss	22		chr15:77,717,468-77,753,210	35742	CN Loss	3
											chr13:34,032,485-34,203,918	171433	CN Loss	7		chr15:78,300,082-78,623,944	323862	CN Loss	14
											chr13:48,800,789-49,464,691	663902	CN Loss	11		chr15:78,672,048-79,370,840	698792	CN Loss	30
											chr13:49,691,603-50,702,792	1011189	CN Loss	12		chr15:82,372,263-82,456,850	84587	CN Loss	5
											chr13:51,171,259-53,140,803	1969544	CN Loss	16		chr15:82,763,705-82,791,709	28004	CN Loss	2
											chr13:54,524,497-56,480,623	1956126	CN Loss	54		chr15:83,102,292-83,947,841	845549	CN Loss	17
											chr13:62,812,121-63,543,701	731580	CN Loss	10		chr15:85,893,853-88,578,840	2684987	CN Loss	8
											chr13:69,492,327-69,658,701	166374	CN Loss	3		chr15:89,022,134-89,394,949	372815	CN Loss	25
											chr13:73,233,440-74,376,351	1142911	CN Loss	26		chr15:89,460,491-89,590,251	129760	CN Loss	6
											chr13:81,382,173-81,579,786	197613	CN Loss	1		chr15:91,907,486-91,910,277	2791	CN Loss	1
											chr13:91,480,054-93,633,311	2153257	CN Loss	22		chr15:97,747,176-98,042,865	295689	CN Loss	7
											chr13:95,697,029-97,131,783	1434754	CN Loss	12		chr15:98,187,112-98,229,058	41946	CN Loss	3
											chr13:99,430,291-100,444,466	1014175	CN Loss	11		chr15:98,834,630-98,878,114	43484	CN Loss	2
											chr14:20,651,099-20,829,800	178701	CN Loss	10		chr15:100,175,269-100,259,799	84530	CN Loss	3
											chr14:21,669,250-22,326,782	657532	CN Loss	8		chr15:101,116,478-101,358,548	242070	CN Loss	11
											chr14:23,769,779-25,888,974	2119195	CN Loss	18		chr16:3,901,728-4,085,819	184091	CN Loss	8
											chr14:28,905,169-30,959,198	2054029	CN Loss	21		chr16:4,487,235-4,988,443	501208	CN Loss	18
											chr14:31,027,428-35,251,510	4224082	CN Loss	66		chr16:5,081,841-5,102,494	20653	CN Loss	2
											chr14:42,185,670-42,374,723	189053	CN Loss	1		chr16:5,247,324-5,251,119	3795	CN Loss	1
											chr14:43,701,113-43,722,926	21813	CN Loss	0		chr16:10,417,631-10,688,602	270971	CN Loss	5
											chr14:43,941,374-44,103,289	161915	CN Loss	6		chr16:13,405,702-14,488,013	1082311	CN Loss	22
											chr14:50,769,208-50,959,218	190010	CN Loss	11		chr16:16,863,776-17,303,252	439476	CN Loss	18
											chr14:51,861,063-52,035,388	174325	CN Loss	10		chr16:17,499,451-18,793,190	1293739	CN Loss	42
											chr14:52,136,568-54,374,541	2237973	CN Loss	20		chr16:20,502,212-21,908,460	1406248	CN Loss	28
											chr14:54,408,754-56,655,432	2246678	CN Loss	96		chr16:32,759,299-32,794,439	35140	CN Loss	2
											chr14:59,230,274-60,033,629	803355	CN Loss	12		chr16:33,742,236-34,343,221	600985	CN Loss	5
											chr14:62,346,477-67,859,819	5513342	CN Loss	75		chr17:3,000,067-3,097,724	97657	CN Loss	1
											chr14:70,049,963-71,017,468	967505	CN Loss	27		chr17:4,949,900-5,336,891	386991	CN Loss	1
											chr14:74,642,019-75,275,051	633032	CN Loss	9		chr17:8,924,340-9,323,092	398752	CN Loss	3
											chr14:106,449,428-107,137,128	687700	CN Loss	1		chr17:12,036,045-12,357,180	321135	CN Loss	4
											chr15:27,467,024-28,021,768	554744	CN Loss	5		chr17:12,683,643-12,735,661	52018	CN Loss	1
											chr15:28,123,228-28,504,866	381638	CN Loss	1		chr17:13,028,681-13,516,767	488086	CN Loss	9
											chr15:31,072,867-31,453,218	380351	CN Loss	3		chr17:13,540,509-13,881,825	341316	CN Loss	3
											chr15:55,133,455-55,653,123	519668	CN Loss	5		chr17:14,279,574-14,709,713	430139	CN Loss	3
											chr15:57,949,460-60,031,753	2082293	CN Loss	23		chr17:15,058,624-15,490,195	431571	CN Loss	6
											chr15:63,462,228-68,310,181	4847953	CN Loss	26		chr17:25,367,066-26,045,612	678546	CN Loss	36
											chr15:71,310,923-75,314,971	4004048	CN Loss	40		chr17:26,974,591-28,521,760	1547169	CN Loss	38
											chr15:75,565,609-81,319,635	5754026	CN Loss	189		chr17:29,139,235-29,896,278	757043	CN Loss	16
											chr15:81,648,849-89,590,251	7941402	CN Loss	148		chr17:30,677,166-31,448,413	771247	CN Loss	13
											chr15:90,952,667-91,874,154	921487	CN Loss	6		chr17:31,496,802-31,643,907	147105	CN Loss	4
											chr15:91,893,802-91,899,385	5583	CN Loss	1		chr17:32,048,555-32,321,826	273271	CN Loss	8
											chr15:91,906,932-91,909,689	2757	CN Loss	1		chr17:33,911,411-34,057,489	146078	CN Loss	19
											chr15:97,703,200-98,289,086	585886	CN Loss	17		chr17:34,565,238-34,850,689	285451	CN Loss	21
											chr15:98,568,877-102,521,082	3952205	CN Loss	141		chr17:34,853,723-34,895,520	41797	CN Loss	5
											chr16:4,387,790-5,251,119	863329	CN Loss	29		chr17:34,902,828-34,978,129	75301	CN Loss	8
											chr16:8,594,601-8,704,947	110346	CN Loss	6		chr17:35,263,114-35,265,801	2687	CN Loss	2
											chr16:10,284,380-11,075,348	790968	CN Loss	19		chr17:35,345,643-35,383,185	37542	CN Loss	2
											chr16:13,320,866-15,838,069	2517203	CN Loss	28		chr17:35,928,064-35,987,777	59713	CN Loss	6
											chr16:16,787,168-17,381,654	594486	CN Loss	21		chr17:36,014,823-36,030,624	15801	CN Loss	3
											chr16:17,499,451-20,405,489	2906038	CN Loss	65		chr17:36,109,289-36,194,537	85248	CN Loss	7
											chr16:20,500,141-20,741,862	241721	CN Loss	18		chr17:36,284,424-36,830,037	545613	CN Loss	9
											chr16:21,212,683-21,898,494	685811	CN Loss	9		chr17:39,794,314-39,844,561	50247	CN Loss	1
											chr16:23,320,916-23,717,791	396875	CN Loss	4		chr17:45,507,551-45,695,461	187910	CN Loss	11
											chr16:31,880,189-31,948,685	68496	CN Loss	4		chr17:46,218,306-46,324,278	105972	CN Loss	8
											chr16:32,467,104-32,750,255	283151	CN Loss	7		chr17:46,420,495-46,631,001	210506	CN Loss	10
											chr16:32,759,299-32,847,889	88590	CN Loss	4		chr17:55,953,797-57,301,641	1347844	CN Loss	66
											chr16:33,763,298-33,960,107	196809	CN Loss	4		chr17:57,304,784-57,318,668	13884	CN Loss	1
											chr17:3,000,067-3,097,724	97657	CN Loss	1		chr17:67,272,579-67,904,970	632391	CN Loss	4
											chr17:4,949,900-6,314,929	1365029	CN Loss	13		chr18:4,649,249-5,114,390	465141	CN Loss	3
											chr17:11,793,048-12,357,180	564132	CN Loss	5		chr18:12,136,799-12,689,690	552891	CN Loss	6
											chr17:12,388,437-12,900,137	511700	CN Loss	10		chr18:20,032,196-20,719,966	687770	CN Loss	10
											chr17:13,010,483-13,460,744	450261	CN Loss	9		chr18:31,879,733-32,013,323	133590	CN Loss	5
											chr17:13,713,125-14,709,885	996760	CN Loss	7		chr18:35,831,213-36,573,752	742539	CN Loss	11
											chr17:15,725,233-15,807,753	82520	CN Loss	2		chr18:36,664,167-37,726,560	1062393	CN Loss	68
											chr17:25,367,066-29,850,657	4483591	CN Loss	134		chr18:37,776,251-38,283,288	507037	CN Loss	37
											chr17:30,255,344-30,485,499	230155	CN Loss	3		chr18:39,000,100-39,429,502	429402	CN Loss	2
											chr17:30,656,819-32,528,646	1871827	CN Loss	35		chr18:47,958,085-48,048,334	90249	CN Loss	2
											chr17:32,976,244-33,305,285	329041	CN Loss	12		chr18:60,560,708-61,257,272	696564	CN Loss	21
											chr17:33,432,951-34,267,627	834676	CN Loss	49		chr18:61,264,101-62,007,592	743491	CN Loss	16
											chr17:34,309,731-35,443,251	1133520	CN Loss	87		chr18:77,871,570-78,009,618	138048	CN Loss	2
											chr17:35,506,335-36,056,691	550356	CN Loss	37		chr19:3,892,731-7,284,758	3392027	CN Loss	175
											chr17:36,186,946-36,830,037	643091	CN Loss	12		chr19:8,947,166-8,969,174	22008	CN Loss	3
											chr17:39,794,314-39,844,561	50247	CN Loss	1		chr19:9,997,080-10,919,308	922228	CN Loss	33
											chr17:43,290,967-43,620,359	329392	CN Loss	7		chr19:10,964,795-10,984,722	19927	CN Loss	2
											chr17:45,454,014-47,891,023	2437009	CN Loss	73		chr19:41,969,506-42,379,525	410019	CN Loss	14
											chr17:48,145,269-48,366,601	221332	CN Loss	9		chr19:46,205,721-46,654,035	448314	CN Loss	14
											chr17:55,953,797-57,401,820	1448023	CN Loss	67		chr19:47,107,513-47,112,120	4607	CN Loss	1
											chr18:4,394,977-6,226,877	1831900	CN Loss	9		chr19:47,124,365-47,662,998	538633	CN Loss	10
											chr18:11,905,850-12,599,857	694007	CN Loss	7		chr19:55,156,470-55,490,971	334501	CN Loss	6
											chr18:20,032,196-20,719,966	687770	CN Loss	10		chr19:56,297,945-56,388,630	90685	CN Loss	2
											chr18:31,879,733-32,432,291	552558	CN Loss	11		chr19:56,808,045-57,617,822	809777	CN Loss	11
											chr18:35,619,518-36,573,752	954234	CN Loss	20		chrX:3,050,097-4,039,079	988982	CN Loss	22
											chr18:36,664,167-38,359,672	1695505	CN Loss	93		chrX:7,373,778-9,105,009	1731231	CN Loss	61
											chr18:58,013,592-58,092,152	78560	CN Loss	1		chrX:11,299,224-11,327,839	28615	CN Loss	39
											chr18:60,538,273-62,007,592	1469319	CN Loss	37		chrX:12,047,011-12,306,346	259335	CN Loss	1
											chr18:62,754,882-63,086,145	331263	CN Loss	4		chrX:13,161,652-13,202,546	40894	CN Loss	1
											chr18:77,875,773-78,009,618	133845	CN Loss	2		chrX:20,615,456-20,950,447	334991	CN Loss	11
											chr19:3,892,731-7,284,758	3392027	CN Loss	175		chrX:31,162,304-31,244,607	82303	CN Loss	0
											chr19:8,839,624-9,002,522	162898	CN Loss	17		chrX:31,336,392-31,383,643	47251	CN Loss	6
											chr19:9,990,352-10,984,722	994370	CN Loss	37		chrX:31,618,100-31,619,063	963	CN Loss	0
											chr19:13,654,307-13,838,691	184384	CN Loss	9		chrX:31,715,808-31,717,194	1386	CN Loss	0
											chr19:28,994,983-30,174,351	1179368	CN Loss	22		chrX:32,278,481-32,279,947	1466	CN Loss	1
											chr19:42,032,018-42,379,525	347507	CN Loss	13		chrX:32,560,020-33,127,418	567398	CN Loss	6
											chr19:44,985,861-45,079,801	93940	CN Loss	7		chrX:33,954,961-34,161,420	206459	CN Loss	4
											chr19:45,975,227-46,284,200	308973	CN Loss	8		chrX:37,242,737-38,080,361	837624	CN Loss	33
											chr19:46,306,294-46,654,035	347741	CN Loss	13		chrX:47,916,278-48,497,398	581120	CN Loss	10
											chr19:47,124,365-47,679,277	554912	CN Loss	10		chrX:73,112,325-73,153,104	40779	CN Loss	6
											chr19:55,156,470-55,490,971	334501	CN Loss	6		chrX:73,289,750-74,390,357	1100607	CN Loss	47
											chr19:56,297,945-56,404,428	106483	CN Loss	3		chrX:80,061,481-80,194,787	133306	CN Loss	0
											chr19:56,849,825-57,488,078	638253	CN Loss	8		chrX:86,221,371-86,318,582	97211	CN Loss	1
											chrX:3,050,097-4,077,108	1027011	CN Loss	22		chrX:95,899,262-96,196,529	297267	CN Loss	3
											chrX:4,136,296-4,410,008	273712	CN Loss	3		chrX:99,064,849-99,575,922	511073	CN Loss	4
											chrX:4,463,719-5,713,353	1249634	CN Loss	6		chrX:101,289,096-101,439,440	150344	CN Loss	5
											chrX:7,373,778-9,105,009	1731231	CN Loss	61		chrX:147,765,915-148,314,625	548710	CN Loss	6
											chrX:9,273,241-9,438,219	164978	CN Loss	4		chrX:148,841,026-149,105,569	264543	CN Loss	4
											chrX:11,299,224-11,437,880	138656	CN Loss	39
											chrX:12,047,011-12,306,346	259335	CN Loss	1
											chrX:13,107,929-13,490,130	382201	CN Loss	4
											chrX:20,615,456-20,950,447	334991	CN Loss	11
											chrX:30,962,477-32,092,612	1130135	CN Loss	8
											chrX:32,278,481-32,279,947	1466	CN Loss	1
											chrX:32,560,020-33,314,735	754715	CN Loss	7
											chrX:33,505,918-34,607,937	1102019	CN Loss	9
											chrX:37,242,737-37,834,122	591385	CN Loss	27
											chrX:47,916,278-48,578,347	662069	CN Loss	12
											chrX:73,112,325-73,153,104	40779	CN Loss	6
											chrX:73,289,750-74,390,357	1100607	CN Loss	47
											chrX:80,061,481-80,194,787	133306	CN Loss	0
											chrX:86,145,653-86,318,582	172929	CN Loss	2
											chrX:99,064,849-99,468,246	403397	CN Loss	4
											chrX:100,495,111-101,676,292	1181181	CN Loss	23

## Sheet: 2. Driver Model LM aggregate 
	Myc LM Aggregate					C3Tag LM Aggregate					Her2 LM Aggregate					PyMT LM Aggregate
	Region	Length	Event	Genes		Region	Length	Event	Genes		Region	Length	Event	Genes		Region	Length	Event	Genes
	chr1:3,001,330-12,565,485	9564155	CN Gain	36		chr1:3,001,330-12,565,485	9564155	CN Gain	36		chr1:3,001,330-33,769,702	30768372	CN Gain	124		chr1:3,001,330-12,565,485	9564155	CN Gain	36
	chr1:14,270,975-15,268,719	997744	CN Gain	3		chr1:12,840,380-15,268,719	2428339	CN Gain	11		chr1:40,774,369-43,737,143	2962774	CN Gain	15		chr1:12,850,884-15,268,719	2417835	CN Gain	11
	chr1:15,286,441-20,502,827	5216386	CN Gain	25		chr1:15,269,654-34,271,270	19001616	CN Gain	80		chr1:46,826,123-51,757,702	4931579	CN Gain	7		chr1:15,286,441-33,527,943	18241502	CN Gain	72
	chr1:22,467,668-23,845,090	1377422	CN Gain	7		chr1:34,590,032-58,054,558	23464526	CN Gain	152		chr1:55,226,574-57,835,127	2608553	CN Gain	15		chr1:43,790,489-45,325,201	1534712	CN Gain	11
	chr1:24,024,756-24,185,277	160521	CN Gain	2		chr1:58,358,929-64,892,839	6533910	CN Gain	63		chr1:66,692,575-71,028,296	4335721	CN Gain	12		chr1:45,404,618-51,757,702	6353084	CN Gain	13
	chr1:24,560,302-33,482,131	8921829	CN Gain	19		chr1:65,117,008-71,624,296	6507288	CN Gain	21		chr1:74,748,355-82,316,427	7568072	CN Gain	59		chr1:52,168,431-56,784,034	4615603	CN Gain	33
	chr1:36,429,371-36,794,036	364665	CN Gain	12		chr1:72,383,741-74,264,271	1880530	CN Gain	19		chr1:87,049,700-87,225,916	176216	CN Gain	9		chr1:60,443,971-62,340,896	1896925	CN Gain	7
	chr1:43,189,509-45,325,201	2135692	CN Gain	14		chr1:74,748,355-82,316,427	7568072	CN Gain	59		chr1:88,374,345-89,137,610	763265	CN Gain	8		chr1:63,769,113-64,721,526	952413	CN Gain	9
	chr1:46,826,123-51,757,702	4931579	CN Gain	7		chr1:82,700,766-84,580,674	1879908	CN Gain	12		chr1:94,066,365-118,459,210	24392845	CN Gain	52		chr1:66,510,664-71,414,511	4903847	CN Gain	13
	chr1:52,168,431-53,419,705	1251274	CN Gain	14		chr1:85,039,077-85,090,887	51810	CN Gain	1		chr1:118,700,183-119,911,050	1210867	CN Gain	9		chr1:74,745,295-78,694,366	3949071	CN Gain	46
	chr1:53,942,630-55,148,568	1205938	CN Gain	10		chr1:85,248,266-85,269,855	21589	CN Gain	1		chr1:143,093,640-150,423,787	7330147	CN Gain	20		chr1:80,200,310-82,155,001	1954691	CN Gain	6
	chr1:55,226,574-57,835,127	2608553	CN Gain	15		chr1:85,609,930-85,680,955	71025	CN Gain	2		chr1:172,291,237-172,573,069	281832	CN Gain	11		chr1:82,700,766-84,929,111	2228345	CN Gain	16
	chr1:66,692,575-71,414,511	4721936	CN Gain	13		chr1:85,848,993-86,744,754	895761	CN Gain	22		chr1:172,699,013-173,130,753	431740	CN Gain	4		chr1:86,254,964-87,225,916	970952	CN Gain	22
	chr1:74,745,295-77,050,316	2305021	CN Gain	38		chr1:86,990,083-87,225,916	235833	CN Gain	9		chr1:176,782,223-178,579,453	1797230	CN Gain	14		chr1:88,254,774-88,325,513	70739	CN Gain	5
	chr1:85,068,774-85,090,887	22113	CN Gain	1		chr1:87,949,929-88,070,739	120810	CN Gain	2		chr1:179,789,758-180,093,846	304088	CN Gain	2		chr1:94,066,365-118,332,426	24266061	CN Gain	50
	chr1:85,094,251-85,100,338	6087	CN Gain	1		chr1:88,266,384-92,479,895	4213511	CN Gain	42		chr1:180,245,653-180,946,592	700939	CN Gain	15		chr1:143,093,640-150,432,451	7338811	CN Gain	20
	chr1:85,248,266-85,269,855	21589	CN Gain	1		chr1:92,637,313-93,811,918	1174605	CN Gain	32		chr1:185,497,214-186,990,827	1493613	CN Gain	7		chr1:150,645,195-151,379,449	734254	CN Gain	4
	chr1:86,303,490-86,744,754	441264	CN Gain	13		chr1:94,066,365-118,321,955	24255590	CN Gain	50		chr2:3,050,027-25,625,018	22574991	CN Gain	336		chr1:158,509,800-160,974,744	2464944	CN Gain	15
	chr1:87,098,717-87,225,916	127199	CN Gain	7		chr1:118,700,183-119,876,786	1176603	CN Gain	8		chr2:25,845,556-26,938,007	1092451	CN Gain	37		chr1:161,163,319-162,592,477	1429158	CN Gain	15
	chr1:88,374,345-89,137,610	763265	CN Gain	8		chr1:143,093,640-150,449,042	7355402	CN Gain	20		chr2:30,028,598-32,989,531	2960933	CN Gain	92		chr1:171,221,540-171,419,969	198429	CN Gain	17
	chr1:91,157,056-91,430,803	273747	CN Gain	11		chr1:150,630,713-171,125,909	20495196	CN Gain	190		chr2:33,491,139-34,412,972	921833	CN Gain	7		chr1:172,275,062-172,573,069	298007	CN Gain	11
	chr1:94,469,760-118,332,426	23862666	CN Gain	50		chr1:171,515,532-184,562,766	13047234	CN Gain	150		chr2:35,190,731-36,240,635	1049904	CN Gain	16		chr1:172,590,263-175,609,509	3019246	CN Gain	48
	chr1:118,700,183-119,549,062	848879	CN Gain	7		chr1:184,695,280-184,822,413	127133	CN Gain	5		chr2:36,251,084-43,518,438	7267354	CN Gain	57		chr1:176,782,223-178,579,453	1797230	CN Gain	14
	chr1:119,607,979-119,876,786	268807	CN Gain	2		chr1:185,432,407-188,648,411	3216004	CN Gain	16		chr2:43,519,332-52,104,502	8585170	CN Gain	27		chr1:180,245,653-180,946,592	700939	CN Gain	15
	chr1:143,093,640-150,432,451	7338811	CN Gain	20		chr1:188,916,227-195,471,971	6555744	CN Gain	57		chr2:52,328,714-59,266,316	6937602	CN Gain	25		chr1:188,996,414-192,052,232	3055818	CN Gain	29
	chr1:161,241,101-162,478,123	1237022	CN Gain	12		chr2:6,761,291-9,815,574	3054283	CN Gain	3		chr2:60,845,243-65,460,628	4615385	CN Gain	18		chr1:194,947,821-195,471,971	524150	CN Gain	8
	chr1:162,963,587-164,049,293	1085706	CN Gain	10		chr2:12,507,556-20,709,416	8201860	CN Gain	46		chr2:66,543,042-69,425,704	2882662	CN Gain	18		chr2:3,050,027-3,713,720	663693	CN Gain	12
	chr1:171,280,521-171,415,940	135419	CN Gain	10		chr2:20,881,452-24,158,611	3277159	CN Gain	20		chr2:69,708,534-70,967,031	1258497	CN Gain	16		chr2:6,615,721-11,299,862	4684141	CN Gain	163
	chr1:172,312,484-172,573,069	260585	CN Gain	10		chr2:24,347,378-24,394,451	47073	CN Gain	2		chr2:72,875,395-75,981,899	3106504	CN Gain	38		chr2:11,865,387-24,292,666	12427279	CN Gain	73
	chr1:173,759,606-175,609,509	1849903	CN Gain	27		chr2:25,091,749-25,621,320	529571	CN Gain	44		chr2:77,244,965-90,324,158	13079193	CN Gain	282		chr2:25,162,918-25,621,320	458402	CN Gain	43
	chr1:176,878,093-178,579,453	1701360	CN Gain	12		chr2:26,330,438-26,950,448	620010	CN Gain	28		chr2:91,695,913-92,209,795	513882	CN Gain	10		chr2:26,375,504-26,938,007	562503	CN Gain	25
	chr1:179,779,612-180,040,860	261248	CN Gain	2		chr2:36,251,084-43,518,438	7267354	CN Gain	57		chr2:95,202,111-101,575,983	6373872	CN Gain	2		chr2:30,034,698-30,301,920	267222	CN Gain	14
	chr1:180,245,653-180,946,592	700939	CN Gain	15		chr2:43,519,332-49,250,110	5730778	CN Gain	11		chr2:103,771,766-104,153,044	381278	CN Gain	9		chr2:30,342,860-31,002,424	659564	CN Gain	19
	chr1:185,432,407-186,990,827	1558420	CN Gain	10		chr2:49,758,630-52,160,660	2402030	CN Gain	16		chr2:104,538,119-112,248,670	7710551	CN Gain	79		chr2:32,051,790-32,989,531	937741	CN Gain	43
	chr1:189,001,977-189,656,611	654634	CN Gain	3		chr2:53,131,693-57,238,222	4106529	CN Gain	11		chr2:112,262,248-112,331,866	69618	CN Gain	2		chr2:36,301,765-37,748,125	1446360	CN Gain	37
	chr1:191,055,291-191,997,621	942330	CN Gain	16		chr2:60,845,243-65,098,067	4252824	CN Gain	15		chr2:114,161,681-117,267,920	3106239	CN Gain	14		chr2:39,013,075-43,518,438	4505363	CN Gain	7
	chr2:6,615,721-9,914,216	3298495	CN Gain	6		chr2:66,562,464-69,425,704	2863240	CN Gain	17		chr2:118,641,095-120,080,762	1439667	CN Gain	46		chr2:43,519,332-49,250,110	5730778	CN Gain	11
	chr2:11,865,387-20,709,416	8844029	CN Gain	49		chr2:69,708,534-69,885,208	176674	CN Gain	7		chr2:122,338,307-124,650,528	2312221	CN Gain	15		chr2:49,758,630-52,160,660	2402030	CN Gain	16
	chr2:20,881,452-24,158,611	3277159	CN Gain	20		chr2:74,052,120-75,980,703	1928583	CN Gain	25		chr2:128,877,255-129,082,050	204795	CN Gain	4		chr2:52,305,253-58,761,879	6456626	CN Gain	24
	chr2:25,162,918-25,621,320	458402	CN Gain	43		chr2:76,608,731-76,720,873	112142	CN Gain	5		chr2:130,261,181-130,424,428	163247	CN Gain	11		chr2:60,458,242-69,425,704	8967462	CN Gain	43
	chr2:26,306,719-26,938,007	631288	CN Gain	28		chr2:76,733,664-76,864,382	130718	CN Gain	1		chr2:132,099,917-143,749,031	11649114	CN Gain	49		chr2:69,708,534-69,935,879	227345	CN Gain	8
	chr2:30,034,698-30,186,122	151424	CN Gain	9		chr2:77,244,965-84,676,060	7431095	CN Gain	33		chr2:146,755,657-150,683,081	3927424	CN Gain	39		chr2:74,522,157-75,981,899	1459742	CN Gain	24
	chr2:30,342,860-30,981,644	638784	CN Gain	18		chr2:85,196,332-90,324,158	5127826	CN Gain	230		chr2:151,030,404-151,351,750	321346	CN Gain	4		chr2:76,752,860-76,864,382	111522	CN Gain	1
	chr2:32,051,790-32,989,531	937741	CN Gain	43		chr2:91,695,913-92,209,795	513882	CN Gain	10		chr2:151,589,365-153,665,841	2076476	CN Gain	59		chr2:77,904,111-80,837,099	2932988	CN Gain	18
	chr2:36,301,765-43,518,438	7216673	CN Gain	56		chr2:95,202,111-101,641,788	6439677	CN Gain	4		chr2:154,368,797-155,172,440	803643	CN Gain	16		chr2:80,861,158-84,669,958	3808800	CN Gain	11
	chr2:43,519,332-49,250,110	5730778	CN Gain	11		chr2:106,969,259-112,244,684	5275425	CN Gain	55		chr2:155,620,321-157,096,374	1476053	CN Gain	39		chr2:85,196,332-90,324,158	5127826	CN Gain	230
	chr2:49,758,630-52,160,660	2402030	CN Gain	16		chr2:122,328,834-124,650,528	2321694	CN Gain	15		chr2:158,493,005-160,687,487	2194482	CN Gain	15		chr2:91,695,913-92,209,795	513882	CN Gain	10
	chr2:52,328,714-58,288,005	5959291	CN Gain	21		chr2:137,101,845-142,633,999	5532154	CN Gain	12		chr2:161,564,592-162,959,607	1395015	CN Gain	5		chr2:95,202,111-101,575,983	6373872	CN Gain	2
	chr2:60,779,736-65,098,067	4318331	CN Gain	15		chr2:147,013,166-147,197,933	184767	CN Gain	5		chr2:163,036,561-166,805,712	3769151	CN Gain	96		chr2:104,690,383-105,013,791	323408	CN Gain	7
	chr2:66,562,464-69,299,776	2737312	CN Gain	15		chr2:147,290,821-148,785,766	1494945	CN Gain	14		chr2:167,007,142-177,389,108	10381966	CN Gain	147		chr2:105,695,187-112,241,488	6546301	CN Gain	62
	chr2:69,750,739-69,935,879	185140	CN Gain	7		chr2:150,362,898-150,522,237	159339	CN Gain	2		chr2:177,832,909-180,605,173	2772264	CN Gain	39		chr2:112,640,987-113,291,911	650924	CN Gain	3
	chr2:74,052,120-75,665,400	1613280	CN Gain	20		chr2:150,984,052-151,351,750	367698	CN Gain	5		chr2:181,573,327-181,981,038	407711	CN Gain	14		chr2:113,839,529-114,049,216	209687	CN Gain	4
	chr2:76,733,664-76,864,382	130718	CN Gain	1		chr2:151,471,111-151,706,554	235443	CN Gain	7		chr3:3,000,184-27,046,886	24046702	CN Gain	76		chr2:114,161,681-117,267,920	3106239	CN Gain	14
	chr2:77,931,367-80,221,055	2289688	CN Gain	10		chr2:161,564,592-162,947,779	1383187	CN Gain	5		chr3:28,765,090-30,607,275	1842185	CN Gain	11		chr2:119,383,208-119,733,120	349912	CN Gain	8
	chr2:80,861,158-84,676,060	3814902	CN Gain	12		chr2:163,282,170-163,446,013	163843	CN Gain	4		chr3:33,837,934-35,788,016	1950082	CN Gain	11		chr2:119,877,818-119,972,419	94601	CN Gain	1
	chr2:85,196,332-90,324,158	5127826	CN Gain	230		chr2:164,665,368-164,795,096	129728	CN Gain	10		chr3:37,458,354-38,889,397	1431043	CN Gain	8		chr2:130,261,181-130,424,428	163247	CN Gain	11
	chr2:91,695,913-92,209,795	513882	CN Gain	10		chr2:174,964,813-177,389,108	2424295	CN Gain	65		chr3:41,717,752-52,612,821	10895069	CN Gain	23		chr2:132,916,036-137,083,276	4167240	CN Gain	17
	chr2:95,202,111-101,575,983	6373872	CN Gain	2		chr2:177,501,709-177,892,563	390854	CN Gain	3		chr3:55,690,808-59,071,785	3380977	CN Gain	22		chr2:137,167,926-143,749,031	6581105	CN Gain	17
	chr2:104,767,291-112,244,684	7477393	CN Gain	72		chr2:179,935,985-180,602,871	666886	CN Gain	26		chr3:59,783,294-61,461,646	1678352	CN Gain	9		chr2:147,290,821-150,522,237	3231416	CN Gain	29
	chr2:114,161,681-118,113,209	3951528	CN Gain	19		chr2:181,573,327-181,716,898	143571	CN Gain	11		chr3:61,462,841-69,552,734	8089893	CN Gain	48		chr2:152,609,249-153,128,195	518946	CN Gain	18
	chr2:118,641,095-118,718,701	77606	CN Gain	4		chr2:181,842,369-181,898,054	55685	CN Gain	2		chr3:69,575,055-78,892,156	9317101	CN Gain	18		chr2:154,380,612-155,172,440	791828	CN Gain	15
	chr2:122,338,307-124,650,528	2312221	CN Gain	15		chr3:3,000,184-8,874,778	5874594	CN Gain	14		chr3:79,908,578-81,941,435	2032857	CN Gain	5		chr2:155,620,321-157,087,737	1467416	CN Gain	39
	chr2:127,244,830-127,427,297	182467	CN Gain	7		chr3:10,334,457-27,046,886	16712429	CN Gain	49		chr3:87,741,796-88,416,951	675155	CN Gain	34		chr2:163,059,418-164,190,382	1130964	CN Gain	27
	chr2:130,261,181-130,424,428	163247	CN Gain	11		chr3:28,765,090-30,426,879	1661789	CN Gain	9		chr3:88,429,200-88,726,436	297236	CN Gain	13		chr2:164,342,090-164,564,182	222092	CN Gain	10
	chr2:132,810,208-143,749,031	10938823	CN Gain	38		chr3:36,553,104-38,950,746	2397642	CN Gain	20		chr3:88,907,945-89,957,566	1049621	CN Gain	43		chr2:164,665,368-165,884,553	1219185	CN Gain	34
	chr2:147,013,166-150,522,237	3509071	CN Gain	33		chr3:39,066,116-51,224,630	12158514	CN Gain	27		chr3:90,211,735-90,403,072	191337	CN Gain	13		chr2:167,007,142-169,962,286	2955144	CN Gain	32
	chr2:150,998,754-151,351,750	352996	CN Gain	5		chr3:55,783,988-59,071,785	3287797	CN Gain	22		chr3:96,196,871-96,607,705	410834	CN Gain	25		chr2:174,848,061-177,398,055	2549994	CN Gain	65
	chr2:151,589,365-152,414,823	825458	CN Gain	21		chr3:59,433,110-61,461,646	2028536	CN Gain	10		chr3:96,680,327-96,714,093	33766	CN Gain	4		chr2:177,467,923-177,840,133	372210	CN Gain	4
	chr2:152,609,249-153,128,195	518946	CN Gain	18		chr3:61,462,841-67,433,417	5970576	CN Gain	31		chr3:106,147,893-107,112,723	964830	CN Gain	13		chr2:179,890,712-180,660,241	769529	CN Gain	29
	chr2:154,380,612-155,060,391	679779	CN Gain	13		chr3:70,158,112-78,892,156	8734044	CN Gain	14		chr3:108,079,150-108,266,371	187221	CN Gain	9		chr2:181,865,873-181,981,038	115165	CN Gain	1
	chr2:155,617,456-156,869,414	1251958	CN Gain	34		chr3:79,908,578-82,004,433	2095855	CN Gain	7		chr3:108,985,275-115,809,673	6824398	CN Gain	27		chr3:3,000,184-27,183,028	24182844	CN Gain	79
	chr2:158,912,359-160,750,936	1838577	CN Gain	6		chr3:83,046,765-84,661,706	1614941	CN Gain	13		chr3:117,032,270-121,461,069	4428799	CN Gain	13		chr3:28,765,090-30,607,275	1842185	CN Gain	11
	chr2:163,036,561-164,190,382	1153821	CN Gain	28		chr3:87,745,626-87,812,843	67217	CN Gain	4		chr3:123,508,230-126,805,754	3297524	CN Gain	9		chr3:36,432,420-36,870,004	437584	CN Gain	10
	chr2:164,342,090-164,564,182	222092	CN Gain	10		chr3:89,207,210-89,405,485	198275	CN Gain	18		chr3:142,963,632-144,237,755	1274123	CN Gain	3		chr3:37,273,270-38,950,746	1677476	CN Gain	12
	chr2:164,665,368-166,402,237	1736869	CN Gain	37		chr3:90,232,532-90,272,427	39895	CN Gain	6		chr3:155,310,316-160,039,680	4729364	CN Gain	15		chr3:39,066,116-40,760,276	1694160	CN Gain	4
	chr2:167,055,138-169,883,737	2828599	CN Gain	30		chr3:94,090,962-94,224,770	133808	CN Gain	1		chr4:3,050,001-32,600,866	29550865	CN Gain	108		chr3:41,666,362-52,345,528	10679166	CN Gain	23
	chr2:170,492,659-172,232,248	1739589	CN Gain	7		chr3:94,243,225-94,344,350	101125	CN Gain	2		chr4:33,183,117-40,176,551	6993434	CN Gain	26		chr3:54,729,187-55,124,723	395536	CN Gain	8
	chr2:172,483,662-177,398,055	4914393	CN Gain	96		chr3:94,363,936-94,528,866	164930	CN Gain	9		chr4:40,261,842-40,988,289	726447	CN Gain	17		chr3:55,690,808-59,071,785	3380977	CN Gain	22
	chr2:177,501,709-177,840,133	338424	CN Gain	3		chr3:96,163,664-96,645,592	481928	CN Gain	31		chr4:41,413,874-41,792,114	378240	CN Gain	16		chr3:59,336,409-61,461,646	2125237	CN Gain	11
	chr2:179,142,493-179,797,347	654854	CN Gain	2		chr3:96,682,755-96,762,779	80024	CN Gain	5		chr4:43,372,831-43,550,052	177221	CN Gain	12		chr3:61,462,841-67,433,417	5970576	CN Gain	31
	chr2:179,875,385-180,605,173	729788	CN Gain	27		chr3:98,619,660-100,805,307	2185647	CN Gain	16		chr4:43,553,373-43,681,098	127725	CN Gain	10		chr3:68,871,258-69,462,984	591726	CN Gain	10
	chr2:181,573,327-181,716,898	143571	CN Gain	11		chr3:101,883,316-104,650,697	2767381	CN Gain	33		chr4:55,094,990-56,740,167	1645177	CN Gain	4		chr3:69,575,055-78,892,156	9317101	CN Gain	18
	chr2:181,865,873-181,932,470	66597	CN Gain	1		chr3:106,147,893-107,194,507	1046614	CN Gain	14		chr4:59,937,200-62,297,315	2360115	CN Gain	32		chr3:79,908,578-82,004,433	2095855	CN Gain	7
	chr3:3,000,184-27,046,886	24046702	CN Gain	76		chr3:107,448,080-107,908,939	460859	CN Gain	10		chr4:64,018,007-73,402,982	9384975	CN Gain	12		chr3:84,454,802-84,474,110	19308	CN Gain	1
	chr3:28,765,090-30,598,454	1833364	CN Gain	10		chr3:108,079,150-108,324,657	245507	CN Gain	10		chr4:73,942,698-82,705,511	8762813	CN Gain	12		chr3:87,739,063-88,726,436	987373	CN Gain	47
	chr3:34,064,030-35,809,611	1745581	CN Gain	10		chr3:108,387,271-108,458,141	70870	CN Gain	4		chr4:88,707,905-88,816,501	108596	CN Gain	34		chr3:89,068,900-89,995,592	926692	CN Gain	41
	chr3:36,553,104-38,891,672	2338568	CN Gain	20		chr3:108,985,275-115,712,451	6727176	CN Gain	27		chr4:88,869,391-98,348,393	9479002	CN Gain	38		chr3:90,211,735-90,403,072	191337	CN Gain	13
	chr3:39,066,116-52,612,821	13546705	CN Gain	38		chr3:116,927,551-122,012,010	5084459	CN Gain	20		chr4:103,087,362-104,587,863	1500501	CN Gain	8		chr3:94,243,225-94,604,379	361154	CN Gain	11
	chr3:54,729,187-55,124,723	395536	CN Gain	8		chr3:122,280,723-127,542,947	5262224	CN Gain	29		chr4:109,476,056-115,009,346	5533290	CN Gain	28		chr3:95,354,383-95,460,291	105908	CN Gain	4
	chr3:55,856,956-59,071,785	3214829	CN Gain	20		chr3:131,642,924-135,247,498	3604574	CN Gain	17		chr4:116,817,350-118,593,036	1775686	CN Gain	41		chr3:95,508,761-95,676,889	168128	CN Gain	7
	chr3:59,336,409-61,461,646	2125237	CN Gain	11		chr3:135,626,721-137,926,790	2300069	CN Gain	12		chr4:118,614,696-118,633,589	18893	CN Gain	3		chr3:96,169,731-96,645,592	475861	CN Gain	31
	chr3:61,462,841-78,892,156	17429315	CN Gain	66		chr3:138,471,242-139,649,365	1178123	CN Gain	7		chr4:121,159,147-123,351,895	2192748	CN Gain	20		chr3:96,657,971-96,762,779	104808	CN Gain	6
	chr3:79,908,578-82,004,433	2095855	CN Gain	7		chr3:139,650,337-142,891,574	3241237	CN Gain	15		chr4:123,629,496-124,714,768	1085272	CN Gain	13		chr3:98,619,660-100,095,685	1476025	CN Gain	11
	chr3:86,905,988-86,999,108	93120	CN Gain	3		chr3:142,963,632-145,400,461	2436829	CN Gain	16		chr4:124,799,560-126,325,649	1526089	CN Gain	32		chr3:104,650,697-107,112,723	2462026	CN Gain	38
	chr3:87,741,796-88,700,180	958384	CN Gain	46		chr3:146,463,854-152,220,000	5756146	CN Gain	19		chr4:127,161,196-128,049,243	888047	CN Gain	8		chr3:108,077,347-108,458,141	380794	CN Gain	16
	chr3:89,068,900-89,448,137	379237	CN Gain	31		chr3:155,310,316-160,039,680	4729364	CN Gain	15		chr4:129,095,410-130,051,826	956416	CN Gain	34		chr3:109,234,222-115,712,451	6478229	CN Gain	24
	chr3:89,756,937-89,995,592	238655	CN Gain	7		chr4:3,050,001-9,012,641	5962640	CN Gain	28		chr4:132,998,362-134,087,393	1089031	CN Gain	29		chr3:117,032,270-122,005,635	4973365	CN Gain	18
	chr3:90,213,396-90,403,072	189676	CN Gain	12		chr4:9,639,205-11,411,052	1771847	CN Gain	14		chr4:139,661,894-140,707,981	1046087	CN Gain	8		chr3:123,546,713-129,324,399	5777686	CN Gain	26
	chr3:94,243,225-94,501,977	258752	CN Gain	11		chr4:11,934,973-26,368,324	14433351	CN Gain	53		chr4:140,973,723-141,684,041	710318	CN Gain	26		chr3:133,525,388-135,241,957	1716569	CN Gain	6
	chr3:95,144,394-95,242,752	98358	CN Gain	7		chr4:26,423,714-32,015,903	5592189	CN Gain	4		chr4:145,449,477-146,463,387	1013910	CN Gain	12		chr3:135,858,084-137,624,043	1765959	CN Gain	7
	chr3:96,163,664-96,645,592	481928	CN Gain	31		chr4:33,946,880-40,167,070	6220190	CN Gain	21		chr4:146,466,022-147,809,741	1343719	CN Gain	11		chr3:139,650,337-142,501,094	2850757	CN Gain	7
	chr3:96,666,380-96,762,779	96399	CN Gain	5		chr4:40,261,842-40,988,289	726447	CN Gain	17		chr4:148,146,026-148,457,757	311731	CN Gain	7		chr3:155,310,316-160,039,680	4729364	CN Gain	15
	chr3:104,494,565-107,908,939	3414374	CN Gain	56		chr4:41,632,478-41,755,627	123149	CN Gain	8		chr4:148,671,427-149,105,986	434559	CN Gain	4		chr4:3,050,001-11,498,745	8448744	CN Gain	44
	chr3:108,077,347-108,324,657	247310	CN Gain	10		chr4:43,372,831-43,523,238	150407	CN Gain	11		chr4:150,513,809-155,258,042	4744233	CN Gain	60		chr4:11,810,202-32,666,591	20856389	CN Gain	63
	chr3:108,377,406-108,458,141	80735	CN Gain	6		chr4:43,550,052-43,681,098	131046	CN Gain	10		chr4:155,615,518-156,009,104	393586	CN Gain	27		chr4:33,246,340-40,176,551	6930211	CN Gain	24
	chr3:108,985,275-115,809,673	6824398	CN Gain	27		chr4:59,937,200-62,297,315	2360115	CN Gain	32		chr4:156,123,883-156,333,359	209476	CN Gain	13		chr4:41,487,680-41,792,114	304434	CN Gain	14
	chr3:116,927,551-121,731,603	4804052	CN Gain	18		chr4:66,403,896-70,739,405	4335509	CN Gain	5		chr4:156,338,815-156,508,116	169301	CN Gain	2		chr4:42,922,890-43,091,206	168316	CN Gain	9
	chr3:123,546,713-126,933,170	3386457	CN Gain	9		chr4:73,167,762-73,608,691	440929	CN Gain	5		chr5:4,197,312-7,961,553	3764241	CN Gain	13		chr4:43,372,831-43,696,789	323958	CN Gain	22
	chr3:135,858,084-137,624,043	1765959	CN Gain	7		chr4:74,054,319-82,835,417	8781098	CN Gain	12		chr5:8,978,201-13,042,382	4064181	CN Gain	15		chr4:59,937,200-62,204,498	2267298	CN Gain	31
	chr3:139,650,337-141,789,779	2139442	CN Gain	4		chr4:88,707,905-91,805,971	3098066	CN Gain	52		chr5:15,714,378-20,465,575	4751197	CN Gain	11		chr4:63,663,064-82,477,706	18814642	CN Gain	55
	chr3:142,963,632-144,401,005	1437373	CN Gain	3		chr4:92,236,811-98,348,393	6111582	CN Gain	24		chr5:23,496,888-23,500,110	3222	CN Gain	1		chr4:88,419,438-88,522,301	102863	CN Gain	2
	chr3:146,947,535-152,220,000	5272465	CN Gain	10		chr4:102,049,076-102,908,699	859623	CN Gain	2		chr5:24,010,286-24,645,978	635692	CN Gain	23		chr4:88,707,905-88,820,546	112641	CN Gain	35
	chr3:155,310,316-160,039,680	4729364	CN Gain	15		chr4:106,834,873-107,097,619	262746	CN Gain	4		chr5:25,315,145-27,598,807	2283662	CN Gain	17		chr4:88,850,508-91,851,533	3001025	CN Gain	14
	chr4:3,050,001-11,498,745	8448744	CN Gain	44		chr4:109,476,056-115,077,171	5601115	CN Gain	29		chr5:27,760,279-30,120,739	2360460	CN Gain	23		chr4:91,852,661-98,044,627	6191966	CN Gain	25
	chr4:12,073,882-32,501,562	20427680	CN Gain	56		chr4:118,708,370-118,941,956	233586	CN Gain	11		chr5:30,355,186-31,260,281	905095	CN Gain	36		chr4:101,708,437-102,047,353	338916	CN Gain	4
	chr4:34,811,343-40,075,160	5263817	CN Gain	11		chr4:121,159,147-122,812,285	1653138	CN Gain	5		chr5:37,424,659-38,321,095	896436	CN Gain	12		chr4:103,087,362-104,704,217	1616855	CN Gain	8
	chr4:40,261,842-40,727,891	466049	CN Gain	10		chr4:126,138,875-126,325,649	186774	CN Gain	9		chr5:38,830,396-41,794,802	2964406	CN Gain	6		chr4:106,780,589-108,087,099	1306510	CN Gain	23
	chr4:41,413,874-41,792,114	378240	CN Gain	16		chr4:132,998,362-133,258,764	260402	CN Gain	8		chr5:50,011,458-52,369,317	2357859	CN Gain	9		chr4:109,476,056-114,408,808	4932752	CN Gain	22
	chr4:42,993,688-43,091,206	97518	CN Gain	6		chr4:143,572,889-143,928,801	355912	CN Gain	8		chr5:54,193,290-63,791,381	9598091	CN Gain	9		chr4:114,944,985-115,577,894	632909	CN Gain	13
	chr4:43,372,831-43,681,098	308267	CN Gain	21		chr4:145,447,925-146,463,387	1015462	CN Gain	12		chr5:67,786,570-72,162,711	4376141	CN Gain	14		chr4:116,806,466-118,633,589	1827123	CN Gain	44
	chr4:46,400,692-46,798,425	397733	CN Gain	7		chr4:146,465,719-147,809,741	1344022	CN Gain	11		chr5:77,690,764-88,380,235	10689471	CN Gain	48		chr4:121,053,720-121,081,068	27348	CN Gain	2
	chr4:59,937,200-62,297,315	2360115	CN Gain	32		chr4:148,676,177-149,105,986	429809	CN Gain	3		chr5:90,631,458-91,923,355	1291897	CN Gain	16		chr4:121,149,551-122,812,285	1662734	CN Gain	5
	chr4:64,018,007-73,608,691	9590684	CN Gain	16		chr4:151,983,329-152,385,873	402544	CN Gain	17		chr5:92,422,414-94,067,840	1645426	CN Gain	16		chr4:123,067,210-123,351,895	284685	CN Gain	10
	chr4:73,919,548-82,835,417	8915869	CN Gain	13		chr4:154,927,113-155,258,042	330929	CN Gain	9		chr5:97,456,160-100,060,997	2604837	CN Gain	15		chr4:123,401,674-123,427,471	25797	CN Gain	2
	chr4:88,707,905-88,819,971	112066	CN Gain	35		chr4:155,615,518-156,009,104	393586	CN Gain	27		chr5:105,863,637-108,421,233	2557596	CN Gain	28		chr4:123,629,496-126,325,649	2696153	CN Gain	48
	chr4:88,869,391-91,805,971	2936580	CN Gain	13		chr4:156,080,821-156,508,116	427295	CN Gain	13		chr5:108,649,800-110,136,128	1486328	CN Gain	24		chr4:126,911,244-127,326,204	414960	CN Gain	9
	chr4:91,852,661-98,348,393	6495732	CN Gain	25		chr5:3,005,211-3,042,673	37462	CN Gain	0		chr5:110,331,011-120,771,111	10440100	CN Gain	156		chr4:132,998,362-135,274,156	2275794	CN Gain	60
	chr4:102,049,076-104,679,525	2630449	CN Gain	14		chr5:3,727,446-4,755,848	1028402	CN Gain	8		chr5:123,879,028-124,260,039	381011	CN Gain	12		chr4:135,787,956-137,593,941	1805985	CN Gain	37
	chr4:106,780,589-107,896,657	1116068	CN Gain	18		chr5:8,232,655-8,733,456	500801	CN Gain	5		chr5:124,833,443-128,740,958	3907515	CN Gain	21		chr4:137,659,808-137,958,142	298334	CN Gain	3
	chr4:109,476,056-115,097,729	5621673	CN Gain	30		chr5:8,978,201-12,940,296	3962095	CN Gain	15		chr5:130,340,792-134,135,225	3794433	CN Gain	7		chr4:140,973,723-141,684,041	710318	CN Gain	26
	chr4:115,774,001-115,969,093	195092	CN Gain	7		chr5:13,121,374-14,181,223	1059849	CN Gain	3		chr5:135,244,034-137,386,390	2142356	CN Gain	56		chr4:143,459,915-144,526,451	1066536	CN Gain	30
	chr4:116,806,466-118,473,931	1667465	CN Gain	39		chr5:14,910,446-14,940,565	30119	CN Gain	2		chr5:137,482,992-137,805,521	322529	CN Gain	20		chr4:145,446,725-147,862,801	2416076	CN Gain	24
	chr4:121,228,704-122,812,285	1583581	CN Gain	4		chr5:14,974,640-15,469,501	494861	CN Gain	3		chr5:139,302,408-143,419,285	4116877	CN Gain	59		chr4:148,019,672-148,457,757	438085	CN Gain	12
	chr4:123,067,210-123,351,895	284685	CN Gain	10		chr5:15,473,003-15,528,940	55937	CN Gain	1		chr5:145,440,552-146,094,330	653778	CN Gain	8		chr4:148,671,427-149,153,806	482379	CN Gain	7
	chr4:123,629,496-124,714,768	1085272	CN Gain	13		chr5:15,654,445-20,465,575	4811130	CN Gain	13		chr5:146,575,504-147,317,797	742293	CN Gain	14		chr4:151,983,329-155,258,042	3274713	CN Gain	48
	chr4:126,131,186-126,325,649	194463	CN Gain	9		chr5:24,209,466-25,259,205	1049739	CN Gain	28		chr6:3,050,064-3,333,434	283370	CN Gain	1		chr4:155,577,047-156,009,104	432057	CN Gain	28
	chr4:128,618,278-129,607,317	989039	CN Gain	29		chr5:25,315,145-27,598,807	2283662	CN Gain	17		chr6:6,131,665-22,288,504	16156839	CN Gain	56		chr4:156,080,821-156,508,116	427295	CN Gain	13
	chr4:129,955,466-130,051,826	96360	CN Gain	3		chr5:27,859,974-31,308,205	3448231	CN Gain	63		chr6:23,167,063-28,430,195	5263132	CN Gain	25		chr5:4,077,258-6,749,132	2671874	CN Gain	12
	chr4:132,998,362-133,680,649	682287	CN Gain	23		chr5:33,249,107-33,734,366	485259	CN Gain	9		chr6:29,420,159-29,440,790	20631	CN Gain	2		chr5:9,116,524-12,940,296	3823772	CN Gain	14
	chr4:134,232,096-134,565,952	333856	CN Gain	16		chr5:34,864,616-38,321,914	3457298	CN Gain	48		chr6:43,303,893-48,677,628	5373735	CN Gain	40		chr5:13,081,463-13,120,965	39502	CN Gain	0
	chr4:135,958,687-136,320,040	361353	CN Gain	12		chr5:38,830,396-43,578,340	4747944	CN Gain	11		chr6:50,654,203-53,777,951	3123748	CN Gain	37		chr5:13,121,374-13,911,885	790511	CN Gain	2
	chr4:136,594,060-137,593,941	999881	CN Gain	18		chr5:45,670,027-46,414,299	744272	CN Gain	4		chr6:55,734,805-58,685,694	2950889	CN Gain	42		chr5:14,857,038-15,528,489	671451	CN Gain	7
	chr4:137,659,808-138,097,082	437274	CN Gain	4		chr5:50,011,458-52,795,978	2784520	CN Gain	15		chr6:62,203,608-69,185,129	6981521	CN Gain	28		chr5:15,529,203-21,190,696	5661493	CN Gain	22
	chr4:139,058,148-139,355,196	297048	CN Gain	10		chr5:54,193,290-63,791,381	9598091	CN Gain	9		chr6:73,276,569-83,480,204	10203635	CN Gain	52		chr5:23,485,381-24,645,978	1160597	CN Gain	31
	chr4:140,973,723-141,684,041	710318	CN Gain	26		chr5:63,938,545-64,887,489	948944	CN Gain	8		chr6:88,101,651-88,884,401	782750	CN Gain	13		chr5:25,391,513-27,598,807	2207294	CN Gain	17
	chr4:145,447,925-146,463,387	1015462	CN Gain	12		chr5:67,786,570-72,162,711	4376141	CN Gain	14		chr6:89,933,671-90,056,340	122669	CN Gain	4		chr5:28,917,820-30,173,695	1255875	CN Gain	17
	chr4:146,464,466-147,809,741	1345275	CN Gain	11		chr5:72,472,020-73,027,332	555312	CN Gain	11		chr6:94,924,087-108,112,949	13188862	CN Gain	40		chr5:30,861,499-31,260,281	398782	CN Gain	26
	chr4:148,056,861-148,172,679	115818	CN Gain	8		chr5:77,690,764-88,380,235	10689471	CN Gain	48		chr6:108,570,707-112,287,827	3717120	CN Gain	8		chr5:33,608,052-33,730,237	122185	CN Gain	5
	chr4:148,671,427-149,132,046	460619	CN Gain	6		chr5:92,414,176-95,800,805	3386629	CN Gain	34		chr6:113,465,995-113,515,915	49920	CN Gain	5		chr5:38,830,396-43,278,566	4448170	CN Gain	10
	chr4:150,513,809-155,258,042	4744233	CN Gain	60		chr5:96,845,495-97,264,773	419278	CN Gain	4		chr6:124,705,508-125,102,886	397378	CN Gain	29		chr5:44,193,084-45,434,597	1241513	CN Gain	5
	chr4:155,589,191-156,009,104	419913	CN Gain	28		chr5:97,456,160-100,060,997	2604837	CN Gain	15		chr6:127,010,100-128,473,265	1463165	CN Gain	22		chr5:45,670,027-46,414,299	744272	CN Gain	4
	chr4:156,080,821-156,508,116	427295	CN Gain	13		chr5:101,659,481-101,768,971	109490	CN Gain	2		chr6:129,732,954-132,055,371	2322417	CN Gain	32		chr5:50,011,458-52,368,089	2356631	CN Gain	9
	chr5:8,993,443-13,042,382	4048939	CN Gain	15		chr5:108,607,015-110,136,128	1529113	CN Gain	26		chr6:132,441,575-134,099,445	1657870	CN Gain	27		chr5:54,193,290-63,809,305	9616015	CN Gain	9
	chr5:13,121,374-14,181,223	1059849	CN Gain	3		chr5:110,331,011-112,374,786	2043775	CN Gain	29		chr6:137,987,388-140,042,193	2054805	CN Gain	12		chr5:67,732,085-72,227,744	4495659	CN Gain	15
	chr5:14,974,640-15,469,501	494861	CN Gain	3		chr5:113,279,175-114,139,195	860020	CN Gain	19		chr6:141,250,529-142,303,171	1052642	CN Gain	10		chr5:76,994,811-77,315,748	320937	CN Gain	10
	chr5:15,655,661-20,465,575	4809914	CN Gain	13		chr5:114,355,101-114,850,322	495221	CN Gain	16		chr7:3,297,431-3,704,205	406774	CN Gain	19		chr5:77,531,921-90,232,354	12700433	CN Gain	63
	chr5:24,209,466-24,645,978	436512	CN Gain	19		chr5:115,482,896-117,415,026	1932130	CN Gain	24		chr7:4,063,018-4,207,745	144727	CN Gain	7		chr5:90,631,458-92,039,258	1407800	CN Gain	20
	chr5:25,391,513-27,598,807	2207294	CN Gain	17		chr5:117,945,820-120,771,111	2825291	CN Gain	32		chr7:4,445,339-4,550,947	105608	CN Gain	9		chr5:92,422,414-93,638,594	1216180	CN Gain	14
	chr5:30,792,166-31,260,281	468115	CN Gain	27		chr5:121,797,305-122,429,465	632160	CN Gain	17		chr7:4,646,835-6,008,603	1361768	CN Gain	47		chr5:107,641,622-108,145,336	503714	CN Gain	10
	chr5:33,414,746-33,734,366	319620	CN Gain	7		chr5:123,114,114-123,172,026	57912	CN Gain	4		chr7:7,232,088-10,797,870	3565782	CN Gain	40		chr5:108,721,566-110,086,291	1364725	CN Gain	16
	chr5:36,451,566-36,495,057	43491	CN Gain	5		chr5:123,482,997-123,617,488	134491	CN Gain	6		chr7:12,994,996-13,084,198	89202	CN Gain	6		chr5:110,337,143-110,727,461	390318	CN Gain	10
	chr5:38,830,396-43,578,340	4747944	CN Gain	11		chr5:123,966,715-124,260,039	293324	CN Gain	10		chr7:15,917,282-17,090,634	1173352	CN Gain	40		chr5:111,275,243-112,240,669	965426	CN Gain	7
	chr5:44,193,084-46,414,299	2221215	CN Gain	15		chr5:124,796,164-125,297,014	500850	CN Gain	6		chr7:18,862,053-23,273,143	4411090	CN Gain	228		chr5:114,359,771-117,641,782	3282011	CN Gain	63
	chr5:50,011,458-52,369,317	2357859	CN Gain	9		chr5:130,414,864-134,135,225	3720361	CN Gain	5		chr7:24,322,660-24,669,807	347147	CN Gain	17		chr5:117,945,820-120,771,111	2825291	CN Gain	32
	chr5:54,193,290-63,791,381	9598091	CN Gain	9		chr5:137,165,427-137,310,316	144889	CN Gain	6		chr7:24,784,451-25,422,720	638269	CN Gain	31		chr5:121,501,442-122,101,580	600138	CN Gain	13
	chr5:67,786,570-72,162,711	4376141	CN Gain	14		chr5:137,482,992-137,555,015	72023	CN Gain	6		chr7:25,566,258-25,726,711	160453	CN Gain	11		chr5:123,120,475-123,172,026	51551	CN Gain	3
	chr5:76,994,811-77,315,748	320937	CN Gain	10		chr5:138,749,180-140,341,449	1592269	CN Gain	30		chr7:27,156,076-27,680,678	524602	CN Gain	24		chr5:123,879,028-124,260,039	381011	CN Gain	12
	chr5:77,531,921-88,380,235	10848314	CN Gain	48		chr5:142,424,748-143,419,285	994537	CN Gain	24		chr7:28,162,783-28,316,862	154079	CN Gain	9		chr5:124,800,901-125,543,862	742961	CN Gain	11
	chr5:92,422,414-95,800,805	3378391	CN Gain	33		chr5:144,767,462-144,985,563	218101	CN Gain	4		chr7:28,329,378-28,820,515	491137	CN Gain	29		chr5:130,340,792-134,135,225	3794433	CN Gain	7
	chr5:108,683,265-110,086,291	1403026	CN Gain	18		chr5:145,097,219-145,207,704	110485	CN Gain	9		chr7:28,990,812-29,183,239	192427	CN Gain	9		chr5:135,150,838-137,365,602	2214764	CN Gain	57
	chr5:110,331,011-110,657,264	326253	CN Gain	8		chr5:145,220,266-146,158,272	938006	CN Gain	12		chr7:29,225,089-29,537,300	312211	CN Gain	7		chr5:137,482,992-137,805,521	322529	CN Gain	20
	chr5:111,275,243-112,350,267	1075024	CN Gain	13		chr6:3,050,064-4,518,778	1468714	CN Gain	13		chr7:30,271,507-30,737,901	466394	CN Gain	36		chr5:138,018,661-138,064,511	45850	CN Gain	3
	chr5:114,359,771-114,829,051	469280	CN Gain	16		chr6:5,431,137-23,118,790	17687653	CN Gain	63		chr7:30,790,909-31,205,622	414713	CN Gain	21		chr5:139,302,408-140,004,209	701801	CN Gain	19
	chr5:115,097,959-115,658,379	560420	CN Gain	26		chr6:23,167,063-28,873,100	5706037	CN Gain	28		chr7:34,375,479-35,408,634	1033155	CN Gain	12		chr5:141,264,427-141,268,200	3773	CN Gain	1
	chr5:118,762,723-119,838,886	1076163	CN Gain	9		chr6:30,643,448-31,496,657	853209	CN Gain	13		chr7:35,523,924-38,187,543	2663619	CN Gain	13		chr5:142,283,547-143,419,285	1135738	CN Gain	24
	chr5:120,183,383-120,768,996	585613	CN Gain	15		chr6:34,306,506-37,032,886	2726380	CN Gain	25		chr7:39,411,317-40,989,716	1578399	CN Gain	7		chr5:145,302,886-146,158,272	855386	CN Gain	9
	chr5:121,818,169-122,101,580	283411	CN Gain	5		chr6:39,596,519-41,396,017	1799498	CN Gain	28		chr7:44,216,456-45,934,117	1717661	CN Gain	124		chr5:146,558,644-147,317,797	759153	CN Gain	16
	chr5:123,120,475-123,172,026	51551	CN Gain	3		chr6:41,686,583-42,434,846	748263	CN Gain	20		chr7:51,747,714-55,798,740	4051026	CN Gain	8		chr6:3,050,064-3,520,135	470071	CN Gain	4
	chr5:123,966,715-124,260,039	293324	CN Gain	10		chr6:42,678,759-48,765,085	6086326	CN Gain	65		chr7:56,331,738-57,880,965	1549227	CN Gain	6		chr6:5,494,976-22,288,504	16793528	CN Gain	59
	chr5:124,833,443-125,543,862	710419	CN Gain	11		chr6:49,379,741-58,685,694	9305953	CN Gain	113		chr7:61,665,698-64,158,587	2492889	CN Gain	27		chr6:22,704,321-28,430,195	5725874	CN Gain	27
	chr5:125,787,600-127,286,620	1499020	CN Gain	5		chr6:62,203,608-70,723,479	8519871	CN Gain	29		chr7:68,355,342-79,094,175	10738833	CN Gain	41		chr6:29,159,551-29,275,136	115585	CN Gain	4
	chr5:128,332,721-128,585,318	252597	CN Gain	2		chr6:70,915,558-71,215,807	300249	CN Gain	5		chr7:84,605,687-96,694,715	12089028	CN Gain	72		chr6:40,423,652-41,281,351	857699	CN Gain	18
	chr5:130,340,792-134,084,621	3743829	CN Gain	6		chr6:73,276,569-81,837,306	8560737	CN Gain	15		chr7:100,833,990-101,386,194	552204	CN Gain	10		chr6:42,716,905-43,274,542	557637	CN Gain	18
	chr5:135,643,326-136,279,329	636003	CN Gain	23		chr6:81,962,294-83,199,257	1236963	CN Gain	26		chr7:105,724,216-106,596,892	872676	CN Gain	20		chr6:43,303,893-48,650,905	5347012	CN Gain	39
	chr5:136,974,517-137,362,320	387803	CN Gain	16		chr6:85,089,905-85,696,102	606197	CN Gain	13		chr7:107,952,199-108,523,822	571623	CN Gain	23		chr6:51,338,334-52,357,621	1019287	CN Gain	27
	chr5:137,482,992-137,805,521	322529	CN Gain	20		chr6:85,830,622-86,078,563	247941	CN Gain	8		chr7:114,216,642-116,342,855	2126213	CN Gain	15		chr6:56,849,677-58,685,694	1836017	CN Gain	36
	chr5:139,302,408-140,004,209	701801	CN Gain	19		chr6:88,161,188-88,884,401	723213	CN Gain	11		chr7:123,484,992-125,286,865	1801873	CN Gain	3		chr6:62,203,608-70,663,538	8459930	CN Gain	29
	chr5:142,339,824-143,419,285	1079461	CN Gain	24		chr6:89,342,537-89,434,061	91524	CN Gain	2		chr7:126,199,825-127,296,445	1096620	CN Gain	60		chr6:72,338,354-72,513,841	175487	CN Gain	9
	chr5:145,005,946-145,072,405	66459	CN Gain	3		chr6:89,714,411-90,333,276	618865	CN Gain	18		chr7:127,330,098-128,013,061	682963	CN Gain	42		chr6:73,276,569-83,516,391	10239822	CN Gain	54
	chr5:145,302,886-146,109,025	806139	CN Gain	9		chr6:92,880,730-97,210,949	4330219	CN Gain	19		chr7:129,647,510-130,622,553	975043	CN Gain	5		chr6:84,574,319-85,607,425	1033106	CN Gain	16
	chr5:146,575,504-147,317,797	742293	CN Gain	14		chr6:100,048,898-113,317,490	13268592	CN Gain	43		chr7:140,854,334-141,640,250	785916	CN Gain	50		chr6:88,016,746-88,973,228	956482	CN Gain	15
	chr6:3,050,064-4,411,233	1361169	CN Gain	12		chr6:115,913,727-116,022,074	108347	CN Gain	5		chr7:141,987,382-142,989,884	1002502	CN Gain	27		chr6:89,714,411-90,303,059	588648	CN Gain	17
	chr6:5,431,137-23,118,790	17687653	CN Gain	63		chr6:119,448,027-120,121,155	673128	CN Gain	8		chr8:3,441,308-3,613,582	172274	CN Gain	9		chr6:94,924,087-97,210,949	2286862	CN Gain	11
	chr6:23,167,063-29,535,655	6368592	CN Gain	44		chr6:120,894,238-121,190,075	295837	CN Gain	3		chr8:3,748,294-11,160,844	7412550	CN Gain	37		chr6:100,704,752-108,112,949	7408197	CN Gain	18
	chr6:30,671,291-33,971,861	3300570	CN Gain	18		chr6:121,395,235-122,271,444	876209	CN Gain	7		chr8:16,269,154-20,828,491	4559337	CN Gain	29		chr6:108,881,865-112,287,827	3405962	CN Gain	4
	chr6:35,315,028-37,032,886	1717858	CN Gain	8		chr6:122,900,189-125,423,307	2523118	CN Gain	75		chr8:35,546,248-36,229,104	682856	CN Gain	6		chr6:113,269,742-113,515,915	246173	CN Gain	16
	chr6:39,596,519-41,312,202	1715683	CN Gain	25		chr6:127,975,841-132,055,371	4079530	CN Gain	83		chr8:36,613,497-40,529,136	3915639	CN Gain	15		chr6:116,551,129-116,556,768	5639	CN Gain	1
	chr6:42,678,759-48,765,085	6086326	CN Gain	65		chr6:132,600,585-135,004,371	2403786	CN Gain	37		chr8:43,296,267-43,722,661	426394	CN Gain	6		chr6:121,659,862-122,248,021	588159	CN Gain	5
	chr6:49,116,989-55,125,864	6008875	CN Gain	66		chr6:136,129,122-149,736,546	13607424	CN Gain	111		chr8:46,987,009-78,417,710	31430701	CN Gain	230		chr6:122,966,568-124,251,652	1285084	CN Gain	17
	chr6:55,494,090-58,685,694	3191604	CN Gain	45		chr7:3,633,239-3,704,205	70966	CN Gain	8		chr8:79,252,119-92,701,843	13449724	CN Gain	141		chr6:124,705,508-125,423,307	717799	CN Gain	46
	chr6:62,203,608-70,663,538	8459930	CN Gain	29		chr7:4,741,970-6,008,603	1266633	CN Gain	43		chr8:95,094,471-104,594,352	9499881	CN Gain	41		chr6:128,438,291-128,487,454	49163	CN Gain	3
	chr6:72,321,245-72,538,751	217506	CN Gain	9		chr7:7,207,477-12,417,136	5209659	CN Gain	60		chr8:105,249,091-106,523,989	1274898	CN Gain	61		chr6:128,674,684-132,055,371	3380687	CN Gain	69
	chr6:73,276,569-83,836,486	10559917	CN Gain	67		chr7:12,926,473-13,051,494	125021	CN Gain	10		chr8:106,776,132-109,622,872	2846740	CN Gain	31		chr6:132,441,575-134,099,445	1657870	CN Gain	27
	chr6:84,087,832-85,677,556	1589724	CN Gain	18		chr7:13,333,109-15,625,943	2292834	CN Gain	18		chr8:110,881,805-111,059,839	178034	CN Gain	8		chr6:136,302,067-136,499,792	197725	CN Gain	2
	chr6:85,830,622-86,078,563	247941	CN Gain	8		chr7:17,163,019-18,069,417	906398	CN Gain	8		chr8:111,504,389-123,893,260	12388871	CN Gain	208		chr6:141,459,158-142,303,171	844013	CN Gain	9
	chr6:87,907,361-90,333,276	2425915	CN Gain	44		chr7:18,862,053-19,882,521	1020468	CN Gain	56		chr8:124,709,745-125,422,472	712727	CN Gain	12		chr6:148,784,667-149,736,546	951879	CN Gain	8
	chr6:90,409,379-91,428,648	1019269	CN Gain	9		chr7:20,013,535-24,055,259	4041724	CN Gain	189		chr8:126,458,973-129,401,213	2942240	CN Gain	12		chr7:3,241,315-3,704,205	462890	CN Gain	20
	chr6:91,430,454-91,859,218	428764	CN Gain	8		chr7:24,856,999-25,326,376	469377	CN Gain	25		chr9:3,000,001-14,306,139	11306138	CN Gain	52		chr7:3,930,092-4,207,745	277653	CN Gain	7
	chr6:92,880,730-108,339,407	15458677	CN Gain	49		chr7:26,312,995-26,757,146	444151	CN Gain	7		chr9:16,029,770-20,662,260	4632490	CN Gain	53		chr7:4,282,879-4,550,947	268068	CN Gain	12
	chr6:108,563,868-113,249,843	4685975	CN Gain	18		chr7:28,162,783-28,315,317	152534	CN Gain	9		chr9:20,802,942-22,197,383	1394441	CN Gain	69		chr7:4,646,835-6,066,147	1419312	CN Gain	48
	chr6:113,269,742-113,515,915	246173	CN Gain	16		chr7:30,575,791-30,603,934	28143	CN Gain	4		chr9:22,578,751-26,764,739	4185988	CN Gain	14		chr7:6,092,484-6,116,625	24141	CN Gain	1
	chr6:113,735,002-114,393,565	658563	CN Gain	4		chr7:39,411,317-41,032,636	1621319	CN Gain	7		chr9:27,105,608-31,153,385	4047777	CN Gain	11		chr7:7,181,253-12,742,931	5561678	CN Gain	67
	chr6:114,480,959-115,822,137	1341178	CN Gain	18		chr7:41,686,313-42,046,279	359966	CN Gain	3		chr9:32,516,771-34,819,037	2302266	CN Gain	5		chr7:12,774,558-13,282,546	507988	CN Gain	22
	chr6:115,922,851-116,305,171	382320	CN Gain	8		chr7:42,136,233-43,296,387	1160154	CN Gain	13		chr9:35,189,012-41,984,394	6795382	CN Gain	169		chr7:13,333,109-18,510,444	5177335	CN Gain	75
	chr6:116,552,108-118,395,970	1843862	CN Gain	20		chr7:44,216,456-44,646,090	429634	CN Gain	26		chr9:43,083,822-44,804,747	1720925	CN Gain	42		chr7:18,862,053-24,073,827	5211774	CN Gain	248
	chr6:119,448,027-120,121,155	673128	CN Gain	8		chr7:44,836,677-45,056,704	220027	CN Gain	21		chr9:45,794,259-46,967,357	1173098	CN Gain	17		chr7:24,322,660-24,688,591	365931	CN Gain	17
	chr6:121,395,235-122,248,021	852786	CN Gain	6		chr7:45,623,246-45,874,123	250877	CN Gain	19		chr9:73,095,408-75,002,757	1907349	CN Gain	8		chr7:24,856,999-25,726,711	869712	CN Gain	41
	chr6:122,900,189-124,251,652	1351463	CN Gain	18		chr7:49,959,386-50,164,520	205134	CN Gain	2		chr9:80,398,404-82,846,293	2447889	CN Gain	5		chr7:25,814,827-27,121,546	1306719	CN Gain	17
	chr6:124,703,242-125,423,307	720065	CN Gain	47		chr7:51,747,714-55,666,907	3919193	CN Gain	6		chr9:88,391,289-89,595,262	1203973	CN Gain	15		chr7:27,156,076-27,680,678	524602	CN Gain	24
	chr6:127,040,537-128,487,454	1446917	CN Gain	22		chr7:56,331,738-57,880,965	1549227	CN Gain	6		chr9:90,270,197-95,669,988	5399791	CN Gain	20		chr7:28,147,153-29,537,300	1390147	CN Gain	60
	chr6:128,655,933-132,055,371	3399438	CN Gain	69		chr7:63,735,853-64,158,587	422734	CN Gain	4		chr9:106,075,122-106,700,593	625471	CN Gain	27		chr7:29,937,927-30,737,901	799974	CN Gain	50
	chr6:132,441,575-134,451,022	2009447	CN Gain	29		chr7:68,744,891-72,630,870	3885979	CN Gain	9		chr9:107,082,293-107,742,038	659745	CN Gain	25		chr7:30,790,909-35,408,634	4617725	CN Gain	66
	chr6:137,837,053-140,528,469	2691416	CN Gain	14		chr7:75,866,997-78,744,676	2877679	CN Gain	4		chr9:107,978,355-108,207,250	228895	CN Gain	12		chr7:35,523,924-38,187,543	2663619	CN Gain	13
	chr6:140,690,233-142,303,171	1612938	CN Gain	10		chr7:84,605,687-96,694,715	12089028	CN Gain	72		chr9:108,406,474-108,841,557	435083	CN Gain	21		chr7:38,197,811-38,265,786	67975	CN Gain	2
	chr6:147,157,123-149,736,546	2579423	CN Gain	19		chr7:100,848,096-101,233,873	385777	CN Gain	6		chr9:110,372,264-110,482,974	110710	CN Gain	5		chr7:38,311,138-40,989,716	2678578	CN Gain	9
	chr7:3,323,254-3,704,205	380951	CN Gain	18		chr7:102,803,636-103,754,659	951023	CN Gain	52		chr9:110,614,764-110,894,692	279928	CN Gain	15		chr7:41,289,474-42,106,261	816787	CN Gain	8
	chr7:4,063,018-4,207,745	144727	CN Gain	7		chr7:104,861,493-105,126,664	265171	CN Gain	15		chr9:115,405,526-118,522,474	3116948	CN Gain	8		chr7:42,136,233-43,296,387	1160154	CN Gain	13
	chr7:4,445,339-4,550,947	105608	CN Gain	9		chr7:105,724,216-106,844,797	1120581	CN Gain	30		chr9:119,137,552-119,163,364	25812	CN Gain	2		chr7:44,216,456-45,942,480	1726024	CN Gain	124
	chr7:4,646,835-6,008,603	1361768	CN Gain	47		chr7:107,952,199-108,081,274	129075	CN Gain	7		chr9:119,967,512-122,136,458	2168946	CN Gain	39		chr7:47,185,722-47,582,214	396492	CN Gain	5
	chr7:7,231,517-10,820,391	3588874	CN Gain	40		chr7:108,094,766-108,523,822	429056	CN Gain	16		chr9:123,856,602-124,595,110	738508	CN Gain	10		chr7:47,611,820-49,792,024	2180204	CN Gain	16
	chr7:11,398,916-12,417,136	1018220	CN Gain	16		chr7:108,544,699-108,825,059	280360	CN Gain	9		chr10:3,101,508-3,956,829	855321	CN Gain	5		chr7:50,058,485-51,746,605	1688120	CN Gain	5
	chr7:12,908,169-13,084,198	176029	CN Gain	11		chr7:114,253,853-114,634,982	381129	CN Gain	6		chr10:13,652,897-14,075,878	422981	CN Gain	2		chr7:51,747,714-55,806,030	4058316	CN Gain	8
	chr7:13,333,109-15,833,927	2500818	CN Gain	20		chr7:123,484,992-125,286,865	1801873	CN Gain	3		chr10:14,766,807-17,749,577	2982770	CN Gain	4		chr7:56,316,239-57,880,965	1564726	CN Gain	6
	chr7:15,917,282-16,481,224	563942	CN Gain	20		chr7:126,160,907-126,501,364	340457	CN Gain	13		chr10:25,506,202-33,808,283	8302081	CN Gain	37		chr7:61,665,698-64,039,972	2374274	CN Gain	26
	chr7:17,163,019-18,069,417	906398	CN Gain	8		chr7:126,702,925-126,857,549	154624	CN Gain	11		chr10:34,394,304-39,028,542	4634238	CN Gain	9		chr7:68,355,342-79,084,700	10729358	CN Gain	41
	chr7:18,862,053-24,055,259	5193206	CN Gain	248		chr7:127,473,894-127,534,632	60738	CN Gain	6		chr10:42,502,364-58,290,458	15788094	CN Gain	68		chr7:79,698,432-81,103,176	1404744	CN Gain	35
	chr7:24,322,660-24,640,164	317504	CN Gain	15		chr7:127,604,328-127,784,080	179752	CN Gain	9		chr10:59,806,900-62,403,530	2596630	CN Gain	44		chr7:81,329,908-83,586,239	2256331	CN Gain	25
	chr7:24,856,999-25,422,720	565721	CN Gain	29		chr7:135,690,122-135,707,279	17157	CN Gain	1		chr10:63,325,077-69,248,773	5923696	CN Gain	19		chr7:83,680,617-83,937,242	256625	CN Gain	5
	chr7:25,566,258-25,805,298	239040	CN Gain	13		chr7:141,433,489-141,490,775	57286	CN Gain	9		chr10:70,003,533-74,988,776	4985243	CN Gain	20		chr7:84,605,687-96,694,715	12089028	CN Gain	72
	chr7:26,312,995-26,757,146	444151	CN Gain	7		chr7:141,627,832-141,642,734	14902	CN Gain	2		chr10:77,736,266-82,008,343	4272077	CN Gain	192		chr7:97,595,389-98,048,522	453133	CN Gain	6
	chr7:27,159,591-27,680,678	521087	CN Gain	23		chr8:4,191,576-4,353,853	162277	CN Gain	10		chr10:89,816,093-90,510,831	694738	CN Gain	2		chr7:100,833,990-101,517,762	683772	CN Gain	12
	chr7:28,157,839-29,185,090	1027251	CN Gain	53		chr8:4,893,903-10,322,640	5428737	CN Gain	11		chr10:91,116,885-92,686,342	1569457	CN Gain	7		chr7:102,713,588-105,330,105	2616517	CN Gain	135
	chr7:29,225,089-29,537,300	312211	CN Gain	7		chr8:15,026,566-15,033,162	6596	CN Gain	1		chr10:94,852,599-100,029,086	5176487	CN Gain	32		chr7:105,724,216-108,924,283	3200067	CN Gain	96
	chr7:30,271,507-30,737,901	466394	CN Gain	36		chr8:16,269,154-21,973,845	5704691	CN Gain	82		chr10:100,382,215-109,705,437	9323222	CN Gain	75		chr7:109,475,383-109,729,045	253662	CN Gain	7
	chr7:30,901,828-31,205,622	303794	CN Gain	16		chr8:22,391,880-22,940,106	548226	CN Gain	13		chr10:111,277,203-115,406,343	4129140	CN Gain	23		chr7:113,316,676-116,342,855	3026179	CN Gain	21
	chr7:35,050,144-35,288,589	238445	CN Gain	5		chr8:31,826,339-33,585,487	1759148	CN Gain	7		chr10:123,052,194-126,988,101	3935907	CN Gain	10		chr7:119,144,568-120,504,806	1360238	CN Gain	22
	chr7:36,803,145-38,187,543	1384398	CN Gain	4		chr8:36,613,497-43,722,661	7109164	CN Gain	37		chr10:127,022,496-127,350,552	328056	CN Gain	24		chr7:126,160,907-127,296,445	1135538	CN Gain	60
	chr7:39,411,317-41,032,636	1621319	CN Gain	7		chr8:48,731,564-55,112,929	6381365	CN Gain	9		chr10:127,507,436-127,760,080	252644	CN Gain	14		chr7:127,330,098-128,041,047	710949	CN Gain	42
	chr7:41,687,447-42,046,279	358832	CN Gain	3		chr8:55,540,149-57,540,062	1999913	CN Gain	14		chr10:128,360,887-128,550,416	189529	CN Gain	17		chr7:128,191,922-128,658,932	467010	CN Gain	13
	chr7:42,126,062-43,296,387	1170325	CN Gain	13		chr8:57,551,117-68,698,081	11146964	CN Gain	43		chr10:128,802,143-128,944,459	142316	CN Gain	9		chr7:135,690,122-135,792,010	101888	CN Gain	1
	chr7:44,216,456-45,444,610	1228154	CN Gain	89		chr8:70,222,614-71,968,562	1745948	CN Gain	79		chr10:129,074,409-130,694,993	1620584	CN Gain	63		chr7:137,168,049-139,094,231	1926182	CN Gain	12
	chr7:45,619,609-45,906,878	287269	CN Gain	22		chr8:72,763,239-75,047,789	2284550	CN Gain	6		chr11:3,185,895-3,672,210	486315	CN Gain	16		chr7:140,850,050-141,642,734	792684	CN Gain	51
	chr7:51,747,714-55,769,224	4021510	CN Gain	7		chr8:79,136,572-80,506,705	1370133	CN Gain	10		chr11:5,041,469-6,080,545	1039076	CN Gain	24		chr7:141,987,382-143,502,238	1514856	CN Gain	38
	chr7:56,331,738-57,880,965	1549227	CN Gain	6		chr8:81,015,561-82,907,286	1891725	CN Gain	4		chr11:7,214,020-8,211,311	997291	CN Gain	0		chr7:144,669,576-145,441,459	771883	CN Gain	11
	chr7:61,665,698-64,158,587	2492889	CN Gain	27		chr8:83,600,422-84,106,612	506190	CN Gain	21		chr11:9,149,727-11,695,192	2545465	CN Gain	6		chr8:3,000,273-3,260,195	259922	CN Gain	1
	chr7:68,355,342-78,782,835	10427493	CN Gain	34		chr8:85,541,975-87,574,835	2032860	CN Gain	14		chr11:12,386,537-16,863,062	4476525	CN Gain	7		chr8:3,441,308-3,610,045	168737	CN Gain	8
	chr7:79,707,591-80,282,415	574824	CN Gain	18		chr8:88,346,822-90,837,645	2490823	CN Gain	9		chr11:17,953,700-19,977,432	2023732	CN Gain	6		chr8:3,719,387-10,007,332	6287945	CN Gain	32
	chr7:80,316,943-80,430,194	113251	CN Gain	6		chr8:91,115,758-92,674,971	1559213	CN Gain	8		chr11:20,335,902-26,786,625	6450723	CN Gain	38		chr8:16,088,030-21,973,845	5885815	CN Gain	83
	chr7:84,605,687-96,694,715	12089028	CN Gain	72		chr8:92,997,496-93,949,232	951736	CN Gain	11		chr11:26,787,523-30,071,616	3284093	CN Gain	19		chr8:25,004,679-25,171,185	166506	CN Gain	6
	chr7:100,848,096-101,154,837	306741	CN Gain	6		chr8:98,224,482-104,126,567	5902085	CN Gain	8		chr11:30,219,458-32,233,887	2014429	CN Gain	20		chr8:25,573,529-25,885,248	311719	CN Gain	10
	chr7:101,290,720-101,373,124	82404	CN Gain	3		chr8:105,147,986-105,305,971	157985	CN Gain	12		chr11:36,237,950-46,051,768	9813818	CN Gain	33		chr8:25,964,658-27,310,095	1345437	CN Gain	19
	chr7:102,887,661-103,219,766	332105	CN Gain	19		chr8:105,585,404-105,716,852	131448	CN Gain	9		chr11:46,841,974-48,734,603	1892629	CN Gain	3		chr8:27,393,506-29,100,860	1707354	CN Gain	5
	chr7:103,517,607-103,754,659	237052	CN Gain	16		chr8:106,875,351-107,169,886	294535	CN Gain	12		chr11:50,207,779-51,221,522	1013743	CN Gain	25		chr8:31,826,339-33,284,988	1458649	CN Gain	4
	chr7:105,724,216-106,844,797	1120581	CN Gain	30		chr8:107,584,139-109,222,329	1638190	CN Gain	5		chr11:58,938,030-59,054,196	116166	CN Gain	8		chr8:36,801,759-40,833,120	4031361	CN Gain	20
	chr7:108,094,766-108,544,699	449933	CN Gain	17		chr8:120,174,700-123,264,778	3090078	CN Gain	65		chr11:59,073,129-59,546,771	473642	CN Gain	17		chr8:42,187,409-43,722,661	1535252	CN Gain	8
	chr7:108,545,342-108,825,059	279717	CN Gain	9		chr8:123,528,339-123,630,304	101965	CN Gain	61		chr11:59,775,432-60,358,547	583115	CN Gain	17		chr8:48,424,396-57,526,039	9101643	CN Gain	24
	chr7:111,057,151-112,093,917	1036766	CN Gain	4		chr8:126,458,973-129,401,213	2942240	CN Gain	12		chr11:60,465,120-60,742,018	276898	CN Gain	8		chr8:57,551,384-68,698,081	11146697	CN Gain	43
	chr7:123,484,992-125,331,673	1846681	CN Gain	3		chr9:3,000,001-14,306,139	11306138	CN Gain	52		chr11:61,366,516-61,493,776	127260	CN Gain	4		chr8:69,225,581-69,791,300	565719	CN Gain	9
	chr7:126,199,825-126,547,444	347619	CN Gain	14		chr9:16,029,770-20,662,260	4632490	CN Gain	53		chr11:63,313,298-64,985,536	1672238	CN Gain	8		chr8:69,798,559-71,992,882	2194323	CN Gain	101
	chr7:126,676,423-127,296,445	620022	CN Gain	39		chr9:21,073,861-21,268,244	194383	CN Gain	10		chr11:69,322,703-69,430,750	108047	CN Gain	10		chr8:72,455,098-75,047,789	2592691	CN Gain	15
	chr7:127,421,414-127,534,632	113218	CN Gain	8		chr9:27,400,752-30,897,318	3496566	CN Gain	4		chr11:69,524,677-70,030,389	505712	CN Gain	49		chr8:80,993,227-85,088,741	4095514	CN Gain	84
	chr7:127,584,847-128,041,047	456200	CN Gain	25		chr9:32,344,023-34,819,037	2475014	CN Gain	7		chr11:70,402,067-70,875,851	473784	CN Gain	27		chr8:86,656,178-88,156,726	1500548	CN Gain	13
	chr7:129,647,510-130,622,553	975043	CN Gain	5		chr9:35,281,673-35,346,698	65025	CN Gain	1		chr11:77,172,394-77,518,725	346331	CN Gain	7		chr8:92,997,496-93,524,324	526828	CN Gain	9
	chr7:135,690,122-136,634,977	944855	CN Gain	3		chr9:35,551,366-36,696,675	1145309	CN Gain	21		chr11:77,725,317-77,775,838	50521	CN Gain	0		chr8:95,720,324-95,736,186	15862	CN Gain	1
	chr7:138,304,939-139,094,231	789292	CN Gain	7		chr9:37,746,122-39,949,795	2203673	CN Gain	91		chr11:78,160,017-78,194,910	34893	CN Gain	10		chr8:95,875,637-104,136,849	8261212	CN Gain	10
	chr7:140,850,050-141,490,775	640725	CN Gain	46		chr9:73,175,625-75,002,757	1827132	CN Gain	5		chr11:84,509,611-84,897,638	388027	CN Gain	11		chr8:105,249,091-105,833,378	584287	CN Gain	34
	chr7:141,636,491-141,640,250	3759	CN Gain	1		chr9:75,694,615-77,412,801	1718186	CN Gain	8		chr11:87,635,743-87,784,640	148897	CN Gain	7		chr8:107,037,000-107,169,886	132886	CN Gain	8
	chr7:142,287,471-142,989,884	702413	CN Gain	19		chr9:80,345,105-83,090,473	2745368	CN Gain	6		chr11:87,893,802-94,235,985	6342183	CN Gain	44		chr8:107,584,139-109,606,142	2022003	CN Gain	11
	chr8:3,582,448-3,610,995	28547	CN Gain	3		chr9:88,456,213-89,595,262	1139049	CN Gain	14		chr11:94,375,707-94,756,978	381271	CN Gain	14		chr8:112,014,380-113,641,954	1627574	CN Gain	6
	chr8:4,191,576-4,353,853	162277	CN Gain	10		chr9:91,098,200-95,969,489	4871289	CN Gain	24		chr11:94,861,668-97,163,327	2301659	CN Gain	73		chr8:119,547,604-123,275,067	3727463	CN Gain	81
	chr8:4,714,016-10,322,640	5608624	CN Gain	12		chr9:106,155,285-106,482,940	327655	CN Gain	17		chr11:97,337,801-98,625,012	1287211	CN Gain	44		chr8:123,528,339-123,678,962	150623	CN Gain	62
	chr8:16,269,154-21,695,543	5426389	CN Gain	68		chr9:107,526,740-107,655,016	128276	CN Gain	15		chr11:99,559,390-100,094,831	535441	CN Gain	40		chr8:126,471,236-129,401,213	2929977	CN Gain	12
	chr8:26,101,768-27,143,252	1041484	CN Gain	11		chr9:108,485,209-108,565,991	80782	CN Gain	6		chr11:100,274,799-101,476,540	1201741	CN Gain	60		chr9:3,000,001-13,881,509	10881508	CN Gain	51
	chr8:36,613,497-40,529,136	3915639	CN Gain	15		chr9:108,798,070-108,841,557	43487	CN Gain	3		chr11:101,584,006-103,367,559	1783553	CN Gain	65		chr9:15,962,758-20,662,260	4699502	CN Gain	53
	chr8:43,296,267-43,722,661	426394	CN Gain	6		chr9:109,233,773-109,779,633	545860	CN Gain	11		chr11:107,738,705-109,453,370	1714665	CN Gain	15		chr9:20,809,820-22,185,879	1376059	CN Gain	68
	chr8:48,362,745-55,498,527	7135782	CN Gain	10		chr9:110,372,264-110,894,692	522428	CN Gain	20		chr11:111,073,402-114,863,475	3790073	CN Gain	25		chr9:23,297,755-26,764,739	3466984	CN Gain	13
	chr8:55,540,149-57,526,039	1985890	CN Gain	14		chr9:113,951,565-114,330,344	378779	CN Gain	5		chr11:115,160,261-116,739,002	1578741	CN Gain	73		chr9:27,400,752-30,897,318	3496566	CN Gain	4
	chr8:57,551,117-64,719,293	7168176	CN Gain	23		chr9:123,856,602-124,595,110	738508	CN Gain	10		chr11:116,775,344-119,357,931	2582587	CN Gain	51		chr9:35,281,673-35,346,698	65025	CN Gain	1
	chr8:65,015,955-68,698,081	3682126	CN Gain	17		chr10:14,766,807-17,749,577	2982770	CN Gain	4		chr11:119,896,437-120,866,580	970143	CN Gain	53		chr9:35,561,279-36,860,803	1299524	CN Gain	24
	chr8:69,225,581-71,968,562	2742981	CN Gain	108		chr10:23,985,190-24,013,564	28374	CN Gain	3		chr12:3,000,347-3,475,953	475606	CN Gain	5		chr9:37,412,949-37,616,749	203800	CN Gain	8
	chr8:72,455,098-75,047,789	2592691	CN Gain	15		chr10:26,725,443-28,981,444	2256001	CN Gain	7		chr12:5,732,552-8,238,544	2505992	CN Gain	3		chr9:37,711,322-39,949,795	2238473	CN Gain	93
	chr8:81,015,561-83,233,492	2217931	CN Gain	5		chr10:31,250,788-33,768,086	2517298	CN Gain	9		chr12:9,024,147-13,092,195	4068048	CN Gain	22		chr9:40,774,205-40,897,427	123222	CN Gain	4
	chr8:83,571,332-85,088,741	1517409	CN Gain	72		chr10:34,471,927-39,028,542	4556615	CN Gain	7		chr12:13,789,717-15,728,054	1938337	CN Gain	3		chr9:43,662,972-44,804,747	1141775	CN Gain	36
	chr8:86,656,178-88,156,726	1500548	CN Gain	13		chr10:45,701,051-52,237,284	6536233	CN Gain	17		chr12:20,301,549-20,435,679	134130	CN Gain	0		chr9:45,794,259-46,967,357	1173098	CN Gain	17
	chr8:88,346,822-90,932,832	2586010	CN Gain	9		chr10:53,547,476-58,223,131	4675655	CN Gain	14		chr12:33,119,662-34,774,787	1655125	CN Gain	9		chr9:75,694,615-77,412,801	1718186	CN Gain	8
	chr8:91,702,271-92,701,843	999572	CN Gain	4		chr10:72,297,216-74,504,741	2207525	CN Gain	3		chr12:38,087,702-51,728,738	13641036	CN Gain	31		chr9:78,654,495-79,609,596	955101	CN Gain	3
	chr8:92,997,496-93,379,687	382191	CN Gain	8		chr10:78,748,920-82,008,343	3259423	CN Gain	161		chr12:51,999,402-54,734,412	2735010	CN Gain	14		chr9:80,345,105-83,090,473	2745368	CN Gain	6
	chr8:94,649,749-94,934,703	284954	CN Gain	12		chr10:91,162,185-92,932,549	1770364	CN Gain	6		chr12:55,327,905-65,094,792	9766887	CN Gain	41		chr9:88,391,289-89,595,262	1203973	CN Gain	15
	chr8:95,322,003-95,729,151	407148	CN Gain	11		chr10:96,042,116-99,444,028	3401912	CN Gain	18		chr12:65,184,145-69,202,889	4018744	CN Gain	11		chr9:90,270,197-96,133,295	5863098	CN Gain	26
	chr8:95,981,809-104,577,713	8595904	CN Gain	21		chr10:100,382,215-104,144,296	3762081	CN Gain	20		chr12:69,344,668-69,585,168	240500	CN Gain	5		chr9:100,552,460-101,281,459	728999	CN Gain	5
	chr8:105,246,539-105,716,852	470313	CN Gain	32		chr10:104,284,858-108,162,403	3877545	CN Gain	15		chr12:76,939,901-78,819,252	1879351	CN Gain	5		chr9:106,075,122-106,692,923	617801	CN Gain	27
	chr8:106,842,171-107,169,886	327715	CN Gain	13		chr10:112,179,434-115,145,986	2966552	CN Gain	7		chr12:83,831,920-84,156,586	324666	CN Gain	11		chr9:107,082,293-107,742,038	659745	CN Gain	25
	chr8:107,584,139-109,571,426	1987287	CN Gain	9		chr10:118,238,415-118,260,957	22542	CN Gain	0		chr12:87,472,238-98,187,937	10715699	CN Gain	34		chr9:107,979,784-108,841,557	861773	CN Gain	40
	chr8:112,011,272-116,891,761	4880489	CN Gain	20		chr10:123,175,861-126,988,101	3812240	CN Gain	9		chr12:105,766,691-113,221,223	7454532	CN Gain	172		chr9:109,117,819-109,790,537	672718	CN Gain	14
	chr8:117,671,404-119,462,672	1791268	CN Gain	9		chr10:127,022,496-127,350,552	328056	CN Gain	24		chr12:118,130,672-120,129,022	1998350	CN Gain	8		chr9:110,376,602-110,446,596	69994	CN Gain	4
	chr8:119,547,604-123,264,778	3717174	CN Gain	80		chr10:129,034,587-130,694,993	1660406	CN Gain	64		chr13:19,104,230-22,055,268	2951038	CN Gain	68		chr9:110,594,105-110,897,738	303633	CN Gain	15
	chr8:123,509,880-123,827,241	317361	CN Gain	65		chr11:3,188,951-3,203,693	14742	CN Gain	2		chr13:23,250,004-23,788,832	538828	CN Gain	40		chr9:119,137,552-119,163,364	25812	CN Gain	2
	chr8:126,458,973-129,401,213	2942240	CN Gain	12		chr11:9,149,727-11,695,192	2545465	CN Gain	6		chr13:25,020,163-30,660,134	5639971	CN Gain	41		chr9:119,395,662-119,560,122	164460	CN Gain	3
	chr9:3,000,001-14,306,139	11306138	CN Gain	52		chr11:12,310,231-19,977,432	7667201	CN Gain	21		chr13:30,974,455-33,879,979	2905524	CN Gain	23		chr9:123,856,602-124,595,110	738508	CN Gain	10
	chr9:16,029,770-20,662,260	4632490	CN Gain	53		chr11:20,414,310-26,642,928	6228618	CN Gain	37		chr13:34,032,485-34,047,352	14867	CN Gain	2		chr10:3,101,508-3,545,580	444072	CN Gain	4
	chr9:20,802,942-21,268,244	465302	CN Gain	26		chr11:26,787,523-32,069,493	5281970	CN Gain	33		chr13:34,073,615-34,883,386	809771	CN Gain	10		chr10:5,425,665-7,014,037	1588372	CN Gain	8
	chr9:21,494,553-22,126,154	631601	CN Gain	33		chr11:32,190,565-32,233,887	43322	CN Gain	5		chr13:34,990,827-37,932,263	2941436	CN Gain	12		chr10:8,927,166-12,501,424	3574258	CN Gain	13
	chr9:22,678,904-26,733,443	4054539	CN Gain	12		chr11:36,237,950-43,419,853	7181903	CN Gain	14		chr13:38,197,938-40,831,006	2633068	CN Gain	12		chr10:12,861,353-13,167,843	306490	CN Gain	7
	chr9:27,323,095-30,897,318	3574223	CN Gain	5		chr11:43,745,236-46,005,502	2260266	CN Gain	13		chr13:42,183,367-48,440,841	6257474	CN Gain	37		chr10:13,801,775-13,890,578	88803	CN Gain	1
	chr9:32,846,089-34,819,037	1972948	CN Gain	3		chr11:58,938,030-59,054,783	116753	CN Gain	8		chr13:54,656,203-56,340,652	1684449	CN Gain	45		chr10:14,523,386-14,745,526	222140	CN Gain	4
	chr9:35,189,012-35,452,644	263632	CN Gain	7		chr11:59,079,417-59,328,711	249294	CN Gain	10		chr13:64,267,903-66,875,442	2607539	CN Gain	15		chr10:14,766,807-17,749,577	2982770	CN Gain	4
	chr9:35,551,366-36,860,803	1309437	CN Gain	25		chr11:59,761,031-60,230,977	469946	CN Gain	16		chr13:70,883,980-73,484,221	2600241	CN Gain	12		chr10:26,108,061-33,808,283	7700222	CN Gain	30
	chr9:37,746,122-39,949,795	2203673	CN Gain	91		chr11:61,380,698-61,493,776	113078	CN Gain	3		chr13:74,407,044-81,382,173	6975129	CN Gain	26		chr10:33,809,492-39,028,542	5219050	CN Gain	21
	chr9:40,451,482-40,897,427	445945	CN Gain	5		chr11:63,313,298-65,194,942	1881644	CN Gain	10		chr13:81,579,786-90,861,215	9281429	CN Gain	20		chr10:45,672,720-52,319,433	6646713	CN Gain	17
	chr9:43,083,822-44,804,747	1720925	CN Gain	42		chr11:69,322,703-69,430,750	108047	CN Gain	10		chr14:19,087,290-19,750,973	663683	CN Gain	1		chr10:53,547,476-58,290,458	4742982	CN Gain	17
	chr9:45,794,259-46,967,357	1173098	CN Gain	17		chr11:69,662,746-70,038,910	376164	CN Gain	39		chr14:20,691,866-20,712,209	20343	CN Gain	5		chr10:59,871,467-60,304,882	433415	CN Gain	9
	chr9:73,175,625-74,849,169	1673544	CN Gain	3		chr11:70,603,363-70,791,466	188103	CN Gain	15		chr14:21,797,264-24,135,546	2338282	CN Gain	11		chr10:63,325,077-67,218,212	3893135	CN Gain	9
	chr9:75,694,615-77,412,801	1718186	CN Gain	8		chr11:73,425,884-74,044,196	618312	CN Gain	17		chr14:24,628,880-25,491,406	862526	CN Gain	2		chr10:72,297,216-74,626,014	2328798	CN Gain	3
	chr9:80,345,105-83,090,473	2745368	CN Gain	6		chr11:77,172,394-77,644,251	471857	CN Gain	8		chr14:31,076,828-31,277,973	201145	CN Gain	10		chr10:77,736,266-77,864,730	128464	CN Gain	8
	chr9:88,391,289-89,595,262	1203973	CN Gain	15		chr11:78,160,017-78,205,280	45263	CN Gain	10		chr14:34,774,728-36,857,266	2082538	CN Gain	4		chr10:78,814,424-82,741,218	3926794	CN Gain	169
	chr9:90,270,197-90,682,603	412406	CN Gain	1		chr11:83,030,141-83,069,296	39155	CN Gain	2		chr14:37,096,042-40,557,609	3461567	CN Gain	7		chr10:87,000,258-88,705,045	1704787	CN Gain	16
	chr9:91,098,200-95,669,988	4571788	CN Gain	19		chr11:83,383,526-83,504,624	121098	CN Gain	6		chr14:42,374,723-43,673,747	1299024	CN Gain	4		chr10:89,816,093-92,932,549	3116456	CN Gain	11
	chr9:106,075,122-106,484,382	409260	CN Gain	19		chr11:85,629,001-86,006,841	377840	CN Gain	8		chr14:44,103,289-46,982,422	2879133	CN Gain	32		chr10:94,852,599-100,298,140	5445541	CN Gain	32
	chr9:107,179,069-107,742,038	562969	CN Gain	25		chr11:87,589,464-87,772,068	182604	CN Gain	9		chr14:48,749,035-50,413,529	1664494	CN Gain	24		chr10:100,382,215-108,382,661	8000446	CN Gain	72
	chr9:107,976,992-108,207,250	230258	CN Gain	12		chr11:89,114,345-94,334,383	5220038	CN Gain	22		chr14:51,521,757-51,825,983	304226	CN Gain	4		chr10:111,300,638-115,182,625	3881987	CN Gain	17
	chr9:108,406,474-108,841,557	435083	CN Gain	21		chr11:97,114,641-97,198,261	83620	CN Gain	4		chr14:51,968,560-52,035,388	66828	CN Gain	5		chr10:117,355,978-118,159,376	803398	CN Gain	8
	chr9:109,270,978-109,743,560	472582	CN Gain	9		chr11:97,342,454-98,075,261	732807	CN Gain	26		chr14:54,374,541-55,587,673	1213132	CN Gain	50		chr10:123,052,194-126,988,101	3935907	CN Gain	10
	chr9:110,221,790-110,432,390	210600	CN Gain	8		chr11:98,321,103-98,402,128	81025	CN Gain	7		chr14:55,632,012-55,863,996	231984	CN Gain	18		chr10:127,022,496-127,432,607	410111	CN Gain	26
	chr9:110,614,764-110,940,732	325968	CN Gain	17		chr11:98,657,414-99,149,632	492218	CN Gain	19		chr14:56,655,432-59,219,469	2564037	CN Gain	27		chr10:127,497,393-127,760,080	262687	CN Gain	15
	chr9:119,137,552-119,174,284	36732	CN Gain	3		chr11:99,559,390-99,880,153	320763	CN Gain	28		chr14:60,033,629-60,788,083	754454	CN Gain	8		chr10:128,241,457-128,296,913	55456	CN Gain	5
	chr9:119,305,460-119,608,767	303307	CN Gain	8		chr11:99,986,060-100,145,551	159491	CN Gain	12		chr14:67,859,819-73,173,851	5314032	CN Gain	58		chr10:128,360,887-128,944,459	583572	CN Gain	38
	chr9:121,431,528-122,175,054	743526	CN Gain	20		chr11:101,049,603-101,203,267	153664	CN Gain	13		chr14:75,774,888-77,615,323	1840435	CN Gain	16		chr10:129,034,587-130,694,993	1660406	CN Gain	64
	chr9:123,856,602-124,595,110	738508	CN Gain	10		chr11:102,168,491-102,776,969	608478	CN Gain	24		chr14:79,271,977-101,380,160	22108183	CN Gain	33		chr11:3,185,895-3,672,210	486315	CN Gain	16
	chr10:13,801,775-14,075,878	274103	CN Gain	2		chr11:103,074,840-103,367,559	292719	CN Gain	11		chr14:103,371,352-106,449,428	3078076	CN Gain	18		chr11:4,076,173-4,498,893	422720	CN Gain	13
	chr10:14,766,807-17,749,577	2982770	CN Gain	4		chr11:103,600,694-103,858,836	258142	CN Gain	9		chr15:20,335,387-27,467,024	7131637	CN Gain	13		chr11:5,039,308-6,080,545	1041237	CN Gain	24
	chr10:25,506,202-33,768,086	8261884	CN Gain	37		chr11:108,066,819-109,075,904	1009085	CN Gain	4		chr15:34,575,426-35,660,903	1085477	CN Gain	8		chr11:6,355,246-8,383,297	2028051	CN Gain	20
	chr10:34,471,927-39,028,542	4556615	CN Gain	7		chr11:111,073,402-114,863,475	3790073	CN Gain	25		chr15:39,878,589-54,960,662	15082073	CN Gain	42		chr11:8,950,276-20,306,385	11356109	CN Gain	39
	chr10:45,701,051-52,237,284	6536233	CN Gain	17		chr11:115,126,330-122,082,543	6956213	CN Gain	207		chr15:60,031,753-63,462,228	3430475	CN Gain	8		chr11:20,335,902-26,786,625	6450723	CN Gain	38
	chr10:52,528,887-52,954,316	425429	CN Gain	2		chr12:3,109,871-3,109,998	127	CN Gain	0		chr15:68,310,049-71,310,923	3000874	CN Gain	5		chr11:26,787,523-33,556,949	6769426	CN Gain	57
	chr10:53,547,476-58,223,131	4675655	CN Gain	14		chr12:5,732,552-8,323,541	2590989	CN Gain	5		chr15:72,006,659-74,836,412	2829753	CN Gain	30		chr11:36,103,639-46,099,771	9996132	CN Gain	34
	chr10:58,239,579-58,290,458	50879	CN Gain	1		chr12:21,730,365-22,090,226	359861	CN Gain	0		chr15:75,314,971-77,022,493	1707522	CN Gain	74		chr11:46,327,410-48,734,603	2407193	CN Gain	15
	chr10:63,325,077-67,127,246	3802169	CN Gain	8		chr12:38,087,702-51,133,631	13045929	CN Gain	26		chr15:77,753,210-78,227,973	474763	CN Gain	8		chr11:48,751,805-48,889,464	137659	CN Gain	7
	chr10:72,310,525-74,626,014	2315489	CN Gain	3		chr12:55,896,223-65,094,792	9198569	CN Gain	33		chr15:78,623,944-82,371,539	3747595	CN Gain	112		chr11:50,104,760-51,221,522	1116762	CN Gain	28
	chr10:78,814,424-82,008,343	3193919	CN Gain	160		chr12:65,365,938-69,202,889	3836951	CN Gain	10		chr15:82,456,850-82,519,303	62453	CN Gain	0		chr11:55,533,770-58,176,107	2642337	CN Gain	13
	chr10:91,222,133-92,686,342	1464209	CN Gain	5		chr12:76,985,407-78,894,592	1909185	CN Gain	7		chr15:85,499,438-85,833,149	333711	CN Gain	10		chr11:58,306,900-58,421,603	114703	CN Gain	5
	chr10:94,870,943-99,444,028	4573085	CN Gain	28		chr12:87,314,074-91,534,032	4219958	CN Gain	31		chr15:86,165,847-90,938,926	4773079	CN Gain	53		chr11:58,923,408-59,055,395	131987	CN Gain	9
	chr10:100,382,215-104,144,296	3762081	CN Gain	20		chr12:91,872,903-98,187,937	6315034	CN Gain	5		chr15:91,903,200-92,234,495	331295	CN Gain	2		chr11:59,076,349-59,546,771	470422	CN Gain	17
	chr10:104,284,858-107,379,983	3095125	CN Gain	9		chr12:112,120,234-113,221,223	1100989	CN Gain	31		chr15:98,597,343-99,946,999	1349656	CN Gain	46		chr11:59,759,072-63,312,151	3553079	CN Gain	78
	chr10:111,300,638-115,145,986	3845348	CN Gain	17		chr12:113,880,611-115,091,697	1211086	CN Gain	2		chr15:100,289,263-101,505,953	1216690	CN Gain	43		chr11:63,313,298-67,299,756	3986458	CN Gain	29
	chr10:118,206,847-118,260,957	54110	CN Gain	1		chr12:118,130,672-120,129,022	1998350	CN Gain	8		chr15:102,000,577-102,298,358	297781	CN Gain	13		chr11:68,146,955-69,027,750	880795	CN Gain	19
	chr10:123,175,861-126,988,101	3812240	CN Gain	9		chr13:19,104,230-21,573,621	2469391	CN Gain	30		chr16:3,000,655-3,515,755	515100	CN Gain	0		chr11:69,222,919-71,769,085	2546166	CN Gain	112
	chr10:127,022,496-127,350,552	328056	CN Gain	24		chr13:21,703,819-22,055,268	351449	CN Gain	33		chr16:5,182,021-8,478,276	3296255	CN Gain	9		chr11:71,997,148-72,499,581	502433	CN Gain	18
	chr10:127,497,393-127,550,596	53203	CN Gain	6		chr13:23,113,774-23,232,787	119013	CN Gain	6		chr16:17,117,474-17,281,007	163533	CN Gain	11		chr11:73,121,864-73,203,945	82081	CN Gain	7
	chr10:127,716,262-127,746,826	30564	CN Gain	3		chr13:23,531,188-23,756,963	225775	CN Gain	27		chr16:17,381,654-18,781,693	1400039	CN Gain	45		chr11:73,404,167-74,335,040	930873	CN Gain	28
	chr10:128,358,377-128,944,459	586082	CN Gain	38		chr13:23,762,261-23,788,832	26571	CN Gain	3		chr16:20,663,353-20,890,267	226914	CN Gain	8		chr11:74,442,404-76,730,089	2287685	CN Gain	55
	chr10:129,034,587-130,694,993	1660406	CN Gain	64		chr13:25,269,907-29,909,990	4640083	CN Gain	34		chr16:23,974,849-30,942,139	6967290	CN Gain	37		chr11:77,172,394-78,209,199	1036805	CN Gain	33
	chr11:3,188,887-3,672,210	483323	CN Gain	16		chr13:30,974,455-37,873,180	6898725	CN Gain	52		chr16:32,750,255-32,755,892	5637	CN Gain	1		chr11:78,321,605-83,282,899	4961294	CN Gain	85
	chr11:4,111,852-4,498,893	387041	CN Gain	11		chr13:38,197,938-40,726,176	2528238	CN Gain	11		chr16:46,458,110-90,259,912	43801802	CN Gain	200		chr11:83,383,526-83,487,270	103744	CN Gain	6
	chr11:5,041,469-6,080,545	1039076	CN Gain	24		chr13:49,464,691-49,691,603	226912	CN Gain	7		chr17:9,323,092-12,036,045	2712953	CN Gain	9		chr11:84,093,547-98,421,966	14328419	CN Gain	242
	chr11:6,355,246-8,211,311	1856065	CN Gain	20		chr13:54,734,213-54,767,493	33280	CN Gain	3		chr17:14,926,110-15,051,608	125498	CN Gain	15		chr11:98,436,001-122,082,543	23646542	CN Gain	556
	chr11:9,149,727-20,224,442	11074715	CN Gain	33		chr13:55,312,998-55,343,192	30194	CN Gain	4		chr17:15,833,608-17,831,112	1997504	CN Gain	11		chr12:3,000,347-3,591,944	591597	CN Gain	6
	chr11:20,335,902-26,786,625	6450723	CN Gain	38		chr13:55,422,291-55,542,432	120141	CN Gain	11		chr17:18,257,312-22,069,679	3812367	CN Gain	52		chr12:9,024,147-13,092,195	4068048	CN Gain	22
	chr11:26,787,523-30,071,616	3284093	CN Gain	19		chr13:58,344,156-58,502,482	158326	CN Gain	5		chr17:25,367,066-30,255,344	4888278	CN Gain	136		chr12:13,789,717-15,728,054	1938337	CN Gain	3
	chr11:30,149,863-32,281,201	2131338	CN Gain	21		chr13:61,001,201-62,006,608	1005407	CN Gain	10		chr17:31,625,843-32,489,674	863831	CN Gain	18		chr12:17,815,107-19,522,720	1707613	CN Gain	1
	chr11:32,742,573-33,236,548	493975	CN Gain	6		chr13:64,703,497-68,591,869	3888372	CN Gain	47		chr17:33,305,285-33,432,951	127666	CN Gain	3		chr12:20,301,549-20,435,679	134130	CN Gain	0
	chr11:36,237,950-46,099,771	9861821	CN Gain	34		chr13:70,883,980-73,484,221	2600241	CN Gain	12		chr17:33,545,508-34,136,972	591464	CN Gain	40		chr12:21,730,365-23,066,484	1336119	CN Gain	2
	chr11:46,841,974-48,734,603	1892629	CN Gain	3		chr13:75,929,897-81,419,106	5489209	CN Gain	17		chr17:34,577,259-35,916,903	1339644	CN Gain	102		chr12:23,800,517-24,429,967	629450	CN Gain	1
	chr11:50,104,760-51,221,522	1116762	CN Gain	28		chr13:81,531,468-90,861,215	9329747	CN Gain	20		chr17:37,279,743-40,828,694	3548951	CN Gain	61		chr12:38,087,702-51,728,738	13641036	CN Gain	31
	chr11:57,490,088-58,113,050	622962	CN Gain	8		chr14:19,087,290-19,617,601	530311	CN Gain	1		chr17:43,625,102-48,128,340	4503238	CN Gain	89		chr12:52,143,946-54,734,412	2590466	CN Gain	12
	chr11:58,923,408-59,055,395	131987	CN Gain	9		chr14:20,755,572-20,829,800	74228	CN Gain	1		chr17:50,055,451-56,103,803	6048352	CN Gain	50		chr12:55,381,979-69,747,217	14365238	CN Gain	63
	chr11:59,076,349-59,546,771	470422	CN Gain	17		chr14:21,797,264-24,135,546	2338282	CN Gain	11		chr17:56,106,790-57,204,173	1097383	CN Gain	51		chr12:78,472,203-78,894,592	422389	CN Gain	6
	chr11:59,761,031-60,742,018	980987	CN Gain	27		chr14:25,315,569-25,568,187	252618	CN Gain	2		chr17:57,242,733-61,780,994	4538261	CN Gain	8		chr12:83,801,064-84,156,586	355522	CN Gain	11
	chr11:61,313,629-61,704,448	390819	CN Gain	10		chr14:30,959,198-31,140,591	181393	CN Gain	10		chr17:61,781,821-65,772,406	3990585	CN Gain	14		chr12:87,314,074-88,371,716	1057642	CN Gain	25
	chr11:63,313,298-64,992,117	1678819	CN Gain	8		chr14:31,172,112-31,277,973	105861	CN Gain	6		chr17:67,904,970-71,023,021	3118051	CN Gain	13		chr12:88,795,551-91,534,032	2738481	CN Gain	6
	chr11:69,322,703-69,430,750	108047	CN Gain	10		chr14:32,102,229-32,238,532	136303	CN Gain	5		chr17:72,014,537-73,229,762	1215225	CN Gain	4		chr12:91,831,490-98,187,937	6356447	CN Gain	6
	chr11:69,524,677-70,038,910	514233	CN Gain	49		chr14:37,130,582-40,449,527	3318945	CN Gain	5		chr17:75,547,447-78,266,742	2719295	CN Gain	3		chr12:101,043,384-101,757,276	713892	CN Gain	6
	chr11:70,215,050-70,875,851	660801	CN Gain	38		chr14:41,182,904-43,676,164	2493260	CN Gain	8		chr18:3,000,292-4,649,249	1648957	CN Gain	10		chr12:110,968,837-113,221,223	2252386	CN Gain	61
	chr11:70,956,225-71,064,988	108763	CN Gain	7		chr14:44,103,289-46,845,811	2742522	CN Gain	31		chr18:6,453,484-11,840,331	5386847	CN Gain	30		chr12:113,429,378-113,716,565	287187	CN Gain	2
	chr11:71,341,251-71,769,085	427834	CN Gain	1		chr14:48,749,035-50,413,950	1664915	CN Gain	25		chr18:13,863,667-15,224,337	1360670	CN Gain	7		chr12:113,719,231-115,091,697	1372466	CN Gain	2
	chr11:71,840,677-72,499,581	658904	CN Gain	19		chr14:51,104,851-51,825,983	721132	CN Gain	16		chr18:18,641,471-20,266,069	1624598	CN Gain	4		chr12:117,878,501-120,129,022	2250521	CN Gain	9
	chr11:73,130,908-73,203,945	73037	CN Gain	7		chr14:56,655,432-57,023,607	368175	CN Gain	7		chr18:25,537,655-30,272,890	4735235	CN Gain	4		chr13:19,104,230-21,573,621	2469391	CN Gain	30
	chr11:73,425,884-73,965,131	539247	CN Gain	16		chr14:57,648,330-57,804,782	156452	CN Gain	5		chr18:36,921,512-38,254,226	1332714	CN Gain	75		chr13:21,703,819-22,055,268	351449	CN Gain	33
	chr11:74,442,404-75,265,108	822704	CN Gain	19		chr14:67,859,819-68,911,665	1051846	CN Gain	7		chr18:39,429,502-41,881,201	2451699	CN Gain	6		chr13:22,441,890-22,883,470	441580	CN Gain	13
	chr11:75,450,823-76,250,144	799321	CN Gain	26		chr14:76,153,995-78,509,937	2355942	CN Gain	15		chr18:43,596,906-47,958,085	4361179	CN Gain	37		chr13:23,232,787-23,788,832	556045	CN Gain	41
	chr11:77,172,394-78,205,280	1032886	CN Gain	32		chr14:79,271,977-101,380,160	22108183	CN Gain	33		chr18:48,048,334-49,958,325	1909991	CN Gain	6		chr13:25,269,907-29,264,211	3994304	CN Gain	33
	chr11:78,324,764-78,936,239	611475	CN Gain	19		chr14:103,843,444-106,449,428	2605984	CN Gain	15		chr18:50,281,995-51,865,194	1583199	CN Gain	3		chr13:30,974,455-34,032,485	3058030	CN Gain	27
	chr11:79,240,299-79,371,629	131330	CN Gain	2		chr15:20,335,387-91,882,603	71547216	CN Gain	597		chr18:59,410,289-60,538,273	1127984	CN Gain	8		chr13:34,073,615-34,142,449	68834	CN Gain	4
	chr11:80,971,334-82,567,521	1596187	CN Gain	10		chr15:91,899,385-98,340,450	6441065	CN Gain	52		chr18:61,257,272-61,733,692	476420	CN Gain	14		chr13:34,394,467-35,831,492	1437025	CN Gain	11
	chr11:83,383,526-83,487,270	103744	CN Gain	6		chr15:98,481,449-102,521,082	4039633	CN Gain	148		chr18:66,083,165-67,210,814	1127649	CN Gain	8		chr13:38,197,938-40,831,006	2633068	CN Gain	12
	chr11:84,509,611-84,964,562	454951	CN Gain	13		chr16:3,000,655-3,592,678	592023	CN Gain	1		chr18:68,407,374-74,480,945	6073571	CN Gain	26		chr13:54,733,152-56,340,652	1607500	CN Gain	43
	chr11:86,722,231-86,806,533	84302	CN Gain	3		chr16:15,871,841-16,709,503	837662	CN Gain	8		chr18:75,182,472-76,955,125	1772653	CN Gain	12		chr13:60,935,832-62,812,121	1876289	CN Gain	19
	chr11:87,568,199-94,339,208	6771009	CN Gain	60		chr16:17,575,088-18,793,190	1218102	CN Gain	37		chr19:3,000,076-8,948,159	5948083	CN Gain	238		chr13:64,225,505-67,699,557	3474052	CN Gain	43
	chr11:94,375,707-94,756,978	381271	CN Gain	14		chr16:18,968,895-19,621,289	652394	CN Gain	8		chr19:9,116,457-10,476,079	1359622	CN Gain	17		chr13:70,883,980-73,233,440	2349460	CN Gain	7
	chr11:94,861,668-97,198,261	2336593	CN Gain	73		chr16:20,611,712-20,738,926	127214	CN Gain	10		chr19:10,825,298-24,478,340	13653042	CN Gain	163		chr13:74,407,044-90,861,215	16454171	CN Gain	45
	chr11:97,351,546-98,421,966	1070420	CN Gain	38		chr16:23,974,849-30,514,740	6539891	CN Gain	34		chr19:27,837,491-28,862,966	1025475	CN Gain	4		chr13:100,444,466-102,704,605	2260139	CN Gain	18
	chr11:98,438,030-99,149,632	711602	CN Gain	26		chr16:31,857,493-31,880,189	22696	CN Gain	2		chr19:30,174,351-31,893,053	1718702	CN Gain	9		chr13:105,447,762-106,953,350	1505588	CN Gain	3
	chr11:99,559,390-101,476,540	1917150	CN Gain	109		chr16:32,750,255-32,759,299	9044	CN Gain	1		chr19:44,493,488-46,205,721	1712233	CN Gain	35		chr13:113,351,702-115,089,618	1737916	CN Gain	12
	chr11:101,773,555-103,367,559	1594004	CN Gain	60		chr16:46,458,110-84,512,958	38054848	CN Gain	141		chr19:46,284,200-46,542,376	258176	CN Gain	12		chr14:19,087,290-19,750,973	663683	CN Gain	1
	chr11:103,600,694-103,619,019	18325	CN Gain	1		chr17:3,083,972-5,286,524	2202552	CN Gain	11		chr19:47,143,647-53,215,191	6071544	CN Gain	23		chr14:20,771,052-20,829,800	58748	CN Gain	1
	chr11:103,620,891-104,342,870	721979	CN Gain	13		chr17:6,138,863-7,025,791	886928	CN Gain	17		chrX:5,713,353-6,315,563	602210	CN Gain	4		chr14:22,326,782-24,135,546	1808764	CN Gain	7
	chr11:104,667,148-105,311,452	644304	CN Gain	6		chr17:7,933,661-8,413,078	479417	CN Gain	13		chrX:7,253,941-8,223,390	969449	CN Gain	40		chr14:30,950,950-31,143,375	192425	CN Gain	10
	chr11:105,927,005-106,046,791	119786	CN Gain	7		chr17:9,323,092-12,036,045	2712953	CN Gain	9		chrX:9,105,009-9,273,241	168232	CN Gain	3		chr14:31,163,264-31,277,973	114709	CN Gain	7
	chr11:107,738,705-109,453,370	1714665	CN Gain	15		chr17:12,210,290-13,028,681	818391	CN Gain	20		chrX:9,350,930-11,299,224	1948294	CN Gain	12		chr14:35,026,871-40,840,126	5813255	CN Gain	15
	chr11:111,073,402-114,863,475	3790073	CN Gain	25		chr17:13,540,509-13,713,125	172616	CN Gain	1		chrX:13,346,390-20,644,551	7298161	CN Gain	27		chr14:41,182,904-43,701,113	2518209	CN Gain	8
	chr11:115,157,808-116,670,506	1512698	CN Gain	68		chr17:13,739,959-13,862,301	122342	CN Gain	2		chrX:20,857,748-31,210,194	10352446	CN Gain	122		chr14:43,722,926-43,941,374	218448	CN Gain	2
	chr11:116,775,344-119,357,931	2582587	CN Gain	51		chr17:14,720,106-15,555,282	835176	CN Gain	23		chrX:34,607,937-37,204,801	2596864	CN Gain	43		chr14:44,103,289-46,982,422	2879133	CN Gain	32
	chr11:119,896,437-121,028,337	1131900	CN Gain	55		chr17:16,951,596-22,069,679	5118083	CN Gain	71		chrX:38,107,623-58,630,707	20523084	CN Gain	127		chr14:48,749,035-50,671,066	1922031	CN Gain	34
	chr11:121,663,511-122,082,543	419032	CN Gain	3		chr17:25,367,066-27,704,710	2337644	CN Gain	81		chrX:61,830,230-72,926,183	11095953	CN Gain	72		chr14:51,255,743-51,825,983	570240	CN Gain	8
	chr12:3,109,871-3,185,621	75750	CN Gain	0		chr17:31,625,843-32,048,555	422712	CN Gain	6		chrX:74,289,181-74,335,065	45884	CN Gain	6		chr14:51,968,560-52,035,388	66828	CN Gain	5
	chr12:5,732,552-8,238,544	2505992	CN Gain	3		chr17:32,321,826-32,489,674	167848	CN Gain	6		chrX:74,511,329-86,221,371	11710042	CN Gain	48		chr14:54,222,032-55,831,786	1609754	CN Gain	74
	chr12:13,789,717-15,728,054	1938337	CN Gain	3		chr17:32,731,302-33,147,027	415725	CN Gain	13		chrX:86,301,011-148,841,026	62540015	CN Gain	359		chr14:56,655,432-59,226,205	2570773	CN Gain	27
	chr12:20,277,931-21,042,910	764979	CN Gain	1		chr17:33,301,797-33,432,951	131154	CN Gain	4		chrX:149,105,569-151,898,522	2792953	CN Gain	29		chr14:60,297,968-60,691,408	393440	CN Gain	3
	chr12:25,057,811-28,565,367	3507556	CN Gain	16		chr17:33,886,693-34,136,972	250279	CN Gain	28		chrX:152,016,413-155,262,683	3246270	CN Gain	49		chr14:68,182,829-70,669,162	2486333	CN Gain	45
	chr12:33,429,582-34,089,420	659838	CN Gain	4		chr17:34,473,175-35,506,335	1033160	CN Gain	83		chr1:12,565,485-12,840,380	274895	CN Loss	2		chr14:71,017,468-73,173,851	2156383	CN Gain	6
	chr12:38,087,702-51,133,631	13045929	CN Gain	26		chr17:35,661,801-35,928,064	266263	CN Gain	16		chr1:15,268,719-15,269,654	935	CN Loss	0		chr14:75,774,888-77,226,257	1451369	CN Gain	15
	chr12:55,381,979-65,094,792	9712813	CN Gain	41		chr17:35,961,567-35,987,777	26210	CN Gain	3		chr1:24,185,277-24,560,302	375025	CN Loss	2		chr14:79,377,435-103,046,937	23669502	CN Gain	39
	chr12:65,227,169-69,209,271	3982102	CN Gain	11		chr17:36,056,691-36,284,424	227733	CN Gain	13		chr1:33,739,370-36,794,036	3054666	CN Loss	39		chr14:103,174,624-103,370,366	195742	CN Gain	1
	chr12:73,409,799-73,964,759	554960	CN Gain	5		chr17:36,284,641-37,085,233	800592	CN Gain	25		chr1:36,808,924-40,767,551	3958627	CN Loss	43		chr14:103,371,352-106,449,428	3078076	CN Gain	18
	chr12:76,317,805-76,428,108	110303	CN Gain	6		chr17:37,175,698-45,586,104	8410406	CN Gain	105		chr1:43,737,143-46,826,123	3088980	CN Loss	19		chr15:20,335,387-27,774,107	7438720	CN Gain	17
	chr12:76,985,407-78,894,592	1909185	CN Gain	7		chr17:46,182,589-46,298,969	116380	CN Gain	8		chr1:51,757,702-54,778,213	3020511	CN Loss	24		chr15:27,919,073-68,178,616	40259543	CN Gain	183
	chr12:83,831,920-84,156,586	324666	CN Gain	11		chr17:47,010,098-48,166,968	1156870	CN Gain	26		chr1:57,835,127-60,592,809	2757682	CN Loss	40		chr15:68,310,181-71,786,400	3476219	CN Gain	6
	chr12:87,449,679-91,534,032	4084353	CN Gain	27		chr17:50,149,173-56,769,712	6620539	CN Gain	79		chr1:63,477,584-66,849,184	3371600	CN Loss	31		chr15:72,006,659-74,836,412	2829753	CN Gain	30
	chr12:91,823,562-98,187,937	6364375	CN Gain	6		chr17:57,236,874-61,780,801	4543927	CN Gain	8		chr1:71,569,811-72,698,324	1128513	CN Loss	12		chr15:74,982,959-76,953,218	1970259	CN Gain	79
	chr12:99,047,371-99,882,849	835478	CN Gain	5		chr17:61,781,821-66,413,709	4631888	CN Gain	22		chr1:73,914,496-74,748,355	833859	CN Loss	25		chr15:77,749,319-78,227,973	478654	CN Gain	8
	chr12:101,022,298-101,206,299	184001	CN Gain	4		chr17:69,282,737-74,202,213	4919476	CN Gain	33		chr1:82,316,427-82,700,766	384339	CN Loss	3		chr15:78,623,944-82,371,539	3747595	CN Gain	112
	chr12:107,613,189-107,954,558	341369	CN Gain	2		chr17:74,670,230-78,303,001	3632771	CN Gain	7		chr1:84,907,302-94,469,760	9562458	CN Loss	150		chr15:82,793,120-86,234,683	3441563	CN Gain	62
	chr12:111,252,784-111,831,489	578705	CN Gain	19		chr17:78,626,697-81,191,780	2565083	CN Gain	33		chr1:118,321,955-118,700,183	378228	CN Loss	4		chr15:86,305,243-92,670,822	6365579	CN Gain	59
	chr12:112,112,146-113,221,223	1109077	CN Gain	31		chr18:3,000,292-4,649,249	1648957	CN Gain	10		chr1:119,911,050-120,881,075	970025	CN Loss	10		chr15:95,435,166-98,114,160	2678994	CN Gain	26
	chr12:113,880,611-115,091,697	1211086	CN Gain	2		chr18:5,214,408-11,840,331	6625923	CN Gain	35		chr1:150,363,429-157,596,732	7233303	CN Loss	66		chr15:98,497,825-99,739,329	1241504	CN Gain	52
	chr12:118,130,672-120,129,022	1998350	CN Gain	8		chr18:12,927,454-15,224,337	2296883	CN Gain	10		chr1:158,597,098-166,164,981	7567883	CN Loss	82		chr15:100,259,799-101,505,953	1246154	CN Gain	44
	chr13:19,104,230-21,296,559	2192329	CN Gain	15		chr18:18,641,471-20,326,540	1685069	CN Gain	5		chr1:171,460,477-172,275,062	814585	CN Loss	21		chr15:102,000,577-102,298,358	297781	CN Gain	13
	chr13:21,363,525-21,573,621	210096	CN Gain	13		chr18:21,168,663-30,272,890	9104227	CN Gain	29		chr1:173,203,349-174,432,479	1229130	CN Loss	35		chr16:3,000,655-3,592,678	592023	CN Gain	1
	chr13:21,703,819-22,055,268	351449	CN Gain	33		chr18:31,886,625-32,031,199	144574	CN Gain	5		chr1:180,955,894-181,764,450	808556	CN Loss	8		chr16:5,251,119-8,478,276	3227157	CN Gain	5
	chr13:23,232,787-23,788,832	556045	CN Gain	41		chr18:32,818,917-34,497,906	1678989	CN Gain	16		chr1:184,882,936-185,432,407	549471	CN Loss	11		chr16:10,776,177-11,223,162	446985	CN Gain	15
	chr13:25,020,163-30,215,913	5195750	CN Gain	37		chr18:34,827,454-35,619,518	792064	CN Gain	14		chr1:188,350,956-189,001,977	651021	CN Loss	2		chr16:14,488,013-16,763,059	2275046	CN Gain	16
	chr13:30,974,455-37,916,050	6941595	CN Gain	52		chr18:36,649,178-36,920,773	271595	CN Gain	17		chr2:11,408,882-11,420,895	12013	CN Loss	0		chr16:17,117,474-17,284,336	166862	CN Gain	11
	chr13:38,197,938-40,831,006	2633068	CN Gain	12		chr18:37,675,634-38,277,817	602183	CN Gain	37		chr2:20,709,416-20,881,452	172036	CN Loss	2		chr16:17,381,654-18,781,693	1400039	CN Gain	45
	chr13:54,727,916-56,340,652	1612736	CN Gain	43		chr18:42,741,051-47,958,085	5217034	CN Gain	40		chr2:24,394,451-25,091,749	697298	CN Loss	13		chr16:19,066,308-19,566,442	500134	CN Gain	6
	chr13:59,816,256-60,686,663	870407	CN Gain	5		chr18:48,048,334-50,047,088	1998754	CN Gain	7		chr2:25,621,320-26,484,182	862862	CN Loss	33		chr16:20,405,489-20,890,267	484778	CN Gain	19
	chr13:64,703,497-67,699,557	2996060	CN Gain	37		chr18:50,281,995-51,865,194	1583199	CN Gain	3		chr2:26,915,951-30,381,439	3465488	CN Loss	73		chr16:24,325,917-30,259,816	5933899	CN Gain	29
	chr13:70,883,980-73,484,221	2600241	CN Gain	12		chr18:53,985,176-56,480,128	2494952	CN Gain	4		chr2:30,981,644-32,251,872	1270228	CN Loss	23		chr16:32,750,255-32,759,299	9044	CN Gain	1
	chr13:74,407,044-81,419,106	7012062	CN Gain	26		chr18:58,149,003-61,819,002	3669999	CN Gain	48		chr2:32,989,531-33,419,297	429766	CN Loss	4		chr16:46,458,110-55,905,569	9447459	CN Gain	31
	chr13:81,531,468-90,861,215	9329747	CN Gain	20		chr18:62,079,011-63,720,424	1641413	CN Gain	12		chr2:34,684,080-35,153,110	469030	CN Loss	11		chr16:56,082,284-89,419,934	33337650	CN Gain	157
	chr13:114,843,345-115,089,618	246273	CN Gain	3		chr18:66,878,479-67,497,245	618766	CN Gain	11		chr2:36,323,905-37,638,197	1314292	CN Loss	37		chr16:89,789,317-90,259,912	470595	CN Gain	4
	chr14:19,087,290-19,778,942	691652	CN Gain	2		chr18:67,562,720-76,193,861	8631141	CN Gain	53		chr2:43,518,438-43,519,332	894	CN Loss	0		chr17:3,097,724-5,134,187	2036463	CN Gain	10
	chr14:20,651,099-20,829,800	178701	CN Gain	10		chr19:4,143,732-4,232,335	88603	CN Gain	11		chr2:52,076,866-52,328,714	251848	CN Loss	3		chr17:6,356,934-6,574,385	217451	CN Gain	2
	chr14:21,797,264-24,135,546	2338282	CN Gain	11		chr19:5,030,989-5,811,094	780105	CN Gain	47		chr2:59,861,422-60,845,243	983821	CN Loss	9		chr17:8,131,943-8,564,237	432294	CN Gain	12
	chr14:24,484,374-25,835,978	1351604	CN Gain	10		chr19:6,264,565-6,992,923	728358	CN Gain	27		chr2:62,253,304-69,708,534	7455230	CN Loss	39		chr17:9,323,092-12,036,045	2712953	CN Gain	9
	chr14:30,959,198-31,277,973	318775	CN Gain	16		chr19:7,727,573-8,580,331	852758	CN Gain	5		chr2:76,458,670-77,244,965	786295	CN Loss	8		chr17:12,900,137-13,010,483	110346	CN Gain	8
	chr14:35,026,871-36,857,266	1830395	CN Gain	3		chr19:9,002,522-9,032,498	29976	CN Gain	2		chr2:104,153,044-104,471,680	318636	CN Loss	3		chr17:13,460,744-13,713,125	252381	CN Gain	2
	chr14:37,096,042-40,557,609	3461567	CN Gain	7		chr19:10,984,722-15,802,412	4817690	CN Gain	108		chr2:111,187,005-114,161,681	2974676	CN Loss	61		chr17:14,926,110-15,058,624	132514	CN Gain	15
	chr14:41,182,904-43,698,028	2515124	CN Gain	8		chr19:18,876,688-21,722,998	2846310	CN Gain	14		chr2:117,267,920-118,466,318	1198398	CN Loss	10		chr17:15,503,046-22,069,679	6566633	CN Gain	77
	chr14:44,103,289-47,096,164	2992875	CN Gain	32		chr19:30,174,351-34,212,946	4038595	CN Gain	28		chr2:120,012,933-128,846,710	8833777	CN Loss	129		chr17:25,367,066-28,642,585	3275519	CN Gain	106
	chr14:48,749,035-50,413,529	1664494	CN Gain	24		chr19:34,840,907-35,891,113	1050206	CN Gain	2		chr2:130,424,428-130,560,657	136229	CN Loss	4		chr17:31,625,843-33,432,951	1807108	CN Gain	45
	chr14:51,162,846-51,825,983	663137	CN Gain	12		chr19:39,241,713-40,187,203	945490	CN Gain	12		chr2:137,067,546-137,094,458	26912	CN Loss	2		chr17:33,435,634-33,530,076	94442	CN Gain	1
	chr14:51,907,175-52,035,388	128213	CN Gain	8		chr19:44,016,817-44,157,068	140251	CN Gain	6		chr2:146,754,578-146,755,657	1079	CN Loss	0		chr17:33,545,508-34,309,731	764223	CN Gain	50
	chr14:54,368,397-54,957,112	588715	CN Gain	30		chr19:46,306,294-46,331,083	24789	CN Gain	4		chr2:150,733,582-150,998,754	265172	CN Loss	5		chr17:34,577,259-36,284,424	1707165	CN Gain	127
	chr14:55,042,608-55,854,119	811511	CN Gain	38		chr19:48,034,606-52,889,665	4855059	CN Gain	4		chr2:151,351,750-151,459,897	108147	CN Loss	1		chr17:37,111,738-48,128,340	11016602	CN Gain	176
	chr14:56,655,432-59,219,469	2564037	CN Gain	27		chrX:3,050,097-7,587,116	4537019	CN Gain	52		chr2:151,586,897-151,589,365	2468	CN Loss	1		chr17:50,149,173-57,204,173	7055000	CN Gain	100
	chr14:67,859,819-69,349,742	1489923	CN Gain	15		chrX:8,524,373-8,959,685	435312	CN Gain	8		chr2:153,665,841-154,380,612	714771	CN Loss	19		chr17:57,242,733-61,780,801	4538068	CN Gain	8
	chr14:69,793,886-70,223,779	429893	CN Gain	9		chrX:9,105,009-11,299,224	2194215	CN Gain	16		chr2:155,172,440-155,577,587	405147	CN Loss	11		chr17:61,781,821-65,639,489	3857668	CN Gain	13
	chr14:70,492,674-70,648,010	155336	CN Gain	10		chrX:13,346,390-20,207,445	6861055	CN Gain	22		chr2:160,731,853-161,564,592	832739	CN Loss	6		chr17:69,287,116-71,023,021	1735905	CN Gain	9
	chr14:71,017,468-72,890,553	1873085	CN Gain	3		chrX:20,950,447-31,210,194	10259747	CN Gain	117		chr2:162,959,607-163,036,561	76954	CN Loss	3		chr17:71,353,500-71,598,634	245134	CN Gain	4
	chr14:75,774,888-77,226,257	1451369	CN Gain	15		chrX:31,255,396-31,618,100	362704	CN Gain	6		chr2:166,805,712-167,055,138	249426	CN Loss	5		chr17:72,014,537-74,562,100	2547563	CN Gain	16
	chr14:79,271,977-101,380,160	22108183	CN Gain	33		chrX:31,619,063-33,338,538	1719475	CN Gain	10		chr2:177,389,108-177,736,988	347880	CN Loss	2		chr17:74,805,451-78,266,742	3461291	CN Gain	6
	chr14:103,843,444-106,449,428	2605984	CN Gain	15		chrX:33,544,510-37,123,353	3578843	CN Gain	48		chr2:180,602,871-182,113,224	1510353	CN Loss	46		chr17:78,626,697-81,191,780	2565083	CN Gain	33
	chr15:20,335,387-82,371,539	62036152	CN Gain	470		chrX:38,121,759-38,324,566	202807	CN Gain	5		chr3:5,242,344-5,412,370	170026	CN Loss	1		chr18:3,000,292-4,649,249	1648957	CN Gain	10
	chr15:82,833,358-102,521,082	19687724	CN Gain	320		chrX:38,505,792-48,039,677	9533885	CN Gain	21		chr3:32,437,273-32,952,592	515319	CN Loss	10		chr18:5,214,408-11,840,331	6625923	CN Gain	35
	chr16:3,000,655-3,515,755	515100	CN Gain	0		chrX:48,497,398-58,630,707	10133309	CN Gain	92		chr3:53,520,906-53,589,533	68627	CN Loss	1		chr18:13,032,049-15,224,337	2192288	CN Gain	7
	chr16:5,114,184-8,478,276	3364092	CN Gain	10		chrX:61,830,230-73,112,325	11282095	CN Gain	79		chr3:59,071,785-59,783,294	711509	CN Loss	9		chr18:18,641,471-24,579,548	5938077	CN Gain	34
	chr16:10,776,177-11,223,162	446985	CN Gain	15		chrX:73,126,920-73,151,719	24799	CN Gain	5		chr3:61,461,646-61,462,841	1195	CN Loss	0		chr18:25,129,782-31,879,733	6749951	CN Gain	15
	chr16:15,897,207-16,763,059	865852	CN Gain	8		chrX:73,153,104-73,289,750	136646	CN Gain	8		chr3:78,892,156-78,918,056	25900	CN Loss	0		chr18:32,432,291-34,317,862	1885571	CN Gain	14
	chr16:17,117,474-17,284,336	166862	CN Gain	11		chrX:73,298,505-73,344,879	46374	CN Gain	1		chr3:86,737,011-87,739,063	1002052	CN Loss	12		chr18:34,827,454-35,619,518	792064	CN Gain	14
	chr16:17,381,654-18,781,693	1400039	CN Gain	45		chrX:74,255,231-74,331,807	76576	CN Gain	11		chr3:88,376,051-88,429,200	53149	CN Loss	4		chr18:36,591,499-38,277,817	1686318	CN Gain	92
	chr16:20,611,712-20,890,267	278555	CN Gain	10		chrX:74,511,329-74,695,826	184497	CN Gain	2		chr3:88,726,436-88,910,918	184482	CN Loss	6		chr18:39,429,502-47,958,085	8528583	CN Gain	55
	chr16:23,974,849-30,514,740	6539891	CN Gain	34		chrX:75,107,140-79,903,109	4795969	CN Gain	32		chr3:89,398,028-90,231,863	833835	CN Loss	29		chr18:48,048,334-51,865,194	3816860	CN Gain	11
	chr16:32,670,811-32,759,299	88488	CN Gain	2		chrX:80,194,787-86,221,371	6026584	CN Gain	10		chr3:93,628,770-94,266,240	637470	CN Loss	11		chr18:53,985,176-56,480,128	2494952	CN Gain	4
	chr16:46,458,110-55,812,579	9354469	CN Gain	29		chrX:86,367,084-88,572,034	2204950	CN Gain	1		chr3:94,604,379-94,942,643	338264	CN Loss	7		chr18:58,837,766-60,460,348	1622582	CN Gain	8
	chr16:56,021,849-84,860,321	28838472	CN Gain	114		chrX:89,008,807-91,332,046	2323239	CN Gain	7		chr3:96,607,705-96,680,327	72622	CN Loss	6		chr18:61,202,014-61,738,511	536497	CN Gain	15
	chr17:8,137,810-8,362,025	224215	CN Gain	8		chrX:92,120,480-95,899,262	3778782	CN Gain	29		chr3:96,762,779-100,194,418	3431639	CN Loss	42		chr18:65,996,288-67,409,432	1413144	CN Gain	15
	chr17:9,671,958-12,036,045	2364087	CN Gain	8		chrX:96,196,529-99,064,849	2868320	CN Gain	12		chr3:100,884,005-101,459,711	575706	CN Loss	7		chr18:67,497,245-74,480,945	6983700	CN Gain	38
	chr17:12,900,137-13,010,483	110346	CN Gain	8		chrX:99,082,243-100,156,777	1074534	CN Gain	5		chr3:107,881,141-108,079,150	198009	CN Loss	10		chr18:74,955,317-76,193,861	1238544	CN Gain	13
	chr17:14,942,137-15,058,624	116487	CN Gain	15		chrX:100,715,620-100,731,151	15531	CN Gain	2		chr3:108,266,371-108,377,406	111035	CN Loss	3		chr19:3,717,582-3,886,350	168768	CN Gain	3
	chr17:17,383,273-20,954,365	3571092	CN Gain	46		chrX:101,768,970-101,944,954	175984	CN Gain	1		chr3:108,384,876-108,985,275	600399	CN Loss	17		chr19:3,996,649-8,580,331	4583682	CN Gain	183
	chr17:21,200,302-22,069,679	869377	CN Gain	19		chrX:105,165,431-106,094,802	929371	CN Gain	9		chr3:116,507,851-117,032,270	524419	CN Loss	11		chr19:8,618,384-8,948,159	329775	CN Gain	35
	chr17:25,367,066-28,576,372	3209306	CN Gain	104		chrX:106,202,242-134,399,828	28197586	CN Gain	75		chr3:121,461,069-123,546,713	2085644	CN Loss	27		chr19:9,004,845-9,032,498	27653	CN Gain	2
	chr17:31,625,843-32,048,555	422712	CN Gain	6		chrX:134,828,491-148,841,026	14012535	CN Gain	119		chr3:137,902,287-146,190,362	8288075	CN Loss	60		chr19:10,984,722-11,700,899	716177	CN Gain	24
	chr17:32,317,070-32,430,118	113048	CN Gain	6		chrX:149,105,569-150,222,613	1117044	CN Gain	11		chr4:11,194,934-12,073,882	878948	CN Loss	12		chr19:12,036,305-16,267,150	4230845	CN Gain	79
	chr17:33,575,900-34,136,972	561072	CN Gain	39		chrX:151,215,469-151,898,522	683053	CN Gain	6		chr4:31,978,441-34,852,037	2873596	CN Loss	28		chr19:16,278,620-21,492,999	5214379	CN Gain	25
	chr17:34,577,259-34,703,644	126385	CN Gain	12		chrX:153,404,096-155,262,683	1858587	CN Gain	33		chr4:40,075,160-41,632,478	1557318	CN Loss	34		chr19:29,754,933-36,732,717	6977784	CN Gain	54
	chr17:34,824,215-35,916,903	1092688	CN Gain	87		chr1:12,565,485-12,840,380	274895	CN Loss	2		chr4:41,763,515-43,372,831	1609316	CN Loss	66		chr19:38,300,842-40,187,203	1886361	CN Gain	21
	chr17:36,143,346-36,284,424	141078	CN Gain	7		chr1:15,268,719-15,286,441	17722	CN Loss	0		chr4:43,508,846-49,319,887	5811041	CN Loss	81		chr19:44,493,488-45,846,044	1352556	CN Gain	28
	chr17:37,231,647-42,362,424	5130777	CN Gain	69		chr1:33,769,702-34,560,622	790920	CN Loss	12		chr4:52,793,808-55,094,990	2301182	CN Loss	16		chr19:45,975,227-46,205,721	230494	CN Gain	8
	chr17:43,620,359-46,940,963	3320604	CN Gain	65		chr1:45,325,201-45,442,641	117440	CN Loss	2		chr4:56,740,167-59,937,200	3197033	CN Loss	37		chr19:46,284,200-46,515,419	231219	CN Gain	11
	chr17:47,063,068-48,128,340	1065272	CN Gain	24		chr1:58,041,285-58,358,929	317644	CN Loss	4		chr4:61,834,998-64,018,007	2183009	CN Loss	35		chr19:48,034,606-52,889,665	4855059	CN Gain	4
	chr17:50,149,173-53,197,692	3048519	CN Gain	21		chr1:64,818,936-65,161,100	342164	CN Loss	9		chr4:73,402,982-74,054,319	651337	CN Loss	32		chrX:3,050,097-8,223,390	5173293	CN Gain	85
	chr17:55,706,206-56,270,454	564248	CN Gain	26		chr1:74,419,350-74,748,355	329005	CN Loss	11		chr4:82,835,417-86,848,735	4013318	CN Loss	20		chrX:9,350,930-11,299,224	1948294	CN Gain	12
	chr17:56,396,095-57,067,001	670906	CN Gain	32		chr1:84,907,302-85,028,369	121067	CN Loss	1		chr4:88,128,927-88,720,516	591589	CN Loss	13		chrX:12,306,346-13,125,363	819017	CN Gain	9
	chr17:57,242,733-57,301,641	58908	CN Gain	3		chr1:85,212,590-85,259,820	47230	CN Loss	2		chr4:88,807,751-89,176,883	369132	CN Loss	12		chrX:13,346,390-20,615,456	7269066	CN Gain	26
	chr17:57,318,668-61,780,801	4462133	CN Gain	6		chr1:85,269,855-85,342,023	72168	CN Loss	1		chr4:91,851,533-91,852,661	1128	CN Loss	0		chrX:20,950,447-37,204,801	16254354	CN Gain	185
	chr17:61,781,821-65,639,489	3857668	CN Gain	13		chr1:85,549,516-85,610,099	60583	CN Loss	2		chr4:98,410,950-103,087,362	4676412	CN Loss	35		chrX:38,080,361-47,975,281	9894920	CN Gain	28
	chr17:67,904,970-71,023,021	3118051	CN Gain	13		chr1:87,544,570-88,269,203	724633	CN Loss	22		chr4:104,679,525-106,780,589	2101064	CN Loss	17		chrX:48,475,012-58,630,707	10155695	CN Gain	92
	chr17:75,547,447-78,266,742	2719295	CN Gain	3		chr1:90,778,883-91,157,056	378173	CN Loss	6		chr4:107,896,657-109,476,056	1579399	CN Loss	32		chrX:61,830,230-72,926,183	11095953	CN Gain	72
	chr18:3,000,292-4,649,249	1648957	CN Gain	10		chr1:92,479,895-92,637,313	157418	CN Loss	9		chr4:115,250,165-116,817,350	1567185	CN Loss	43		chrX:74,230,039-74,335,065	105026	CN Gain	12
	chr18:6,453,484-10,483,159	4029675	CN Gain	17		chr1:93,576,753-94,469,760	893007	CN Loss	13		chr4:118,593,036-118,614,696	21660	CN Loss	1		chrX:74,612,994-74,909,930	296936	CN Gain	3
	chr18:13,863,667-15,224,337	1360670	CN Gain	7		chr1:100,255,076-100,283,060	27984	CN Loss	1		chr4:118,633,589-119,169,816	536227	CN Loss	18		chrX:75,084,539-80,193,800	5109261	CN Gain	33
	chr18:18,641,471-20,279,177	1637706	CN Gain	4		chr1:119,911,050-120,881,075	970025	CN Loss	10		chr4:123,351,895-123,629,496	277601	CN Loss	3		chrX:80,194,787-86,221,371	6026584	CN Gain	10
	chr18:25,141,365-30,272,890	5131525	CN Gain	6		chr1:150,423,787-150,694,833	271046	CN Loss	3		chr4:126,325,649-127,161,196	835547	CN Loss	15		chrX:86,318,582-95,926,886	9608304	CN Gain	48
	chr18:34,834,339-35,096,491	262152	CN Gain	5		chr1:152,821,603-153,305,381	483778	CN Loss	5		chr4:128,049,243-129,046,848	997605	CN Loss	12		chrX:96,071,311-99,067,530	2996219	CN Gain	13
	chr18:36,930,447-37,146,388	215941	CN Gain	17		chr1:160,104,836-160,993,322	888486	CN Loss	8		chr4:130,051,826-130,772,720	720894	CN Loss	12		chrX:99,154,657-100,338,417	1183760	CN Gain	4
	chr18:37,507,260-37,642,771	135511	CN Gain	8		chr1:185,232,924-185,432,407	199483	CN Loss	9		chr4:134,092,047-134,217,841	125794	CN Loss	7		chrX:102,928,110-103,328,085	399975	CN Gain	5
	chr18:37,674,831-38,250,258	575427	CN Gain	36		chr1:188,350,956-188,916,227	565271	CN Loss	1		chr4:135,452,476-135,958,687	506211	CN Loss	12		chrX:104,001,039-133,898,147	29897108	CN Gain	85
	chr18:43,596,906-46,850,575	3253669	CN Gain	31		chr2:3,050,027-6,615,721	3565694	CN Loss	35		chr4:137,404,543-137,712,017	307474	CN Loss	8		chrX:135,593,666-148,877,474	13283808	CN Gain	108
	chr18:48,205,207-49,958,325	1753118	CN Gain	4		chr2:10,116,732-11,784,364	1667632	CN Loss	162		chr4:138,051,856-140,973,723	2921867	CN Loss	55		chrX:149,097,983-150,085,387	987404	CN Gain	11
	chr18:61,232,772-61,283,954	51182	CN Gain	1		chr2:17,954,290-18,641,927	687637	CN Loss	7		chr4:143,128,424-145,449,477	2321053	CN Loss	46		chrX:151,215,596-151,898,522	682926	CN Gain	6
	chr18:69,994,563-74,291,295	4296732	CN Gain	19		chr2:20,530,143-20,881,452	351309	CN Loss	2		chr4:146,463,387-146,466,223	2836	CN Loss	2		chrX:152,144,451-155,262,683	3118232	CN Gain	48
	chr18:75,182,472-76,955,125	1772653	CN Gain	12		chr2:24,158,611-24,347,378	188767	CN Loss	6		chr4:147,809,741-148,671,427	861686	CN Loss	28		chr1:9,985,619-12,850,884	2865265	CN Loss	11
	chr19:3,996,649-7,456,190	3459541	CN Gain	172		chr2:24,394,451-25,162,918	768467	CN Loss	13		chr4:149,105,986-150,513,809	1407823	CN Loss	27		chr1:15,268,719-15,286,441	17722	CN Loss	0
	chr19:7,704,685-8,580,331	875646	CN Gain	6		chr2:25,298,265-25,527,379	229114	CN Loss	19		chr4:155,258,042-155,615,518	357476	CN Loss	9		chr1:19,331,300-24,594,836	5263536	CN Loss	31
	chr19:8,621,841-8,948,159	326318	CN Gain	35		chr2:25,616,176-26,306,719	690543	CN Loss	24		chr4:155,997,981-156,123,883	125902	CN Loss	10		chr1:24,692,813-33,643,136	8950323	CN Loss	18
	chr19:9,003,762-9,032,498	28736	CN Gain	2		chr2:26,938,007-28,909,126	1971119	CN Loss	34		chr4:156,333,359-156,338,815	5456	CN Loss	2		chr1:33,739,370-36,553,285	2813915	CN Loss	33
	chr19:10,221,216-10,439,335	218119	CN Gain	3		chr2:28,933,476-36,251,084	7317608	CN Loss	149		chr5:8,733,456-11,922,752	3189296	CN Loss	17		chr1:36,808,924-74,748,355	37939431	CN Loss	264
	chr19:10,984,722-11,635,773	651051	CN Gain	21		chr2:39,013,075-39,035,123	22048	CN Loss	2		chr5:13,042,382-13,043,405	1023	CN Loss	0		chr1:79,799,439-86,254,964	6455525	CN Loss	44
	chr19:12,036,305-15,802,412	3766107	CN Gain	74		chr2:41,920,749-43,519,332	1598583	CN Loss	2		chr5:14,669,549-15,717,714	1048165	CN Loss	12		chr1:87,044,802-87,049,700	4898	CN Loss	1
	chr19:18,952,240-21,722,998	2770758	CN Gain	13		chr2:49,250,110-49,758,630	508520	CN Loss	3		chr5:20,465,575-22,292,186	1826611	CN Loss	19		chr1:87,086,731-87,098,717	11986	CN Loss	2
	chr19:30,174,351-34,212,946	4038595	CN Gain	28		chr2:52,160,660-52,328,714	168054	CN Loss	2		chr5:24,645,978-25,315,145	669167	CN Loss	11		chr1:87,225,916-100,372,013	13146097	CN Loss	129
	chr19:34,840,907-36,083,950	1243043	CN Gain	4		chr2:59,307,831-60,653,201	1345370	CN Loss	12		chr5:30,173,695-30,200,629	26934	CN Loss	2		chr1:118,321,955-120,881,075	2559120	CN Loss	22
	chr19:39,307,733-40,097,790	790057	CN Gain	10		chr2:65,098,067-66,562,464	1464397	CN Loss	11		chr5:30,341,827-30,792,166	450339	CN Loss	10		chr1:150,363,429-171,057,882	20694453	CN Loss	191
	chr19:44,493,488-45,397,223	903735	CN Gain	19		chr2:69,082,619-69,787,163	704544	CN Loss	12		chr5:31,255,583-37,128,665	5873082	CN Loss	87		chr1:171,125,909-172,275,062	1149153	CN Loss	43
	chr19:45,527,418-45,846,044	318626	CN Gain	10		chr2:71,530,076-71,855,836	325760	CN Loss	6		chr5:38,362,735-38,830,396	467661	CN Loss	4		chr1:172,291,237-176,824,773	4533536	CN Loss	69
	chr19:45,975,227-46,062,461	87234	CN Gain	4		chr2:73,343,678-74,522,157	1178479	CN Loss	9		chr5:41,794,802-41,836,657	41855	CN Loss	1		chr1:180,093,846-180,245,653	151807	CN Loss	3
	chr19:46,284,200-46,442,384	158184	CN Gain	10		chr2:76,458,670-76,608,731	150061	CN Loss	1		chr5:49,552,183-50,011,458	459275	CN Loss	1		chr1:180,946,592-181,818,781	872189	CN Loss	9
	chr19:47,143,647-47,346,299	202652	CN Gain	4		chr2:76,864,382-77,244,965	380583	CN Loss	3		chr5:52,385,128-54,193,290	1808162	CN Loss	16		chr1:182,392,901-188,996,414	6603513	CN Loss	47
	chr19:48,034,606-52,889,665	4855059	CN Gain	4		chr2:80,221,055-80,861,158	640103	CN Loss	8		chr5:63,791,381-65,896,133	2104752	CN Loss	26		chr1:192,052,232-195,471,971	3419739	CN Loss	28
	chrX:3,050,097-4,409,563	1359466	CN Gain	25		chr2:84,616,733-85,331,106	714373	CN Loss	25		chr5:72,162,711-73,635,443	1472732	CN Loss	20		chr2:3,050,027-6,761,291	3711264	CN Loss	35
	chrX:4,455,798-5,148,641	692843	CN Gain	4		chr2:87,150,276-87,563,366	413090	CN Loss	16		chr5:75,163,516-77,690,764	2527248	CN Loss	29		chr2:10,116,732-15,128,458	5011726	CN Loss	183
	chrX:8,688,531-8,880,585	192054	CN Gain	4		chr2:91,695,913-91,886,855	190942	CN Loss	3		chr5:86,033,499-87,586,452	1552953	CN Loss	25		chr2:20,530,143-20,909,884	379741	CN Loss	2
	chrX:9,350,930-11,299,224	1948294	CN Gain	12		chr2:98,666,549-98,667,187	638	CN Loss	0		chr5:92,151,202-92,422,414	271212	CN Loss	10		chr2:23,080,457-25,162,918	2082461	CN Loss	27
	chrX:13,346,390-20,158,788	6812398	CN Gain	22		chr2:101,641,788-102,096,626	454838	CN Loss	5		chr5:93,482,415-99,364,332	5881917	CN Loss	40		chr2:25,438,253-25,475,002	36749	CN Loss	5
	chrX:20,950,447-31,210,194	10259747	CN Gain	117		chr2:103,665,227-104,999,784	1334557	CN Loss	23		chr5:100,060,997-105,863,637	5802640	CN Loss	51		chr2:25,621,320-26,375,504	754184	CN Loss	27
	chrX:31,255,396-31,618,100	362704	CN Gain	6		chr2:105,930,682-107,297,542	1366860	CN Loss	8		chr5:107,490,715-109,476,262	1985547	CN Loss	40		chr2:26,429,238-26,662,313	233075	CN Loss	12
	chrX:32,651,326-33,013,028	361702	CN Gain	3		chr2:112,241,488-113,839,529	1598041	CN Loss	17		chr5:110,136,128-110,337,143	201015	CN Loss	7		chr2:26,938,007-30,446,202	3508195	CN Loss	73
	chrX:33,056,976-33,338,538	281562	CN Gain	2		chr2:118,113,209-122,338,307	4225098	CN Loss	109		chr5:114,184,066-114,245,870	61804	CN Loss	1		chr2:30,819,701-32,963,836	2144135	CN Loss	65
	chrX:33,544,510-37,123,353	3578843	CN Gain	48		chr2:124,650,528-127,773,858	3123330	CN Loss	46		chr5:120,768,996-123,966,715	3197719	CN Loss	73		chr2:32,989,531-35,190,731	2201200	CN Loss	24
	chrX:38,107,623-48,039,677	9932054	CN Gain	28		chr2:128,729,301-129,016,607	287306	CN Loss	5		chr5:124,260,039-124,901,482	641443	CN Loss	17		chr2:36,141,566-37,796,514	1654948	CN Loss	40
	chrX:48,529,823-58,630,707	10100884	CN Gain	91		chr2:129,616,118-132,389,667	2773549	CN Loss	63		chr5:128,740,958-130,340,792	1599834	CN Loss	29		chr2:41,920,749-43,519,332	1598583	CN Loss	2
	chrX:61,830,230-72,837,844	11007614	CN Gain	70		chr2:143,749,031-147,013,166	3264135	CN Loss	35		chr5:134,135,225-134,946,612	811387	CN Loss	18		chr2:49,250,110-49,758,630	508520	CN Loss	3
	chrX:74,236,018-74,335,065	99047	CN Gain	12		chr2:147,197,933-147,290,821	92888	CN Loss	1		chr5:137,310,316-137,482,992	172676	CN Loss	4		chr2:52,089,522-53,159,242	1069720	CN Loss	8
	chrX:74,785,357-74,909,930	124573	CN Gain	1		chr2:150,362,898-151,065,694	702796	CN Loss	13		chr5:137,805,521-138,749,180	943659	CN Loss	33		chr2:57,238,222-72,477,824	15239602	CN Loss	97
	chrX:76,153,773-80,193,800	4040027	CN Gain	20		chr2:151,351,750-173,238,710	21886960	CN Loss	351		chr5:143,419,285-146,575,504	3156219	CN Loss	61		chr2:73,110,649-74,522,157	1411508	CN Loss	13
	chrX:80,194,787-86,221,371	6026584	CN Gain	10		chr2:174,334,099-174,964,813	630714	CN Loss	8		chr5:147,317,797-151,834,684	4516887	CN Loss	44		chr2:75,665,400-75,936,487	271087	CN Loss	5
	chrX:86,748,409-88,572,034	1823625	CN Gain	1		chr2:177,389,108-179,935,985	2546877	CN Loss	17		chr6:3,050,064-6,131,665	3081601	CN Loss	25		chr2:75,981,899-77,244,965	1263066	CN Loss	12
	chrX:94,608,775-95,025,621	416846	CN Gain	4		chr2:180,398,431-182,113,224	1714793	CN Loss	52		chr6:29,532,199-30,671,291	1139092	CN Loss	24		chr2:80,837,099-80,861,158	24059	CN Loss	0
	chrX:96,268,995-100,338,417	4069422	CN Gain	15		chr3:3,000,184-5,751,038	2750854	CN Loss	5		chr6:33,862,085-43,306,719	9444634	CN Loss	137		chr2:82,122,993-83,923,566	1800573	CN Loss	5
	chrX:106,209,826-133,885,065	27675239	CN Gain	63		chr3:38,950,746-39,066,116	115370	CN Loss	1		chr6:48,677,628-49,116,989	439361	CN Loss	17		chr2:85,157,802-85,196,332	38530	CN Loss	1
	chrX:135,652,419-135,718,675	66256	CN Gain	2		chr3:44,207,395-46,849,579	2642184	CN Loss	4		chr6:55,289,235-55,494,090	204855	CN Loss	5		chr2:85,331,106-90,324,158	4993052	CN Loss	229
	chrX:135,723,316-139,676,083	3952767	CN Gain	45		chr3:52,518,222-53,012,763	494541	CN Loss	3		chr6:56,723,372-58,685,694	1962322	CN Loss	38		chr2:91,695,913-91,917,590	221677	CN Loss	3
	chrX:141,875,242-148,121,982	6246740	CN Gain	35		chr3:59,071,785-59,783,294	711509	CN Loss	9		chr6:67,292,290-72,338,354	5046064	CN Loss	31		chr2:100,418,318-106,917,117	6498799	CN Loss	55
	chrX:148,314,625-148,841,026	526401	CN Gain	5		chr3:61,461,646-61,462,841	1195	CN Loss	0		chr6:72,517,073-73,276,569	759496	CN Loss	11		chr2:108,875,010-114,161,681	5286671	CN Loss	74
	chrX:149,105,569-150,222,613	1117044	CN Gain	11		chr3:78,892,156-79,492,751	600595	CN Loss	4		chr6:83,745,796-83,875,336	129540	CN Loss	7		chr2:117,267,920-118,466,318	1198398	CN Loss	10
	chrX:151,661,561-151,898,522	236961	CN Gain	2		chr3:87,083,400-87,730,417	647017	CN Loss	7		chr6:85,439,695-85,513,119	73424	CN Loss	5		chr2:118,690,195-118,877,573	187378	CN Loss	9
	chrX:154,119,100-155,262,683	1143583	CN Gain	17		chr3:88,717,478-88,907,945	190467	CN Loss	5		chr6:85,607,425-87,907,361	2299936	CN Loss	50		chr2:119,038,079-119,140,188	102109	CN Loss	4
	chr1:10,059,776-13,243,415	3183639	CN Loss	12		chr3:89,995,592-90,231,863	236271	CN Loss	13		chr6:89,654,442-90,303,059	648617	CN Loss	18		chr2:119,972,419-130,261,181	10288762	CN Loss	154
	chr1:15,268,719-15,286,441	17722	CN Loss	0		chr3:93,628,770-94,054,119	425349	CN Loss	8		chr6:90,333,276-94,821,252	4487976	CN Loss	35		chr2:130,424,428-131,245,216	820788	CN Loss	29
	chr1:20,502,827-24,560,302	4057475	CN Loss	30		chr3:94,528,866-94,942,643	413777	CN Loss	8		chr6:108,112,949-108,570,707	457758	CN Loss	3		chr2:135,122,773-147,290,821	12168048	CN Loss	66
	chr1:24,692,813-36,429,371	11736558	CN Loss	47		chr3:96,032,738-96,155,525	122787	CN Loss	3		chr6:113,515,915-113,796,159	280244	CN Loss	11		chr2:148,690,810-150,362,898	1672088	CN Loss	18
	chr1:36,803,416-42,230,815	5427399	CN Loss	46		chr3:96,788,680-98,579,950	1791270	CN Loss	29		chr6:115,572,016-116,551,618	979602	CN Loss	24		chr2:150,522,237-152,609,249	2087012	CN Loss	50
	chr1:42,851,427-43,189,509	338082	CN Loss	5		chr3:100,884,005-100,922,971	38966	CN Loss	2		chr6:118,503,014-121,473,474	2970460	CN Loss	34		chr2:153,128,195-153,354,297	226102	CN Loss	8
	chr1:43,737,143-66,692,575	22955432	CN Loss	149		chr3:107,908,939-108,079,150	170211	CN Loss	7		chr6:121,639,413-124,705,508	3066095	CN Loss	50		chr2:153,393,237-154,380,612	987375	CN Loss	22
	chr1:69,833,245-72,428,609	2595364	CN Loss	14		chr3:108,667,917-108,883,374	215457	CN Loss	5		chr6:125,423,307-126,154,557	731250	CN Loss	4		chr2:155,172,440-156,047,952	875512	CN Loss	26
	chr1:72,535,005-72,698,324	163319	CN Loss	3		chr3:115,565,407-116,927,551	1362144	CN Loss	19		chr6:126,764,878-127,010,100	245222	CN Loss	5		chr2:157,087,737-163,282,170	6194433	CN Loss	54
	chr1:73,914,496-74,748,355	833859	CN Loss	25		chr3:122,005,635-123,546,713	1541078	CN Loss	22		chr6:128,473,265-129,732,954	1259689	CN Loss	42		chr2:164,190,382-164,342,090	151708	CN Loss	9
	chr1:79,799,439-86,254,964	6455525	CN Loss	44		chr3:126,933,170-127,604,256	671086	CN Loss	9		chr6:132,055,371-132,441,575	386204	CN Loss	4		chr2:164,391,319-164,507,950	116631	CN Loss	7
	chr1:86,744,754-87,098,717	353963	CN Loss	3		chr3:137,902,287-139,650,337	1748050	CN Loss	21		chr6:134,201,557-136,129,122	1927565	CN Loss	23		chr2:164,564,182-164,731,971	167789	CN Loss	14
	chr1:87,225,916-88,374,345	1148429	CN Loss	28		chr3:141,789,779-142,963,632	1173853	CN Loss	12		chr6:136,499,792-137,641,728	1141936	CN Loss	16		chr2:164,763,071-167,056,337	2293266	CN Loss	41
	chr1:89,726,199-91,296,207	1570008	CN Loss	14		chr3:144,747,496-144,823,448	75952	CN Loss	3		chr6:141,459,158-143,031,415	1572257	CN Loss	23		chr2:168,181,893-168,189,290	7397	CN Loss	2
	chr1:91,430,803-100,372,013	8941210	CN Loss	71		chr3:145,998,836-146,284,631	285795	CN Loss	5		chr6:145,136,556-147,078,247	1941691	CN Loss	26		chr2:168,607,415-168,978,571	371156	CN Loss	5
	chr1:104,942,022-107,855,998	2913976	CN Loss	24		chr3:154,621,370-155,310,316	688946	CN Loss	5		chr7:3,000,461-3,297,431	296970	CN Loss	14		chr2:172,232,248-172,468,490	236242	CN Loss	7
	chr1:118,321,955-118,940,446	618491	CN Loss	5		chr4:11,498,745-12,073,882	575137	CN Loss	8		chr7:3,704,205-4,063,018	358813	CN Loss	11		chr2:174,084,594-174,435,206	350612	CN Loss	9
	chr1:119,549,062-120,881,075	1332013	CN Loss	12		chr4:21,732,372-21,993,377	261005	CN Loss	7		chr7:4,207,745-4,445,339	237594	CN Loss	5		chr2:174,778,534-174,848,061	69527	CN Loss	1
	chr1:150,413,680-171,057,882	20644202	CN Loss	190		chr4:26,368,324-26,423,714	55390	CN Loss	0		chr7:4,550,947-4,646,835	95888	CN Loss	3		chr2:177,255,092-180,039,194	2784102	CN Loss	20
	chr1:171,125,909-171,285,537	159628	CN Loss	13		chr4:31,978,441-33,183,117	1204676	CN Loss	14		chr7:5,220,617-12,775,017	7554400	CN Loss	111		chr2:180,398,431-182,113,224	1714793	CN Loss	52
	chr1:171,415,940-172,275,062	859122	CN Loss	23		chr4:40,075,160-41,632,478	1557318	CN Loss	34		chr7:13,084,198-13,333,109	248911	CN Loss	8		chr3:3,000,184-5,132,056	2131872	CN Loss	2
	chr1:172,573,069-172,590,263	17194	CN Loss	1		chr4:41,755,627-42,985,135	1229508	CN Loss	61		chr7:13,344,352-15,917,282	2572930	CN Loss	23		chr3:5,242,344-5,561,309	318965	CN Loss	2
	chr1:173,130,753-176,782,223	3651470	CN Loss	51		chr4:43,091,206-43,372,831	281625	CN Loss	2		chr7:17,090,634-18,862,053	1771419	CN Loss	24		chr3:27,183,028-27,673,073	490045	CN Loss	5
	chr1:180,093,846-180,245,653	151807	CN Loss	3		chr4:43,673,992-46,183,061	2509069	CN Loss	46		chr7:22,564,536-24,322,660	1758124	CN Loss	68		chr3:32,534,193-34,064,030	1529837	CN Loss	12
	chr1:180,955,894-181,138,959	183065	CN Loss	4		chr4:48,051,653-49,319,887	1268234	CN Loss	9		chr7:24,640,164-24,856,999	216835	CN Loss	8		chr3:36,870,004-37,273,270	403266	CN Loss	4
	chr1:184,822,413-185,432,407	609994	CN Loss	13		chr4:55,008,438-59,937,200	4928762	CN Loss	41		chr7:25,463,729-25,530,651	66922	CN Loss	3		chr3:38,957,166-39,066,116	108950	CN Loss	1
	chr1:186,990,827-188,996,414	2005587	CN Loss	7		chr4:62,240,492-63,461,862	1221370	CN Loss	23		chr7:25,882,078-27,156,076	1273998	CN Loss	17		chr3:41,666,362-41,717,752	51390	CN Loss	1
	chr2:3,050,027-6,761,291	3711264	CN Loss	35		chr4:63,600,595-63,663,064	62469	CN Loss	2		chr7:27,680,678-28,162,783	482105	CN Loss	12		chr3:45,210,957-46,849,579	1638622	CN Loss	4
	chr2:11,408,882-11,784,364	375482	CN Loss	6		chr4:72,550,610-74,054,319	1503709	CN Loss	33		chr7:28,315,317-28,329,378	14061	CN Loss	1		chr3:52,612,821-52,631,063	18242	CN Loss	0
	chr2:20,530,143-20,909,884	379741	CN Loss	2		chr4:82,705,511-86,848,735	4143224	CN Loss	20		chr7:28,820,515-28,990,812	170297	CN Loss	9		chr3:53,516,681-53,525,841	9160	CN Loss	1
	chr2:23,080,457-25,162,918	2082461	CN Loss	27		chr4:88,522,301-88,755,425	233124	CN Loss	12		chr7:29,183,239-30,305,779	1122540	CN Loss	34		chr3:54,266,095-54,390,223	124128	CN Loss	2
	chr2:25,621,320-25,956,252	334932	CN Loss	17		chr4:88,807,751-89,176,883	369132	CN Loss	12		chr7:30,732,294-30,877,922	145628	CN Loss	8		chr3:55,124,723-57,794,308	2669585	CN Loss	14
	chr2:26,938,007-28,561,205	1623198	CN Loss	25		chr4:91,805,971-92,236,811	430840	CN Loss	1		chr7:31,205,622-33,744,029	2538407	CN Loss	24		chr3:59,071,785-60,860,702	1788917	CN Loss	16
	chr2:28,609,983-28,934,518	324535	CN Loss	8		chr4:100,407,858-101,191,394	783536	CN Loss	5		chr7:34,087,442-34,192,869	105427	CN Loss	4		chr3:61,461,646-61,462,841	1195	CN Loss	0
	chr2:29,176,668-30,034,698	858030	CN Loss	19		chr4:101,911,556-102,049,076	137520	CN Loss	2		chr7:35,408,634-35,523,924	115290	CN Loss	3		chr3:63,697,566-63,845,483	147917	CN Loss	1
	chr2:30,186,122-30,381,439	195317	CN Loss	8		chr4:106,312,615-106,834,873	522258	CN Loss	11		chr7:38,187,543-44,219,813	6032270	CN Loss	81		chr3:78,892,156-83,046,765	4154609	CN Loss	27
	chr2:30,981,644-32,211,832	1230188	CN Loss	22		chr4:107,907,385-109,476,056	1568671	CN Loss	31		chr7:45,444,610-45,620,367	175757	CN Loss	13		chr3:84,515,554-87,812,843	3297289	CN Loss	31
	chr2:32,989,531-33,419,297	429766	CN Loss	4		chr4:115,577,894-115,774,001	196107	CN Loss	5		chr7:45,906,878-49,604,384	3697506	CN Loss	50		chr3:88,313,281-88,646,178	332897	CN Loss	20
	chr2:34,887,623-35,190,731	303108	CN Loss	7		chr4:115,969,093-116,990,343	1021250	CN Loss	29		chr7:49,792,024-51,747,714	1955690	CN Loss	7		chr3:88,726,436-89,077,073	350637	CN Loss	8
	chr2:36,812,180-37,638,197	826017	CN Loss	25		chr4:117,155,476-117,273,067	117591	CN Loss	6		chr7:55,798,740-57,880,965	2082225	CN Loss	12		chr3:89,094,157-89,153,085	58928	CN Loss	3
	chr2:41,920,749-43,519,332	1598583	CN Loss	2		chr4:118,434,399-118,708,370	273971	CN Loss	10		chr7:64,158,587-68,355,342	4196755	CN Loss	37		chr3:89,169,938-89,208,492	38554	CN Loss	5
	chr2:49,250,110-49,758,630	508520	CN Loss	3		chr4:118,941,956-121,159,147	2217191	CN Loss	43		chr7:79,094,175-79,698,432	604257	CN Loss	12		chr3:89,398,028-89,763,279	365251	CN Loss	11
	chr2:52,089,522-53,159,242	1069720	CN Loss	8		chr4:122,812,285-123,135,172	322887	CN Loss	8		chr7:81,103,176-81,169,123	65947	CN Loss	2		chr3:89,995,592-90,211,735	216143	CN Loss	9
	chr2:57,238,222-60,845,243	3607021	CN Loss	23		chr4:123,351,895-123,401,674	49779	CN Loss	1		chr7:83,609,137-84,605,687	996550	CN Loss	11		chr3:93,628,770-94,243,225	614455	CN Loss	11
	chr2:62,019,661-69,787,163	7767502	CN Loss	41		chr4:124,894,982-126,097,933	1202951	CN Loss	17		chr7:89,739,741-89,967,569	227828	CN Loss	4		chr3:94,501,977-95,007,871	505894	CN Loss	12
	chr2:69,935,879-70,314,133	378254	CN Loss	2		chr4:126,325,649-128,618,278	2292629	CN Loss	28		chr7:96,694,715-98,594,781	1900066	CN Loss	28		chr3:96,607,705-96,680,327	72622	CN Loss	6
	chr2:73,566,710-73,960,265	393555	CN Loss	5		chr4:129,293,067-129,485,044	191977	CN Loss	6		chr7:99,582,169-100,848,096	1265927	CN Loss	28		chr3:96,762,779-101,594,990	4832211	CN Loss	53
	chr2:75,665,400-75,936,487	271087	CN Loss	5		chr4:129,607,317-130,988,595	1381278	CN Loss	28		chr7:101,517,762-105,724,216	4206454	CN Loss	189		chr3:107,330,830-107,628,179	297349	CN Loss	6
	chr2:75,981,899-77,244,965	1263066	CN Loss	12		chr4:131,929,636-133,043,031	1113395	CN Loss	32		chr7:105,811,952-109,054,338	3242386	CN Loss	93		chr3:107,908,939-108,080,757	171818	CN Loss	7
	chr2:80,837,099-80,861,158	24059	CN Loss	0		chr4:133,686,248-137,639,175	3952927	CN Loss	86		chr7:109,279,692-113,316,676	4036984	CN Loss	41		chr3:108,324,657-108,433,140	108483	CN Loss	6
	chr2:85,000,560-85,037,211	36651	CN Loss	2		chr4:138,313,900-140,992,095	2678195	CN Loss	49		chr7:118,525,046-118,840,644	315598	CN Loss	6		chr3:108,458,141-109,917,417	1459276	CN Loss	18
	chr2:85,084,539-85,196,332	111793	CN Loss	3		chr4:141,070,205-143,572,889	2502684	CN Loss	50		chr7:119,501,658-119,711,269	209611	CN Loss	5		chr3:113,881,489-117,846,537	3965048	CN Loss	27
	chr2:87,150,276-87,575,746	425470	CN Loss	17		chr4:144,212,910-145,447,925	1235015	CN Loss	18		chr7:119,753,486-123,484,992	3731506	CN Loss	51		chr3:121,461,069-127,616,246	6155177	CN Loss	43
	chr2:89,978,077-90,085,640	107563	CN Loss	7		chr4:146,272,860-146,466,097	193237	CN Loss	2		chr7:125,286,865-126,160,907	874042	CN Loss	10		chr3:129,218,661-135,241,957	6023296	CN Loss	40
	chr2:91,695,913-91,917,590	221677	CN Loss	3		chr4:147,482,628-147,528,500	45872	CN Loss	1		chr7:126,547,444-126,676,423	128979	CN Loss	8		chr3:135,301,574-146,284,631	10983057	CN Loss	78
	chr2:98,666,684-98,667,187	503	CN Loss	0		chr4:147,809,741-148,676,177	866436	CN Loss	28		chr7:127,296,445-127,406,218	109773	CN Loss	7		chr3:154,132,206-160,039,680	5907474	CN Loss	24
	chr2:101,575,983-104,690,383	3114400	CN Loss	36		chr4:148,970,456-150,720,211	1749755	CN Loss	29		chr7:128,013,061-136,020,562	8007501	CN Loss	74		chr4:11,498,745-12,073,882	575137	CN Loss	8
	chr2:109,933,446-110,419,355	485909	CN Loss	5		chr4:155,250,235-155,615,518	365283	CN Loss	10		chr7:139,089,451-140,854,334	1764883	CN Loss	55		chr4:26,368,324-26,423,714	55390	CN Loss	0
	chr2:112,241,488-114,197,298	1955810	CN Loss	24		chr4:156,009,104-156,171,991	162887	CN Loss	12		chr7:141,490,775-142,287,471	796696	CN Loss	18		chr4:31,978,441-34,852,037	2873596	CN Loss	28
	chr2:117,249,802-118,466,318	1216516	CN Loss	10		chr4:156,220,110-156,338,549	118439	CN Loss	8		chr7:142,894,322-145,441,459	2547137	CN Loss	42		chr4:40,181,353-41,487,680	1306327	CN Loss	29
	chr2:120,010,890-121,405,275	1394385	CN Loss	37		chr5:3,000,000-3,070,755	70755	CN Loss	0		chr8:3,260,195-3,441,308	181113	CN Loss	3		chr4:41,498,519-41,638,673	140154	CN Loss	6
	chr2:121,462,183-122,338,307	876124	CN Loss	19		chr5:5,617,280-8,993,443	3376163	CN Loss	15		chr8:3,610,995-4,191,576	580581	CN Loss	18		chr4:41,731,418-43,030,030	1298612	CN Loss	65
	chr2:122,447,702-127,244,830	4797128	CN Loss	44		chr5:10,868,755-15,529,164	4660409	CN Loss	19		chr8:11,160,844-16,269,154	5108310	CN Loss	59		chr4:43,091,206-43,372,831	281625	CN Loss	2
	chr2:127,427,297-129,016,607	1589310	CN Loss	21		chr5:21,560,494-22,154,899	594405	CN Loss	9		chr8:18,625,593-20,076,764	1451171	CN Loss	24		chr4:43,508,846-43,652,088	143242	CN Loss	9
	chr2:129,207,712-130,261,181	1053469	CN Loss	18		chr5:25,222,707-25,391,513	168806	CN Loss	2		chr8:20,138,640-20,410,513	271873	CN Loss	3		chr4:43,673,992-46,327,635	2653643	CN Loss	46
	chr2:130,424,428-132,099,917	1675489	CN Loss	41		chr5:27,598,807-27,859,974	261167	CN Loss	3		chr8:20,596,386-23,190,635	2594249	CN Loss	81		chr4:46,472,403-49,319,887	2847484	CN Loss	21
	chr2:135,262,147-147,290,821	12028674	CN Loss	65		chr5:30,195,048-30,792,166	597118	CN Loss	12		chr8:40,529,136-43,722,661	3193525	CN Loss	23		chr4:52,793,808-65,612,474	12818666	CN Loss	120
	chr2:148,785,766-150,362,898	1577132	CN Loss	14		chr5:31,260,281-31,286,583	26302	CN Loss	1		chr8:46,987,009-48,424,396	1437387	CN Loss	11		chr4:72,550,610-88,707,905	16157295	CN Loss	80
	chr2:150,522,237-150,998,754	476517	CN Loss	10		chr5:32,263,593-33,414,746	1151153	CN Loss	12		chr8:55,112,929-55,540,149	427220	CN Loss	0		chr4:88,807,751-92,236,811	3429060	CN Loss	21
	chr2:151,351,750-151,471,111	119361	CN Loss	2		chr5:34,198,736-35,026,196	827460	CN Loss	15		chr8:57,526,039-57,551,384	25345	CN Loss	1		chr4:94,566,018-107,055,990	12489972	CN Loss	83
	chr2:152,414,823-152,609,249	194426	CN Loss	12		chr5:35,739,610-36,372,301	632691	CN Loss	5		chr8:71,254,551-71,361,824	107273	CN Loss	2		chr4:107,395,040-107,891,400	496360	CN Loss	6
	chr2:153,128,195-154,504,729	1376534	CN Loss	30		chr5:38,507,728-38,674,135	166407	CN Loss	2		chr8:71,968,562-72,461,329	492767	CN Loss	16		chr4:107,896,657-108,027,188	130531	CN Loss	5
	chr2:155,060,391-155,620,321	559930	CN Loss	14		chr5:49,552,183-50,011,458	459275	CN Loss	1		chr8:75,047,789-75,746,254	698465	CN Loss	5		chr4:108,177,038-116,821,593	8644555	CN Loss	100
	chr2:155,826,146-156,037,191	211045	CN Loss	8		chr5:52,795,978-54,193,290	1397312	CN Loss	11		chr8:90,932,832-91,702,271	769439	CN Loss	5		chr4:117,903,090-119,230,164	1327074	CN Loss	40
	chr2:157,096,374-157,333,612	237238	CN Loss	6		chr5:63,791,381-63,938,545	147164	CN Loss	3		chr8:92,701,843-95,322,003	2620160	CN Loss	50		chr4:123,351,895-123,629,496	277601	CN Loss	3
	chr2:157,772,739-158,783,125	1010386	CN Loss	22		chr5:64,887,489-66,391,574	1504085	CN Loss	22		chr8:95,716,746-95,770,543	53797	CN Loss	3		chr4:126,325,649-126,848,790	523141	CN Loss	10
	chr2:160,750,936-163,036,561	2285625	CN Loss	12		chr5:67,334,556-67,732,085	397529	CN Loss	5		chr8:104,594,352-105,253,619	659267	CN Loss	18		chr4:127,161,196-129,046,848	1885652	CN Loss	19
	chr2:164,190,382-164,342,090	151708	CN Loss	9		chr5:72,162,711-72,472,020	309309	CN Loss	3		chr8:105,716,852-106,928,209	1211357	CN Loss	36		chr4:129,607,317-130,988,595	1381278	CN Loss	28
	chr2:164,564,182-164,665,368	101186	CN Loss	10		chr5:73,027,332-73,136,338	109006	CN Loss	1		chr8:107,262,659-107,584,139	321480	CN Loss	7		chr4:133,296,469-133,443,527	147058	CN Loss	3
	chr2:164,815,557-164,852,438	36881	CN Loss	6		chr5:75,163,516-75,641,312	477796	CN Loss	3		chr8:109,488,973-111,695,337	2206364	CN Loss	48		chr4:135,352,994-135,969,790	616796	CN Loss	18
	chr2:166,047,856-167,056,337	1008481	CN Loss	12		chr5:77,323,679-77,690,764	367085	CN Loss	3		chr8:116,956,372-117,671,404	715032	CN Loss	11		chr4:136,635,676-141,632,390	4996714	CN Loss	98
	chr2:168,645,603-168,978,571	332968	CN Loss	4		chr5:92,151,202-92,414,176	262974	CN Loss	9		chr8:119,468,301-119,547,604	79303	CN Loss	3		chr4:141,684,041-142,219,624	535583	CN Loss	15
	chr2:172,232,248-172,483,662	251414	CN Loss	8		chr5:95,800,805-97,584,051	1783246	CN Loss	13		chr8:123,264,778-123,528,339	263561	CN Loss	10		chr4:142,318,736-145,449,477	3130741	CN Loss	46
	chr2:177,389,108-178,078,387	689279	CN Loss	9		chr5:101,768,971-105,863,637	4094666	CN Loss	35		chr8:123,827,241-124,709,745	882504	CN Loss	15		chr4:146,272,860-146,466,097	193237	CN Loss	2
	chr2:180,602,871-181,573,327	970456	CN Loss	32		chr5:110,136,128-110,331,011	194883	CN Loss	7		chr8:125,422,472-126,458,973	1036501	CN Loss	10		chr4:147,828,624-148,676,177	847553	CN Loss	26
	chr2:181,716,898-181,865,873	148975	CN Loss	4		chr5:112,421,915-114,368,959	1947044	CN Loss	33		chr9:6,994,218-7,697,718	703500	CN Loss	13		chr4:149,105,986-151,983,329	2877343	CN Loss	39
	chr2:181,932,470-182,113,224	180754	CN Loss	1		chr5:114,829,051-115,097,959	268908	CN Loss	7		chr9:14,306,139-16,377,560	2071421	CN Loss	27		chr4:152,384,117-152,561,815	177698	CN Loss	3
	chr3:5,242,344-5,412,370	170026	CN Loss	1		chr5:115,643,580-121,652,127	6008547	CN Loss	72		chr9:20,662,260-20,824,266	162006	CN Loss	4		chr4:153,960,537-154,927,113	966576	CN Loss	18
	chr3:27,046,886-28,765,090	1718204	CN Loss	12		chr5:122,101,580-123,966,715	1865135	CN Loss	44		chr9:20,907,762-21,007,755	99993	CN Loss	4		chr4:155,258,042-155,651,109	393067	CN Loss	11
	chr3:30,598,454-34,064,030	3465576	CN Loss	32		chr5:124,450,883-124,836,109	385226	CN Loss	12		chr9:21,268,244-21,494,553	226309	CN Loss	9		chr4:155,997,981-156,508,116	510135	CN Loss	22
	chr3:35,788,016-36,180,867	392851	CN Loss	8		chr5:125,180,101-131,476,971	6296870	CN Loss	48		chr9:22,197,383-22,236,122	38739	CN Loss	4		chr5:3,000,000-4,077,258	1077258	CN Loss	12
	chr3:36,870,004-37,273,270	403266	CN Loss	4		chr5:134,084,621-137,165,427	3080806	CN Loss	76		chr9:26,733,443-27,323,095	589652	CN Loss	10		chr5:7,399,200-17,785,642	10386442	CN Loss	45
	chr3:38,891,672-39,066,116	174444	CN Loss	1		chr5:137,310,316-138,125,727	815411	CN Loss	35		chr9:30,897,318-32,516,771	1619453	CN Loss	14		chr5:20,465,575-23,496,888	3031313	CN Loss	26
	chr3:45,379,501-45,393,088	13587	CN Loss	1		chr5:139,473,442-142,675,825	3202383	CN Loss	32		chr9:37,616,749-37,746,122	129373	CN Loss	5		chr5:24,499,546-24,501,516	1970	CN Loss	1
	chr3:52,612,821-52,613,684	863	CN Loss	0		chr5:143,380,091-145,440,552	2060461	CN Loss	42		chr9:39,461,710-40,001,795	540085	CN Loss	26		chr5:24,565,937-24,594,737	28800	CN Loss	4
	chr3:54,120,286-54,729,187	608901	CN Loss	4		chr5:146,094,330-151,834,684	5740354	CN Loss	71		chr9:41,984,394-43,083,822	1099428	CN Loss	7		chr5:24,645,978-25,482,790	836812	CN Loss	11
	chr3:59,071,785-60,860,702	1788917	CN Loss	16		chr6:3,487,125-5,431,137	1944012	CN Loss	19		chr9:44,804,747-45,750,072	945325	CN Loss	22		chr5:25,791,354-25,949,732	158378	CN Loss	1
	chr3:61,461,646-61,462,841	1195	CN Loss	0		chr6:22,288,504-22,734,221	445717	CN Loss	2		chr9:65,594,614-73,175,625	7581011	CN Loss	77		chr5:27,398,851-27,859,974	461123	CN Loss	4
	chr3:78,892,156-79,908,578	1016422	CN Loss	10		chr6:23,118,790-23,253,957	135167	CN Loss	2		chr9:75,002,757-79,712,151	4709394	CN Loss	46		chr5:30,173,695-31,201,884	1028189	CN Loss	35
	chr3:81,941,435-83,046,765	1105330	CN Loss	14		chr6:29,535,655-30,641,507	1105852	CN Loss	23		chr9:88,390,756-88,391,289	533	CN Loss	1		chr5:31,260,281-38,321,095	7060814	CN Loss	101
	chr3:86,999,108-87,753,972	754864	CN Loss	10		chr6:37,945,756-38,502,116	556360	CN Loss	9		chr9:89,595,262-90,270,197	674935	CN Loss	10		chr5:38,321,914-46,414,299	8092385	CN Loss	37
	chr3:88,692,993-89,072,434	379441	CN Loss	9		chr6:41,356,262-41,686,583	330321	CN Loss	12		chr9:95,686,554-96,166,988	480434	CN Loss	7		chr5:49,552,183-54,358,035	4805852	CN Loss	26
	chr3:89,448,137-89,756,937	308800	CN Loss	5		chr6:42,372,077-43,303,893	931816	CN Loss	31		chr9:102,521,167-106,075,122	3553955	CN Loss	35		chr5:63,809,305-65,969,097	2159792	CN Loss	27
	chr3:89,995,592-90,231,863	236271	CN Loss	13		chr6:47,647,316-47,799,252	151936	CN Loss	11		chr9:106,700,593-107,082,293	381700	CN Loss	5		chr5:67,286,095-67,786,570	500475	CN Loss	6
	chr3:93,628,770-94,243,225	614455	CN Loss	11		chr6:48,742,923-49,379,741	636818	CN Loss	16		chr9:107,742,038-107,860,434	118396	CN Loss	2		chr5:72,162,711-73,635,443	1472732	CN Loss	20
	chr3:94,472,248-95,011,359	539111	CN Loss	14		chr6:69,416,878-69,544,639	127761	CN Loss	0		chr9:107,907,842-107,978,355	70513	CN Loss	5		chr5:74,212,397-76,934,195	2721798	CN Loss	23
	chr3:96,645,592-96,666,380	20788	CN Loss	1		chr6:72,538,751-73,276,569	737818	CN Loss	11		chr9:108,207,250-108,406,474	199224	CN Loss	9		chr5:85,965,597-90,759,786	4794189	CN Loss	65
	chr3:96,762,779-100,224,129	3461350	CN Loss	42		chr6:83,836,486-83,928,999	92513	CN Loss	1		chr9:108,841,557-110,376,602	1535045	CN Loss	40		chr5:92,151,202-92,422,414	271212	CN Loss	10
	chr3:100,522,817-101,594,990	1072173	CN Loss	9		chr6:85,696,102-85,830,622	134520	CN Loss	8		chr9:110,482,974-110,614,764	131790	CN Loss	2		chr5:93,482,415-99,521,997	6039582	CN Loss	40
	chr3:107,881,141-108,079,150	198009	CN Loss	10		chr6:86,270,046-86,334,063	64017	CN Loss	1		chr9:110,894,692-111,635,024	740332	CN Loss	13		chr5:101,768,971-109,059,345	7290374	CN Loss	79
	chr3:108,324,657-108,387,271	62614	CN Loss	4		chr6:91,428,648-91,430,454	1806	CN Loss	0		chr9:114,421,627-115,223,165	801538	CN Loss	10		chr5:109,085,877-109,452,852	366975	CN Loss	6
	chr3:108,458,141-109,917,417	1459276	CN Loss	18		chr6:114,479,874-114,678,092	198218	CN Loss	2		chr9:119,031,818-119,137,552	105734	CN Loss	5		chr5:110,136,128-110,337,143	201015	CN Loss	7
	chr3:114,095,115-114,232,678	137563	CN Loss	1		chr6:116,305,171-116,552,108	246937	CN Loss	6		chr9:119,174,284-119,973,413	799129	CN Loss	16		chr5:112,240,669-116,005,685	3765016	CN Loss	88
	chr3:115,565,407-117,326,581	1761174	CN Loss	22		chr6:118,503,014-118,759,375	256361	CN Loss	2		chr9:122,175,054-124,256,380	2081326	CN Loss	35		chr5:117,641,782-118,762,723	1120941	CN Loss	9
	chr3:121,570,130-130,620,696	9050566	CN Loss	65		chr6:119,200,690-119,361,795	161105	CN Loss	4		chr10:3,956,829-5,425,665	1468836	CN Loss	11		chr5:120,118,796-120,219,442	100646	CN Loss	2
	chr3:131,330,522-131,501,893	171371	CN Loss	1		chr6:122,271,444-123,309,601	1038157	CN Loss	25		chr10:17,749,577-18,733,950	984373	CN Loss	9		chr5:120,439,788-120,675,544	235756	CN Loss	11
	chr3:132,686,929-146,284,631	13597702	CN Loss	91		chr6:123,626,498-123,672,167	45669	CN Loss	1		chr10:20,278,099-21,789,297	1511198	CN Loss	12		chr5:120,768,996-122,339,691	1570695	CN Loss	36
	chr3:154,132,206-155,310,316	1178110	CN Loss	9		chr6:124,251,652-124,703,242	451590	CN Loss	11		chr10:22,040,769-25,506,202	3465433	CN Loss	46		chr5:122,429,465-123,879,028	1449563	CN Loss	31
	chr4:6,378,942-6,820,405	441463	CN Loss	3		chr6:125,423,307-125,679,338	256031	CN Loss	2		chr10:33,808,283-33,809,492	1209	CN Loss	0		chr5:123,966,715-124,205,099	238384	CN Loss	8
	chr4:11,498,745-12,073,882	575137	CN Loss	8		chr6:132,055,371-132,600,585	545214	CN Loss	6		chr10:62,403,530-63,325,077	921547	CN Loss	23		chr5:124,260,039-125,388,232	1128193	CN Loss	21
	chr4:21,732,372-21,993,377	261005	CN Loss	7		chr6:134,099,445-135,155,225	1055780	CN Loss	16		chr10:69,248,773-69,992,721	743948	CN Loss	3		chr5:125,415,896-125,787,600	371704	CN Loss	4
	chr4:26,368,324-26,423,714	55390	CN Loss	0		chr6:136,302,067-136,401,298	99231	CN Loss	2		chr10:74,988,776-78,582,986	3594210	CN Loss	96		chr5:127,286,620-128,332,721	1046101	CN Loss	4
	chr4:31,978,441-34,852,037	2873596	CN Loss	28		chr6:140,466,073-141,250,529	784456	CN Loss	3		chr10:78,943,616-79,491,789	548173	CN Loss	10		chr5:128,585,318-130,340,792	1755474	CN Loss	31
	chr4:40,075,160-40,261,842	186682	CN Loss	3		chr6:142,303,171-143,235,969	932798	CN Loss	17		chr10:80,709,385-80,782,068	72683	CN Loss	2		chr5:134,135,225-135,150,838	1015613	CN Loss	28
	chr4:40,988,289-41,413,874	425585	CN Loss	10		chr6:143,864,012-144,616,434	752422	CN Loss	1		chr10:85,876,485-89,816,093	3939608	CN Loss	41		chr5:135,180,836-135,244,034	63198	CN Loss	2
	chr4:41,755,627-43,372,831	1617204	CN Loss	67		chr6:145,797,568-147,032,611	1235043	CN Loss	16		chr10:92,686,342-94,852,599	2166257	CN Loss	28		chr5:135,408,282-135,458,074	49792	CN Loss	1
	chr4:43,533,084-43,550,052	16968	CN Loss	1		chr7:3,000,461-4,752,063	1751602	CN Loss	68		chr10:100,029,086-100,382,215	353129	CN Loss	20		chr5:135,980,356-136,189,516	209160	CN Loss	11
	chr4:43,681,098-46,327,635	2646537	CN Loss	46		chr7:4,851,329-4,993,049	141720	CN Loss	8		chr10:104,144,296-104,195,502	51206	CN Loss	43		chr5:136,308,466-137,165,427	856961	CN Loss	15
	chr4:47,245,708-47,361,191	115483	CN Loss	2		chr7:6,008,603-7,312,227	1303624	CN Loss	35		chr10:109,705,437-111,277,203	1571766	CN Loss	7		chr5:137,310,316-137,482,992	172676	CN Loss	4
	chr4:48,142,175-49,319,887	1177712	CN Loss	8		chr7:9,816,835-9,979,565	162730	CN Loss	3		chr10:116,160,416-117,695,961	1535545	CN Loss	23		chr5:137,651,490-137,655,529	4039	CN Loss	1
	chr4:52,793,808-59,937,200	7143392	CN Loss	56		chr7:10,795,478-11,504,422	708944	CN Loss	5		chr10:118,159,376-118,353,971	194595	CN Loss	3		chr5:137,685,748-137,777,867	92119	CN Loss	2
	chr4:62,029,483-65,441,451	3411968	CN Loss	36		chr7:12,417,136-13,006,276	589140	CN Loss	18		chr10:126,988,101-127,022,496	34395	CN Loss	5		chr5:137,805,521-138,190,388	384867	CN Loss	21
	chr4:71,208,860-76,141,836	4932976	CN Loss	38		chr7:13,051,494-13,796,526	745032	CN Loss	15		chr10:127,350,552-127,507,436	156884	CN Loss	4		chr5:138,297,600-138,749,180	451580	CN Loss	5
	chr4:80,835,150-88,707,905	7872755	CN Loss	43		chr7:15,757,828-17,610,936	1853108	CN Loss	46		chr10:127,542,021-127,750,676	208655	CN Loss	9		chr5:139,248,074-139,302,408	54334	CN Loss	3
	chr4:88,807,751-92,236,811	3429060	CN Loss	21		chr7:18,069,417-18,925,302	855885	CN Loss	18		chr10:127,760,080-128,360,887	600807	CN Loss	27		chr5:139,342,588-140,913,132	1570544	CN Loss	33
	chr4:98,410,950-106,780,589	8369639	CN Loss	58		chr7:19,136,248-19,413,689	277441	CN Loss	19		chr10:128,944,459-130,180,499	1236040	CN Loss	61		chr5:141,487,305-142,339,824	852519	CN Loss	1
	chr4:108,063,782-109,476,056	1412274	CN Loss	27		chr7:19,634,166-20,013,535	379369	CN Loss	18		chr11:3,100,010-3,188,887	88877	CN Loss	2		chr5:142,424,748-142,718,658	293910	CN Loss	7
	chr4:115,413,322-115,774,001	360679	CN Loss	9		chr7:23,273,143-23,320,476	47333	CN Loss	2		chr11:3,672,210-5,041,469	1369259	CN Loss	34		chr5:143,380,091-146,575,504	3195413	CN Loss	62
	chr4:116,001,159-116,821,593	820434	CN Loss	27		chr7:24,054,777-25,133,847	1079070	CN Loss	46		chr11:6,080,545-6,725,056	644511	CN Loss	21		chr5:147,317,797-151,834,684	4516887	CN Loss	44
	chr4:118,435,819-118,987,537	551718	CN Loss	23		chr7:25,422,720-26,312,995	890275	CN Loss	20		chr11:8,211,311-10,240,024	2028713	CN Loss	6		chr6:3,050,064-6,507,679	3457615	CN Loss	26
	chr4:123,351,895-123,629,496	277601	CN Loss	3		chr7:26,757,146-27,156,076	398930	CN Loss	7		chr11:11,695,192-12,386,537	691345	CN Loss	6		chr6:11,953,185-18,451,232	6498047	CN Loss	26
	chr4:124,714,768-124,799,560	84792	CN Loss	4		chr7:27,517,780-28,164,639	646859	CN Loss	19		chr11:19,977,432-20,335,902	358470	CN Loss	5		chr6:22,135,696-24,877,812	2742116	CN Loss	20
	chr4:126,325,649-128,767,128	2441479	CN Loss	30		chr7:28,315,317-30,578,510	2263193	CN Loss	100		chr11:23,267,593-23,879,845	612252	CN Loss	10		chr6:29,433,713-47,647,316	18213603	CN Loss	186
	chr4:130,051,826-130,952,798	900972	CN Loss	15		chr7:30,603,934-31,110,833	506899	CN Loss	30		chr11:26,786,625-26,787,523	898	CN Loss	1		chr6:48,452,196-49,116,989	664793	CN Loss	28
	chr4:132,579,505-132,998,362	418857	CN Loss	10		chr7:31,205,622-42,142,186	10936564	CN Loss	81		chr11:30,071,616-30,219,458	147842	CN Loss	1		chr6:52,729,139-58,685,694	5956555	CN Loss	71
	chr4:133,296,469-133,443,527	147058	CN Loss	3		chr7:42,446,135-44,256,641	1810506	CN Loss	62		chr11:33,236,548-36,237,950	3001402	CN Loss	17		chr6:67,292,290-72,338,354	5046064	CN Loss	31
	chr4:134,192,709-134,233,831	41122	CN Loss	3		chr7:44,470,311-44,575,437	105126	CN Loss	11		chr11:46,099,771-46,347,676	247905	CN Loss	8		chr6:72,513,841-73,264,208	750367	CN Loss	11
	chr4:135,452,476-135,965,650	513174	CN Loss	13		chr7:44,646,090-44,830,581	184491	CN Loss	7		chr11:48,734,603-50,202,880	1468277	CN Loss	48		chr6:83,149,608-84,574,319	1424711	CN Loss	30
	chr4:137,395,565-137,568,780	173215	CN Loss	5		chr7:44,904,725-45,679,083	774358	CN Loss	66		chr11:54,824,453-58,938,030	4113577	CN Loss	68		chr6:85,607,425-85,844,277	236852	CN Loss	8
	chr4:137,593,941-137,617,719	23778	CN Loss	1		chr7:45,874,123-47,997,004	2122881	CN Loss	40		chr11:59,054,196-59,078,122	23926	CN Loss	1		chr6:86,078,563-87,907,361	1828798	CN Loss	36
	chr4:138,254,712-140,973,723	2719011	CN Loss	51		chr7:49,408,764-49,726,543	317779	CN Loss	2		chr11:59,546,771-59,775,432	228661	CN Loss	6		chr6:88,822,115-100,233,006	11410891	CN Loss	86
	chr4:141,070,205-145,449,477	4379272	CN Loss	81		chr7:50,164,520-51,936,514	1771994	CN Loss	7		chr11:60,230,977-60,465,120	234143	CN Loss	5		chr6:108,236,911-108,570,707	333796	CN Loss	2
	chr4:146,272,860-146,466,097	193237	CN Loss	2		chr7:55,666,907-56,423,317	756410	CN Loss	8		chr11:60,742,018-61,313,629	571611	CN Loss	14		chr6:109,125,678-112,211,725	3086047	CN Loss	2
	chr4:147,482,628-147,528,500	45872	CN Loss	1		chr7:61,665,698-68,744,891	7079193	CN Loss	66		chr11:61,716,236-63,313,298	1597062	CN Loss	30		chr6:112,287,827-113,489,535	1201708	CN Loss	25
	chr4:147,809,741-148,676,177	866436	CN Loss	28		chr7:72,630,870-72,989,909	359039	CN Loss	0		chr11:64,985,536-69,324,789	4339253	CN Loss	60		chr6:113,515,915-114,695,584	1179669	CN Loss	15
	chr4:149,105,986-150,513,809	1407823	CN Loss	27		chr7:78,744,676-82,750,901	4006225	CN Loss	76		chr11:69,421,454-69,524,677	103223	CN Loss	1		chr6:115,261,638-116,552,234	1290596	CN Loss	26
	chr4:155,258,042-155,589,191	331149	CN Loss	7		chr7:83,586,239-84,605,687	1019448	CN Loss	11		chr11:70,030,389-70,170,081	139692	CN Loss	5		chr6:118,503,014-124,742,967	6239953	CN Loss	90
	chr4:156,009,104-156,080,821	71717	CN Loss	9		chr7:96,694,715-100,848,096	4153381	CN Loss	70		chr11:70,875,851-71,341,251	465400	CN Loss	11		chr6:124,779,086-124,851,059	71973	CN Loss	7
	chr5:3,000,000-24,010,286	21010286	CN Loss	108		chr7:101,282,448-103,517,607	2235159	CN Loss	89		chr11:71,769,085-72,399,799	630714	CN Loss	16		chr6:125,024,825-127,010,100	1985275	CN Loss	37
	chr5:24,645,978-25,482,790	836812	CN Loss	11		chr7:103,754,659-105,724,216	1969557	CN Loss	92		chr11:72,464,302-74,442,404	1978102	CN Loss	55		chr6:127,729,500-128,200,337	470837	CN Loss	5
	chr5:27,398,851-27,859,974	461123	CN Loss	4		chr7:106,844,797-108,103,607	1258810	CN Loss	38		chr11:75,296,983-75,503,316	206333	CN Loss	9		chr6:128,228,261-128,313,439	85178	CN Loss	1
	chr5:30,173,695-30,792,166	618471	CN Loss	13		chr7:108,523,822-108,545,342	21520	CN Loss	2		chr11:76,250,144-77,172,394	922250	CN Loss	14		chr6:128,324,881-128,438,291	113410	CN Loss	7
	chr5:31,144,619-31,153,612	8993	CN Loss	1		chr7:108,845,062-108,926,625	81563	CN Loss	5		chr11:78,194,910-78,999,134	804224	CN Loss	26		chr6:128,473,265-130,275,708	1802443	CN Loss	58
	chr5:31,260,281-33,414,746	2154465	CN Loss	26		chr7:108,938,068-118,840,644	9902576	CN Loss	79		chr11:79,371,629-79,570,310	198681	CN Loss	6		chr6:132,055,371-132,600,585	545214	CN Loss	6
	chr5:33,734,366-36,372,301	2637935	CN Loss	43		chr7:119,501,658-119,703,190	201532	CN Loss	5		chr11:82,956,936-84,509,611	1552675	CN Loss	41		chr6:134,099,445-136,129,122	2029677	CN Loss	23
	chr5:36,495,057-37,357,447	862390	CN Loss	12		chr7:120,701,483-123,498,545	2797062	CN Loss	35		chr11:87,143,088-87,568,199	425111	CN Loss	5		chr6:136,328,604-136,329,818	1214	CN Loss	1
	chr5:38,362,735-38,830,396	467661	CN Loss	4		chr7:125,286,865-135,690,122	10403257	CN Loss	184		chr11:94,756,978-94,861,668	104690	CN Loss	3		chr6:136,499,792-145,167,784	8667992	CN Loss	63
	chr5:41,794,802-44,193,084	2398282	CN Loss	13		chr7:139,094,231-141,440,287	2346056	CN Loss	92		chr11:97,325,709-97,336,853	11144	CN Loss	2		chr6:145,936,641-149,736,546	3799905	CN Loss	36
	chr5:49,552,183-50,011,458	459275	CN Loss	1		chr7:141,490,775-145,441,459	3950684	CN Loss	77		chr11:98,625,012-98,718,709	93697	CN Loss	6		chr7:3,000,461-3,241,315	240854	CN Loss	13
	chr5:52,369,317-54,193,290	1823973	CN Loss	17		chr8:3,610,995-4,203,343	592348	CN Loss	18		chr11:99,421,667-99,550,420	128753	CN Loss	6		chr7:3,704,205-4,063,018	358813	CN Loss	11
	chr5:63,898,529-66,391,574	2493045	CN Loss	31		chr8:4,327,719-7,041,005	2713286	CN Loss	5		chr11:101,276,899-101,773,555	496656	CN Loss	24		chr7:4,207,745-4,445,339	237594	CN Loss	5
	chr5:67,334,556-67,786,570	452014	CN Loss	5		chr8:10,322,640-11,516,275	1193635	CN Loss	12		chr11:102,776,969-103,074,840	297871	CN Loss	14		chr7:4,550,947-4,646,835	95888	CN Loss	3
	chr5:72,162,711-73,640,722	1478011	CN Loss	20		chr8:13,005,360-13,095,821	90461	CN Loss	5		chr11:103,367,559-103,600,694	233135	CN Loss	2		chr7:5,484,009-12,775,017	7291008	CN Loss	106
	chr5:74,212,397-76,994,811	2782414	CN Loss	25		chr8:15,033,162-16,269,154	1235992	CN Loss	5		chr11:106,046,791-107,670,633	1623842	CN Loss	35		chr7:13,084,198-13,333,109	248911	CN Loss	8
	chr5:77,315,748-77,690,764	375016	CN Loss	3		chr8:27,310,095-28,841,660	1531565	CN Loss	6		chr11:109,453,370-111,073,402	1620032	CN Loss	15		chr7:14,518,142-15,937,707	1419565	CN Loss	11
	chr5:85,965,597-92,422,414	6456817	CN Loss	94		chr8:40,529,136-40,597,375	68239	CN Loss	2		chr11:114,863,475-115,160,261	296786	CN Loss	15		chr7:16,725,358-16,760,479	35121	CN Loss	2
	chr5:95,481,604-99,240,934	3759330	CN Loss	26		chr8:40,833,120-43,520,619	2687499	CN Loss	13		chr11:116,670,506-116,811,894	141388	CN Loss	8		chr7:17,090,634-18,862,053	1771419	CN Loss	24
	chr5:100,060,997-100,785,256	724259	CN Loss	12		chr8:46,987,009-48,362,745	1375736	CN Loss	11		chr11:118,019,391-118,454,562	435171	CN Loss	10		chr7:19,971,001-20,013,535	42534	CN Loss	2
	chr5:101,768,971-108,649,800	6880829	CN Loss	70		chr8:55,112,929-55,540,149	427220	CN Loss	0		chr11:119,242,908-119,896,437	653529	CN Loss	13		chr7:20,100,986-24,374,379	4273393	CN Loss	201
	chr5:110,136,128-110,331,011	194883	CN Loss	7		chr8:57,526,039-57,551,384	25345	CN Loss	1		chr11:120,808,739-122,082,543	1273804	CN Loss	25		chr7:24,640,164-24,856,999	216835	CN Loss	8
	chr5:112,350,267-114,437,790	2087523	CN Loss	39		chr8:71,968,562-72,283,868	315306	CN Loss	11		chr12:3,475,953-5,590,523	2114570	CN Loss	24		chr7:25,422,720-25,530,651	107931	CN Loss	3
	chr5:114,829,051-115,113,070	284019	CN Loss	9		chr8:75,047,789-75,746,254	698465	CN Loss	5		chr12:13,092,195-13,789,717	697522	CN Loss	3		chr7:25,726,711-27,158,019	1431308	CN Loss	20
	chr5:115,658,379-116,713,187	1054808	CN Loss	9		chr8:92,701,843-92,716,847	15004	CN Loss	0		chr12:16,538,348-16,733,140	194792	CN Loss	3		chr7:27,680,678-28,164,639	483961	CN Loss	12
	chr5:117,415,026-118,008,131	593105	CN Loss	3		chr8:94,057,708-94,512,269	454561	CN Loss	13		chr12:18,905,901-20,301,549	1395648	CN Loss	0		chr7:28,316,862-28,332,212	15350	CN Loss	1
	chr5:118,643,542-118,762,723	119181	CN Loss	1		chr8:94,934,703-95,313,059	378356	CN Loss	8		chr12:21,042,910-21,306,764	263854	CN Loss	3		chr7:28,820,515-28,864,780	44265	CN Loss	5
	chr5:120,118,796-120,183,383	64587	CN Loss	2		chr8:95,837,621-99,200,234	3362613	CN Loss	5		chr12:28,724,578-32,209,891	3485313	CN Loss	26		chr7:29,183,239-29,225,089	41850	CN Loss	2
	chr5:120,731,692-121,818,169	1086477	CN Loss	27		chr8:104,615,108-105,147,986	532878	CN Loss	14		chr12:33,075,471-33,119,662	44191	CN Loss	2		chr7:29,400,775-29,462,986	62211	CN Loss	1
	chr5:122,101,580-123,966,715	1865135	CN Loss	44		chr8:105,716,852-105,959,310	242458	CN Loss	15		chr12:51,133,631-52,090,720	957089	CN Loss	9		chr7:29,537,300-29,937,927	400627	CN Loss	11
	chr5:124,450,883-124,836,109	385226	CN Loss	12		chr8:105,987,963-106,132,022	144059	CN Loss	5		chr12:54,696,728-55,381,979	685251	CN Loss	15		chr7:30,238,648-30,271,507	32859	CN Loss	1
	chr5:125,454,422-125,787,600	333178	CN Loss	3		chr8:106,227,220-106,887,154	659934	CN Loss	10		chr12:65,076,088-65,365,938	289850	CN Loss	3		chr7:30,732,294-30,790,909	58615	CN Loss	4
	chr5:127,286,620-130,414,864	3128244	CN Loss	37		chr8:107,108,291-107,584,139	475848	CN Loss	8		chr12:69,747,217-71,985,746	2238529	CN Loss	27		chr7:31,376,739-34,036,487	2659748	CN Loss	23
	chr5:134,084,621-137,165,427	3080806	CN Loss	76		chr8:109,571,426-109,683,617	112191	CN Loss	5		chr12:75,880,141-76,939,901	1059760	CN Loss	20		chr7:35,408,634-35,523,924	115290	CN Loss	3
	chr5:137,310,316-138,190,388	880072	CN Loss	44		chr8:110,586,058-110,653,495	67437	CN Loss	2		chr12:78,819,252-79,327,310	508058	CN Loss	14		chr7:38,187,543-43,351,927	5164384	CN Loss	37
	chr5:139,152,700-139,302,408	149708	CN Loss	4		chr8:116,956,372-117,671,404	715032	CN Loss	11		chr12:81,102,976-82,488,818	1385842	CN Loss	14		chr7:43,501,007-44,216,456	715449	CN Loss	35
	chr5:140,004,209-142,453,697	2449488	CN Loss	17		chr8:123,264,778-123,630,304	365526	CN Loss	70		chr12:83,456,824-83,733,939	277115	CN Loss	5		chr7:44,646,090-44,897,507	251417	CN Loss	15
	chr5:143,391,127-145,440,552	2049425	CN Loss	42		chr8:123,902,633-124,005,499	102866	CN Loss	3		chr12:84,785,176-84,983,265	198089	CN Loss	4		chr7:45,444,610-45,620,367	175757	CN Loss	13
	chr5:145,913,657-146,583,319	669662	CN Loss	16		chr9:3,000,001-3,000,507	506	CN Loss	0		chr12:85,087,779-85,747,488	659709	CN Loss	15		chr7:45,906,878-46,614,531	707653	CN Loss	13
	chr5:147,317,797-151,834,684	4516887	CN Loss	44		chr9:3,023,426-3,024,457	1031	CN Loss	0		chr12:85,876,338-87,472,238	1595900	CN Loss	30		chr7:46,718,724-48,832,598	2113874	CN Loss	32
	chr6:3,333,434-6,131,665	2798231	CN Loss	24		chr9:7,672,993-8,100,567	427574	CN Loss	10		chr12:87,494,912-87,608,383	113471	CN Loss	3		chr7:48,867,210-48,871,014	3804	CN Loss	1
	chr6:22,703,274-23,035,065	331791	CN Loss	1		chr9:14,306,139-17,834,366	3528227	CN Loss	27		chr12:98,758,497-99,047,371	288874	CN Loss	3		chr7:49,828,907-57,880,965	8052058	CN Loss	26
	chr6:23,071,616-23,253,957	182341	CN Loss	2		chr9:20,554,967-22,827,299	2272332	CN Loss	84		chr12:103,001,913-105,766,691	2764778	CN Loss	59		chr7:67,681,472-68,214,981	533509	CN Loss	4
	chr6:29,440,790-29,467,763	26973	CN Loss	1		chr9:26,733,443-27,400,752	667309	CN Loss	11		chr12:110,487,883-110,968,837	480954	CN Loss	10		chr7:78,744,676-79,928,379	1183703	CN Loss	27
	chr6:29,532,199-30,671,291	1139092	CN Loss	24		chr9:30,897,318-35,561,279	4663961	CN Loss	31		chr12:111,827,519-112,112,146	284627	CN Loss	9		chr7:81,103,176-81,138,097	34921	CN Loss	2
	chr6:31,426,768-47,551,876	16125108	CN Loss	148		chr9:36,696,675-37,746,122	1049447	CN Loss	22		chr12:113,221,223-120,129,022	6907799	CN Loss	25		chr7:83,937,242-84,605,687	668445	CN Loss	5
	chr6:48,633,560-49,379,741	746181	CN Loss	22		chr9:39,949,795-46,967,357	7017562	CN Loss	114		chr13:19,104,230-19,243,097	138867	CN Loss	1		chr7:96,365,098-96,906,496	541398	CN Loss	2
	chr6:55,067,973-55,494,090	426117	CN Loss	8		chr9:65,594,614-75,694,615	10100001	CN Loss	94		chr13:20,185,403-21,363,525	1178122	CN Loss	10		chr7:98,048,522-98,810,485	761963	CN Loss	12
	chr6:70,356,284-72,338,354	1982070	CN Loss	26		chr9:77,412,801-80,345,105	2932304	CN Loss	32		chr13:21,573,621-21,703,819	130198	CN Loss	7		chr7:99,582,169-99,625,718	43549	CN Loss	2
	chr6:72,513,841-73,276,569	762728	CN Loss	11		chr9:82,880,144-84,974,253	2094109	CN Loss	10		chr13:22,055,268-23,486,328	1431060	CN Loss	44		chr7:99,699,910-100,833,990	1134080	CN Loss	24
	chr6:83,836,486-84,087,832	251346	CN Loss	2		chr9:86,505,970-88,588,183	2082213	CN Loss	18		chr13:24,856,770-25,020,163	163393	CN Loss	6		chr7:102,450,871-105,724,216	3273345	CN Loss	165
	chr6:85,677,556-85,843,990	166434	CN Loss	8		chr9:89,595,262-107,348,006	17752744	CN Loss	157		chr13:29,909,990-30,974,455	1064465	CN Loss	9		chr7:105,765,381-107,991,242	2225861	CN Loss	57
	chr6:86,078,563-87,907,361	1828798	CN Loss	36		chr9:107,633,924-108,511,250	877326	CN Loss	37		chr13:32,805,409-33,930,050	1124641	CN Loss	17		chr7:108,316,927-108,395,337	78410	CN Loss	5
	chr6:88,973,228-89,342,537	369309	CN Loss	5		chr9:108,565,991-109,270,978	704987	CN Loss	28		chr13:37,873,180-38,197,938	324758	CN Loss	5		chr7:108,544,699-108,926,625	381926	CN Loss	15
	chr6:89,434,061-89,674,068	240007	CN Loss	2		chr9:109,700,092-124,595,110	14895018	CN Loss	184		chr13:40,838,542-41,338,717	500175	CN Loss	9		chr7:110,269,851-111,057,151	787300	CN Loss	10
	chr6:90,333,276-90,690,452	357176	CN Loss	7		chr10:3,101,508-8,814,355	5712847	CN Loss	38		chr13:49,432,318-50,702,792	1270474	CN Loss	19		chr7:112,054,763-113,316,676	1261913	CN Loss	10
	chr6:91,020,173-93,203,366	2183193	CN Loss	22		chr10:11,162,801-12,861,353	1698552	CN Loss	5		chr13:54,524,497-54,556,439	31942	CN Loss	2		chr7:116,521,966-120,958,687	4436721	CN Loss	47
	chr6:94,518,219-94,821,252	303033	CN Loss	4		chr10:14,075,878-18,733,950	4658072	CN Loss	18		chr13:59,450,237-60,935,832	1485595	CN Loss	22		chr7:123,176,632-126,199,825	3023193	CN Loss	18
	chr6:97,210,949-99,009,841	1798892	CN Loss	6		chr10:22,144,453-26,725,443	4580990	CN Loss	54		chr13:66,875,442-67,786,968	911526	CN Loss	32		chr7:126,547,444-126,676,423	128979	CN Loss	8
	chr6:108,112,949-108,570,707	457758	CN Loss	3		chr10:28,981,444-31,691,629	2710185	CN Loss	17		chr13:73,484,221-76,182,837	2698616	CN Loss	37		chr7:127,296,445-127,406,218	109773	CN Loss	7
	chr6:112,287,827-112,393,566	105739	CN Loss	3		chr10:33,412,092-34,898,671	1486579	CN Loss	18		chr13:81,382,173-81,579,786	197613	CN Loss	1		chr7:127,421,414-127,448,359	26945	CN Loss	2
	chr6:112,563,694-113,269,742	706048	CN Loss	7		chr10:42,502,364-43,708,140	1205776	CN Loss	12		chr13:89,657,530-93,727,331	4069801	CN Loss	32		chr7:127,534,632-127,604,328	69696	CN Loss	6
	chr6:113,515,915-113,735,002	219087	CN Loss	10		chr10:44,439,935-45,701,051	1261116	CN Loss	6		chr13:95,468,762-100,663,816	5195054	CN Loss	54		chr7:128,041,047-128,290,500	249453	CN Loss	11
	chr6:114,194,563-114,629,242	434679	CN Loss	3		chr10:52,165,717-53,547,476	1381759	CN Loss	12		chr14:19,512,211-19,617,601	105390	CN Loss	1		chr7:128,702,408-130,220,117	1517709	CN Loss	6
	chr6:115,572,016-115,993,399	421383	CN Loss	15		chr10:56,089,830-58,490,705	2400875	CN Loss	14		chr14:20,982,571-21,797,264	814693	CN Loss	7		chr7:130,583,081-132,128,368	1545287	CN Loss	21
	chr6:116,022,074-116,552,234	530160	CN Loss	9		chr10:59,365,313-64,089,617	4724304	CN Loss	73		chr14:24,135,546-24,484,374	348828	CN Loss	3		chr7:133,656,586-138,304,939	4648353	CN Loss	28
	chr6:118,503,014-119,582,200	1079186	CN Loss	10		chr10:67,538,539-78,814,424	11275885	CN Loss	129		chr14:26,206,670-26,267,989	61319	CN Loss	9		chr7:139,089,451-140,854,334	1764883	CN Loss	55
	chr6:120,121,155-121,473,474	1352319	CN Loss	20		chr10:79,491,789-79,527,678	35889	CN Loss	2		chr14:29,982,557-34,596,652	4614095	CN Loss	85		chr7:140,857,916-140,861,812	3896	CN Loss	1
	chr6:121,639,413-123,309,601	1670188	CN Loss	30		chr10:81,687,394-82,021,579	334185	CN Loss	5		chr14:40,840,126-44,201,114	3360988	CN Loss	26		chr7:140,894,458-142,287,471	1393013	CN Loss	59
	chr6:123,626,498-123,741,735	115237	CN Loss	2		chr10:82,644,197-84,947,429	2303232	CN Loss	23		chr14:46,982,422-48,536,871	1554449	CN Loss	15		chr7:142,989,884-145,441,459	2451575	CN Loss	40
	chr6:124,251,652-124,705,508	453856	CN Loss	12		chr10:86,702,909-94,852,599	8149690	CN Loss	68		chr14:49,751,417-51,521,757	1770340	CN Loss	59		chr8:3,000,273-4,136,697	1136424	CN Loss	27
	chr6:125,423,307-127,010,100	1586793	CN Loss	13		chr10:99,129,497-100,567,997	1438500	CN Loss	27		chr14:52,035,388-54,374,541	2339153	CN Loss	23		chr8:9,987,382-20,122,888	10135506	CN Loss	91
	chr6:128,487,454-129,732,954	1245500	CN Loss	42		chr10:103,214,531-111,300,638	8086107	CN Loss	71		chr14:54,957,112-55,042,608	85496	CN Loss	6		chr8:20,356,000-20,381,322	25322	CN Loss	1
	chr6:132,055,371-132,600,585	545214	CN Loss	6		chr10:115,145,986-118,206,847	3060861	CN Loss	39		chr14:55,831,786-56,655,432	823646	CN Loss	27		chr8:20,410,242-20,567,737	157495	CN Loss	1
	chr6:134,099,445-136,816,000	2716555	CN Loss	31		chr10:118,325,255-123,175,861	4850606	CN Loss	41		chr14:59,219,469-60,033,629	814160	CN Loss	12		chr8:20,597,574-25,004,679	4407105	CN Loss	94
	chr6:136,926,574-137,641,728	715154	CN Loss	5		chr10:125,997,674-126,891,534	893860	CN Loss	4		chr14:62,346,477-67,859,819	5513342	CN Loss	75		chr8:25,885,248-25,964,658	79410	CN Loss	2
	chr6:140,528,469-141,685,314	1156845	CN Loss	6		chr10:126,988,101-127,045,076	56975	CN Loss	7		chr14:73,196,168-75,774,888	2578720	CN Loss	23		chr8:27,310,095-31,003,837	3693742	CN Loss	7
	chr6:142,303,171-142,682,650	379479	CN Loss	11		chr10:127,329,535-129,074,409	1744874	CN Loss	86		chr14:77,226,257-79,377,435	2151178	CN Loss	14		chr8:31,118,322-31,826,339	708017	CN Loss	6
	chr6:146,758,466-147,078,247	319781	CN Loss	8		chr10:130,444,608-130,694,993	250385	CN Loss	2		chr14:101,380,160-103,586,468	2206308	CN Loss	12		chr8:33,615,435-35,546,248	1930813	CN Loss	16
	chr7:3,000,461-3,633,239	632778	CN Loss	25		chr11:3,100,010-3,194,499	94489	CN Loss	2		chr14:106,449,428-107,137,128	687700	CN Loss	1		chr8:35,971,927-43,722,661	7750734	CN Loss	40
	chr7:3,704,205-4,063,018	358813	CN Loss	11		chr11:3,291,860-3,499,824	207964	CN Loss	9		chr15:25,648,808-25,812,109	163301	CN Loss	1		chr8:46,987,009-47,510,878	523869	CN Loss	3
	chr7:4,207,745-4,646,835	439090	CN Loss	15		chr11:4,498,893-5,287,395	788502	CN Loss	21		chr15:27,467,024-28,449,292	982268	CN Loss	6		chr8:48,278,989-48,362,745	83756	CN Loss	1
	chr7:5,286,034-7,232,088	1946054	CN Loss	45		chr11:5,541,879-5,704,669	162790	CN Loss	3		chr15:37,270,558-38,029,588	759030	CN Loss	6		chr8:55,492,355-57,291,504	1799149	CN Loss	6
	chr7:9,816,835-10,092,217	275382	CN Loss	5		chr11:6,080,545-9,149,727	3069182	CN Loss	30		chr15:55,208,673-55,653,123	444450	CN Loss	5		chr8:57,526,039-57,584,164	58125	CN Loss	1
	chr7:10,745,561-12,908,169	2162608	CN Loss	32		chr11:19,593,113-20,652,769	1059656	CN Loss	6		chr15:63,462,228-68,310,181	4847953	CN Loss	26		chr8:69,791,300-70,860,609	1069309	CN Loss	58
	chr7:13,259,401-13,333,109	73708	CN Loss	3		chr11:26,642,928-26,787,523	144595	CN Loss	1		chr15:71,310,923-72,006,659	695736	CN Loss	2		chr8:71,254,551-71,361,824	107273	CN Loss	2
	chr7:15,833,927-15,937,707	103780	CN Loss	4		chr11:30,071,616-30,149,863	78247	CN Loss	1		chr15:74,836,412-75,431,553	595141	CN Loss	11		chr8:71,641,304-71,656,182	14878	CN Loss	1
	chr7:16,481,224-18,862,053	2380829	CN Loss	43		chr11:32,281,201-32,435,840	154639	CN Loss	7		chr15:76,730,324-78,623,944	1893620	CN Loss	48		chr8:71,968,562-72,763,239	794677	CN Loss	24
	chr7:23,273,143-24,374,379	1101236	CN Loss	34		chr11:34,232,825-36,988,083	2755258	CN Loss	11		chr15:82,371,539-84,369,927	1998388	CN Loss	40		chr8:74,999,742-80,993,227	5993485	CN Loss	33
	chr7:24,628,570-24,856,999	228429	CN Loss	9		chr11:40,631,905-40,736,020	104115	CN Loss	3		chr15:85,833,149-86,410,914	577765	CN Loss	7		chr8:85,079,532-86,656,178	1576646	CN Loss	18
	chr7:25,463,729-25,530,651	66922	CN Loss	3		chr11:43,201,966-43,745,236	543270	CN Loss	9		chr15:89,253,051-89,351,684	98633	CN Loss	6		chr8:88,156,726-95,716,746	7560020	CN Loss	80
	chr7:25,805,298-27,159,591	1354293	CN Loss	19		chr11:46,005,502-46,347,676	342174	CN Loss	9		chr15:90,938,926-91,903,200	964274	CN Loss	6		chr8:95,729,151-95,875,637	146486	CN Loss	5
	chr7:27,680,678-28,162,783	482105	CN Loss	12		chr11:48,623,413-48,812,291	188878	CN Loss	4		chr15:92,670,822-96,616,248	3945426	CN Loss	26		chr8:104,596,097-105,253,619	657522	CN Loss	18
	chr7:28,820,515-28,864,780	44265	CN Loss	5		chr11:48,945,390-49,971,431	1026041	CN Loss	35		chr15:97,968,515-98,598,781	630266	CN Loss	28		chr8:105,303,661-105,566,922	263261	CN Loss	15
	chr7:29,183,239-29,225,089	41850	CN Loss	2		chr11:54,824,453-58,923,408	4098955	CN Loss	67		chr15:99,946,999-100,365,015	418016	CN Loss	11		chr8:105,716,852-107,001,404	1284552	CN Loss	37
	chr7:29,537,300-30,305,779	768479	CN Loss	26		chr11:59,066,935-59,129,654	62719	CN Loss	1		chr15:101,487,593-102,000,577	512984	CN Loss	26		chr8:107,108,291-107,584,139	475848	CN Loss	8
	chr7:30,603,934-30,911,591	307657	CN Loss	18		chr11:59,546,771-59,696,922	150151	CN Loss	5		chr15:102,298,358-102,521,082	222724	CN Loss	11		chr8:109,488,973-109,683,617	194644	CN Loss	7
	chr7:31,205,622-33,744,029	2538407	CN Loss	24		chr11:60,742,018-61,313,629	571611	CN Loss	14		chr16:3,515,755-5,102,494	1586739	CN Loss	40		chr8:110,549,645-111,294,034	744389	CN Loss	19
	chr7:35,277,141-35,711,823	434682	CN Loss	11		chr11:61,716,236-63,313,298	1597062	CN Loss	30		chr16:8,572,829-8,710,164	137335	CN Loss	6		chr8:111,343,501-111,504,389	160888	CN Loss	3
	chr7:38,187,543-44,216,456	6028913	CN Loss	80		chr11:67,099,690-69,322,703	2223013	CN Loss	44		chr16:10,417,631-10,731,904	314273	CN Loss	5		chr8:116,928,446-121,098,835	4170389	CN Loss	49
	chr7:45,421,723-45,620,367	198644	CN Loss	15		chr11:69,421,454-69,524,677	103223	CN Loss	1		chr16:13,111,787-16,073,126	2961339	CN Loss	32		chr8:122,477,060-123,095,042	617982	CN Loss	14
	chr7:45,906,878-46,614,531	707653	CN Loss	13		chr11:70,038,910-70,397,037	358127	CN Loss	17		chr16:16,863,776-17,117,474	253698	CN Loss	8		chr8:123,264,778-123,528,339	263561	CN Loss	10
	chr7:46,633,845-48,867,210	2233365	CN Loss	37		chr11:72,499,581-72,934,025	434444	CN Loss	5		chr16:17,281,007-17,381,654	100647	CN Loss	2		chr8:123,678,962-125,944,892	2265930	CN Loss	32
	chr7:49,452,419-49,635,325	182906	CN Loss	2		chr11:73,203,945-73,516,412	312467	CN Loss	13		chr16:18,781,693-20,508,747	1727054	CN Loss	25		chr9:6,929,349-7,861,053	931704	CN Loss	17
	chr7:49,828,907-51,936,514	2107607	CN Loss	9		chr11:73,940,365-74,442,404	502039	CN Loss	16		chr16:20,890,267-23,514,923	2624656	CN Loss	36		chr9:13,620,363-13,826,751	206388	CN Loss	3
	chr7:55,666,907-57,880,965	2214058	CN Loss	13		chr11:75,296,983-75,487,718	190735	CN Loss	9		chr16:32,755,892-35,157,101	2401209	CN Loss	27		chr9:14,306,139-18,457,564	4151425	CN Loss	32
	chr7:64,158,587-68,355,342	4196755	CN Loss	37		chr11:76,730,089-77,172,394	442305	CN Loss	8		chr16:48,057,868-50,140,472	2082604	CN Loss	15		chr9:20,554,967-20,590,777	35810	CN Loss	1
	chr7:73,435,583-75,730,421	2294838	CN Loss	13		chr11:77,518,725-78,013,040	494315	CN Loss	9		chr16:55,985,943-59,555,285	3569342	CN Loss	58		chr9:20,645,525-20,869,493	223968	CN Loss	6
	chr7:78,744,676-80,100,831	1356155	CN Loss	30		chr11:78,194,910-78,319,925	125015	CN Loss	6		chr17:3,000,067-14,942,137	11942070	CN Loss	106		chr9:20,907,762-22,197,383	1289621	CN Loss	63
	chr7:80,430,194-81,329,908	899714	CN Loss	12		chr11:78,936,239-79,044,789	108550	CN Loss	4		chr17:15,725,233-15,769,891	44658	CN Loss	1		chr9:22,330,369-22,827,299	496930	CN Loss	6
	chr7:83,711,249-83,746,127	34878	CN Loss	1		chr11:79,371,629-79,565,418	193789	CN Loss	6		chr17:20,954,365-21,153,025	198660	CN Loss	4		chr9:26,733,443-29,934,258	3200815	CN Loss	13
	chr7:89,739,741-89,976,846	237105	CN Loss	4		chr11:79,785,391-80,364,746	579355	CN Loss	10		chr17:28,540,455-31,625,843	3085388	CN Loss	57		chr9:30,897,318-35,189,012	4291694	CN Loss	22
	chr7:96,365,098-98,716,846	2351748	CN Loss	29		chr11:82,444,988-82,765,476	320488	CN Loss	4		chr17:32,481,824-32,695,173	213349	CN Loss	6		chr9:35,452,644-35,551,366	98722	CN Loss	2
	chr7:99,582,169-100,848,096	1265927	CN Loss	28		chr11:83,069,296-83,294,222	224926	CN Loss	8		chr17:32,976,244-33,305,285	329041	CN Loss	12		chr9:35,589,513-36,911,274	1321761	CN Loss	23
	chr7:101,373,124-105,724,216	4351092	CN Loss	192		chr11:83,504,624-84,093,547	588923	CN Loss	17		chr17:33,432,951-33,545,508	112557	CN Loss	2		chr9:37,222,530-37,241,076	18546	CN Loss	2
	chr7:106,596,892-108,094,766	1497874	CN Loss	47		chr11:84,964,562-85,204,174	239612	CN Loss	4		chr17:34,136,972-34,577,259	440287	CN Loss	20		chr9:37,616,749-40,451,482	2834733	CN Loss	113
	chr7:108,523,822-108,528,890	5068	CN Loss	1		chr11:87,772,068-88,964,748	1192680	CN Loss	24		chr17:34,703,644-34,836,287	132643	CN Loss	5		chr9:40,897,427-43,662,972	2765545	CN Loss	20
	chr7:108,544,699-108,545,342	643	CN Loss	1		chr11:89,358,949-89,413,725	54776	CN Loss	1		chr17:36,014,823-36,056,691	41868	CN Loss	7		chr9:44,804,747-45,794,259	989512	CN Loss	23
	chr7:109,796,160-113,316,676	3520516	CN Loss	31		chr11:94,334,383-94,973,288	638905	CN Loss	20		chr17:36,186,946-36,187,534	588	CN Loss	1		chr9:65,594,614-90,102,267	24507653	CN Loss	187
	chr7:116,342,855-118,992,047	2649192	CN Loss	18		chr11:95,289,924-97,114,641	1824717	CN Loss	59		chr17:36,261,506-38,148,492	1886986	CN Loss	69		chr9:90,146,583-90,270,197	123614	CN Loss	2
	chr7:119,445,680-123,484,992	4039312	CN Loss	59		chr11:97,198,261-97,351,546	153285	CN Loss	3		chr17:43,290,967-43,625,102	334135	CN Loss	7		chr9:92,250,085-96,752,177	4502092	CN Loss	28
	chr7:125,286,865-126,160,907	874042	CN Loss	10		chr11:98,075,261-98,321,103	245842	CN Loss	4		chr17:46,935,369-46,990,887	55518	CN Loss	1		chr9:97,054,182-106,075,122	9020940	CN Loss	78
	chr7:126,547,444-126,676,423	128979	CN Loss	8		chr11:98,391,016-98,718,709	327693	CN Loss	14		chr17:48,128,340-49,863,502	1735162	CN Loss	20		chr9:106,155,285-106,157,419	2134	CN Loss	1
	chr7:127,296,445-127,448,359	151914	CN Loss	9		chr11:99,041,535-101,064,728	2023193	CN Loss	97		chr17:56,103,803-56,107,126	3323	CN Loss	1		chr9:106,211,721-106,443,804	232083	CN Loss	8
	chr7:127,534,632-127,584,847	50215	CN Loss	4		chr11:101,265,039-102,168,491	903452	CN Loss	37		chr17:57,067,001-57,242,733	175732	CN Loss	9		chr9:106,477,320-107,082,293	604973	CN Loss	13
	chr7:128,013,061-129,647,510	1634449	CN Loss	19		chr11:102,776,969-103,070,824	293855	CN Loss	14		chr17:61,780,801-61,781,821	1020	CN Loss	0		chr9:107,262,018-108,092,344	830326	CN Loss	38
	chr7:130,622,553-132,128,368	1505815	CN Loss	21		chr11:103,224,270-103,600,694	376424	CN Loss	5		chr17:65,803,840-67,904,970	2101130	CN Loss	15		chr9:108,207,250-108,297,725	90475	CN Loss	3
	chr7:133,656,586-134,349,469	692883	CN Loss	8		chr11:103,983,509-104,667,148	683639	CN Loss	9		chr17:71,023,021-75,547,447	4524426	CN Loss	35		chr9:108,448,261-110,376,602	1928341	CN Loss	58
	chr7:139,094,231-140,861,812	1767581	CN Loss	56		chr11:106,255,424-108,066,819	1811395	CN Loss	33		chr17:78,266,742-78,492,653	225911	CN Loss	2		chr9:110,432,390-110,614,764	182374	CN Loss	3
	chr7:140,894,458-141,178,288	283830	CN Loss	16		chr11:109,075,904-115,243,517	6167613	CN Loss	63		chr17:78,677,328-78,983,455	306127	CN Loss	10		chr9:110,894,692-113,915,747	3021055	CN Loss	20
	chr7:141,490,775-141,636,491	145716	CN Loss	6		chr11:115,271,980-115,591,636	319656	CN Loss	21		chr18:4,649,249-6,453,484	1804235	CN Loss	9		chr9:118,897,203-124,256,380	5359177	CN Loss	95
	chr7:141,637,940-142,287,471	649531	CN Loss	13		chr11:115,622,539-115,754,920	132381	CN Loss	2		chr18:11,840,331-12,927,454	1087123	CN Loss	12		chr10:3,101,508-13,801,775	10700267	CN Loss	63
	chr7:142,989,884-143,086,970	97086	CN Loss	5		chr11:115,878,409-115,951,965	73556	CN Loss	4		chr18:18,641,471-21,168,663	2527192	CN Loss	16		chr10:14,075,878-14,523,386	447508	CN Loss	2
	chr7:143,520,444-144,669,576	1149132	CN Loss	19		chr11:116,944,912-117,714,255	769343	CN Loss	10		chr18:24,615,778-25,141,365	525587	CN Loss	4		chr10:14,745,526-14,766,807	21281	CN Loss	2
	chr7:145,255,849-145,441,459	185610	CN Loss	3		chr11:119,242,908-119,896,437	653529	CN Loss	13		chr18:30,272,890-32,432,291	2159401	CN Loss	18		chr10:17,749,577-28,981,444	11231867	CN Loss	98
	chr8:3,000,273-3,441,308	441035	CN Loss	3		chr11:121,550,102-121,663,511	113409	CN Loss	2		chr18:34,008,437-34,827,454	819017	CN Loss	16		chr10:31,318,056-34,397,164	3079108	CN Loss	23
	chr8:3,454,477-4,191,576	737099	CN Loss	26		chr12:3,000,347-5,732,552	2732205	CN Loss	28		chr18:36,741,744-36,921,512	179768	CN Loss	10		chr10:58,290,458-59,806,900	1516442	CN Loss	14
	chr8:10,322,640-13,747,065	3424425	CN Loss	48		chr12:13,279,285-13,789,717	510432	CN Loss	2		chr18:37,006,625-37,022,401	15776	CN Loss	15		chr10:60,295,856-61,348,551	1052695	CN Loss	16
	chr8:14,473,209-19,525,999	5052790	CN Loss	30		chr12:15,728,054-15,815,369	87315	CN Loss	2		chr18:37,184,894-37,506,473	321579	CN Loss	37		chr10:62,812,570-62,878,526	65956	CN Loss	1
	chr8:21,695,543-23,229,542	1533999	CN Loss	43		chr12:18,905,901-20,276,860	1370959	CN Loss	0		chr18:37,652,484-37,675,634	23150	CN Loss	6		chr10:62,995,288-63,325,077	329789	CN Loss	8
	chr8:24,396,663-25,004,679	608016	CN Loss	9		chr12:21,042,910-21,095,643	52733	CN Loss	0		chr18:38,254,226-39,429,502	1175276	CN Loss	10		chr10:64,089,617-78,814,424	14724807	CN Loss	137
	chr8:27,310,095-28,841,660	1531565	CN Loss	6		chr12:21,326,030-21,340,711	14681	CN Loss	1		chr18:52,473,332-58,149,003	5675671	CN Loss	35		chr10:78,943,616-79,527,678	584062	CN Loss	11
	chr8:33,585,487-34,321,828	736341	CN Loss	12		chr12:31,669,777-32,203,863	534086	CN Loss	5		chr18:60,689,011-61,257,272	568261	CN Loss	17		chr10:79,880,476-79,902,934	22458	CN Loss	5
	chr8:35,361,681-35,476,420	114739	CN Loss	2		chr12:49,066,346-52,023,408	2957062	CN Loss	14		chr18:61,738,511-65,873,651	4135140	CN Loss	30		chr10:79,994,377-80,038,053	43676	CN Loss	5
	chr8:36,229,104-43,722,661	7493557	CN Loss	39		chr12:65,076,088-66,284,333	1208245	CN Loss	4		chr18:67,210,814-68,407,374	1196560	CN Loss	21		chr10:80,058,038-80,069,591	11553	CN Loss	2
	chr8:46,987,009-48,731,564	1744555	CN Loss	11		chr12:69,209,271-70,306,813	1097542	CN Loss	23		chr18:74,580,453-74,955,317	374864	CN Loss	4		chr10:80,707,830-80,782,068	74238	CN Loss	2
	chr8:55,112,929-55,540,149	427220	CN Loss	0		chr12:70,954,655-71,985,746	1031091	CN Loss	11		chr18:76,955,125-78,009,618	1054493	CN Loss	12		chr10:81,199,343-81,262,313	62970	CN Loss	5
	chr8:57,477,436-57,551,384	73948	CN Loss	5		chr12:72,452,007-73,130,137	678130	CN Loss	9		chr19:7,430,924-8,618,384	1187460	CN Loss	14		chr10:81,283,501-81,639,165	355664	CN Loss	25
	chr8:68,796,717-69,140,604	343887	CN Loss	5		chr12:75,593,232-78,472,203	2878971	CN Loss	26		chr19:8,948,159-9,032,498	84339	CN Loss	5		chr10:82,008,343-82,021,579	13236	CN Loss	0
	chr8:71,254,551-71,354,039	99488	CN Loss	2		chr12:78,894,592-79,327,310	432718	CN Loss	11		chr19:10,476,079-10,825,298	349219	CN Loss	16		chr10:83,214,598-94,852,599	11638001	CN Loss	97
	chr8:71,968,562-72,455,098	486536	CN Loss	15		chr12:80,339,361-82,488,818	2149457	CN Loss	30		chr19:11,141,517-13,838,691	2697174	CN Loss	98		chr10:99,279,596-100,382,215	1102619	CN Loss	23
	chr8:72,577,272-72,763,239	185967	CN Loss	4		chr12:83,070,435-83,784,221	713786	CN Loss	7		chr19:28,994,983-30,174,351	1179368	CN Loss	22		chr10:103,400,092-117,355,978	13955886	CN Loss	116
	chr8:75,047,789-75,746,254	698465	CN Loss	5		chr12:84,529,753-85,087,779	558026	CN Loss	13		chr19:33,382,324-40,187,203	6804879	CN Loss	74		chr10:118,159,376-118,455,207	295831	CN Loss	4
	chr8:80,611,568-80,993,227	381659	CN Loss	4		chr12:86,160,550-87,284,976	1124426	CN Loss	22		chr19:41,865,440-42,076,462	211022	CN Loss	10		chr10:121,343,155-121,343,505	350	CN Loss	0
	chr8:85,088,741-85,519,584	430843	CN Loss	9		chr12:91,534,032-91,872,903	338871	CN Loss	4		chr19:43,760,638-44,493,488	732850	CN Loss	17		chr10:126,988,101-127,022,496	34395	CN Loss	5
	chr8:88,156,726-88,346,822	190096	CN Loss	4		chr12:102,973,925-107,739,724	4765799	CN Loss	64		chr19:46,062,461-46,284,200	221739	CN Loss	5		chr10:127,350,552-127,750,676	400124	CN Loss	16
	chr8:90,932,832-91,702,271	769439	CN Loss	5		chr12:110,641,804-111,237,596	595792	CN Loss	13		chr19:46,588,212-47,124,365	536153	CN Loss	12		chr10:127,760,080-128,360,887	600807	CN Loss	27
	chr8:92,701,843-94,649,749	1947906	CN Loss	32		chr12:111,996,781-112,112,146	115365	CN Loss	4		chr19:53,615,012-53,853,423	238411	CN Loss	2		chr10:128,377,135-128,548,155	171020	CN Loss	15
	chr8:94,862,696-95,322,003	459307	CN Loss	11		chr12:113,221,223-114,093,910	872687	CN Loss	2		chr19:55,070,994-59,087,712	4016718	CN Loss	41		chr10:128,943,436-130,389,095	1445659	CN Loss	65
	chr8:95,729,151-99,200,234	3471083	CN Loss	8		chr12:114,946,264-115,980,861	1034597	CN Loss	1		chrX:3,050,097-5,713,353	2663256	CN Loss	31		chr11:3,100,010-3,185,895	85885	CN Loss	2
	chr8:104,548,316-105,249,091	700775	CN Loss	18		chr12:117,873,646-118,130,672	257026	CN Loss	2		chrX:6,315,563-7,253,941	938378	CN Loss	12		chr11:3,672,210-5,041,469	1369259	CN Loss	34
	chr8:105,716,852-106,917,732	1200880	CN Loss	36		chr13:21,573,621-21,703,819	130198	CN Loss	7		chrX:8,223,390-9,662,847	1439457	CN Loss	29		chr11:5,989,548-6,637,300	647752	CN Loss	19
	chr8:107,169,886-107,690,579	520693	CN Loss	8		chr13:22,055,268-23,373,553	1318285	CN Loss	40		chrX:11,097,459-13,346,390	2248931	CN Loss	51		chr11:8,211,311-11,437,188	3225877	CN Loss	8
	chr8:109,488,973-112,003,356	2514383	CN Loss	56		chr13:23,858,022-26,779,134	2921112	CN Loss	25		chrX:20,644,551-20,907,058	262507	CN Loss	8		chr11:11,695,192-12,386,537	691345	CN Loss	6
	chr8:116,956,372-117,671,404	715032	CN Loss	11		chr13:28,151,056-30,974,455	2823399	CN Loss	15		chrX:30,962,477-36,213,608	5251131	CN Loss	48		chr11:20,239,639-20,414,310	174671	CN Loss	2
	chr8:119,462,672-119,547,604	84932	CN Loss	3		chr13:37,873,180-38,513,036	639856	CN Loss	9		chrX:37,191,630-38,107,623	915993	CN Loss	37		chr11:23,284,764-23,725,404	440640	CN Loss	8
	chr8:123,264,778-123,539,989	275211	CN Loss	16		chr13:40,015,233-47,013,456	6998223	CN Loss	43		chrX:47,892,849-48,674,141	781292	CN Loss	14		chr11:26,786,625-26,787,523	898	CN Loss	1
	chr8:123,827,241-124,709,745	882504	CN Loss	15		chr13:47,178,962-49,369,490	2190528	CN Loss	21		chrX:72,926,183-74,289,181	1362998	CN Loss	56		chr11:29,740,854-29,785,615	44761	CN Loss	2
	chr8:125,422,472-126,346,110	923638	CN Loss	8		chr13:49,798,698-50,702,792	904094	CN Loss	11		chrX:74,335,065-74,511,329	176264	CN Loss	9		chr11:30,071,616-30,149,863	78247	CN Loss	1
	chr8:126,376,684-126,458,973	82289	CN Loss	3		chr13:50,950,448-54,733,152	3782704	CN Loss	37		chrX:74,909,930-75,107,140	197210	CN Loss	3		chr11:33,275,828-36,988,083	3712255	CN Loss	17
	chr9:3,000,001-3,000,507	506	CN Loss	0		chr13:54,767,493-58,344,156	3576663	CN Loss	58		chrX:80,193,800-80,194,787	987	CN Loss	0		chr11:46,099,771-50,104,760	4004989	CN Loss	66
	chr9:3,024,372-3,024,457	85	CN Loss	0		chr13:58,502,482-65,177,428	6674946	CN Loss	71		chrX:86,221,371-86,318,582	97211	CN Loss	1		chr11:54,824,453-57,449,376	2624923	CN Loss	20
	chr9:6,929,349-7,697,718	768369	CN Loss	13		chr13:70,592,595-70,610,434	17839	CN Loss	1		chrX:100,495,111-100,635,669	140558	CN Loss	7		chr11:58,176,107-58,306,900	130793	CN Loss	4
	chr9:14,306,139-18,457,564	4151425	CN Loss	32		chr13:73,484,221-74,407,044	922823	CN Loss	22		chrX:135,169,696-135,723,316	553620	CN Loss	12		chr11:58,421,603-58,923,408	501805	CN Loss	30
	chr9:20,641,953-20,869,493	227540	CN Loss	7		chr13:81,382,173-81,579,786	197613	CN Loss	1		chrX:138,971,778-140,418,909	1447131	CN Loss	17		chr11:59,001,909-59,128,088	126179	CN Loss	1
	chr9:20,907,762-22,167,423	1259661	CN Loss	62		chr13:90,861,215-107,743,989	16882774	CN Loss	134							chr11:59,372,860-59,775,432	402572	CN Loss	12
	chr9:22,185,879-22,236,122	50243	CN Loss	4		chr13:110,260,550-113,732,850	3472300	CN Loss	33							chr11:60,742,018-60,755,877	13859	CN Loss	1
	chr9:26,764,739-27,331,525	566786	CN Loss	9		chr14:19,617,601-20,685,128	1067527	CN Loss	21							chr11:63,312,151-63,313,298	1147	CN Loss	1
	chr9:30,897,318-32,846,089	1948771	CN Loss	15		chr14:20,829,800-23,564,526	2734726	CN Loss	15							chr11:65,194,942-67,009,869	1814927	CN Loss	10
	chr9:34,819,037-35,189,012	369975	CN Loss	5		chr14:24,135,546-29,608,142	5472596	CN Loss	62							chr11:67,173,306-67,367,685	194379	CN Loss	5
	chr9:37,347,803-37,410,410	62607	CN Loss	3		chr14:29,904,289-30,959,198	1054909	CN Loss	19							chr11:70,791,466-71,713,653	922187	CN Loss	12
	chr9:39,526,690-40,451,482	924792	CN Loss	35		chr14:31,277,973-35,026,871	3748898	CN Loss	57							chr11:72,536,613-72,934,025	397412	CN Loss	5
	chr9:40,897,427-43,083,822	2186395	CN Loss	15		chr14:40,449,527-41,182,904	733377	CN Loss	9							chr11:73,203,945-74,442,404	1238459	CN Loss	39
	chr9:44,804,747-45,839,501	1034754	CN Loss	24		chr14:43,673,747-44,103,289	429542	CN Loss	8							chr11:76,754,261-77,172,394	418133	CN Loss	8
	chr9:65,594,614-66,766,151	1171537	CN Loss	16		chr14:46,845,811-48,749,035	1903224	CN Loss	18							chr11:77,518,725-77,541,861	23136	CN Loss	2
	chr9:67,017,795-73,387,111	6369316	CN Loss	56		chr14:50,413,529-51,255,743	842214	CN Loss	39							chr11:78,205,280-78,321,605	116325	CN Loss	6
	chr9:75,002,757-78,378,261	3375504	CN Loss	38		chr14:51,747,939-55,024,005	3276066	CN Loss	68							chr11:78,936,239-79,145,924	209685	CN Loss	4
	chr9:79,602,128-80,398,404	796276	CN Loss	8		chr14:55,088,163-56,674,175	1586012	CN Loss	62							chr11:79,371,629-79,570,310	198681	CN Loss	6
	chr9:82,846,293-88,391,207	5544914	CN Loss	29		chr14:57,023,607-57,648,330	624723	CN Loss	8							chr11:83,069,296-83,383,526	314230	CN Loss	11
	chr9:89,595,262-90,270,197	674935	CN Loss	10		chr14:57,804,782-60,297,968	2493186	CN Loss	23							chr11:83,487,270-84,509,611	1022341	CN Loss	20
	chr9:90,682,603-91,098,200	415597	CN Loss	0		chr14:61,189,667-71,017,468	9827801	CN Loss	140							chr11:87,779,052-87,889,016	109964	CN Loss	6
	chr9:94,926,388-96,752,177	1825789	CN Loss	17		chr14:74,642,019-75,845,107	1203088	CN Loss	16							chr11:94,339,208-94,375,707	36499	CN Loss	2
	chr9:97,054,182-106,075,122	9020940	CN Loss	78		chr14:77,226,257-80,006,155	2779898	CN Loss	26							chr11:94,756,978-94,861,668	104690	CN Loss	3
	chr9:106,484,382-107,082,293	597911	CN Loss	13		chr14:99,133,246-103,843,444	4710198	CN Loss	19							chr11:98,356,666-98,467,413	110747	CN Loss	10
	chr9:107,742,038-107,860,434	118396	CN Loss	2		chr14:105,199,176-107,137,128	1937952	CN Loss	8							chr11:98,685,449-98,982,529	297080	CN Loss	13
	chr9:107,911,828-107,976,992	65164	CN Loss	5		chr15:68,309,766-68,310,049	283	CN Loss	0							chr11:99,421,667-99,559,390	137723	CN Loss	7
	chr9:108,360,133-108,406,474	46341	CN Loss	3		chr15:82,371,539-82,456,850	85311	CN Loss	5							chr11:99,678,045-99,879,496	201451	CN Loss	14
	chr9:108,841,557-110,221,790	1380233	CN Loss	36		chr15:82,555,121-82,833,358	278237	CN Loss	7							chr11:99,948,379-99,978,832	30453	CN Loss	1
	chr9:110,432,390-110,614,764	182374	CN Loss	3		chr15:91,882,603-91,899,385	16782	CN Loss	1							chr11:100,094,831-100,274,799	179968	CN Loss	10
	chr9:110,890,614-113,915,747	3025133	CN Loss	20		chr15:93,196,498-93,197,546	1048	CN Loss	0							chr11:101,018,550-101,064,728	46178	CN Loss	2
	chr9:114,375,490-117,109,953	2734463	CN Loss	20		chr15:101,554,915-101,691,689	136774	CN Loss	8							chr11:101,476,540-101,575,252	98712	CN Loss	2
	chr9:118,834,296-120,130,287	1295991	CN Loss	28		chr16:3,515,755-4,993,738	1477983	CN Loss	35							chr11:102,250,609-102,296,838	46229	CN Loss	4
	chr9:122,975,494-124,256,380	1280886	CN Loss	23		chr16:10,284,380-10,325,287	40907	CN Loss	2							chr11:103,367,559-103,460,923	93364	CN Loss	1
	chr10:3,101,508-13,801,775	10700267	CN Loss	63		chr16:13,111,787-15,871,841	2760054	CN Loss	30							chr11:103,494,195-103,534,608	40413	CN Loss	1
	chr10:14,075,878-34,898,671	20822793	CN Loss	142		chr16:16,709,503-17,575,088	865585	CN Loss	30							chr11:119,724,069-119,896,437	172368	CN Loss	3
	chr10:53,296,253-53,547,476	251223	CN Loss	4		chr16:18,781,693-18,968,895	187202	CN Loss	5							chr12:3,739,110-9,024,147	5285037	CN Loss	35
	chr10:58,223,131-58,239,579	16448	CN Loss	2		chr16:19,621,289-20,594,181	972892	CN Loss	18							chr12:13,092,195-13,789,717	697522	CN Loss	3
	chr10:58,290,458-58,416,721	126263	CN Loss	2		chr16:20,890,267-23,974,849	3084582	CN Loss	40							chr12:15,728,054-17,815,107	2087053	CN Loss	16
	chr10:60,299,759-72,310,525	12010766	CN Loss	92		chr16:31,965,680-32,499,665	533985	CN Loss	18							chr12:18,136,093-21,730,365	3594272	CN Loss	8
	chr10:74,504,741-78,814,424	4309683	CN Loss	102		chr16:32,759,299-35,157,101	2397802	CN Loss	27							chr12:22,090,226-24,608,075	2517849	CN Loss	5
	chr10:83,629,519-94,870,943	11241424	CN Loss	93		chr16:55,812,579-55,967,048	154469	CN Loss	4							chr12:24,994,940-25,057,811	62871	CN Loss	1
	chr10:99,129,497-100,382,215	1252718	CN Loss	25		chr16:88,751,314-90,259,912	1508598	CN Loss	29							chr12:28,565,367-34,774,787	6209420	CN Loss	47
	chr10:103,400,092-117,695,961	14295869	CN Loss	118		chr17:3,000,067-3,532,627	532560	CN Loss	5							chr12:44,288,855-44,598,225	309370	CN Loss	2
	chr10:126,988,101-127,022,496	34395	CN Loss	5		chr17:7,262,653-7,813,892	551239	CN Loss	5							chr12:49,066,346-55,381,979	6315633	CN Loss	41
	chr10:127,350,552-127,507,436	156884	CN Loss	4		chr17:8,888,424-9,323,092	434668	CN Loss	3							chr12:64,982,553-65,365,938	383385	CN Loss	6
	chr10:127,540,250-127,716,262	176012	CN Loss	6		chr17:13,028,681-14,942,137	1913456	CN Loss	18							chr12:69,590,870-69,650,625	59755	CN Loss	1
	chr10:127,746,826-128,360,887	614061	CN Loss	29		chr17:15,725,233-17,393,567	1668334	CN Loss	6							chr12:69,747,217-83,831,920	14084703	CN Loss	139
	chr10:128,943,436-130,386,118	1442682	CN Loss	65		chr17:20,954,365-21,200,302	245937	CN Loss	4							chr12:84,156,586-84,258,974	102388	CN Loss	1
	chr11:3,100,010-3,188,951	88941	CN Loss	2		chr17:29,139,235-31,625,843	2486608	CN Loss	39							chr12:84,529,753-85,094,589	564836	CN Loss	13
	chr11:3,672,210-4,111,852	439642	CN Loss	12		chr17:32,403,048-32,695,173	292125	CN Loss	9							chr12:85,272,726-87,284,976	2012250	CN Loss	33
	chr11:4,485,341-5,041,469	556128	CN Loss	13		chr17:33,432,951-33,666,554	233603	CN Loss	6							chr12:87,314,074-87,608,383	294309	CN Loss	9
	chr11:6,080,545-7,206,215	1125670	CN Loss	25		chr17:34,309,731-34,542,708	232977	CN Loss	9							chr12:91,534,032-91,559,461	25429	CN Loss	2
	chr11:8,211,311-8,950,276	738965	CN Loss	1		chr17:36,284,424-36,830,037	545613	CN Loss	9							chr12:98,187,937-99,047,371	859434	CN Loss	9
	chr11:11,695,192-12,310,231	615039	CN Loss	6		chr17:57,065,552-57,242,733	177181	CN Loss	10							chr12:100,878,390-101,022,298	143908	CN Loss	3
	chr11:19,977,432-20,335,902	358470	CN Loss	5		chr17:61,780,801-61,781,821	1020	CN Loss	0							chr12:101,871,731-101,884,552	12821	CN Loss	1
	chr11:26,642,928-26,787,523	144595	CN Loss	1		chr17:66,555,250-67,904,970	1349720	CN Loss	6							chr12:102,003,042-102,368,541	365499	CN Loss	3
	chr11:30,071,616-30,149,863	78247	CN Loss	1		chr17:71,214,952-71,255,263	40311	CN Loss	2							chr12:102,973,925-105,810,907	2836982	CN Loss	60
	chr11:32,233,887-32,435,840	201953	CN Loss	9		chr17:71,638,401-71,834,230	195829	CN Loss	6							chr12:110,551,050-111,430,729	879679	CN Loss	19
	chr11:33,275,828-36,237,950	2962122	CN Loss	17		chr17:74,354,803-74,805,451	450648	CN Loss	6							chr12:111,823,208-112,659,561	836353	CN Loss	20
	chr11:43,201,966-43,745,236	543270	CN Loss	9		chr17:78,266,742-78,626,697	359955	CN Loss	3							chr12:113,045,479-118,143,886	5098407	CN Loss	25
	chr11:46,005,502-50,202,880	4197378	CN Loss	70		chr18:4,649,249-5,214,408	565159	CN Loss	4							chr13:19,104,230-21,363,525	2259295	CN Loss	18
	chr11:54,824,453-57,490,088	2665635	CN Loss	21		chr18:12,149,556-12,599,857	450301	CN Loss	5							chr13:21,573,621-21,703,819	130198	CN Loss	7
	chr11:57,646,287-58,923,408	1277121	CN Loss	45		chr18:20,087,327-20,847,187	759860	CN Loss	10							chr13:21,715,805-21,835,259	119454	CN Loss	23
	chr11:59,054,196-59,124,519	70323	CN Loss	1		chr18:30,272,890-31,443,401	1170511	CN Loss	3							chr13:22,055,268-23,486,328	1431060	CN Loss	44
	chr11:59,546,771-59,775,432	228661	CN Loss	6		chr18:36,999,186-37,506,473	507287	CN Loss	37							chr13:23,788,832-34,073,615	10284783	CN Loss	93
	chr11:60,742,018-61,313,629	571611	CN Loss	14		chr18:41,951,060-42,441,389	490329	CN Loss	8							chr13:40,838,542-41,479,537	640995	CN Loss	9
	chr11:61,704,448-63,313,298	1608850	CN Loss	31		chr18:47,958,085-48,627,760	669675	CN Loss	2							chr13:48,800,789-54,733,152	5932363	CN Loss	66
	chr11:64,992,117-69,322,703	4330586	CN Loss	59		chr18:50,172,144-54,031,150	3859006	CN Loss	20							chr13:55,343,192-55,422,291	79099	CN Loss	5
	chr11:69,423,529-69,524,677	101148	CN Loss	1		chr18:56,480,128-58,149,003	1668875	CN Loss	18							chr13:56,340,652-58,179,610	1838958	CN Loss	15
	chr11:70,030,389-70,402,067	371678	CN Loss	17		chr18:61,063,952-61,135,391	71439	CN Loss	4							chr13:58,502,482-63,543,701	5041219	CN Loss	53
	chr11:71,064,988-71,182,569	117581	CN Loss	2		chr18:77,321,497-78,009,618	688121	CN Loss	8							chr13:66,875,442-69,492,327	2616885	CN Loss	40
	chr11:72,536,613-73,121,864	585251	CN Loss	10		chr19:3,000,076-3,996,649	996573	CN Loss	20							chr13:73,356,947-81,579,786	8222839	CN Loss	48
	chr11:73,203,945-73,453,989	250044	CN Loss	11		chr19:5,918,841-6,213,276	294435	CN Loss	21							chr13:89,541,254-94,054,240	4512986	CN Loss	35
	chr11:73,928,122-74,442,404	514282	CN Loss	16		chr19:8,580,331-9,002,522	422191	CN Loss	39							chr13:95,468,762-100,470,863	5002101	CN Loss	49
	chr11:75,265,108-75,444,750	179642	CN Loss	6		chr19:9,032,498-10,200,680	1168182	CN Loss	13							chr13:102,704,605-105,250,014	2545409	CN Loss	19
	chr11:76,730,089-77,172,394	442305	CN Loss	8		chr19:10,476,079-10,984,722	508643	CN Loss	25							chr13:111,573,848-115,089,618	3515770	CN Loss	34
	chr11:77,518,725-77,725,317	206592	CN Loss	4		chr19:13,654,307-13,768,357	114050	CN Loss	4							chr14:19,087,290-19,602,479	515189	CN Loss	1
	chr11:77,775,838-77,827,465	51627	CN Loss	1		chr19:34,212,946-34,840,907	627961	CN Loss	14							chr14:20,982,571-30,959,198	9976627	CN Loss	97
	chr11:78,194,910-78,324,764	129854	CN Loss	7		chr19:36,862,265-39,241,713	2379448	CN Loss	30							chr14:31,027,428-44,123,624	13096196	CN Loss	103
	chr11:78,936,239-79,145,924	209685	CN Loss	4		chr19:41,523,357-42,160,528	637171	CN Loss	21							chr14:47,096,164-47,734,231	638067	CN Loss	11
	chr11:79,371,629-79,570,310	198681	CN Loss	6		chr19:42,813,779-45,527,418	2713639	CN Loss	43							chr14:48,483,311-48,536,871	53560	CN Loss	1
	chr11:79,897,509-80,364,746	467237	CN Loss	10		chr19:45,846,044-46,306,294	460250	CN Loss	9							chr14:48,883,515-51,255,743	2372228	CN Loss	62
	chr11:83,069,296-83,383,526	314230	CN Loss	11		chr19:46,342,768-48,034,606	1691838	CN Loss	35							chr14:51,825,983-51,861,063	35080	CN Loss	3
	chr11:83,487,270-84,445,617	958347	CN Loss	20		chr19:52,889,665-53,853,423	963758	CN Loss	12							chr14:52,035,388-54,222,032	2186644	CN Loss	18
	chr11:87,784,640-87,889,016	104376	CN Loss	6		chr19:55,070,994-55,222,961	151967	CN Loss	4							chr14:54,935,211-54,950,229	15018	CN Loss	4
	chr11:94,339,208-94,375,707	36499	CN Loss	2		chr19:56,297,945-56,728,995	431050	CN Loss	7							chr14:54,957,112-55,739,880	782768	CN Loss	35
	chr11:94,503,263-94,910,967	407704	CN Loss	12		chr19:56,884,960-59,087,712	2202752	CN Loss	23							chr14:55,775,201-56,655,432	880231	CN Loss	29
	chr11:95,845,419-96,352,297	506878	CN Loss	25		chrX:3,050,097-3,441,557	391460	CN Loss	1							chr14:59,219,469-60,033,629	814160	CN Loss	12
	chr11:97,198,261-97,389,535	191274	CN Loss	4		chrX:3,752,846-3,955,006	202160	CN Loss	7							chr14:60,980,862-68,654,175	7673313	CN Loss	96
	chr11:98,402,128-98,718,709	316581	CN Loss	13		chrX:4,409,563-4,463,719	54156	CN Loss	0							chr14:70,563,425-70,652,239	88814	CN Loss	6
	chr11:99,072,008-100,386,178	1314170	CN Loss	70		chrX:4,839,082-4,882,999	43917	CN Loss	0							chr14:70,669,162-75,845,107	5175945	CN Loss	34
	chr11:100,768,341-100,908,586	140245	CN Loss	4		chrX:7,587,116-8,542,630	955514	CN Loss	42							chr14:76,888,486-79,377,435	2488949	CN Loss	16
	chr11:101,018,550-101,064,728	46178	CN Loss	2		chrX:8,959,685-9,438,219	478534	CN Loss	13							chr14:101,380,160-103,843,444	2463284	CN Loss	15
	chr11:101,182,130-102,112,800	930670	CN Loss	38		chrX:11,299,224-11,327,839	28615	CN Loss	39							chr14:106,331,469-107,137,128	805659	CN Loss	1
	chr11:102,800,168-103,070,824	270656	CN Loss	13		chrX:12,037,662-12,063,436	25774	CN Loss	1							chr15:27,754,022-31,453,218	3699196	CN Loss	7
	chr11:103,367,559-103,600,694	233135	CN Loss	2		chrX:13,125,363-13,346,390	221027	CN Loss	3							chr15:31,616,824-31,655,553	38729	CN Loss	1
	chr11:106,237,034-107,670,633	1433599	CN Loss	29		chrX:19,769,178-20,950,447	1181269	CN Loss	16							chr15:35,817,655-35,879,879	62224	CN Loss	1
	chr11:109,516,496-111,073,402	1556906	CN Loss	14		chrX:24,242,110-25,643,509	1401399	CN Loss	12							chr15:37,868,248-38,029,588	161340	CN Loss	2
	chr11:114,672,278-115,157,808	485530	CN Loss	22		chrX:31,210,194-31,255,396	45202	CN Loss	0							chr15:55,133,455-55,792,001	658546	CN Loss	5
	chr11:115,429,217-115,591,636	162419	CN Loss	12		chrX:31,618,100-31,619,063	963	CN Loss	0							chr15:57,778,406-58,034,170	255764	CN Loss	5
	chr11:115,889,764-115,951,965	62201	CN Loss	4		chrX:32,317,579-32,438,789	121210	CN Loss	0							chr15:63,462,228-72,006,659	8544431	CN Loss	33
	chr11:116,670,506-116,775,344	104838	CN Loss	7		chrX:32,600,416-32,651,326	50910	CN Loss	1							chr15:73,524,249-73,581,101	56852	CN Loss	2
	chr11:118,019,391-118,133,048	113657	CN Loss	2		chrX:32,726,133-33,127,789	401656	CN Loss	3							chr15:76,088,604-76,128,911	40307	CN Loss	3
	chr11:119,242,908-119,896,437	653529	CN Loss	13		chrX:33,338,538-33,544,510	205972	CN Loss	0							chr15:76,389,965-76,427,406	37441	CN Loss	1
	chr11:121,461,207-121,663,511	202304	CN Loss	3		chrX:37,123,353-38,038,844	915491	CN Loss	37							chr15:76,580,721-77,753,210	1172489	CN Loss	39
	chr12:3,000,347-5,732,552	2732205	CN Loss	28		chrX:73,736,793-73,955,262	218469	CN Loss	12							chr15:78,227,973-78,623,944	395971	CN Loss	17
	chr12:13,219,680-13,789,717	570037	CN Loss	3		chrX:74,385,418-74,511,329	125911	CN Loss	4							chr15:80,422,190-81,022,830	600640	CN Loss	10
	chr12:18,905,901-20,301,549	1395648	CN Loss	0		chrX:74,909,930-75,574,894	664964	CN Loss	12							chr15:82,371,539-82,833,358	461819	CN Loss	12
	chr12:21,042,910-21,340,711	297801	CN Loss	5		chrX:79,903,109-80,535,008	631899	CN Loss	0							chr15:83,128,900-84,369,927	1241027	CN Loss	22
	chr12:28,724,578-33,119,662	4395084	CN Loss	33		chrX:86,145,653-92,490,459	6344806	CN Loss	23							chr15:84,866,062-85,053,472	187410	CN Loss	5
	chr12:49,776,555-55,381,979	5605424	CN Loss	38		chrX:95,025,621-96,268,995	1243374	CN Loss	12							chr15:85,096,626-85,129,599	32973	CN Loss	1
	chr12:65,076,088-65,365,938	289850	CN Loss	3		chrX:100,395,299-100,613,473	218174	CN Loss	8							chr15:85,833,149-86,496,748	663599	CN Loss	7
	chr12:69,209,271-73,409,799	4200528	CN Loss	54		chrX:112,647,975-125,987,155	13339180	CN Loss	21							chr15:89,101,093-89,360,339	259246	CN Loss	15
	chr12:73,964,759-76,317,805	2353046	CN Loss	16		chrX:134,546,744-134,828,491	281747	CN Loss	11							chr15:90,959,010-91,910,277	951267	CN Loss	6
	chr12:76,404,476-83,801,064	7396588	CN Loss	72		chrX:147,765,915-148,314,625	548710	CN Loss	6							chr15:92,066,891-92,234,495	167604	CN Loss	1
	chr12:84,212,002-85,087,779	875777	CN Loss	22		chrX:148,841,026-149,105,569	264543	CN Loss	4							chr15:92,405,027-92,769,721	364694	CN Loss	1
	chr12:87,030,224-87,314,074	283850	CN Loss	12												chr15:93,196,498-93,197,546	1048	CN Loss	0
	chr12:88,371,716-91,831,490	3459774	CN Loss	11												chr15:97,726,385-98,481,449	755064	CN Loss	24
	chr12:98,187,937-99,047,371	859434	CN Loss	9												chr15:98,592,533-98,597,343	4810	CN Loss	1
	chr12:101,871,731-102,266,469	394738	CN Loss	4												chr15:98,857,819-99,698,803	840984	CN Loss	29
	chr12:102,774,192-105,829,050	3054858	CN Loss	63												chr15:99,727,797-101,827,710	2099913	CN Loss	68
	chr12:110,630,942-111,252,784	621842	CN Loss	13												chr15:101,937,917-102,000,577	62660	CN Loss	3
	chr12:111,831,489-112,112,146	280657	CN Loss	8												chr15:102,103,040-102,521,082	418042	CN Loss	20
	chr12:113,221,223-118,130,672	4909449	CN Loss	18												chr16:3,000,655-5,092,133	2091478	CN Loss	40
	chr13:21,287,287-21,363,525	76238	CN Loss	4												chr16:8,478,276-10,776,177	2297901	CN Loss	19
	chr13:21,573,621-21,703,819	130198	CN Loss	7												chr16:11,345,170-17,117,474	5772304	CN Loss	54
	chr13:22,055,268-23,486,328	1431060	CN Loss	44												chr16:17,284,336-17,381,654	97318	CN Loss	2
	chr13:23,788,832-30,974,455	7185623	CN Loss	65												chr16:18,781,693-20,405,489	1623796	CN Loss	24
	chr13:37,916,050-38,197,938	281888	CN Loss	5												chr16:20,500,141-20,508,747	8606	CN Loss	1
	chr13:40,831,006-41,912,842	1081836	CN Loss	13												chr16:20,523,797-20,620,146	96349	CN Loss	9
	chr13:49,798,698-50,702,792	904094	CN Loss	11												chr16:20,890,267-26,791,979	5901712	CN Loss	52
	chr13:54,524,497-54,556,439	31942	CN Loss	2												chr16:32,497,063-32,518,786	21723	CN Loss	1
	chr13:54,575,604-54,656,203	80599	CN Loss	5												chr16:32,755,892-35,157,101	2401209	CN Loss	27
	chr13:55,377,912-55,422,291	44379	CN Loss	4												chr16:46,458,110-59,555,285	13097175	CN Loss	91
	chr13:56,438,324-56,480,623	42299	CN Loss	2												chr16:87,367,327-89,789,317	2421990	CN Loss	43
	chr13:59,450,237-63,543,701	4093464	CN Loss	50												chr17:3,000,067-3,554,891	554824	CN Loss	5
	chr13:66,875,442-67,710,178	834736	CN Loss	29												chr17:5,134,187-5,411,393	277206	CN Loss	2
	chr13:73,484,221-78,417,050	4932829	CN Loss	44												chr17:6,676,384-6,740,989	64605	CN Loss	2
	chr13:81,182,652-81,579,786	397134	CN Loss	1												chr17:7,025,791-8,131,943	1106152	CN Loss	11
	chr13:89,541,254-93,727,331	4186077	CN Loss	33												chr17:8,413,078-12,900,137	4487059	CN Loss	27
	chr13:95,697,029-107,743,989	12046960	CN Loss	88												chr17:13,010,483-13,527,410	516927	CN Loss	11
	chr13:111,706,633-115,089,618	3382985	CN Loss	34												chr17:13,540,509-14,926,110	1385601	CN Loss	9
	chr14:20,829,800-21,797,264	967464	CN Loss	8												chr17:15,011,658-15,350,969	339311	CN Loss	7
	chr14:22,112,449-24,484,374	2371925	CN Loss	9												chr17:15,401,709-20,049,117	4647408	CN Loss	39
	chr14:25,876,363-30,959,198	5082835	CN Loss	69												chr17:25,730,787-25,787,498	56711	CN Loss	7
	chr14:31,027,428-31,118,682	91254	CN Loss	2												chr17:29,145,145-29,720,878	575733	CN Loss	15
	chr14:31,277,973-34,660,799	3382826	CN Loss	54												chr17:30,255,344-31,625,843	1370499	CN Loss	22
	chr14:36,857,266-37,130,582	273316	CN Loss	7												chr17:32,060,533-32,317,070	256537	CN Loss	7
	chr14:40,840,126-42,374,723	1534597	CN Loss	12												chr17:32,403,048-32,416,047	12999	CN Loss	3
	chr14:43,575,720-44,103,289	527569	CN Loss	9												chr17:32,430,118-32,686,122	256004	CN Loss	6
	chr14:47,096,164-50,917,189	3821025	CN Loss	60												chr17:32,976,244-33,545,508	569264	CN Loss	16
	chr14:52,035,388-54,408,754	2373366	CN Loss	23												chr17:33,959,950-34,017,222	57272	CN Loss	4
	chr14:54,957,112-55,042,608	85496	CN Loss	6												chr17:34,136,972-34,138,414	1442	CN Loss	1
	chr14:55,522,497-55,632,012	109515	CN Loss	11												chr17:34,214,560-34,267,627	53067	CN Loss	3
	chr14:55,775,201-56,674,175	898974	CN Loss	30												chr17:34,309,731-34,577,259	267528	CN Loss	10
	chr14:59,219,469-60,033,629	814160	CN Loss	12												chr17:34,703,644-34,816,898	113254	CN Loss	4
	chr14:61,189,667-68,654,175	7464508	CN Loss	95												chr17:35,265,648-35,383,185	117537	CN Loss	5
	chr14:70,360,519-70,422,778	62259	CN Loss	1												chr17:35,916,903-36,030,624	113721	CN Loss	10
	chr14:70,439,828-70,492,674	52846	CN Loss	4												chr17:36,143,058-36,268,706	125648	CN Loss	6
	chr14:70,648,010-75,845,107	5197097	CN Loss	35												chr17:36,284,424-38,478,231	2193807	CN Loss	75
	chr14:77,226,257-79,377,435	2151178	CN Loss	14												chr17:40,115,756-40,207,644	91888	CN Loss	1
	chr14:98,622,530-107,137,128	8514598	CN Loss	36												chr17:40,298,137-43,620,359	3322222	CN Loss	28
	chr15:78,227,973-78,378,448	150475	CN Loss	8												chr17:46,397,057-46,420,495	23438	CN Loss	1
	chr15:82,371,539-82,833,358	461819	CN Loss	12												chr17:48,128,340-48,399,185	270845	CN Loss	10
	chr15:91,688,721-91,899,385	210664	CN Loss	3												chr17:48,883,479-50,007,953	1124474	CN Loss	7
	chr15:98,042,865-98,481,449	438584	CN Loss	17												chr17:53,360,121-55,706,206	2346085	CN Loss	13
	chr15:100,151,146-100,365,015	213869	CN Loss	9												chr17:56,096,022-56,107,126	11104	CN Loss	2
	chr15:101,532,607-101,763,301	230694	CN Loss	13												chr17:56,270,454-56,571,591	301137	CN Loss	10
	chr16:3,515,755-5,199,602	1683847	CN Loss	42												chr17:56,615,110-56,861,528	246418	CN Loss	11
	chr16:8,478,276-10,688,602	2210326	CN Loss	19												chr17:57,067,001-65,639,489	8572488	CN Loss	29
	chr16:11,345,170-17,117,474	5772304	CN Loss	54												chr17:66,555,250-69,383,237	2827987	CN Loss	10
	chr16:17,284,336-17,381,654	97318	CN Loss	2												chr17:71,023,021-75,547,447	4524426	CN Loss	35
	chr16:18,781,693-20,611,712	1830019	CN Loss	33												chr17:78,266,742-78,626,697	359955	CN Loss	3
	chr16:20,890,267-26,791,979	5901712	CN Loss	52												chr18:4,503,645-7,581,550	3077905	CN Loss	15
	chr16:32,462,142-32,518,786	56644	CN Loss	3												chr18:9,748,732-12,898,645	3149913	CN Loss	29
	chr16:32,759,299-35,157,101	2397802	CN Loss	27												chr18:18,641,471-22,967,503	4326032	CN Loss	21
	chr16:46,458,110-56,703,494	10245384	CN Loss	40												chr18:23,569,764-23,625,104	55340	CN Loss	1
	chr16:87,367,327-90,259,912	2892585	CN Loss	46												chr18:31,879,733-32,432,291	552558	CN Loss	11
	chr17:3,000,067-14,942,137	11942070	CN Loss	106												chr18:36,920,773-37,692,150	771377	CN Loss	48
	chr17:15,058,624-17,733,746	2675122	CN Loss	19												chr18:37,839,955-37,949,640	109685	CN Loss	28
	chr17:20,954,365-21,200,302	245937	CN Loss	4												chr18:38,254,226-39,429,502	1175276	CN Loss	10
	chr17:21,962,298-22,069,679	107381	CN Loss	2												chr18:41,881,201-45,071,019	3189818	CN Loss	30
	chr17:28,402,078-31,625,843	3223765	CN Loss	59												chr18:47,958,085-48,627,760	669675	CN Loss	2
	chr17:32,048,555-32,321,826	273271	CN Loss	8												chr18:51,865,194-53,985,176	2119982	CN Loss	16
	chr17:32,403,048-33,630,322	1227274	CN Loss	34												chr18:55,972,165-59,175,736	3203571	CN Loss	23
	chr17:34,136,972-34,577,259	440287	CN Loss	20												chr18:60,460,348-61,202,014	741666	CN Loss	22
	chr17:34,703,644-34,824,215	120571	CN Loss	5												chr18:61,738,511-62,007,592	269081	CN Loss	3
	chr17:35,525,241-35,650,232	124991	CN Loss	7												chr18:62,412,181-63,253,966	841785	CN Loss	9
	chr17:35,924,816-36,056,691	131875	CN Loss	13												chr18:77,835,175-78,009,618	174443	CN Loss	2
	chr17:36,284,424-38,148,492	1864068	CN Loss	68												chr19:6,995,344-7,014,379	19035	CN Loss	3
	chr17:40,298,137-43,620,359	3322222	CN Loss	28												chr19:7,704,685-8,618,384	913699	CN Loss	8
	chr17:46,397,057-46,420,495	23438	CN Loss	1												chr19:8,948,159-10,212,335	1264176	CN Loss	19
	chr17:46,440,070-46,551,677	111607	CN Loss	4												chr19:10,439,335-24,478,340	14039005	CN Loss	180
	chr17:46,935,369-47,063,068	127699	CN Loss	1												chr19:27,837,491-30,174,351	2336860	CN Loss	28
	chr17:48,128,340-50,149,173	2020833	CN Loss	21												chr19:31,893,053-42,379,525	10486472	CN Loss	123
	chr17:53,197,692-55,706,206	2508514	CN Loss	13												chr19:43,805,037-44,493,488	688451	CN Loss	16
	chr17:56,103,803-56,106,790	2987	CN Loss	1												chr19:45,846,044-45,975,227	129183	CN Loss	1
	chr17:56,270,454-56,401,549	131095	CN Loss	5												chr19:46,205,721-46,284,200	78479	CN Loss	1
	chr17:57,065,552-57,839,030	773478	CN Loss	15												chr19:53,215,191-54,031,002	815811	CN Loss	11
	chr17:61,780,801-69,287,116	7506315	CN Loss	33												chr19:55,070,994-59,087,712	4016718	CN Loss	41
	chr17:71,023,021-80,716,058	9693037	CN Loss	68												chrX:3,050,097-7,253,941	4203844	CN Loss	46
	chr18:4,649,249-13,863,667	9214418	CN Loss	52												chrX:7,373,778-8,156,718	782940	CN Loss	37
	chr18:18,641,471-25,141,365	6499894	CN Loss	39												chrX:8,223,390-9,662,847	1439457	CN Loss	29
	chr18:30,272,890-32,432,291	2159401	CN Loss	18												chrX:11,097,459-13,682,904	2585445	CN Loss	55
	chr18:34,261,013-34,827,454	566441	CN Loss	15												chrX:20,615,456-20,950,447	334991	CN Loss	11
	chr18:35,619,518-35,740,400	120882	CN Loss	8												chrX:24,242,110-27,591,919	3349809	CN Loss	35
	chr18:36,379,298-36,649,178	269880	CN Loss	5												chrX:29,984,255-35,423,968	5439713	CN Loss	72
	chr18:36,920,773-37,692,150	771377	CN Loss	48												chrX:37,204,801-38,107,623	902822	CN Loss	36
	chr18:38,254,226-39,429,502	1175276	CN Loss	10												chrX:47,916,278-48,578,347	662069	CN Loss	12
	chr18:41,881,201-45,146,999	3265798	CN Loss	30												chrX:69,526,184-72,085,692	2559508	CN Loss	19
	chr18:46,850,575-61,202,014	14351439	CN Loss	86												chrX:72,926,183-73,299,638	373455	CN Loss	20
	chr18:61,738,511-65,814,782	4076271	CN Loss	29												chrX:73,344,879-74,257,019	912140	CN Loss	31
	chr18:67,308,898-68,407,374	1098476	CN Loss	19												chrX:74,333,042-74,612,994	279952	CN Loss	10
	chr18:74,480,945-74,955,317	474372	CN Loss	5												chrX:74,909,930-75,123,803	213873	CN Loss	4
	chr18:76,955,125-78,009,618	1054493	CN Loss	12												chrX:79,903,109-80,194,787	291678	CN Loss	0
	chr19:7,456,190-8,621,841	1165651	CN Loss	14												chrX:85,139,435-93,620,496	8481061	CN Loss	35
	chr19:10,476,079-23,984,702	13508623	CN Loss	174												chrX:95,025,621-96,527,569	1501948	CN Loss	14
	chr19:27,837,491-30,174,351	2336860	CN Loss	28												chrX:105,839,674-106,425,868	586194	CN Loss	10
	chr19:31,893,053-40,187,203	8294150	CN Loss	82												chrX:115,458,899-115,548,498	89599	CN Loss	0
	chr19:40,916,166-42,076,462	1160296	CN Loss	25												chrX:119,855,291-120,365,366	510075	CN Loss	3
	chr19:43,805,037-44,493,488	688451	CN Loss	16												chrX:124,349,768-125,987,155	1637387	CN Loss	0
	chr19:45,397,223-45,527,418	130195	CN Loss	1												chrX:133,748,778-135,723,316	1974538	CN Loss	41
	chr19:45,846,044-45,975,227	129183	CN Loss	1												chrX:138,174,492-141,721,278	3546786	CN Loss	28
	chr19:46,062,461-46,284,200	221739	CN Loss	5												chrX:144,336,392-150,649,217	6312825	CN Loss	46
	chr19:46,566,197-47,143,647	577450	CN Loss	15
	chr19:53,215,191-53,853,423	638232	CN Loss	8
	chr19:55,070,994-59,087,712	4016718	CN Loss	41
	chrX:3,050,097-25,643,509	22593412	CN Loss	236
	chrX:30,962,477-34,607,937	3645460	CN Loss	25
	chrX:36,922,791-38,969,836	2047045	CN Loss	55
	chrX:41,806,308-48,674,141	6867833	CN Loss	26
	chrX:56,918,894-57,554,863	635969	CN Loss	10
	chrX:69,526,184-71,449,814	1923630	CN Loss	12
	chrX:72,926,183-73,153,104	226921	CN Loss	13
	chrX:73,194,148-74,785,357	1591209	CN Loss	58
	chrX:74,909,930-80,194,787	5284857	CN Loss	34
	chrX:85,706,218-94,608,775	8902557	CN Loss	43
	chrX:95,025,621-96,717,158	1691537	CN Loss	15
	chrX:100,338,417-101,212,216	873799	CN Loss	16
	chrX:101,281,732-101,790,797	509065	CN Loss	9
	chrX:102,908,832-102,928,110	19278	CN Loss	1
	chrX:103,183,087-105,082,655	1899568	CN Loss	25
	chrX:105,165,431-106,219,595	1054164	CN Loss	12
	chrX:112,162,778-115,548,498	3385720	CN Loss	13
	chrX:119,855,291-124,132,857	4277566	CN Loss	6
	chrX:124,349,768-125,987,155	1637387	CN Loss	0
	chrX:133,748,778-135,746,778	1998000	CN Loss	44
	chrX:138,174,492-142,405,983	4231491	CN Loss	33
	chrX:142,770,967-145,480,039	2709072	CN Loss	16

## Sheet: 3. PyMT F1s PT aggregate
	SeaGn PT Aggregate				Balb PT Aggregate				Bl6 PT Aggregate				BL10 PT Aggregate				MOLF PT aggregate				CAST PT Aggregate				AKR PT Aggregate
	Region	Length	Event		Region	Length	Event		Region	Length	Event		Region	Length	Event		Region	Length	Event		Region	Length	Event		Region	Length	Event
	chr1:87,191,013-91,320,180	4129167	Allelic Imbalance		chr1:85,647,493-98,229,554	12582061	Allelic Imbalance		chr2:91,685,779-93,311,556	1625777	Allelic Imbalance		chr1:87,220,634-88,379,957	11593+C2:C3123	Allelic Imbalance		chr1:20,967,189-24,012,348	3045159	Allelic Imbalance		chr1:3,000,380-24,611,550	21611170	Allelic Imbalance		chr1:169,453,434-174,069,446	4616012	Allelic Imbalance
	chr1:169,448,963-171,531,633	2082670	Allelic Imbalance		chr2:91,694,081-93,311,556	1617475	Allelic Imbalance		chr3:20,315,362-33,803,949	13488587	Allelic Imbalance		chr1:151,384,602-158,520,435	7135833	Allelic Imbalance		chr1:36,149,951-36,808,318	658367	Allelic Imbalance		chr1:24,616,018-34,284,003	9667985	Allelic Imbalance		chr4:111,898,631-114,571,438	2672807	Allelic Imbalance
	chr1:172,119,338-172,584,399	465061	Allelic Imbalance		chr3:142,986,105-155,276,664	12290559	Allelic Imbalance		chr6:31,413,304-42,790,776	11377472	Allelic Imbalance		chr1:164,219,348-171,516,739	7297391	Allelic Imbalance		chr1:38,948,572-40,120,843	1172271	Allelic Imbalance		chr1:58,013,677-71,263,364	13249687	Allelic Imbalance		chr4:141,684,553-145,404,399	3719846	Allelic Imbalance
	chr1:173,677,799-174,027,112	349313	Allelic Imbalance		chr4:141,622,406-142,159,902	537496	Allelic Imbalance		chr6:133,054,976-137,959,164	4904188	Allelic Imbalance		chr2:91,695,920-93,311,556	1615636	Allelic Imbalance		chr1:58,141,338-59,685,134	1543796	Allelic Imbalance		chr1:71,414,735-75,802,682	4387947	Allelic Imbalance		chr4:148,605,693-149,629,335	1023642	Allelic Imbalance
	chr2:91,911,761-93,311,556	1399795	Allelic Imbalance		chr5:34,794,220-38,774,557	3980337	Allelic Imbalance		chr7:5,884,457-12,460,036	6575579	Allelic Imbalance		chr2:119,140,185-119,878,234	738049	Allelic Imbalance		chr1:87,354,182-88,252,477	898295	Allelic Imbalance		chr1:87,303,632-93,627,018	6323386	Allelic Imbalance		chr5:8,683,357-9,570,336	886979	Allelic Imbalance
	chr3:130,476,016-131,642,913	1166897	Allelic Imbalance		chr6:23,167,120-24,796,961	1629841	Allelic Imbalance		chr7:17,093,506-18,830,002	1736496	Allelic Imbalance		chr2:150,362,573-158,406,612	8044039	Allelic Imbalance		chr1:106,747,602-112,057,709	5310107	Allelic Imbalance		chr1:171,029,331-171,504,519	475188	Allelic Imbalance		chr5:20,550,233-24,320,089	3769856	Allelic Imbalance
	chr4:43,696,782-46,546,565	2849783	Allelic Imbalance		chr6:27,930,262-43,856,884	15926622	Allelic Imbalance		chr7:47,499,750-48,832,494	1332744	Allelic Imbalance		chr3:27,046,947-41,734,307	14687360	Allelic Imbalance		chr1:159,352,536-164,224,311	4871775	Allelic Imbalance		chr1:174,369,293-180,146,860	5777567	Allelic Imbalance		chr5:24,697,304-25,921,721	1224417	Allelic Imbalance
	chr4:109,444,371-114,904,712	5460341	Allelic Imbalance		chr6:69,575,767-73,663,298	4087531	Allelic Imbalance		chr8:36,761,806-43,729,701	6967895	Allelic Imbalance		chr4:123,554,334-139,362,083	15807749	Allelic Imbalance		chr1:165,605,674-172,128,626	6522952	Allelic Imbalance		chr1:180,991,929-187,048,433	6056504	Allelic Imbalance		chr6:65,131,953-73,529,158	8397205	Allelic Imbalance
	chr4:141,634,432-142,159,173	524741	Allelic Imbalance		chr6:129,637,180-132,053,067	2415887	Allelic Imbalance		chr8:62,488,136-69,687,205	7199069	Allelic Imbalance		chr4:149,650,443-156,333,268	6682825	Allelic Imbalance		chr1:173,130,231-178,122,762	4992531	Allelic Imbalance		chr2:3,502,693-11,723,958	8221265	Allelic Imbalance		chr6:129,596,662-131,245,092	1648430	Allelic Imbalance
	chr5:125,387,990-135,907,341	10519351	Allelic Imbalance		chr7:10,037,676-12,631,785	2594109	Allelic Imbalance		chr8:119,541,909-127,277,100	7735191	Allelic Imbalance		chr5:101,885,047-105,343,811	3458764	Allelic Imbalance		chr1:180,989,679-187,025,774	6036095	Allelic Imbalance		chr2:49,550,137-52,088,538	2538401	Allelic Imbalance		chr6:136,423,560-138,156,057	1732497	Allelic Imbalance
	chr6:70,215,243-73,303,988	3088745	Allelic Imbalance		chr7:15,196,759-28,075,081	12878322	Allelic Imbalance		chr10:86,863,355-93,235,615	6372260	Allelic Imbalance		chr6:29,531,149-47,585,184	18054035	Allelic Imbalance		chr1:188,821,745-193,354,902	4533157	Allelic Imbalance		chr2:99,978,582-108,875,034	8896452	Allelic Imbalance		chr7:5,527,398-7,232,139	1704741	Allelic Imbalance
	chr6:116,043,074-116,542,551	499477	Allelic Imbalance		chr7:28,146,745-30,751,768	2605023	Allelic Imbalance		chr12:17,882,445-31,333,914	13451469	Allelic Imbalance		chr6:128,473,209-131,312,471	2839262	Allelic Imbalance		chr2:69,489,245-69,527,544	38299	Allelic Imbalance		chr2:178,486,819-180,602,632	2115813	Allelic Imbalance		chr7:10,795,181-11,613,604	818423	Allelic Imbalance
	chr6:128,546,192-131,292,740	2746548	Allelic Imbalance		chr7:47,719,287-50,941,108	3221821	Allelic Imbalance		chr12:108,827,637-113,491,175	4663538	Allelic Imbalance		chr6:133,055,179-137,919,676	4864497	Allelic Imbalance		chr2:119,134,463-119,371,121	236658	Allelic Imbalance		chr3:116,780,627-124,406,458	7625831	Allelic Imbalance		chr7:15,758,101-20,023,307	4265206	Allelic Imbalance
	chr7:6,989,019-7,121,259	132240	Allelic Imbalance		chr11:69,578,433-79,935,958	10357525	Allelic Imbalance		chr12:113,653,742-115,119,805	1466063	Allelic Imbalance		chr6:141,412,402-142,689,431	1277029	Allelic Imbalance		chr2:155,562,046-155,701,441	139395	Allelic Imbalance		chr3:127,052,926-129,280,714	2227788	Allelic Imbalance		chr7:46,107,206-51,747,158	5639952	Allelic Imbalance
	chr7:10,087,476-12,915,047	2827571	Allelic Imbalance		chr11:80,220,222-80,819,925	599703	Allelic Imbalance		chr12:115,496,098-120,129,022	4632924	Allelic Imbalance		chr7:18,067,497-18,883,221	815724	Allelic Imbalance		chr3:10,055,405-20,275,486	10220081	Allelic Imbalance		chr4:94,556,803-105,049,367	10492564	Allelic Imbalance		chr7:138,836,321-141,630,102	2793781	Allelic Imbalance
	chr7:18,736,554-18,790,208	53654	Allelic Imbalance		chr12:20,275,418-21,730,200	1454782	Allelic Imbalance		chr13:60,641,760-65,341,231	4699471	Allelic Imbalance		chr7:38,222,149-43,351,476	5129327	Allelic Imbalance		chr3:55,247,563-55,857,057	609494	Allelic Imbalance		chr5:16,616,630-23,675,022	7058392	Allelic Imbalance		chr8:82,577,839-84,029,334	1451495	Allelic Imbalance
	chr7:47,112,749-48,986,956	1874207	Allelic Imbalance		chr12:98,194,705-98,756,173	561468	Allelic Imbalance		chr13:65,897,221-66,252,471	355250	Allelic Imbalance		chr7:46,650,911-52,029,881	5378970	Allelic Imbalance		chr3:56,091,006-57,845,278	1754272	Allelic Imbalance		chr5:49,523,922-65,967,393	16443471	Allelic Imbalance		chr10:17,806,958-22,791,238	4984280	Allelic Imbalance
	chr8:81,015,490-83,004,585	1989095	Allelic Imbalance		chr12:113,361,133-114,746,353	1385220	Allelic Imbalance		chr14:51,009,473-51,860,887	851414	Allelic Imbalance		chr8:36,717,538-43,729,568	7012030	Allelic Imbalance		chr3:65,376,424-68,872,115	3495691	Allelic Imbalance		chr5:90,631,271-93,423,059	2791788	Allelic Imbalance		chr11:67,029,448-71,307,653	4278205	Allelic Imbalance
	chr11:67,849,397-71,656,383	3806986	Allelic Imbalance		chr12:114,746,514-114,829,057	82543	Allelic Imbalance		chr15:77,742,453-82,371,564	4629111	Allelic Imbalance		chr8:64,124,892-69,793,678	5668786	Allelic Imbalance		chr3:92,664,258-93,938,298	1274040	Allelic Imbalance		chr5:120,951,666-137,795,489	16843823	Allelic Imbalance		chr11:85,950,821-87,017,501	1066680	Allelic Imbalance
	chr12:21,044,312-21,730,228	685916	Allelic Imbalance		chr12:114,914,963-115,119,952	204989	Allelic Imbalance		chr17:24,510,768-32,975,920	8465152	Allelic Imbalance		chr9:22,197,208-27,106,104	4908896	Allelic Imbalance		chr3:94,266,067-94,324,388	58321	Allelic Imbalance		chr6:73,006,101-81,962,015	8955914	Allelic Imbalance		chr11:94,309,495-94,571,302	261807	Allelic Imbalance
	chr12:106,545,949-108,204,611	1658662	Allelic Imbalance		chr12:115,507,549-115,593,005	85456	Allelic Imbalance		chr17:33,402,345-34,472,260	1069915	Allelic Imbalance		chr9:64,986,127-106,066,955	41080828	Allelic Imbalance		chr3:94,433,555-95,012,296	578741	Allelic Imbalance		chr6:113,149,608-116,218,666	3069058	Allelic Imbalance		chr12:113,717,027-115,193,560	1476533	Allelic Imbalance
	chr12:113,450,845-115,135,864	1685019	Allelic Imbalance		chr12:115,604,303-115,623,028	18725	Allelic Imbalance		chr17:34,549,186-36,408,393	1859207	Allelic Imbalance		chr10:9,721,497-34,411,319	24689822	Allelic Imbalance		chr3:122,525,356-127,057,106	4531750	Allelic Imbalance		chr6:133,038,625-137,346,517	4307892	Allelic Imbalance		chr12:115,208,361-115,335,077	126716	Allelic Imbalance
	chr12:115,335,035-115,802,671	467636	Allelic Imbalance		chr12:115,862,071-119,447,414	3585343	Allelic Imbalance		chr17:37,085,711-38,146,438	1060727	Allelic Imbalance		chr10:86,809,008-117,352,436	30543428	Allelic Imbalance		chr3:144,864,039-145,577,954	713915	Allelic Imbalance		chr7:17,078,006-18,819,783	1741777	Allelic Imbalance		chr12:115,496,014-115,765,459	269445	Allelic Imbalance
	chr12:115,861,928-116,213,786	351858	Allelic Imbalance		chr13:106,899,113-115,101,448	8202335	Allelic Imbalance		chr18:49,958,340-60,463,934	10505594	Allelic Imbalance		chr11:86,797,728-103,368,062	16570334	Allelic Imbalance		chr4:94,422,924-95,974,432	1551508	Allelic Imbalance		chr7:31,290,320-34,161,478	2871158	Allelic Imbalance		chr12:115,826,657-119,261,109	3434452	Allelic Imbalance
	chr13:19,214,247-20,610,543	1396296	Allelic Imbalance		chr16:44,470,875-48,057,528	3586653	Allelic Imbalance		chr1:4,352,280-5,084,506	732226	CN Gain		chr11:110,319,787-119,436,407	9116620	Allelic Imbalance		chr4:96,658,671-98,638,601	1979930	Allelic Imbalance		chr7:38,265,856-43,300,092	5034236	Allelic Imbalance		chr13:19,192,320-20,703,960	1511640	Allelic Imbalance
	chr13:23,762,115-25,120,487	1358372	Allelic Imbalance		chr17:33,289,586-34,856,145	1566559	Allelic Imbalance		chr1:34,284,156-37,760,900	3476744	CN Gain		chr12:16,533,410-35,503,847	18970437	Allelic Imbalance		chr4:98,944,613-103,072,360	4127747	Allelic Imbalance		chr7:43,945,636-44,200,203	254567	Allelic Imbalance		chr13:111,255,124-115,101,458	3846334	Allelic Imbalance
	chr13:112,669,617-113,216,585	546968	Allelic Imbalance		chr17:35,383,157-37,700,658	2317501	Allelic Imbalance		chr1:38,088,258-40,293,102	2204844	CN Gain		chr12:103,586,756-104,780,839	1194083	Allelic Imbalance		chr4:112,290,371-112,774,813	484442	Allelic Imbalance		chr7:48,833,653-50,120,596	1286943	Allelic Imbalance		chr16:3,509,341-5,256,078	1746737	Allelic Imbalance
	chr14:49,117,746-50,766,948	1649202	Allelic Imbalance		chr18:18,560,014-36,930,944	18370930	Allelic Imbalance		chr1:42,103,896-43,698,923	1595027	CN Gain		chr12:113,194,137-120,129,022	6934885	Allelic Imbalance		chr4:113,942,581-114,228,765	286184	Allelic Imbalance		chr7:106,891,410-108,924,713	2033303	Allelic Imbalance		chr17:30,731,360-33,033,281	2301921	Allelic Imbalance
	chr17:33,391,540-34,533,215	1141675	Allelic Imbalance		chr1:15,268,744-15,269,697	953	CN Gain		chr1:71,448,927-75,863,677	4414750	CN Gain		chr13:59,461,985-65,340,927	5878942	Allelic Imbalance		chr4:115,621,289-116,610,465	989176	Allelic Imbalance		chr7:135,953,894-138,902,654	2948760	Allelic Imbalance		chr17:33,386,697-33,550,769	164072	Allelic Imbalance
	chr17:34,549,162-35,265,859	716697	Allelic Imbalance		chr1:24,611,540-24,611,837	297	CN Gain		chr1:86,130,704-87,298,365	1167661	CN Gain		chr13:65,566,323-74,215,424	8649101	Allelic Imbalance		chr4:122,872,316-123,355,021	482705	Allelic Imbalance		chr8:36,744,857-43,701,200	6956343	Allelic Imbalance		chr17:33,965,971-34,951,026	985055	Allelic Imbalance
	chr17:35,359,429-38,335,898	2976469	Allelic Imbalance		chr1:24,612,234-24,612,664	430	CN Gain		chr1:88,252,443-94,372,535	6120092	CN Gain		chr15:78,636,796-81,328,898	2692102	Allelic Imbalance		chr4:123,562,259-126,346,641	2784382	Allelic Imbalance		chr8:60,529,328-69,756,037	9226709	Allelic Imbalance		chr17:34,977,621-35,323,083	345462	Allelic Imbalance
	chr17:71,243,328-71,997,123	753795	Allelic Imbalance		chr1:24,612,939-24,613,018	79	CN Gain		chr1:118,064,547-119,550,513	1485966	CN Gain		chr17:24,510,768-30,135,232	5624464	Allelic Imbalance		chr4:143,617,560-143,928,476	310916	Allelic Imbalance		chr8:72,763,117-83,541,990	10778873	Allelic Imbalance		chr17:35,323,200-38,082,369	2759169	Allelic Imbalance
	chr18:41,937,671-42,741,055	803384	Allelic Imbalance		chr1:24,614,283-24,614,599	316	CN Gain		chr1:119,788,142-120,544,732	756590	CN Gain		chr17:33,386,292-34,315,514	929222	Allelic Imbalance		chr4:147,840,317-149,180,679	1340362	Allelic Imbalance		chr8:108,985,151-110,538,665	1553514	Allelic Imbalance		chr1:15,268,642-15,269,664	1022	CN Gain
	chr1:6,429,745-6,442,545	12800	CN Gain		chr1:24,614,923-24,615,093	170	CN Gain		chr1:166,771,253-169,348,181	2576928	CN Gain		chr17:34,565,450-39,727,937	5162487	Allelic Imbalance		chr5:17,556,021-17,828,801	272780	Allelic Imbalance		chr9:20,555,355-20,590,750	35395	Allelic Imbalance		chr1:24,611,795-24,611,836	41	CN Gain
	chr1:9,728,482-9,802,546	74064	CN Gain		chr1:24,615,729-24,616,036	307	CN Gain		chr1:170,528,956-171,516,870	987914	CN Gain		chr19:3,996,614-7,430,857	3434243	Allelic Imbalance		chr5:20,772,071-22,613,024	1840953	Allelic Imbalance		chr9:64,122,052-66,356,055	2234003	Allelic Imbalance		chr1:24,612,309-24,612,652	343	CN Gain
	chr1:14,754,087-14,869,831	115744	CN Gain		chr1:85,028,130-85,028,395	265	CN Gain		chr1:172,121,869-172,698,979	577110	CN Gain		chr19:9,067,363-11,121,854	2054491	Allelic Imbalance		chr5:33,217,393-33,832,055	614662	Allelic Imbalance		chr9:67,989,686-71,765,674	3775988	Allelic Imbalance		chr1:24,615,725-24,616,034	309	CN Gain
	chr1:15,252,542-15,269,780	17238	CN Gain		chr1:85,090,890-85,091,064	174	CN Gain		chr1:177,907,560-180,039,929	2132369	CN Gain		chr19:23,378,821-24,834,713	1455892	Allelic Imbalance		chr5:123,864,777-123,993,181	128404	Allelic Imbalance		chr11:3,100,011-7,556,035	4456024	Allelic Imbalance		chr1:74,596,391-74,635,702	39311	CN Gain
	chr1:19,064,015-19,244,550	180535	CN Gain		chr1:85,094,002-85,094,311	309	CN Gain		chr1:180,146,842-187,030,698	6883856	CN Gain		chr1:3,006,843-6,234,041	3227198	CN Gain		chr5:124,426,114-125,687,994	1261880	Allelic Imbalance		chr11:31,184,301-33,214,697	2030396	Allelic Imbalance		chr1:74,696,443-74,948,536	252093	CN Gain
	chr1:20,789,389-20,959,608	170219	CN Gain		chr1:85,100,237-85,100,653	416	CN Gain		chr1:188,916,017-193,784,064	4868047	CN Gain		chr1:11,596,261-20,081,187	8484926	CN Gain		chr5:128,171,303-137,795,458	9624155	Allelic Imbalance		chr11:49,564,544-51,644,536	2079992	Allelic Imbalance		chr1:75,243,400-75,568,368	324968	CN Gain
	chr1:24,612,557-24,612,651	94	CN Gain		chr1:85,241,690-85,241,893	203	CN Gain		chr2:3,464,638-5,726,489	2261851	CN Gain		chr1:32,714,558-37,763,217	5048659	CN Gain		chr5:138,658,684-144,891,163	6232479	Allelic Imbalance		chr11:58,927,933-61,731,337	2803404	Allelic Imbalance		chr1:85,028,176-85,028,381	205	CN Gain
	chr1:30,700,621-30,808,701	108080	CN Gain		chr1:85,245,509-85,247,079	1570	CN Gain		chr2:10,517,378-11,718,451	1201073	CN Gain		chr1:38,088,640-40,196,355	2107715	CN Gain		chr5:149,544,720-150,532,179	987459	Allelic Imbalance		chr11:65,031,401-68,109,333	3077932	Allelic Imbalance		chr1:85,098,464-85,100,645	2181	CN Gain
	chr1:33,100,885-33,108,917	8032	CN Gain		chr1:85,259,524-85,259,806	282	CN Gain		chr2:17,590,038-20,318,901	2728863	CN Gain		chr1:40,767,129-43,669,707	2902578	CN Gain		chr6:35,024,200-38,109,068	3084868	Allelic Imbalance		chr11:87,567,704-89,408,187	1840483	Allelic Imbalance		chr1:85,112,964-85,113,471	507	CN Gain
	chr1:33,812,969-33,838,941	25972	CN Gain		chr1:85,260,548-85,260,862	314	CN Gain		chr2:24,401,399-34,984,589	10583190	CN Gain		chr1:46,836,025-50,979,261	4143236	CN Gain		chr6:39,592,720-48,650,135	9057415	Allelic Imbalance		chr11:94,106,645-103,498,401	9391756	Allelic Imbalance		chr1:85,164,061-85,164,355	294	CN Gain
	chr1:34,251,538-34,954,372	702834	CN Gain		chr1:85,269,865-85,270,022	157	CN Gain		chr2:35,244,844-36,323,776	1078932	CN Gain		chr1:55,081,575-57,879,478	2797903	CN Gain		chr6:65,447,323-71,869,763	6422440	Allelic Imbalance		chr11:103,635,086-109,937,719	6302633	Allelic Imbalance		chr1:85,233,277-85,247,102	13825	CN Gain
	chr1:35,685,768-36,159,945	474177	CN Gain		chr1:85,275,010-85,275,204	194	CN Gain		chr2:37,647,152-39,013,146	1365994	CN Gain		chr1:62,587,639-63,514,837	927198	CN Gain		chr6:71,902,865-72,073,766	170901	Allelic Imbalance		chr11:110,362,306-121,560,515	11198209	Allelic Imbalance		chr1:85,259,454-85,259,803	349	CN Gain
	chr1:36,209,890-36,812,258	602368	CN Gain		chr1:85,276,695-85,276,941	246	CN Gain		chr2:58,287,869-59,913,721	1625852	CN Gain		chr1:64,718,154-65,116,524	398370	CN Gain		chr6:82,602,204-83,060,431	458227	Allelic Imbalance		chr12:66,827,590-75,870,273	9042683	Allelic Imbalance		chr1:85,260,608-85,260,841	233	CN Gain
	chr1:37,355,280-37,420,502	65222	CN Gain		chr1:85,281,258-85,281,500	242	CN Gain		chr2:69,707,486-69,914,561	207075	CN Gain		chr1:71,401,564-80,200,716	8799152	CN Gain		chr6:83,277,424-83,775,510	498086	Allelic Imbalance		chr12:104,800,582-109,914,303	5113721	Allelic Imbalance		chr1:85,269,803-85,270,000	197	CN Gain
	chr1:37,612,225-37,721,917	109692	CN Gain		chr1:85,282,594-85,282,744	150	CN Gain		chr2:72,458,190-73,093,510	635320	CN Gain		chr1:86,133,527-87,309,838	1176311	CN Gain		chr6:124,347,473-124,705,614	358141	Allelic Imbalance		chr13:50,723,570-60,666,038	9942468	Allelic Imbalance		chr1:85,274,954-85,276,946	1992	CN Gain
	chr1:39,333,601-40,014,618	681017	CN Gain		chr1:85,283,835-85,284,094	259	CN Gain		chr2:74,591,365-76,692,425	2101060	CN Gain		chr1:88,251,231-96,821,177	8569946	CN Gain		chr6:128,542,847-131,490,064	2947217	Allelic Imbalance		chr13:60,772,105-60,780,182	8077	Allelic Imbalance		chr1:85,281,350-85,281,464	114	CN Gain
	chr1:43,030,578-43,192,621	162043	CN Gain		chr1:85,285,274-85,285,449	175	CN Gain		chr2:83,939,857-84,193,897	254040	CN Gain		chr1:100,496,843-105,546,674	5049831	CN Gain		chr6:132,627,320-133,540,729	913409	Allelic Imbalance		chr14:31,292,979-41,231,396	9938417	Allelic Imbalance		chr1:85,283,914-85,285,438	1524	CN Gain
	chr1:52,126,624-52,168,854	42230	CN Gain		chr1:85,314,174-85,314,402	228	CN Gain		chr2:84,501,082-85,331,008	829926	CN Gain		chr1:110,932,268-115,685,270	4753002	CN Gain		chr7:7,323,041-7,467,269	144228	Allelic Imbalance		chr14:45,812,813-49,014,187	3201374	Allelic Imbalance		chr1:85,484,222-85,484,460	238	CN Gain
	chr1:53,479,699-53,518,788	39089	CN Gain		chr1:85,316,934-85,317,231	297	CN Gain		chr2:91,685,779-93,311,556	1625777	CN Gain		chr1:118,041,101-119,550,823	1509722	CN Gain		chr7:10,194,553-12,600,589	2406036	Allelic Imbalance		chr14:55,899,011-59,575,522	3676511	Allelic Imbalance		chr1:85,542,941-85,550,538	7597	CN Gain
	chr1:55,223,216-55,239,035	15819	CN Gain		chr1:85,327,032-85,327,302	270	CN Gain		chr2:97,948,518-99,374,525	1426007	CN Gain		chr1:119,802,338-120,916,972	1114634	CN Gain		chr7:28,047,229-29,498,529	1451300	Allelic Imbalance		chr15:55,642,596-73,343,070	17700474	Allelic Imbalance		chr1:85,584,518-85,585,009	491	CN Gain
	chr1:58,222,363-58,240,771	18408	CN Gain		chr1:85,484,174-85,484,468	294	CN Gain		chr2:103,464,359-104,760,582	1296223	CN Gain		chr1:142,697,224-149,847,580	7150356	CN Gain		chr7:34,077,380-38,187,950	4110570	Allelic Imbalance		chr15:82,792,468-90,488,347	7695879	Allelic Imbalance		chr1:85,588,925-85,589,093	168	CN Gain
	chr1:58,861,176-58,914,476	53300	CN Gain		chr1:85,549,376-85,550,554	1178	CN Gain		chr2:118,028,131-119,903,171	1875040	CN Gain		chr1:165,604,613-171,531,548	5926935	CN Gain		chr7:38,227,355-38,299,706	72351	Allelic Imbalance		chr15:97,075,817-101,555,449	4479632	Allelic Imbalance		chr1:85,601,047-85,601,169	122	CN Gain
	chr1:59,110,092-59,148,992	38900	CN Gain		chr1:85,584,718-85,585,014	296	CN Gain		chr2:119,972,962-120,323,404	350442	CN Gain		chr1:172,128,451-172,894,260	765809	CN Gain		chr7:38,399,437-43,337,324	4937887	Allelic Imbalance		chr16:3,001,789-16,781,949	13780160	Allelic Imbalance		chr1:85,609,520-85,610,217	697	CN Gain
	chr1:59,469,500-59,630,369	160869	CN Gain		chr1:85,586,031-85,586,202	171	CN Gain		chr2:121,252,024-122,358,143	1106119	CN Gain		chr1:178,116,185-179,769,022	1652837	CN Gain		chr7:43,811,741-43,954,119	142378	Allelic Imbalance		chr16:21,896,914-23,431,643	1534729	Allelic Imbalance		chr1:85,610,586-85,610,836	250	CN Gain
	chr1:60,331,127-60,409,751	78624	CN Gain		chr1:85,588,873-85,589,096	223	CN Gain		chr2:125,466,487-125,750,259	283772	CN Gain		chr1:180,159,466-185,297,478	5138012	CN Gain		chr7:47,309,582-48,867,106	1557524	Allelic Imbalance		chr16:32,765,810-35,302,232	2536422	Allelic Imbalance		chr1:85,621,490-85,621,645	155	CN Gain
	chr1:62,637,188-63,121,697	484509	CN Gain		chr1:85,595,882-85,596,068	186	CN Gain		chr2:127,239,761-127,804,133	564372	CN Gain		chr1:185,431,895-188,379,124	2947229	CN Gain		chr7:102,120,482-105,369,115	3248633	Allelic Imbalance		chr17:6,868,281-14,926,268	8057987	Allelic Imbalance		chr1:87,099,392-87,219,561	120169	CN Gain
	chr1:64,938,432-65,116,654	178222	CN Gain		chr1:85,601,035-85,601,199	164	CN Gain		chr2:129,017,237-134,804,411	5787174	CN Gain		chr1:188,964,701-193,475,653	4510952	CN Gain		chr7:105,824,666-108,894,291	3069625	Allelic Imbalance		chr17:34,549,099-39,131,693	4582594	Allelic Imbalance		chr1:93,976,185-94,041,391	65206	CN Gain
	chr1:71,453,262-71,714,056	260794	CN Gain		chr1:85,609,537-85,609,832	295	CN Gain		chr2:150,344,227-160,687,364	10343137	CN Gain		chr2:3,507,710-10,096,443	6588733	CN Gain		chr7:123,498,682-126,364,458	2865776	Allelic Imbalance		chr17:55,866,175-57,358,752	1492577	Allelic Imbalance		chr1:100,282,094-100,283,177	1083	CN Gain
	chr1:72,070,104-72,643,116	573012	CN Gain		chr1:85,610,607-85,610,843	236	CN Gain		chr2:162,283,277-174,962,019	12678742	CN Gain		chr2:10,517,648-11,700,060	1182412	CN Gain		chr7:126,547,657-128,251,998	1704341	Allelic Imbalance		chr18:42,111,205-43,537,931	1426726	Allelic Imbalance		chr1:184,592,980-184,731,672	138692	CN Gain
	chr1:72,698,703-72,913,585	214882	CN Gain		chr1:85,621,486-85,621,708	222	CN Gain		chr2:178,403,516-181,795,623	3392107	CN Gain		chr2:15,047,112-20,704,335	5657223	CN Gain		chr7:131,444,248-132,883,393	1439145	Allelic Imbalance		chr18:49,958,431-60,546,006	10587575	Allelic Imbalance		chr2:11,408,872-11,409,989	1117	CN Gain
	chr1:73,896,997-74,440,297	543300	CN Gain		chr2:24,985,885-24,986,380	495	CN Gain		chr3:5,750,892-11,306,564	5555672	CN Gain		chr2:24,403,232-34,989,073	10585841	CN Gain		chr7:140,834,068-141,638,103	804035	Allelic Imbalance		chr18:64,098,726-67,815,728	3717002	Allelic Imbalance		chr2:24,983,412-25,625,190	641778	CN Gain
	chr1:74,509,553-75,637,160	1127607	CN Gain		chr2:98,601,300-98,666,897	65597	CN Gain		chr3:20,433,458-33,803,949	13370491	CN Gain		chr2:35,191,513-36,323,801	1132288	CN Gain		chr8:10,507,018-15,877,414	5370396	Allelic Imbalance		chr19:29,160,861-39,689,260	10528399	Allelic Imbalance		chr2:26,459,943-26,593,636	133693	CN Gain
	chr1:78,783,127-78,818,644	35517	CN Gain		chr2:98,666,944-98,667,207	263	CN Gain		chr3:36,552,978-36,877,584	324606	CN Gain		chr2:38,163,175-39,018,417	855242	CN Gain		chr8:36,716,606-41,257,941	4541335	Allelic Imbalance		chr1:34,284,003-37,763,189	3479186	CN Gain		chr2:29,730,294-29,943,733	213439	CN Gain
	chr1:82,279,748-82,340,613	60865	CN Gain		chr2:168,630,686-168,940,824	310138	CN Gain		chr3:37,528,064-38,951,274	1423210	CN Gain		chr2:45,001,707-48,814,689	3812982	CN Gain		chr8:41,324,925-43,474,067	2149142	Allelic Imbalance		chr1:39,330,747-40,140,364	809617	CN Gain		chr2:30,090,518-30,266,741	176223	CN Gain
	chr1:84,814,698-84,964,433	149735	CN Gain		chr2:181,929,236-181,931,249	2013	CN Gain		chr3:50,712,523-54,158,316	3445793	CN Gain		chr2:49,548,926-52,089,345	2540419	CN Gain		chr8:45,024,162-48,236,736	3212574	Allelic Imbalance		chr1:40,761,905-43,742,310	2980405	CN Gain		chr2:30,285,515-30,323,527	38012	CN Gain
	chr1:85,028,105-85,028,473	368	CN Gain		chr3:24,332,842-24,333,421	579	CN Gain		chr3:54,713,786-55,127,961	414175	CN Gain		chr2:53,177,391-59,917,330	6739939	CN Gain		chr8:105,979,140-109,614,728	3635588	Allelic Imbalance		chr1:71,414,735-75,802,682	4387947	CN Gain		chr2:30,333,196-30,438,254	105058	CN Gain
	chr1:85,084,938-85,085,079	141	CN Gain		chr3:78,891,697-78,917,563	25866	CN Gain		chr3:60,877,115-62,395,530	1518415	CN Gain		chr2:73,960,494-76,705,154	2744660	CN Gain		chr8:111,288,108-119,546,362	8258254	Allelic Imbalance		chr1:86,128,291-87,303,632	1175341	CN Gain		chr2:31,230,027-31,977,925	747898	CN Gain
	chr1:85,094,041-85,094,317	276	CN Gain		chr3:88,428,784-88,429,243	459	CN Gain		chr3:65,382,997-70,098,571	4715574	CN Gain		chr2:83,924,920-85,331,325	1406405	CN Gain		chr8:123,809,068-127,168,118	3359050	Allelic Imbalance		chr1:88,253,691-96,806,127	8552436	CN Gain		chr2:32,017,316-32,989,522	972206	CN Gain
	chr1:85,100,261-85,100,654	393	CN Gain		chr3:89,124,088-89,169,986	45898	CN Gain		chr3:83,044,968-84,913,540	1868572	CN Gain		chr2:91,695,920-93,311,556	1615636	CN Gain		chr9:37,631,284-40,316,750	2685466	Allelic Imbalance		chr1:105,750,808-106,724,906	974098	CN Gain		chr2:43,518,326-43,519,362	1036	CN Gain
	chr1:85,112,996-85,113,466	470	CN Gain		chr3:96,167,794-96,247,400	79606	CN Gain		chr3:86,757,486-90,401,838	3644352	CN Gain		chr2:95,618,611-101,396,244	5777633	CN Gain		chr9:122,251,087-124,595,110	2344023	Allelic Imbalance		chr1:118,810,192-119,533,308	723116	CN Gain		chr2:67,707,246-67,707,729	483	CN Gain
	chr1:85,163,268-85,164,338	1070	CN Gain		chr3:107,953,222-108,016,477	63255	CN Gain		chr3:94,243,378-98,618,973	4375595	CN Gain		chr2:103,456,700-104,714,843	1258143	CN Gain		chr10:120,094,181-123,131,537	3037356	Allelic Imbalance		chr1:119,787,751-120,825,145	1037394	CN Gain		chr2:71,825,469-71,846,162	20693	CN Gain
	chr1:85,169,011-85,169,152	141	CN Gain		chr4:60,421,638-60,421,784	146	CN Gain		chr3:100,652,536-103,836,156	3183620	CN Gain		chr2:118,113,316-119,878,234	1764918	CN Gain		chr11:49,564,758-51,818,370	2253612	Allelic Imbalance		chr1:171,029,331-171,504,519	475188	CN Gain		chr2:75,191,076-75,192,665	1589	CN Gain
	chr1:85,241,647-85,241,882	235	CN Gain		chr4:61,595,503-61,595,719	216	CN Gain		chr3:104,494,349-106,115,077	1620728	CN Gain		chr2:119,965,019-120,311,092	346073	CN Gain		chr11:54,830,789-57,047,484	2216695	Allelic Imbalance		chr1:172,126,740-172,894,397	767657	CN Gain		chr2:76,705,637-76,715,926	10289	CN Gain
	chr1:85,245,491-85,247,099	1608	CN Gain		chr4:88,771,522-88,771,818	296	CN Gain		chr3:106,967,429-109,423,929	2456500	CN Gain		chr2:121,259,049-122,427,139	1168090	CN Gain		chr11:66,145,157-67,898,816	1753659	Allelic Imbalance		chr1:178,122,773-180,031,558	1908785	CN Gain		chr2:98,666,545-98,666,889	344	CN Gain
	chr1:85,259,441-85,259,805	364	CN Gain		chr4:88,777,414-88,777,623	209	CN Gain		chr3:115,418,933-117,671,857	2252924	CN Gain		chr2:127,237,649-127,801,353	563704	CN Gain		chr11:85,576,903-86,806,554	1229651	Allelic Imbalance		chr1:180,146,860-187,048,433	6901573	CN Gain		chr2:98,666,939-98,667,197	258	CN Gain
	chr1:85,260,609-85,260,844	235	CN Gain		chr4:118,753,807-118,942,705	188898	CN Gain		chr3:119,781,346-122,512,698	2731352	CN Gain		chr2:129,017,463-135,158,641	6141178	CN Gain		chr11:87,570,092-87,635,771	65679	Allelic Imbalance		chr1:188,965,035-193,867,456	4902421	CN Gain		chr2:147,177,605-147,289,865	112260	CN Gain
	chr1:85,268,254-85,270,050	1796	CN Gain		chr4:146,464,241-146,464,488	247	CN Gain		chr3:127,056,877-130,332,042	3275165	CN Gain		chr2:137,099,875-139,525,385	2425510	CN Gain		chr11:94,326,749-94,374,666	47917	Allelic Imbalance		chr2:3,464,818-11,723,958	8259140	CN Gain		chr2:151,373,873-151,472,260	98387	CN Gain
	chr1:85,272,057-85,279,613	7556	CN Gain		chr4:146,465,767-146,466,049	282	CN Gain		chr3:130,620,600-132,686,764	2066164	CN Gain		chr2:147,075,181-148,686,477	1611296	CN Gain		chr12:4,666,259-7,985,185	3318926	Allelic Imbalance		chr2:17,450,218-20,579,425	3129207	CN Gain		chr2:154,555,549-154,634,180	78631	CN Gain
	chr1:85,281,299-85,281,468	169	CN Gain		chr4:146,893,620-146,893,795	175	CN Gain		chr3:142,915,318-144,748,389	1833071	CN Gain		chr2:150,362,573-158,406,612	8044039	CN Gain		chr12:18,633,264-31,269,142	12635878	Allelic Imbalance		chr2:24,403,320-34,964,710	10561390	CN Gain		chr2:155,558,497-156,096,765	538268	CN Gain
	chr1:85,282,527-85,285,456	2929	CN Gain		chr4:147,527,877-147,528,119	242	CN Gain		chr3:145,537,247-146,548,688	1011441	CN Gain		chr2:158,493,063-160,646,906	2153843	CN Gain		chr12:49,776,522-51,353,844	1577322	Allelic Imbalance		chr2:35,190,210-36,323,317	1133107	CN Gain		chr2:156,296,641-156,339,117	42476	CN Gain
	chr1:85,314,221-85,314,377	156	CN Gain		chr5:14,912,000-14,912,232	232	CN Gain		chr3:151,835,684-154,622,087	2786403	CN Gain		chr2:161,901,364-174,910,823	13009459	CN Gain		chr12:81,588,968-87,328,643	5739675	Allelic Imbalance		chr2:49,550,137-52,088,538	2538401	CN Gain		chr2:156,386,645-156,575,547	188902	CN Gain
	chr1:85,327,016-85,327,280	264	CN Gain		chr5:14,914,503-14,914,590	87	CN Gain		chr3:157,418,960-157,972,176	553216	CN Gain		chr2:178,078,211-178,335,330	257119	CN Gain		chr12:90,070,233-98,748,538	8678305	Allelic Imbalance		chr2:74,573,446-74,866,770	293324	CN Gain		chr2:162,934,071-162,983,140	49069	CN Gain
	chr1:85,340,304-85,342,044	1740	CN Gain		chr5:14,974,333-14,974,599	266	CN Gain		chr4:3,050,004-3,386,796	336792	CN Gain		chr2:178,395,727-181,918,980	3523253	CN Gain		chr12:111,111,800-111,260,668	148868	Allelic Imbalance		chr2:75,909,650-76,690,370	780720	CN Gain		chr2:164,333,024-165,828,566	1495542	CN Gain
	chr1:85,484,256-85,484,486	230	CN Gain		chr5:14,978,620-14,978,813	193	CN Gain		chr4:12,073,855-12,599,741	525886	CN Gain		chr3:3,000,290-13,777,257	10776967	CN Gain		chr12:113,061,445-120,129,022	7067577	Allelic Imbalance		chr2:83,923,577-85,279,243	1355666	CN Gain		chr2:166,567,915-166,915,152	347237	CN Gain
	chr1:85,549,122-85,550,558	1436	CN Gain		chr5:15,031,300-15,031,675	375	CN Gain		chr4:32,774,015-33,286,448	512433	CN Gain		chr3:16,013,896-19,934,569	3920673	CN Gain		chr13:19,096,106-21,347,035	2250929	Allelic Imbalance		chr2:90,352,899-93,311,556	2958657	CN Gain		chr2:166,955,304-167,227,699	272395	CN Gain
	chr1:85,577,398-85,586,187	8789	CN Gain		chr5:15,471,968-15,472,195	227	CN Gain		chr4:40,130,822-43,091,088	2960266	CN Gain		chr3:20,316,355-28,596,209	8279854	CN Gain		chr13:60,718,981-65,297,139	4578158	Allelic Imbalance		chr2:98,601,487-99,978,582	1377095	CN Gain		chr2:167,514,650-168,099,481	584831	CN Gain
	chr1:85,588,842-85,589,100	258	CN Gain		chr5:15,472,759-15,473,056	297	CN Gain		chr4:43,355,398-48,067,651	4712253	CN Gain		chr3:33,080,515-35,778,026	2697511	CN Gain		chr13:66,871,773-67,833,711	961938	Allelic Imbalance		chr2:118,630,434-119,041,801	411367	CN Gain		chr2:168,504,276-168,969,499	465223	CN Gain
	chr1:85,589,301-85,591,769	2468	CN Gain		chr5:15,473,640-15,473,817	177	CN Gain		chr4:53,786,456-57,956,140	4169684	CN Gain		chr3:37,123,063-38,951,052	1827989	CN Gain		chr13:73,949,962-74,121,524	171562	Allelic Imbalance		chr2:119,140,039-119,916,998	776959	CN Gain		chr2:179,962,392-180,843,568	881176	CN Gain
	chr1:85,593,149-85,598,259	5110	CN Gain		chr5:15,528,926-15,529,210	284	CN Gain		chr4:62,422,664-63,733,306	1310642	CN Gain		chr3:41,734,307-54,163,717	12429410	CN Gain		chr13:74,160,139-77,327,992	3167853	Allelic Imbalance		chr2:119,964,584-120,304,933	340349	CN Gain		chr2:180,967,244-181,620,612	653368	CN Gain
	chr1:85,600,864-85,601,199	335	CN Gain		chr5:15,577,187-15,577,296	109	CN Gain		chr4:83,153,059-84,923,518	1770459	CN Gain		chr3:54,428,184-55,121,462	693278	CN Gain		chr13:93,461,872-95,673,833	2211961	Allelic Imbalance		chr2:121,253,572-122,427,014	1173442	CN Gain		chr2:181,896,819-181,931,274	34455	CN Gain
	chr1:85,609,518-85,609,842	324	CN Gain		chr5:15,579,350-15,579,952	602	CN Gain		chr4:88,708,064-88,816,379	108315	CN Gain		chr3:56,119,343-59,071,883	2952540	CN Gain		chr13:100,392,661-103,752,241	3359580	Allelic Imbalance		chr2:127,242,789-127,805,157	562368	CN Gain		chr3:24,315,796-24,333,426	17630	CN Gain
	chr1:85,610,608-85,610,834	226	CN Gain		chr5:15,621,428-15,621,742	314	CN Gain		chr4:106,443,554-108,420,410	1976856	CN Gain		chr3:60,622,335-62,377,590	1755255	CN Gain		chr14:27,498,498-31,029,964	3531466	Allelic Imbalance		chr2:129,017,090-134,054,793	5037703	CN Gain		chr3:52,612,747-52,613,729	982	CN Gain
	chr1:85,621,468-85,621,662	194	CN Gain		chr5:15,653,242-15,653,513	271	CN Gain		chr4:114,228,866-115,004,799	775933	CN Gain		chr3:65,387,711-72,904,305	7516594	CN Gain		chr14:32,295,226-41,172,545	8877319	Allelic Imbalance		chr2:150,385,753-153,662,676	3276923	CN Gain		chr3:61,461,720-61,462,858	1138	CN Gain
	chr1:85,709,020-86,070,527	361507	CN Gain		chr5:15,654,134-15,654,487	353	CN Gain		chr4:115,635,681-118,625,810	2990129	CN Gain		chr3:73,001,662-81,918,333	8916671	CN Gain		chr14:51,255,685-51,861,049	605364	Allelic Imbalance		chr2:154,350,784-160,698,074	6347290	CN Gain		chr3:78,891,906-78,918,155	26249	CN Gain
	chr1:86,130,704-86,745,470	614766	CN Gain		chr5:15,655,479-15,655,796	317	CN Gain		chr4:118,967,500-121,082,879	2115379	CN Gain		chr3:83,046,368-85,547,645	2501277	CN Gain		chr14:52,622,872-54,222,505	1599633	Allelic Imbalance		chr2:162,362,873-174,962,002	12599129	CN Gain		chr3:87,731,858-88,698,840	966982	CN Gain
	chr1:86,908,553-87,220,874	312321	CN Gain		chr5:15,709,679-15,709,866	187	CN Gain		chr4:122,925,799-123,367,908	442109	CN Gain		chr3:87,740,921-88,966,072	1225151	CN Gain		chr14:55,893,958-60,298,015	4404057	Allelic Imbalance		chr2:178,486,819-181,898,856	3412037	CN Gain		chr3:88,725,904-88,913,754	187850	CN Gain
	chr1:87,448,938-87,775,033	326095	CN Gain		chr5:15,712,716-15,713,006	290	CN Gain		chr4:123,539,776-143,398,520	19858744	CN Gain		chr3:89,063,872-90,403,959	1340087	CN Gain		chr15:44,640,627-59,416,088	14775461	Allelic Imbalance		chr3:5,750,987-11,455,181	5704194	CN Gain		chr3:89,063,855-89,468,896	405041	CN Gain
	chr1:87,924,068-87,927,671	3603	CN Gain		chr5:15,713,864-15,714,175	311	CN Gain		chr4:145,622,233-145,664,018	41785	CN Gain		chr3:94,243,274-98,588,032	4344758	CN Gain		chr15:68,310,115-71,988,467	3678352	Allelic Imbalance		chr3:36,180,942-36,869,820	688878	CN Gain		chr3:90,224,555-90,277,451	52896	CN Gain
	chr1:88,025,387-88,106,903	81516	CN Gain		chr5:25,940,848-25,941,141	293	CN Gain		chr4:145,701,130-145,873,994	172864	CN Gain		chr3:100,684,564-106,091,698	5407134	CN Gain		chr15:74,836,757-75,975,238	1138481	Allelic Imbalance		chr3:50,587,854-54,191,301	3603447	CN Gain		chr3:94,878,030-95,282,731	404701	CN Gain
	chr1:88,192,642-88,211,937	19295	CN Gain		chr5:124,646,811-124,782,202	135391	CN Gain		chr4:145,899,146-146,099,624	200478	CN Gain		chr3:106,404,276-113,149,617	6745341	CN Gain		chr15:89,787,192-91,900,069	2112877	Allelic Imbalance		chr3:54,715,086-55,121,634	406548	CN Gain		chr3:96,169,836-96,284,291	114455	CN Gain
	chr1:88,230,399-88,332,597	102198	CN Gain		chr5:125,386,039-125,388,043	2004	CN Gain		chr4:146,195,055-146,464,640	269585	CN Gain		chr3:114,338,909-116,878,210	2539301	CN Gain		chr15:96,046,367-98,831,366	2784999	Allelic Imbalance		chr3:60,860,594-62,351,906	1491312	CN Gain		chr3:96,444,369-96,725,815	281446	CN Gain
	chr1:88,974,372-91,157,261	2182889	CN Gain		chr5:138,017,383-138,065,744	48361	CN Gain		chr4:146,564,452-146,657,500	93048	CN Gain		chr3:116,947,944-121,761,250	4813306	CN Gain		chr15:99,307,499-99,947,114	639615	Allelic Imbalance		chr3:65,382,964-68,898,506	3515542	CN Gain		chr3:108,384,851-108,537,617	152766	CN Gain
	chr1:91,285,511-91,987,546	702035	CN Gain		chr6:116,516,300-116,552,146	35846	CN Gain		chr4:147,086,389-147,177,899	91510	CN Gain		chr3:127,077,438-129,271,277	2193839	CN Gain		chr15:100,259,719-104,043,685	3783966	Allelic Imbalance		chr3:83,046,033-84,958,477	1912444	CN Gain		chr3:139,649,212-139,650,272	1060	CN Gain
	chr1:92,460,283-93,413,824	953541	CN Gain		chr6:132,053,067-132,439,660	386593	CN Gain		chr4:147,258,589-147,281,395	22806	CN Gain		chr3:130,628,744-132,686,898	2058154	CN Gain		chr16:16,454,037-16,819,735	365698	Allelic Imbalance		chr3:87,729,256-90,403,540	2674284	CN Gain		chr3:142,962,504-142,963,510	1006	CN Gain
	chr1:93,505,427-94,052,447	547020	CN Gain		chr6:136,324,407-136,401,776	77369	CN Gain		chr4:147,709,210-147,755,931	46721	CN Gain		chr3:139,061,608-141,677,888	2616280	CN Gain		chr16:17,499,977-18,784,795	1284818	Allelic Imbalance		chr3:94,243,411-98,618,927	4375516	CN Gain		chr3:155,276,085-155,276,618	533	CN Gain
	chr1:97,006,448-97,026,337	19889	CN Gain		chr7:3,159,360-3,497,699	338339	CN Gain		chr4:147,804,466-156,316,202	8511736	CN Gain		chr3:145,550,518-146,457,393	906875	CN Gain		chr16:20,929,035-24,607,965	3678930	Allelic Imbalance		chr3:100,205,824-105,986,027	5780203	CN Gain		chr4:41,094,603-41,169,280	74677	CN Gain
	chr1:98,446,625-98,461,724	15099	CN Gain		chr7:3,716,635-3,915,501	198866	CN Gain		chr5:23,495,902-25,223,083	1727181	CN Gain		chr3:146,961,655-154,622,080	7660425	CN Gain		chr16:32,760,205-35,157,073	2396868	Allelic Imbalance		chr3:106,822,381-109,406,662	2584281	CN Gain		chr4:41,638,544-41,809,075	170531	CN Gain
	chr1:105,764,210-105,996,293	232083	CN Gain		chr7:7,551,158-7,551,646	488	CN Gain		chr5:26,000,331-26,018,596	18265	CN Gain		chr3:155,276,529-157,962,281	2685752	CN Gain		chr16:49,160,006-49,296,916	136910	Allelic Imbalance		chr3:114,218,699-116,780,627	2561928	CN Gain		chr4:41,810,551-41,811,562	1011	CN Gain
	chr1:118,507,069-118,539,299	32230	CN Gain		chr7:7,876,553-7,877,030	477	CN Gain		chr5:30,266,875-31,300,530	1033655	CN Gain		chr4:9,643,409-11,201,237	1557828	CN Gain		chr16:89,516,116-91,035,862	1519746	Allelic Imbalance		chr3:127,052,926-129,280,714	2227788	CN Gain		chr4:41,811,802-41,811,998	196	CN Gain
	chr1:118,552,096-119,527,953	975857	CN Gain		chr7:8,244,656-8,244,983	327	CN Gain		chr5:32,973,752-33,742,534	768782	CN Gain		chr4:12,075,485-15,892,024	3816539	CN Gain		chr17:25,344,094-29,635,868	4291774	Allelic Imbalance		chr3:130,628,704-132,687,078	2058374	CN Gain		chr4:41,870,421-41,895,069	24648	CN Gain
	chr1:119,858,167-120,610,487	752320	CN Gain		chr7:8,367,295-8,367,786	491	CN Gain		chr5:34,907,323-38,507,664	3600341	CN Gain		chr4:19,888,781-31,978,358	12089577	CN Gain		chr17:32,085,903-32,536,927	451024	Allelic Imbalance		chr3:142,853,871-144,746,801	1892930	CN Gain		chr4:42,007,292-42,089,327	82035	CN Gain
	chr1:152,519,054-152,835,135	316081	CN Gain		chr7:8,399,337-8,400,033	696	CN Gain		chr5:62,749,490-67,263,629	4514139	CN Gain		chr4:32,770,834-33,320,518	549684	CN Gain		chr17:33,961,205-34,268,334	307129	Allelic Imbalance		chr3:145,557,181-154,618,320	9061139	CN Gain		chr4:42,090,084-42,091,762	1678	CN Gain
	chr1:152,894,948-153,447,859	552911	CN Gain		chr7:8,872,293-8,872,473	180	CN Gain		chr5:72,783,674-78,474,222	5690548	CN Gain		chr4:34,839,283-41,793,690	6954407	CN Gain		chr17:35,138,556-35,397,550	258994	Allelic Imbalance		chr4:12,073,803-12,921,234	847431	CN Gain		chr4:42,218,651-42,232,723	14072	CN Gain
	chr1:155,191,392-155,248,613	57221	CN Gain		chr7:9,075,479-9,075,667	188	CN Gain		chr5:90,631,683-93,411,575	2779892	CN Gain		chr4:42,321,042-43,095,762	774720	CN Gain		chr17:36,814,035-38,836,583	2022548	Allelic Imbalance		chr4:40,261,999-41,805,279	1543280	CN Gain		chr4:42,237,325-42,244,269	6944	CN Gain
	chr1:155,677,413-155,827,036	149623	CN Gain		chr7:9,988,707-9,989,020	313	CN Gain		chr5:95,837,302-96,082,877	245575	CN Gain		chr4:43,324,850-49,323,501	5998651	CN Gain		chr17:52,113,735-55,579,690	3465955	Allelic Imbalance		chr4:43,353,466-48,083,064	4729598	CN Gain		chr4:42,246,288-42,247,144	856	CN Gain
	chr1:157,523,766-157,571,567	47801	CN Gain		chr7:18,402,912-18,560,598	157686	CN Gain		chr5:99,325,122-102,626,433	3301311	CN Gain		chr4:53,786,727-58,000,079	4213352	CN Gain		chr17:78,656,915-81,103,576	2446661	Allelic Imbalance		chr4:53,791,190-57,956,165	4164975	CN Gain		chr4:42,377,639-42,468,667	91028	CN Gain
	chr1:160,104,981-160,126,397	21416	CN Gain		chr7:18,564,896-18,565,027	131	CN Gain		chr5:105,343,825-106,618,220	1274395	CN Gain		chr4:62,420,244-63,729,641	1309397	CN Gain		chr18:11,752,406-12,561,669	809263	Allelic Imbalance		chr4:62,419,239-63,607,370	1188131	CN Gain		chr4:42,584,808-42,586,650	1842	CN Gain
	chr1:161,698,007-161,747,343	49336	CN Gain		chr7:18,790,000-18,821,362	31362	CN Gain		chr5:108,647,831-108,729,453	81622	CN Gain		chr4:65,396,941-73,401,170	8004229	CN Gain		chr18:23,633,134-31,602,542	7969408	Allelic Imbalance		chr4:88,691,006-88,816,316	125310	CN Gain		chr4:42,587,403-42,792,170	204767	CN Gain
	chr1:162,476,860-162,555,358	78498	CN Gain		chr7:28,071,231-28,120,605	49374	CN Gain		chr5:110,323,559-137,799,490	27475931	CN Gain		chr4:76,273,220-81,267,470	4994250	CN Gain		chr18:36,658,262-37,825,020	1166758	Allelic Imbalance		chr4:106,436,775-108,478,950	2042175	CN Gain		chr4:43,390,340-43,836,073	445733	CN Gain
	chr1:164,123,674-164,148,739	25065	CN Gain		chr7:30,751,768-30,752,380	612	CN Gain		chr5:137,962,626-138,291,512	328886	CN Gain		chr4:83,014,126-84,923,871	1909745	CN Gain		chr18:60,554,547-61,046,065	491518	Allelic Imbalance		chr4:114,228,837-115,201,685	972848	CN Gain		chr4:45,545,056-45,550,344	5288	CN Gain
	chr1:164,212,002-164,333,695	121693	CN Gain		chr7:42,124,939-42,126,148	1209	CN Gain		chr5:138,616,628-145,290,315	6673687	CN Gain		chr4:88,708,093-88,816,096	108003	CN Gain		chr18:62,753,253-63,115,167	361914	Allelic Imbalance		chr4:115,764,551-118,625,779	2861228	CN Gain		chr4:60,418,910-60,419,336	426	CN Gain
	chr1:165,103,697-165,329,891	226194	CN Gain		chr7:104,768,089-104,772,844	4755	CN Gain		chr5:146,558,501-150,536,978	3978477	CN Gain		chr4:88,879,390-94,573,999	5694609	CN Gain		chr18:74,303,738-76,162,475	1858737	Allelic Imbalance		chr4:118,965,359-121,054,306	2088947	CN Gain		chr4:60,421,639-60,421,787	148	CN Gain
	chr1:165,650,740-165,868,936	218196	CN Gain		chr7:127,373,429-127,386,502	13073	CN Gain		chr6:28,829,868-31,413,304	2583436	CN Gain		chr4:105,076,944-106,127,612	1050668	CN Gain		chr19:23,343,791-24,899,962	1556171	Allelic Imbalance		chr4:122,925,486-123,365,281	439795	CN Gain		chr4:61,595,479-61,595,719	240	CN Gain
	chr1:166,040,337-166,197,170	156833	CN Gain		chr7:131,040,762-131,082,757	41995	CN Gain		chr6:47,582,167-48,650,084	1067917	CN Gain		chr4:106,436,089-108,476,850	2040761	CN Gain		chr19:41,559,193-43,999,339	2440146	Allelic Imbalance		chr4:123,552,923-143,417,579	19864656	CN Gain		chr4:61,671,105-61,671,525	420	CN Gain
	chr1:166,303,543-166,441,726	138183	CN Gain		chr7:140,492,536-140,705,127	212591	CN Gain		chr6:50,348,064-55,776,577	5428513	CN Gain		chr4:114,228,648-115,009,436	780788	CN Gain		chrX:60,578,870-66,776,737	6197867	Allelic Imbalance		chr4:145,899,190-146,073,392	174202	CN Gain		chr4:61,779,200-61,779,614	414	CN Gain
	chr1:166,945,586-167,693,482	747896	CN Gain		chr7:141,627,795-141,790,542	162747	CN Gain		chr6:70,723,289-71,398,388	675099	CN Gain		chr4:116,803,138-118,646,117	1842979	CN Gain		chr1:4,431,166-5,088,758	657592	CN Gain		chr4:147,258,585-147,281,551	22966	CN Gain		chr4:63,131,086-63,327,757	196671	CN Gain
	chr1:170,477,812-170,912,892	435080	CN Gain		chr7:141,857,855-141,859,071	1216	CN Gain		chr6:71,903,429-75,783,523	3880094	CN Gain		chr4:118,942,984-121,065,722	2122738	CN Gain		chr1:32,795,352-34,107,954	1312602	CN Gain		chr4:147,734,840-147,755,731	20891	CN Gain		chr4:88,761,064-88,806,904	45840	CN Gain
	chr1:171,020,190-171,533,341	513151	CN Gain		chr8:19,732,547-19,732,738	191	CN Gain		chr6:81,958,033-83,929,716	1971683	CN Gain		chr4:122,872,305-123,366,266	493961	CN Gain		chr1:34,290,564-36,812,591	2522027	CN Gain		chr4:147,821,985-156,331,183	8509198	CN Gain		chr4:91,805,436-91,852,636	47200	CN Gain
	chr1:171,970,874-172,088,335	117461	CN Gain		chr8:19,733,523-19,733,819	296	CN Gain		chr6:84,008,691-85,609,063	1600372	CN Gain		chr4:123,554,334-143,398,760	19844426	CN Gain		chr1:36,918,993-37,683,300	764307	CN Gain		chr5:23,675,022-25,189,931	1514909	CN Gain		chr4:116,800,446-117,215,550	415104	CN Gain
	chr1:172,119,338-172,730,716	611378	CN Gain		chr8:19,735,541-19,735,814	273	CN Gain		chr6:85,817,928-86,941,945	1124017	CN Gain		chr4:145,622,400-145,664,010	41610	CN Gain		chr1:39,333,763-40,120,843	787080	CN Gain		chr5:30,341,540-31,300,673	959133	CN Gain		chr4:117,842,932-118,599,949	757017	CN Gain
	chr1:173,331,818-173,348,978	17160	CN Gain		chr8:19,752,009-19,752,165	156	CN Gain		chr6:87,513,357-89,714,112	2200755	CN Gain		chr4:145,701,325-145,844,644	143319	CN Gain		chr1:40,761,905-43,738,543	2976638	CN Gain		chr5:32,983,796-33,735,386	751590	CN Gain		chr4:123,067,383-123,366,186	298803	CN Gain
	chr1:177,442,739-177,450,645	7906	CN Gain		chr8:19,904,205-19,904,441	236	CN Gain		chr6:90,223,409-92,135,832	1912423	CN Gain		chr4:146,058,819-146,073,424	14605	CN Gain		chr1:64,937,895-65,117,132	179237	CN Gain		chr5:34,905,329-38,480,875	3575546	CN Gain		chr4:124,634,808-124,942,497	307689	CN Gain
	chr1:178,510,654-178,928,819	418165	CN Gain		chr8:20,039,687-20,040,217	530	CN Gain		chr6:113,268,644-116,273,754	3005110	CN Gain		chr4:146,224,165-146,464,560	240395	CN Gain		chr1:71,578,474-78,421,202	6842728	CN Gain		chr5:65,967,393-67,267,269	1299876	CN Gain		chr4:126,186,383-126,324,699	138316	CN Gain
	chr1:179,513,101-179,520,807	7706	CN Gain		chr8:20,145,331-20,145,557	226	CN Gain		chr6:116,548,007-119,600,148	3052141	CN Gain		chr4:146,564,554-146,657,570	93016	CN Gain		chr1:84,880,683-85,632,511	751828	CN Gain		chr5:72,965,759-86,020,820	13055061	CN Gain		chr4:129,899,127-130,532,602	633475	CN Gain
	chr1:179,544,895-179,676,380	131485	CN Gain		chr8:20,282,933-20,283,149	216	CN Gain		chr6:120,005,855-121,645,133	1639278	CN Gain		chr4:147,068,364-147,238,612	170248	CN Gain		chr1:86,132,796-87,354,182	1221386	CN Gain		chr5:90,631,271-93,423,059	2791788	CN Gain		chr4:131,754,419-131,820,876	66457	CN Gain
[truncated: 2,942 more rows]

## Sheet: 4. PyMT F1s Lung met aggregate
	SeaGn Lung met Aggregate				Balb Lung met Aggregate				Bl6 Lung met Aggregate				BL10 Lung met Aggregate				MOLF Lung met aggregate				CAST Lung met Aggregate				AKR Lung met Aggregate
[truncated: 3,522 more rows]
