# Supplementary material for: Genetic background and oncogenic driver determines the genomic evolution and transcriptomics of mammary tumor metastasis
Source: Commun Biol. 2025 Aug 14;8:1224. doi: 10.1038/s42003-025-08624-5 (PMC12354892; doi:10.1038/s42003-025-08624-5)
Supplement: Supplementary file 2 — Supplementary data 1–18 [file 42003_2025_8624_MOESM2_ESM.zip › Supplementary Data/Table_S4.xlsx]

## Sheet: 1. Driver Model LM-Specific CNV
	Her2 Lung met specific CNV					Myc Lung met specific CNV					C3Tag Lung met specific CNV					PyMT Lung met specific CNV
	DNA gain	Length	DNA loss	Length		DNA gain	Length	DNA loss	Length		DNA gain	Length	DNA loss	Length		DNA gain	Length	DNA loss	Length
	CN Gain	367186	CN Loss	30332		CN Gain	5569	CN Loss	256561		CN Gain	2984791	CN Loss	256561		CN Gain	613152	CN Loss	984190
	CN Gain	69093	CN Loss	66318		CN Gain	184102	CN Loss	18334		CN Gain	34534	CN Loss	18334		CN Gain	192588	CN Loss	1119379
	CN Gain	134519	CN Loss	2625		CN Gain	75030	CN Loss	10504		CN Gain	948269	CN Loss	88647		CN Gain	98758	CN Loss	384806
	CN Gain	234195	CN Loss	275280		CN Gain	108431	CN Loss	392531		CN Gain	353979	CN Loss	349605		CN Gain	18672	CN Loss	666
	CN Gain	642520	CN Loss	8371		CN Gain	74157	CN Loss	460		CN Gain	181911	CN Loss	32939		CN Gain	161934	CN Loss	255895
	CN Gain	53346	CN Loss	57942		CN Gain	195784	CN Loss	475		CN Gain	563694	CN Loss	2737		CN Gain	220711	CN Loss	18334
	CN Gain	128329	CN Loss	1744		CN Gain	904498	CN Loss	253495		CN Gain	35676	CN Loss	6847		CN Gain	684254	CN Loss	10504
	CN Gain	2766577	CN Loss	67673		CN Gain	1020621	CN Loss	101479		CN Gain	5237	CN Loss	8456		CN Gain	70460	CN Loss	127
	CN Gain	140728	CN Loss	21615		CN Gain	384806	CN Loss	152618		CN Gain	1824	CN Loss	858		CN Gain	761063	CN Loss	472
	CN Gain	347434	CN Loss	24960		CN Gain	838728	CN Loss	222407		CN Gain	8664	CN Loss	4898		CN Gain	46256	CN Loss	336
	CN Gain	63295	CN Loss	108351		CN Gain	309462	CN Loss	8950323		CN Gain	46831	CN Loss	124660		CN Gain	328641	CN Loss	301953
	CN Gain	621397	CN Loss	16863		CN Gain	1459927	CN Loss	30332		CN Gain	9612	CN Loss	430305		CN Gain	110149	CN Loss	3754
	CN Gain	48849	CN Loss	277296		CN Gain	215502	CN Loss	66318		CN Gain	3924	CN Loss	69219		CN Gain	425344	CN Loss	52343
	CN Gain	558483	CN Loss	1560102		CN Gain	998667	CN Loss	2625		CN Gain	64358	CN Loss	64939		CN Gain	165431	CN Loss	101479
	CN Gain	528627	CN Loss	1405		CN Gain	399836	CN Loss	275280		CN Gain	44887	CN Loss	1189		CN Gain	468074	CN Loss	183080
	CN Gain	16843	CN Loss	142237		CN Gain	176055	CN Loss	8371		CN Gain	1647	CN Loss	223387		CN Gain	59853	CN Loss	207316
	CN Gain	473107	CN Loss	7807		CN Gain	77440	CN Loss	32283		CN Gain	20129	CN Loss	53809		CN Gain	3060	CN Loss	920620
	CN Gain	117668	CN Loss	810459		CN Gain	257072	CN Loss	19533		CN Gain	403395	CN Loss	1139770		CN Gain	154641	CN Loss	1053617
	CN Gain	468074	CN Loss	29031		CN Gain	101479	CN Loss	4746		CN Gain	7339	CN Loss	894		CN Gain	2758	CN Loss	283592
	CN Gain	86922	CN Loss	29084		CN Gain	110614	CN Loss	3124		CN Gain	408480	CN Loss	1023192		CN Gain	264001	CN Loss	422179
	CN Gain	24139	CN Loss	6592		CN Gain	31886	CN Loss	6234		CN Gain	17691	CN Loss	59222		CN Gain	2891	CN Loss	152618
	CN Gain	48211	CN Loss	172		CN Gain	15084	CN Loss	24642		CN Gain	53076	CN Loss	292205		CN Gain	43452	CN Loss	222407
	CN Gain	65823	CN Loss	41647		CN Gain	77824	CN Loss	36797		CN Gain	13052	CN Loss	98400		CN Gain	23072	CN Loss	34534
	CN Gain	52784	CN Loss	439		CN Gain	73670	CN Loss	10494		CN Gain	45016	CN Loss	179237		CN Gain	284860	CN Loss	2625
	CN Gain	237076	CN Loss	14525		CN Gain	88801	CN Loss	11121		CN Gain	1062	CN Loss	8947		CN Gain	30520	CN Loss	167568
	CN Gain	61171	CN Loss	39586		CN Gain	913137	CN Loss	13062		CN Gain	376579	CN Loss	1195		CN Gain	6418	CN Loss	116083
	CN Gain	172771	CN Loss	68461		CN Gain	41779	CN Loss	7464		CN Gain	30735	CN Loss	25900		CN Gain	293204	CN Loss	4746
	CN Gain	701814	CN Loss	273225		CN Gain	1011838	CN Loss	55404		CN Gain	69904	CN Loss	289		CN Gain	43686	CN Loss	191867
	CN Gain	2011561	CN Loss	24087		CN Gain	365584	CN Loss	17915		CN Gain	24697	CN Loss	52849		CN Gain	39267	CN Loss	135795
	CN Gain	404256	CN Loss	262184		CN Gain	160323	CN Loss	42430		CN Gain	236228	CN Loss	219136		CN Gain	9750	CN Loss	41052
	CN Gain	348134	CN Loss	668		CN Gain	19343	CN Loss	81484		CN Gain	76683	CN Loss	805		CN Gain	127199	CN Loss	858188
	CN Gain	675827	CN Loss	15292		CN Gain	160521	CN Loss	32491		CN Gain	59459	CN Loss	167		CN Gain	1351026	CN Loss	336682
	CN Gain	847163	CN Loss	67160		CN Gain	152618	CN Loss	16125		CN Gain	676477	CN Loss	71856		CN Gain	27984	CN Loss	157299
	CN Gain	105250	CN Loss	122730		CN Gain	222407	CN Loss	161801		CN Gain	1356186	CN Loss	501		CN Gain	190429	CN Loss	69612
	CN Gain	78790	CN Loss	1579		CN Gain	34534	CN Loss	14811		CN Gain	261693	CN Loss	285		CN Gain	49398	CN Loss	23990
	CN Gain	1496777	CN Loss	9583		CN Gain	6077186	CN Loss	2590		CN Gain	1089257	CN Loss	73129		CN Gain	135419	CN Loss	380282
	CN Gain	386215	CN Loss	40508		CN Gain	2328124	CN Loss	12933		CN Gain	3843	CN Loss	8873		CN Gain	4029	CN Loss	11337
	CN Gain	29031	CN Loss	16175		CN Gain	384008	CN Loss	2200		CN Gain	496755	CN Loss	2873		CN Gain	28129	CN Loss	6818
	CN Gain	153658	CN Loss	21247		CN Gain	45812	CN Loss	14131		CN Gain	6420	CN Loss	325272		CN Gain	46165	CN Loss	80412
	CN Gain	18417	CN Loss	260585		CN Gain	334331	CN Loss	10904		CN Gain	108950	CN Loss	23770		CN Gain	87559	CN Loss	1123210
	CN Gain	1432175	CN Loss	17194		CN Gain	14811	CN Loss	417490		CN Gain	829224	CN Loss	2857		CN Gain	80366	CN Loss	670409
	CN Gain	207493	CN Loss	78971		CN Gain	134519	CN Loss	51014		CN Gain	1054035	CN Loss	318		CN Gain	84768	CN Loss	536682
	CN Gain	54891	CN Loss	5563		CN Gain	234195	CN Loss	191867		CN Gain	25900	CN Loss	487501		CN Gain	7711	CN Loss	169919
	CN Gain	49040	CN Loss	1301779		CN Gain	55929	CN Loss	135795		CN Gain	16573	CN Loss	46191		CN Gain	34920	CN Loss	53346
	CN Gain	728300	CN Loss	31838		CN Gain	19482	CN Loss	41052		CN Gain	244700	CN Loss	175226		CN Gain	887269	CN Loss	310841
	CN Gain	182565	CN Loss	3808		CN Gain	31261	CN Loss	526486		CN Gain	217492	CN Loss	247372		CN Gain	12430	CN Loss	1223871
	CN Gain	22829	CN Loss	276468		CN Gain	10781	CN Loss	394844		CN Gain	18455	CN Loss	311095		CN Gain	54611	CN Loss	5221
	CN Gain	25090	CN Loss	2561		CN Gain	7516	CN Loss	280577		CN Gain	101125	CN Loss	89182		CN Gain	51528	CN Loss	3483
	CN Gain	21277	CN Loss	81022		CN Gain	10377	CN Loss	737039		CN Gain	243842	CN Loss	819036		CN Gain	83819	CN Loss	60336
	CN Gain	126784	CN Loss	41526		CN Gain	38023	CN Loss	56510		CN Gain	173608	CN Loss	293525		CN Gain	57671	CN Loss	10377
	CN Gain	827227	CN Loss	21038		CN Gain	466699	CN Loss	157299		CN Gain	164591	CN Loss	529921		CN Gain	82317	CN Loss	16496
	CN Gain	21652	CN Loss	99789		CN Gain	232529	CN Loss	69612		CN Gain	208648	CN Loss	63844		CN Gain	1133	CN Loss	21527
	CN Gain	34264	CN Loss	10918		CN Gain	40417	CN Loss	415609		CN Gain	25263	CN Loss	572182		CN Gain	52927	CN Loss	415087
	CN Gain	50251	CN Loss	232274		CN Gain	12934	CN Loss	6818		CN Gain	167	CN Loss	54702		CN Gain	6459	CN Loss	284141
	CN Gain	10107	CN Loss	2955		CN Gain	38379	CN Loss	19482		CN Gain	141057	CN Loss	85425		CN Gain	117404	CN Loss	79669
	CN Gain	8664	CN Loss	33190		CN Gain	516518	CN Loss	31261		CN Gain	23685	CN Loss	160661		CN Gain	5144	CN Loss	155367
	CN Gain	14482	CN Loss	373499		CN Gain	62046	CN Loss	28674		CN Gain	29602	CN Loss	84084		CN Gain	2525	CN Loss	449218
	CN Gain	7339	CN Loss	161943		CN Gain	13960	CN Loss	16496		CN Gain	453826	CN Loss	375761		CN Gain	4559	CN Loss	70460
	CN Gain	726915	CN Loss	201508		CN Gain	70460	CN Loss	21527		CN Gain	315543	CN Loss	34895		CN Gain	34491	CN Loss	2284388
	CN Gain	269855	CN Loss	8841		CN Gain	866249	CN Loss	466699		CN Gain	440929	CN Loss	53204		CN Gain	31573	CN Loss	2056449
	CN Gain	158874	CN Loss	53809		CN Gain	740815	CN Loss	232529		CN Gain	334007	CN Loss	445976		CN Gain	33190	CN Loss	324625
	CN Gain	638700	CN Loss	1139770		CN Gain	378363	CN Loss	53351		CN Gain	111621	CN Loss	13299		CN Gain	373499	CN Loss	325080
	CN Gain	1437555	CN Loss	71371		CN Gain	2355410	CN Loss	630903		CN Gain	265608	CN Loss	448285		CN Gain	58713	CN Loss	22354
	CN Gain	422300	CN Loss	46929		CN Gain	324625	CN Loss	2733773		CN Gain	185604	CN Loss	77165		CN Gain	103230	CN Loss	43783
	CN Gain	16751	CN Loss	31016		CN Gain	195657	CN Loss	347434		CN Gain	35225	CN Loss	72964		CN Gain	160042	CN Loss	19512
	CN Gain	599310	CN Loss	3279		CN Gain	347434	CN Loss	18045		CN Gain	109129	CN Loss	109006		CN Gain	40040	CN Loss	8375
	CN Gain	1608059	CN Loss	9142		CN Gain	18045	CN Loss	427484		CN Gain	278180	CN Loss	246913		CN Gain	426650	CN Loss	15096
	CN Gain	2653519	CN Loss	13803		CN Gain	45250	CN Loss	8375		CN Gain	45357	CN Loss	60830		CN Gain	101183	CN Loss	222681
	CN Gain	1373865	CN Loss	43969		CN Gain	38838	CN Loss	15096		CN Gain	42005	CN Loss	17692		CN Gain	209826	CN Loss	32852
	CN Gain	55293	CN Loss	3373		CN Gain	427484	CN Loss	22545		CN Gain	25514	CN Loss	342298		CN Gain	31666	CN Loss	283328
	CN Gain	1343826	CN Loss	81526		CN Gain	8375	CN Loss	198551		CN Gain	27348	CN Loss	2024		CN Gain	26424	CN Loss	200075
	CN Gain	257964	CN Loss	22393		CN Gain	20246	CN Loss	324374		CN Gain	68483	CN Loss	163609		CN Gain	47954	CN Loss	287716
	CN Gain	20168	CN Loss	49296		CN Gain	126454	CN Loss	223266		CN Gain	1387196	CN Loss	161567		CN Gain	124311	CN Loss	257754
	CN Gain	1115489	CN Loss	20950		CN Gain	629877	CN Loss	2833648		CN Gain	113379	CN Loss	127262		CN Gain	19422	CN Loss	425344
	CN Gain	228700	CN Loss	25015		CN Gain	522925	CN Loss	164926		CN Gain	14180	CN Loss	357817		CN Gain	954428	CN Loss	165431
	CN Gain	11897	CN Loss	292205		CN Gain	590775	CN Loss	16863		CN Gain	284109	CN Loss	34912		CN Gain	30094	CN Loss	468074
	CN Gain	1933253	CN Loss	115		CN Gain	244808	CN Loss	24369		CN Gain	313541	CN Loss	34087		CN Gain	1360099	CN Loss	38160
	CN Gain	16295	CN Loss	14		CN Gain	283119	CN Loss	13273		CN Gain	250889	CN Loss	9718		CN Gain	33257	CN Loss	2390626
	CN Gain	35182	CN Loss	204		CN Gain	17139	CN Loss	51431		CN Gain	1552	CN Loss	122022		CN Gain	40059	CN Loss	164926
	CN Gain	369359	CN Loss	275367		CN Gain	9930	CN Loss	125115		CN Gain	15150	CN Loss	50484		CN Gain	170159	CN Loss	24369
	CN Gain	72596	CN Loss	72517		CN Gain	60167	CN Loss	33833		CN Gain	182145	CN Loss	79316		CN Gain	695932	CN Loss	169188
	CN Gain	1034342	CN Loss	237086		CN Gain	12183	CN Loss	93992		CN Gain	5215	CN Loss	32784		CN Gain	72179	CN Loss	20631
	CN Gain	53320	CN Loss	144698		CN Gain	65823	CN Loss	93226		CN Gain	48698	CN Loss	2022		CN Gain	362596	CN Loss	27879
	CN Gain	147208	CN Loss	38471		CN Gain	11239	CN Loss	214656		CN Gain	148	CN Loss	9903		CN Gain	717	CN Loss	5954
	CN Gain	708096	CN Loss	101046		CN Gain	284699	CN Loss	479564		CN Gain	69276	CN Loss	388447		CN Gain	211	CN Loss	93992
	CN Gain	53884	CN Loss	8607		CN Gain	1376316	CN Loss	21860		CN Gain	120531	CN Loss	16860		CN Gain	23131	CN Loss	58282
	CN Gain	38818	CN Loss	8578		CN Gain	502530	CN Loss	50237		CN Gain	50931	CN Loss	48273		CN Gain	2800960	CN Loss	223921
	CN Gain	133724	CN Loss	18880		CN Gain	433769	CN Loss	839962		CN Gain	1011	CN Loss	25366		CN Gain	340414	CN Loss	254996
	CN Gain	376187	CN Loss	8640		CN Gain	27970	CN Loss	291529		CN Gain	21179	CN Loss	127166		CN Gain	134774	CN Loss	224568
	CN Gain	399742	CN Loss	11656		CN Gain	488672	CN Loss	952413		CN Gain	51993	CN Loss	91381		CN Gain	57600	CN Loss	10920
	CN Gain	1021931	CN Loss	16218		CN Gain	243003	CN Loss	97410		CN Gain	80265	CN Loss	65206		CN Gain	1119952	CN Loss	61177
	CN Gain	664449	CN Loss	361872		CN Gain	138633	CN Loss	73903		CN Gain	113282	CN Loss	169380		CN Gain	641618	CN Loss	199174
	CN Gain	68142	CN Loss	1572		CN Gain	1815097	CN Loss	101081		CN Gain	11123	CN Loss	535245		CN Gain	49580	CN Loss	209875
	CN Gain	18805	CN Loss	3853		CN Gain	296726	CN Loss	81609		CN Gain	5190	CN Loss	231210		CN Gain	345275	CN Loss	27970
	CN Gain	5385	CN Loss	309039		CN Gain	839962	CN Loss	27673		CN Gain	1683	CN Loss	134173		CN Gain	30615	CN Loss	45388
	CN Gain	184136	CN Loss	37794		CN Gain	1119512	CN Loss	13806		CN Gain	500097	CN Loss	63291		CN Gain	70023	CN Loss	280621
	CN Gain	2561	CN Loss	17281		CN Gain	124430	CN Loss	44092		CN Gain	34017	CN Loss	99266		CN Gain	745971	CN Loss	144389
	CN Gain	24715	CN Loss	165721		CN Gain	78790	CN Loss	1219422		CN Gain	58	CN Loss	141720		CN Gain	291574	CN Loss	466920
	CN Gain	178131	CN Loss	27796		CN Gain	1314866	CN Loss	312053		CN Gain	56589	CN Loss	19516		CN Gain	147875	CN Loss	2044813
	CN Gain	246554	CN Loss	85278		CN Gain	181911	CN Loss	239818		CN Gain	3502	CN Loss	47890		CN Gain	891268	CN Loss	107530
	CN Gain	373499	CN Loss	12269		CN Gain	239818	CN Loss	146397		CN Gain	125505	CN Loss	35444		CN Gain	158694	CN Loss	348134
	CN Gain	43150	CN Loss	185700		CN Gain	146397	CN Loss	13435		CN Gain	751775	CN Loss	14895		CN Gain	96926	CN Loss	62848
	CN Gain	16863	CN Loss	37324		CN Gain	3060	CN Loss	63375		CN Gain	100095	CN Loss	35830		CN Gain	73405	CN Loss	321450
	CN Gain	164199	CN Loss	463360		CN Gain	154641	CN Loss	6865		CN Gain	4323	CN Loss	12329		CN Gain	34158	CN Loss	291529
	CN Gain	559971	CN Loss	11157		CN Gain	283219	CN Loss	5023		CN Gain	123771	CN Loss	79803		CN Gain	238518	CN Loss	827983
	CN Gain	1082414	CN Loss	66081		CN Gain	130165	CN Loss	775613		CN Gain	1856257	CN Loss	45218		CN Gain	26780	CN Loss	124430
	CN Gain	84556	CN Loss	12951		CN Gain	207650	CN Loss	7616		CN Gain	459275	CN Loss	32704		CN Gain	265425	CN Loss	174984
	CN Gain	198274	CN Loss	16785		CN Gain	32831	CN Loss	154641		CN Gain	13814	CN Loss	208151		CN Gain	1487786	CN Loss	22751
	CN Gain	163633	CN Loss	20116		CN Gain	330681	CN Loss	2758		CN Gain	54485	CN Loss	210946		CN Gain	56559	CN Loss	86531
	CN Gain	17714	CN Loss	11917		CN Gain	290174	CN Loss	21327		CN Gain	3137607	CN Loss	277441		CN Gain	829648	CN Loss	13806
	CN Gain	1013438	CN Loss	2865		CN Gain	13988	CN Loss	21396		CN Gain	2751	CN Loss	68766		CN Gain	119882	CN Loss	44092
	CN Gain	291106	CN Loss	476521		CN Gain	1126943	CN Loss	290693		CN Gain	42560	CN Loss	151711		CN Gain	703090	CN Loss	1219422
	CN Gain	258914	CN Loss	367656		CN Gain	887032	CN Loss	77210		CN Gain	19854	CN Loss	57595		CN Gain	58563	CN Loss	130142
	CN Gain	414	CN Loss	29904		CN Gain	1067659	CN Loss	207650		CN Gain	892505	CN Loss	42534		CN Gain	163247	CN Loss	181911
	CN Gain	3339	CN Loss	419354		CN Gain	80151	CN Loss	32831		CN Gain	30947	CN Loss	18568		CN Gain	688869	CN Loss	146397
	CN Gain	15872	CN Loss	1775128		CN Gain	52244	CN Loss	1953		CN Gain	1526295	CN Loss	65499		CN Gain	426813	CN Loss	810033
	CN Gain	83376	CN Loss	48937		CN Gain	21786	CN Loss	2435713		CN Gain	986796	CN Loss	45852		CN Gain	37582	CN Loss	29031
	CN Gain	11796	CN Loss	11828		CN Gain	11220	CN Loss	21786		CN Gain	84425	CN Loss	39277		CN Gain	50374	CN Loss	34092
	CN Gain	35546	CN Loss	22857		CN Gain	142438	CN Loss	11220		CN Gain	58538	CN Loss	90780		CN Gain	464304	CN Loss	156386
	CN Gain	58994	CN Loss	4940		CN Gain	18417	CN Loss	142438		CN Gain	82062	CN Loss	16620		CN Gain	1897	CN Loss	41008
	CN Gain	535150	CN Loss	23149		CN Gain	417036	CN Loss	18417		CN Gain	65541	CN Loss	96344		CN Gain	203928	CN Loss	18417
	CN Gain	123996	CN Loss	358506		CN Gain	1636469	CN Loss	417036		CN Gain	218547	CN Loss	303991		CN Gain	211045	CN Loss	28522
	CN Gain	292205	CN Loss	744369		CN Gain	85851	CN Loss	145759		CN Gain	44068	CN Loss	78587		CN Gain	214712	CN Loss	293671
	CN Gain	21	CN Loss	151708		CN Gain	67180	CN Loss	1490710		CN Gain	265241	CN Loss	76780		CN Gain	526746	CN Loss	1672330
	CN Gain	94	CN Loss	222092		CN Gain	56272	CN Loss	85851		CN Gain	174093	CN Loss	11619		CN Gain	163843	CN Loss	36475
	CN Gain	40	CN Loss	230914		CN Gain	414	CN Loss	67180		CN Gain	47041	CN Loss	22911		CN Gain	637426	CN Loss	22507
	CN Gain	178	CN Loss	11973		CN Gain	65	CN Loss	56272		CN Gain	207207	CN Loss	154510		CN Gain	172863	CN Loss	7647
	CN Gain	65805	CN Loss	1232015		CN Gain	261	CN Loss	679		CN Gain	101494	CN Loss	188481		CN Gain	2747	CN Loss	78204
	CN Gain	6162	CN Loss	434724		CN Gain	89	CN Loss	61		CN Gain	35122	CN Loss	18713		CN Gain	9462	CN Loss	21809
	CN Gain	1495816	CN Loss	1199		CN Gain	63966	CN Loss	89		CN Gain	11703	CN Loss	162898		CN Gain	473263	CN Loss	34463
	CN Gain	5685	CN Loss	9462		CN Gain	110	CN Loss	28551		CN Gain	56643	CN Loss	1856		CN Gain	560296	CN Loss	43838
	CN Gain	209687	CN Loss	1116094		CN Gain	10598	CN Loss	35415		CN Gain	36740	CN Loss	150678		CN Gain	82535	CN Loss	4703
	CN Gain	112465	CN Loss	45488		CN Gain	29697	CN Loss	110		CN Gain	5745	CN Loss	127921		CN Gain	7397	CN Loss	72526
	CN Gain	349912	CN Loss	751190		CN Gain	22113	CN Loss	6204		CN Gain	150678	CN Loss	25320		CN Gain	418125	CN Loss	30068
	CN Gain	177162	CN Loss	251414		CN Gain	3364	CN Loss	4394		CN Gain	14668	CN Loss	62211		CN Gain	148896	CN Loss	18405
	CN Gain	268480	CN Loss	1951544		CN Gain	6087	CN Loss	29697		CN Gain	85881	CN Loss	58673		CN Gain	222260	CN Loss	38074
	CN Gain	85278	CN Loss	28627		CN Gain	8969	CN Loss	762		CN Gain	87736	CN Loss	12808		CN Gain	33786	CN Loss	129964
	CN Gain	102866	CN Loss	938983		CN Gain	3694	CN Loss	12663		CN Gain	70007	CN Loss	12616		CN Gain	3338	CN Loss	322994
	CN Gain	792926	CN Loss	88805		CN Gain	445	CN Loss	445		CN Gain	259922	CN Loss	199242		CN Gain	32229	CN Loss	14120
	CN Gain	462101	CN Loss	208124		CN Gain	43494	CN Loss	43494		CN Gain	126162	CN Loss	32621		CN Gain	9706	CN Loss	11980
	CN Gain	14702	CN Loss	81212		CN Gain	55650	CN Loss	5110		CN Gain	7480	CN Loss	62168		CN Gain	68271	CN Loss	56877
	CN Gain	598326	CN Loss	49854		CN Gain	29084	CN Loss	37547		CN Gain	608016	CN Loss	63322		CN Gain	53844	CN Loss	24087
	CN Gain	48937	CN Loss	28184		CN Gain	6592	CN Loss	12993		CN Gain	690529	CN Loss	25152		CN Gain	202025	CN Loss	9857
	CN Gain	908039	CN Loss	15327		CN Gain	9896	CN Loss	284		CN Gain	2919802	CN Loss	16953		CN Gain	138306	CN Loss	110953
	CN Gain	1183634	CN Loss	3338		CN Gain	1604	CN Loss	35392		CN Gain	68452	CN Loss	28037		CN Gain	204440	CN Loss	24858
	CN Gain	110887	CN Loss	708821		CN Gain	54	CN Loss	3842		CN Gain	368979	CN Loss	1056235		CN Gain	170026	CN Loss	70957
	CN Gain	87719	CN Loss	132186		CN Gain	3842	CN Loss	3219		CN Gain	143552	CN Loss	159998		CN Gain	135153	CN Loss	34380
	CN Gain	134016	CN Loss	95376		CN Gain	3190	CN Loss	8492		CN Gain	140478	CN Loss	540120		CN Gain	33064	CN Loss	11179
	CN Gain	443801	CN Loss	351509		CN Gain	29	CN Loss	40		CN Gain	7812	CN Loss	742853		CN Gain	750935	CN Loss	43679
	CN Gain	7224	CN Loss	2733		CN Gain	8492	CN Loss	132		CN Gain	23362	CN Loss	120531		CN Gain	53895	CN Loss	200906
	CN Gain	39726	CN Loss	6143		CN Gain	40	CN Loss	41647		CN Gain	18030	CN Loss	736704		CN Gain	168544	CN Loss	50267
	CN Gain	95157	CN Loss	318528		CN Gain	132	CN Loss	13545		CN Gain	18120	CN Loss	256		CN Gain	28503	CN Loss	9681
	CN Gain	132186	CN Loss	242984		CN Gain	41647	CN Loss	95		CN Gain	44218	CN Loss	117925		CN Gain	351509	CN Loss	403395
	CN Gain	480344	CN Loss	53592		CN Gain	14796	CN Loss	1156		CN Gain	513332	CN Loss	46822		CN Gain	256454	CN Loss	2123205
	CN Gain	168217	CN Loss	2376		CN Gain	142424	CN Loss	106274		CN Gain	2475014	CN Loss	6589		CN Gain	489842	CN Loss	404040
	CN Gain	47694	CN Loss	216978		CN Gain	711	CN Loss	36150		CN Gain	9913	CN Loss	49103		CN Gain	264	CN Loss	901244
	CN Gain	699954	CN Loss	6710		CN Gain	6483	CN Loss	135		CN Gain	34800	CN Loss	48714		CN Gain	931	CN Loss	2356827
	CN Gain	3287	CN Loss	63656		CN Gain	57875	CN Loss	64934		CN Gain	211486	CN Loss	115853		CN Gain	91154	CN Loss	27984
	CN Gain	73886	CN Loss	244943		CN Gain	30100	CN Loss	36631		CN Gain	72549	CN Loss	105126		CN Gain	811846	CN Loss	88953
	CN Gain	236228	CN Loss	10850		CN Gain	5172	CN Loss	123		CN Gain	115954	CN Loss	70653		CN Gain	317369	CN Loss	327724
	CN Gain	63768	CN Loss	160359		CN Gain	11262	CN Loss	9780		CN Gain	90447	CN Loss	184491		CN Gain	972	CN Loss	493440
	CN Gain	182313	CN Loss	198147		CN Gain	5083	CN Loss	5118		CN Gain	70400	CN Loss	8800		CN Gain	217110	CN Loss	10107
	CN Gain	909704	CN Loss	222778		CN Gain	35	CN Loss	8492		CN Gain	88597	CN Loss	2118		CN Gain	38151	CN Loss	8664
	CN Gain	33723	CN Loss	41882		CN Gain	8762	CN Loss	270		CN Gain	55332	CN Loss	56008		CN Gain	163392	CN Loss	6511
	CN Gain	129373	CN Loss	151648		CN Gain	899	CN Loss	780		CN Gain	29372	CN Loss	5589		CN Gain	161644	CN Loss	4331
	CN Gain	755969	CN Loss	23015		CN Gain	10817	CN Loss	119		CN Gain	60263	CN Loss	1629		CN Gain	354191	CN Loss	5749
	CN Gain	765088	CN Loss	3966		CN Gain	21533	CN Loss	10817		CN Gain	68206	CN Loss	169260		CN Gain	91696	CN Loss	2930
	CN Gain	905250	CN Loss	20342		CN Gain	16460	CN Loss	156320		CN Gain	21741	CN Loss	55837		CN Gain	282311	CN Loss	363
	CN Gain	52436	CN Loss	402374		CN Gain	21316	CN Loss	43758		CN Gain	18144	CN Loss	7151		CN Gain	62998	CN Loss	1198
	CN Gain	2600246	CN Loss	8460		CN Gain	20129	CN Loss	4898		CN Gain	223135	CN Loss	187889		CN Gain	9973	CN Loss	2476
	CN Gain	51390	CN Loss	112652		CN Gain	17945	CN Loss	39267		CN Gain	360250	CN Loss	32755		CN Gain	2203	CN Loss	105287
	CN Gain	1120898	CN Loss	11485		CN Gain	441264	CN Loss	9750		CN Gain	70583	CN Loss	171339		CN Gain	2613	CN Loss	14482
	CN Gain	57330	CN Loss	240144		CN Gain	127199	CN Loss	112674		CN Gain	2097329	CN Loss	541554		CN Gain	103548	CN Loss	231006
	CN Gain	1937352	CN Loss	12818		CN Gain	13073	CN Loss	39586		CN Gain	119034	CN Loss	55551		CN Gain	39284	CN Loss	299864
	CN Gain	824428	CN Loss	16978		CN Gain	8311	CN Loss	68461		CN Gain	16326	CN Loss	382426		CN Gain	170880	CN Loss	203384
	CN Gain	107919	CN Loss	1607		CN Gain	9822	CN Loss	28973		CN Gain	10073	CN Loss	200565		CN Gain	151697	CN Loss	21582
	CN Gain	156705	CN Loss	37544		CN Gain	15170	CN Loss	152816		CN Gain	10069	CN Loss	329363		CN Gain	112096	CN Loss	1127236
	CN Gain	95376	CN Loss	148070		CN Gain	81456	CN Loss	87110		CN Gain	88627	CN Loss	158744		CN Gain	3534	CN Loss	132241
	CN Gain	351509	CN Loss	29815		CN Gain	6764	CN Loss	28413		CN Gain	11747	CN Loss	179430		CN Gain	4639	CN Loss	20684
	CN Gain	303496	CN Loss	280744		CN Gain	402325	CN Loss	73762		CN Gain	50217	CN Loss	160785		CN Gain	76012	CN Loss	1208059
	CN Gain	592576	CN Loss	33102		CN Gain	1070	CN Loss	31799		CN Gain	2809	CN Loss	644413		CN Gain	55407	CN Loss	496990
	CN Gain	181336	CN Loss	190961		CN Gain	197453	CN Loss	15249		CN Gain	15669	CN Loss	211282		CN Gain	129551	CN Loss	700025
	CN Gain	147917	CN Loss	175269		CN Gain	161668	CN Loss	36294		CN Gain	217191	CN Loss	9893		CN Gain	18798	CN Loss	154066
	CN Gain	108316	CN Loss	104719		CN Gain	399063	CN Loss	105080		CN Gain	59454	CN Loss	865323		CN Gain	41187	CN Loss	815466
	CN Gain	325036	CN Loss	118949		CN Gain	1313673	CN Loss	15960		CN Gain	83537	CN Loss	180592		CN Gain	47691	CN Loss	189113
	CN Gain	212867	CN Loss	37462		CN Gain	482423	CN Loss	58010		CN Gain	54760	CN Loss	253760		CN Gain	2418	CN Loss	574707
	CN Gain	233020	CN Loss	180289		CN Gain	27312	CN Loss	674597		CN Gain	6486	CN Loss	12309		CN Gain	13802	CN Loss	715108
	CN Gain	536741	CN Loss	99304		CN Gain	672	CN Loss	88668		CN Gain	116750	CN Loss	87736		CN Gain	200629	CN Loss	190365
	CN Gain	22321	CN Loss	90831		CN Gain	88953	CN Loss	249986		CN Gain	608073	CN Loss	20877		CN Gain	8093	CN Loss	7595
	CN Gain	2032857	CN Loss	38341		CN Gain	49040	CN Loss	215205		CN Gain	81543	CN Loss	643		CN Gain	10850	CN Loss	1616577
	CN Gain	62998	CN Loss	27286		CN Gain	190429	CN Loss	123398		CN Gain	284080	CN Loss	2342		CN Gain	29714	CN Loss	736321
	CN Gain	16573	CN Loss	4802		CN Gain	720436	CN Loss	202534		CN Gain	19141	CN Loss	11443		CN Gain	130645	CN Loss	112046
	CN Gain	17054	CN Loss	63867		CN Gain	22829	CN Loss	93873		CN Gain	34038	CN Loss	37932		CN Gain	41503	CN Loss	57071
	CN Gain	244943	CN Loss	477245		CN Gain	25090	CN Loss	588305		CN Gain	49017	CN Loss	411445		CN Gain	57432	CN Loss	125177
	CN Gain	171209	CN Loss	22309		CN Gain	21277	CN Loss	157639		CN Gain	326627	CN Loss	132741		CN Gain	45261	CN Loss	6327
	CN Gain	614455	CN Loss	6195		CN Gain	30789	CN Loss	139151		CN Gain	68458	CN Loss	151403		CN Gain	13088	CN Loss	600529
	CN Gain	23015	CN Loss	116954		CN Gain	73973	CN Loss	13073		CN Gain	134596	CN Loss	39931		CN Gain	10678	CN Loss	47010
	CN Gain	43920	CN Loss	7888		CN Gain	92682	CN Loss	8311		CN Gain	16774	CN Loss	38918		CN Gain	29565	CN Loss	41618
	CN Gain	34190	CN Loss	4514		CN Gain	494282	CN Loss	9822		CN Gain	59918	CN Loss	301539		CN Gain	47411	CN Loss	24149
	CN Gain	107489	CN Loss	442565		CN Gain	21652	CN Loss	15170		CN Gain	808166	CN Loss	154624		CN Gain	36967	CN Loss	1088866
	CN Gain	26409	CN Loss	1557		CN Gain	3598367	CN Loss	81456		CN Gain	21864	CN Loss	182135		CN Gain	343	CN Loss	115541
	CN Gain	2225357	CN Loss	1119		CN Gain	37151	CN Loss	6764		CN Gain	380220	CN Loss	27986		CN Gain	48979	CN Loss	139632
	CN Gain	78698	CN Loss	20523		CN Gain	331006	CN Loss	74622		CN Gain	143	CN Loss	77990		CN Gain	18455	CN Loss	162862
	CN Gain	164591	CN Loss	51385		CN Gain	263733	CN Loss	41348		CN Gain	53395	CN Loss	732025		CN Gain	29729	CN Loss	256128
	CN Gain	12385	CN Loss	62245		CN Gain	50251	CN Loss	366128		CN Gain	421	CN Loss	68162		CN Gain	23868	CN Loss	12296
	CN Gain	310559	CN Loss	49625		CN Gain	10107	CN Loss	20524		CN Gain	101193	CN Loss	415801		CN Gain	386966	CN Loss	51364
	CN Gain	104719	CN Loss	56446		CN Gain	8664	CN Loss	495225		CN Gain	221475	CN Loss	50488		CN Gain	37887	CN Loss	521411
	CN Gain	944563	CN Loss	89396		CN Gain	6511	CN Loss	200906		CN Gain	32590	CN Loss	83361		CN Gain	8409	CN Loss	2171807
	CN Gain	16805	CN Loss	131177		CN Gain	67160	CN Loss	69094		CN Gain	20941	CN Loss	586273		CN Gain	377	CN Loss	386489
	CN Gain	127416	CN Loss	22464		CN Gain	14482	CN Loss	368043		CN Gain	382	CN Loss	20887		CN Gain	13570	CN Loss	157517
	CN Gain	119369	CN Loss	21336		CN Gain	7339	CN Loss	7633		CN Gain	330112	CN Loss	494845		CN Gain	2428	CN Loss	247355
	CN Gain	2227950	CN Loss	9959		CN Gain	223667	CN Loss	2940		CN Gain	3332	CN Loss	641397		CN Gain	25208	CN Loss	50803
	CN Gain	43910	CN Loss	217339		CN Gain	503248	CN Loss	10281		CN Gain	153807	CN Loss	41114		CN Gain	6130	CN Loss	66130
	CN Gain	784421	CN Loss	429071		CN Gain	40604	CN Loss	20701		CN Gain	117906	CN Loss	182858		CN Gain	48686	CN Loss	112009
	CN Gain	54038	CN Loss	55206		CN Gain	22650	CN Loss	403395		CN Gain	154361	CN Loss	193120		CN Gain	26409	CN Loss	108893
	CN Gain	1716569	CN Loss	1130380		CN Gain	11248	CN Loss	27312		CN Gain	1447304	CN Loss	122174		CN Gain	1466	CN Loss	28129
	CN Gain	5541	CN Loss	74890		CN Gain	195353	CN Loss	672		CN Gain	425781	CN Loss	694368		CN Gain	38244	CN Loss	72596
	CN Gain	1765959	CN Loss	1318		CN Gain	850574	CN Loss	10471		CN Gain	1854055	CN Loss	2936		CN Gain	17932	CN Loss	768758
	CN Gain	32086	CN Loss	31521		CN Gain	25482	CN Loss	126784		CN Gain	91272	CN Loss	1506213		CN Gain	120449	CN Loss	54951
	CN Gain	711315	CN Loss	216920		CN Gain	913068	CN Loss	105901		CN Gain	18253	CN Loss	15823		CN Gain	26210	CN Loss	216633
	CN Gain	308509	CN Loss	271313		CN Gain	1342115	CN Loss	103474		CN Gain	396812	CN Loss	98255		CN Gain	372894	CN Loss	163712
	CN Gain	11954	CN Loss	196890		CN Gain	224005	CN Loss	31598		CN Gain	191789	CN Loss	135494		CN Gain	28751	CN Loss	70105
	CN Gain	70017	CN Loss	113898		CN Gain	886488	CN Loss	34264		CN Gain	15074	CN Loss	76402		CN Gain	8793	CN Loss	1106925
	CN Gain	427042	CN Loss	24635		CN Gain	12336	CN Loss	21617		CN Gain	20998	CN Loss	255865		CN Gain	33424	CN Loss	1038597
	CN Gain	19228	CN Loss	7896		CN Gain	182248	CN Loss	20870		CN Gain	203043	CN Loss	193367		CN Gain	114646	CN Loss	276783
	CN Gain	553186	CN Loss	97451		CN Gain	6327	CN Loss	927538		CN Gain	84023	CN Loss	1714342		CN Gain	58286	CN Loss	775996
	CN Gain	141057	CN Loss	20065		CN Gain	77782	CN Loss	8664		CN Gain	255956	CN Loss	1785878		CN Gain	41080	CN Loss	11057
	CN Gain	77881	CN Loss	162031		CN Gain	8135	CN Loss	105287		CN Gain	1236656	CN Loss	169736		CN Gain	7470	CN Loss	13245
	CN Gain	5123509	CN Loss	1667553		CN Gain	501054	CN Loss	67160		CN Gain	1077856	CN Loss	424630		CN Gain	48264	CN Loss	412987
	CN Gain	143073	CN Loss	185604		CN Gain	614018	CN Loss	14482		CN Gain	271186	CN Loss	469406		CN Gain	101901	CN Loss	11498
	CN Gain	35485	CN Loss	33918		CN Gain	113815	CN Loss	7339		CN Gain	132118	CN Loss	48965		CN Gain	260427	CN Loss	1149852
	CN Gain	112738	CN Loss	18471		CN Gain	59061	CN Loss	42299		CN Gain	907663	CN Loss	29556		CN Gain	16227	CN Loss	1936463
	CN Gain	85803	CN Loss	32962		CN Gain	55293	CN Loss	481232		CN Gain	210776	CN Loss	82949		CN Gain	17367	CN Loss	54894
	CN Gain	255285	CN Loss	156		CN Gain	112777	CN Loss	1352202		CN Gain	28411	CN Loss	285918		CN Gain	269828	CN Loss	145570
	CN Gain	63223	CN Loss	18883		CN Gain	1292	CN Loss	251002		CN Gain	154072	CN Loss	116558		CN Gain	627489	CN Loss	1130163
	CN Gain	73806	CN Loss	45562		CN Gain	257041	CN Loss	42334		CN Gain	53556	CN Loss	241011		CN Gain	242629	CN Loss	32432
	CN Gain	6195	CN Loss	1723		CN Gain	60995	CN Loss	264697		CN Gain	24109	CN Loss	23704		CN Gain	104719	CN Loss	20535
	CN Gain	92745	CN Loss	81206		CN Gain	47341	CN Loss	26131		CN Gain	99762	CN Loss	54741		CN Gain	294311	CN Loss	156
	CN Gain	24209	CN Loss	54284		CN Gain	776771	CN Loss	136617		CN Gain	578910	CN Loss	184481		CN Gain	184112	CN Loss	186
	CN Gain	7888	CN Loss	312600		CN Gain	60967	CN Loss	2860		CN Gain	186853	CN Loss	185300		CN Gain	395881	CN Loss	10830
	CN Gain	2345	CN Loss	420418		CN Gain	74643	CN Loss	53473		CN Gain	97602	CN Loss	150144		CN Gain	38483	CN Loss	63326
	CN Gain	17881	CN Loss	287867		CN Gain	12389	CN Loss	152925		CN Gain	123969	CN Loss	719628		CN Gain	61688	CN Loss	51475
	CN Gain	133162	CN Loss	40899		CN Gain	52600	CN Loss	444545		CN Gain	86169	CN Loss	50036		CN Gain	61828	CN Loss	68419
	CN Gain	22191	CN Loss	389166		CN Gain	78726	CN Loss	48695		CN Gain	195464	CN Loss	731795		CN Gain	5334	CN Loss	101798
	CN Gain	227173	CN Loss	135479		CN Gain	86416	CN Loss	218127		CN Gain	29395	CN Loss	44776		CN Gain	38576	CN Loss	58213
	CN Gain	62469	CN Loss	536177		CN Gain	1115489	CN Loss	392039		CN Gain	39894	CN Loss	791778		CN Gain	221408	CN Loss	20238
	CN Gain	354943	CN Loss	175889		CN Gain	228700	CN Loss	104653		CN Gain	85481	CN Loss	423621		CN Gain	33877	CN Loss	81023
	CN Gain	205709	CN Loss	7422		CN Gain	11897	CN Loss	1193739		CN Gain	131154	CN Loss	72581		CN Gain	1058544	CN Loss	317160
	CN Gain	310857	CN Loss	759806		CN Gain	23015	CN Loss	18775		CN Gain	67111	CN Loss	18719		CN Gain	27511	CN Loss	38121
	CN Gain	23150	CN Loss	88787		CN Gain	19696	CN Loss	152427		CN Gain	7191	CN Loss	35889		CN Gain	509613	CN Loss	1300636
	CN Gain	111621	CN Loss	366846		CN Gain	1270042	CN Loss	2470899		CN Gain	2308	CN Loss	203152		CN Gain	89803	CN Loss	39982
	CN Gain	49054	CN Loss	182123		CN Gain	16295	CN Loss	94893		CN Gain	37371	CN Loss	937641		CN Gain	77354	CN Loss	66412
	CN Gain	131915	CN Loss	171220		CN Gain	404541	CN Loss	1254817		CN Gain	45109	CN Loss	49352		CN Gain	137273	CN Loss	70069
	CN Gain	287	CN Loss	23593		CN Gain	71415	CN Loss	1010783		CN Gain	135100	CN Loss	60263		CN Gain	123533	CN Loss	746750
	CN Gain	32316	CN Loss	18893		CN Gain	60186	CN Loss	169117		CN Gain	2868	CN Loss	3982		CN Gain	259282	CN Loss	154941
	CN Gain	1320488	CN Loss	25498		CN Gain	51823	CN Loss	125177		CN Gain	394618	CN Loss	151323		CN Gain	236893	CN Loss	134055
	CN Gain	572047	CN Loss	60348		CN Gain	232456	CN Loss	6327		CN Gain	63960	CN Loss	290985		CN Gain	2612296	CN Loss	108360
	CN Gain	155618	CN Loss	745242		CN Gain	15531	CN Loss	1315928		CN Gain	28168	CN Loss	422587		CN Gain	91910	CN Loss	435
	CN Gain	139505	CN Loss	23603		CN Gain	12598	CN Loss	35448		CN Gain	257645	CN Loss	1477797		CN Gain	144798	CN Loss	47075
	CN Gain	185604	CN Loss	117943		CN Gain	29779	CN Loss	371110		CN Gain	457087	CN Loss	575359		CN Gain	6195	CN Loss	4453
	CN Gain	22148	CN Loss	284685		CN Gain	431740	CN Loss	60995		CN Gain	165924	CN Loss	51499		CN Gain	92745	CN Loss	16614
	CN Gain	29285	CN Loss	48147		CN Gain	215732	CN Loss	47341		CN Gain	85167	CN Loss	1755480		CN Gain	26200	CN Loss	54153
	CN Gain	34007	CN Loss	77553		CN Gain	135394	CN Loss	776771		CN Gain	189444	CN Loss	26868		CN Gain	7347	CN Loss	9141
	CN Gain	18883	CN Loss	24736		CN Gain	277727	CN Loss	60967		CN Gain	839	CN Loss	510886		CN Gain	27149	CN Loss	23725
	CN Gain	5824	CN Loss	239369		CN Gain	292528	CN Loss	87032		CN Gain	181	CN Loss	760410		CN Gain	41072	CN Loss	6499
	CN Gain	245643	CN Loss	939483		CN Gain	141462	CN Loss	52600		CN Gain	936455	CN Loss	124245		CN Gain	136015	CN Loss	21057
	CN Gain	94699	CN Loss	135727		CN Gain	44095	CN Loss	388977		CN Gain	127451	CN Loss	7319		CN Gain	14392	CN Loss	110696
	CN Gain	199020	CN Loss	28511		CN Gain	153672	CN Loss	1074787		CN Gain	25139	CN Loss	89248		CN Gain	9846	CN Loss	80092
	CN Gain	340639	CN Loss	156051		CN Gain	1218146	CN Loss	57464		CN Gain	132772	CN Loss	22580		CN Gain	2345	CN Loss	185743
	CN Gain	1038286	CN Loss	2212		CN Gain	134117	CN Loss	23015		CN Gain	170720	CN Loss	6911		CN Gain	11328	CN Loss	65722
	CN Gain	148417	CN Loss	29630		CN Gain	28637	CN Loss	19696		CN Gain	11935	CN Loss	275124		CN Gain	6616	CN Loss	80490
	CN Gain	441944	CN Loss	693409		CN Gain	984629	CN Loss	51364		CN Gain	307956	CN Loss	2424		CN Gain	17881	CN Loss	7205
	CN Gain	344553	CN Loss	160547		CN Gain	67881	CN Loss	1440550		CN Gain	481337	CN Loss	21017		CN Gain	102738	CN Loss	4909
	CN Gain	7905	CN Loss	162520		CN Gain	53320	CN Loss	1796603		CN Gain	133345	CN Loss	75075		CN Gain	7106	CN Loss	33059
	CN Gain	37291	CN Loss	34521		CN Gain	147208	CN Loss	858379		CN Gain	842123	CN Loss	64786		CN Gain	133162	CN Loss	15766
	CN Gain	842845	CN Loss	9417		CN Gain	58380	CN Loss	99802		CN Gain	17747	CN Loss	55959		CN Gain	15741	CN Loss	30229
	CN Gain	645781	CN Loss	10726		CN Gain	366851	CN Loss	646203		CN Gain	57679	CN Loss	30564		CN Gain	53696	CN Loss	24715
	CN Gain	472044	CN Loss	43261		CN Gain	282865	CN Loss	17691		CN Gain	14989	CN Loss	8851		CN Gain	281967	CN Loss	107844
	CN Gain	466177	CN Loss	87315		CN Gain	34202	CN Loss	4173		CN Gain	156873	CN Loss	31836		CN Gain	878338	CN Loss	4267
	CN Gain	64361	CN Loss	96360		CN Gain	58500	CN Loss	10791		CN Gain	422553	CN Loss	2510		CN Gain	271724	CN Loss	39846
	CN Gain	88383	CN Loss	149014		CN Gain	133724	CN Loss	30943		CN Gain	49754	CN Loss	120815		CN Gain	263170	CN Loss	26174
	CN Gain	143617	CN Loss	42359		CN Gain	117784	CN Loss	3491		CN Gain	155153	CN Loss	11962		CN Gain	249364	CN Loss	60297
	CN Gain	171976	CN Loss	743936		CN Gain	55458	CN Loss	5016		CN Gain	13517	CN Loss	9032		CN Gain	63541	CN Loss	170362
	CN Gain	19358	CN Loss	197105		CN Gain	44029	CN Loss	130403		CN Gain	48568	CN Loss	1856		CN Gain	2225	CN Loss	18420
	CN Gain	188776	CN Loss	32174		CN Gain	89149	CN Loss	4029		CN Gain	145268	CN Loss	169		CN Gain	54370	CN Loss	1283
	CN Gain	14234	CN Loss	3457		CN Gain	77751	CN Loss	35182		CN Gain	252720	CN Loss	9152		CN Gain	232774	CN Loss	3276
	CN Gain	189725	CN Loss	260402		CN Gain	228834	CN Loss	76486		CN Gain	118288	CN Loss	43329		CN Gain	23150	CN Loss	6608
	CN Gain	90801	CN Loss	37705		CN Gain	61397	CN Loss	292873		CN Gain	88195	CN Loss	439642		CN Gain	111621	CN Loss	13549
	CN Gain	394569	CN Loss	790924		CN Gain	399742	CN Loss	71415		CN Gain	478309	CN Loss	76436		CN Gain	291067	CN Loss	15338
	CN Gain	32776	CN Loss	1735		CN Gain	1012050	CN Loss	60186		CN Gain	9349	CN Loss	220470		CN Gain	991	CN Loss	233282
	CN Gain	42005	CN Loss	1040325		CN Gain	9881	CN Loss	51823		CN Gain	16425	CN Loss	58149		CN Gain	33918	CN Loss	172321
	CN Gain	233586	CN Loss	295049		CN Gain	267976	CN Loss	3864		CN Gain	77183	CN Loss	4593		CN Gain	5527	CN Loss	425623
	CN Gain	698	CN Loss	381940		CN Gain	396473	CN Loss	5614		CN Gain	124232	CN Loss	14622		CN Gain	13664	CN Loss	171911
	CN Gain	593	CN Loss	659671		CN Gain	182914	CN Loss	1777		CN Gain	408011	CN Loss	99542		CN Gain	28665	CN Loss	69317
	CN Gain	23804	CN Loss	109196		CN Gain	8019	CN Loss	4920		CN Gain	45092	CN Loss	169788		CN Gain	620	CN Loss	3092
	CN Gain	27348	CN Loss	9033		CN Gain	972367	CN Loss	21247		CN Gain	196248	CN Loss	455545		CN Gain	156	CN Loss	34491
	CN Gain	68483	CN Loss	54921		CN Gain	201811	CN Loss	50265		CN Gain	63127	CN Loss	234143		CN Gain	737	CN Loss	31573
	CN Gain	9596	CN Loss	199036		CN Gain	20535	CN Loss	182191		CN Gain	120972	CN Loss	12099		CN Gain	384150	CN Loss	33190
	CN Gain	99076	CN Loss	51651		CN Gain	101798	CN Loss	15531		CN Gain	264543	CN Loss	37220		CN Gain	20366	CN Loss	36372
	CN Gain	24413	CN Loss	475098		CN Gain	78451	CN Loss	12598		CN Gain	119032	CN Loss	1147		CN Gain	39502	CN Loss	129413
	CN Gain	112974	CN Loss	2332		CN Gain	81023	CN Loss	17194		CN Gain	73	CN Loss	18461		CN Gain	34481	CN Loss	142476
	CN Gain	42315	CN Loss	230		CN Gain	1655917	CN Loss	41843		CN Gain	45109	CN Loss	57396		CN Gain	636601	CN Loss	4902
	CN Gain	282340	CN Loss	73		CN Gain	1460020	CN Loss	87074				CN Loss	18484		CN Gain	497627	CN Loss	34010
	CN Gain	628907	CN Loss	294279		CN Gain	14985	CN Loss	266825				CN Loss	55432		CN Gain	896179	CN Loss	138826
	CN Gain	250889	CN Loss	71222		CN Gain	132149	CN Loss	41835				CN Loss	17552		CN Gain	9326	CN Loss	8432
	CN Gain	55533	CN Loss	64308		CN Gain	2461549	CN Loss	113056				CN Loss	6407		CN Gain	174551	CN Loss	12187
	CN Gain	1200	CN Loss	523931		CN Gain	107608	CN Loss	62751				CN Loss	53026		CN Gain	98908	CN Loss	13508
	CN Gain	2332	CN Loss	45952		CN Gain	193325	CN Loss	968150				CN Loss	19224		CN Gain	21521	CN Loss	37621
	CN Gain	230	CN Loss	68271		CN Gain	122444	CN Loss	303803				CN Loss	15669		CN Gain	20537	CN Loss	129304
	CN Gain	73	CN Loss	831366		CN Gain	295408	CN Loss	88176				CN Loss	3159		CN Gain	30828	CN Loss	234653
	CN Gain	75	CN Loss	578486		CN Gain	110191	CN Loss	186683				CN Loss	421169		CN Gain	18418	CN Loss	950335
	CN Gain	1469	CN Loss	64180		CN Gain	557287	CN Loss	328242				CN Loss	29469		CN Gain	579912	CN Loss	894
	CN Gain	53206	CN Loss	101563		CN Gain	79955	CN Loss	106231				CN Loss	71666		CN Gain	409986	CN Loss	7186
	CN Gain	197058	CN Loss	1161811		CN Gain	826412	CN Loss	11057				CN Loss	436290		CN Gain	192032	CN Loss	70436
	CN Gain	54109	CN Loss	71168		CN Gain	656417	CN Loss	13245				CN Loss	114419		CN Gain	20730	CN Loss	220481
	CN Gain	151173	CN Loss	281890		CN Gain	120102	CN Loss	87809				CN Loss	192853		CN Gain	53722	CN Loss	132019
	CN Gain	153740	CN Loss	45412		CN Gain	37034	CN Loss	6242				CN Loss	88189		CN Gain	11616	CN Loss	78398
	CN Gain	53318	CN Loss	970203		CN Gain	364746	CN Loss	400230				CN Loss	176469		CN Gain	25378	CN Loss	11718
	CN Gain	294279	CN Loss	32335		CN Gain	713408	CN Loss	631915				CN Loss	113075		CN Gain	95512	CN Loss	31432
	CN Gain	135530	CN Loss	3256		CN Gain	134055	CN Loss	17087				CN Loss	4210		CN Gain	23593	CN Loss	3732
	CN Gain	902	CN Loss	210797		CN Gain	54712	CN Loss	22855				CN Loss	195910		CN Gain	28037	CN Loss	9276
	CN Gain	4554	CN Loss	136075		CN Gain	51528	CN Loss	441421				CN Loss	83548		CN Gain	47417	CN Loss	3855
	CN Gain	169301	CN Loss	46463		CN Gain	21753	CN Loss	233508				CN Loss	168986		CN Gain	237268	CN Loss	5900
	CN Gain	5211	CN Loss	1645		CN Gain	52786	CN Loss	36337				CN Loss	8610		CN Gain	300262	CN Loss	28922
	CN Gain	580763	CN Loss	41959		CN Gain	8091	CN Loss	199252				CN Loss	100732		CN Gain	67570	CN Loss	105916
	CN Gain	250081	CN Loss	119409		CN Gain	1189	CN Loss	163131				CN Loss	898897		CN Gain	549953	CN Loss	65967
	CN Gain	244848	CN Loss	196870		CN Gain	6873	CN Loss	12430				CN Loss	42223		CN Gain	158453	CN Loss	933618
	CN Gain	19615	CN Loss	45342		CN Gain	132347	CN Loss	54611				CN Loss	346324		CN Gain	11905	CN Loss	50198
	CN Gain	6553	CN Loss	101090		CN Gain	1901	CN Loss	36885				CN Loss	1247823		CN Gain	174869	CN Loss	541645
	CN Gain	33977	CN Loss	425857		CN Gain	2561	CN Loss	915649				CN Loss	28936		CN Gain	44669	CN Loss	28488
	CN Gain	57222	CN Loss	69333		CN Gain	3942	CN Loss	147168				CN Loss	67310		CN Gain	152611	CN Loss	4967
	CN Gain	682260	CN Loss	197973		CN Gain	29113	CN Loss	49619				CN Loss	24682		CN Gain	63122	CN Loss	7304
	CN Gain	103	CN Loss	85147		CN Gain	17311	CN Loss	31838				CN Loss	374103		CN Gain	37705	CN Loss	44244
	CN Gain	251	CN Loss	43044		CN Gain	6459	CN Loss	412987				CN Loss	3602016		CN Gain	115481	CN Loss	265894
	CN Gain	111571	CN Loss	2646		CN Gain	20661	CN Loss	39634				CN Loss	78154		CN Gain	31577	CN Loss	50534
	CN Gain	199407	CN Loss	13737		CN Gain	7946	CN Loss	1121716				CN Loss	2439428		CN Gain	237122	CN Loss	63083
	CN Gain	36091	CN Loss	49498		CN Gain	43781	CN Loss	272258				CN Loss	254179		CN Gain	406744	CN Loss	431381
	CN Gain	43715	CN Loss	2039		CN Gain	45016	CN Loss	986008				CN Loss	35203		CN Gain	478559	CN Loss	65507
	CN Gain	99695	CN Loss	131295		CN Gain	5144	CN Loss	41111				CN Loss	354111		CN Gain	78110	CN Loss	1408061
	CN Gain	140979	CN Loss	168268		CN Gain	45066	CN Loss	691980				CN Loss	239582		CN Gain	15202	CN Loss	605895
	CN Gain	537718	CN Loss	8238		CN Gain	85329	CN Loss	145570				CN Loss	94411		CN Gain	245188	CN Loss	2238868
	CN Gain	1879	CN Loss	227293		CN Gain	23349	CN Loss	51895				CN Loss	6382		CN Gain	102759	CN Loss	179613
	CN Gain	4320	CN Loss	266148		CN Gain	238428	CN Loss	101798				CN Loss	362788		CN Gain	208192	CN Loss	182948
	CN Gain	25557	CN Loss	275782		CN Gain	170362	CN Loss	43588				CN Loss	304898		CN Gain	42495	CN Loss	867722
	CN Gain	14698	CN Loss	77080		CN Gain	15895	CN Loss	172036				CN Loss	869032		CN Gain	278963	CN Loss	156054
	CN Gain	1044681	CN Loss	195144		CN Gain	7084	CN Loss	188767				CN Loss	143019		CN Gain	20454	CN Loss	8719
	CN Gain	180516	CN Loss	46049		CN Gain	8507	CN Loss	3949				CN Loss	581617		CN Gain	117345	CN Loss	49919
	CN Gain	1856257	CN Loss	21036		CN Gain	13549	CN Loss	43449				CN Loss	76936		CN Gain	28089	CN Loss	19422
	CN Gain	744272	CN Loss	157805		CN Gain	151424	CN Loss	44180				CN Loss	200179		CN Gain	1658	CN Loss	951484
	CN Gain	1228	CN Loss	190631		CN Gain	996	CN Loss	71169				CN Loss	50282		CN Gain	15269	CN Loss	1462643
	CN Gain	54485	CN Loss	724259		CN Gain	3092	CN Loss	47075				CN Loss	16843		CN Gain	4750	CN Loss	106028
	CN Gain	300285	CN Loss	11074		CN Gain	3621	CN Loss	26206				CN Loss	334449		CN Gain	294279	CN Loss	343085
	CN Gain	11551	CN Loss	972641		CN Gain	30870	CN Loss	60877				CN Loss	76489		CN Gain	135530	CN Loss	14123
	CN Gain	340660	CN Loss	27989		CN Gain	64763	CN Loss	8062				CN Loss	317751		CN Gain	37027	CN Loss	166518
	CN Gain	67902	CN Loss	942778		CN Gain	432212	CN Loss	33146				CN Loss	73588		CN Gain	10793	CN Loss	6074
	CN Gain	148880	CN Loss	569126		CN Gain	75353	CN Loss	86422				CN Loss	276424		CN Gain	376402	CN Loss	378254
	CN Gain	537785	CN Loss	38770		CN Gain	22157	CN Loss	9558				CN Loss	6810		CN Gain	24386	CN Loss	476771
	CN Gain	79081	CN Loss	22646		CN Gain	5720	CN Loss	3221				CN Loss	131360		CN Gain	1756	CN Loss	87360
	CN Gain	31779	CN Loss	186604		CN Gain	160042	CN Loss	1901				CN Loss	15690		CN Gain	7918	CN Loss	44295
	CN Gain	133588	CN Loss	140401		CN Gain	466690	CN Loss	2561				CN Loss	634699		CN Gain	163183	CN Loss	100119
	CN Gain	1175256	CN Loss	254206		CN Gain	101183	CN Loss	3942				CN Loss	56468		CN Gain	4841	CN Loss	18068
	CN Gain	46349	CN Loss	481523		CN Gain	156664	CN Loss	14500				CN Loss	227744		CN Gain	64180	CN Loss	4877
	CN Gain	38089	CN Loss	67996		CN Gain	53162	CN Loss	14613				CN Loss	801292		CN Gain	1334542	CN Loss	11796
	CN Gain	23239	CN Loss	120557		CN Gain	22140	CN Loss	17311				CN Loss	29098		CN Gain	14388	CN Loss	23888
	CN Gain	655883	CN Loss	194221		CN Gain	52980	CN Loss	6459				CN Loss	691710		CN Gain	916366	CN Loss	8285
	CN Gain	1153828	CN Loss	12422		CN Gain	44658	CN Loss	28607				CN Loss	15333		CN Gain	35822	CN Loss	25015
	CN Gain	259936	CN Loss	127262		CN Gain	725343	CN Loss	70704				CN Loss	614686		CN Gain	323122	CN Loss	24059
	CN Gain	39846	CN Loss	38301		CN Gain	124311	CN Loss	18093				CN Loss	365522		CN Gain	7807	CN Loss	866837
	CN Gain	279355	CN Loss	6132		CN Gain	61127	CN Loss	5144				CN Loss	143908		CN Gain	79173	CN Loss	777466
	CN Gain	2751	CN Loss	3837		CN Gain	264347	CN Loss	23725				CN Loss	262813		CN Gain	67283	CN Loss	57600
	CN Gain	46547	CN Loss	1116		CN Gain	41526	CN Loss	6499				CN Loss	244910		CN Gain	236007	CN Loss	300776
	CN Gain	22114	CN Loss	315168		CN Gain	109928	CN Loss	131753				CN Loss	11293		CN Gain	11123	CN Loss	35707
	CN Gain	170263	CN Loss	184049		CN Gain	53809	CN Loss	80092				CN Loss	130521		CN Gain	43062	CN Loss	720768
	CN Gain	628611	CN Loss	394120		CN Gain	557933	CN Loss	270375				CN Loss	533737		CN Gain	42991	CN Loss	62701
	CN Gain	194221	CN Loss	39810		CN Gain	581837	CN Loss	68785				CN Loss	105016		CN Gain	2455	CN Loss	691198
	CN Gain	12422	CN Loss	10967		CN Gain	57668	CN Loss	108678				CN Loss	349541		CN Gain	1017	CN Loss	345275
	CN Gain	38301	CN Loss	954459		CN Gain	1691	CN Loss	112111				CN Loss	200558		CN Gain	1645	CN Loss	100638
	CN Gain	20831	CN Loss	109598		CN Gain	2912	CN Loss	126317				CN Loss	419839		CN Gain	61732	CN Loss	349038
	CN Gain	17625	CN Loss	1468763		CN Gain	9100	CN Loss	170362				CN Loss	1822394		CN Gain	99636	CN Loss	554498
	CN Gain	6132	CN Loss	177459		CN Gain	11718	CN Loss	17849				CN Loss	4732		CN Gain	467818	CN Loss	565338
	CN Gain	3837	CN Loss	6063		CN Gain	44440	CN Loss	5130				CN Loss	142944		CN Gain	1681427	CN Loss	882777
	CN Gain	1116	CN Loss	385198		CN Gain	144593	CN Loss	8507				CN Loss	125815		CN Gain	561179	CN Loss	274888
	CN Gain	229230	CN Loss	281985		CN Gain	23461	CN Loss	13549				CN Loss	15188		CN Gain	18314	CN Loss	65805
	CN Gain	85938	CN Loss	559583		CN Gain	137036	CN Loss	7426				CN Loss	177945		CN Gain	442837	CN Loss	63494
	CN Gain	255836	CN Loss	335066		CN Gain	680292	CN Loss	5015				CN Loss	144218		CN Gain	1640	CN Loss	391344
	CN Gain	39810	CN Loss	219573		CN Gain	13200	CN Loss	10280				CN Loss	417415		CN Gain	54798	CN Loss	355838
	CN Gain	965426	CN Loss	762263		CN Gain	32847	CN Loss	28589				CN Loss	4419		CN Gain	49167	CN Loss	282690
	CN Gain	93402	CN Loss	111659		CN Gain	25202	CN Loss	285569				CN Loss	115365		CN Gain	251	CN Loss	2567
	CN Gain	16196	CN Loss	271736		CN Gain	181174	CN Loss	726682				CN Loss	8088		CN Gain	3336	CN Loss	709629
	CN Gain	730411	CN Loss	270866		CN Gain	65967	CN Loss	78953				CN Loss	925245		CN Gain	546566	CN Loss	12970
	CN Gain	212180	CN Loss	619104		CN Gain	933618	CN Loss	42502				CN Loss	175744		CN Gain	354599	CN Loss	106507
	CN Gain	481652	CN Loss	490594		CN Gain	50198	CN Loss	273632				CN Loss	31942		CN Gain	608941	CN Loss	18350
	CN Gain	27664	CN Loss	7061		CN Gain	660436	CN Loss	146083				CN Loss	226298		CN Gain	149888	CN Loss	7392
	CN Gain	29943	CN Loss	863983		CN Gain	172467	CN Loss	5860				CN Loss	164046		CN Gain	203606	CN Loss	30184
	CN Gain	95157	CN Loss	212180		CN Gain	36453	CN Loss	12607				CN Loss	54116		CN Gain	3222	CN Loss	104977
	CN Gain	16565	CN Loss	279910		CN Gain	136517	CN Loss	12150				CN Loss	45		CN Gain	178628	CN Loss	19053
	CN Gain	139075	CN Loss	612896		CN Gain	64478	CN Loss	36628				CN Loss	12931		CN Gain	331548	CN Loss	133211
	CN Gain	50604	CN Loss	37304		CN Gain	257016	CN Loss	5468				CN Loss	153514		CN Gain	199180	CN Loss	1221930
	CN Gain	6255	CN Loss	4769		CN Gain	65507	CN Loss	463503				CN Loss	47204		CN Gain	93210	CN Loss	1524063
	CN Gain	15024	CN Loss	129190		CN Gain	117604	CN Loss	45990				CN Loss	23676		CN Gain	185092	CN Loss	8780
	CN Gain	310019	CN Loss	22003		CN Gain	233643	CN Loss	11601				CN Loss	134982		CN Gain	57120	CN Loss	69618
	CN Gain	4329	CN Loss	14342		CN Gain	320125	CN Loss	32125				CN Loss	310		CN Gain	21049	CN Loss	6162
	CN Gain	137232	CN Loss	60044		CN Gain	148216	CN Loss	6629				CN Loss	53405		CN Gain	80041	CN Loss	340275
	CN Gain	137666	CN Loss	20180		CN Gain	506565	CN Loss	42531				CN Loss	11986		CN Gain	347374	CN Loss	248489
	CN Gain	15302	CN Loss	24975		CN Gain	1794157	CN Loss	99695				CN Loss	118140		CN Gain	3101	CN Loss	571114
	CN Gain	457803	CN Loss	141616		CN Gain	75700	CN Loss	19328				CN Loss	1314		CN Gain	56056	CN Loss	195208
	CN Gain	180673	CN Loss	8861		CN Gain	362561	CN Loss	1844				CN Loss	208211		CN Gain	38173	CN Loss	139817
	CN Gain	14695	CN Loss	117872		CN Gain	251150	CN Loss	4256				CN Loss	11798		CN Gain	100643	CN Loss	913
	CN Gain	49247	CN Loss	72711		CN Gain	831264	CN Loss	151424				CN Loss	275933		CN Gain	2933	CN Loss	5685
	CN Gain	39580	CN Loss	27664		CN Gain	19422	CN Loss	69317				CN Loss	104403		CN Gain	34745	CN Loss	322152
	CN Gain	2980	CN Loss	84245		CN Gain	954428	CN Loss	16772				CN Loss	47512		CN Gain	47469	CN Loss	2043
	CN Gain	1295742	CN Loss	29943		CN Gain	354525	CN Loss	13758				CN Loss	17640		CN Gain	43044	CN Loss	67829
	CN Gain	283370	CN Loss	243738		CN Gain	246534	CN Loss	15951				CN Loss	14733		CN Gain	5608	CN Loss	10579
	CN Gain	153691	CN Loss	155640		CN Gain	1607	CN Loss	5613				CN Loss	569626		CN Gain	4576	CN Loss	13082
	CN Gain	2644540	CN Loss	402061		CN Gain	625772	CN Loss	6364				CN Loss	84183		CN Gain	1879	CN Loss	23993
	CN Gain	166207	CN Loss	185252		CN Gain	231261	CN Loss	996				CN Loss	1020		CN Gain	55857	CN Loss	168261
	CN Gain	1047	CN Loss	337030		CN Gain	106028	CN Loss	3092				CN Loss	251723		CN Gain	4698	CN Loss	14209
	CN Gain	29900	CN Loss	317656		CN Gain	217157	CN Loss	3621				CN Loss	380220		CN Gain	67902	CN Loss	124153
	CN Gain	385423	CN Loss	676505		CN Gain	125928	CN Loss	30870				CN Loss	85946		CN Gain	857784	CN Loss	139387
	CN Gain	515291	CN Loss	21472		CN Gain	46497	CN Loss	64763				CN Loss	93607		CN Gain	15595	CN Loss	17281
	CN Gain	53923	CN Loss	67218		CN Gain	236333	CN Loss	344410				CN Loss	32590		CN Gain	613849	CN Loss	100306
	CN Gain	390689	CN Loss	144889		CN Gain	24320	CN Loss	44417				CN Loss	16085		CN Gain	321723	CN Loss	43117
	CN Gain	1857921	CN Loss	1255029		CN Gain	17885	CN Loss	43385				CN Loss	22653		CN Gain	439875	CN Loss	22298
	CN Gain	657107	CN Loss	12216		CN Gain	36424	CN Loss	97510				CN Loss	75745		CN Gain	97910	CN Loss	65225
	CN Gain	73926	CN Loss	28746		CN Gain	98045	CN Loss	5720				CN Loss	20941		CN Gain	79081	CN Loss	72019
	CN Gain	204806	CN Loss	891392		CN Gain	50671	CN Loss	20780				CN Loss	79873		CN Gain	5879	CN Loss	524108
	CN Gain	857699	CN Loss	33234		CN Gain	17714	CN Loss	302131				CN Loss	279183		CN Gain	25900	CN Loss	7456
	CN Gain	74911	CN Loss	323646		CN Gain	35118	CN Loss	86312				CN Loss	382		CN Gain	37557	CN Loss	211188
	CN Gain	330321	CN Loss	16860		CN Gain	31816	CN Loss	45003				CN Loss	767953		CN Gain	45284	CN Loss	199598
	CN Gain	528998	CN Loss	73728		CN Gain	232407	CN Loss	156551				CN Loss	83931		CN Gain	140210	CN Loss	85278
	CN Gain	38146	CN Loss	148889		CN Gain	28235	CN Loss	8096				CN Loss	33023		CN Gain	274163	CN Loss	11423
	CN Gain	87655	CN Loss	15447		CN Gain	32964	CN Loss	286779				CN Loss	74779		CN Gain	252248	CN Loss	230869
	CN Gain	413082	CN Loss	13554		CN Gain	144820	CN Loss	16153				CN Loss	8887		CN Gain	19914	CN Loss	180932
	CN Gain	54980	CN Loss	7077		CN Gain	116567	CN Loss	130728				CN Loss	83475		CN Gain	132797	CN Loss	202450
	CN Gain	31271	CN Loss	26973		CN Gain	125415	CN Loss	29314				CN Loss	304116		CN Gain	51590	CN Loss	552532
	CN Gain	138772	CN Loss	64436		CN Gain	112001	CN Loss	14315				CN Loss	8836		CN Gain	24858	CN Loss	21722
	CN Gain	937200	CN Loss	4347		CN Gain	12354	CN Loss	385971				CN Loss	54618		CN Gain	38737	CN Loss	23664
	CN Gain	251037	CN Loss	172286		CN Gain	19196	CN Loss	80230				CN Loss	35399		CN Gain	37338	CN Loss	249814
	CN Gain	266164	CN Loss	46010		CN Gain	6940	CN Loss	76577				CN Loss	131263		CN Gain	119392	CN Loss	192199
	CN Gain	809839	CN Loss	754603		CN Gain	34295	CN Loss	10780				CN Loss	25918		CN Gain	4800	CN Loss	12646
	CN Gain	193913	CN Loss	13345		CN Gain	22945	CN Loss	46252				CN Loss	353211		CN Gain	45086	CN Loss	8701
	CN Gain	432327	CN Loss	114101		CN Gain	9818	CN Loss	110412				CN Loss	26274		CN Gain	669	CN Loss	32044
	CN Gain	261807	CN Loss	48303		CN Gain	31141	CN Loss	25610				CN Loss	520515		CN Gain	87744	CN Loss	4386
	CN Gain	179814	CN Loss	175487		CN Gain	1392456	CN Loss	14044				CN Loss	117540		CN Gain	278562	CN Loss	33832
	CN Gain	347768	CN Loss	3232		CN Gain	287034	CN Loss	13508				CN Loss	253300		CN Gain	32805	CN Loss	53191
	CN Gain	256693	CN Loss	21678		CN Gain	579057	CN Loss	25509				CN Loss	37796		CN Gain	161731	CN Loss	85735
	CN Gain	40403	CN Loss	47697		CN Gain	110222	CN Loss	8375				CN Loss	231492		CN Gain	72452	CN Loss	27309
	CN Gain	94306	CN Loss	8056		CN Gain	505822	CN Loss	209033				CN Loss	101538		CN Gain	85938	CN Loss	786865
	CN Gain	88677	CN Loss	12361		CN Gain	717	CN Loss	232907				CN Loss	69433		CN Gain	68831	CN Loss	258678
	CN Gain	32101	CN Loss	301133		CN Gain	211	CN Loss	102778				CN Loss	330243		CN Gain	6063	CN Loss	30545
	CN Gain	187159	CN Loss	2981		CN Gain	23131	CN Loss	85073				CN Loss	84086		CN Gain	385198	CN Loss	139352
	CN Gain	147039	CN Loss	239308		CN Gain	2488433	CN Loss	47567				CN Loss	98065		CN Gain	21271	CN Loss	88646
	CN Gain	153849	CN Loss	103529		CN Gain	312527	CN Loss	245595				CN Loss	361861		CN Gain	85598	CN Loss	171459
	CN Gain	3556	CN Loss	104509		CN Gain	93621	CN Loss	36326				CN Loss	158267		CN Gain	177150	CN Loss	236947
	CN Gain	27475	CN Loss	6788		CN Gain	125283	CN Loss	20552				CN Loss	12894		CN Gain	182587	CN Loss	645063
	CN Gain	608608	CN Loss	29399		CN Gain	42544	CN Loss	72365				CN Loss	95936		CN Gain	4892	CN Loss	4031
	CN Gain	409412	CN Loss	229405		CN Gain	32176	CN Loss	33266				CN Loss	750		CN Gain	133252	CN Loss	18340
	CN Gain	339507	CN Loss	56443		CN Gain	590	CN Loss	305730				CN Loss	19474		CN Gain	134919	CN Loss	3579
	CN Gain	92627	CN Loss	972		CN Gain	377051	CN Loss	93820				CN Loss	995		CN Gain	367886	CN Loss	25888
	CN Gain	458555	CN Loss	35663		CN Gain	80096	CN Loss	256011				CN Loss	8667		CN Gain	81196	CN Loss	38927
	CN Gain	51362	CN Loss	106950		CN Gain	5832	CN Loss	39547				CN Loss	3803		CN Gain	1210145	CN Loss	25183
	CN Gain	34974	CN Loss	262288		CN Gain	2779	CN Loss	53809				CN Loss	130914		CN Gain	187079	CN Loss	177059
	CN Gain	70832	CN Loss	114983		CN Gain	6102	CN Loss	42743				CN Loss	31685		CN Gain	140462	CN Loss	7541
	CN Gain	284971	CN Loss	536372		CN Gain	134774	CN Loss	1097027				CN Loss	58973		CN Gain	86294	CN Loss	31390
	CN Gain	65806	CN Loss	67503		CN Gain	1114851	CN Loss	71371				CN Loss	56023		CN Gain	4182	CN Loss	1805399
	CN Gain	577670	CN Loss	28572		CN Gain	108014	CN Loss	1348450				CN Loss	10643		CN Gain	7061	CN Loss	15730
	CN Gain	109736	CN Loss	211178		CN Gain	596305	CN Loss	249239				CN Loss	13099		CN Gain	78389	CN Loss	11182
	CN Gain	30417	CN Loss	73424		CN Gain	49580	CN Loss	617				CN Loss	657		CN Gain	133572	CN Loss	7387
	CN Gain	66202	CN Loss	112698		CN Gain	158176	CN Loss	277				CN Loss	10393		CN Gain	54183	CN Loss	66081
	CN Gain	54055	CN Loss	7792		CN Gain	205334	CN Loss	7186				CN Loss	206004		CN Gain	437907	CN Loss	5466073
	CN Gain	246815	CN Loss	606012		CN Gain	12380	CN Loss	21355				CN Loss	839		CN Gain	64587	CN Loss	200022
	CN Gain	142494	CN Loss	100264		CN Gain	70023	CN Loss	269562				CN Loss	181		CN Gain	36059	CN Loss	740026
	CN Gain	211896	CN Loss	14188		CN Gain	956852	CN Loss	71435				CN Loss	33954		CN Gain	94129	CN Loss	174984
	CN Gain	187987	CN Loss	62286		CN Gain	1375456	CN Loss	138982				CN Loss	954234		CN Gain	418121	CN Loss	46880
	CN Gain	731410	CN Loss	26578		CN Gain	107563	CN Loss	9755				CN Loss	256606		CN Gain	37304	CN Loss	19437
	CN Gain	39414	CN Loss	97466		CN Gain	238518	CN Loss	134838				CN Loss	606754		CN Gain	24975	CN Loss	11947
	CN Gain	231202	CN Loss	286017		CN Gain	292205	CN Loss	8474				CN Loss	156873		CN Gain	141616	CN Loss	232684
	CN Gain	337814	CN Loss	649		CN Gain	21	CN Loss	14987				CN Loss	128303		CN Gain	2666	CN Loss	1938916
	CN Gain	161883	CN Loss	76701		CN Gain	53651	CN Loss	260901				CN Loss	898473		CN Gain	39910	CN Loss	698536
	CN Gain	973084	CN Loss	220381		CN Gain	12154	CN Loss	55527				CN Loss	45417		CN Gain	102167	CN Loss	277655
	CN Gain	408721	CN Loss	30217		CN Gain	34656	CN Loss	22882				CN Loss	252788		CN Gain	234863	CN Loss	94956
	CN Gain	3087	CN Loss	194372		CN Gain	66439	CN Loss	150088				CN Loss	161689		CN Gain	3887	CN Loss	1577132
	CN Gain	1996	CN Loss	799		CN Gain	152264	CN Loss	321494				CN Loss	267864		CN Gain	144889	CN Loss	14702
	CN Gain	210850	CN Loss	50087		CN Gain	37065	CN Loss	65507				CN Loss	330606		CN Gain	3205	CN Loss	66940
	CN Gain	132926	CN Loss	30719		CN Gain	232493	CN Loss	468341				CN Loss	76926		CN Gain	44096	CN Loss	22622
	CN Gain	145	CN Loss	196887		CN Gain	14007	CN Loss	2376422				CN Loss	20826		CN Gain	168498	CN Loss	96561
	CN Gain	8706	CN Loss	18567		CN Gain	99296	CN Loss	362561				CN Loss	232013		CN Gain	34258	CN Loss	166873
	CN Gain	85958	CN Loss	167545		CN Gain	209716	CN Loss	251150				CN Loss	118811		CN Gain	113873	CN Loss	23059
	CN Gain	25160	CN Loss	41290		CN Gain	912918	CN Loss	638997				CN Loss	307505		CN Gain	12216	CN Loss	85088
	CN Gain	33757	CN Loss	11016		CN Gain	94474	CN Loss	185258				CN Loss	85991		CN Gain	8519	CN Loss	11214
	CN Gain	17585	CN Loss	78239		CN Gain	285951	CN Loss	7009				CN Loss	21756		CN Gain	244226	CN Loss	1079
	CN Gain	49675	CN Loss	37459		CN Gain	1276435	CN Loss	19422				CN Loss	294435		CN Gain	8207	CN Loss	2201
	CN Gain	24318	CN Loss	72601		CN Gain	301033	CN Loss	84556				CN Loss	13725		CN Gain	490295	CN Loss	19803
	CN Gain	263392	CN Loss	185553		CN Gain	218156	CN Loss	25682				CN Loss	108711		CN Gain	156775	CN Loss	28813
	CN Gain	12516	CN Loss	66274		CN Gain	1326189	CN Loss	166518				CN Loss	657211		CN Gain	6156	CN Loss	6294
	CN Gain	48031	CN Loss	237651		CN Gain	20188	CN Loss	6074				CN Loss	204580		CN Gain	11036	CN Loss	28412
	CN Gain	464047	CN Loss	110989		CN Gain	12185	CN Loss	24320				CN Loss	85171		CN Gain	28158	CN Loss	20116
	CN Gain	56811	CN Loss	133090		CN Gain	13814	CN Loss	17885				CN Loss	2084		CN Gain	74349	CN Loss	318609
	CN Gain	51211	CN Loss	11952		CN Gain	1424	CN Loss	87360				CN Loss	38053		CN Gain	63317	CN Loss	64660
	CN Gain	27033	CN Loss	66884		CN Gain	14855	CN Loss	144414				CN Loss	17801		CN Gain	15302	CN Loss	15720
	CN Gain	26224	CN Loss	431877		CN Gain	5831	CN Loss	15487				CN Loss	95030		CN Gain	9149	CN Loss	6923
	CN Gain	24040	CN Loss	210030		CN Gain	9021	CN Loss	2375				CN Loss	84066		CN Gain	336209	CN Loss	170733
	CN Gain	645353	CN Loss	159010		CN Gain	142820	CN Loss	1122				CN Loss	298113		CN Gain	112445	CN Loss	13192
	CN Gain	14536	CN Loss	61563		CN Gain	130432	CN Loss	17266				CN Loss	312396		CN Gain	87861	CN Loss	264784
	CN Gain	692016	CN Loss	25386		CN Gain	1192857	CN Loss	6970				CN Loss	58186		CN Gain	92812	CN Loss	43242
	CN Gain	912714	CN Loss	23719		CN Gain	5685	CN Loss	3482				CN Loss	15041		CN Gain	14695	CN Loss	233051
	CN Gain	164725	CN Loss	26703		CN Gain	209687	CN Loss	15714				CN Loss	11685		CN Gain	7815	CN Loss	44057
	CN Gain	24476	CN Loss	130046		CN Gain	112465	CN Loss	34295				CN Loss	24435		CN Gain	734478	CN Loss	798773
	CN Gain	78572	CN Loss	206559		CN Gain	34126	CN Loss	22945				CN Loss	35135		CN Gain	283370	CN Loss	226164
	CN Gain	84421	CN Loss	21030		CN Gain	1491	CN Loss	5919				CN Loss	145324		CN Gain	28791	CN Loss	309313
	CN Gain	1627800	CN Loss	33647		CN Gain	2793775	CN Loss	14103				CN Loss	124232		CN Gain	289577	CN Loss	34788
	CN Gain	628995	CN Loss	26181		CN Gain	688986	CN Loss	2838				CN Loss	10170		CN Gain	164882	CN Loss	11828
	CN Gain	207984	CN Loss	469540		CN Gain	77606	CN Loss	56156				CN Loss	135414		CN Gain	74539	CN Loss	76954
	CN Gain	83355	CN Loss	783		CN Gain	201102	CN Loss	11487				CN Loss	29037		CN Gain	30951	CN Loss	151708
	CN Gain	72385	CN Loss	86827		CN Gain	73950	CN Loss	62712				CN Loss	264543		CN Gain	468062	CN Loss	114177
	CN Gain	518903	CN Loss	11280		CN Gain	74860	CN Loss	928				CN Loss	47649		CN Gain	138772	CN Loss	84275
	CN Gain	387495	CN Loss	24045		CN Gain	25813	CN Loss	23131				Event	Region Length		CN Gain	22031	CN Loss	133459
	CN Gain	108814	CN Loss	53877		CN Gain	44091	CN Loss	13765							CN Gain	57493	CN Loss	15172
	CN Gain	97370	CN Loss	248911		CN Gain	24697	CN Loss	32962							CN Gain	586584	CN Loss	72338
	CN Gain	440471	CN Loss	20425		CN Gain	268480	CN Loss	14366							CN Gain	40377	CN Loss	344237
	CN Gain	69954	CN Loss	543517		CN Gain	1512	CN Loss	53968							CN Gain	2216	CN Loss	85065
	CN Gain	161281	CN Loss	18110		CN Gain	88377	CN Loss	19295							CN Gain	138771	CN Loss	7742
	CN Gain	508886	CN Loss	365276		CN Gain	70026	CN Loss	49580							CN Gain	103816	CN Loss	575449
	CN Gain	107886	CN Loss	34456		CN Gain	4874	CN Loss	158176							CN Gain	54949	CN Loss	127372
	CN Gain	482	CN Loss	35006		CN Gain	284936	CN Loss	187099							CN Gain	42000	CN Loss	71898
	CN Gain	18568	CN Loss	29921		CN Gain	1541937	CN Loss	18235							CN Gain	55972	CN Loss	35565
	CN Gain	3876	CN Loss	966788		CN Gain	163247	CN Loss	292205							CN Gain	22184	CN Loss	134016
	CN Gain	456471	CN Loss	57997		CN Gain	1520993	CN Loss	53651							CN Gain	11341	CN Loss	8947
	CN Gain	385188	CN Loss	21446		CN Gain	318388	CN Loss	75648							CN Gain	34820	CN Loss	69868
	CN Gain	364400	CN Loss	14733		CN Gain	139374	CN Loss	36037							CN Gain	772635	CN Loss	33786
	CN Gain	86035	CN Loss	18063		CN Gain	1805399	CN Loss	355307							CN Gain	164565	CN Loss	235279
	CN Gain	83930	CN Loss	40472		CN Gain	15730	CN Loss	39404							CN Gain	677233	CN Loss	103145
	CN Gain	1152	CN Loss	213719		CN Gain	1116178	CN Loss	28670							CN Gain	96043	CN Loss	52430
	CN Gain	249887	CN Loss	11594		CN Gain	1238213	CN Loss	17416							CN Gain	3638	CN Loss	54562
	CN Gain	86353	CN Loss	72548		CN Gain	3111682	CN Loss	14042							CN Gain	60250	CN Loss	15327
	CN Gain	2031050	CN Loss	18522		CN Gain	1115032	CN Loss	39867							CN Gain	28265	CN Loss	3338
	CN Gain	277779	CN Loss	520017		CN Gain	46880	CN Loss	140699							CN Gain	14552	CN Loss	32229
	CN Gain	14679	CN Loss	27182		CN Gain	408893	CN Loss	38538							CN Gain	249216	CN Loss	9706
	CN Gain	29040	CN Loss	41009		CN Gain	257509	CN Loss	66439							CN Gain	53581	CN Loss	103209
	CN Gain	34032	CN Loss	66922		CN Gain	277655	CN Loss	126762							CN Gain	101843	CN Loss	138244
	CN Gain	1732120	CN Loss	35607		CN Gain	10937	CN Loss	25502							CN Gain	371145	CN Loss	220993
	CN Gain	40058	CN Loss	35414		CN Gain	16203	CN Loss	6162							CN Gain	1102502	CN Loss	204440
	CN Gain	135707	CN Loss	125039		CN Gain	47617	CN Loss	126734							CN Gain	873948	CN Loss	132186
	CN Gain	1300	CN Loss	78587		CN Gain	31136	CN Loss	902069							CN Gain	256367	CN Loss	168544
	CN Gain	963172	CN Loss	9529		CN Gain	1539550	CN Loss	131075							CN Gain	25317	CN Loss	863
	CN Gain	42920	CN Loss	67251		CN Gain	37582	CN Loss	335938							CN Gain	31756	CN Loss	17379
	CN Gain	126369	CN Loss	8307		CN Gain	14702	CN Loss	5685							CN Gain	34328	CN Loss	4868
	CN Gain	130253	CN Loss	26223		CN Gain	31650	CN Loss	322152							CN Gain	146493	CN Loss	14756
	CN Gain	456130	CN Loss	1943		CN Gain	155380	CN Loss	34126							CN Gain	110200	CN Loss	23638
	CN Gain	300891	CN Loss	1572		CN Gain	104849	CN Loss	1491							CN Gain	8548	CN Loss	64657
	CN Gain	1854	CN Loss	74120		CN Gain	91351	CN Loss	18118							CN Gain	15143	CN Loss	95376
	CN Gain	10171	CN Loss	265356		CN Gain	167366	CN Loss	688986							CN Gain	36265	CN Loss	351509
	CN Gain	309902	CN Loss	181611		CN Gain	21013	CN Loss	156303							CN Gain	10584	CN Loss	303496
	CN Gain	850252	CN Loss	150678		CN Gain	80941	CN Loss	49100							CN Gain	82968	CN Loss	592576
	CN Gain	2904	CN Loss	2834		CN Gain	433737	CN Loss	187378							CN Gain	511726	CN Loss	181336
	CN Gain	453	CN Loss	488303		CN Gain	2865	CN Loss	87989							CN Gain	171756	CN Loss	264
	CN Gain	596	CN Loss	92097		CN Gain	1897	CN Loss	72517							CN Gain	276689	CN Loss	931
	CN Gain	76374	CN Loss	88970		CN Gain	35536	CN Loss	96403							CN Gain	24444	CN Loss	25900
	CN Gain	45211	CN Loss	8046		CN Gain	168392	CN Loss	5706							CN Gain	20585	CN Loss	289
	CN Gain	152711	CN Loss	196506		CN Gain	207310	CN Loss	32204							CN Gain	97146	CN Loss	19723
	CN Gain	142424	CN Loss	28411		CN Gain	214712	CN Loss	139956							CN Gain	2000	CN Loss	33640
	CN Gain	24690	CN Loss	144526		CN Gain	247655	CN Loss	20449							CN Gain	41943	CN Loss	220941
	CN Gain	560356	CN Loss	272636		CN Gain	6923	CN Loss	44477							CN Gain	7706	CN Loss	81845
	CN Gain	7151	CN Loss	4907		CN Gain	34659	CN Loss	79435							CN Gain	55550	CN Loss	2032857
	CN Gain	148396	CN Loss	4446		CN Gain	108906	CN Loss	65263							CN Gain	120888	CN Loss	62998
	CN Gain	39493	CN Loss	5607		CN Gain	27168	CN Loss	38471							CN Gain	104509	CN Loss	44394
	CN Gain	32755	CN Loss	15352		CN Gain	27797	CN Loss	69872							CN Gain	75154	CN Loss	211926
	CN Gain	46504	CN Loss	94312		CN Gain	112226	CN Loss	10579							CN Gain	85061	CN Loss	692220
	CN Gain	354367	CN Loss	91155		CN Gain	269429	CN Loss	11656							CN Gain	98280	CN Loss	93792
	CN Gain	407050	CN Loss	62168		CN Gain	637426	CN Loss	3136							CN Gain	239750	CN Loss	251571
	CN Gain	804177	CN Loss	28037		CN Gain	49229	CN Loss	13082							CN Gain	11760	CN Loss	1859339
	CN Gain	10212	CN Loss	42659		CN Gain	172863	CN Loss	192254							CN Gain	59537	CN Loss	224962
	CN Gain	455164	CN Loss	657772		CN Gain	63125	CN Loss	3006							CN Gain	32101	CN Loss	225342
	CN Gain	550987	CN Loss	47960		CN Gain	45369	CN Loss	11203							CN Gain	17023	CN Loss	461372
	CN Gain	121310	CN Loss	241992		CN Gain	11973	CN Loss	155409							CN Gain	144723	CN Loss	27149
	CN Gain	7290	CN Loss	65852		CN Gain	233449	CN Loss	1572							CN Gain	147039	CN Loss	70423
	CN Gain	17609	CN Loss	13394		CN Gain	215945	CN Loss	358373							CN Gain	79319	CN Loss	8788
	CN Gain	406149	CN Loss	126711		CN Gain	271517	CN Loss	5741							CN Gain	181	CN Loss	5817
	CN Gain	101950	CN Loss	3969		CN Gain	427789	CN Loss	34814							CN Gain	24740	CN Loss	54307
	CN Gain	1327138	CN Loss	2627		CN Gain	28404	CN Loss	45359							CN Gain	342	CN Loss	75847
	CN Gain	112310	CN Loss	266094		CN Gain	669363	CN Loss	51675							CN Gain	10040	CN Loss	66057
	CN Gain	934826	CN Loss	5098		CN Gain	7397	CN Loss	11575							CN Gain	19238	CN Loss	10988
	CN Gain	118615	CN Loss	2904		CN Gain	38091	CN Loss	22298							CN Gain	405162	CN Loss	14805
	CN Gain	1885147	CN Loss	596		CN Gain	54285	CN Loss	4957							CN Gain	54192	CN Loss	56610
	CN Gain	77597	CN Loss	20682		CN Gain	325749	CN Loss	591170							CN Gain	95965	CN Loss	57818
	CN Gain	133685	CN Loss	79992		CN Gain	38188	CN Loss	194691							CN Gain	3261	CN Loss	9865
	CN Gain	310919	CN Loss	13005		CN Gain	45347	CN Loss	27796							CN Gain	7448	CN Loss	98935
	CN Gain	80396	CN Loss	7906		CN Gain	249080	CN Loss	5741							CN Gain	2893	CN Loss	45867
	CN Gain	177147	CN Loss	295135		CN Gain	38541	CN Loss	1946							CN Gain	23423	CN Loss	23160
	CN Gain	332105	CN Loss	190587		CN Gain	98670	CN Loss	45773							CN Gain	31935	CN Loss	74108
	CN Gain	886708	CN Loss	387004		CN Gain	194838	CN Loss	6650							CN Gain	34444	CN Loss	2630
	CN Gain	142151	CN Loss	198042		CN Gain	590117	CN Loss	1512							CN Gain	172647	CN Loss	238
	CN Gain	1081480	CN Loss	7174		CN Gain	69041	CN Loss	12856							CN Gain	145892	CN Loss	8721
	CN Gain	38185	CN Loss	48663		CN Gain	64975	CN Loss	418242							CN Gain	24494	CN Loss	167266
	CN Gain	18054	CN Loss	227795		CN Gain	8947	CN Loss	85278							CN Gain	300719	CN Loss	41539
	CN Gain	5473	CN Loss	160835		CN Gain	338424	CN Loss	235293							CN Gain	38788	CN Loss	343
	CN Gain	242432	CN Loss	185510		CN Gain	15327	CN Loss	30515							CN Gain	23059	CN Loss	84867
	CN Gain	354065	CN Loss	7290		CN Gain	3338	CN Loss	156833							CN Gain	528123	CN Loss	66781
	CN Gain	148845	CN Loss	376381		CN Gain	32229	CN Loss	43521							CN Gain	51362	CN Loss	34934
	CN Gain	17994	CN Loss	98469		CN Gain	9706	CN Loss	113701							CN Gain	37459	CN Loss	82528
	CN Gain	39043	CN Loss	50858		CN Gain	68271	CN Loss	16222							CN Gain	36119	CN Loss	12379
	CN Gain	102663	CN Loss	200565		CN Gain	23675	CN Loss	160811							CN Gain	36482	CN Loss	11935
	CN Gain	429210	CN Loss	340024		CN Gain	3846	CN Loss	288644							CN Gain	22143	CN Loss	14424
	CN Gain	707	CN Loss	9475		CN Gain	228348	CN Loss	12646							CN Gain	13348	CN Loss	71217
	CN Gain	279717	CN Loss	173363		CN Gain	94340	CN Loss	30584							CN Gain	159232	CN Loss	21621
	CN Gain	99224	CN Loss	113251		CN Gain	43966	CN Loss	10161							CN Gain	14534	CN Loss	8538
	CN Gain	152521	CN Loss	7584		CN Gain	65810	CN Loss	11519							CN Gain	11787	CN Loss	53246
	CN Gain	301112	CN Loss	65947		CN Gain	6650	CN Loss	99959							CN Gain	10578	CN Loss	63601
	CN Gain	84630	CN Loss	160785		CN Gain	131980	CN Loss	28331							CN Gain	233890	CN Loss	24550
	CN Gain	180959	CN Loss	142474		CN Gain	2302	CN Loss	1758							CN Gain	142227	CN Loss	82939
	CN Gain	30623	CN Loss	3830		CN Gain	8688	CN Loss	6349							CN Gain	85221	CN Loss	65469
	CN Gain	11594	CN Loss	20453		CN Gain	19383	CN Loss	30379							CN Gain	328098	CN Loss	123593
	CN Gain	751320	CN Loss	77597		CN Gain	20343	CN Loss	60162							CN Gain	68163	CN Loss	77234
	CN Gain	247726	CN Loss	133685		CN Gain	95157	CN Loss	102798							CN Gain	96619	CN Loss	60518
	CN Gain	935571	CN Loss	215704		CN Gain	334	CN Loss	7176							CN Gain	54055	CN Loss	1239153
	CN Gain	39472	CN Loss	412461		CN Gain	675	CN Loss	40603							CN Gain	269598	CN Loss	104621
	CN Gain	57286	CN Loss	159446		CN Gain	15056	CN Loss	85735							CN Gain	39274	CN Loss	189479
	CN Gain	7124	CN Loss	199777		CN Gain	180754	CN Loss	775263							CN Gain	60125	CN Loss	712
	CN Gain	10108	CN Loss	227320		CN Gain	2242160	CN Loss	139352							CN Gain	93320	CN Loss	76183
	CN Gain	696	CN Loss	16710		CN Gain	170026	CN Loss	408168							CN Gain	58451	CN Loss	25965
	CN Gain	1614	CN Loss	290031		CN Gain	148939	CN Loss	20241							CN Gain	919397	CN Loss	264595
	CN Gain	88000	CN Loss	139920		CN Gain	189729	CN Loss	56193							CN Gain	1134967	CN Loss	101901
	CN Gain	11767	CN Loss	78367		CN Gain	100490	CN Loss	14193							CN Gain	23525	CN Loss	18049
	CN Gain	63195	CN Loss	13070		CN Gain	157810	CN Loss	1243							CN Gain	453290	CN Loss	230898
	CN Gain	23066	CN Loss	11921		CN Gain	197951	CN Loss	6987							CN Gain	134559	CN Loss	294021
	CN Gain	345466	CN Loss	14721		CN Gain	192310	CN Loss	107158							CN Gain	15102	CN Loss	389174
	CN Gain	78502	CN Loss	6583		CN Gain	572923	CN Loss	33666							CN Gain	44183	CN Loss	256312
	CN Gain	156057	CN Loss	199213		CN Gain	3287	CN Loss	136229							CN Gain	63291	CN Loss	143020
	CN Gain	518707	CN Loss	66703		CN Gain	73886	CN Loss	97836							CN Gain	70597	CN Loss	104719
	CN Gain	104863	CN Loss	10846		CN Gain	156059	CN Loss	3579							CN Gain	16352	CN Loss	14561
	CN Gain	50679	CN Loss	72365		CN Gain	8369	CN Loss	25888							CN Gain	57778	CN Loss	6375
	CN Gain	47934	CN Loss	47612		CN Gain	10240	CN Loss	230684							CN Gain	23719	CN Loss	40455
	CN Gain	178495	CN Loss	40124		CN Gain	45159	CN Loss	18026							CN Gain	74092	CN Loss	36917
	CN Gain	640623	CN Loss	35647		CN Gain	379738	CN Loss	11023							CN Gain	7797	CN Loss	16467
	CN Gain	278302	CN Loss	115756		CN Gain	76683	CN Loss	20367							CN Gain	30898	CN Loss	25927
	CN Gain	34946	CN Loss	207037		CN Gain	15192	CN Loss	22227							CN Gain	26427	CN Loss	18401
	CN Gain	48465	CN Loss	60313		CN Gain	44267	CN Loss	11157							CN Gain	25744	CN Loss	173750
	CN Gain	20043	CN Loss	119187		CN Gain	1356186	CN Loss	38675							CN Gain	7454	CN Loss	80341
	CN Gain	773207	CN Loss	290382		CN Gain	129373	CN Loss	49380							CN Gain	24959	CN Loss	842911
	CN Gain	2817081	CN Loss	329640		CN Gain	540334	CN Loss	3746							CN Gain	65417	CN Loss	174237
	CN Gain	1730886	CN Loss	115635		CN Gain	191949	CN Loss	47881							CN Gain	12516	CN Loss	81203
	CN Gain	28262	CN Loss	20198		CN Gain	23686	CN Loss	1596							CN Gain	48031	CN Loss	1951398
	CN Gain	303984	CN Loss	19481		CN Gain	226096	CN Loss	3199							CN Gain	130696	CN Loss	440041
	CN Gain	189363	CN Loss	179752		CN Gain	261693	CN Loss	18805							CN Gain	209255	CN Loss	127416
	CN Gain	587011	CN Loss	121598		CN Gain	324169	CN Loss	113930							CN Gain	124096	CN Loss	6903
	CN Gain	48847	CN Loss	28104		CN Gain	21595	CN Loss	46880							CN Gain	14273	CN Loss	112466
	CN Gain	423836	CN Loss	12351		CN Gain	415011	CN Loss	266							CN Gain	42538	CN Loss	184781
	CN Gain	1048285	CN Loss	34015		CN Gain	328482	CN Loss	109336							CN Gain	9307	CN Loss	28599
	CN Gain	165805	CN Loss	913410		CN Gain	3843	CN Loss	123348							CN Gain	40227	CN Loss	89671
	CN Gain	326552	CN Loss	41153		CN Gain	115166	CN Loss	132047							CN Gain	728323	CN Loss	188469
	CN Gain	281703	CN Loss	156860		CN Gain	197891	CN Loss	87184							CN Gain	486407	CN Loss	42894
	CN Gain	42645	CN Loss	199807		CN Gain	25195	CN Loss	33232							CN Gain	18327	CN Loss	1765959
	CN Gain	28727	CN Loss	55283		CN Gain	330062	CN Loss	1686453							CN Gain	518523	CN Loss	278244
	CN Gain	19503	CN Loss	6412		CN Gain	48009	CN Loss	698536							CN Gain	7991	CN Loss	24503
	CN Gain	566566	CN Loss	2649		CN Gain	326512	CN Loss	415876							CN Gain	650	CN Loss	8621
	CN Gain	114930	CN Loss	6655		CN Gain	81462	CN Loss	10937							CN Gain	37257	CN Loss	219183
	CN Gain	6245	CN Loss	32316		CN Gain	143384	CN Loss	1220							CN Gain	292	CN Loss	69082
	CN Gain	236777	CN Loss	2766		CN Gain	337465	CN Loss	283087							CN Gain	783	CN Loss	221541
	CN Gain	8083	CN Loss	53337		CN Gain	115370	CN Loss	61846							CN Gain	98107	CN Loss	5636
	CN Gain	28375	CN Loss	35690		CN Gain	1455165	CN Loss	41611							CN Gain	45218	CN Loss	437649
	CN Gain	2888	CN Loss	183078		CN Gain	159042	CN Loss	14702							CN Gain	32704	CN Loss	61264
	CN Gain	45066	CN Loss	80030		CN Gain	143687	CN Loss	22241							CN Gain	67522	CN Loss	339084
	CN Gain	2525	CN Loss	136951		CN Gain	13128	CN Loss	818							CN Gain	239967	CN Loss	224480
	CN Gain	462216	CN Loss	1259907		CN Gain	829224	CN Loss	345							CN Gain	344285	CN Loss	126522
	CN Gain	6231	CN Loss	301622		CN Gain	51390	CN Loss	28915							CN Gain	593948	CN Loss	132
	CN Gain	115123	CN Loss	67274		CN Gain	168544	CN Loss	103693							CN Gain	115628	CN Loss	673
	CN Gain	185967	CN Loss	74520		CN Gain	13587	CN Loss	161920							CN Gain	211425	CN Loss	167
	CN Gain	171447	CN Loss	56929		CN Gain	872689	CN Loss	274636							CN Gain	223600	CN Loss	2107356
	CN Gain	138640	CN Loss	568449		CN Gain	396519	CN Loss	210395							CN Gain	295923	CN Loss	32086
	CN Gain	829703	CN Loss	57286		CN Gain	57330	CN Loss	61318							CN Gain	132001	CN Loss	711315
	CN Gain	290172	CN Loss	7124		CN Gain	147844	CN Loss	260229							CN Gain	75051	CN Loss	27169
	CN Gain	216018	CN Loss	8659		CN Gain	1789508	CN Loss	45526							CN Gain	34106	CN Loss	251154
	CN Gain	27099	CN Loss	763		CN Gain	731102	CN Loss	45825							CN Gain	49249	CN Loss	14884
	CN Gain	941103	CN Loss	686		CN Gain	93326	CN Loss	22185							CN Gain	543517	CN Loss	739
	CN Gain	17185	CN Loss	24284		CN Gain	9982	CN Loss	145181							CN Gain	18110	CN Loss	124
	CN Gain	148318	CN Loss	46186		CN Gain	13581	CN Loss	331747							CN Gain	336636	CN Loss	202
	CN Gain	1259317	CN Loss	8765		CN Gain	253595	CN Loss	83185							CN Gain	34199	CN Loss	1437373
	CN Gain	88789	CN Loss	165309		CN Gain	175891	CN Loss	29600							CN Gain	4617	CN Loss	33399
	CN Gain	61160	CN Loss	3428		CN Gain	107919	CN Loss	22863							CN Gain	3090	CN Loss	19481
	CN Gain	40147	CN Loss	950		CN Gain	156705	CN Loss	1278							CN Gain	4096	CN Loss	301248
	CN Gain	336505	CN Loss	1931		CN Gain	95376	CN Loss	50817							CN Gain	26497	CN Loss	4021
	CN Gain	638922	CN Loss	656		CN Gain	351509	CN Loss	97780							CN Gain	145964	CN Loss	58850
	CN Gain	333778	CN Loss	88000		CN Gain	931	CN Loss	60232							CN Gain	29921	CN Loss	5444
	CN Gain	2281	CN Loss	11767		CN Gain	1647617	CN Loss	65815							CN Gain	66332	CN Loss	4599
	CN Gain	24591	CN Loss	12795		CN Gain	385240	CN Loss	290851							CN Gain	95241	CN Loss	129768
	CN Gain	382191	CN Loss	51713		CN Gain	62998	CN Loss	3230							CN Gain	82701	CN Loss	16921
	CN Gain	144637	CN Loss	21753		CN Gain	16573	CN Loss	2865							CN Gain	277441	CN Loss	383641
	CN Gain	8944	CN Loss	115491		CN Gain	3830	CN Loss	1897							CN Gain	5861	CN Loss	101051
	CN Gain	394743	CN Loss	78502		CN Gain	6143	CN Loss	203928							CN Gain	272211	CN Loss	82090
	CN Gain	74019	CN Loss	156057		CN Gain	2203	CN Loss	3735							CN Gain	5307	CN Loss	68650
	CN Gain	4528	CN Loss	31639		CN Gain	2613	CN Loss	132064							CN Gain	161694	CN Loss	16269
	CN Gain	50042	CN Loss	377415		CN Gain	294839	CN Loss	3527							CN Gain	112239	CN Loss	35440
	CN Gain	88260	CN Loss	131384		CN Gain	18873	CN Loss	57713							CN Gain	681	CN Loss	398221
	CN Gain	149930	CN Loss	61651		CN Gain	23876	CN Loss	14006							CN Gain	20161	CN Loss	132843
	CN Gain	152077	CN Loss	3436		CN Gain	160205	CN Loss	10761							CN Gain	377238	CN Loss	122442
	CN Gain	73195	CN Loss	340503		CN Gain	46410	CN Loss	29877							CN Gain	56003	CN Loss	2642422
	CN Gain	35596	CN Loss	138298		CN Gain	23692	CN Loss	18362							CN Gain	302274	CN Loss	1058544
	CN Gain	71291	CN Loss	657441		CN Gain	193286	CN Loss	651							CN Gain	656181	CN Loss	214785
	CN Gain	61595	CN Loss	114930		CN Gain	46815	CN Loss	950							CN Gain	92941	CN Loss	96672
	CN Gain	92773	CN Loss	244860		CN Gain	4639	CN Loss	46263							CN Gain	100621	CN Loss	124771
	CN Gain	23305	CN Loss	28375		CN Gain	76012	CN Loss	83013							CN Gain	696	CN Loss	138909
	CN Gain	83135	CN Loss	3277		CN Gain	57215	CN Loss	5552							CN Gain	707911	CN Loss	99304
	CN Gain	120758	CN Loss	2888		CN Gain	11132	CN Loss	279091							CN Gain	28106	CN Loss	23215
	CN Gain	200777	CN Loss	110125		CN Gain	124556	CN Loss	90765							CN Gain	19227	CN Loss	19342
	CN Gain	646590	CN Loss	175476		CN Gain	7256	CN Loss	9984							CN Gain	80860	CN Loss	23168
	CN Gain	123853	CN Loss	53483		CN Gain	44784	CN Loss	216976							CN Gain	9592	CN Loss	6161
	CN Gain	439772	CN Loss	30936		CN Gain	7457	CN Loss	26598							CN Gain	4431	CN Loss	35785
	CN Gain	266644	CN Loss	31091		CN Gain	27446	CN Loss	5958							CN Gain	508886	CN Loss	21501
	CN Gain	16730	CN Loss	171230		CN Gain	12788	CN Loss	17495							CN Gain	107886	CN Loss	20231
	CN Gain	13009	CN Loss	6231		CN Gain	2418	CN Loss	232625							CN Gain	482	CN Loss	63223
	CN Gain	716824	CN Loss	820		CN Gain	195720	CN Loss	206502							CN Gain	21982	CN Loss	80195
	CN Gain	76244	CN Loss	115123		CN Gain	4909	CN Loss	235450							CN Gain	58524	CN Loss	618282
	CN Gain	1982229	CN Loss	185967		CN Gain	8093	CN Loss	110745							CN Gain	195667	CN Loss	3786
	CN Gain	36685	CN Loss	31000		CN Gain	669	CN Loss	189702							CN Gain	11594	CN Loss	627710
	CN Gain	4991	CN Loss	29090		CN Gain	10181	CN Loss	68050							CN Gain	18522	CN Loss	275724
	CN Gain	22935	CN Loss	1479110		CN Gain	29714	CN Loss	29904							CN Gain	125257	CN Loss	894
	CN Gain	715032	CN Loss	5144		CN Gain	130645	CN Loss	86415							CN Gain	325598	CN Loss	22148
	CN Gain	127654	CN Loss	4065		CN Gain	198147	CN Loss	14878							CN Gain	54142	CN Loss	30080
	CN Gain	73661	CN Loss	7563		CN Gain	46791	CN Loss	24279							CN Gain	15020	CN Loss	6333
	CN Gain	1439557	CN Loss	478111		CN Gain	180411	CN Loss	9639							CN Gain	18681	CN Loss	126421
	CN Gain	32257	CN Loss	88789		CN Gain	37115	CN Loss	8690							CN Gain	106358	CN Loss	94152
	CN Gain	56922	CN Loss	323593		CN Gain	151991	CN Loss	63385							CN Gain	64164	CN Loss	22464
	CN Gain	41626	CN Loss	516651		CN Gain	23015	CN Loss	169249							CN Gain	6410	CN Loss	21336
	CN Gain	19591	CN Loss	2281		CN Gain	108916	CN Loss	51742							CN Gain	769216	CN Loss	9959
	CN Gain	51094	CN Loss	24591		CN Gain	18982	CN Loss	16757							CN Gain	5300	CN Loss	10218
	CN Gain	103740	CN Loss	100878		CN Gain	4056	CN Loss	60735							CN Gain	85425	CN Loss	6616
	CN Gain	401506	CN Loss	293865		CN Gain	2011	CN Loss	156967							CN Gain	29279	CN Loss	17881
	CN Gain	1360697	CN Loss	11488		CN Gain	6798	CN Loss	1498986							CN Gain	45454	CN Loss	10366
	CN Gain	726944	CN Loss	35506		CN Gain	20342	CN Loss	40606							CN Gain	174018	CN Loss	184332
	CN Gain	95021	CN Loss	1486		CN Gain	24667	CN Loss	78569							CN Gain	20346	CN Loss	26393
	CN Gain	898509	CN Loss	248583		CN Gain	47583	CN Loss	44366							CN Gain	161265	CN Loss	257439
	CN Gain	8907	CN Loss	161863		CN Gain	288241	CN Loss	19083							CN Gain	4944	CN Loss	64311
	CN Gain	11650	CN Loss	4322		CN Gain	2149	CN Loss	4488							CN Gain	1856	CN Loss	49458
	CN Gain	90315	CN Loss	48858		CN Gain	48194	CN Loss	277976							CN Gain	104134	CN Loss	366151
	CN Gain	48658	CN Loss	97988		CN Gain	28958	CN Loss	320350							CN Gain	32846	CN Loss	58056
	CN Gain	712727	CN Loss	6662		CN Gain	8929	CN Loss	22857							CN Gain	13698	CN Loss	41130
	CN Gain	12263	CN Loss	4528		CN Gain	377	CN Loss	28089							CN Gain	1545	CN Loss	29504
	CN Gain	189013	CN Loss	50042		CN Gain	3579	CN Loss	89077							CN Gain	15350	CN Loss	117356
	CN Gain	419874	CN Loss	2310		CN Gain	9991	CN Loss	722899							CN Gain	434529	CN Loss	230466
	CN Gain	309339	CN Loss	75531		CN Gain	2428	CN Loss	111509							CN Gain	46494	CN Loss	582954
	CN Gain	26082	CN Loss	3083		CN Gain	1361	CN Loss	50051							CN Gain	7280	CN Loss	24635
	CN Gain	946	CN Loss	76402		CN Gain	23847	CN Loss	22396							CN Gain	44265	CN Loss	315130
	CN Gain	58	CN Loss	17675		CN Gain	6130	CN Loss	106943							CN Gain	129346	CN Loss	54370
	CN Gain	351200	CN Loss	88260		CN Gain	48686	CN Loss	151708							CN Gain	110112	CN Loss	50645
	CN Gain	67012	CN Loss	149930		CN Gain	172958	CN Loss	49229							CN Gain	5176	CN Loss	66797
	CN Gain	45227	CN Loss	73195		CN Gain	650	CN Loss	172863							CN Gain	73825	CN Loss	234718
	CN Gain	38269	CN Loss	35596		CN Gain	122943	CN Loss	101186							CN Gain	1851	CN Loss	53428
	CN Gain	8241	CN Loss	26542		CN Gain	1376905	CN Loss	66603							CN Gain	5156	CN Loss	1322669
	CN Gain	2618	CN Loss	61595		CN Gain	685799	CN Loss	31100							CN Gain	14679	CN Loss	100775
	CN Gain	238296	CN Loss	106440		CN Gain	78698	CN Loss	32025							CN Gain	175686	CN Loss	316203
	CN Gain	31296	CN Loss	439772		CN Gain	38966	CN Loss	20461							CN Gain	62211	CN Loss	235220
	CN Gain	187026	CN Loss	7339		CN Gain	17932	CN Loss	9613							CN Gain	22299	CN Loss	67004
	CN Gain	217487	CN Loss	15596		CN Gain	120449	CN Loss	15295							CN Gain	53505	CN Loss	78083
	CN Gain	8430	CN Loss	120720		CN Gain	26210	CN Loss	11973							CN Gain	9027	CN Loss	232774
	CN Gain	69227	CN Loss	6934		CN Gain	183788	CN Loss	40980							CN Gain	25245	CN Loss	23150
	CN Gain	1900743	CN Loss	73661		CN Gain	60310	CN Loss	9007							CN Gain	6045	CN Loss	111621
	CN Gain	16044	CN Loss	89179		CN Gain	15191	CN Loss	45945							CN Gain	6695	CN Loss	174181
	CN Gain	76617	CN Loss	61217		CN Gain	81784	CN Loss	137517							CN Gain	135593	CN Loss	1913336
	CN Gain	65025	CN Loss	5629		CN Gain	112652	CN Loss	230071							CN Gain	53090	CN Loss	1195019
	CN Gain	105946	CN Loss	42147		CN Gain	437659	CN Loss	84384							CN Gain	88868	CN Loss	357711
	CN Gain	98722	CN Loss	154834		CN Gain	1607	CN Loss	114381							CN Gain	72052	CN Loss	49054
	CN Gain	5904	CN Loss	472262		CN Gain	6328	CN Loss	58626							CN Gain	9763	CN Loss	131915
	CN Gain	4009	CN Loss	3090078		CN Gain	31216	CN Loss	242061							CN Gain	230713	CN Loss	162031
	CN Gain	146452	CN Loss	11650		CN Gain	148070	CN Loss	232446							CN Gain	1150	CN Loss	16525
	CN Gain	117893	CN Loss	138973		CN Gain	45869	CN Loss	36597							CN Gain	62168	CN Loss	49997
	CN Gain	322723	CN Loss	73373		CN Gain	25001	CN Loss	317784							CN Gain	204134	CN Loss	11105
	CN Gain	1086967	CN Loss	57120		CN Gain	260427	CN Loss	85718							CN Gain	1822991	CN Loss	561899
	CN Gain	383174	CN Loss	238420		CN Gain	33594	CN Loss	31222							CN Gain	340165	CN Loss	185525
	CN Gain	17095	CN Loss	112863		CN Gain	323361	CN Loss	50188							CN Gain	200812	CN Loss	101380
	CN Gain	140611	CN Loss	414214		CN Gain	137563	CN Loss	4708							CN Gain	321722	CN Loss	104074
	CN Gain	36576	CN Loss	20307		CN Gain	1332729	CN Loss	59281							CN Gain	4873	CN Loss	84255
	CN Gain	45242	CN Loss	45227		CN Gain	21340	CN Loss	30933							CN Gain	222124	CN Loss	97865
	CN Gain	92222	CN Loss	38269		CN Gain	3923	CN Loss	141425							CN Gain	120045	CN Loss	532555
	CN Gain	408282	CN Loss	11334		CN Gain	104719	CN Loss	14810							CN Gain	331872	CN Loss	1521468
	CN Gain	80217	CN Loss	249155		CN Gain	294311	CN Loss	1199							CN Gain	115789	CN Loss	131011
	CN Gain	107914	CN Loss	139693		CN Gain	519956	CN Loss	31150							CN Gain	11672	CN Loss	7051
	CN Gain	24124	CN Loss	109003		CN Gain	1915025	CN Loss	221762							CN Gain	130469	CN Loss	74033
	CN Gain	10353	CN Loss	327887		CN Gain	1141405	CN Loss	334728							CN Gain	15471	CN Loss	191575
	CN Gain	38352	CN Loss	21927		CN Gain	274032	CN Loss	537916							CN Gain	30422	CN Loss	902557
	CN Gain	50585	CN Loss	37742		CN Gain	6375	CN Loss	7397							CN Gain	89591	CN Loss	377635
	CN Gain	116405	CN Loss	38739		CN Gain	402599	CN Loss	38091							CN Gain	242298	CN Loss	253869
	CN Gain	788111	CN Loss	31296		CN Gain	162888	CN Loss	380034							CN Gain	1490	CN Loss	17483
	CN Gain	735509	CN Loss	34994		CN Gain	395881	CN Loss	31576							CN Gain	17567	CN Loss	122022
	CN Gain	53299	CN Loss	322374		CN Gain	38483	CN Loss	6612							CN Gain	59075	CN Loss	58539
	CN Gain	244180	CN Loss	118406		CN Gain	81203	CN Loss	45347							CN Gain	192508	CN Loss	127065
	CN Gain	305344	CN Loss	241868		CN Gain	786399	CN Loss	65361							CN Gain	83159	CN Loss	4045
	CN Gain	3402989	CN Loss	36576		CN Gain	1951398	CN Loss	183719							CN Gain	22725	CN Loss	29962
	CN Gain	1581474	CN Loss	45242		CN Gain	440041	CN Loss	38541							CN Gain	2499	CN Loss	18883
	CN Gain	282935	CN Loss	92222		CN Gain	127416	CN Loss	251414							CN Gain	139217	CN Loss	384150
	CN Gain	43647	CN Loss	18186		CN Gain	119369	CN Loss	342419							CN Gain	802634	CN Loss	924523
	CN Gain	38534	CN Loss	6296		CN Gain	109097	CN Loss	74156							CN Gain	99611	CN Loss	84229
	CN Gain	81625	CN Loss	24124		CN Gain	442620	CN Loss	43612							CN Gain	36391	CN Loss	460881
	CN Gain	519170	CN Loss	178161		CN Gain	11990	CN Loss	268267							CN Gain	82301	CN Loss	336566
	CN Gain	969740	CN Loss	44316		CN Gain	254640	CN Loss	26594							CN Gain	9260	CN Loss	60235
	CN Gain	163069	CN Loss	793761		CN Gain	999825	CN Loss	845884							CN Gain	96275	CN Loss	1038286
	CN Gain	171073	CN Loss	54389		CN Gain	347950	CN Loss	249505							CN Gain	8011	CN Loss	1500501
	CN Gain	96776	CN Loss	15310		CN Gain	61828	CN Loss	7782							CN Gain	3694	CN Loss	116354
	CN Gain	118396	CN Loss	59985		CN Gain	43910	CN Loss	80477							CN Gain	142424	CN Loss	371116
	CN Gain	153159	CN Loss	327655		CN Gain	1828426	CN Loss	45860							CN Gain	11649	CN Loss	143921
	CN Gain	429114	CN Loss	1442		CN Gain	54038	CN Loss	189639							CN Gain	13041	CN Loss	918029
	CN Gain	79541	CN Loss	216211		CN Gain	1691171	CN Loss	47779							CN Gain	137326	CN Loss	218301
	CN Gain	10904	CN Loss	4964		CN Gain	25398	CN Loss	142425							CN Gain	423030	CN Loss	5026
	CN Gain	39601	CN Loss	480020		CN Gain	5541	CN Loss	8947							CN Gain	22887	CN Loss	14954
	CN Gain	17109	CN Loss	47408		CN Gain	1765959	CN Loss	52430							CN Gain	50577	CN Loss	54284
	CN Gain	23692	CN Loss	3986		CN Gain	167	CN Loss	95342							CN Gain	2879	CN Loss	180160
	CN Gain	49840	CN Loss	34359		CN Gain	1507298	CN Loss	306494							CN Gain	55837	CN Loss	40957
	CN Gain	17811	CN Loss	1094		CN Gain	600058	CN Loss	212017							CN Gain	7151	CN Loss	133757
	CN Gain	278207	CN Loss	31074		CN Gain	32086	CN Loss	450253							CN Gain	187889	CN Loss	18686
	CN Gain	338730	CN Loss	612		CN Gain	455074	CN Loss	573642							CN Gain	32755	CN Loss	255047
	CN Gain	16233	CN Loss	817		CN Gain	256241	CN Loss	81212							CN Gain	11281	CN Loss	148417
	CN Gain	232965	CN Loss	1716		CN Gain	27169	CN Loss	49854							CN Gain	319817	CN Loss	4837
	CN Gain	44542	CN Loss	225750		CN Gain	136160	CN Loss	28184							CN Gain	26810	CN Loss	40338
	CN Gain	78918	CN Loss	60079		CN Gain	157134	CN Loss	18665							CN Gain	7443	CN Loss	372256
	CN Gain	130139	CN Loss	57651		CN Gain	70017	CN Loss	41935							CN Gain	297	CN Loss	7514
	CN Gain	306490	CN Loss	272382		CN Gain	5328	CN Loss	68271							CN Gain	21866	CN Loss	350335
	CN Gain	384826	CN Loss	3184		CN Gain	72914	CN Loss	144167							CN Gain	56440	CN Loss	75892
	CN Gain	575046	CN Loss	45582		CN Gain	19228	CN Loss	446703							CN Gain	114429	CN Loss	87265
	CN Gain	1173059	CN Loss	10206		CN Gain	553186	CN Loss	7745							CN Gain	35359	CN Loss	19358
	CN Gain	943	CN Loss	14206		CN Gain	58967	CN Loss	2302							CN Gain	1455512	CN Loss	2229
	CN Gain	20112	CN Loss	36378		CN Gain	26580	CN Loss	3993							CN Gain	2136	CN Loss	97628
	CN Gain	773587	CN Loss	6936		CN Gain	55510	CN Loss	51075							CN Gain	424901	CN Loss	45357
	CN Gain	258917	CN Loss	144638		CN Gain	99203	CN Loss	1379							CN Gain	3017607	CN Loss	43562
	CN Gain	571250	CN Loss	61928		CN Gain	384478	CN Loss	8529							CN Gain	402454	CN Loss	14234
	CN Gain	5531	CN Loss	66426		CN Gain	2042467	CN Loss	106771							CN Gain	224998	CN Loss	11840
	CN Gain	1397203	CN Loss	25812		CN Gain	3081042	CN Loss	154071							CN Gain	229947	CN Loss	112497
	CN Gain	2208625	CN Loss	977205		CN Gain	143073	CN Loss	40662							CN Gain	434119	CN Loss	13974
	CN Gain	145351	CN Loss	518468		CN Gain	5883	CN Loss	7433							CN Gain	67696	CN Loss	10078
	CN Gain	405483	CN Loss	521487		CN Gain	29602	CN Loss	24260							CN Gain	196317	CN Loss	395045
	CN Gain	179329	CN Loss	145885		CN Gain	29363	CN Loss	4483							CN Gain	1164226	CN Loss	80247
	CN Gain	2860	CN Loss	38596		CN Gain	83468	CN Loss	6012							CN Gain	228194	CN Loss	1571
	CN Gain	74763	CN Loss	256805		CN Gain	115073	CN Loss	4567							CN Gain	852137	CN Loss	46239
	CN Gain	133510	CN Loss	12886		CN Gain	255285	CN Loss	10914							CN Gain	205512	CN Loss	7597
	CN Gain	292754	CN Loss	164650		CN Gain	1852847	CN Loss	169210							CN Gain	1992222	CN Loss	495133
	CN Gain	480	CN Loss	3903		CN Gain	59013	CN Loss	22756							CN Gain	150378	CN Loss	33144
	CN Gain	1630478	CN Loss	7721		CN Gain	382450	CN Loss	14973							CN Gain	30214	CN Loss	32776
	CN Gain	1637625	CN Loss	47616		CN Gain	204073	CN Loss	2051							CN Gain	84025	CN Loss	42005
	CN Gain	9123	CN Loss	1078		CN Gain	1547991	CN Loss	16728							CN Gain	332105	CN Loss	26222
	CN Gain	737	CN Loss	1061		CN Gain	49873	CN Loss	9739							CN Gain	30520	CN Loss	181850
	CN Gain	53878	CN Loss	203775		CN Gain	8044	CN Loss	57936							CN Gain	267321	CN Loss	17943
	CN Gain	103300	CN Loss	12225		CN Gain	150373	CN Loss	7933							CN Gain	21517	CN Loss	8862
	CN Gain	194346	CN Loss	14377		CN Gain	145394	CN Loss	8519							CN Gain	215535	CN Loss	23804
	CN Gain	1423928	CN Loss	466699		CN Gain	311457	CN Loss	17623							CN Gain	16165	CN Loss	1059
	CN Gain	125504	CN Loss	36355		CN Gain	124771	CN Loss	7350							CN Gain	509075	CN Loss	19427
	CN Gain	1061	CN Loss	677098		CN Gain	138909	CN Loss	209187							CN Gain	15091	CN Loss	20616
	CN Gain	203775	CN Loss	1555		CN Gain	166700	CN Loss	8688							CN Gain	98685	CN Loss	35493
	CN Gain	12225	CN Loss	3982		CN Gain	94305	CN Loss	7699							CN Gain	166486	CN Loss	99076
	CN Gain	14377	CN Loss	2767		CN Gain	204803	CN Loss	11684							CN Gain	17007	CN Loss	13019
	CN Gain	58426	CN Loss	862128		CN Gain	1815150	CN Loss	20343							CN Gain	12806	CN Loss	126071
	CN Gain	45205	CN Loss	89248		CN Gain	21125	CN Loss	95157							CN Gain	41165	CN Loss	8306
	CN Gain	266371	CN Loss	45562		CN Gain	746708	CN Loss	2332							CN Gain	6447	CN Loss	63506
	CN Gain	96697	CN Loss	282494		CN Gain	274334	CN Loss	71256							CN Gain	766886	CN Loss	148850
	CN Gain	4315	CN Loss	44518		CN Gain	826174	CN Loss	25060							CN Gain	247905	CN Loss	215875
	CN Gain	7321	CN Loss	69830		CN Gain	55390	CN Loss	26823							CN Gain	20311	CN Loss	782757
	CN Gain	88597	CN Loss	32659		CN Gain	37462	CN Loss	23504							CN Gain	37086	CN Loss	27342
	CN Gain	482051	CN Loss	91105		CN Gain	307921	CN Loss	32181							CN Gain	111759	CN Loss	344935
	CN Gain	95400	CN Loss	1023		CN Gain	177738	CN Loss	48568							CN Gain	57037	CN Loss	16798
	CN Gain	3729	CN Loss	7702		CN Gain	60192	CN Loss	132186							CN Gain	74473	CN Loss	33084
	CN Gain	1555	CN Loss	204539		CN Gain	39112	CN Loss	170026							CN Gain	15559	CN Loss	11166
	CN Gain	63152	CN Loss	169136		CN Gain	71886	CN Loss	136142							CN Gain	8129	CN Loss	3403
	CN Gain	3982	CN Loss	245926		CN Gain	57286	CN Loss	909704							CN Gain	55912	CN Loss	313189
	CN Gain	2767	CN Loss	375050		CN Gain	618282	CN Loss	6212							CN Gain	29902	CN Loss	24930
	CN Gain	104486	CN Loss	214242		CN Gain	2063	CN Loss	583850							CN Gain	257059	CN Loss	50082
	CN Gain	155746	CN Loss	21121		CN Gain	629433	CN Loss	244068							CN Gain	51693	CN Loss	184268
	CN Gain	217246	CN Loss	81773		CN Gain	167413	CN Loss	540334							CN Gain	699627	CN Loss	75795
	CN Gain	320482	CN Loss	240969		CN Gain	67617	CN Loss	191949							CN Gain	99897	CN Loss	11464
	CN Gain	52242	CN Loss	41085		CN Gain	40694	CN Loss	249782							CN Gain	68222	CN Loss	315934
	CN Gain	11926	CN Loss	51746		CN Gain	144798	CN Loss	25195							CN Gain	133420	CN Loss	161407
	CN Gain	53021	CN Loss	488964		CN Gain	6195	CN Loss	115370							CN Gain	46080	CN Loss	294371
	CN Gain	569397	CN Loss	5535		CN Gain	92745	CN Loss	168544							CN Gain	8807	CN Loss	2677
	CN Gain	13436	CN Loss	43322		CN Gain	24209	CN Loss	13587							CN Gain	8517	CN Loss	5710
	CN Gain	57034	CN Loss	25560		CN Gain	7888	CN Loss	592843							CN Gain	10502	CN Loss	3323
	CN Gain	118945	CN Loss	16372		CN Gain	1450	CN Loss	43262							CN Gain	101153	CN Loss	49811
	CN Gain	1596550	CN Loss	58149		CN Gain	27149	CN Loss	64657							CN Gain	15585	CN Loss	3150
	CN Gain	1145647	CN Loss	7071		CN Gain	150407	CN Loss	47928							CN Gain	274797	CN Loss	3310
	CN Gain	66028	CN Loss	37626		CN Gain	9846	CN Loss	108777							CN Gain	264343	CN Loss	2007
	CN Gain	68119	CN Loss	264169		CN Gain	2345	CN Loss	95376							CN Gain	65297	CN Loss	192411
	CN Gain	159379	CN Loss	65320		CN Gain	1110	CN Loss	351509							CN Gain	42141	CN Loss	19600
	CN Gain	206734	CN Loss	18670		CN Gain	13513	CN Loss	264							CN Gain	73494	CN Loss	3820
	CN Gain	1040904	CN Loss	20385		CN Gain	3321	CN Loss	931							CN Gain	12779	CN Loss	23556
	CN Gain	71750	CN Loss	288520		CN Gain	17881	CN Loss	25900							CN Gain	179752	CN Loss	7520
	CN Gain	43655	CN Loss	36557		CN Gain	80834	CN Loss	289							CN Gain	94970	CN Loss	48003
	CN Gain	744	CN Loss	38659		CN Gain	21904	CN Loss	175885							CN Gain	54732	CN Loss	1249124
	CN Gain	39822	CN Loss	25898		CN Gain	7106	CN Loss	398521							CN Gain	531681	CN Loss	7182
	CN Gain	531531	CN Loss	63879		CN Gain	246472	CN Loss	415827							CN Gain	36254	CN Loss	73293
	CN Gain	2977	CN Loss	50558		CN Gain	23460	CN Loss	1067163							CN Gain	21758	CN Loss	23189
	CN Gain	2253	CN Loss	1729		CN Gain	56090	CN Loss	38167							CN Gain	20830	CN Loss	20083
	CN Gain	53260	CN Loss	587		CN Gain	120136	CN Loss	139520							CN Gain	91857	CN Loss	97737
	CN Gain	2781	CN Loss	612		CN Gain	35994	CN Loss	181267							CN Gain	13435	CN Loss	55755
	CN Gain	211	CN Loss	489		CN Gain	56823	CN Loss	53606							CN Gain	5315	CN Loss	1936
	CN Gain	22	CN Loss	4984		CN Gain	11824	CN Loss	226499							CN Gain	63382	CN Loss	162555
	CN Gain	42	CN Loss	6067		CN Gain	50645	CN Loss	27149							CN Gain	4780	CN Loss	158723
	CN Gain	14742	CN Loss	877		CN Gain	66797	CN Loss	5975							CN Gain	5172	CN Loss	20454
	CN Gain	40549	CN Loss	5317		CN Gain	288146	CN Loss	5788							CN Gain	67011	CN Loss	37073
	CN Gain	15003	CN Loss	3220		CN Gain	1423444	CN Loss	2733							CN Gain	344674	CN Loss	30915
	CN Gain	559422	CN Loss	1295		CN Gain	171023	CN Loss	3830							CN Gain	70826	CN Loss	289022
	CN Gain	55617	CN Loss	48671		CN Gain	3076	CN Loss	6143							CN Gain	68955	CN Loss	1824
	CN Gain	247010	CN Loss	244772		CN Gain	913414	CN Loss	2203							CN Gain	20254	CN Loss	88152
	CN Gain	15197	CN Loss	173911		CN Gain	729945	CN Loss	2613							CN Gain	2263	CN Loss	11589
	CN Gain	317015	CN Loss	184673		CN Gain	315543	CN Loss	2795							CN Gain	57286	CN Loss	21309
	CN Gain	56314	CN Loss	37620		CN Gain	235220	CN Loss	54963							CN Gain	129933	CN Loss	14601
	CN Gain	69595	CN Loss	1803		CN Gain	975	CN Loss	45790							CN Gain	7124	CN Loss	368234
	CN Gain	49705	CN Loss	22740		CN Gain	204734	CN Loss	197525							CN Gain	95562	CN Loss	117163
	CN Gain	217887	CN Loss	7255		CN Gain	310857	CN Loss	12639							CN Gain	24169	CN Loss	80556
	CN Gain	11209	CN Loss	29965		CN Gain	134771	CN Loss	305754							CN Gain	11097	CN Loss	119509
	CN Gain	434924	CN Loss	44110		CN Gain	291067	CN Loss	44872							CN Gain	1698	CN Loss	12530
	CN Gain	272454	CN Loss	42991		CN Gain	78204	CN Loss	7977							CN Gain	18196	CN Loss	47631
	CN Gain	1149298	CN Loss	82283		CN Gain	1718246	CN Loss	194							CN Gain	32204	CN Loss	41544
	CN Gain	119034	CN Loss	49073		CN Gain	99113	CN Loss	106							CN Gain	1313	CN Loss	94265
	CN Gain	7054	CN Loss	19731		CN Gain	1095906	CN Loss	216978							CN Gain	21753	CN Loss	1022
	CN Gain	16326	CN Loss	10211		CN Gain	49054	CN Loss	8958							CN Gain	38115	CN Loss	1253
	CN Gain	55926	CN Loss	42122		CN Gain	131915	CN Loss	90013							CN Gain	26134	CN Loss	230
	CN Gain	135697	CN Loss	66945		CN Gain	287	CN Loss	73041							CN Gain	175921	CN Loss	338749
	CN Gain	104850	CN Loss	557807		CN Gain	32316	CN Loss	3015							CN Gain	109122	CN Loss	315090
	CN Gain	173911	CN Loss	84917		CN Gain	1619876	CN Loss	2338							CN Gain	54314	CN Loss	153874
	CN Gain	184673	CN Loss	142843		CN Gain	7051	CN Loss	4639							CN Gain	134941	CN Loss	68271
	CN Gain	20019	CN Loss	66134		CN Gain	265608	CN Loss	12356							CN Gain	5719	CN Loss	322191
	CN Gain	20906	CN Loss	32242		CN Gain	68872	CN Loss	2202							CN Gain	825	CN Loss	310237
	CN Gain	7255	CN Loss	327733		CN Gain	155618	CN Loss	2526							CN Gain	41390	CN Loss	22174
	CN Gain	739049	CN Loss	24324		CN Gain	1236688	CN Loss	48103							CN Gain	67996	CN Loss	176996
	CN Gain	210803	CN Loss	89871		CN Gain	34668	CN Loss	10825							CN Gain	151552	CN Loss	223792
	CN Gain	1455983	CN Loss	4533		CN Gain	38215	CN Loss	51197							CN Gain	191393	CN Loss	133920
	CN Gain	150465	CN Loss	98205		CN Gain	139505	CN Loss	6018							CN Gain	368399	CN Loss	64180
	CN Gain	314935	CN Loss	1658		CN Gain	185604	CN Loss	69164							CN Gain	791957	CN Loss	685167
	CN Gain	372402	CN Loss	81503		CN Gain	12611	CN Loss	118564							CN Gain	188586	CN Loss	578207
	CN Gain	23032	CN Loss	7124		CN Gain	991	CN Loss	7457							CN Gain	48134	CN Loss	71168
	CN Gain	114395	CN Loss	4085		CN Gain	33918	CN Loss	18993							CN Gain	901	CN Loss	4717
	CN Gain	506230	CN Loss	20140		CN Gain	2516	CN Loss	21241							CN Gain	56536	CN Loss	4842
	CN Gain	103831	CN Loss	44969		CN Gain	441	CN Loss	2418							CN Gain	24572	CN Loss	4829
	CN Gain	290844	CN Loss	216295		CN Gain	142	CN Loss	286669							CN Gain	71899	CN Loss	7983
	CN Gain	30361	CN Loss	34366		CN Gain	2706	CN Loss	14806							CN Gain	331717	CN Loss	86467
	CN Gain	93848	CN Loss	62709		CN Gain	10403	CN Loss	7325							CN Gain	581984	CN Loss	82237
	CN Gain	92795	CN Loss	9811		CN Gain	35114	CN Loss	97628							CN Gain	85838	CN Loss	20780
	CN Gain	1953	CN Loss	8963		CN Gain	111	CN Loss	98092							CN Gain	413292	CN Loss	80626
	CN Gain	165962	CN Loss	229670		CN Gain	893	CN Loss	4909							CN Gain	338524	CN Loss	93012
	CN Gain	183456	CN Loss	30748		CN Gain	3470	CN Loss	1134							CN Gain	2185106	CN Loss	519247
	CN Gain	94375	CN Loss	89805		CN Gain	575	CN Loss	7663							CN Gain	386744	CN Loss	26014
	CN Gain	55961	CN Loss	140835		CN Gain	29962	CN Loss	50353							CN Gain	72135	CN Loss	35822
	CN Gain	75369	CN Loss	93559		CN Gain	18883	CN Loss	8041							CN Gain	90811	CN Loss	91974
	CN Gain	193789	CN Loss	112774		CN Gain	94364	CN Loss	10988							CN Gain	13963	CN Loss	59434
	CN Gain	82144	CN Loss	5278		CN Gain	213128	CN Loss	14805							CN Gain	33524	CN Loss	171714
	CN Gain	199162	CN Loss	163580		CN Gain	1047236	CN Loss	98601							CN Gain	37770	CN Loss	7807
	CN Gain	18029	CN Loss	31069		CN Gain	1429653	CN Loss	15827							CN Gain	53105	CN Loss	12144
	CN Gain	641752	CN Loss	6407		CN Gain	133	CN Loss	9865							CN Gain	123513	CN Loss	26327
	CN Gain	14395	CN Loss	53026		CN Gain	384150	CN Loss	1661							CN Gain	106221	CN Loss	35591
	CN Gain	855865	CN Loss	23136		CN Gain	1721086	CN Loss	669							CN Gain	323354	CN Loss	43582
	CN Gain	133877	CN Loss	51627		CN Gain	608121	CN Loss	10181							CN Gain	13478	CN Loss	60977
	CN Gain	627789	CN Loss	19224		CN Gain	20366	CN Loss	11279							CN Gain	114930	CN Loss	100579
	CN Gain	39346	CN Loss	15669		CN Gain	40751	CN Loss	149080							CN Gain	101408	CN Loss	141734
	CN Gain	25296	CN Loss	881		CN Gain	92186	CN Loss	198147							CN Gain	5865	CN Loss	11123
	CN Gain	33373	CN Loss	149567		CN Gain	311020	CN Loss	43923							CN Gain	6245	CN Loss	8041
	CN Gain	408821	CN Loss	461027		CN Gain	509278	CN Loss	2630							CN Gain	160244	CN Loss	35563
	CN Gain	1135530	CN Loss	62895		CN Gain	1463091	CN Loss	238							CN Gain	112991	CN Loss	18167
	CN Gain	14479	CN Loss	75124		CN Gain	108652	CN Loss	64705							CN Gain	21322	CN Loss	5211
	CN Gain	11639	CN Loss	71666		CN Gain	5824	CN Loss	152821							CN Gain	3277	CN Loss	338513
	CN Gain	704929	CN Loss	215081		CN Gain	52642	CN Loss	151991							CN Gain	12933	CN Loss	733534
	CN Gain	14017	CN Loss	112118		CN Gain	250221	CN Loss	58430							CN Gain	35021	CN Loss	30006
	CN Gain	10774	CN Loss	363510		CN Gain	702874	CN Loss	50486							CN Gain	7812	CN Loss	640004
	CN Gain	2650	CN Loss	72780		CN Gain	56162	CN Loss	54269							CN Gain	57247	CN Loss	65254
	CN Gain	89831	CN Loss	8217		CN Gain	248654	CN Loss	15738							CN Gain	820	CN Loss	15863
	CN Gain	354729	CN Loss	22341		CN Gain	91985	CN Loss	45338							CN Gain	115123	CN Loss	157457
	CN Gain	115991	CN Loss	23938		CN Gain	859623	CN Loss	3966							CN Gain	20729	CN Loss	6171
	CN Gain	127485	CN Loss	68270		CN Gain	178663	CN Loss	20342							CN Gain	1605	CN Loss	138323
	CN Gain	376666	CN Loss	68055		CN Gain	222691	CN Loss	72250							CN Gain	182445	CN Loss	1120015
	CN Gain	157185	CN Loss	116948		CN Gain	18899	CN Loss	15058							CN Gain	100217	CN Loss	1361172
	CN Gain	36186	CN Loss	20671		CN Gain	1258911	CN Loss	4024							CN Gain	139143	CN Loss	247689
	CN Gain	194021	CN Loss	66083		CN Gain	91662	CN Loss	269159							CN Gain	86846	CN Loss	4496
	CN Gain	108097	CN Loss	22106		CN Gain	24692	CN Loss	41883							CN Gain	15816	CN Loss	72856
	CN Gain	324676	CN Loss	407193		CN Gain	371116	CN Loss	8460							CN Gain	148181	CN Loss	140507
	CN Gain	1598372	CN Loss	113800		CN Gain	54284	CN Loss	28958							CN Gain	142843	CN Loss	499972
	CN Gain	327214	CN Loss	104690		CN Gain	229735	CN Loss	8929							CN Gain	29560	CN Loss	21822
	CN Gain	637256	CN Loss	49299		CN Gain	12942	CN Loss	377							CN Gain	29090	CN Loss	355243
	CN Gain	231873	CN Loss	934452		CN Gain	119932	CN Loss	3579							CN Gain	527687	CN Loss	120
	CN Gain	1330	CN Loss	22933		CN Gain	236652	CN Loss	9991							CN Gain	585241	CN Loss	38058
	CN Gain	4698	CN Loss	104733		CN Gain	462523	CN Loss	2428							CN Gain	255887	CN Loss	39502
	CN Gain	12520	CN Loss	54172		CN Gain	244291	CN Loss	25208							CN Gain	69038	CN Loss	409
	CN Gain	22278	CN Loss	100601		CN Gain	11908	CN Loss	6130							CN Gain	35070	CN Loss	277953
	CN Gain	89353	CN Loss	254593		CN Gain	184854	CN Loss	107489							CN Gain	1469	CN Loss	781896
	CN Gain	54760	CN Loss	37989		CN Gain	37291	CN Loss	189062							CN Gain	4718	CN Loss	488326
	CN Gain	6486	CN Loss	103082		CN Gain	2057866	CN Loss	1451815							CN Gain	5144	CN Loss	10351
	CN Gain	45506	CN Loss	548357		CN Gain	213311	CN Loss	29711							CN Gain	4065	CN Loss	60649
	CN Gain	408037	CN Loss	34287		CN Gain	46783	CN Loss	33056							CN Gain	918657	CN Loss	49683
	CN Gain	25429	CN Loss	174567		CN Gain	466177	CN Loss	196678							CN Gain	66883	CN Loss	66806
	CN Gain	41413	CN Loss	136978		CN Gain	64361	CN Loss	248297							CN Gain	478111	CN Loss	55048
	CN Gain	205808	CN Loss	15322		CN Gain	67825	CN Loss	28392							CN Gain	18616	CN Loss	2311
	CN Gain	15185	CN Loss	33873		CN Gain	20558	CN Loss	7827							CN Gain	18281	CN Loss	60049
	CN Gain	147730	CN Loss	31412		CN Gain	27129	CN Loss	183788							CN Gain	4528	CN Loss	194
	CN Gain	550977	CN Loss	157599		CN Gain	288464	CN Loss	75501							CN Gain	26240	CN Loss	56589
	CN Gain	231410	CN Loss	8970		CN Gain	21587	CN Loss	81784							CN Gain	23802	CN Loss	438272
	CN Gain	308221	CN Loss	204501		CN Gain	97628	CN Loss	121735							CN Gain	2310	CN Loss	58490
	CN Gain	1769828	CN Loss	43354		CN Gain	38417	CN Loss	112652							CN Gain	49602	CN Loss	949
	CN Gain	71075	CN Loss	57909		CN Gain	6940	CN Loss	176511							CN Gain	23751	CN Loss	52
	CN Gain	170725	CN Loss	6743		CN Gain	23196	CN Loss	261148							CN Gain	2178	CN Loss	172
	CN Gain	109681	CN Loss	68226		CN Gain	5639	CN Loss	27798							CN Gain	3083	CN Loss	39
	CN Gain	267326	CN Loss	30453		CN Gain	14727	CN Loss	1607							CN Gain	88260	CN Loss	148
	CN Gain	48239	CN Loss	7228		CN Gain	14234	CN Loss	6328							CN Gain	18482	CN Loss	126469
	CN Gain	337763	CN Loss	108771		CN Gain	138311	CN Loss	31216							CN Gain	131448	CN Loss	57979
	CN Gain	255138	CN Loss	179968		CN Gain	10078	CN Loss	92156							CN Gain	71291	CN Loss	3336
	CN Gain	108829	CN Loss	789929		CN Gain	383619	CN Loss	55914							CN Gain	120758	CN Loss	790308
	CN Gain	572	CN Loss	113171		CN Gain	91673	CN Loss	58286							CN Gain	847367	CN Loss	103694
	CN Gain	107582	CN Loss	172123		CN Gain	10884	CN Loss	52749							CN Gain	123853	CN Loss	7163
	CN Gain	175496	CN Loss	167122		CN Gain	4243	CN Loss	7470							CN Gain	176531	CN Loss	106641
	CN Gain	6040	CN Loss	664169		CN Gain	168750	CN Loss	2395							CN Gain	263241	CN Loss	294439
	CN Gain	834004	CN Loss	292719		CN Gain	2896	CN Loss	16482							CN Gain	266644	CN Loss	26654
	CN Gain	85201	CN Loss	33272		CN Gain	96012	CN Loss	7495							CN Gain	52535	CN Loss	343144
	CN Gain	150563	CN Loss	4060		CN Gain	72886	CN Loss	21892							CN Gain	29918	CN Loss	179459
	CN Gain	451233	CN Loss	5525		CN Gain	4208	CN Loss	56920							CN Gain	4118	CN Loss	59421
	CN Gain	936731	CN Loss	30828		CN Gain	594122	CN Loss	38182							CN Gain	154834	CN Loss	21014
	CN Gain	92673	CN Loss	8661		CN Gain	135026	CN Loss	97457							CN Gain	234095	CN Loss	69546
	CN Gain	181682	CN Loss	183510		CN Gain	320607	CN Loss	118000							CN Gain	233090	CN Loss	137287
	CN Gain	54161	CN Loss	70674		CN Gain	10338	CN Loss	101901							CN Gain	5077	CN Loss	38948
	CN Gain	62256	CN Loss	394636		CN Gain	171785	CN Loss	147044							CN Gain	931776	CN Loss	23324
	CN Gain	178789	CN Loss	125125		CN Gain	38714	CN Loss	97222							CN Gain	1327553	CN Loss	53044
	CN Gain	159382	CN Loss	144904		CN Gain	11616	CN Loss	116946							CN Gain	34490	CN Loss	403899
	CN Gain	417546	CN Loss	10049		CN Gain	32776	CN Loss	562611							CN Gain	101957	CN Loss	69333
	CN Gain	69890	CN Loss	106542		CN Gain	42005	CN Loss	18621							CN Gain	128313	CN Loss	3101
	CN Gain	88943	CN Loss	482096		CN Gain	233586	CN Loss	20368							CN Gain	137838	CN Loss	56056
	CN Gain	1222892	CN Loss	53434		CN Gain	698	CN Loss	11376							CN Gain	61889	CN Loss	35699
	CN Gain	532945	CN Loss	15733		CN Gain	593	CN Loss	362693							CN Gain	301353	CN Loss	2474
	CN Gain	16412	CN Loss	8716		CN Gain	23804	CN Loss	25263							CN Gain	30659	CN Loss	4037
	CN Gain	235759	CN Loss	848286		CN Gain	27348	CN Loss	104719							CN Gain	34250	CN Loss	2162
	CN Gain	13214	CN Loss	64879		CN Gain	68483	CN Loss	294311							CN Gain	5471	CN Loss	49498
	CN Gain	39299	CN Loss	269129		CN Gain	9596	CN Loss	78567							CN Gain	4818	CN Loss	2039
	CN Gain	351449	CN Loss	422482		CN Gain	69557	CN Loss	274032							CN Gain	48658	CN Loss	4698
	CN Gain	28257	CN Loss	348705		CN Gain	196385	CN Loss	6375							CN Gain	857343	CN Loss	6232
	CN Gain	1149262	CN Loss	7693		CN Gain	1387196	CN Loss	43365							CN Gain	420356	CN Loss	210072
	CN Gain	17217	CN Loss	24219		CN Gain	36150	CN Loss	54982							CN Gain	126140	CN Loss	127410
	CN Gain	123549	CN Loss	166978		CN Gain	77229	CN Loss	63332							CN Gain	26166	CN Loss	56135
	CN Gain	153136	CN Loss	2453		CN Gain	249725	CN Loss	10667							CN Gain	193279	CN Loss	83734
	CN Gain	11838	CN Loss	24727		CN Gain	8140	CN Loss	45932							CN Gain	217263	CN Loss	267518
	CN Gain	60801	CN Loss	244229		CN Gain	26820	CN Loss	596							CN Gain	3572	CN Loss	130316
	CN Gain	117514	CN Loss	165773		CN Gain	14286	CN Loss	262							CN Gain	16735	CN Loss	45623
	CN Gain	129730	CN Loss	208791		CN Gain	28780	CN Loss	25927							CN Gain	14446	CN Loss	15789
	CN Gain	99045	CN Loss	62617		CN Gain	6713	CN Loss	7608							CN Gain	45227	CN Loss	74608
	CN Gain	649505	CN Loss	12011		CN Gain	25797	CN Loss	10793							CN Gain	38269	CN Loss	80573
	CN Gain	183421	CN Loss	11355		CN Gain	65706	CN Loss	5249							CN Gain	3899	CN Loss	193306
	CN Gain	31501	CN Loss	62201		CN Gain	33370	CN Loss	232153							CN Gain	29767	CN Loss	22626
	CN Gain	684195	CN Loss	12290		CN Gain	13019	CN Loss	261666							CN Gain	66327	CN Loss	14917
	CN Gain	315098	CN Loss	19933		CN Gain	89930	CN Loss	184441							CN Gain	260489	CN Loss	84642
	CN Gain	109043	CN Loss	63529		CN Gain	617523	CN Loss	413493							CN Gain	77783	CN Loss	43216
	CN Gain	94941	CN Loss	143053		CN Gain	158453	CN Loss	174237							CN Gain	176311	CN Loss	58981
	CN Gain	1035302	CN Loss	405410		CN Gain	9034	CN Loss	81203							CN Gain	109003	CN Loss	165291
	CN Gain	993276	CN Loss	61051		CN Gain	7689	CN Loss	786399							CN Gain	214982	CN Loss	79265
	CN Gain	211962	CN Loss	13275		CN Gain	186774	CN Loss	1951398							CN Gain	112905	CN Loss	18908
	CN Gain	14950	CN Loss	1189043		CN Gain	167561	CN Loss	440041							CN Gain	21927	CN Loss	17107
	CN Gain	244766	CN Loss	2381		CN Gain	96360	CN Loss	127416							CN Gain	37742	CN Loss	7476
	CN Gain	652088	CN Loss	32508		CN Gain	44669	CN Loss	119369							CN Gain	18456	CN Loss	76264
	CN Gain	54443	CN Loss	745064		CN Gain	152611	CN Loss	109097							CN Gain	15344	CN Loss	431
	CN Gain	414024	CN Loss	10774		CN Gain	63122	CN Loss	442620							CN Gain	58593	CN Loss	3108
	CN Gain	5616	CN Loss	19535		CN Gain	37705	CN Loss	80211							CN Gain	1048569	CN Loss	111476
	CN Gain	33546	CN Loss	892767		CN Gain	710749	CN Loss	1534194							CN Gain	21838	CN Loss	77078
	CN Gain	65369	CN Loss	115991		CN Gain	2677	CN Loss	61828							CN Gain	142290	CN Loss	143684
	CN Gain	709447	CN Loss	12520		CN Gain	18372	CN Loss	584765							CN Gain	17751	CN Loss	11253
	CN Gain	295960	CN Loss	58067		CN Gain	54921	CN Loss	1696804							CN Gain	14766	CN Loss	1272272
	CN Gain	805513	CN Loss	45506		CN Gain	23189	CN Loss	48845							CN Gain	34800	CN Loss	25557
	CN Gain	162759	CN Loss	324666		CN Gain	363149	CN Loss	118270							CN Gain	246243	CN Loss	1600
	CN Gain	552997	CN Loss	9978		CN Gain	29953	CN Loss	2044203							CN Gain	1372449	CN Loss	14698
	CN Gain	53920	CN Loss	124455		CN Gain	178239	CN Loss	24503							CN Gain	161876	CN Loss	1400742
	CN Gain	325	CN Loss	143908		CN Gain	42495	CN Loss	533576							CN Gain	383723	CN Loss	955685
	CN Gain	1439	CN Loss	44937		CN Gain	24413	CN Loss	10876							CN Gain	39382	CN Loss	235430
	CN Gain	11785	CN Loss	86831		CN Gain	112193	CN Loss	417684							CN Gain	237342	CN Loss	459275
	CN Gain	507486	CN Loss	12548		CN Gain	781	CN Loss	633917							CN Gain	140405	CN Loss	2094182
	CN Gain	6841	CN Loss	53385		CN Gain	42315	CN Loss	126522							CN Gain	247152	CN Loss	262449
	CN Gain	128424	CN Loss	23038		CN Gain	278963	CN Loss	805							CN Gain	264462	CN Loss	1228
	CN Gain	255092	CN Loss	41356		CN Gain	20454	CN Loss	167							CN Gain	1708	CN Loss	15811
	CN Gain	113927	CN Loss	601744		CN Gain	14180	CN Loss	2139442							CN Gain	87414	CN Loss	356815
	CN Gain	1512	CN Loss	157549		CN Gain	278411	CN Loss	513451							CN Gain	102687	CN Loss	93767
	CN Gain	3927	CN Loss	2278		CN Gain	319239	CN Loss	197864							CN Gain	19503	CN Loss	21513
	CN Gain	32410	CN Loss	283018		CN Gain	250889	CN Loss	27169							CN Gain	101257	CN Loss	8627
	CN Gain	25653	CN Loss	95387		CN Gain	183815	CN Loss	293294							CN Gain	140611	CN Loss	728379
	CN Gain	118795	CN Loss	12877		CN Gain	13480	CN Loss	70017							CN Gain	36576	CN Loss	166452
	CN Gain	37164	CN Loss	412932		CN Gain	83223	CN Loss	70993							CN Gain	627352	CN Loss	191935
	CN Gain	206765	CN Loss	354294		CN Gain	95019	CN Loss	112							CN Gain	182275	CN Loss	141594
	CN Gain	490739	CN Loss	101148		CN Gain	2685	CN Loss	751							CN Gain	447108	CN Loss	21915
	CN Gain	483744	CN Loss	93647		CN Gain	71415	CN Loss	202							CN Gain	4868	CN Loss	77165
	CN Gain	840407	CN Loss	1940		CN Gain	160321	CN Loss	295715							CN Gain	77429	CN Loss	164745
	CN Gain	37764	CN Loss	11381		CN Gain	14166	CN Loss	34003							CN Gain	27314	CN Loss	37987
	CN Gain	30693	CN Loss	152718		CN Gain	15973	CN Loss	7246							CN Gain	259071	CN Loss	354128
	CN Gain	887716	CN Loss	151466		CN Gain	32725	CN Loss	9527							CN Gain	33516	CN Loss	31772
	CN Gain	190393	CN Loss	1060552		CN Gain	190527	CN Loss	685785							CN Gain	5620	CN Loss	64402
	CN Gain	7220	CN Loss	461892		CN Gain	148	CN Loss	108237							CN Gain	1442	CN Loss	3877
	CN Gain	60525	CN Loss	108829		CN Gain	189807	CN Loss	36563							CN Gain	77985	CN Loss	37776
	CN Gain	55751	CN Loss	108154		CN Gain	149737	CN Loss	25893							CN Gain	4964	CN Loss	551666
	CN Gain	53799	CN Loss	175496		CN Gain	38364	CN Loss	394862							CN Gain	85988	CN Loss	19059
	CN Gain	1149886	CN Loss	925245		CN Gain	80104	CN Loss	122860							CN Gain	130048	CN Loss	17347
	CN Gain	120676	CN Loss	25181		CN Gain	2612	CN Loss	68666							CN Gain	36923	CN Loss	96498
	CN Gain	75452	CN Loss	150563		CN Gain	161	CN Loss	94269							CN Gain	55511	CN Loss	111372
	CN Gain	25895	CN Loss	116750		CN Gain	79829	CN Loss	416625							CN Gain	125346	CN Loss	56009
	CN Gain	198883	CN Loss	224116		CN Gain	8944	CN Loss	199680							CN Gain	46204	CN Loss	11551
	CN Gain	26397	CN Loss	110367		CN Gain	624	CN Loss	453826							CN Gain	1716	CN Loss	64582
	CN Gain	17973	CN Loss	54161		CN Gain	8253	CN Loss	311457							CN Gain	109745	CN Loss	12534
	CN Gain	457509	CN Loss	62311		CN Gain	2656	CN Loss	263680							CN Gain	1099	CN Loss	107634
	CN Gain	66827	CN Loss	126765		CN Gain	2569	CN Loss	94305							CN Gain	114906	CN Loss	46831
	CN Gain	1519058	CN Loss	51969		CN Gain	461	CN Loss	55390							CN Gain	978	CN Loss	38575
	CN Gain	172375	CN Loss	475318		CN Gain	9591	CN Loss	345383							CN Gain	240033	CN Loss	241930
	CN Gain	1304	CN Loss	11986		CN Gain	9864	CN Loss	177738							CN Gain	35212	CN Loss	133288
	CN Gain	28980	CN Loss	339463		CN Gain	53717	CN Loss	99304							CN Gain	1736	CN Loss	211251
	CN Gain	10266	CN Loss	28257		CN Gain	4750	CN Loss	23215							CN Gain	2337	CN Loss	67902
	CN Gain	33272	CN Loss	391274		CN Gain	225453	CN Loss	42510							CN Gain	78445	CN Loss	208610
	CN Gain	454464	CN Loss	216296		CN Gain	68826	CN Loss	6161							CN Gain	4787	CN Loss	226430
	CN Gain	2197647	CN Loss	503		CN Gain	135530	CN Loss	6708							CN Gain	1801	CN Loss	629444
	CN Gain	2212716	CN Loss	114224		CN Gain	12553	CN Loss	12237							CN Gain	39029	CN Loss	321723
	CN Gain	67391	CN Loss	307952		CN Gain	45952	CN Loss	38341							CN Gain	186462	CN Loss	2376525
	CN Gain	61594	CN Loss	119013		CN Gain	68271	CN Loss	40839							CN Gain	7389	CN Loss	13379
	CN Gain	883384	CN Loss	17217		CN Gain	632428	CN Loss	30218							CN Gain	21030	CN Loss	347107
	CN Gain	48126	CN Loss	231073		CN Gain	137624	CN Loss	361791							CN Gain	11884	CN Loss	51997
	CN Gain	86470	CN Loss	106378		CN Gain	35076	CN Loss	20231							CN Gain	3184	CN Loss	16061
	CN Gain	1737916	CN Loss	10619		CN Gain	22174	CN Loss	20793							CN Gain	39738	CN Loss	246913
	CN Gain	49998	CN Loss	112954		CN Gain	4064	CN Loss	1329973							CN Gain	63741	CN Loss	136573
	CN Gain	4196	CN Loss	11355		CN Gain	176996	CN Loss	42159							CN Gain	12475	CN Loss	493441
	CN Gain	148000	CN Loss	27535		CN Gain	142817	CN Loss	233565							CN Gain	52809	CN Loss	275782
	CN Gain	112991	CN Loss	26263		CN Gain	80975	CN Loss	16622							CN Gain	456978	CN Loss	56387
	CN Gain	73744	CN Loss	68834		CN Gain	177698	CN Loss	9227							CN Gain	36073	CN Loss	20693
	CN Gain	23107	CN Loss	61469		CN Gain	1327554	CN Loss	24643							CN Gain	9902	CN Loss	174620
	CN Gain	1586	CN Loss	42870		CN Gain	71168	CN Loss	51111							CN Gain	1002	CN Loss	20524
	CN Gain	52603	CN Loss	21916		CN Gain	281890	CN Loss	20762							CN Gain	45582	CN Loss	46049
	CN Gain	19103	CN Loss	178192		CN Gain	684686	CN Loss	101727							CN Gain	10206	CN Loss	368471
	CN Gain	15201	CN Loss	8404		CN Gain	323122	CN Loss	121249							CN Gain	6936	CN Loss	1001
	CN Gain	125095	CN Loss	317513		CN Gain	7807	CN Loss	24209							CN Gain	20320	CN Loss	127891
	CN Gain	238776	CN Loss	565865		CN Gain	32335	CN Loss	1073							CN Gain	50265	CN Loss	83409
	CN Gain	34540	CN Loss	116431		CN Gain	1161	CN Loss	6815							CN Gain	74053	CN Loss	119442
	CN Gain	51757	CN Loss	1287248		CN Gain	2095	CN Loss	1450							CN Gain	61928	CN Loss	125408
	CN Gain	148286	CN Loss	80599		CN Gain	8514	CN Loss	8503							CN Gain	66426	CN Loss	28864
	CN Gain	190202	CN Loss	71713		CN Gain	35068	CN Loss	18646							CN Gain	107184	CN Loss	165633
	CN Gain	724148	CN Loss	5236		CN Gain	1577	CN Loss	2458							CN Gain	14387	CN Loss	35055
	CN Gain	77426	CN Loss	3225		CN Gain	268638	CN Loss	332							CN Gain	278207	CN Loss	114090
	CN Gain	725945	CN Loss	278802		CN Gain	33075	CN Loss	1053							CN Gain	277519	CN Loss	12422
	CN Gain	24281	CN Loss	218697		CN Gain	11123	CN Loss	786							CN Gain	1649737	CN Loss	166121
	CN Gain	157797	CN Loss	79122		CN Gain	89525	CN Loss	2903							CN Gain	1557967	CN Loss	4800
	CN Gain	93610	CN Loss	30194		CN Gain	1645	CN Loss	323							CN Gain	2801641	CN Loss	85938
	CN Gain	99741	CN Loss	79099		CN Gain	41959	CN Loss	502							CN Gain	303616	CN Loss	595648
	CN Gain	113205	CN Loss	228046		CN Gain	16174	CN Loss	69777							CN Gain	323626	CN Loss	45005
	CN Gain	158234	CN Loss	133665		CN Gain	1993	CN Loss	7795							CN Gain	152770	CN Loss	68831
	CN Gain	295225	CN Loss	44919		CN Gain	1606	CN Loss	3242							CN Gain	3778	CN Loss	6063
	CN Gain	383150	CN Loss	347588		CN Gain	99636	CN Loss	9319							CN Gain	355224	CN Loss	24710
	CN Gain	32590	CN Loss	139971		CN Gain	902	CN Loss	131151							CN Gain	84826	CN Loss	90565
	CN Gain	141027	CN Loss	34422		CN Gain	1426	CN Loss	1024							CN Gain	18805	CN Loss	252930
	CN Gain	359056	CN Loss	31564		CN Gain	2862	CN Loss	197022							CN Gain	99521	CN Loss	361229
	CN Gain	28430	CN Loss	151733		CN Gain	266	CN Loss	11776							CN Gain	4035	CN Loss	57983
	CN Gain	65873	CN Loss	37764		CN Gain	42673	CN Loss	2258							CN Gain	72660	CN Loss	4182
	CN Gain	173509	CN Loss	63260		CN Gain	28082	CN Loss	9201							CN Gain	72951	CN Loss	7061
	CN Gain	6736	CN Loss	4768		CN Gain	24362	CN Loss	271192							CN Gain	22458	CN Loss	78389
	CN Gain	4069	CN Loss	944013		CN Gain	39677	CN Loss	207108							CN Gain	91443	CN Loss	84912
	CN Gain	296407	CN Loss	101115		CN Gain	208930	CN Loss	1099							CN Gain	4315	CN Loss	71050
	CN Gain	323010	CN Loss	12054		CN Gain	242250	CN Loss	19620							CN Gain	32040	CN Loss	75354
	CN Gain	11962	CN Loss	183385		CN Gain	141472	CN Loss	35377							CN Gain	7321	CN Loss	55830
	CN Gain	1445851	CN Loss	10585		CN Gain	41848	CN Loss	60422							CN Gain	93525	CN Loss	41322
	CN Gain	102589	CN Loss	7041		CN Gain	307964	CN Loss	20523							CN Gain	142378	CN Loss	20180
	CN Gain	579798	CN Loss	57826		CN Gain	22342	CN Loss	51385							CN Gain	333196	CN Loss	61483
	CN Gain	245943	CN Loss	25895		CN Gain	1271813	CN Loss	14940							CN Gain	100678	CN Loss	93512
	CN Gain	91272	CN Loss	198883		CN Gain	136811	CN Loss	19559							CN Gain	2767	CN Loss	12389
	CN Gain	1538886	CN Loss	26397		CN Gain	206387	CN Loss	25461							CN Gain	148556	CN Loss	12030
	CN Gain	280968	CN Loss	68458		CN Gain	68728	CN Loss	146237							CN Gain	111676	CN Loss	27664
	CN Gain	1654915	CN Loss	40028		CN Gain	16302	CN Loss	14016							CN Gain	4137	CN Loss	9769
	CN Gain	207537	CN Loss	739		CN Gain	1600364	CN Loss	16968							CN Gain	114976	CN Loss	7600
	CN Gain	275561	CN Loss	15134		CN Gain	832650	CN Loss	3321							CN Gain	13873	CN Loss	27307
	CN Gain	2112405	CN Loss	5209		CN Gain	336774	CN Loss	17881							CN Gain	84260	CN Loss	25438
	CN Gain	455596	CN Loss	43363		CN Gain	132323	CN Loss	102738							CN Gain	7100	CN Loss	7308
	CN Gain	190279	CN Loss	15480		CN Gain	31704	CN Loss	7106							CN Gain	98108	CN Loss	7978
	CN Gain	215630	CN Loss	4533		CN Gain	160661	CN Loss	590478							CN Gain	119979	CN Loss	9105
	CN Gain	2282661	CN Loss	7401		CN Gain	77913	CN Loss	29820							CN Gain	151665	CN Loss	16477
	CN Gain	114796	CN Loss	3918		CN Gain	6171	CN Loss	6407							CN Gain	7798	CN Loss	76831
	CN Gain	4549	CN Loss	133187		CN Gain	15882	CN Loss	317578							CN Gain	40431	CN Loss	28581
	CN Gain	255661	CN Loss	686689		CN Gain	221513	CN Loss	92161							CN Gain	285	CN Loss	80404
	CN Gain	46576	CN Loss	73744		CN Gain	889124	CN Loss	89508							CN Gain	22088	CN Loss	10847
	CN Gain	575818	CN Loss	384957		CN Gain	2236102	CN Loss	55750							CN Gain	12790	CN Loss	338507
	CN Gain	62224	CN Loss	12611		CN Gain	105908	CN Loss	109183							CN Gain	71738	CN Loss	10591
	CN Gain	152636	CN Loss	16731		CN Gain	355243	CN Loss	60568							CN Gain	30222	CN Loss	45776
	CN Gain	20157	CN Loss	5178		CN Gain	102086	CN Loss	84006							CN Gain	713982	CN Loss	57203
	CN Gain	75218	CN Loss	1198		CN Gain	134	CN Loss	73057							CN Gain	157052	CN Loss	139312
	CN Gain	444450	CN Loss	1586		CN Gain	889	CN Loss	71711							CN Gain	2006	CN Loss	428944
	CN Gain	1694856	CN Loss	52603		CN Gain	38058	CN Loss	28385							CN Gain	29491	CN Loss	256814
	CN Gain	273826	CN Loss	19103		CN Gain	39502	CN Loss	22678							CN Gain	277548	CN Loss	6350
	CN Gain	2935117	CN Loss	15201		CN Gain	409	CN Loss	18759							CN Gain	4635	CN Loss	137666
	CN Gain	18151	CN Loss	54305		CN Gain	790511	CN Loss	200110							CN Gain	16382	CN Loss	15302
	CN Gain	223449	CN Loss	927447		CN Gain	269338	CN Loss	56090							CN Gain	22414	CN Loss	9149
	CN Gain	703050	CN Loss	252143		CN Gain	500097	CN Loss	205936							CN Gain	560135	CN Loss	336209
	CN Gain	148767	CN Loss	10895		CN Gain	31473	CN Loss	241347							CN Gain	19513	CN Loss	112445
	CN Gain	326710	CN Loss	517078		CN Gain	197653	CN Loss	12917							CN Gain	831236	CN Loss	71370
	CN Gain	220259	CN Loss	25592		CN Gain	1758	CN Loss	22195							CN Gain	41493	CN Loss	109303
	CN Gain	378992	CN Loss	377349		CN Gain	62242	CN Loss	12225							CN Gain	213848	CN Loss	14695
	CN Gain	13163	CN Loss	63991		CN Gain	96	CN Loss	976223							CN Gain	205619	CN Loss	49247
	CN Gain	113076	CN Loss	152788		CN Gain	98	CN Loss	1318							CN Gain	2977	CN Loss	2022
	CN Gain	24438	CN Loss	174207		CN Gain	56589	CN Loss	2833							CN Gain	2253	CN Loss	36880
	CN Gain	210931	CN Loss	52917		CN Gain	438272	CN Loss	28688							CN Gain	20212	CN Loss	13066
	CN Gain	43506	CN Loss	92559		CN Gain	59439	CN Loss	150179							CN Gain	143697	CN Loss	1495
	CN Gain	156723	CN Loss	20874		CN Gain	224	CN Loss	66741							CN Gain	1313597	CN Loss	270183
	CN Gain	60825	CN Loss	34270		CN Gain	39	CN Loss	20003							CN Gain	625651	CN Loss	1563
	CN Gain	76102	CN Loss	56679		CN Gain	126458	CN Loss	54803							CN Gain	404030	CN Loss	623
	CN Gain	5162	CN Loss	422		CN Gain	159	CN Loss	130932							CN Gain	373329	CN Loss	18726
	CN Gain	422986	CN Loss	83475		CN Gain	54853	CN Loss	175226							CN Gain	97640	CN Loss	1232
	CN Gain	62453	CN Loss	330112		CN Gain	3326	CN Loss	994							CN Gain	5925	CN Loss	54582
	CN Gain	4430	CN Loss	12612		CN Gain	25	CN Loss	13431							CN Gain	99177	CN Loss	15964
	CN Gain	106905	CN Loss	468135		CN Gain	103	CN Loss	232947							CN Gain	437281	CN Loss	328800
	CN Gain	5681	CN Loss	80223		CN Gain	3587	CN Loss	268005							CN Gain	513107	CN Loss	217728
	CN Gain	17821	CN Loss	45555		CN Gain	756769	CN Loss	43090							CN Gain	720163	CN Loss	746175
	CN Gain	749795	CN Loss	475439		CN Gain	335751	CN Loss	159990							CN Gain	429135	CN Loss	42560
	CN Gain	185433	CN Loss	102498		CN Gain	555667	CN Loss	26393							CN Gain	119034	CN Loss	49999
	CN Gain	19648	CN Loss	16847		CN Gain	1786074	CN Loss	321750							CN Gain	7054	CN Loss	216726
	CN Gain	5583	CN Loss	142459		CN Gain	412435	CN Loss	49458							CN Gain	16326	CN Loss	1029017
	CN Gain	3815	CN Loss	127347		CN Gain	111571	CN Loss	842663							CN Gain	5723	CN Loss	283370
	CN Gain	15272	CN Loss	241538		CN Gain	342575	CN Loss	283214							CN Gain	92298	CN Loss	153691
	CN Gain	61651	CN Loss	26274		CN Gain	71568	CN Loss	78009							CN Gain	33629	CN Loss	33010
	CN Gain	25352	CN Loss	6736		CN Gain	67696	CN Loss	207922							CN Gain	97230	CN Loss	1012571
	CN Gain	92132	CN Loss	4069		CN Gain	131711	CN Loss	13809							CN Gain	29885	CN Loss	178591
	CN Gain	54368	CN Loss	155955		CN Gain	26654	CN Loss	705							CN Gain	10620	CN Loss	719840
	CN Gain	5217	CN Loss	64621		CN Gain	9437	CN Loss	160165							CN Gain	42911	CN Loss	678035
	CN Gain	1023081	CN Loss	59280		CN Gain	43715	CN Loss	338375							CN Gain	50505	CN Loss	22493
	CN Gain	23757	CN Loss	219797		CN Gain	93210	CN Loss	154878							CN Gain	68523	CN Loss	219676
	CN Gain	36943	CN Loss	17050		CN Gain	113753	CN Loss	182760							CN Gain	39055	CN Loss	49134
	CN Gain	28411	CN Loss	52846		CN Gain	71339	CN Loss	24696							CN Gain	6201	CN Loss	49785
	CN Gain	120300	CN Loss	70751		CN Gain	11778	CN Loss	74816							CN Gain	63879	CN Loss	53889
	CN Gain	33772	CN Loss	84585		CN Gain	45342	CN Loss	29249							CN Gain	587	CN Loss	414770
	CN Gain	837662	CN Loss	4229		CN Gain	21049	CN Loss	138733							CN Gain	612	CN Loss	343
	CN Gain	77665	CN Loss	22215		CN Gain	80041	CN Loss	66797							CN Gain	51891	CN Loss	704
	CN Gain	76608	CN Loss	292		CN Gain	11446	CN Loss	288146							CN Gain	25640	CN Loss	29900
	CN Gain	78402	CN Loss	13518		CN Gain	12334	CN Loss	1423444							CN Gain	162794	CN Loss	300844
	CN Gain	117797	CN Loss	270240		CN Gain	15168	CN Loss	729285							CN Gain	270872	CN Loss	53638
	CN Gain	123807	CN Loss	165039		CN Gain	23324	CN Loss	205709							CN Gain	184673	CN Loss	192200
	CN Gain	924413	CN Loss	294868		CN Gain	53044	CN Loss	310857							CN Gain	26034	CN Loss	757983
	CN Gain	97744	CN Loss	86792		CN Gain	91277	CN Loss	134771							CN Gain	11186	CN Loss	125876
	CN Gain	1580897	CN Loss	89431		CN Gain	384508	CN Loss	99113							CN Gain	70097	CN Loss	13005
	CN Gain	27993	CN Loss	27318		CN Gain	55304	CN Loss	1323711							CN Gain	9239	CN Loss	252546
	CN Gain	398487	CN Loss	56852		CN Gain	99644	CN Loss	129906							CN Gain	1818	CN Loss	293647
	CN Gain	122415	CN Loss	219008		CN Gain	100312	CN Loss	49054							CN Gain	10467	CN Loss	216200
	CN Gain	92201	CN Loss	962352		CN Gain	788162	CN Loss	293946							CN Gain	71816	CN Loss	278945
	CN Gain	3407	CN Loss	51341		CN Gain	744168	CN Loss	16525							CN Gain	7723	CN Loss	844134
	CN Gain	92990	CN Loss	9447		CN Gain	69333	CN Loss	49997							CN Gain	20803	CN Loss	989040
	CN Gain	9836	CN Loss	13163		CN Gain	97330	CN Loss	11105							CN Gain	20547	CN Loss	114552
	CN Gain	18895	CN Loss	32168		CN Gain	100643	CN Loss	15579							CN Gain	18490	CN Loss	143220
	CN Gain	111551	CN Loss	60071		CN Gain	85147	CN Loss	731845							CN Gain	1241	CN Loss	113841
	CN Gain	41067	CN Loss	97027		CN Gain	43044	CN Loss	101380							CN Gain	8596	CN Loss	350603
	CN Gain	121419	CN Loss	23219		CN Gain	2646	CN Loss	188329							CN Gain	1615	CN Loss	15684
	CN Gain	92283	CN Loss	88888		CN Gain	5094	CN Loss	97865							CN Gain	836	CN Loss	85941
	CN Gain	971213	CN Loss	235369		CN Gain	2444	CN Loss	532842							CN Gain	3005	CN Loss	58341
	CN Gain	91614	CN Loss	26560		CN Gain	1879	CN Loss	1304104							CN Gain	4062	CN Loss	53923
	CN Gain	4693	CN Loss	261054		CN Gain	55857	CN Loss	217077							CN Gain	32048	CN Loss	156627
	CN Gain	32513	CN Loss	53368		CN Gain	4698	CN Loss	138062							CN Gain	7484	CN Loss	1907295
	CN Gain	424654	CN Loss	205727		CN Gain	315491	CN Loss	265608							CN Gain	45163	CN Loss	184688
	CN Gain	141237	CN Loss	81264		CN Gain	4129	CN Loss	1534061							CN Gain	7054	CN Loss	510586
	CN Gain	1180332	CN Loss	3891		CN Gain	41157	CN Loss	139505							CN Gain	3972	CN Loss	180370
	CN Gain	73440	CN Loss	1766929		CN Gain	26686	CN Loss	185604							CN Gain	118775	CN Loss	25909
	CN Gain	10392	CN Loss	485645		CN Gain	55928	CN Loss	991							CN Gain	14249	CN Loss	153482
	CN Gain	3021	CN Loss	221157		CN Gain	2797021	CN Loss	33918							CN Gain	84385	CN Loss	819592
	CN Gain	300606	CN Loss	139957		CN Gain	134343	CN Loss	51322							CN Gain	3916	CN Loss	309675
	CN Gain	139931	CN Loss	82003		CN Gain	33042	CN Loss	111							CN Gain	64164	CN Loss	140954
	CN Gain	286269	CN Loss	246189		CN Gain	23339	CN Loss	893							CN Gain	12294	CN Loss	58359
	CN Gain	194660	CN Loss	65582		CN Gain	2218	CN Loss	3470							CN Gain	23032	CN Loss	31950
	CN Gain	523932	CN Loss	20472		CN Gain	1600	CN Loss	575							CN Gain	20511	CN Loss	199758
	CN Gain	313864	CN Loss	34790		CN Gain	1415440	CN Loss	29962							CN Gain	13604	CN Loss	524060
	CN Gain	86292	CN Loss	41628		CN Gain	41167	CN Loss	18883							CN Gain	34849	CN Loss	162568
	CN Gain	70850	CN Loss	6090		CN Gain	299774	CN Loss	94364							CN Gain	15463	CN Loss	712856
	CN Gain	869377	CN Loss	193788		CN Gain	434277	CN Loss	213128							CN Gain	21717	CN Loss	53640
	CN Gain	97602	CN Loss	163165		CN Gain	180467	CN Loss	2629088							CN Gain	8251	CN Loss	74911
	CN Gain	266119	CN Loss	1084		CN Gain	378281	CN Loss	995							CN Gain	19854	CN Loss	177657
	CN Gain	86169	CN Loss	1240		CN Gain	863232	CN Loss	133							CN Gain	148669	CN Loss	5061
	CN Gain	46443	CN Loss	11934		CN Gain	11135	CN Loss	384150							CN Gain	337707	CN Loss	82062
	CN Gain	5224	CN Loss	43794		CN Gain	733137	CN Loss	523693							CN Gain	14209	CN Loss	65541
	CN Gain	24681	CN Loss	119122		CN Gain	459275	CN Loss	10493							CN Gain	10557	CN Loss	15436
	CN Gain	329041	CN Loss	1962970		CN Gain	1029324	CN Loss	457045							CN Gain	139801	CN Loss	147851
	CN Gain	127666	CN Loss	112586		CN Gain	150378	CN Loss	84229							CN Gain	11747	CN Loss	126290
	CN Gain	110080	CN Loss	123995		CN Gain	13814	CN Loss	15403							CN Gain	1250	CN Loss	270372
	CN Gain	39704	CN Loss	96091		CN Gain	30338	CN Loss	173358							CN Gain	15174	CN Loss	2961
	CN Gain	16567	CN Loss	188236		CN Gain	24147	CN Loss	53501							CN Gain	2800	CN Loss	28855
	CN Gain	17436	CN Loss	50471		CN Gain	340663	CN Loss	720162							CN Gain	150448	CN Loss	33914
	CN Gain	2309	CN Loss	67533		CN Gain	600618	CN Loss	45535							CN Gain	21949	CN Loss	52104
	CN Gain	1279	CN Loss	238567		CN Gain	94254	CN Loss	31750							CN Gain	41697	CN Loss	229955
	CN Gain	18655	CN Loss	1048		CN Gain	841318	CN Loss	58011							CN Gain	397381	CN Loss	239221
	CN Gain	19554	CN Loss	1369339		CN Gain	439875	CN Loss	2224							CN Gain	15479	CN Loss	218495
	CN Gain	39316	CN Loss	247676		CN Gain	97910	CN Loss	1038286							CN Gain	13760	CN Loss	61371
	CN Gain	36985	CN Loss	242130		CN Gain	79081	CN Loss	1608398							CN Gain	12086	CN Loss	36630
	CN Gain	21260	CN Loss	15546		CN Gain	379393	CN Loss	81206							CN Gain	826	CN Loss	31271
	CN Gain	506053	CN Loss	83940		CN Gain	1636495	CN Loss	127696							CN Gain	39155	CN Loss	2826
	CN Gain	63960	CN Loss	61185		CN Gain	133588	CN Loss	52700							CN Gain	118064	CN Loss	40141
	CN Gain	48096	CN Loss	6562		CN Gain	909050	CN Loss	54284							CN Gain	67685	CN Loss	236752
	CN Gain	530557	CN Loss	13963		CN Gain	405513	CN Loss	78081							CN Gain	27854	CN Loss	3914628
	CN Gain	1533730	CN Loss	18868		CN Gain	101494	CN Loss	194122							CN Gain	11323	CN Loss	53636
	CN Gain	233943	CN Loss	161751		CN Gain	14409	CN Loss	683304							CN Gain	70465	CN Loss	2471
	CN Gain	694600	CN Loss	17525		CN Gain	140210	CN Loss	106277							CN Gain	141362	CN Loss	2595
	CN Gain	161395	CN Loss	14576		CN Gain	23239	CN Loss	96200							CN Gain	8217	CN Loss	43015
	CN Gain	1005	CN Loss	380504		CN Gain	250924	CN Loss	34331							CN Gain	46279	CN Loss	245783
	CN Gain	1100470	CN Loss	106441		CN Gain	252248	CN Loss	23317							CN Gain	63826	CN Loss	176386
	CN Gain	223463	CN Loss	346502		CN Gain	19914	CN Loss	82710							CN Gain	103082	CN Loss	10158
	CN Gain	189890	CN Loss	433761		CN Gain	132797	CN Loss	7229							CN Gain	180824	CN Loss	83254
	CN Gain	19279	CN Loss	14036		CN Gain	50231	CN Loss	9443							CN Gain	17196	CN Loss	358367
	CN Gain	38422	CN Loss	178234		CN Gain	17752	CN Loss	23541							CN Gain	48379	CN Loss	347768
	CN Gain	54864	CN Loss	163533		CN Gain	319201	CN Loss	166318							CN Gain	83046	CN Loss	146493
	CN Gain	13884	CN Loss	3329		CN Gain	2751	CN Loss	92484							CN Gain	91521	CN Loss	110200
	CN Gain	1382146	CN Loss	2221		CN Gain	70384	CN Loss	265365							CN Gain	141188	CN Loss	23691
	CN Gain	96121	CN Loss	1963		CN Gain	450927	CN Loss	48279							CN Gain	30349	CN Loss	16712
	CN Gain	171532	CN Loss	138737		CN Gain	151549	CN Loss	324863							CN Gain	89210	CN Loss	232684
	CN Gain	383292	CN Loss	1991		CN Gain	5564	CN Loss	84561							CN Gain	141306	CN Loss	279308
	CN Gain	13311	CN Loss	765873		CN Gain	2133	CN Loss	51484							CN Gain	198923	CN Loss	64451
	CN Gain	149789	CN Loss	21689		CN Gain	38301	CN Loss	35775							CN Gain	24668	CN Loss	159391
	CN Gain	154706	CN Loss	11103		CN Gain	55695	CN Loss	14727							CN Gain	241655	CN Loss	26743
	CN Gain	359887	CN Loss	61272		CN Gain	24858	CN Loss	26074							CN Gain	26396	CN Loss	37878
	CN Gain	96195	CN Loss	156327		CN Gain	200267	CN Loss	126471							CN Gain	37135	CN Loss	13984
	CN Gain	60314	CN Loss	36381		CN Gain	44622	CN Loss	35926							CN Gain	31544	CN Loss	7552
	CN Gain	86842	CN Loss	78509		CN Gain	38869	CN Loss	107752							CN Gain	39130	CN Loss	48595
	CN Gain	741996	CN Loss	68496		CN Gain	88413	CN Loss	32066							CN Gain	331165	CN Loss	18546
	CN Gain	7291	CN Loss	84126		CN Gain	41447	CN Loss	10078							CN Gain	233077	CN Loss	113114
	CN Gain	131097	CN Loss	32513		CN Gain	107239	CN Loss	365699							CN Gain	100423	CN Loss	21406
	CN Gain	1244384	CN Loss	402390		CN Gain	6132	CN Loss	17920							CN Gain	22709	CN Loss	95348
	CN Gain	424946	CN Loss	163501		CN Gain	3837	CN Loss	91673							CN Gain	154652	CN Loss	85678
	CN Gain	211690	CN Loss	1253772		CN Gain	230346	CN Loss	10884							CN Gain	12882	CN Loss	413415
	CN Gain	902594	CN Loss	3909		CN Gain	85938	CN Loss	4243							CN Gain	306974	CN Loss	234798
	CN Gain	2277461	CN Loss	38676		CN Gain	68831	CN Loss	168750							CN Gain	463713	CN Loss	123876
	CN Gain	178980	CN Loss	20135		CN Gain	315404	CN Loss	2896							CN Gain	142478	CN Loss	283986
	CN Gain	26357	CN Loss	114987		CN Gain	63802	CN Loss	117533							CN Gain	31710	CN Loss	77113
	CN Gain	60292	CN Loss	113533		CN Gain	12055	CN Loss	162295							CN Gain	51924	CN Loss	7792
	CN Gain	1546551	CN Loss	120887		CN Gain	13077	CN Loss	4627							CN Gain	2453	CN Loss	132401
	CN Gain	56849	CN Loss	357764		CN Gain	2034	CN Loss	11339							CN Gain	36210	CN Loss	234603
	CN Gain	82774	CN Loss	745084		CN Gain	182587	CN Loss	560221							CN Gain	161236	CN Loss	17006
	CN Gain	17747	CN Loss	3304		CN Gain	273063	CN Loss	53836							CN Gain	3066	CN Loss	222002
	CN Gain	57679	CN Loss	5867		CN Gain	7351	CN Loss	37424							CN Gain	2111	CN Loss	100264
	CN Gain	14989	CN Loss	275268		CN Gain	55637	CN Loss	201623							CN Gain	35736	CN Loss	14188
	CN Gain	15523	CN Loss	475346		CN Gain	11872	CN Loss	68369							CN Gain	36722	CN Loss	62286
	CN Gain	24672	CN Loss	73405		CN Gain	14799	CN Loss	158571							CN Gain	2293	CN Loss	3061
	CN Gain	560	CN Loss	361263		CN Gain	36059	CN Loss	65322							CN Gain	112016	CN Loss	2377
	CN Gain	45717	CN Loss	79345		CN Gain	512250	CN Loss	1420							CN Gain	434149	CN Loss	21140
	CN Gain	9291	CN Loss	31257		CN Gain	37304	CN Loss	1118							CN Gain	27333	CN Loss	62249
	CN Gain	40426	CN Loss	303449		CN Gain	113066	CN Loss	11616							CN Gain	40014	CN Loss	40343
	CN Gain	23278	CN Loss	208251		CN Gain	160059	CN Loss	8607							CN Gain	252962	CN Loss	49124
	CN Gain	598619	CN Loss	110346		CN Gain	51551	CN Loss	16771							CN Gain	45828	CN Loss	144723
	CN Gain	191372	CN Loss	18198		CN Gain	44049	CN Loss	73720							CN Gain	41143	CN Loss	68614
	CN Gain	855855	CN Loss	22875		CN Gain	131403	CN Loss	52325							CN Gain	106244	CN Loss	79468
	CN Gain	563866	CN Loss	21871		CN Gain	62932	CN Loss	21097							CN Gain	55513	CN Loss	16165
	CN Gain	1753118	CN Loss	1982		CN Gain	54940	CN Loss	12516							CN Gain	67310	CN Loss	151235
	CN Gain	12924	CN Loss	34138		CN Gain	2666	CN Loss	42005							CN Gain	142571	CN Loss	2297
	CN Gain	43927	CN Loss	95936		CN Gain	250480	CN Loss	100637							CN Gain	90598	CN Loss	77022
	CN Gain	164596	CN Loss	20490		CN Gain	180706	CN Loss	61026							CN Gain	7331	CN Loss	9404
	CN Gain	214686	CN Loss	10070		CN Gain	108691	CN Loss	60348							CN Gain	5702	CN Loss	699036
	CN Gain	150238	CN Loss	3129		CN Gain	108518	CN Loss	26713							CN Gain	119495	CN Loss	236014
	CN Gain	136160	CN Loss	146574		CN Gain	29415	CN Loss	25392							CN Gain	205171	CN Loss	65795
	CN Gain	91484	CN Loss	18348		CN Gain	29943	CN Loss	11432							CN Gain	136145	CN Loss	379105
	CN Gain	1308884	CN Loss	56023		CN Gain	242031	CN Loss	225648							CN Gain	36139	CN Loss	935748
	CN Gain	18965	CN Loss	23742		CN Gain	115722	CN Loss	11712							CN Gain	219337	CN Loss	102496
	CN Gain	448696	CN Loss	172616		CN Gain	221308	CN Loss	95250							CN Gain	465435	CN Loss	1025
	CN Gain	312444	CN Loss	10221		CN Gain	169077	CN Loss	415559							CN Gain	5322	CN Loss	183213
	CN Gain	41472	CN Loss	16027		CN Gain	14875	CN Loss	53619							CN Gain	283947	CN Loss	30719
	CN Gain	160956	CN Loss	363721		CN Gain	51116	CN Loss	382552							CN Gain	70274	CN Loss	50231
	CN Gain	567395	CN Loss	58458		CN Gain	22699	CN Loss	270934							CN Gain	107671	CN Loss	95817
	CN Gain	370530	CN Loss	1924981		CN Gain	102220	CN Loss	267678							CN Gain	54494	CN Loss	363744
	CN Gain	6373	CN Loss	604152		CN Gain	144889	CN Loss	37067							CN Gain	89724	CN Loss	115285
	CN Gain	30360	CN Loss	46443		CN Gain	3205	CN Loss	2460							CN Gain	72765	CN Loss	170026
	CN Gain	4743	CN Loss	37257		CN Gain	44096	CN Loss	87625							CN Gain	175496	CN Loss	2587
	CN Gain	2421	CN Loss	138377		CN Gain	9107	CN Loss	27858							CN Gain	4311	CN Loss	8474
	CN Gain	109789	CN Loss	162812		CN Gain	62916	CN Loss	47417							CN Gain	3970	CN Loss	25737
	CN Gain	109417	CN Loss	8508		CN Gain	96475	CN Loss	101254							CN Gain	8088	CN Loss	16892
	CN Gain	31048	CN Loss	20347		CN Gain	15024	CN Loss	109194							CN Gain	6040	CN Loss	66471
	CN Gain	13199	CN Loss	163363		CN Gain	314348	CN Loss	26820							CN Gain	533287	CN Loss	42832
	CN Gain	1439	CN Loss	15614		CN Gain	24159	CN Loss	15983							CN Gain	385918	CN Loss	105650
	CN Gain	993	CN Loss	422712		CN Gain	10591	CN Loss	12797							CN Gain	90705	CN Loss	3692
	CN Gain	36744	CN Loss	273271		CN Gain	54486	CN Loss	6713							CN Gain	85039	CN Loss	12699
	CN Gain	115260	CN Loss	75998		CN Gain	58219	CN Loss	25797							CN Gain	30618	CN Loss	66710
	CN Gain	70141	CN Loss	5224		CN Gain	589096	CN Loss	99076							CN Gain	2666	CN Loss	22085
	CN Gain	165222	CN Loss	112557		CN Gain	113873	CN Loss	13019							CN Gain	43675	CN Loss	588
	CN Gain	479583	CN Loss	5427		CN Gain	29003	CN Loss	89930							CN Gain	543570	CN Loss	24152
	CN Gain	457827	CN Loss	50115		CN Gain	24073	CN Loss	80900							CN Gain	50030	CN Loss	342
	CN Gain	21741	CN Loss	358900		CN Gain	211885	CN Loss	77553							CN Gain	101995	CN Loss	10040
	CN Gain	705135	CN Loss	57272		CN Gain	601812	CN Loss	9034							CN Gain	145433	CN Loss	390455
	CN Gain	798433	CN Loss	35822		CN Gain	59621	CN Loss	6372							CN Gain	27963	CN Loss	64492
	CN Gain	637772	CN Loss	24763		CN Gain	5960	CN Loss	24736							CN Gain	212	CN Loss	418713
	CN Gain	156812	CN Loss	16813		CN Gain	5076	CN Loss	239369							CN Gain	87	CN Loss	257006
	CN Gain	375241	CN Loss	42352		CN Gain	28158	CN Loss	7431							CN Gain	58714	CN Loss	24196
	CN Gain	60610	CN Loss	25988		CN Gain	98425	CN Loss	49952							CN Gain	59	CN Loss	88488
	CN Gain	192110	CN Loss	144330		CN Gain	39241	CN Loss	962776							CN Gain	43619	CN Loss	11462
	CN Gain	1243043	CN Loss	5605		CN Gain	15302	CN Loss	14109							CN Gain	51392	CN Loss	62039
	CN Gain	916048	CN Loss	120780		CN Gain	9149	CN Loss	40942							CN Gain	85335	CN Loss	32798
	CN Gain	217284	CN Loss	17436		CN Gain	448654	CN Loss	184562							CN Gain	131440	CN Loss	210375
	CN Gain	192582	CN Loss	2309		CN Gain	71370	CN Loss	2212							CN Gain	199901	CN Loss	66099
	CN Gain	741813	CN Loss	1279		CN Gain	8117	CN Loss	62454							CN Gain	20108	CN Loss	87319
	CN Gain	38031	CN Loss	18655		CN Gain	86089	CN Loss	100028							CN Gain	18895	CN Loss	23423
	CN Gain	604415	CN Loss	145540		CN Gain	15097	CN Loss	64980							CN Gain	10585	CN Loss	24388
	CN Gain	140060	CN Loss	241608		CN Gain	14695	CN Loss	29630							CN Gain	4409	CN Loss	20303
	CN Gain	307530	CN Loss	2534		CN Gain	49247	CN Loss	693409							CN Gain	245299	CN Loss	250928
	CN Gain	565509	CN Loss	199		CN Gain	7815	CN Loss	148850							CN Gain	191872	CN Loss	42760
	CN Gain	290568	CN Loss	52		CN Gain	171175	CN Loss	18711							CN Gain	2657	CN Loss	27387
	CN Gain	89413	CN Loss	6773		CN Gain	563303	CN Loss	8945							CN Gain	162317	CN Loss	58809
	CN Gain	452142	CN Loss	12133		CN Gain	39580	CN Loss	154827							CN Gain	48951	CN Loss	2548
	CN Gain	129183	CN Loss	8043		CN Gain	2980	CN Loss	343456							CN Gain	11850	CN Loss	369883
	CN Gain	29048	CN Loss	116948		CN Gain	2343	CN Loss	197418							CN Gain	5298	CN Loss	273869
	CN Gain	58186	CN Loss	194221		CN Gain	47656	CN Loss	116832							CN Gain	1077182	CN Loss	38788
	CN Gain	8743	CN Loss	16842		CN Gain	1245743	CN Loss	54053							CN Gain	156473	CN Loss	23059
	CN Gain	1010011	CN Loss	48584		CN Gain	153691	CN Loss	290298							CN Gain	56862	CN Loss	179584
	CN Gain	17000	CN Loss	7024		CN Gain	33010	CN Loss	3798							CN Gain	620087	CN Loss	209755
	CN Gain	119539	CN Loss	97920		CN Gain	891098	CN Loss	36926							CN Gain	1061	CN Loss	190146
	CN Gain	212916	CN Loss	49371		CN Gain	101030	CN Loss	15811							CN Gain	2164	CN Loss	65783
	CN Gain	166129	CN Loss	649		CN Gain	6515	CN Loss	1986							CN Gain	220906	CN Loss	28817
	CN Gain	710529	CN Loss	227		CN Gain	19854	CN Loss	41637							CN Gain	56159	CN Loss	52494
	CN Gain	330308	CN Loss	11592		CN Gain	172665	CN Loss	55752							CN Gain	1737	CN Loss	59096
	CN Gain	29957	CN Loss	626		CN Gain	457064	CN Loss	27939							CN Gain	218697	CN Loss	50900
	CN Gain	12711	CN Loss	41319		CN Gain	97795	CN Loss	38344							CN Gain	67961	CN Loss	8980
	CN Gain	268840	CN Loss	226153		CN Gain	164981	CN Loss	142821							CN Gain	11161	CN Loss	119038
	CN Gain	669538	CN Loss	384166		CN Gain	63839	CN Loss	20397							CN Gain	30194	CN Loss	62433
	CN Gain	550628	CN Loss	50382		CN Gain	636689	CN Loss	200217							CN Gain	79099	CN Loss	4049
	CN Gain	94434	CN Loss	68610		CN Gain	92658	CN Loss	235424							CN Gain	28653	CN Loss	2266
	CN Gain	73798	CN Loss	10746		CN Gain	1984855	CN Loss	24502							CN Gain	91488	CN Loss	48753
	CN Gain	77689	CN Loss	56148		CN Gain	1682353	CN Loss	155576							CN Gain	1201	CN Loss	253182
	CN Gain	106620	CN Loss	50650		CN Gain	428532	CN Loss	35797							CN Gain	106704	CN Loss	23004
	CN Gain	755779	CN Loss	157257		CN Gain	183395	CN Loss	626377							CN Gain	12805	CN Loss	138971
	CN Gain	28615	CN Loss	182999		CN Gain	171248	CN Loss	117559							CN Gain	69914	CN Loss	610321
	CN Gain	518469	CN Loss	162134		CN Gain	482130	CN Loss	38821							CN Gain	607596	CN Loss	156720
	CN Gain	54033	CN Loss	19169		CN Gain	94351	CN Loss	49374							CN Gain	33546	CN Loss	43613
	CN Gain	23150	CN Loss	495892		CN Gain	158224	CN Loss	33876							CN Gain	252287	CN Loss	143617
	CN Gain	87856	CN Loss	142225		CN Gain	152808	CN Loss	8362							CN Gain	1201508	CN Loss	40848
	CN Gain	30022	CN Loss	6165		CN Gain	414770	CN Loss	39777							CN Gain	73258	CN Loss	271730
	CN Gain	6354	CN Loss	1616		CN Gain	1047	CN Loss	26895							CN Gain	155518	CN Loss	481482
	CN Gain	49310	CN Loss	2987		CN Gain	29900	CN Loss	3457							CN Gain	107768	CN Loss	150674
	CN Gain	43389	CN Loss	336		CN Gain	337395	CN Loss	44669							CN Gain	116163	CN Loss	409985
	CN Gain	1379225	CN Loss	163328		CN Gain	1110188	CN Loss	152611							CN Gain	16823	CN Loss	117112
	CN Gain	4493400	CN Loss	13116		CN Gain	260169	CN Loss	63122							CN Gain	32410	CN Loss	820668
	CN Gain	694861	CN Loss	200445		CN Gain	40211	CN Loss	37705							CN Gain	6501	CN Loss	1384472
	CN Gain	130707	CN Loss	16424		CN Gain	213287	CN Loss	147058							CN Gain	30693	CN Loss	1096176
	CN Gain	362704	CN Loss	4676		CN Gain	11791	CN Loss	165211							CN Gain	359855	CN Loss	320789
	CN Gain	963	CN Loss	23239		CN Gain	64436	CN Loss	6475							CN Gain	16686	CN Loss	28576
	CN Gain	473549	CN Loss	382096		CN Gain	385423	CN Loss	65436							CN Gain	9557	CN Loss	494310
	CN Gain	185869	CN Loss	4044		CN Gain	369440	CN Loss	162863							CN Gain	82145	CN Loss	276944
	CN Gain	1466	CN Loss	54864		CN Gain	44226	CN Loss	237532							CN Gain	4491	CN Loss	44183
	CN Gain	37632	CN Loss	3143		CN Gain	16225	CN Loss	111665							CN Gain	7614	CN Loss	379479
	CN Gain	121210	CN Loss	13884		CN Gain	85400	CN Loss	36442							CN Gain	3681	CN Loss	362123
	CN Gain	121231	CN Loss	83152		CN Gain	288790	CN Loss	4680							CN Gain	263938	CN Loss	16751
	CN Gain	91306	CN Loss	8753		CN Gain	40122	CN Loss	188621							CN Gain	64592	CN Loss	178381
	CN Gain	361702	CN Loss	225911		CN Gain	115700	CN Loss	100507							CN Gain	27355	CN Loss	239610
	CN Gain	43948	CN Loss	68119		CN Gain	1564012	CN Loss	6216							CN Gain	59952	CN Loss	702494
	CN Gain	257759	CN Loss	162081		CN Gain	38146	CN Loss	36777							CN Gain	38422	CN Loss	610465
	CN Gain	23803	CN Loss	12757		CN Gain	255763	CN Loss	245155							CN Gain	59918	CN Loss	233428
	CN Gain	13006	CN Loss	24751		CN Gain	657107	CN Loss	412350							CN Gain	200043	CN Loss	656979
	CN Gain	1063427	CN Loss	121621		CN Gain	73926	CN Loss	97835							CN Gain	67152	CN Loss	215933
	CN Gain	1339336	CN Loss	261637		CN Gain	21415	CN Loss	131184							CN Gain	23415	CN Loss	132926
	CN Gain	195001	CN Loss	42292		CN Gain	590377	CN Loss	66828							CN Gain	64746	CN Loss	66283
	CN Gain	114514	CN Loss	13108		CN Gain	204806	CN Loss	17252							CN Gain	82958	CN Loss	642
	CN Gain	92542	CN Loss	4044		CN Gain	804059	CN Loss	227055							CN Gain	20243	CN Loss	8209
	CN Gain	43861	CN Loss	252576		CN Gain	53640	CN Loss	186871							CN Gain	428748	CN Loss	111118
	CN Gain	2023	CN Loss	366440		CN Gain	39755	CN Loss	8205							CN Gain	43579	CN Loss	15518
	CN Gain	101665	CN Loss	17629		CN Gain	126851	CN Loss	6963							CN Gain	47758	CN Loss	15824
	CN Gain	38196	CN Loss	548085		CN Gain	16112	CN Loss	1600							CN Gain	1951	CN Loss	41153
	CN Gain	3287	CN Loss	194454		CN Gain	147603	CN Loss	9546							CN Gain	48144	CN Loss	13209
	CN Gain	36126	CN Loss	8935		CN Gain	15436	CN Loss	276940							CN Gain	7467	CN Loss	166733
	CN Gain	53405	CN Loss	8909		CN Gain	513562	CN Loss	30287							CN Gain	78189	CN Loss	35970
	CN Gain	4635	CN Loss	49255		CN Gain	33914	CN Loss	36017							CN Gain	530056	CN Loss	195991
	CN Gain	132319	CN Loss	130447		CN Gain	243913	CN Loss	274020							CN Gain	216465	CN Loss	53169
	CN Gain	75718	CN Loss	4239		CN Gain	38146	CN Loss	41616							CN Gain	32802	CN Loss	240390
	CN Gain	17394	CN Loss	696		CN Gain	450200	CN Loss	19910							CN Gain	25021	CN Loss	24040
	CN Gain	72414	CN Loss	14827		CN Gain	50537	CN Loss	643003							CN Gain	8335	CN Loss	102590
	CN Gain	313589	CN Loss	24672		CN Gain	18350	CN Loss	89269							CN Gain	148680	CN Loss	1629737
	CN Gain	107676	CN Loss	5343		CN Gain	36630	CN Loss	7707							CN Gain	317064	CN Loss	852991
	CN Gain	270325	CN Loss	7183		CN Gain	31271	CN Loss	8978							CN Gain	60946	CN Loss	82853
	CN Gain	492170	CN Loss	4129		CN Gain	2826	CN Loss	96373							CN Gain	37081	CN Loss	79877
	CN Gain	184488	CN Loss	25775		CN Gain	40141	CN Loss	49882							CN Gain	2417	CN Loss	112652
	CN Gain	305066	CN Loss	13138		CN Gain	92218	CN Loss	8000							CN Gain	25705	CN Loss	7991
	CN Gain	5135	CN Loss	63704		CN Gain	46554	CN Loss	3166							CN Gain	56173	CN Loss	49917
	CN Gain	112221	CN Loss	109685		CN Gain	1540	CN Loss	3403							CN Gain	29117	CN Loss	2392
	CN Gain	19278	CN Loss	300618		CN Gain	44470	CN Loss	3413							CN Gain	50499	CN Loss	14536
	CN Gain	117203	CN Loss	3968		CN Gain	537402	CN Loss	25161							CN Gain	80277	CN Loss	7985
	CN Gain	5149	CN Loss	23591		CN Gain	64710	CN Loss	23778							CN Gain	251407	CN Loss	80519
	CN Gain	222946	CN Loss	5471		CN Gain	27065	CN Loss	37231							CN Gain	99741	CN Loss	109035
	CN Gain	8128	CN Loss	13960		CN Gain	28877	CN Loss	4858							CN Gain	113205	CN Loss	96767
	CN Gain	158289	CN Loss	18623		CN Gain	109894	CN Loss	298334							CN Gain	102314	CN Loss	292204
	CN Gain	120710	CN Loss	50173		CN Gain	109363	CN Loss	157142							CN Gain	734295	CN Loss	105506
	CN Gain	16542	CN Loss	59507		CN Gain	9817	CN Loss	41242							CN Gain	8678	CN Loss	49994
	CN Gain	110240	CN Loss	305624		CN Gain	103816	CN Loss	93666							CN Gain	42815	CN Loss	486369
	CN Gain	1249	CN Loss	69317		CN Gain	96949	CN Loss	4520							CN Gain	15974	CN Loss	31185
	CN Gain	494110	CN Loss	6829		CN Gain	291578	CN Loss	4486							CN Gain	15717	CN Loss	133540
	CN Gain	715004	CN Loss	193504		CN Gain	101284	CN Loss	234350							CN Gain	10755	CN Loss	24476
			CN Loss	12063		CN Gain	261015	CN Loss	75795							CN Gain	246361	CN Loss	9334
			CN Loss	94732		CN Gain	399389	CN Loss	221102							CN Gain	39242	CN Loss	7587
			CN Loss	414231		CN Gain	182366	CN Loss	73269							CN Gain	26310	CN Loss	109581
			CN Loss	117146		CN Gain	241619	CN Loss	2677							CN Gain	35964	CN Loss	10561
			CN Loss	190445		CN Gain	368351	CN Loss	1881							CN Gain	35121	CN Loss	30866
			CN Loss	17712		CN Gain	681410	CN Loss	8152							CN Gain	8016	CN Loss	292
			CN Loss	5314		CN Gain	266164	CN Loss	18774							CN Gain	61926	CN Loss	459
			CN Loss	156898		CN Gain	14552	CN Loss	7817							CN Gain	271473	CN Loss	72385
			CN Loss	57989		CN Gain	326333	CN Loss	17406							CN Gain	11488	CN Loss	518903
			CN Loss	4973		CN Gain	78307	CN Loss	117318							CN Gain	104733	CN Loss	174432
			CN Loss	16908		CN Gain	149647	CN Loss	8441							CN Gain	40357	CN Loss	3090
			CN Loss	58090		CN Gain	188794	CN Loss	19600							CN Gain	244984	CN Loss	57897
			CN Loss	456206		CN Gain	1106297	CN Loss	20723							CN Gain	223151	CN Loss	26497
			CN Loss	101673		CN Gain	28909	CN Loss	6653							CN Gain	58322	CN Loss	275925
			CN Loss	1011263		CN Gain	315108	CN Loss	7520							CN Gain	21901	CN Loss	32153
			CN Loss	2421		CN Gain	379026	CN Loss	867216							CN Gain	45555	CN Loss	2795
			CN Loss	37076		CN Gain	527582	CN Loss	26005							CN Gain	621683	CN Loss	35006
			CN Loss	109789		CN Gain	256693	CN Loss	12613							CN Gain	11278	CN Loss	180072
			CN Loss	140465		CN Gain	8548	CN Loss	24495							CN Gain	18756	CN Loss	186921
			CN Loss	2084		CN Gain	15143	CN Loss	108238							CN Gain	32149	CN Loss	35561
			CN Loss	1439		CN Gain	16712	CN Loss	5238							CN Gain	3172	CN Loss	30670
			CN Loss	993		CN Gain	19538	CN Loss	119042							CN Gain	56585	CN Loss	126810
			CN Loss	30400		CN Gain	175487	CN Loss	134280							CN Gain	530911	CN Loss	115070
			CN Loss	242500		CN Gain	113387	CN Loss	7182							CN Gain	69896	CN Loss	359762
			CN Loss	104066		CN Gain	56851	CN Loss	18372							CN Gain	70751	CN Loss	106269
			CN Loss	44399		CN Gain	15896	CN Loss	78110							CN Gain	23396	CN Loss	554
			CN Loss	93940		CN Gain	55753	CN Loss	7975							CN Gain	253374	CN Loss	27552
			CN Loss	58186		CN Gain	690273	CN Loss	24968							CN Gain	13284	CN Loss	19227
			CN Loss	3854		CN Gain	76177	CN Loss	205259							CN Gain	42230	CN Loss	22646
			CN Loss	57055		CN Gain	224159	CN Loss	124947							CN Gain	83278	CN Loss	81005
			CN Loss	75181		CN Gain	76974	CN Loss	38943							CN Gain	290617	CN Loss	107886
			CN Loss	535630		CN Gain	22578	CN Loss	2783							CN Gain	93515	CN Loss	482
			CN Loss	6883		CN Gain	95153	CN Loss	166466							CN Gain	75170	CN Loss	18568
			CN Loss	18198		CN Gain	2000	CN Loss	42495							CN Gain	372232	CN Loss	30758
			CN Loss	60395		CN Gain	41943	CN Loss	99767							CN Gain	185151	CN Loss	129781
			CN Loss	146025		CN Gain	2489	CN Loss	37787							CN Gain	86610	CN Loss	41894
			CN Loss	9167		CN Gain	1695	CN Loss	87379							CN Gain	147640	CN Loss	13876
			CN Loss	303420		CN Gain	3522	CN Loss	93373							CN Gain	102695	CN Loss	4850
			CN Loss	267373		CN Gain	280947	CN Loss	29514							CN Gain	263595	CN Loss	66922
			CN Loss	213338		CN Gain	6788	CN Loss	111261							CN Gain	67	CN Loss	845535
			CN Loss	21636		CN Gain	29399	CN Loss	16017							CN Gain	703050	CN Loss	62225
			CN Loss	23969		CN Gain	156415	CN Loss	60485							CN Gain	2297692	CN Loss	113022
			CN Loss	5126		CN Gain	122001	CN Loss	395682							CN Gain	191356	CN Loss	103009
			CN Loss	561		CN Gain	4442	CN Loss	513118							CN Gain	84170	CN Loss	86144
			CN Loss	1133		CN Gain	211913	CN Loss	4114							CN Gain	482841	CN Loss	11789
			CN Loss	137922		CN Gain	131455	CN Loss	20083							CN Gain	698519	CN Loss	4422
			CN Loss	49310		CN Gain	79723	CN Loss	18041							CN Gain	60788	CN Loss	39933
			CN Loss	43389		CN Gain	11760	CN Loss	135451							CN Gain	13163	CN Loss	70258
			CN Loss	13171		CN Gain	40396	CN Loss	1936							CN Gain	32168	CN Loss	39299
			CN Loss	37936		CN Gain	33028	CN Loss	20454							CN Gain	60071	CN Loss	160987
			CN Loss	2186		CN Gain	21536	CN Loss	14180							CN Gain	127457	CN Loss	1069
			CN Loss	212		CN Gain	48595	CN Loss	284109							CN Gain	81677	CN Loss	34259
			CN Loss	628		CN Gain	18546	CN Loss	58721							CN Gain	24438	CN Loss	126702
			CN Loss	9066		CN Gain	194290	CN Loss	137475							CN Gain	5288	CN Loss	40523
			CN Loss	228545		CN Gain	59537	CN Loss	117345							CN Gain	66725	CN Loss	8363
			CN Loss	23097		CN Gain	324473	CN Loss	250889							CN Gain	1397	CN Loss	4190
			CN Loss	40750		CN Gain	398740	CN Loss	197719							CN Gain	19916	CN Loss	157124
			CN Loss	100757		CN Gain	3061	CN Loss	56189							CN Gain	13155	CN Loss	21022
			CN Loss	2710		CN Gain	21747	CN Loss	123481							CN Gain	13747	CN Loss	37065
			CN Loss	22631		CN Gain	1770	CN Loss	41544							CN Gain	3405	CN Loss	5638
			CN Loss	155730		CN Gain	62249	CN Loss	100654							CN Gain	459	CN Loss	204134
			CN Loss	5073		CN Gain	7184	CN Loss	94265							CN Gain	22696	CN Loss	132106
			CN Loss	3928		CN Gain	14174	CN Loss	56733							CN Gain	43506	CN Loss	1690510
			CN Loss	63607		CN Gain	649	CN Loss	1552							CN Gain	15520	CN Loss	375
			CN Loss	205966		CN Gain	76701	CN Loss	15973							CN Gain	5478	CN Loss	340165
			CN Loss	4701		CN Gain	40343	CN Loss	32725							CN Gain	180355	CN Loss	110421
			CN Loss	17223		CN Gain	32101	CN Loss	919							CN Gain	16195	CN Loss	11672
			CN Loss	30254		CN Gain	17023	CN Loss	8672							CN Gain	53368	CN Loss	3700
			CN Loss	13607		CN Gain	144723	CN Loss	9864							CN Gain	137388	CN Loss	39220
			CN Loss	2023		CN Gain	25413	CN Loss	53717							CN Gain	65580	CN Loss	8188
			CN Loss	1322		CN Gain	43201	CN Loss	4089							CN Gain	84023	CN Loss	57956
			CN Loss	82178		CN Gain	79468	CN Loss	90038							CN Gain	3891	CN Loss	537
			CN Loss	16922		CN Gain	123145	CN Loss	9552							CN Gain	10708	CN Loss	56512
			CN Loss	132319		CN Gain	23894	CN Loss	11832							CN Gain	124345	CN Loss	3176
			CN Loss	89808		CN Gain	20361	CN Loss	15805							CN Gain	271196	CN Loss	130469
			Event	Region Length		CN Gain	2297	CN Loss	14748							CN Gain	68514	CN Loss	15471
						CN Gain	16356	CN Loss	101070							CN Gain	167030	CN Loss	30422
						CN Gain	60666	CN Loss	285078							CN Gain	285787	CN Loss	64777
						CN Gain	329721	CN Loss	4750							CN Gain	424206	CN Loss	24814
						CN Gain	322636	CN Loss	155162							CN Gain	206818	CN Loss	261355
						CN Gain	153849	CN Loss	70291							CN Gain	666968	CN Loss	34301
						CN Gain	3556	CN Loss	68826							CN Gain	47437	CN Loss	121639
						CN Gain	102835	CN Loss	71222							CN Gain	499306	CN Loss	9041
						CN Gain	47748	CN Loss	64308							CN Gain	101334	CN Loss	2627
						CN Gain	145188	CN Loss	96266							CN Gain	74845	CN Loss	129958
						CN Gain	6332	CN Loss	431149							CN Gain	139957	CN Loss	102437
						CN Gain	28338	CN Loss	40810							CN Gain	82003	CN Loss	12491
						CN Gain	18567	CN Loss	20542							CN Gain	8396	CN Loss	21208
						CN Gain	15785	CN Loss	265235							CN Gain	209690	CN Loss	5098
						CN Gain	60867	CN Loss	130208							CN Gain	271494	CN Loss	26881
						CN Gain	10158	CN Loss	381170							CN Gain	241506	CN Loss	26810
						CN Gain	57803	CN Loss	12553							CN Gain	496135	CN Loss	229578
						CN Gain	28675	CN Loss	38716							CN Gain	216802	CN Loss	106035
						CN Gain	454947	CN Loss	75507							CN Gain	333711	CN Loss	226675
						CN Gain	20449	CN Loss	632428							CN Gain	105671	CN Loss	521668
						CN Gain	19238	CN Loss	137624							CN Gain	85834	CN Loss	712432
						CN Gain	405162	CN Loss	35076							CN Gain	977255	CN Loss	44007
						CN Gain	150157	CN Loss	26238							CN Gain	1104837	CN Loss	77303
						CN Gain	3261	CN Loss	28904							CN Gain	14061	CN Loss	7542
						CN Gain	3415	CN Loss	148092							CN Gain	32345	CN Loss	467308
						CN Gain	4033	CN Loss	142817							CN Gain	32830	CN Loss	35359
						CN Gain	2893	CN Loss	56589							CN Gain	120473	CN Loss	1457648
						CN Gain	31935	CN Loss	24386							CN Gain	70913	CN Loss	218046
						CN Gain	34444	CN Loss	60971							CN Gain	11533	CN Loss	127636
						CN Gain	343033	CN Loss	91972							CN Gain	16187	CN Loss	99684
						CN Gain	316897	CN Loss	24755							CN Gain	3731	CN Loss	31342
						CN Gain	45669	CN Loss	115951							CN Gain	59585	CN Loss	134422
						CN Gain	69568	CN Loss	264307							CN Gain	126059	CN Loss	24137
						CN Gain	45020	CN Loss	947296							CN Gain	22716	CN Loss	91406
						CN Gain	413535	CN Loss	71168							CN Gain	17821	CN Loss	116
						CN Gain	51362	CN Loss	22371							CN Gain	148849	CN Loss	815
						CN Gain	73578	CN Loss	259519							CN Gain	6596	CN Loss	51165
						CN Gain	36482	CN Loss	124729							CN Gain	152758	CN Loss	21101
						CN Gain	29449	CN Loss	71139							CN Gain	4179	CN Loss	50321
						CN Gain	6042	CN Loss	426982							CN Gain	75637	CN Loss	446650
						CN Gain	173766	CN Loss	61836							CN Gain	65063	CN Loss	168798
						CN Gain	11787	CN Loss	151408							CN Gain	1991	CN Loss	98523
						CN Gain	10578	CN Loss	171714							CN Gain	61094	CN Loss	152535
						CN Gain	120912	CN Loss	7807							CN Gain	85970	CN Loss	84517
						CN Gain	170659	CN Loss	98366							CN Gain	138122	CN Loss	22719
						CN Gain	84546	CN Loss	113709							CN Gain	476098	CN Loss	376639
						CN Gain	34974	CN Loss	57348							CN Gain	1268	CN Loss	78443
						CN Gain	14189	CN Loss	24087							CN Gain	3321	CN Loss	16165
						CN Gain	3722	CN Loss	25495							CN Gain	32792	CN Loss	179386
						CN Gain	78715	CN Loss	7085							CN Gain	123287	CN Loss	7718
						CN Gain	10946	CN Loss	5059							CN Gain	123807	CN Loss	321971
						CN Gain	75096	CN Loss	26327							CN Gain	93792	CN Loss	103793
						CN Gain	18751	CN Loss	35591							CN Gain	97413	CN Loss	426848
						CN Gain	113536	CN Loss	1890							CN Gain	500134	CN Loss	41764
						CN Gain	40848	CN Loss	6624							CN Gain	102115	CN Loss	38185
						CN Gain	271730	CN Loss	35068							CN Gain	169904	CN Loss	6799
						CN Gain	481482	CN Loss	254279							CN Gain	103258	CN Loss	32890
						CN Gain	96619	CN Loss	49011							CN Gain	32305	CN Loss	247905
						CN Gain	54055	CN Loss	11123							CN Gain	70660	CN Loss	366008
						CN Gain	150335	CN Loss	43062							CN Gain	44064	CN Loss	148049
						CN Gain	2035864	CN Loss	46463							CN Gain	7577	CN Loss	31525
						CN Gain	18941	CN Loss	1645							CN Gain	75573	CN Loss	37086
						CN Gain	208629	CN Loss	58133							CN Gain	2936	CN Loss	774
						CN Gain	72439	CN Loss	1993							CN Gain	148405	CN Loss	110985
						CN Gain	23525	CN Loss	1606							CN Gain	1599758	CN Loss	643
						CN Gain	130192	CN Loss	99636							CN Gain	379399	CN Loss	22658
						CN Gain	617857	CN Loss	70755							CN Gain	715727	CN Loss	62145
						CN Gain	583518	CN Loss	64039							CN Gain	558507	CN Loss	294138
						CN Gain	430481	CN Loss	380663							CN Gain	856802	CN Loss	2342
						CN Gain	233428	CN Loss	39104							CN Gain	140029	CN Loss	1673001
						CN Gain	108835	CN Loss	522697							CN Gain	53259	CN Loss	35647
						CN Gain	548144	CN Loss	22342							CN Gain	434943	CN Loss	201532
						CN Gain	315364	CN Loss	97712							CN Gain	798	CN Loss	8079
						CN Gain	2296	CN Loss	1310912							CN Gain	64309	CN Loss	670306
						CN Gain	63291	CN Loss	206387							CN Gain	185314	CN Loss	236368
						CN Gain	2103	CN Loss	85030							CN Gain	493631	CN Loss	41323
						CN Gain	2980	CN Loss	949491							CN Gain	178909	CN Loss	4332
						CN Gain	178742	CN Loss	650873							CN Gain	91614	CN Loss	22752
						CN Gain	32108	CN Loss	663441							CN Gain	4693	CN Loss	56407
						CN Gain	132926	CN Loss	169209							CN Gain	354418	CN Loss	1164
						CN Gain	61563	CN Loss	469097							CN Gain	155658	CN Loss	2098
						CN Gain	25386	CN Loss	31704							CN Gain	131374	CN Loss	39472
						CN Gain	8706	CN Loss	81117							CN Gain	77571	CN Loss	94047
						CN Gain	111118	CN Loss	79544							CN Gain	529	CN Loss	262620
						CN Gain	33757	CN Loss	77913							CN Gain	16027	CN Loss	3044
						CN Gain	17585	CN Loss	6171							CN Gain	3048	CN Loss	52239
						CN Gain	23719	CN Loss	84086							CN Gain	17412	CN Loss	9061
						CN Gain	57352	CN Loss	377065							CN Gain	181230	CN Loss	2924
						CN Gain	16740	CN Loss	102086							CN Gain	16631	CN Loss	3333
						CN Gain	7797	CN Loss	134							CN Gain	65889	CN Loss	6180
						CN Gain	105228	CN Loss	889							CN Gain	25855	CN Loss	23650
						CN Gain	166972	CN Loss	38058							CN Gain	219993	CN Loss	2884
						CN Gain	74014	CN Loss	39502							CN Gain	174278	CN Loss	2766
						CN Gain	25082	CN Loss	409							CN Gain	252356	CN Loss	4940
						CN Gain	42324	CN Loss	1059849							CN Gain	140677	CN Loss	48397
						CN Gain	13209	CN Loss	340411							CN Gain	73466	CN Loss	35690
						CN Gain	19204	CN Loss	147915							CN Gain	203240	CN Loss	72427
						CN Gain	3031	CN Loss	71000							CN Gain	116368	CN Loss	69788
						CN Gain	29695	CN Loss	116489							CN Gain	120929	CN Loss	571215
						CN Gain	49196	CN Loss	53408							CN Gain	213153	CN Loss	50378
						CN Gain	479	CN Loss	23368							CN Gain	310312	CN Loss	24530
						CN Gain	24318	CN Loss	40632							CN Gain	1232775	CN Loss	524
						CN Gain	65417	CN Loss	96							CN Gain	131117	CN Loss	12804
						CN Gain	124531	CN Loss	98							CN Gain	541	CN Loss	8918
						CN Gain	73444	CN Loss	56589							CN Gain	1095424	CN Loss	229184
						CN Gain	12516	CN Loss	438272							CN Gain	175087	CN Loss	35912
						CN Gain	387982	CN Loss	3474							CN Gain	70850	CN Loss	492
						CN Gain	124096	CN Loss	28							CN Gain	166546	CN Loss	41223
						CN Gain	24040	CN Loss	55486							CN Gain	352152	CN Loss	15592
						CN Gain	571	CN Loss	451							CN Gain	350679	CN Loss	37575
						CN Gain	80139	CN Loss	224							CN Gain	360203	CN Loss	72886
						CN Gain	361	CN Loss	39							CN Gain	3518	CN Loss	1634
						CN Gain	4435	CN Loss	92304							CN Gain	56711	CN Loss	56929
						CN Gain	7777	CN Loss	32938							CN Gain	1747	CN Loss	10054
						CN Gain	226750	CN Loss	1375							CN Gain	88399	CN Loss	3515
						CN Gain	124158	CN Loss	57979							CN Gain	914477	CN Loss	4749
						CN Gain	913356	CN Loss	225							CN Gain	133933	CN Loss	161438
						CN Gain	1227771	CN Loss	103							CN Gain	91983	CN Loss	98484
						CN Gain	82853	CN Loss	3649129							CN Gain	696189	CN Loss	28907
						CN Gain	79877	CN Loss	197567							CN Gain	584449	CN Loss	178252
						CN Gain	112652	CN Loss	300236							CN Gain	19703	CN Loss	57639
						CN Gain	653344	CN Loss	225478							CN Gain	46443	CN Loss	28141
						CN Gain	49917	CN Loss	199407							CN Gain	37257	CN Loss	166406
						CN Gain	2392	CN Loss	79806							CN Gain	138377	CN Loss	253888
						CN Gain	14536	CN Loss	219706							CN Gain	313280	CN Loss	18870
						CN Gain	7985	CN Loss	70286							CN Gain	266909	CN Loss	50973
						CN Gain	578525	CN Loss	115000							CN Gain	75998	CN Loss	730469
						CN Gain	105506	CN Loss	64459							CN Gain	5224	CN Loss	20204
						CN Gain	108918	CN Loss	16439							CN Gain	27070	CN Loss	155542
						CN Gain	707851	CN Loss	42982							CN Gain	14875	CN Loss	70071
						CN Gain	40807	CN Loss	3891							CN Gain	45379	CN Loss	111053
						CN Gain	55138	CN Loss	244803							CN Gain	24681	CN Loss	2356439
						CN Gain	164725	CN Loss	106831							CN Gain	3862	CN Loss	43218
						CN Gain	2860	CN Loss	137287							CN Gain	5347	CN Loss	271826
						CN Gain	148118	CN Loss	236961							CN Gain	71166	CN Loss	354370
						CN Gain	10092	CN Loss	165253							CN Gain	2091	CN Loss	219175
						CN Gain	26399	CN Loss	51715							CN Gain	1216	CN Loss	11817
						CN Gain	86827	CN Loss	20389							CN Gain	22021	CN Loss	28903
						CN Gain	11280	CN Loss	44551							CN Gain	34035	CN Loss	15113
						CN Gain	45218	CN Loss	109256							CN Gain	5951	CN Loss	324383
						CN Gain	32704	CN Loss	10896							CN Gain	10238	CN Loss	47779
						CN Gain	656441	CN Loss	108243							CN Gain	3066	CN Loss	270301
						CN Gain	617693	CN Loss	49967							CN Gain	1201	CN Loss	23779
						CN Gain	87216	CN Loss	2783							CN Gain	12620	CN Loss	261234
						CN Gain	266450	CN Loss	52632							CN Gain	2746	CN Loss	92402
						CN Gain	327409	CN Loss	52655							CN Gain	24763	CN Loss	309053
						CN Gain	301586	CN Loss	49661							CN Gain	59165	CN Loss	123348
						CN Gain	36039	CN Loss	85245							CN Gain	77588	CN Loss	599281
						CN Gain	131885	CN Loss	5488							CN Gain	43930	CN Loss	608016
						CN Gain	1048	CN Loss	238068							CN Gain	76850	CN Loss	79410
						CN Gain	75051	CN Loss	90197							CN Gain	12388	CN Loss	83411
						CN Gain	34106	CN Loss	27459							CN Gain	2309	CN Loss	690529
						CN Gain	49249	CN Loss	12334							CN Gain	1279	CN Loss	102721
						CN Gain	5047	CN Loss	15168							CN Gain	18655	CN Loss	654904
						CN Gain	538470	CN Loss	53044							CN Gain	19554	CN Loss	2605522
						CN Gain	72385	CN Loss	537718							CN Gain	10742	CN Loss	442594
						CN Gain	447917	CN Loss	3346							CN Gain	28574	CN Loss	61173
						CN Gain	458481	CN Loss	4113							CN Gain	211735	CN Loss	92455
						CN Gain	108814	CN Loss	5793							CN Gain	8763	CN Loss	225101
						CN Gain	70297	CN Loss	47163							CN Gain	9963	CN Loss	78883
						CN Gain	97370	CN Loss	13359							CN Gain	2534	CN Loss	65912
						CN Gain	270471	CN Loss	16415							CN Gain	93	CN Loss	386802
						CN Gain	40039	CN Loss	12704							CN Gain	293	CN Loss	252339
						CN Gain	129961	CN Loss	57027							CN Gain	12950	CN Loss	70605
						CN Gain	69954	CN Loss	56830							CN Gain	43844	CN Loss	716
						CN Gain	29921	CN Loss	279802							CN Gain	485	CN Loss	48847
						CN Gain	33328	CN Loss	14202							CN Gain	13483	CN Loss	1472121
						CN Gain	63180	CN Loss	69333							CN Gain	8847	CN Loss	28807
						CN Gain	108747	CN Loss	94856							CN Gain	37542	CN Loss	136998
						CN Gain	39019	CN Loss	2474							CN Gain	14515	CN Loss	223746
						CN Gain	260136	CN Loss	84495							CN Gain	44613	CN Loss	1613
						CN Gain	23166	CN Loss	11898							CN Gain	357	CN Loss	48028
						CN Gain	217414	CN Loss	89397							CN Gain	3894	CN Loss	56536
						CN Gain	54797	CN Loss	8993							CN Gain	23666	CN Loss	24572
						CN Gain	33100	CN Loss	34051							CN Gain	793	CN Loss	71899
						CN Gain	128692	CN Loss	7740							CN Gain	3022	CN Loss	6172
						CN Gain	28968	CN Loss	2444							CN Gain	32290	CN Loss	3304
						CN Gain	71570	CN Loss	1879							CN Gain	6773	CN Loss	17299
						CN Gain	218	CN Loss	55857							CN Gain	331345	CN Loss	331717
						CN Gain	16692	CN Loss	4698							CN Gain	65426	CN Loss	217299
						CN Gain	42534	CN Loss	6298							CN Gain	2425	CN Loss	1202339
						CN Gain	160431	CN Loss	5338							CN Gain	4599	CN Loss	14023
						CN Gain	4431	CN Loss	228971							CN Gain	78665	CN Loss	104913
						CN Gain	102519	CN Loss	4705							CN Gain	26655	CN Loss	14292
						CN Gain	353255	CN Loss	731585							CN Gain	7114	CN Loss	15590
						CN Gain	53112	CN Loss	65175							CN Gain	17893	CN Loss	3056
						CN Gain	56397	CN Loss	73359							CN Gain	2526	CN Loss	53489
						CN Gain	51489	CN Loss	319246							CN Gain	61434	CN Loss	138298
						CN Gain	482	CN Loss	12295							CN Gain	55949	CN Loss	214388
						CN Gain	18568	CN Loss	93753							CN Gain	162826	CN Loss	111527
						CN Gain	21982	CN Loss	319179							CN Gain	687933	CN Loss	185210
						CN Gain	254191	CN Loss	12478							CN Gain	66086	CN Loss	32713
						CN Gain	11594	CN Loss	57265							CN Gain	48960	CN Loss	5865
						CN Gain	18522	CN Loss	5882							CN Gain	254296	CN Loss	6245
						CN Gain	192827	CN Loss	315491							CN Gain	276261	CN Loss	160244
						CN Gain	111351	CN Loss	4129							CN Gain	101338	CN Loss	51533
						CN Gain	39277	CN Loss	1132							CN Gain	13730	CN Loss	61458
						CN Gain	11600	CN Loss	23856							CN Gain	1418662	CN Loss	10640
						CN Gain	77532	CN Loss	23172							CN Gain	141001	CN Loss	4238
						CN Gain	18268	CN Loss	295455							CN Gain	350587	CN Loss	6444
						CN Gain	58399	CN Loss	7340							CN Gain	436955	CN Loss	176
						CN Gain	10763	CN Loss	11702							CN Gain	18933	CN Loss	548136
						CN Gain	27182	CN Loss	108457							CN Gain	32310	CN Loss	686541
						CN Gain	98918	CN Loss	69781							CN Gain	325	CN Loss	466319
						CN Gain	7440	CN Loss	459287							CN Gain	301	CN Loss	970460
						CN Gain	36568	CN Loss	36706							CN Gain	104825	CN Loss	91778
						CN Gain	11253	CN Loss	206621							CN Gain	18264	CN Loss	1203833
						CN Gain	67251	CN Loss	50601							CN Gain	434734	CN Loss	782280
						CN Gain	29533	CN Loss	357818							CN Gain	20790	CN Loss	439122
						CN Gain	3876	CN Loss	165291							CN Gain	129738	CN Loss	58504
						CN Gain	1869	CN Loss	79265							CN Gain	58395	CN Loss	38781
						CN Gain	395639	CN Loss	18908							CN Gain	18275	CN Loss	105557
						CN Gain	58963	CN Loss	24583							CN Gain	30128	CN Loss	805967
						CN Gain	385188	CN Loss	76695							CN Gain	10360	CN Loss	84832
						CN Gain	364400	CN Loss	32732							CN Gain	2124	CN Loss	73810
						CN Gain	150995	CN Loss	65703							CN Gain	157257	CN Loss	26948
						CN Gain	11334	CN Loss	144039							CN Gain	57958	CN Loss	60421
						CN Gain	3129	CN Loss	11934							CN Gain	66300	CN Loss	103577
						CN Gain	174018	CN Loss	147568							CN Gain	8027	CN Loss	47393
						CN Gain	181611	CN Loss	154937							CN Gain	169248	CN Loss	12496
						CN Gain	1856	CN Loss	160086							CN Gain	43600	CN Loss	217961
						CN Gain	136980	CN Loss	27403							CN Gain	380115	CN Loss	59848
						CN Gain	13698	CN Loss	31233							CN Gain	43851	CN Loss	3630
						CN Gain	1545	CN Loss	10060							CN Gain	35796	CN Loss	68377
						CN Gain	15350	CN Loss	67212							CN Gain	18689	CN Loss	43578
						CN Gain	66617	CN Loss	36722							CN Gain	204853	CN Loss	29316
						CN Gain	6699	CN Loss	578045							CN Gain	471258	CN Loss	63826
						CN Gain	414987	CN Loss	281669							CN Gain	38409	CN Loss	3236
						CN Gain	129346	CN Loss	819							CN Gain	190168	CN Loss	24692
						CN Gain	92097	CN Loss	40821							CN Gain	33295	CN Loss	27853
						CN Gain	88970	CN Loss	123771							CN Gain	20225	CN Loss	27598
						CN Gain	3979	CN Loss	459275							CN Gain	43871	CN Loss	90024
						CN Gain	4067	CN Loss	368076							CN Gain	78129	CN Loss	2377
						CN Gain	237897	CN Loss	42774							CN Gain	2399	CN Loss	72803
						CN Gain	9027	CN Loss	61245							CN Gain	3766	CN Loss	158815
						CN Gain	25245	CN Loss	737006							CN Gain	4603	CN Loss	3048
						CN Gain	120120	CN Loss	521896							CN Gain	163328	CN Loss	4322
						CN Gain	28213	CN Loss	77165							CN Gain	126803	CN Loss	48858
						CN Gain	65725	CN Loss	45057							CN Gain	4292	CN Loss	6097
						CN Gain	4234	CN Loss	38450							CN Gain	17391	CN Loss	86404
						CN Gain	47303	CN Loss	122337							CN Gain	152651	CN Loss	5487
						CN Gain	4417	CN Loss	75124							CN Gain	34082	CN Loss	6662
						CN Gain	2719	CN Loss	104932							CN Gain	9437	CN Loss	2552
						CN Gain	12808	CN Loss	64402							CN Gain	16424	CN Loss	62837
						CN Gain	12616	CN Loss	3877							CN Gain	435467	CN Loss	16282
						CN Gain	55043	CN Loss	8987							CN Gain	3293	CN Loss	51094
						CN Gain	73317	CN Loss	9220							CN Gain	20588	CN Loss	2205
						CN Gain	5607	CN Loss	19569							CN Gain	154631	CN Loss	79147
						CN Gain	9763	CN Loss	5696							CN Gain	76869	CN Loss	22388
						CN Gain	31044	CN Loss	328006							CN Gain	881717	CN Loss	47231
						CN Gain	12181	CN Loss	145000							CN Gain	36239	CN Loss	206912
						CN Gain	148429	CN Loss	72964							CN Gain	199576	CN Loss	213042
						CN Gain	39059	CN Loss	132904							CN Gain	168604	CN Loss	5077
						CN Gain	1150	CN Loss	56009							CN Gain	43086	CN Loss	396233
						CN Gain	62168	CN Loss	11551							CN Gain	23912	CN Loss	17995
						CN Gain	86035	CN Loss	64582							CN Gain	257345	CN Loss	219908
						CN Gain	85082	CN Loss	14256							CN Gain	8935	CN Loss	485450
						CN Gain	94369	CN Loss	13941							CN Gain	9324	CN Loss	48658
						CN Gain	241871	CN Loss	57271							CN Gain	126974	CN Loss	1919
						CN Gain	1575375	CN Loss	11818							CN Gain	9713	CN Loss	118826
						CN Gain	115510	CN Loss	11720							CN Gain	803	CN Loss	91177
						CN Gain	450586	CN Loss	252503							CN Gain	615	CN Loss	28417
						CN Gain	90391	CN Loss	477796							CN Gain	4239	CN Loss	6008
						CN Gain	62299	CN Loss	184289							CN Gain	27145	CN Loss	281835
						CN Gain	14668	CN Loss	524389							CN Gain	8467	CN Loss	80226
						CN Gain	15413	CN Loss	508929							CN Gain	39348	CN Loss	97082
						CN Gain	50221	CN Loss	75276							CN Gain	1078	CN Loss	150544
						CN Gain	29040	CN Loss	7931							CN Gain	869	CN Loss	423465
						CN Gain	24737	CN Loss	8307							CN Gain	22409	CN Loss	6031
						CN Gain	17618	CN Loss	28860							CN Gain	109685	CN Loss	216686
						CN Gain	156272	CN Loss	171075							CN Gain	300618	CN Loss	19383
						CN Gain	65852	CN Loss	158843							CN Gain	3968	CN Loss	33216
						CN Gain	175765	CN Loss	537785							CN Gain	23591	CN Loss	1407981
						CN Gain	1300	CN Loss	145839							CN Gain	55258	CN Loss	672023
						CN Gain	72138	CN Loss	2105384							CN Gain	19853	CN Loss	146427
						CN Gain	164932	CN Loss	1407800							CN Gain	150238	CN Loss	6997
						CN Gain	35778	CN Loss	4357							CN Gain	245970	CN Loss	210826
						CN Gain	690324	CN Loss	107587							CN Gain	306263	CN Loss	72679
						CN Gain	125361	CN Loss	16061							CN Gain	655187	CN Loss	39130
						CN Gain	1453038	CN Loss	225480							CN Gain	583357	CN Loss	18234
						CN Gain	42920	CN Loss	21433							CN Gain	1519	CN Loss	217487
						CN Gain	8188	CN Loss	319201							CN Gain	8148	CN Loss	43809
						CN Gain	118181	CN Loss	2751							CN Gain	52142	CN Loss	94671
						CN Gain	130469	CN Loss	58079							CN Gain	27777	CN Loss	442842
						CN Gain	45893	CN Loss	219							CN Gain	12063	CN Loss	72552
						CN Gain	333379	CN Loss	511							CN Gain	358245	CN Loss	142920
						CN Gain	17567	CN Loss	116							CN Gain	150718	CN Loss	243748
						CN Gain	1134	CN Loss	138							CN Gain	117146	CN Loss	21772
						CN Gain	31870	CN Loss	136573							CN Gain	33067	CN Loss	172748
						CN Gain	25409	CN Loss	493441							CN Gain	175090	CN Loss	329318
						CN Gain	276329	CN Loss	61297							CN Gain	5314	CN Loss	1561947
						CN Gain	25224	CN Loss	132747							CN Gain	93111	CN Loss	511885
						CN Gain	10171	CN Loss	138125							CN Gain	80139	CN Loss	21301
						CN Gain	309902	CN Loss	20693							CN Gain	217303	CN Loss	96896
						CN Gain	767951	CN Loss	195144							CN Gain	170219	CN Loss	64980
						CN Gain	82301	CN Loss	224890							CN Gain	312444	CN Loss	46070
						CN Gain	11726	CN Loss	190631							CN Gain	41472	CN Loss	337653
						CN Gain	2904	CN Loss	127891							CN Gain	51077	CN Loss	39382
						CN Gain	453	CN Loss	27989							CN Gain	181427	CN Loss	52000
						CN Gain	714	CN Loss	11672							CN Gain	1422	CN Loss	205660
						CN Gain	7956	CN Loss	49957							CN Gain	140509	CN Loss	108305
						CN Gain	887	CN Loss	17218							CN Gain	37564	CN Loss	17829
						CN Gain	27271	CN Loss	31073							CN Gain	57630	CN Loss	117893
						CN Gain	97817	CN Loss	150242							CN Gain	75519	CN Loss	301295
						CN Gain	137503	CN Loss	509198							CN Gain	542685	CN Loss	81598
						CN Gain	8011	CN Loss	203701							CN Gain	52524	CN Loss	57661
						CN Gain	3694	CN Loss	617690							CN Gain	2421	CN Loss	111380
						CN Gain	142424	CN Loss	38770							CN Gain	146865	CN Loss	382452
						CN Gain	169052	CN Loss	22646							CN Gain	57755	CN Loss	135126
						CN Gain	15439	CN Loss	17692							CN Gain	84794	CN Loss	270385
						CN Gain	6096	CN Loss	71302							CN Gain	2249	CN Loss	11958
						CN Gain	4822	CN Loss	17092							CN Gain	102797	CN Loss	792440
						CN Gain	56008	CN Loss	221216							CN Gain	41120	CN Loss	474897
						CN Gain	159197	CN Loss	19665							CN Gain	272893	CN Loss	620188
						CN Gain	17281	CN Loss	15293							CN Gain	240907	CN Loss	51586
						CN Gain	112632	CN Loss	291504							CN Gain	186091	CN Loss	558020
						CN Gain	235106	CN Loss	289707							CN Gain	120187	CN Loss	790187
						CN Gain	22887	CN Loss	520655							CN Gain	13199	CN Loss	244840
						CN Gain	2879	CN Loss	28864							CN Gain	30340	CN Loss	55764
						CN Gain	1698	CN Loss	2024							CN Gain	1439	CN Loss	123563
						CN Gain	54139	CN Loss	307900							CN Gain	930	CN Loss	61102
						CN Gain	7151	CN Loss	4854							CN Gain	26723	CN Loss	211486
						CN Gain	48921	CN Loss	12422							CN Gain	24065	CN Loss	143660
						CN Gain	138968	CN Loss	127262							CN Gain	49934	CN Loss	801194
						CN Gain	32755	CN Loss	9662							CN Gain	161177	CN Loss	308620
						CN Gain	3361	CN Loss	128033							CN Gain	266888	CN Loss	362172
						CN Gain	45992	CN Loss	203067							CN Gain	66191	CN Loss	144089
						CN Gain	512	CN Loss	2746							CN Gain	32470	CN Loss	40093
						CN Gain	354367	CN Loss	48246							CN Gain	32656	CN Loss	58001
						CN Gain	407050	CN Loss	975							CN Gain	250738	CN Loss	49104
						CN Gain	804177	CN Loss	419776							CN Gain	278718	CN Loss	46224
						CN Gain	10212	CN Loss	675722							CN Gain	135657	CN Loss	162421
						CN Gain	21205	CN Loss	103889							CN Gain	28538	CN Loss	179340
						CN Gain	455164	CN Loss	5564							CN Gain	719125	CN Loss	1031
						CN Gain	704165	CN Loss	2133							CN Gain	114050	CN Loss	133543
						CN Gain	301446	CN Loss	3220							CN Gain	480715	CN Loss	70379
						CN Gain	121310	CN Loss	3405							CN Gain	145268	CN Loss	560677
						CN Gain	51092	CN Loss	33465							CN Gain	111268	CN Loss	953587
						CN Gain	35359	CN Loss	38301							CN Gain	653228	CN Loss	196272
						CN Gain	15499	CN Loss	172104							CN Gain	250431	CN Loss	179448
						CN Gain	91579	CN Loss	6132							CN Gain	2203021	CN Loss	52751
						CN Gain	1455512	CN Loss	3837							CN Gain	707971	CN Loss	27933
						CN Gain	797785	CN Loss	230346							CN Gain	50401	CN Loss	101618
						CN Gain	1576489	CN Loss	47932							CN Gain	46807	CN Loss	6296
						CN Gain	402454	CN Loss	38006							CN Gain	232841	CN Loss	24124
						CN Gain	54071	CN Loss	22625							CN Gain	307723	CN Loss	10353
						CN Gain	459198	CN Loss	94046							CN Gain	66801	CN Loss	993453
						CN Gain	247137	CN Loss	25214							CN Gain	90011	CN Loss	6466
						CN Gain	25983	CN Loss	93475							CN Gain	44072	CN Loss	177083
						CN Gain	18324	CN Loss	382619							CN Gain	21194	CN Loss	230624
						CN Gain	20135	CN Loss	10967							CN Gain	10256	CN Loss	68485
						CN Gain	24582	CN Loss	132189							CN Gain	129804	CN Loss	252851
						CN Gain	2244959	CN Loss	36345							CN Gain	1163607	CN Loss	53299
						CN Gain	5162	CN Loss	130717							CN Gain	58881	CN Loss	1577684
						CN Gain	12211	CN Loss	655208							CN Gain	30532	CN Loss	647
						CN Gain	200565	CN Loss	93402							CN Gain	6543	CN Loss	549629
						CN Gain	35385	CN Loss	16196							CN Gain	103223	CN Loss	936449
						CN Gain	32311	CN Loss	5709							CN Gain	221730	CN Loss	270288
						CN Gain	196317	CN Loss	18810							CN Gain	116929	CN Loss	1300382
						CN Gain	54642	CN Loss	47129							CN Gain	50491	CN Loss	403262
						CN Gain	237105	CN Loss	42790							CN Gain	10759	CN Loss	501605
						CN Gain	2601574	CN Loss	221210							CN Gain	1513	CN Loss	50993
						CN Gain	90994	CN Loss	160431							CN Gain	399090	CN Loss	94398
						CN Gain	318469	CN Loss	122757							CN Gain	53052	CN Loss	1126926
						CN Gain	2970630	CN Loss	147282							CN Gain	77143	CN Loss	116643
						CN Gain	266959	CN Loss	136504							CN Gain	230431	CN Loss	180196
						CN Gain	139626	CN Loss	305402							CN Gain	56728	CN Loss	69405
						CN Gain	125433	CN Loss	179775							CN Gain	22094	CN Loss	87956
						CN Gain	16781	CN Loss	4979							CN Gain	16046	CN Loss	40738
						CN Gain	310919	CN Loss	52221							CN Gain	8743	CN Loss	8169
						CN Gain	2948	CN Loss	224677							CN Gain	11685	CN Loss	7007
						CN Gain	96143	CN Loss	119252							CN Gain	24435	CN Loss	163069
						CN Gain	81501	CN Loss	44871							CN Gain	3289754	CN Loss	32156
						CN Gain	80396	CN Loss	10740							CN Gain	42566	CN Loss	15402
						CN Gain	3074	CN Loss	29754							CN Gain	160256	CN Loss	171073
						CN Gain	90048	CN Loss	9188							CN Gain	160916	CN Loss	8092
						CN Gain	84025	CN Loss	49617							CN Gain	7187	CN Loss	56747
						CN Gain	40745	CN Loss	19214							CN Gain	152608	CN Loss	16526
						CN Gain	291360	CN Loss	351305							CN Gain	70417	CN Loss	125843
						CN Gain	297841	CN Loss	39956							CN Gain	115625	CN Loss	108550
						CN Gain	66604	CN Loss	162039							CN Gain	105055	CN Loss	1716
						CN Gain	170448	CN Loss	13077							CN Gain	5463	CN Loss	2785
						CN Gain	33045	CN Loss	2034							CN Gain	94434	CN Loss	78314
						CN Gain	318770	CN Loss	182587							CN Gain	581406	CN Loss	34348
						CN Gain	125986	CN Loss	247333							CN Gain	428656	CN Loss	140633
						CN Gain	16165	CN Loss	25730							CN Gain	125802	CN Loss	9903
						CN Gain	339191	CN Loss	7351							CN Gain	281230	CN Loss	30252
						CN Gain	169884	CN Loss	82308							CN Gain	2737431	CN Loss	4960
						CN Gain	84658	CN Loss	12240							CN Gain	18662	CN Loss	1736
						CN Gain	284306	CN Loss	120302							CN Gain	146892	CN Loss	23131
						CN Gain	203441	CN Loss	203065							CN Gain	13219	CN Loss	5549
						CN Gain	38185	CN Loss	11699							CN Gain	68595	CN Loss	42469
						CN Gain	24760	CN Loss	17470							CN Gain	278596	CN Loss	32914
						CN Gain	16405	CN Loss	149246							CN Gain	531657	CN Loss	12070
						CN Gain	6447	CN Loss	52857							CN Gain	333990	CN Loss	107812
						CN Gain	940	CN Loss	487929							CN Gain	9788	CN Loss	2765
						CN Gain	39184	CN Loss	489924							CN Gain	1039233	CN Loss	1097
						CN Gain	5473	CN Loss	79723							CN Gain	241247	CN Loss	93035
						CN Gain	111637	CN Loss	132192							CN Gain	77912	CN Loss	28556
						CN Gain	130795	CN Loss	140462							CN Gain	3487336	CN Loss	11182
						CN Gain	354065	CN Loss	86294							CN Gain	130707	CN Loss	586003
						CN Gain	237518	CN Loss	64217							CN Gain	734	CN Loss	1519
						CN Gain	317455	CN Loss	239821							CN Gain	323	CN Loss	20980
						CN Gain	31525	CN Loss	18243							CN Gain	14136	CN Loss	24478
						CN Gain	205882	CN Loss	31246							CN Gain	1757622	CN Loss	39601
						CN Gain	90032	CN Loss	12822							CN Gain	133320	CN Loss	979
						CN Gain	12631	CN Loss	635411							CN Gain	79556	CN Loss	11394
						CN Gain	470	CN Loss	49955							CN Gain	179224	CN Loss	210343
						CN Gain	391	CN Loss	62165							CN Gain	160498	CN Loss	14528
						CN Gain	8129	CN Loss	7061							CN Gain	2473	CN Loss	5171
						CN Gain	20727	CN Loss	78389							CN Gain	45129	CN Loss	9129
						CN Gain	643	CN Loss	391436							CN Gain	42626	CN Loss	6810
						CN Gain	279717	CN Loss	260586							CN Gain	1235	CN Loss	46957
						CN Gain	99224	CN Loss	133572							CN Gain	2023	CN Loss	86341
						CN Gain	152521	CN Loss	141785							CN Gain	3529	CN Loss	12756
						CN Gain	137624	CN Loss	70395							CN Gain	77220	CN Loss	10936
						CN Gain	163488	CN Loss	279910							CN Gain	1006218	CN Loss	87439
						CN Gain	55978	CN Loss	64587							CN Gain	189589	CN Loss	20659
						CN Gain	28652	CN Loss	36059							CN Gain	951796	CN Loss	70585
						CN Gain	7705	CN Loss	205799							CN Gain	774137	CN Loss	37179
						CN Gain	203877	CN Loss	94408							CN Gain	3271892	CN Loss	8647
						CN Gain	11594	CN Loss	1103							CN Gain	945358	CN Loss	21451
						CN Gain	703630	CN Loss	174027							CN Gain	175238	CN Loss	379105
						CN Gain	47690	CN Loss	36913							CN Gain	777960	CN Loss	4301
						CN Gain	168119	CN Loss	14070							CN Gain	2342923	CN Loss	240773
						CN Gain	100469	CN Loss	8599							CN Gain	89599	CN Loss	543919
						CN Gain	32951	CN Loss	4601							CN Gain	208326	CN Loss	1495430
						CN Gain	46080	CN Loss	10034							CN Gain	180744	CN Loss	241374
						CN Gain	15585	CN Loss	129190							CN Gain	1228809	CN Loss	271077
						CN Gain	10917	CN Loss	22003							CN Gain	142428	CN Loss	59365
						CN Gain	57758	CN Loss	386							CN Gain	93249	CN Loss	107484
						CN Gain	96866	CN Loss	720							CN Gain	579065	CN Loss	27131
						CN Gain	192764	CN Loss	5332							CN Gain	19751	CN Loss	11973
						CN Gain	148931	CN Loss	125291							CN Gain	155809	CN Loss	24580
						CN Gain	31904	CN Loss	12981							CN Gain	143225	CN Loss	18887
						CN Gain	65297	CN Loss	14582							CN Gain	2795549	CN Loss	11190
						CN Gain	73494	CN Loss	138479							CN Gain	58753	CN Loss	2012
						CN Gain	19481	CN Loss	10286							CN Gain	66256	CN Loss	2866
						CN Gain	6627	CN Loss	113066							CN Gain	49297	CN Loss	2983
						CN Gain	173125	CN Loss	160059							CN Gain	313677	CN Loss	88575
						CN Gain	12984	CN Loss	215831							CN Gain	35998	CN Loss	4147
						CN Gain	108614	CN Loss	13442							CN Gain	18824	CN Loss	196708
						CN Gain	102731	CN Loss	42991							CN Gain	231483	CN Loss	90342
						CN Gain	4652	CN Loss	31883							CN Gain	339788	CN Loss	224893
						CN Gain	4780	CN Loss	23738							CN Gain	27283	CN Loss	127106
						CN Gain	4284	CN Loss	57216							CN Gain	13710	CN Loss	10541
						CN Gain	416857	CN Loss	288502							CN Gain	31773	CN Loss	37356
						CN Gain	957	CN Loss	3206							CN Gain	11410	CN Loss	23101
						CN Gain	49722	CN Loss	54319							CN Gain	102437	CN Loss	453643
						CN Gain	11741	CN Loss	13659							CN Gain	7582	CN Loss	189845
						CN Gain	8406	CN Loss	210922							CN Gain	28866	CN Loss	114783
						CN Gain	66915	CN Loss	16597							CN Gain	5149	CN Loss	121571
						CN Gain	2040	CN Loss	18278							CN Gain	215360	CN Loss	278207
						CN Gain	20254	CN Loss	82126							CN Gain	7586	CN Loss	828653
						CN Gain	2263	CN Loss	34087							CN Gain	507114	CN Loss	26668
						CN Gain	5570	CN Loss	9718							CN Gain	153331	CN Loss	35938
						CN Gain	1228	CN Loss	80718							CN Gain	23188	CN Loss	420621
						CN Gain	50488	CN Loss	17402							CN Gain	178118	CN Loss	522245
						CN Gain	202708	CN Loss	14342							CN Gain	66105	CN Loss	65572
[truncated: 4,068 more rows]

## Sheet: 2. PyMT F1s LM-Specific CNV
	SEAGN Lung met specific CNV							BALB Lung met specific CNV							BL6 Lung met specific CNV							BL10 Lung met specific CNV							MOLF Lung met specific CNV							CAST Lung met specific CNV							AKR Lung met specific CNV
	Event	Length	Event	Length	Event	Length		Event	Length	Event	Length	Event	Length		Event	Length	Event	Length	Event	Length		Event	Length	Event	Length	Event	Length		Event	Length	Event	Length	Event	Length		Event	Length	Event	Length	Event	Length		Event	Length	Event	Length	Event	Length
	CN Gain	23940	CN Loss	23940	Allelic Imbalance	63055		CN Gain	99205	CN Loss	10509767	Allelic Imbalance	5854		CN Gain	114836	CN Loss	464644	Allelic Imbalance	1625777		CN Gain	324459	CN Loss	1183889	Allelic Imbalance	1950365		CN Gain	129	CN Loss	457945	Allelic Imbalance	16984		CN Gain	275337	CN Loss	1577616	Allelic Imbalance	2291082		CN Gain	16253	CN Loss	162838	Allelic Imbalance	1292339
	CN Gain	5	CN Loss	29043	Allelic Imbalance	13917		CN Gain	40632	CN Loss	1117947	Allelic Imbalance	29105		CN Gain	63199	CN Loss	323479	Allelic Imbalance	893462		CN Gain	45901	CN Loss	202440				CN Gain	17	CN Loss	199647	Allelic Imbalance	4201567		CN Gain	187047	CN Loss	21767	Allelic Imbalance	8185579		CN Gain	10833	CN Loss	13296	Allelic Imbalance	616484
	CN Gain	5	CN Loss	36794	Allelic Imbalance	30832		CN Gain	197468	CN Loss	226431	Allelic Imbalance	6654		CN Gain	35566	CN Loss	781958	Allelic Imbalance	2502105		CN Gain	193480	CN Loss	466892				CN Gain	120340	CN Loss	9379	Allelic Imbalance	563597		CN Gain	44813	CN Loss	69007	Allelic Imbalance	363896		CN Gain	24829	CN Loss	278603	Allelic Imbalance	75856
	CN Gain	7167	CN Loss	17702	Allelic Imbalance	43377		CN Gain	3339	CN Loss	359	Allelic Imbalance	2321128		CN Gain	295643	CN Loss	565963	Allelic Imbalance	6678		CN Gain	6345	CN Loss	193480				CN Gain	30109	CN Loss	239092	Allelic Imbalance	453181		CN Gain	191626	CN Loss	2742694	Allelic Imbalance	491416		CN Gain	41781	CN Loss	17560	Allelic Imbalance	36880
	CN Gain	31667	CN Loss	7678				CN Gain	116914	CN Loss	7077	Allelic Imbalance	205769		CN Gain	18286	CN Loss	39399				CN Gain	44042	CN Loss	114025				CN Gain	6388	CN Loss	119825	Allelic Imbalance	67849		CN Gain	21767	CN Loss	2459270				CN Gain	223786	CN Loss	180282	Allelic Imbalance	214961
	CN Gain	496	CN Loss	6473				CN Gain	1952	CN Loss	84183	Allelic Imbalance	169		CN Gain	488259	CN Loss	80401				CN Gain	86767	CN Loss	1249518				CN Gain	68339	CN Loss	469688	Allelic Imbalance	1363659		CN Gain	1312028	CN Loss	243109				CN Gain	269353	CN Loss	89238	Allelic Imbalance	8690
	CN Gain	2471	CN Loss	61678				CN Gain	1987	CN Loss	32731	Allelic Imbalance	6623		CN Gain	18097	CN Loss	1842920				CN Gain	2924	CN Loss	1003631				CN Gain	245847	CN Loss	491615	Allelic Imbalance	641213		CN Gain	44230	CN Loss	639993				CN Gain	231961	CN Loss	642	Allelic Imbalance	69962
	CN Gain	93066	CN Loss	141				CN Gain	46962	CN Loss	279632	Allelic Imbalance	17903		CN Gain	363094	CN Loss	108182				CN Gain	746749	CN Loss	1011392				CN Gain	8474	CN Loss	17	Allelic Imbalance	1044196		CN Gain	2826127	CN Loss	979436				CN Gain	54243	CN Loss	20466	Allelic Imbalance	4970
	CN Gain	3048	CN Loss	15				CN Gain	26022	CN Loss	44130	Allelic Imbalance	2850693		CN Gain	1462276	CN Loss	121024				CN Gain	1228493	CN Loss	1922				CN Gain	54598	CN Loss	2802950	Allelic Imbalance	242452		CN Gain	44644	CN Loss	5291334				CN Gain	78027	CN Loss	15872	Allelic Imbalance	16285
	CN Gain	56383	CN Loss	5				CN Gain	64436	CN Loss	16725	Allelic Imbalance	59162		CN Gain	980271	CN Loss	44795				CN Gain	471253	CN Loss	494038				CN Gain	574750	CN Loss	450058	Allelic Imbalance	1452346		CN Gain	207348	CN Loss	542524				CN Gain	893	CN Loss	299074	Allelic Imbalance	120151
	CN Gain	282	CN Loss	50				CN Gain	19147	CN Loss	12404	Allelic Imbalance	1278028		CN Gain	139881	CN Loss	238737				CN Gain	314027	CN Loss	1164346				CN Gain	241164	CN Loss	135420	Allelic Imbalance	20063		CN Gain	1263255						CN Gain	12422	CN Loss	26980	Allelic Imbalance	4445
	CN Gain	17005	CN Loss	6				CN Gain	11705	CN Loss	455519	Allelic Imbalance	1600864		CN Gain	128463	CN Loss	29169				CN Gain	125944	CN Loss	667340				CN Gain	12710	CN Loss	118512	Allelic Imbalance	86628		CN Gain	203291						CN Gain	218542	CN Loss	13568	Allelic Imbalance	7974
	CN Gain	8257	CN Loss	40502				CN Gain	65443	CN Loss	576189	Allelic Imbalance	452355		CN Gain	229206	CN Loss	73902				CN Gain	181622	CN Loss	18288				CN Gain	54348	CN Loss	19044	Allelic Imbalance	206860									CN Gain	780034	CN Loss	146979	Allelic Imbalance	639582
	CN Gain	6302	CN Loss	71693				CN Gain	43010	CN Loss	35804	Allelic Imbalance	1016488		CN Gain	319150	CN Loss	130651				CN Gain	683846	CN Loss	464584				CN Gain	574155	CN Loss	44874	Allelic Imbalance	3958									CN Gain	510610	CN Loss	58246	Allelic Imbalance	169601
	CN Gain	111859	CN Loss	382				CN Gain	83308	CN Loss	4256	Allelic Imbalance	2719364		CN Gain	254033	CN Loss	102538				CN Gain	22682	CN Loss	649884				CN Gain	290997	CN Loss	442751	Allelic Imbalance	730									CN Gain	56756	CN Loss	93975	Allelic Imbalance	16269
	CN Gain	92596	CN Loss	20918				CN Gain	366086	CN Loss	6212	Allelic Imbalance	23516		CN Gain	462575	CN Loss	537703				CN Gain	382683	CN Loss	29925				CN Gain	276359	CN Loss	191714	Allelic Imbalance	55300									CN Gain	615824	CN Loss	23115	Allelic Imbalance	1899
	CN Gain	3096	CN Loss	2232				CN Gain	128950	CN Loss	20777	Allelic Imbalance	68056		CN Gain	606509	CN Loss	251159				CN Gain	25475	CN Loss	25475				CN Gain	38549	CN Loss	909078	Allelic Imbalance	718604									CN Gain	29643	CN Loss	1373	Allelic Imbalance	46546
	CN Gain	94838	CN Loss	3578				CN Gain	659	CN Loss	19516	Allelic Imbalance	219199		CN Gain	96574	CN Loss	145053						CN Loss	69269				CN Gain	74371	CN Loss	389922	Allelic Imbalance	211439									CN Gain	70573	CN Loss	141431	Allelic Imbalance	260358
	CN Gain	2290	CN Loss	4450				CN Gain	166	CN Loss	98201	Allelic Imbalance	22650		CN Gain	13074	CN Loss	10809											CN Gain	77566	CN Loss	1342818	Allelic Imbalance	1132473									CN Gain	138239	CN Loss	96	Allelic Imbalance	34367
	CN Gain	29954	CN Loss	1137				CN Gain	94168	CN Loss	1952	Allelic Imbalance	216071		CN Gain	94844													CN Gain	111303	CN Loss	285311	Allelic Imbalance	411797									CN Gain	3564	CN Loss	54961	Allelic Imbalance	354828
	CN Gain	46465	CN Loss	20798				CN Gain	31197	CN Loss	242988	Allelic Imbalance	12290559		CN Gain	10809													CN Gain	16999	CN Loss	144261	Allelic Imbalance	36034									CN Gain	65388	CN Loss	79733	Allelic Imbalance	68997
	CN Gain	4846	CN Loss	16333				CN Gain	685944	CN Loss	96688	Allelic Imbalance	3980337		CN Gain	2230909													CN Gain	28265	CN Loss	68348	Allelic Imbalance	339340									CN Gain	38859	CN Loss	64560	Allelic Imbalance	21809
	CN Gain	26069	CN Loss	26317				CN Gain	12961	CN Loss	63138	Allelic Imbalance	1629841		CN Gain	394194													CN Gain	27825	CN Loss	324103	Allelic Imbalance	239433									CN Gain	23167	CN Loss	1522	Allelic Imbalance	658914
	CN Gain	20521	CN Loss	2574				CN Gain	21311	CN Loss	52167	Allelic Imbalance	8587814		CN Gain	524													CN Gain	27428	CN Loss	13539	Allelic Imbalance	10698									CN Gain	41918	CN Loss	2515	Allelic Imbalance	478591
	CN Gain	62812	CN Loss	20829				CN Gain	113520	CN Loss	372	Allelic Imbalance	5319		CN Gain	632701													CN Gain	1170330	CN Loss	54144	Allelic Imbalance	6677									CN Gain	230030	CN Loss	59694	Allelic Imbalance	556
	CN Gain	16807	CN Loss	1177				CN Gain	864	CN Loss	5848	Allelic Imbalance	5180407		CN Gain	220020													CN Gain	24468	CN Loss	6097	Allelic Imbalance	87863									CN Gain	79381	CN Loss	72904	Allelic Imbalance	60323
	CN Gain	5016	CN Loss	1001				CN Gain	19652	CN Loss	6625	Allelic Imbalance	2153082		CN Gain	1856													CN Gain	311497	CN Loss	50444	Allelic Imbalance	1435443									CN Gain	14899	CN Loss	116772	Allelic Imbalance	108883
	CN Gain	4932	CN Loss	5448				CN Gain	82	CN Loss	59284	Allelic Imbalance	125692																CN Gain	416475	CN Loss	889697	Allelic Imbalance	166105									CN Gain	80611	CN Loss	35308	Allelic Imbalance	103453
	CN Gain	10824	CN Loss	18563				CN Gain	397	CN Loss	137625	Allelic Imbalance	49560																CN Gain	65534	CN Loss	94658	Allelic Imbalance	203966									CN Gain	92568	CN Loss	19975	Allelic Imbalance	1611020
	CN Gain	26737	CN Loss	144376				CN Gain	556	CN Loss	54292	Allelic Imbalance	912691																CN Gain	143766	CN Loss	99622	Allelic Imbalance	34529									CN Gain	52712	CN Loss	108728	Allelic Imbalance	35036
	CN Gain	4874	CN Loss	9382				CN Gain	68	CN Loss	158655	Allelic Imbalance	2357554																CN Gain	62030	CN Loss	1285589	Allelic Imbalance	1163163									CN Gain	280320	CN Loss	181640	Allelic Imbalance	7896
	CN Gain	3833	CN Loss	2078				CN Gain	685734	CN Loss	39008	Allelic Imbalance	85205																CN Gain	265465	CN Loss	281929	Allelic Imbalance	25215									CN Gain	28875	CN Loss	8553	Allelic Imbalance	1372
	CN Gain	71531	CN Loss	22003				CN Gain	49133	CN Loss	338042	Allelic Imbalance	69226																CN Gain	57866	CN Loss	77566	Allelic Imbalance	1470									CN Gain	201198	CN Loss	313	Allelic Imbalance	8168
	CN Gain	2074	CN Loss	1441				CN Gain	4940	CN Loss	747821	Allelic Imbalance	105322																CN Gain	32133	CN Loss	325369	Allelic Imbalance	1129									CN Gain	39026	CN Loss	68850	Allelic Imbalance	6829
	CN Gain	8115	CN Loss	5580				CN Gain	66020	CN Loss	16129	Allelic Imbalance	358212																CN Gain	52864	CN Loss	2423	Allelic Imbalance	528604									CN Gain	77213	CN Loss	9982	Allelic Imbalance	267625
	CN Gain	68991	CN Loss	631				CN Gain	15048	CN Loss	1773	Allelic Imbalance	69383																CN Gain	734377	CN Loss	24914	Allelic Imbalance	73543									CN Gain	58444	CN Loss	624	Allelic Imbalance	775
	CN Gain	15243	CN Loss	20252				CN Gain	63645	CN Loss	15203	Allelic Imbalance	991996																CN Gain	104521	CN Loss	13167	Allelic Imbalance	166157									CN Gain	8119	CN Loss	432656	Allelic Imbalance	817449
	CN Gain	1913	CN Loss	13305				CN Gain	2167	CN Loss	7832	Allelic Imbalance	760149																CN Gain	938775	CN Loss	5989	Allelic Imbalance	5529									CN Gain	12856	CN Loss	6737	Allelic Imbalance	108480
	CN Gain	3981	CN Loss	13752				CN Gain	4589	CN Loss	8143	Allelic Imbalance	161936																CN Gain	183387	CN Loss	56494	Allelic Imbalance	246219									CN Gain	136536	CN Loss	31294	Allelic Imbalance	23
	CN Gain	53433	CN Loss	70415				CN Gain	141505	CN Loss	70789	Allelic Imbalance	213214																CN Gain	27077	CN Loss	135873	Allelic Imbalance	3989									CN Gain	18545	CN Loss	25842	Allelic Imbalance	7967
	CN Gain	110279	CN Loss	2377				CN Gain	8453	CN Loss	70792	Allelic Imbalance	91796																CN Gain	14605	CN Loss	61372	Allelic Imbalance	55793									CN Gain	125314	CN Loss	175	Allelic Imbalance	101773
	CN Gain	25462	CN Loss	14113				CN Gain	5	CN Loss	852	Allelic Imbalance	188901																CN Gain	104600	CN Loss	22718	Allelic Imbalance	387808									CN Gain	322681	CN Loss	61688	Allelic Imbalance	541
	CN Gain	456	CN Loss	191971				CN Gain	10	CN Loss	11705	Allelic Imbalance	3647																CN Gain	18150	CN Loss	7463	Allelic Imbalance	3377									CN Gain	21440	CN Loss	68351	Allelic Imbalance	61329
	CN Gain	19876	CN Loss	17212				CN Gain	67	CN Loss	43010	Allelic Imbalance	110338																CN Gain	678692	CN Loss	266428	Allelic Imbalance	1250428									CN Gain	139644	CN Loss	10592	Allelic Imbalance	22264
	CN Gain	12373	CN Loss	38764				CN Gain	4	CN Loss	19997	Allelic Imbalance	657331																CN Gain	38938	CN Loss	100116	Allelic Imbalance	155378									CN Gain	626798	CN Loss	65238	Allelic Imbalance	567
	CN Gain	15507	CN Loss	73364				CN Gain	28	CN Loss	13601	Allelic Imbalance	398127																CN Gain	122242	CN Loss	742838	Allelic Imbalance	8424									CN Gain	32	CN Loss	28406	Allelic Imbalance	8932
	CN Gain	192473	CN Loss	44387				CN Gain	1232132	CN Loss	39774	Allelic Imbalance	409753																CN Gain	184500	CN Loss	114408	Allelic Imbalance	269396									CN Gain	64	CN Loss	852676	Allelic Imbalance	187823
	CN Gain	5221	CN Loss	309				CN Gain	89260	CN Loss	81306	Allelic Imbalance	94993																CN Gain	6903	CN Loss	1082297	Allelic Imbalance	44099									CN Gain	11	CN Loss	187252	Allelic Imbalance	1538418
	CN Gain	7684	CN Loss	22245				CN Gain	2556	CN Loss	144643	Allelic Imbalance	53552																CN Gain	158099	CN Loss	27472	Allelic Imbalance	1217162									CN Gain	175	CN Loss	106209	Allelic Imbalance	1182625
	CN Gain	49979	CN Loss	13				CN Gain	17319	CN Loss	2742	Allelic Imbalance	467269																CN Gain	1923	CN Loss	198504	Allelic Imbalance	2948125									CN Gain	72400	CN Loss	26811	Allelic Imbalance	219156
	CN Gain	25143	CN Loss	1092				CN Gain	23052	CN Loss	41129	Allelic Imbalance	88447																CN Gain	119611	CN Loss	109558	Allelic Imbalance	351333									CN Gain	12340	CN Loss	35493	Allelic Imbalance	17674
	CN Gain	37222	CN Loss	8652				CN Gain	4693	CN Loss	16167	Allelic Imbalance	309818																CN Gain	239035	CN Loss	1465202	Allelic Imbalance	58									CN Gain	516131	CN Loss	72682	Allelic Imbalance	95302
	CN Gain	1042	CN Loss	7957				CN Gain	95050	CN Loss	4555	Allelic Imbalance	9028																CN Gain	13109	CN Loss	670879	Allelic Imbalance	107494									CN Gain	3317	CN Loss	8958	Allelic Imbalance	709449
	CN Gain	29625	CN Loss	25961				CN Gain	15482	CN Loss	108835	Allelic Imbalance	1232213																CN Gain	8174	CN Loss	107085	Allelic Imbalance	2298761									CN Gain	233852	CN Loss	83245	Allelic Imbalance	415478
	CN Gain	21349	CN Loss	4538				CN Gain	1453	CN Loss	11180	Allelic Imbalance	508304																CN Gain	177661	CN Loss	695928	Allelic Imbalance	94707									CN Gain	128683	CN Loss	221818	Allelic Imbalance	258326
	CN Gain	16796	CN Loss	392				CN Gain	8526	CN Loss	268759	Allelic Imbalance	5682814																CN Gain	4193	CN Loss	2160579	Allelic Imbalance	1254613									CN Gain	99992	CN Loss	68450	Allelic Imbalance	94723
	CN Gain	6247	CN Loss	22791				CN Gain	24836	CN Loss	83308	Allelic Imbalance	246956																CN Gain	2428	CN Loss	1185125	Allelic Imbalance	37049									CN Gain	222907	CN Loss	7788	Allelic Imbalance	32925
	CN Gain	90091	CN Loss	1602				CN Gain	15072	CN Loss	176429	Allelic Imbalance	1180491																CN Gain	61398	CN Loss	68333	Allelic Imbalance	79902									CN Gain	115454	CN Loss	128059	Allelic Imbalance	26247
	CN Gain	13720	CN Loss	181714				CN Gain	8888	CN Loss	155	Allelic Imbalance	334015																CN Gain	490771	CN Loss	1141945	Allelic Imbalance	7510									CN Gain	64519	CN Loss	28552	Allelic Imbalance	145871
	CN Gain	9216	CN Loss	2539				CN Gain	1093	CN Loss	372154	Allelic Imbalance	1964954																CN Gain	527245	CN Loss	53384	Allelic Imbalance	596642									CN Gain	29421	CN Loss	45529	Allelic Imbalance	11607
	CN Gain	43023	CN Loss	8071				CN Gain	250149	CN Loss	202269	Allelic Imbalance	1815																CN Gain	6862	CN Loss	681863	Allelic Imbalance	258739									CN Gain	173331	CN Loss	71420	Allelic Imbalance	413366
	CN Gain	59721	CN Loss	193073				CN Gain	8081	CN Loss	176646	Allelic Imbalance	2105697																CN Gain	2775	CN Loss	256627	Allelic Imbalance	6779917									CN Gain	116843	CN Loss	25754	Allelic Imbalance	318511
	CN Gain	6306	CN Loss	23				CN Gain	52492	CN Loss	77090	Allelic Imbalance	1414291																CN Gain	140570	CN Loss	302156	Allelic Imbalance	64721									CN Gain	130360	CN Loss	13775	Allelic Imbalance	140169
	CN Gain	1709	CN Loss	298				CN Gain	7530	CN Loss	113199	Allelic Imbalance	2233190																CN Gain	117788	CN Loss	199247	Allelic Imbalance	3678297									CN Gain	930541	CN Loss	42576	Allelic Imbalance	8965
	CN Gain	18770	CN Loss	20				CN Gain	92034	CN Loss	271100	Allelic Imbalance	6710044																CN Gain	166927	CN Loss	257773	Allelic Imbalance	11117									CN Gain	7340	CN Loss	322	Allelic Imbalance	198445
	CN Gain	2883	CN Loss	35				CN Gain	10051	CN Loss	162017	Allelic Imbalance	599703																CN Gain	1310508	CN Loss	16027	Allelic Imbalance	168533									CN Gain	294272	CN Loss	375079	Allelic Imbalance	13036
	CN Gain	10059	CN Loss	216				CN Gain	287	CN Loss	41751	Allelic Imbalance	140327																CN Gain	87639	CN Loss	3159	Allelic Imbalance	1258695									CN Gain	435333	CN Loss	94060	Allelic Imbalance	147535
	CN Gain	310804	CN Loss	12				CN Gain	10611	CN Loss	111173	Allelic Imbalance	632809																CN Gain	42670	CN Loss	85789	Allelic Imbalance	394875									CN Gain	333963	CN Loss	80594	Allelic Imbalance	373859
	CN Gain	52325	CN Loss	54763				CN Gain	4435	CN Loss	449373	Allelic Imbalance	561468																CN Gain	14626	CN Loss	17886											CN Gain	952341	CN Loss	71917	Allelic Imbalance	2133610
	CN Gain	36887	CN Loss	9272				CN Gain	129367	CN Loss	44390	Allelic Imbalance	36462																CN Gain	547713	CN Loss	14141											CN Gain	849	CN Loss	326827	Allelic Imbalance	225281
	CN Gain	124233	CN Loss	117445				CN Gain	160693	CN Loss	1737	Allelic Imbalance	12140																CN Gain	85819	CN Loss	107877											CN Gain	96	CN Loss	18290	Allelic Imbalance	628
	CN Gain	251	CN Loss	4085				CN Gain	352031	CN Loss	115173	Allelic Imbalance	453																CN Gain	1831228	CN Loss	7373											CN Gain	344224	CN Loss	43303	Allelic Imbalance	141850
	CN Gain	38923	CN Loss	2669				CN Gain	747200	CN Loss	39659	Allelic Imbalance	19348																CN Gain	127974	CN Loss	14325											CN Gain	38519	CN Loss	93567	Allelic Imbalance	92879
	CN Gain	40058	CN Loss	43234				CN Gain	57210	CN Loss	181576	Allelic Imbalance	24220																CN Gain	109675	CN Loss	128879											CN Gain	22198	CN Loss	162738	Allelic Imbalance	792498
	CN Gain	37785	CN Loss	10889				CN Gain	400684	CN Loss	122	Allelic Imbalance	107372																CN Gain	398624	CN Loss	12284											CN Gain	258962	CN Loss	74	Allelic Imbalance	860899
	CN Gain	19905	CN Loss	38404				CN Gain	39001	CN Loss	42473	Allelic Imbalance	298121																CN Gain	83615	CN Loss	5930											CN Gain	40576	CN Loss	10422	Allelic Imbalance	51878
	CN Gain	5757	CN Loss	21963				CN Gain	5596	CN Loss	362995	Allelic Imbalance	30570																CN Gain	87139	CN Loss	67234											CN Gain	507126	CN Loss	108416	Allelic Imbalance	3301
	CN Gain	95475	CN Loss	3340				CN Gain	18659	CN Loss	34186	Allelic Imbalance	76449																CN Gain	562693	CN Loss	21686											CN Gain	83445	CN Loss	280234	Allelic Imbalance	12940
	CN Gain	30259	CN Loss	172492				CN Gain	24844	CN Loss	372678	Allelic Imbalance	1455087																CN Gain	81977	CN Loss	17076											CN Gain	1662	CN Loss	71207	Allelic Imbalance	117
	CN Gain	10167	CN Loss	14441				CN Gain	118840	CN Loss	25721	Allelic Imbalance	418720																CN Gain	1696727	CN Loss	211749											CN Gain	27947	CN Loss	137140	Allelic Imbalance	414
	CN Gain	73184	CN Loss	659				CN Gain	441418	CN Loss	122924	Allelic Imbalance	602938																CN Gain	99365	CN Loss	331338											CN Gain	153924	CN Loss	43769	Allelic Imbalance	454500
	CN Gain	29024	CN Loss	78223				CN Gain	3985	CN Loss	114834	Allelic Imbalance	29986																CN Gain	59436	CN Loss	359128											CN Gain	369661	CN Loss	31174	Allelic Imbalance	120573
	CN Gain	239	CN Loss	33793				CN Gain	336	CN Loss	252209	Allelic Imbalance	331385																CN Gain	10567	CN Loss	25045											CN Gain	146220	CN Loss	108190	Allelic Imbalance	540
	CN Gain	71179	CN Loss	447				CN Gain	9074	CN Loss	61584	Allelic Imbalance	176																CN Gain	205478	CN Loss	125352											CN Gain	16129	CN Loss	24778	Allelic Imbalance	15246
	CN Gain	159698	CN Loss	63564				CN Gain	1863	CN Loss	17759	Allelic Imbalance	184390																CN Gain	18490	CN Loss	12907											CN Gain	722477	CN Loss	119253	Allelic Imbalance	120594
	CN Gain	109163	CN Loss	29556				CN Gain	1190	CN Loss	32205	Allelic Imbalance	5633607																CN Gain	876581	CN Loss	319475											CN Gain	58476	CN Loss	17480	Allelic Imbalance	60353
	CN Gain	23834	CN Loss	87175				CN Gain	79322	CN Loss	2537	Allelic Imbalance	137025																CN Gain	3627	CN Loss	684747											CN Gain	490	CN Loss	6094	Allelic Imbalance	178321
	CN Gain	1230	CN Loss	38232				CN Gain	2478	CN Loss	579	Allelic Imbalance	252017																CN Gain	502589	CN Loss	40600											CN Gain	302202	CN Loss	33360	Allelic Imbalance	82
	CN Gain	44	CN Loss	63551				CN Gain	58351	CN Loss	30506	Allelic Imbalance	23350																CN Gain	57742	CN Loss	611779											CN Gain	13845	CN Loss	56402	Allelic Imbalance	18467
	CN Gain	170	CN Loss	75				CN Gain	84127	CN Loss	335349	Allelic Imbalance	96304																CN Gain	435424	CN Loss	146962											CN Gain	81989	CN Loss	135024	Allelic Imbalance	91167
	CN Gain	20165	CN Loss	3302				CN Gain	27899	CN Loss	473162	Allelic Imbalance	244143																CN Gain	1078543	CN Loss	29599											CN Gain	679781	CN Loss	1016	Allelic Imbalance	1224417
	CN Gain	154294	CN Loss	7874				CN Gain	1152	CN Loss	27669	Allelic Imbalance	313090																CN Gain	1962459	CN Loss	226322											CN Gain	237876	CN Loss	8846	Allelic Imbalance	6363
	CN Gain	46520	CN Loss	52151				CN Gain	4328	CN Loss	58179	Allelic Imbalance	70241																CN Gain	14855	CN Loss	1271773											CN Gain	37613	CN Loss	70530	Allelic Imbalance	1732497
	CN Gain	5308	CN Loss	32012				CN Gain	32303	CN Loss	264955	Allelic Imbalance	97477																CN Gain	3296	CN Loss	107931											CN Gain	505210	CN Loss	56264	Allelic Imbalance	995044
	CN Gain	1804	CN Loss	60302				CN Gain	75961	CN Loss	36307	Allelic Imbalance	51455																CN Gain	23551	CN Loss	362206											CN Gain	190972	CN Loss	68407	Allelic Imbalance	259
	CN Gain	271	CN Loss	100769				CN Gain	46930	CN Loss	49133	Allelic Imbalance	4756																CN Gain	4546	CN Loss	3518											CN Gain	91902	CN Loss	8038	Allelic Imbalance	126
	CN Gain	319	CN Loss	33213				CN Gain	84857	CN Loss	4940	Allelic Imbalance	605																CN Gain	9892	CN Loss	695733											CN Gain	168564	CN Loss	74042	Allelic Imbalance	45593
	CN Gain	18482	CN Loss	687				CN Gain	24717	CN Loss	20289	Allelic Imbalance	82105																CN Gain	14377	CN Loss	250732											CN Gain	73556	CN Loss	131026	Allelic Imbalance	718518
	CN Gain	18533	CN Loss	11661				CN Gain	928	CN Loss	63645	Allelic Imbalance	54253																CN Gain	35129	CN Loss	280112											CN Gain	119581	CN Loss	196987	Allelic Imbalance	65495
	CN Gain	714	CN Loss	12751				CN Gain	2030	CN Loss	33559	Allelic Imbalance	644042																CN Gain	100369	CN Loss	5255											CN Gain	109408	CN Loss	48329	Allelic Imbalance	375
	CN Gain	77001	CN Loss	19292				CN Gain	201660	CN Loss	881	Allelic Imbalance	5258																CN Gain	61630	CN Loss	382562											CN Gain	61257	CN Loss	49260	Allelic Imbalance	5236
	CN Gain	9391	CN Loss	11189				CN Gain	1555	CN Loss	726488	Allelic Imbalance	2554																CN Gain	18251	CN Loss	94268											CN Gain	48300	CN Loss	18460	Allelic Imbalance	5986
	CN Gain	33838	CN Loss	24671				CN Gain	25491	CN Loss	57895	Allelic Imbalance	983755																CN Gain	22398	CN Loss	878386											CN Gain	594860	CN Loss	210285	Allelic Imbalance	588
	CN Gain	3781	CN Loss	60829				CN Gain	465826	CN Loss	45325	Allelic Imbalance	370573																CN Gain	59808	CN Loss	413615											CN Gain	16337	CN Loss	114408	Allelic Imbalance	11970
	CN Gain	24962	CN Loss	18418				CN Gain	44389	CN Loss	215058	Allelic Imbalance	15658257																CN Gain	290152	CN Loss	20216											CN Gain	342362	CN Loss	44931	Allelic Imbalance	23088
	CN Gain	17580	CN Loss	10824				CN Gain	26916	CN Loss	264626	Allelic Imbalance	1357570																CN Gain	724289	CN Loss	15012											CN Gain	149901	CN Loss	12128	Allelic Imbalance	3668
	CN Gain	614	CN Loss	1255				CN Gain	204862	CN Loss	37365	Allelic Imbalance	775																CN Gain	6849	CN Loss	245646											CN Gain	280549	CN Loss	96485	Allelic Imbalance	59653
	CN Gain	32935	CN Loss	29525				CN Gain	18498	CN Loss	13787																		CN Gain	27548	CN Loss	307644											CN Gain	323547	CN Loss	452910	Allelic Imbalance	383942
	CN Gain	1935	CN Loss	57735				CN Gain	221916	CN Loss	38117																		CN Gain	24703	CN Loss	7596											CN Gain	26790	CN Loss	361574	Allelic Imbalance	2372152
	CN Gain	26885	CN Loss	367				CN Gain	69188	CN Loss	72433																		CN Gain	134500	CN Loss	5667											CN Gain	27199	CN Loss	382925	Allelic Imbalance	213754
	CN Gain	16975	CN Loss	20235				CN Gain	224	CN Loss	325515																		CN Gain	751	CN Loss	263605											CN Gain	98507	CN Loss	18386	Allelic Imbalance	304134
	CN Gain	5	CN Loss	27453				CN Gain	51534	CN Loss	175999																		CN Gain	290884	CN Loss	132978											CN Gain	169114	CN Loss	58650	Allelic Imbalance	688319
	CN Gain	94	CN Loss	95564				CN Gain	353790	CN Loss	51369																		CN Gain	12895	CN Loss	122094											CN Gain	8809	CN Loss	155520	Allelic Imbalance	338671
	CN Gain	284	CN Loss	762				CN Gain	142119	CN Loss	22131																		CN Gain	3061	CN Loss	75064											CN Gain	31424	CN Loss	220655	Allelic Imbalance	194336
	CN Gain	929	CN Loss	12151				CN Gain	120376	CN Loss	63912																		CN Gain	3548	CN Loss	30283											CN Gain	18106	CN Loss	16109	Allelic Imbalance	313761
	CN Gain	34844	CN Loss	27341				CN Gain	7325	CN Loss	682401																		CN Gain	653791	CN Loss	12464											CN Gain	5761	CN Loss	27170	Allelic Imbalance	7671
	CN Gain	2161	CN Loss	24846				CN Gain	529586	CN Loss	11330																		CN Gain	28253	CN Loss	518											CN Gain	235140	CN Loss	166735	Allelic Imbalance	145274
	CN Gain	12661	CN Loss	15331				CN Gain	728	CN Loss	194070																		CN Gain	1285226	CN Loss	57803											CN Gain	205370	CN Loss	33242	Allelic Imbalance	42
	CN Gain	12157	CN Loss	25859				CN Gain	70476	CN Loss	297383																		CN Gain	642191	CN Loss	21786											CN Gain	401305	CN Loss	123788	Allelic Imbalance	26
	CN Gain	9945	CN Loss	52332				CN Gain	29501	CN Loss	487835																		CN Gain	569244	CN Loss	18251											CN Gain	665228	CN Loss	150424	Allelic Imbalance	80738
	CN Gain	150649	CN Loss	28622				CN Gain	2640	CN Loss	97710																		CN Gain	1035075	CN Loss	167787											CN Gain	495101	CN Loss	66535	Allelic Imbalance	194956
	CN Gain	19229	CN Loss	11782				CN Gain	24830	CN Loss	6453																		CN Gain	53611	CN Loss	60267											CN Gain	520204	CN Loss	289364	Allelic Imbalance	14450
	CN Gain	62003	CN Loss	17610				CN Gain	14357	CN Loss	104256																		CN Gain	257129	CN Loss	7331											CN Gain	461180	CN Loss	36920
	CN Gain	58352	CN Loss	3702				CN Gain	761	CN Loss	349538																		CN Gain	279523	CN Loss	17659											CN Gain	33993	CN Loss	76914
	CN Gain	52943	CN Loss	29413				CN Gain	66275	CN Loss	18515																		CN Gain	238314	CN Loss	14688											CN Gain	1104	CN Loss	376208
	CN Gain	26952	CN Loss	583				CN Gain	63237	CN Loss	163557																		CN Gain	115910	CN Loss	25240											CN Gain	1507837	CN Loss	12401
	CN Gain	32735	CN Loss	29989				CN Gain	19502	CN Loss	2671																		CN Gain	7726	CN Loss	66329											CN Gain	321701	CN Loss	44095
	CN Gain	1683	CN Loss	172533				CN Gain	7918	CN Loss	5890																		CN Gain	496679	CN Loss	24106											CN Gain	7248	CN Loss	245395
	CN Gain	1944	CN Loss	4607				CN Gain	35774	CN Loss	152139																		CN Gain	38720	CN Loss	387667											CN Gain	162821	CN Loss	41528
	CN Gain	554	CN Loss	55				CN Gain	23011	CN Loss	24530																		CN Gain	39728	CN Loss	27548											CN Gain	378784	CN Loss	9371
	CN Gain	22359	CN Loss	57204				CN Gain	15293	CN Loss	32940																		CN Gain	479896	CN Loss	1011507											CN Gain	16367	CN Loss	39029
	CN Gain	205612	CN Loss	563				CN Gain	38500	CN Loss	6673																		CN Gain	58063	CN Loss	910484											CN Gain	383913	CN Loss	338588
	CN Gain	16163	CN Loss	1032				CN Gain	85712	CN Loss	56036																		CN Gain	2402	CN Loss	159795											CN Gain	181532	CN Loss	101528
	CN Gain	5033	CN Loss	1311				CN Gain	25306	CN Loss	13439																		CN Gain	43322	CN Loss	458650											CN Gain	121540	CN Loss	181937
	CN Gain	7331	CN Loss	14907				CN Gain	48917	CN Loss	153720																		CN Gain	162538	CN Loss	75347											CN Gain	111225	CN Loss	8710
	CN Gain	74776	CN Loss	77048				CN Gain	253283	CN Loss	133806																		CN Gain	48427	CN Loss	72410											CN Gain	327	CN Loss	57051
	CN Gain	8302	CN Loss	25245				CN Gain	22820	CN Loss	1298																		CN Gain	46093	CN Loss	984911											CN Gain	34271	CN Loss	75076
	CN Gain	198	CN Loss	54120				CN Gain	10066	CN Loss	16326																		CN Gain	3051	CN Loss	854662											CN Gain	77032	CN Loss	124238
	CN Gain	80588	CN Loss	3875				CN Gain	28663	CN Loss	43																		CN Gain	324075	CN Loss	20795											CN Gain	141662	CN Loss	179776
	CN Gain	53015	CN Loss	6561				CN Gain	30516	CN Loss	12																		CN Gain	913295	CN Loss	51730											CN Gain	188412	CN Loss	103661
	CN Gain	7076	CN Loss	22000				CN Gain	120091	CN Loss	19																		CN Gain	488729	CN Loss	2022321											CN Gain	126560	CN Loss	189759
	CN Gain	13298	CN Loss	669				CN Gain	9383	CN Loss	6																		CN Gain	24091	CN Loss	27368											CN Gain	116190	CN Loss	3401
	CN Gain	18671	CN Loss	71307				CN Gain	62292	CN Loss	6																		CN Gain	153670	CN Loss	12670											CN Gain	615187	CN Loss	3627
	CN Gain	22234	CN Loss	96				CN Gain	24638	CN Loss	44																		CN Gain	91589	CN Loss	213480											CN Gain	83490	CN Loss	9671
	CN Gain	52170	CN Loss	35241				CN Gain	201509	CN Loss	20																		CN Gain	374540	CN Loss	249881											CN Gain	28980	CN Loss	155385
	CN Gain	137	CN Loss	10505				CN Gain	4322	CN Loss	15																		CN Gain	654221	CN Loss	493499											CN Gain	20972	CN Loss	24093
	CN Gain	779	CN Loss	4015				CN Gain	9539	CN Loss	10																		CN Gain	305577	CN Loss	2603665											CN Gain	193131	CN Loss	40749
	CN Gain	40631	CN Loss	5645				CN Gain	74637	CN Loss	67																		CN Gain	42667	CN Loss	44754											CN Gain	48947	CN Loss	16006
	CN Gain	3841	CN Loss	1314				CN Gain	6796	CN Loss	4																		CN Gain	297199	CN Loss	416281											CN Gain	24637	CN Loss	57366
	CN Gain	266339	CN Loss	1257				CN Gain	685564	CN Loss	4																		CN Gain	24555	CN Loss	9772											CN Gain	113123	CN Loss	217193
	CN Gain	84629	CN Loss	1807				CN Gain	83409	CN Loss	18																		CN Gain	48234	CN Loss	22514											CN Gain	1546	CN Loss	63930
	CN Gain	3000	CN Loss	170				CN Gain	79511	CN Loss	14																		CN Gain	2162288	CN Loss	34301											CN Gain	2733	CN Loss	518
	CN Gain	29246	CN Loss	2010				CN Gain	226700	CN Loss	267																		CN Gain	34502	CN Loss	7724											CN Gain	224603	CN Loss	58071
	CN Gain	894	CN Loss	55277				CN Gain	18733	CN Loss	11																		CN Gain	27052	CN Loss	311985											CN Gain	16758	CN Loss	312483
	CN Gain	26745	CN Loss	13295				CN Gain	31187	CN Loss	464519																		CN Gain	201143	CN Loss	1934066											CN Gain	184625	CN Loss	46875
	CN Gain	19672	CN Loss	33727				CN Gain	30815	CN Loss	92370																		CN Gain	11801	CN Loss	9356											CN Gain	247616	CN Loss	16305
	CN Gain	11857	CN Loss	1751				CN Gain	36483	CN Loss	44525																		CN Gain	176617	CN Loss	180261											CN Gain	12305	CN Loss	80202
	CN Gain	20743	CN Loss	21729				CN Gain	213013	CN Loss	95663																		CN Gain	177320	CN Loss	131641											CN Gain	93593	CN Loss	122764
	CN Gain	108495	CN Loss	8758				CN Gain	9076	CN Loss	190028																		CN Gain	774481	CN Loss	1146436											CN Gain	214347	CN Loss	23024
	CN Gain	12729	CN Loss	26728				CN Gain	129148	CN Loss	5956																		CN Gain	110954	CN Loss	623156											CN Gain	66506	CN Loss	7710
	CN Gain	31811	CN Loss	8635				CN Gain	3535	CN Loss	484																		CN Gain	10507	CN Loss	1659276											CN Gain	5643	CN Loss	11551
	CN Gain	34110	CN Loss	379				CN Gain	10106	CN Loss	4831																		CN Gain	6531	CN Loss	29015											CN Gain	152839	CN Loss	86425
	CN Gain	27921	CN Loss	2577				CN Gain	249	CN Loss	141																		CN Gain	316260	CN Loss	241687											CN Gain	532639	CN Loss	63525
	CN Gain	42976	CN Loss	3292				CN Gain	199777	CN Loss	33422																		CN Gain	526785	CN Loss	222346											CN Gain	341294	CN Loss	76934
	CN Gain	28673	CN Loss	31013				CN Gain	27779	CN Loss	22263																		CN Gain	59823	CN Loss	104633											CN Gain	7141	CN Loss	32236
	CN Gain	3620	CN Loss	10087				CN Gain	81999	CN Loss	2556																		CN Gain	410329	CN Loss	664350											CN Gain	204059	CN Loss	289345
	CN Gain	31072	CN Loss	1491				CN Gain	795260	CN Loss	28396																		CN Gain	159435	CN Loss	172613											CN Gain	115842	CN Loss	2459
	CN Gain	1584	CN Loss	77103				CN Gain	46243	CN Loss	107460																		CN Gain	222509	CN Loss	17546											CN Gain	2723	CN Loss	221166
	CN Gain	237	CN Loss	839				CN Gain	53299	CN Loss	278914																		CN Gain	650321	CN Loss	280338											CN Gain	43629	CN Loss	197658
	CN Gain	2096	CN Loss	1599				CN Gain	105351	CN Loss	44410																		CN Gain	35215	CN Loss	24946											CN Gain	602927	CN Loss	1853
	CN Gain	14217	CN Loss	6583				CN Gain	131815	CN Loss	7308																		CN Gain	338793	CN Loss	19301											CN Gain	378294	CN Loss	94807
	CN Gain	18224	CN Loss	1199				CN Gain	89530	CN Loss	905313																		CN Gain	14089	CN Loss	145084											CN Gain	12010	CN Loss	1676
	CN Gain	66675	CN Loss	3821				CN Gain	26441	CN Loss	328438																		CN Gain	635482	CN Loss	80741											CN Gain	442527	CN Loss	11769
	CN Gain	520	CN Loss	34261				CN Gain	567	CN Loss	10515																		CN Gain	219829	CN Loss	29432											CN Gain	17357	CN Loss	12535
	CN Gain	12371	CN Loss	34569				CN Gain	155541	CN Loss	27714																		CN Gain	78796	CN Loss	18348											CN Gain	220369	CN Loss	61732
	CN Gain	23232	CN Loss	20415				CN Gain	8473	CN Loss	120715																		CN Gain	526604	CN Loss	42											CN Gain	45702	CN Loss	31225
	CN Gain	98779	CN Loss	101650				CN Gain	11090	CN Loss	359073																		CN Gain	158462	CN Loss	13300											CN Gain	131246	CN Loss	234
	CN Gain	2289	CN Loss	76633				CN Gain	2234	CN Loss	324768																		CN Gain	84193	CN Loss	39937											CN Gain	386	CN Loss	42852
	CN Gain	44355	CN Loss	45360				CN Gain	6555	CN Loss	112169																		CN Gain	941385	CN Loss	26212											CN Gain	18795	CN Loss	10217
	CN Gain	4356	CN Loss	40872				CN Gain	1506	CN Loss	68499																		CN Gain	7416	CN Loss	6975											CN Gain	3118	CN Loss	4326
	CN Gain	31696	CN Loss	78566				CN Gain	1927	CN Loss	89530																		CN Gain	150030	CN Loss	87210											CN Gain	659	CN Loss	5637
	CN Gain	37301	CN Loss	37347				CN Gain	7062	CN Loss	17319																		CN Gain	48942	CN Loss	321237											CN Gain	179790	CN Loss	34117
	CN Gain	50560	CN Loss	304				CN Gain	802	CN Loss	1453																		CN Gain	1213345	CN Loss	127351											CN Gain	137714	CN Loss	172935
	CN Gain	133162	CN Loss	1611				CN Gain	69898	CN Loss	909																		CN Gain	79211	CN Loss	10014											CN Gain	253995	CN Loss	34678
	CN Gain	4416	CN Loss	15162				CN Gain	43608	CN Loss	25490																		CN Gain	2821	CN Loss	59033											CN Gain	1091514	CN Loss	287066
	CN Gain	13446	CN Loss	708				CN Gain	61872	CN Loss	102476																		CN Gain	2308	CN Loss	41101											CN Gain	30545	CN Loss	34936
	CN Gain	46314	CN Loss	20270				CN Gain	3370	CN Loss	4328																		CN Gain	301965	CN Loss	1222431											CN Gain	5440	CN Loss	7770
	CN Gain	32625	CN Loss	11840				CN Gain	710	CN Loss	39024																		CN Gain	24369	CN Loss	70131											CN Gain	76433	CN Loss	119708
	CN Gain	24	CN Loss	74172				CN Gain	205716	CN Loss	20406																		CN Gain	298528	CN Loss	29019											CN Gain	58616	CN Loss	72378
	CN Gain	69699	CN Loss	2149				CN Gain	235876	CN Loss	24717																		CN Gain	84945	CN Loss	399828											CN Gain	671	CN Loss	1020
	CN Gain	13511	CN Loss	114999				CN Gain	9947	CN Loss	508																		CN Gain	327789	CN Loss	359369											CN Gain	30379	CN Loss	34222
	CN Gain	2987	CN Loss	11737				CN Gain	1885	CN Loss	87794																		CN Gain	72720	CN Loss	142051											CN Gain	247728	CN Loss	542773
	CN Gain	167	CN Loss	17441				CN Gain	421	CN Loss	48384																		CN Gain	36914	CN Loss	123598											CN Gain	53349	CN Loss	9585
	CN Gain	16769	CN Loss	19273				CN Gain	438	CN Loss	143001																		CN Gain	107415	CN Loss	454604											CN Gain	42090	CN Loss	35299
	CN Gain	33721	CN Loss	11318				CN Gain	392	CN Loss	1191																		CN Gain	32984	CN Loss	129414											CN Gain	716679	CN Loss	7787
	CN Gain	7596	CN Loss	2373				CN Gain	6630	CN Loss	50221																		CN Gain	211439	CN Loss	176499											CN Gain	20614	CN Loss	119609
	CN Gain	178	CN Loss	65180				CN Gain	990	CN Loss	6871																		CN Gain	187596	CN Loss	226782											CN Gain	357	CN Loss	59717
	CN Gain	205	CN Loss	9431				CN Gain	343125	CN Loss	26916																		CN Gain	21133	CN Loss	92884											CN Gain	81021	CN Loss	550096
	CN Gain	39344	CN Loss	2853				CN Gain	78129	CN Loss	2963																		CN Gain	20876	CN Loss	1524											CN Gain	142012	CN Loss	4942
	CN Gain	225	CN Loss	53774				CN Gain	78893	CN Loss	179391																		CN Gain	21458	CN Loss	17971											CN Gain	120664	CN Loss	30327
	CN Gain	1538	CN Loss	14408				CN Gain	2515	CN Loss	8695																		CN Gain	154826	CN Loss	1151											CN Gain	40954	CN Loss	23413
	CN Gain	1255	CN Loss	12270				CN Gain	17617	CN Loss	255282																		CN Gain	295190	CN Loss	93428											CN Gain	10350	CN Loss	39880
	CN Gain	13096	CN Loss	38319				CN Gain	68488	CN Loss	24786																		CN Gain	617605	CN Loss	1141359											CN Gain	3499	CN Loss	35510
	CN Gain	1368	CN Loss	24347				CN Gain	36699	CN Loss	55676																		CN Gain	7237	CN Loss	165322											CN Gain	24110	CN Loss	21032
	CN Gain	115312	CN Loss	22061				CN Gain	148458	CN Loss	130346																		CN Gain	59708	CN Loss	403603											CN Gain	155798	CN Loss	74899
	CN Gain	44419	CN Loss	7				CN Gain	38925	CN Loss	7840																		CN Gain	24697	CN Loss	51121											CN Gain	11841	CN Loss	257484
	CN Gain	28588	CN Loss	6				CN Gain	109403	CN Loss	38244																		CN Gain	406290	CN Loss	58071											CN Gain	32190	CN Loss	4676
	CN Gain	44450	CN Loss	156				CN Gain	519633	CN Loss	32712																		CN Gain	11673	CN Loss	86134											CN Gain	16394	CN Loss	108208
	CN Gain	4002	CN Loss	13715				CN Gain	144950	CN Loss	17124																		CN Gain	11019	CN Loss	14069											CN Gain	256043	CN Loss	9832
	CN Gain	63236	CN Loss	16647				CN Gain	43402	CN Loss	72457																		CN Gain	272040	CN Loss	13334											CN Gain	7912	CN Loss	79384
	CN Gain	4580	CN Loss	13789				CN Gain	98083	CN Loss	108138																		CN Gain	72269	CN Loss	20231											CN Gain	47414	CN Loss	16757
	CN Gain	35201	CN Loss	7448				CN Gain	290845	CN Loss	51534																		CN Gain	38470	CN Loss	171578											CN Gain	328012	CN Loss	38817
	CN Gain	2864	CN Loss	93977				CN Gain	53828	CN Loss	353790																		CN Gain	21290	CN Loss	595484											CN Gain	61623	CN Loss	242911
	CN Gain	14365	CN Loss	11404				CN Gain	74320	CN Loss	142119																		CN Gain	30835	CN Loss	479822											CN Gain	9274	CN Loss	99174
	CN Gain	18971	CN Loss	3091				CN Gain	78566	CN Loss	41469																		CN Gain	116797	CN Loss	14548											CN Gain	40567	CN Loss	50553
	CN Gain	2170	CN Loss	212				CN Gain	469	CN Loss	11856																		CN Gain	22757	CN Loss	31927											CN Gain	147716	CN Loss	1297
	CN Gain	199	CN Loss	247674				CN Gain	50768	CN Loss	29224																		CN Gain	6835	CN Loss	141549											CN Gain	249259	CN Loss	2815
	CN Gain	266	CN Loss	29188				CN Gain	4098	CN Loss	9159																		CN Gain	60210	CN Loss	236038											CN Gain	11092	CN Loss	50311
	CN Gain	67183	CN Loss	244228				CN Gain	49437	CN Loss	1833																		CN Gain	20368	CN Loss	73167											CN Gain	96253	CN Loss	27162
	CN Gain	22324	CN Loss	44043				CN Gain	301	CN Loss	27716																		CN Gain	314964	CN Loss	40194											CN Gain	6628	CN Loss	45989
	CN Gain	2342	CN Loss	34493				CN Gain	2025	CN Loss	13366																		CN Gain	913857	CN Loss	55935											CN Gain	11404	CN Loss	41
	CN Gain	125	CN Loss	195265				CN Gain	100374	CN Loss	7449																		CN Gain	520254	CN Loss	49629											CN Gain	323	CN Loss	11
	CN Gain	57886	CN Loss	6379				CN Gain	50382	CN Loss	47614																		CN Gain	2334	CN Loss	3496											CN Gain	18020	CN Loss	175
	CN Gain	37518	CN Loss	74641				CN Gain	30529	CN Loss	79226																		CN Gain	4113	CN Loss	10530											CN Gain	45221	CN Loss	1706
	CN Gain	8954	CN Loss	197716				CN Gain	132643	CN Loss	2713																		CN Gain	4643	CN Loss	147944											CN Gain	29794	CN Loss	17782
	CN Gain	17496	CN Loss	58719				CN Gain	49	CN Loss	45014																		CN Gain	107	CN Loss	26741											CN Gain	22013	CN Loss	454541
	CN Gain	2503	CN Loss	24208				CN Gain	194	CN Loss	1687																		CN Gain	43992	CN Loss	14534											CN Gain	13084	CN Loss	17629
	CN Gain	108928	CN Loss	150918				CN Gain	22	CN Loss	37011																		CN Gain	94558	CN Loss	10728											CN Gain	63247	CN Loss	1833
	CN Gain	29014	CN Loss	68082				CN Gain	4224	CN Loss	5682																		CN Gain	63211	CN Loss	451548											CN Gain	179137	CN Loss	313117
	CN Gain	5635	CN Loss	5123				CN Gain	680	CN Loss	959605																		CN Gain	24913	CN Loss	22178											CN Gain	64185	CN Loss	14393
	CN Gain	39923	CN Loss	70972				CN Gain	79	CN Loss	6824																		CN Gain	225486	CN Loss	291475											CN Gain	2505	CN Loss	33180
	CN Gain	2320	CN Loss	35409				CN Gain	95	CN Loss	65995																		CN Gain	305035	CN Loss	68181											CN Gain	134962	CN Loss	79089
	CN Gain	128514	CN Loss	47685				CN Gain	158	CN Loss	12959																		CN Gain	34672	CN Loss	102934											CN Gain	538	CN Loss	88583
	CN Gain	302	CN Loss	79503				CN Gain	151	CN Loss	100909																		CN Gain	113635	CN Loss	54227											CN Gain	8503	CN Loss	108742
	CN Gain	203343	CN Loss	38120				CN Gain	84	CN Loss	80712																		CN Gain	222932	CN Loss	732770											CN Gain	16815	CN Loss	181906
	CN Gain	56035	CN Loss	950				CN Gain	91	CN Loss	183927																		CN Gain	36855	CN Loss	126598											CN Gain	70365	CN Loss	109783
	CN Gain	348294	CN Loss	51868				CN Gain	228	CN Loss	3676																		CN Gain	320857	CN Loss	68583											CN Gain	305671	CN Loss	272094
	CN Gain	24185	CN Loss	3291				CN Gain	13	CN Loss	29741																		CN Gain	119403	CN Loss	181318											CN Gain	4186	CN Loss	70473
	CN Gain	8647	CN Loss	69749				CN Gain	203	CN Loss	142712																		CN Gain	93391	CN Loss	1575729											CN Gain	219350	CN Loss	285663
	CN Gain	47048	CN Loss	5817				CN Gain	42	CN Loss	106958																		CN Gain	115647	CN Loss	114633											CN Gain	18799	CN Loss	43253
	CN Gain	8131	CN Loss	10698				CN Gain	128	CN Loss	59162																		CN Gain	11787	CN Loss	51457											CN Gain	19471	CN Loss	62681
	CN Gain	79586	CN Loss	51235				CN Gain	26	CN Loss	2495																		CN Gain	186280	CN Loss	389912											CN Gain	2739	CN Loss	153820
	CN Gain	65073	CN Loss	51265				CN Gain	249	CN Loss	35207																		CN Gain	447240	CN Loss	270456											CN Gain	136463	CN Loss	180029
	CN Gain	40882	CN Loss	5465				CN Gain	55	CN Loss	51645																		CN Gain	546208	CN Loss	239152											CN Gain	30258	CN Loss	99997
	CN Gain	24846	CN Loss	36373				CN Gain	12	CN Loss	7325																		CN Gain	214773	CN Loss	42012											CN Gain	275607	CN Loss	139785
	CN Gain	5056	CN Loss	476				CN Gain	235	CN Loss	2375																		CN Gain	149527	CN Loss	522317											CN Gain	2201	CN Loss	278620
	CN Gain	3423	CN Loss	45491				CN Gain	12	CN Loss	4373																		CN Gain	10257	CN Loss	68251											CN Gain	48045	CN Loss	154558
	CN Gain	7573	CN Loss	35967				CN Gain	139	CN Loss	56967																		CN Gain	536397	CN Loss	76391											CN Gain	31536	CN Loss	171
	CN Gain	20017	CN Loss	1029				CN Gain	39	CN Loss	286																		CN Gain	740927	CN Loss	5188											CN Gain	12532	CN Loss	26151
	CN Gain	75071	CN Loss	1963				CN Gain	215	CN Loss	132488																		CN Gain	421445	CN Loss	79108											CN Gain	422434	CN Loss	13788
	CN Gain	20756	CN Loss	794				CN Gain	1092	CN Loss	228706																		CN Gain	44180	CN Loss	66093											CN Gain	461	CN Loss	316504
	CN Gain	11290	CN Loss	11241				CN Gain	80	CN Loss	12795																		CN Gain	6785	CN Loss	58893											CN Gain	225790	CN Loss	1448
	CN Gain	49941	CN Loss	48936				CN Gain	54	CN Loss	335																		CN Gain	265879	CN Loss	131122											CN Gain	29905	CN Loss	193
	CN Gain	6024	CN Loss	10430				CN Gain	14	CN Loss	163404																		CN Gain	334157	CN Loss	19309											CN Gain	426513	CN Loss	96
	CN Gain	47778	CN Loss	28274				CN Gain	78	CN Loss	60720																		CN Gain	1089968	CN Loss	47589											CN Gain	14329	CN Loss	112853
	CN Gain	121724	CN Loss	34924				CN Gain	121	CN Loss	468866																		CN Gain	417497	CN Loss	133347											CN Gain	22065	CN Loss	80673
	CN Gain	9716	CN Loss	17965				CN Gain	11	CN Loss	728																		CN Gain	116962	CN Loss	1632039											CN Gain	1004939	CN Loss	49533
	CN Gain	32192	CN Loss	110				CN Gain	39	CN Loss	70476																		CN Gain	191297	CN Loss	22799											CN Gain	28064	CN Loss	39579
	CN Gain	62456	CN Loss	78556				CN Gain	1141	CN Loss	210249																		CN Gain	149326	CN Loss	366894											CN Gain	98	CN Loss	12619
	CN Gain	55386	CN Loss	8461				CN Gain	17	CN Loss	10769																		CN Gain	26750	CN Loss	27291											CN Gain	255717	CN Loss	9749
	CN Gain	14450	CN Loss	30235				CN Gain	63	CN Loss	1723																		CN Gain	178913	CN Loss	130810											CN Gain	178993	CN Loss	596
	CN Gain	32552	CN Loss	47201				CN Gain	141	CN Loss	24955																		CN Gain	248156	CN Loss	175545											CN Gain	75632	CN Loss	223978
	CN Gain	28015	CN Loss	21034				CN Gain	24	CN Loss	7663																		CN Gain	577659	CN Loss	37716											CN Gain	20231	CN Loss	17253
	CN Gain	25852	CN Loss	1787				CN Gain	69	CN Loss	184033																		CN Gain	126699	CN Loss	388084											CN Gain	6459	CN Loss	514597
	CN Gain	20539	CN Loss	27967				CN Gain	205	CN Loss	149492																		CN Gain	1062738	CN Loss	41898											CN Gain	48271	CN Loss	215289
	CN Gain	27251	CN Loss	110964				CN Gain	23	CN Loss	85368																		CN Gain	24495	CN Loss	247169											CN Gain	21739	CN Loss	60497
	CN Gain	19799	CN Loss	39493				CN Gain	3718	CN Loss	393970																		CN Gain	431	CN Loss	65272											CN Gain	186885	CN Loss	735
	CN Gain	5812	CN Loss	252				CN Gain	38	CN Loss	11226																		CN Gain	485205	CN Loss	730											CN Gain	26925	CN Loss	5845
	CN Gain	15732	CN Loss	17765				CN Gain	5802	CN Loss	1422																		CN Gain	279905	CN Loss	521982											CN Gain	144246	CN Loss	31570
	CN Gain	44647	CN Loss	4709				CN Gain	7192	CN Loss	21909																		CN Gain	180673	CN Loss	6384											CN Gain	8822	CN Loss	40243
	CN Gain	19120	CN Loss	131669				CN Gain	528	CN Loss	176365																		CN Gain	2051	CN Loss	87559											CN Gain	49277	CN Loss	14778
	CN Gain	29592	CN Loss	2683				CN Gain	32	CN Loss	144825																		CN Gain	727101	CN Loss	28625											CN Gain	199981	CN Loss	108740
	CN Gain	3928	CN Loss	159963				CN Gain	352	CN Loss	15713																		CN Gain	57280	CN Loss	149											CN Gain	81449	CN Loss	198
	CN Gain	31471	CN Loss	33946				CN Gain	41	CN Loss	10027																		CN Gain	71058	CN Loss	2750											CN Gain	366428	CN Loss	122662
	CN Gain	262240	CN Loss	7627				CN Gain	242	CN Loss	4176																		CN Gain	531249	CN Loss	5971											CN Gain	329737	CN Loss	131938
	CN Gain	752	CN Loss	271521				CN Gain	17	CN Loss	22203																		CN Gain	9233	CN Loss	61741											CN Gain	16725	CN Loss	420875
	CN Gain	1856	CN Loss	2474				CN Gain	18	CN Loss	5602																		CN Gain	21992	CN Loss	51138											CN Gain	20599	CN Loss	138054
	CN Gain	919	CN Loss	26243				CN Gain	17	CN Loss	25025																		CN Gain	15910	CN Loss	7121											CN Gain	621981	CN Loss	104033
	CN Gain	4877	CN Loss	19921				CN Gain	27	CN Loss	133657																		CN Gain	82771	CN Loss	29707											CN Gain	460710	CN Loss	30350
	CN Gain	11241	CN Loss	556				CN Gain	16	CN Loss	58223																		CN Gain	6306	CN Loss	10345											CN Gain	446304	CN Loss	108667
	CN Gain	1361	CN Loss	110				CN Gain	20	CN Loss	213630																		CN Gain	66183	CN Loss	61610											CN Gain	96682	CN Loss	45117
	CN Gain	7186	CN Loss	11625				CN Gain	1254	CN Loss	280517																		CN Gain	197543	CN Loss	76796											CN Gain	92736	CN Loss	67749
	CN Gain	31700	CN Loss	69999				CN Gain	122	CN Loss	132435																		CN Gain	104498	CN Loss	84847											CN Gain	102336	CN Loss	6091
	CN Gain	52966	CN Loss	9357				CN Gain	17	CN Loss	3375																		CN Gain	47753	CN Loss	71701											CN Gain	69946	CN Loss	297
	CN Gain	16706	CN Loss	31176				CN Gain	929	CN Loss	24970																		CN Gain	7684	CN Loss	130188											CN Gain	218673	CN Loss	45412
	CN Gain	92237	CN Loss	40520				CN Gain	45	CN Loss	18623																		CN Gain	96117	CN Loss	157663											CN Gain	22100	CN Loss	32369
	CN Gain	1823	CN Loss	1870				CN Gain	40	CN Loss	65956																		CN Gain	512546	CN Loss	16268											CN Gain	33088	CN Loss	149719
	CN Gain	293002	CN Loss	2656				CN Gain	138	CN Loss	65252																		CN Gain	38852	CN Loss	51666											CN Gain	396766	CN Loss	28751
	CN Gain	40980	CN Loss	2789				CN Gain	153	CN Loss	9909																		CN Gain	105148	CN Loss	688940											CN Gain	85514	CN Loss	245605
	CN Gain	1491	CN Loss	1935				CN Gain	313	CN Loss	100036																		CN Gain	2409	CN Loss	50341											CN Gain	106911	CN Loss	446019
	CN Gain	163592	CN Loss	1783				CN Gain	38	CN Loss	76355																		CN Gain	38995	CN Loss	153											CN Gain	86671	CN Loss	27797
	CN Gain	36727	CN Loss	16133				CN Gain	2466	CN Loss	93833																		CN Gain	330337	CN Loss	22549											CN Gain	107088	CN Loss	308333
	CN Gain	19542	CN Loss	8448				CN Gain	197	CN Loss	220331																		CN Gain	6093	CN Loss	383430											CN Gain	171780	CN Loss	114580
	CN Gain	18963	CN Loss	64				CN Gain	34	CN Loss	350848																		CN Gain	67392	CN Loss	224809											CN Gain	427747	CN Loss	13339
	CN Gain	6602	CN Loss	25				CN Gain	1456	CN Loss	457526																		CN Gain	102502	CN Loss	118888											CN Gain	38855	CN Loss	120040
	CN Gain	372	CN Loss	79				CN Gain	115	CN Loss	13383																		CN Gain	218250	CN Loss	10399											CN Gain	221611	CN Loss	11429
	CN Gain	32747	CN Loss	623				CN Gain	11	CN Loss	48503																		CN Gain	371961	CN Loss	615901											CN Gain	168331	CN Loss	148
	CN Gain	20406	CN Loss	685				CN Gain	13	CN Loss	16894																		CN Gain	89683	CN Loss	19869											CN Gain	414106	CN Loss	453868
	CN Gain	3385	CN Loss	281				CN Gain	33	CN Loss	2234																		CN Gain	74751	CN Loss	54040											CN Gain	79140	CN Loss	147445
	CN Gain	132222	CN Loss	344				CN Gain	21	CN Loss	33565																		CN Gain	21293	CN Loss	141508											CN Gain	407720	CN Loss	230294
	CN Gain	15244	CN Loss	155				CN Gain	125	CN Loss	40366																		CN Gain	43124	CN Loss	63061											CN Gain	32828	CN Loss	74027
	CN Gain	3391	CN Loss	17203				CN Gain	106	CN Loss	11043																		CN Gain	50079	CN Loss	54093											CN Gain	27499	CN Loss	266221
	CN Gain	254	CN Loss	373				CN Gain	10	CN Loss	319																		CN Gain	102442	CN Loss	54973											CN Gain	6482	CN Loss	57309
	CN Gain	146642	CN Loss	84617				CN Gain	218	CN Loss	60808																		CN Gain	241552	CN Loss	136651											CN Gain	8152	CN Loss	514234
	CN Gain	43009	CN Loss	12303				CN Gain	18	CN Loss	4676																		CN Gain	96956	CN Loss	421020											CN Gain	501188	CN Loss	488066
	CN Gain	229049	CN Loss	10487				CN Gain	42	CN Loss	50972																		CN Gain	48778	CN Loss	3454781											CN Gain	308780	CN Loss	99756
	CN Gain	132931	CN Loss	320104				CN Gain	121	CN Loss	5121																		CN Gain	54495	CN Loss	225654											CN Gain	463632	CN Loss	30252
	CN Gain	6316	CN Loss	6036				CN Gain	19	CN Loss	27260																		CN Gain	155136	CN Loss	27422											CN Gain	116136	CN Loss	237900
	CN Gain	8656	CN Loss	7571				CN Gain	18	CN Loss	159295																		CN Gain	336590	CN Loss	356150											CN Gain	184445	CN Loss	67787
	CN Gain	65584	CN Loss	3465				CN Gain	22	CN Loss	121386																		CN Gain	63374	CN Loss	1036555											CN Gain	11887	CN Loss	282770
	CN Gain	2602	CN Loss	38527				CN Gain	906	CN Loss	33509																		CN Gain	190960	CN Loss	270570											CN Gain	164334	CN Loss	96264
	CN Gain	14499	CN Loss	23				CN Gain	128426	CN Loss	944015																		CN Gain	135976	CN Loss	19581											CN Gain	2267	CN Loss	28606
	CN Gain	5834	CN Loss	13133				CN Gain	222974	CN Loss	80961																		CN Gain	24421	CN Loss	270705											CN Gain	15122	CN Loss	166614
	CN Gain	5354	CN Loss	8566				CN Gain	1137	CN Loss	15206																		CN Gain	311801	CN Loss	54589											CN Gain	37501	CN Loss	79222
	CN Gain	167088	CN Loss	374				CN Gain	217092	CN Loss	7266																		CN Gain	59796	CN Loss	30562											CN Gain	224128	CN Loss	53354
	CN Gain	30047	CN Loss	9753				CN Gain	615	CN Loss	4900																		CN Gain	8772	CN Loss	38486											CN Gain	33712	CN Loss	32105
	CN Gain	30235	CN Loss	12163				CN Gain	259	CN Loss	23370																		CN Gain	44130	CN Loss	147914											CN Gain	1557	CN Loss	25654
	CN Gain	2524	CN Loss	9258				CN Gain	2164	CN Loss	23907																		CN Gain	1776	CN Loss	424090											CN Gain	256068	CN Loss	54332
	CN Gain	781	CN Loss	31856				CN Gain	172832	CN Loss	58674																		CN Gain	47902	CN Loss	81620											CN Gain	478	CN Loss	5828
	CN Gain	41065	CN Loss	1590				CN Gain	20033	CN Loss	23543																		CN Gain	57398	CN Loss	157559											CN Gain	177691	CN Loss	58512
	CN Gain	80	CN Loss	84892				CN Gain	166898	CN Loss	79831																		CN Gain	20459	CN Loss	271849											CN Gain	53224	CN Loss	8814
	CN Gain	76893	CN Loss	20175				CN Gain	27930	CN Loss	16472																		CN Gain	31720	CN Loss	119732											CN Gain	46774	CN Loss	15267
	CN Gain	1063	CN Loss	4930				CN Gain	163907	CN Loss	20408																		CN Gain	149908	CN Loss	214661											CN Gain	268147	CN Loss	305238
	CN Gain	94668	CN Loss	19197				CN Gain	135199	CN Loss	46948																		CN Gain	55374	CN Loss	6093											CN Gain	216943	CN Loss	120570
	CN Gain	146880	CN Loss	18445				CN Gain	175513	CN Loss	6271																		CN Gain	274653	CN Loss	67392											CN Gain	187942	CN Loss	149306
	CN Gain	49265	CN Loss	54034				CN Gain	35543	CN Loss	33307																		CN Gain	227948	CN Loss	14753											CN Gain	23139	CN Loss	8878
	CN Gain	535	CN Loss	4282				CN Gain	56123	CN Loss	5786																		CN Gain	36502	CN Loss	26225											CN Gain	165748	CN Loss	139
	CN Gain	48436	CN Loss	34611				CN Gain	3264	CN Loss	10575																		CN Gain	219678	CN Loss	183343											CN Gain	3161	CN Loss	25223
	CN Gain	163023	CN Loss	28827				CN Gain	7124	CN Loss	6996																		CN Gain	295277	CN Loss	15393											CN Gain	4923	CN Loss	32632
	CN Gain	31993	CN Loss	8114				CN Gain	20495	CN Loss	59586																		CN Gain	91912	CN Loss	95028											CN Gain	45167	CN Loss	4595
	CN Gain	64687	CN Loss	99123				CN Gain	78	CN Loss	3700																		CN Gain	92718	CN Loss	37398											CN Gain	332	CN Loss	412070
	CN Gain	2756	CN Loss	32413				CN Gain	290	CN Loss	1248																		CN Gain	87684	CN Loss	27010											CN Gain	127785	CN Loss	76578
	CN Gain	5153	CN Loss	56505				CN Gain	1933	CN Loss	17800																		CN Gain	81643	CN Loss	110151											CN Gain	288329	CN Loss	112511
	CN Gain	4863	CN Loss	36056				CN Gain	587	CN Loss	2696																		CN Gain	6255	CN Loss	325655											CN Gain	49992	CN Loss	130215
	CN Gain	30617	CN Loss	25547				CN Gain	2319	CN Loss	2115																		CN Gain	24232	CN Loss	23858											CN Gain	87070	CN Loss	97526
	CN Gain	2203	CN Loss	36409				CN Gain	1416	CN Loss	20842																		CN Gain	376188	CN Loss	249044											CN Gain	208225	CN Loss	223
	CN Gain	3259	CN Loss	19493				CN Gain	791	CN Loss	37501																		CN Gain	30643	CN Loss	292084											CN Gain	17928	CN Loss	397
	CN Gain	33978	CN Loss	58461				CN Gain	17112	CN Loss	849																		CN Gain	67384	CN Loss	91423											CN Gain	114939	CN Loss	116139
	CN Gain	141742	CN Loss	94838				CN Gain	15371	CN Loss	12687																		CN Gain	38140	CN Loss	194304											CN Gain	108876	CN Loss	1918
	CN Gain	14903	CN Loss	2290				CN Gain	17662	CN Loss	97422																		CN Gain	290748	CN Loss	47853											CN Gain	425409	CN Loss	65548
	CN Gain	1174	CN Loss	25976				CN Gain	45019	CN Loss	36538																		CN Gain	1084007	CN Loss	90340											CN Gain	328469	CN Loss	14797
	CN Gain	37005	CN Loss	54407				CN Gain	372	CN Loss	27207																		CN Gain	1934516	CN Loss	2193629											CN Gain	107321	CN Loss	40346
	CN Gain	266	CN Loss	35118				CN Gain	21810	CN Loss	103827																		CN Gain	149515	CN Loss	133201											CN Gain	86794	CN Loss	48265
	CN Gain	48013	CN Loss	144405				CN Gain	14405	CN Loss	52015																		CN Gain	61327	CN Loss	210880											CN Gain	529771	CN Loss	40422
	CN Gain	107045	CN Loss	12511				CN Gain	80428	CN Loss	75973																		CN Gain	130981	CN Loss	211100											CN Gain	161585	CN Loss	106479
	CN Gain	14529	CN Loss	20264				CN Gain	175319	CN Loss	6589																		CN Gain	120981	CN Loss	108643											CN Gain	143622	CN Loss	17919
	CN Gain	625	CN Loss	210472				CN Gain	362664	CN Loss	2697																		CN Gain	175867	CN Loss	49954											CN Gain	17648	CN Loss	4991
	CN Gain	34648	CN Loss	93566				CN Gain	89788	CN Loss	112274																		CN Gain	570695	CN Loss	96956											CN Gain	306304	CN Loss	64259
	CN Gain	95058	CN Loss	449				CN Gain	30621	CN Loss	4343																		CN Gain	169974	CN Loss	48778											CN Gain	2177	CN Loss	25616
	CN Gain	14439	CN Loss	72792				CN Gain	97514	CN Loss	4822																		CN Gain	4631	CN Loss	49978											CN Gain	11220	CN Loss	34115
	CN Gain	16975	CN Loss	25719				CN Gain	181105	CN Loss	9603																		CN Gain	363305	CN Loss	176642											CN Gain	22288	CN Loss	261190
	CN Gain	17839	CN Loss	9143				CN Gain	93621	CN Loss	53319																		CN Gain	56175	CN Loss	49396											CN Gain	9487	CN Loss	24778
	CN Gain	1163	CN Loss	15095				CN Gain	465120	CN Loss	4759																		CN Gain	58305	CN Loss	45653											CN Gain	57114	CN Loss	39778
	CN Gain	4452	CN Loss	20258				CN Gain	28621	CN Loss	5548																		CN Gain	231925	CN Loss	324281											CN Gain	3097	CN Loss	22058
	CN Gain	69147	CN Loss	155643				CN Gain	17336	CN Loss	6595																		CN Gain	102034	CN Loss	1076789											CN Gain	147508	CN Loss	6264
	CN Gain	264718	CN Loss	13904				CN Gain	27874	CN Loss	46033																		CN Gain	206832	CN Loss	239824											CN Gain	7156	CN Loss	1768
	CN Gain	11431	CN Loss	16389				CN Gain	80607	CN Loss	150899																		CN Gain	93069	CN Loss	94618											CN Gain	15107	CN Loss	3149
	CN Gain	162054	CN Loss	86653				CN Gain	118983	CN Loss	22415																		CN Gain	268330	CN Loss	51306											CN Gain	445874	CN Loss	3250
	CN Gain	19913	CN Loss	5230				CN Gain	498379	CN Loss	3554																		CN Gain	29458	CN Loss	611793											CN Gain	130011	CN Loss	8197
	CN Gain	105227	CN Loss	41948				CN Gain	4732	CN Loss	123738																		CN Gain	19537	CN Loss	32190											CN Gain	269356	CN Loss	69706
	CN Gain	31473	CN Loss	175076				CN Gain	8086	CN Loss	61074																		CN Gain	33569	CN Loss	339743											CN Gain	89293	CN Loss	119
	CN Gain	830	CN Loss	269236				CN Gain	303615	CN Loss	65527																		CN Gain	170817	CN Loss	137057											CN Gain	295858	CN Loss	6384
	CN Gain	279	CN Loss	31965				CN Gain	13107	CN Loss	7294																		CN Gain	100036	CN Loss	4799											CN Gain	26891	CN Loss	80298
	CN Gain	80505	CN Loss	20721				CN Gain	5170	CN Loss	11330																		CN Gain	24390	CN Loss	89332											CN Gain	92979	CN Loss	68118
	CN Gain	5611	CN Loss	68432				CN Gain	53747	CN Loss	58160																		CN Gain	217914	CN Loss	71087											CN Gain	88195	CN Loss	11251
	CN Gain	39770	CN Loss	12881				CN Gain	22530	CN Loss	101356																		CN Gain	1125269	CN Loss	31756											CN Gain	222861	CN Loss	143868
	CN Gain	1275	CN Loss	6572				CN Gain	68048	CN Loss	9564																		CN Gain	13119	CN Loss	23400											CN Gain	343010	CN Loss	166278
	CN Gain	5581	CN Loss	128642				CN Gain	2206	CN Loss	25342																		CN Gain	769131	CN Loss	25170											CN Gain	242681	CN Loss	5050
	CN Gain	120696	CN Loss	7931				CN Gain	12538	CN Loss	5002																		CN Gain	309953	CN Loss	81604											CN Gain	16292	CN Loss	38773
	CN Gain	50207	CN Loss	16733				CN Gain	556270	CN Loss	95510																		CN Gain	156746	CN Loss	1773											CN Gain	127462	CN Loss	54061
	CN Gain	3407	CN Loss	55398				CN Gain	37427	CN Loss	101979																		CN Gain	370518	CN Loss	5004											CN Gain	30475	CN Loss	87774
	CN Gain	23417	CN Loss	11941				CN Gain	6798	CN Loss	72327																		CN Gain	71965	CN Loss	12367											CN Gain	294534	CN Loss	109772
	CN Gain	15675	CN Loss	45572				CN Gain	448929	CN Loss	307481																		CN Gain	29904	CN Loss	3159											CN Gain	233597	CN Loss	113055
	CN Gain	55732	CN Loss	54418				CN Gain	30154	CN Loss	163105																		CN Gain	950991	CN Loss	11599											CN Gain	190425	CN Loss	202500
	CN Gain	85223	CN Loss	1833				CN Gain	109707	CN Loss	55387																		CN Gain	416417	CN Loss	237708											CN Gain	85713	CN Loss	304006
	CN Gain	1281	CN Loss	52545				CN Gain	16431	CN Loss	878742																		CN Gain	1119532	CN Loss	334796											CN Gain	121718	CN Loss	30803
	CN Gain	35673	CN Loss	2647				CN Gain	648595	CN Loss	134595																		CN Gain	91852	CN Loss	1684229											CN Gain	79677	CN Loss	59440
	CN Gain	3133	CN Loss	728				CN Gain	4149	CN Loss	131737																		CN Gain	19156	CN Loss	7387											CN Gain	11413	CN Loss	10578
	CN Gain	6612	CN Loss	20521				CN Gain	31936	CN Loss	308050																		CN Gain	199928	CN Loss	231754											CN Gain	643	CN Loss	19794
	CN Gain	14052	CN Loss	50560				CN Gain	2095	CN Loss	15304																		CN Gain	21285	CN Loss	224669											CN Gain	850858	CN Loss	58581
	CN Gain	114055	CN Loss	372				CN Gain	40896	CN Loss	22588																		CN Gain	129881	CN Loss	650793											CN Gain	1270	CN Loss	93444
	CN Gain	50034	CN Loss	6512				CN Gain	43954	CN Loss	3050																		CN Gain	33154	CN Loss	192062											CN Gain	6073	CN Loss	375
	CN Gain	12649	CN Loss	35736				CN Gain	12322	CN Loss	308131																		CN Gain	313486	CN Loss	626963											CN Gain	423568	CN Loss	32140
	CN Gain	203335	CN Loss	44537				CN Gain	6919	CN Loss	85923																		CN Gain	143965	CN Loss	4631											CN Gain	14025	CN Loss	137545
	CN Gain	67451	CN Loss	23062				CN Gain	3176	CN Loss	115322																		CN Gain	8353	CN Loss	909											CN Gain	396617	CN Loss	178819
	CN Gain	8108	CN Loss	35204				CN Gain	15956	CN Loss	46899																		CN Gain	6250	CN Loss	1455662											CN Gain	134227	CN Loss	88793
	CN Gain	1721	CN Loss	265				CN Gain	32086	CN Loss	5930																		CN Gain	126241	CN Loss	37813											CN Gain	14176	CN Loss	479
	CN Gain	55769	CN Loss	8535				CN Gain	3480	CN Loss	14093																		CN Gain	237652	CN Loss	21292											CN Gain	203852	CN Loss	386768
	CN Gain	431	CN Loss	191				CN Gain	138845	CN Loss	23485																		CN Gain	82225	CN Loss	72063											CN Gain	253363	CN Loss	101888
	CN Gain	37942	CN Loss	35563				CN Gain	12690	CN Loss	35604																		CN Gain	828146	CN Loss	200876											CN Gain	1420087	CN Loss	66575
	CN Gain	2404	CN Loss	286930				CN Gain	14093	CN Loss	196504																		CN Gain	1551426	CN Loss	14849											CN Gain	175127	CN Loss	21687
	CN Gain	36278	CN Loss	34671				CN Gain	145715	CN Loss	77775																		CN Gain	179395	CN Loss	4499											CN Gain	244299	CN Loss	87575
	CN Gain	20758	CN Loss	4224				CN Gain	100854	CN Loss	42316																		CN Gain	2310	CN Loss	23442											CN Gain	7700	CN Loss	57680
	CN Gain	16101	CN Loss	578				CN Gain	11073	CN Loss	29318																		CN Gain	177428	CN Loss	1097											CN Gain	230553	CN Loss	48021
	CN Gain	3242	CN Loss	16807				CN Gain	67565	CN Loss	399915																		CN Gain	3608	CN Loss	19645											CN Gain	596	CN Loss	96301
	CN Gain	16929	CN Loss	4652				CN Gain	96	CN Loss	15671																		CN Gain	69348	CN Loss	35854											CN Gain	58682	CN Loss	45889
	CN Gain	40052	CN Loss	5110				CN Gain	4019	CN Loss	7917																		CN Gain	216684	CN Loss	28644											CN Gain	26072	CN Loss	86569
	CN Gain	41762	CN Loss	929				CN Gain	384678	CN Loss	23184																		CN Gain	299907	CN Loss	116965											CN Gain	75175	CN Loss	500827
	CN Gain	27454	CN Loss	113				CN Gain	63317	CN Loss	117398																		CN Gain	51522	CN Loss	55300											CN Gain	22765	CN Loss	41180
	CN Gain	6637	CN Loss	6562				CN Gain	94643	CN Loss	6957																		CN Gain	2847	CN Loss	27899											CN Gain	77138	CN Loss	45118
	CN Gain	655	CN Loss	39344				CN Gain	119252	CN Loss	1906																		CN Gain	27105	CN Loss	6856											CN Gain	503654	CN Loss	20611
	CN Gain	98	CN Loss	2475				CN Gain	129455	CN Loss	6796																		CN Gain	323545	CN Loss	324											CN Gain	73669	CN Loss	51225
	CN Gain	2261	CN Loss	5182				CN Gain	3850	CN Loss	4562																		CN Gain	92582	CN Loss	202											CN Gain	258776	CN Loss	96707
	CN Gain	1267	CN Loss	40781				CN Gain	3654	CN Loss	1753																		CN Gain	4694	CN Loss	127926											CN Gain	262079	CN Loss	399509
	CN Gain	265	CN Loss	15983				CN Gain	1170	CN Loss	36370																		CN Gain	39940	CN Loss	241489											CN Gain	65106	CN Loss	149194
	CN Gain	5789	CN Loss	7613				CN Gain	145240	CN Loss	43185																		CN Gain	9915	CN Loss	58181											CN Gain	32124	CN Loss	354182
	CN Gain	1121	CN Loss	1594				CN Gain	3509	CN Loss	131033																		CN Gain	47561	CN Loss	28434											CN Gain	75518	CN Loss	637655
	CN Gain	4709	CN Loss	3302				CN Gain	59439	CN Loss	13264																		CN Gain	55777	CN Loss	4609											CN Gain	2074	CN Loss	205438
	CN Gain	68675	CN Loss	66054				CN Gain	275538	CN Loss	30632																		CN Gain	25054	CN Loss	13119											CN Gain	26443	CN Loss	112486
	CN Gain	8585	CN Loss	22539				CN Gain	14800	CN Loss	83409																		CN Gain	76969	CN Loss	462859											CN Gain	328682	CN Loss	179987
	CN Gain	4009	CN Loss	24659				CN Gain	8324	CN Loss	79511																		CN Gain	31281	CN Loss	37667											CN Gain	19908	CN Loss	69083
	CN Gain	99106	CN Loss	83170				CN Gain	116096	CN Loss	79919																		CN Gain	697512	CN Loss	199928											CN Gain	228194	CN Loss	5612
	CN Gain	3103	CN Loss	37347				CN Gain	2637	CN Loss	119233																		CN Gain	20553	CN Loss	21285											CN Gain	46092	CN Loss	1244
	CN Gain	6821	CN Loss	80950				CN Gain	156421	CN Loss	221217																		CN Gain	573740	CN Loss	33154											CN Gain	40078	CN Loss	71006
	CN Gain	15365	CN Loss	18924				CN Gain	10290	CN Loss	3236																		CN Gain	1563581	CN Loss	16286											CN Gain	332908	CN Loss	55218
	CN Gain	40597	CN Loss	60930				CN Gain	551469	CN Loss	3892																		CN Gain	112033	CN Loss	132491											CN Gain	128848	CN Loss	61868
	CN Gain	292	CN Loss	25308				CN Gain	129628	CN Loss	15751																		CN Gain	1581964	CN Loss	2512											CN Gain	39738	CN Loss	107691
	CN Gain	291550	CN Loss	202				CN Gain	317	CN Loss	32299																		CN Gain	22287	CN Loss	353661											CN Gain	2412	CN Loss	25466
	CN Gain	7683	CN Loss	40600				CN Gain	289	CN Loss	4872																		CN Gain	177790	CN Loss	207436											CN Gain	2204	CN Loss	37723
	CN Gain	131829	CN Loss	18360				CN Gain	240	CN Loss	14349																		CN Gain	20594	CN Loss	13819											CN Gain	187383	CN Loss	47320
	CN Gain	547	CN Loss	11470				CN Gain	13192	CN Loss	80264																		CN Gain	678866	CN Loss	2059978											CN Gain	87391	CN Loss	3810
	CN Gain	1029	CN Loss	2608				CN Gain	173373	CN Loss	966																		CN Gain	49681	CN Loss	595818											CN Gain	77597	CN Loss	422937
	CN Gain	32406	CN Loss	295				CN Gain	475175	CN Loss	29400																		CN Gain	312202	CN Loss	325064											CN Gain	6854	CN Loss	39916
	CN Gain	10337	CN Loss	113889				CN Gain	132433	CN Loss	51161																		CN Gain	17335	CN Loss	494744											CN Gain	35571	CN Loss	103093
	CN Gain	1965	CN Loss	26333				CN Gain	127201	CN Loss	186791																		CN Gain	22747	CN Loss	37596											CN Gain	848100	CN Loss	21856
	CN Gain	5803	CN Loss	64533				CN Gain	470541	CN Loss	53777																		CN Gain	85515	CN Loss	121234											CN Gain	10862	CN Loss	99073
	CN Gain	54438	CN Loss	12859				CN Gain	30423	CN Loss	20754																		CN Gain	596	CN Loss	60968											CN Gain	42937	CN Loss	14577
	CN Gain	4712	CN Loss	11492				CN Gain	2138	CN Loss	28928																		CN Gain	29050	CN Loss	6698											CN Gain	4407	CN Loss	25996
	CN Gain	13076	CN Loss	17970				CN Gain	369	CN Loss	24219																		CN Gain	331771	CN Loss	32007											CN Gain	177668	CN Loss	21373
	CN Gain	13691	CN Loss	108005				CN Gain	486	CN Loss	8085																		CN Gain	907885	CN Loss	26900											CN Gain	3981	CN Loss	50465
	CN Gain	18649	CN Loss	46350				CN Gain	285	CN Loss	8861																		CN Gain	210113	CN Loss	114043											CN Gain	205766	CN Loss	1101
	CN Gain	30318	CN Loss	68956				CN Gain	154	CN Loss	3875																		CN Gain	23088	CN Loss	51448											CN Gain	42398	CN Loss	38952
	CN Gain	31346	CN Loss	335				CN Gain	149	CN Loss	12369																		CN Gain	217217	CN Loss	329											CN Gain	192635	CN Loss	340114
	CN Gain	4454	CN Loss	369				CN Gain	1310	CN Loss	2127																		CN Gain	42136	CN Loss	23703											CN Gain	189090	CN Loss	13392
	CN Gain	93130	CN Loss	50				CN Gain	114	CN Loss	303729																		CN Gain	6879	CN Loss	12468											CN Gain	408274	CN Loss	15684
	CN Gain	7756	CN Loss	13915				CN Gain	10371	CN Loss	24221																		CN Gain	4443	CN Loss	13850											CN Gain	35894	CN Loss	80227
	CN Gain	86319	CN Loss	18816				CN Gain	90198	CN Loss	25777																		CN Gain	49694	CN Loss	36241											CN Gain	722	CN Loss	119247
	CN Gain	24244	CN Loss	191646				CN Gain	220871	CN Loss	199348																		CN Gain	63897	CN Loss	412927											CN Gain	7835	CN Loss	229576
	CN Gain	8975	CN Loss	132980				CN Gain	588	CN Loss	23360																		CN Gain	68201	CN Loss	1551641											CN Gain	21071	CN Loss	63508
	CN Gain	66	CN Loss	12522				CN Gain	25185	CN Loss	1867480																		CN Gain	549921	CN Loss	528572											CN Gain	319908	CN Loss	39062
	CN Gain	40145	CN Loss	58010				CN Gain	46219	CN Loss	77151																		CN Gain	40837	CN Loss	2847											CN Gain	161288	CN Loss	362
	CN Gain	49057	CN Loss	47970				CN Gain	16150	CN Loss	14102																		CN Gain	2227880	CN Loss	5349											CN Gain	10534	CN Loss	537190
	CN Gain	4204	CN Loss	117				CN Gain	185117	CN Loss	105001																		CN Gain	321943	CN Loss	54848											CN Gain	94884	CN Loss	111611
	CN Gain	44368	CN Loss	5634				CN Gain	71097	CN Loss	48763																		CN Gain	76101	CN Loss	589375											CN Gain	573008	CN Loss	45050
	CN Gain	41550	CN Loss	58126				CN Gain	4757	CN Loss	15897																		CN Gain	472475	CN Loss	54935											CN Gain	4835	CN Loss	134029
	CN Gain	7451	CN Loss	2323				CN Gain	61510	CN Loss	631																		CN Gain	191798	CN Loss	19483											CN Gain	31625	CN Loss	60042
	CN Gain	77863	CN Loss	9193				CN Gain	157946	CN Loss	93914																		CN Gain	7532	CN Loss	52870											CN Gain	32984	CN Loss	58643
	CN Gain	116457	CN Loss	958				CN Gain	1891	CN Loss	48865																		CN Gain	127910	CN Loss	191379											CN Gain	560191	CN Loss	25059
	CN Gain	18351	CN Loss	133710				CN Gain	1075	CN Loss	24510																		CN Gain	65990	CN Loss	114705											CN Gain	114285	CN Loss	488661
	CN Gain	4335	CN Loss	79962				CN Gain	7787	CN Loss	40154																		CN Gain	7113	CN Loss	232											CN Gain	22862	CN Loss	155135
	CN Gain	1552	CN Loss	18920				CN Gain	11948	CN Loss	10106																		CN Gain	46021	CN Loss	105238											CN Gain	101390	CN Loss	92373
	CN Gain	6608	CN Loss	279				CN Gain	495849	CN Loss	249																		CN Gain	46828	CN Loss	22051											CN Gain	349	CN Loss	178609
	CN Gain	64552	CN Loss	994				CN Gain	427717	CN Loss	3883																		CN Gain	43954	CN Loss	163507											CN Gain	52972	CN Loss	61504
	CN Gain	8335	CN Loss	33307				CN Gain	6580	CN Loss	3772																		CN Gain	121777	CN Loss	88170											CN Gain	9927	CN Loss	198555
	CN Gain	173799	CN Loss	1994				CN Gain	5438	CN Loss	805																		CN Gain	2466	CN Loss	89485											CN Gain	1312	CN Loss	261164
	CN Gain	7090	CN Loss	10870				CN Gain	58276	CN Loss	46970																		CN Gain	54396	CN Loss	176919											CN Gain	30897	CN Loss	556930
	CN Gain	730	CN Loss	50906				CN Gain	10429	CN Loss	7497																		CN Gain	276522	CN Loss	709410											CN Gain	524	CN Loss	131177
	CN Gain	19020	CN Loss	57735				CN Gain	114743	CN Loss	26441																		CN Gain	28312	CN Loss	13145											CN Gain	14580	CN Loss	34004
	CN Gain	10858	CN Loss	10804				CN Gain	40736	CN Loss	51549																		CN Gain	2811	CN Loss	5331											CN Gain	95362	CN Loss	464
	CN Gain	27860	CN Loss	94461				CN Gain	47500	CN Loss	13372																		CN Gain	87951	CN Loss	323590											CN Gain	646	CN Loss	3095
	CN Gain	18246	CN Loss	29149				CN Gain	8950	CN Loss	21205																		CN Gain	22990	CN Loss	1007328											CN Gain	1237	CN Loss	1883
	CN Gain	118721	CN Loss	34991				CN Gain	53581	CN Loss	20237																		CN Gain	390415	CN Loss	1398662											CN Gain	165081	CN Loss	90638
	CN Gain	71390	CN Loss	6708				CN Gain	107308	CN Loss	6555																		CN Gain	99793	CN Loss	288002											CN Gain	1458	CN Loss	75063
	CN Gain	3155	CN Loss	19575				CN Gain	99702	CN Loss	1506																		CN Gain	698	CN Loss	111831											CN Gain	79225	CN Loss	487167
	CN Gain	16875	CN Loss	25143				CN Gain	72725	CN Loss	1927																		CN Gain	161625	CN Loss	48129											CN Gain	18895	CN Loss	45316
	CN Gain	12250	CN Loss	57014				CN Gain	3991	CN Loss	438																		CN Gain	2407	CN Loss	93184											CN Gain	55697	CN Loss	1067
	CN Gain	39179	CN Loss	75174				CN Gain	5902	CN Loss	392																		CN Gain	30921	CN Loss	19878											CN Gain	48594	CN Loss	41878
	CN Gain	9357	CN Loss	17896				CN Gain	7297	CN Loss	478																		CN Gain	638629	CN Loss	59468											CN Gain	237674	CN Loss	34297
	CN Gain	4440	CN Loss	6305				CN Gain	251854	CN Loss	2455																		CN Gain	71762	CN Loss	63243											CN Gain	1448	CN Loss	24476
	CN Gain	30703	CN Loss	3844				CN Gain	23730	CN Loss	5343																		CN Gain	51792	CN Loss	11987											CN Gain	174574	CN Loss	36375
	CN Loss	23940	CN Loss	9626				CN Gain	2957	CN Loss	320927																		CN Gain	492295	CN Loss	1632											CN Gain	55783	CN Loss	60087
	CN Loss	29043	CN Loss	29731				CN Gain	275716	CN Loss	731730																		CN Gain	20554	CN Loss	25117											CN Gain	1197	CN Loss	33036
	CN Loss	36794	CN Loss	68129				CN Gain	11311	CN Loss	26479																		CN Gain	497514	CN Loss	60390											CN Gain	304220	CN Loss	231649
	CN Loss	17702	CN Loss	23824				CN Gain	10648	CN Loss	220595																		CN Gain	124257	CN Loss	10912											CN Gain	2583	CN Loss	298483
	CN Loss	7678	CN Loss	380				CN Gain	48511	CN Loss	27544																		CN Gain	575878	CN Loss	6663											CN Gain	33105	CN Loss	103113
	CN Loss	6473	CN Loss	1042				CN Gain	218726	CN Loss	2194																		CN Gain	92344	CN Loss	982447											CN Gain	28350	CN Loss	12911
	CN Loss	61678	CN Loss	5543				CN Gain	31949	CN Loss	2515																		CN Gain	377059	CN Loss	27663											CN Gain	12218	CN Loss	13924
	CN Loss	141	CN Loss	67771				CN Gain	33785	CN Loss	507860																		CN Gain	397554	CN Loss	61071											CN Gain	29629	CN Loss	233277
	CN Loss	15	CN Loss	314				CN Gain	209727	CN Loss	53252																		CN Gain	283575	CN Loss	78938											CN Gain	62983	CN Loss	29912
	CN Loss	5	CN Loss	53610				CN Gain	57829	CN Loss	55767																		CN Gain	166066	CN Loss	95824											CN Gain	532081	CN Loss	82002
	CN Loss	50	CN Loss	12067				CN Gain	72922	CN Loss	17420																		CN Gain	110824	CN Loss	112513											CN Gain	161364	CN Loss	18681
	CN Loss	6	CN Loss	122446				CN Gain	40885	CN Loss	78566																		CN Gain	381837	CN Loss	45573											CN Gain	120329	CN Loss	290225
	CN Loss	40502	CN Loss	128005				CN Gain	2729	CN Loss	10783																		CN Gain	517655	CN Loss	884066											CN Gain	513569	CN Loss	2272
	CN Loss	71693	CN Loss	25475				CN Gain	237848	CN Loss	11460																		CN Gain	6921	CN Loss	1461257											CN Gain	92437	CN Loss	8203
	CN Loss	382	CN Loss	20742				CN Gain	187632	CN Loss	6837																		CN Gain	33359	CN Loss	1276285											CN Gain	64985	CN Loss	132942
	CN Loss	20918	CN Loss	14308				CN Gain	174179	CN Loss	126148																		CN Gain	710	CN Loss	34691											CN Gain	30644	CN Loss	18233
	CN Loss	2232	CN Loss	18294				CN Gain	145599	CN Loss	16359																		CN Gain	50731	CN Loss	59694											CN Gain	59695	CN Loss	26509
	CN Loss	3578	CN Loss	55147				CN Gain	123503	CN Loss	1569657																		CN Gain	13883	CN Loss	179837											CN Gain	483	CN Loss	107167
	CN Loss	4450	CN Loss	75140				CN Gain	905194	CN Loss	1187																		CN Gain	102639	CN Loss	619044											CN Gain	190318	CN Loss	87383
	CN Loss	1137	CN Loss	68978				CN Gain	39578	CN Loss	469																		CN Gain	410	CN Loss	280262											CN Gain	287784	CN Loss	154578
	CN Loss	20798	CN Loss	24660				CN Gain	168032	CN Loss	1974																		CN Gain	42998	CN Loss	796179											CN Gain	196926	CN Loss	31075
	CN Loss	16333	CN Loss	181328				CN Gain	319170	CN Loss	182732																		CN Gain	22738	CN Loss	50030											CN Gain	4226	CN Loss	208315
	CN Loss	26317	CN Loss	7753				CN Gain	86216	CN Loss	306948																		CN Gain	137270	CN Loss	52832											CN Gain	279	CN Loss	55326
	CN Loss	2574	CN Loss	279558				CN Gain	38153	CN Loss	181437																		CN Gain	653	CN Loss	33400											CN Gain	60093	CN Loss	282675
	CN Loss	20829	CN Loss	119357				CN Gain	63031	CN Loss	79051																		CN Gain	4119	CN Loss	736858											CN Gain	97030	CN Loss	10837
	CN Loss	1177	CN Loss	77729				CN Gain	23516	CN Loss	26546																		CN Gain	347	CN Loss	435271											CN Gain	6519	CN Loss	32114
	CN Loss	1001	CN Loss	75313				CN Gain	68056	CN Loss	12127																		CN Gain	56988	CN Loss	20411											CN Gain	1561	CN Loss	36973
	CN Loss	5448	CN Loss	166254				CN Gain	2015	CN Loss	348																		CN Gain	13689	CN Loss	132385											CN Gain	35394	CN Loss	53870
	CN Loss	18563	CN Loss	2014				CN Gain	217184	CN Loss	47203																		CN Gain	65886	CN Loss	255961											CN Gain	14498	CN Loss	204393
	CN Loss	144376	CN Loss	3956				CN Gain	22650	CN Loss	53013																		CN Gain	84205	CN Loss	38181											CN Gain	9505	CN Loss	18543
	CN Loss	9382	CN Loss	37035				CN Gain	55244	CN Loss	967122																		CN Gain	36893	CN Loss	121185											CN Gain	8502	CN Loss	43364
	CN Loss	2078	CN Loss	14750				CN Gain	73	CN Loss	342024																		CN Gain	708	CN Loss	23088											CN Gain	117127	CN Loss	19568
	CN Loss	22003	CN Loss	59267				CN Gain	101	CN Loss	52966																		CN Gain	219	CN Loss	98684											CN Gain	603	CN Loss	41237
	CN Loss	1441	CN Loss	332				CN Gain	66147	CN Loss	16813																		CN Gain	791	CN Loss	799											CN Gain	34644	CN Loss	3531
	CN Loss	5580	CN Loss	21314				CN Gain	5166	CN Loss	20556																		CN Gain	30993	CN Loss	2004990											CN Gain	17034	CN Loss	6136
	CN Loss	631	CN Loss	15800				CN Gain	5517	CN Loss	16554																		CN Gain	77	CN Loss	101742											CN Gain	85684	CN Loss	4588
	CN Loss	20252	CN Loss	36236				CN Gain	13171	CN Loss	125																		CN Gain	541	CN Loss	75224											CN Gain	487	CN Loss	221569
	CN Loss	13305	CN Loss	29316				CN Gain	297	CN Loss	194																		CN Gain	45	CN Loss	8082											CN Gain	209473	CN Loss	64458
	CN Loss	13752	CN Loss	6569				CN Gain	1661	CN Loss	6378																		CN Gain	25336	CN Loss	2292935											CN Gain	2985	CN Loss	21044
	CN Loss	70415	CN Loss	405384				CN Gain	297	CN Loss	79																		CN Gain	29178	CN Loss	77627											CN Gain	99570	CN Loss	6696
	CN Loss	2377	CN Loss	178854				CN Gain	88445	CN Loss	95																		CN Gain	43107	CN Loss	807821											CN Gain	181403	CN Loss	223191
	CN Loss	14113	CN Loss	111654				CN Gain	47153	CN Loss	158																		CN Gain	26338	CN Loss	50278											CN Gain	397345	CN Loss	49571
	CN Loss	191971	CN Loss	150080				CN Gain	327	CN Loss	151																		CN Gain	61	CN Loss	38021											CN Gain	202474	CN Loss	59078
	CN Loss	17212	CN Loss	146685				CN Gain	16788	CN Loss	84																		CN Gain	67	CN Loss	1023556											CN Gain	21207	CN Loss	175150
	CN Loss	38764	CN Loss	25015				CN Gain	102763	CN Loss	91																		CN Gain	59383	CN Loss	40263											CN Gain	3070	CN Loss	162021
	CN Loss	73364	CN Loss	96994				CN Gain	362	CN Loss	48																		CN Gain	22755	CN Loss	18425											CN Gain	83884	CN Loss	561
	CN Loss	44387	CN Loss	78038				CN Gain	106698	CN Loss	180																		CN Gain	140095	CN Loss	404951											CN Gain	208612	CN Loss	161472
	CN Loss	309	CN Loss	38536				CN Gain	88883	CN Loss	465																		CN Gain	13326	CN Loss	142591											CN Gain	36820	CN Loss	15123
	CN Loss	22245	CN Loss	32250				CN Gain	10753	CN Loss	23																		CN Gain	2574	CN Loss	60673											CN Gain	59501	CN Loss	85673
	CN Loss	13	CN Loss	64538				CN Gain	4014	CN Loss	41																		CN Gain	3723	CN Loss	10388											CN Gain	39357	CN Loss	5647
	CN Loss	1092	CN Loss	5057				CN Gain	9280	CN Loss	1469																				CN Loss	25783											CN Gain	13013	CN Loss	9521
	CN Loss	8652	CN Loss	188609				CN Gain	355	CN Loss	59																				CN Loss	28335											CN Gain	29864	CN Loss	318
	CN Loss	7957	CN Loss	54342				CN Gain	71749	CN Loss	33																				CN Loss	385316											CN Gain	57852	CN Loss	19791
	CN Loss	25961	CN Loss	621				CN Gain	28598	CN Loss	153																				CN Loss	961632											CN Gain	102338	CN Loss	75
	CN Loss	4538	CN Loss	52302				CN Gain	95524	CN Loss	49																				CN Loss	539767											CN Gain	34867	CN Loss	26006
	CN Loss	392	CN Loss	143864				CN Gain	4891	CN Loss	33																				CN Loss	940004											CN Gain	130985	CN Loss	139277
	CN Loss	22791	CN Loss	21220				CN Gain	6321	CN Loss	131																				CN Loss	10135											CN Gain	27624	CN Loss	67741
	CN Loss	1602	CN Loss	18770				CN Gain	86087	CN Loss	128																				CN Loss	497388											CN Gain	315462	CN Loss	27138
	CN Loss	181714	CN Loss	5611				CN Gain	233594	CN Loss	1188																				CN Loss	284773											CN Gain	72951	CN Loss	21279
	CN Loss	2539	CN Loss	16028				CN Gain	282484	CN Loss	1893																				CN Loss	422120											CN Gain	46613	CN Loss	171086
	CN Loss	8071	CN Loss	265811				CN Gain	319	CN Loss	187																				CN Loss	1026616											CN Gain	139041	CN Loss	27461
	CN Gain	2946	CN Loss	29885				CN Gain	34225	CN Loss	194																				CN Loss	74687											CN Gain	10021	CN Loss	96733
	CN Gain	4144	CN Loss	56685				CN Gain	83339	CN Loss	69																				CN Loss	46441											CN Gain	3475	CN Loss	16054
	CN Gain	306	CN Loss	32053				CN Gain	415824	CN Loss	12																				CN Loss	467702											CN Gain	12393	CN Loss	97902
	CN Gain	273	CN Loss	9750				CN Gain	8865	CN Loss	237																				CN Loss	1609721											CN Gain	32750	CN Loss	12155
	CN Gain	35	CN Loss	46722				CN Gain	6441	CN Loss	10																				CN Loss	162690											CN Gain	54708	CN Loss	9619
	CN Gain	214	CN Loss	538				CN Gain	43000	CN Loss	1062																				CN Loss	654140											CN Gain	12134	CN Loss	84383
	CN Gain	147	CN Loss	24980				CN Gain	482592	CN Loss	80																				CN Loss	72600											CN Gain	7615	CN Loss	979
	CN Gain	6	CN Loss	29024				CN Gain	53416	CN Loss	54																				CN Loss	458725											CN Gain	12744	CN Loss	135164
	CN Gain	193	CN Loss	121490				CN Gain	12925	CN Loss	14																				CN Loss	165226											CN Gain	22210	CN Loss	23722
	CN Gain	262	CN Loss	1328				CN Gain	21514	CN Loss	15																				CN Loss	1147747											CN Gain	11443	CN Loss	46969
	CN Gain	157025	CN Loss	107				CN Gain	2569	CN Loss	78																				CN Loss	111594											CN Gain	7015	CN Loss	37220
	CN Gain	74708	CN Loss	7609				CN Gain	77601	CN Loss	132																				CN Loss	32936											CN Gain	260501	CN Loss	6904
	CN Gain	53640	CN Loss	729				CN Gain	48006	CN Loss	10																				CN Loss	229447											CN Gain	34889	CN Loss	23176
	CN Gain	243604	CN Loss	262				CN Gain	5854	CN Loss	11																				CN Loss	13690											CN Gain	89599	CN Loss	184477
	CN Gain	27140	CN Loss	5096				CN Gain	60929	CN Loss	11																				CN Loss	100269											CN Gain	26888	CN Loss	147768
	CN Gain	20635	CN Loss	782				CN Gain	6361	CN Loss	50																				CN Loss	264619											CN Gain	95171	CN Loss	43310
	CN Gain	82411	CN Loss	33211				CN Gain	1714	CN Loss	29																				CN Loss	307800											CN Gain	13949	CN Loss	150418
	CN Gain	11029	CN Loss	57				CN Gain	4869	CN Loss	39																				CN Loss	66681											CN Gain	127256	CN Loss	118035
	CN Gain	8489	CN Loss	96615				CN Gain	121209	CN Loss	1141																				CN Loss	48205											CN Gain	198819	CN Loss	476341
	CN Gain	13873	CN Loss	5600				CN Gain	473	CN Loss	17																				CN Loss	112026											CN Gain	20907	CN Loss	191300
	CN Gain	18277	CN Loss	52543				CN Gain	104492	CN Loss	63																				CN Loss	41684											CN Gain	148531	CN Loss	97104
	CN Gain	11265	CN Loss	602				CN Gain	490162	CN Loss	141																				CN Loss	69786											CN Gain	287358	CN Loss	127883
	CN Gain	401664	CN Loss	232264				CN Gain	9250	CN Loss	24																				CN Loss	34											CN Gain	106849	CN Loss	19324
	CN Gain	12180	CN Loss	292240				CN Gain	30291	CN Loss	69																				CN Loss	43825											CN Gain	108145	CN Loss	8478
	CN Gain	5787	CN Loss	8883				CN Gain	8299	CN Loss	205																				CN Loss	223											CN Gain	75996	CN Loss	52047
	CN Gain	9461	CN Loss	40076				CN Gain	36913	CN Loss	23																				CN Loss	104905											CN Gain	287513	CN Loss	41797
	CN Gain	13323	CN Loss	4922				CN Gain	25955	CN Loss	3718																				CN Loss	42799											CN Gain	220579	CN Loss	61711
	CN Gain	21102	CN Loss	30736				CN Gain	14950	CN Loss	38																				CN Loss	199											CN Gain	12426	CN Loss	5
	CN Gain	81107	CN Loss	10906				CN Gain	93970	CN Loss	5802																				CN Loss	22738											CN Gain	41872	CN Loss	4
	CN Gain	71895	CN Loss	67251				CN Gain	112984	CN Loss	7192																				CN Loss	231											CN Gain	85359	CN Loss	51164
	CN Gain	15552	CN Loss	50073				CN Gain	4875	CN Loss	528																				CN Loss	54											CN Gain	84888	CN Loss	201057
	CN Gain	948	CN Loss	6035				CN Gain	10959	CN Loss	32																				CN Loss	115											CN Gain	119	CN Loss	56412
	CN Gain	6297	CN Loss	1236				CN Gain	6099	CN Loss	352																				CN Loss	43404											CN Gain	35751	CN Loss	100401
	CN Gain	163708	CN Loss	126423				CN Gain	55289	CN Loss	242																				CN Loss	17893											CN Gain	70120	CN Loss	5741
	CN Gain	298570	CN Loss	26916				CN Gain	2865	CN Loss	17																				CN Loss	48111											CN Gain	6352	CN Loss	5614
	CN Gain	198559	CN Loss	111404				CN Gain	6430	CN Loss	18																				CN Loss	20187											CN Gain	156036	CN Loss	162957
	CN Gain	180961	CN Loss	203988				CN Gain	115127	CN Loss	17																				CN Loss	143090											CN Gain	5522	CN Loss	12089
	CN Gain	38041	CN Loss	3398				CN Gain	22039	CN Loss	27																				CN Loss	140365											CN Gain	41599	CN Loss	85888
	CN Gain	975	CN Loss	41506				CN Gain	475000	CN Loss	16																				CN Loss	653											CN Gain	62979	CN Loss	2772
	CN Gain	10103	CN Loss	221				CN Gain	191522	CN Loss	20																				CN Loss	66148											CN Gain	188579	CN Loss	17660
	CN Gain	33352	CN Loss	28535				CN Gain	346377	CN Loss	45																				CN Loss	99399											CN Gain	16568	CN Loss	18836
	CN Gain	58833	CN Loss	39742				CN Gain	21798	CN Loss	40																				CN Loss	285097											CN Gain	4747	CN Loss	44947
	CN Gain	5472	CN Loss	72809				CN Gain	19150	CN Loss	138																				CN Loss	1174											CN Gain	334053	CN Loss	31302
	CN Gain	9700	CN Loss	26658				CN Gain	4463	CN Loss	153																				CN Loss	27											CN Gain	120590	CN Loss	18785
	CN Gain	341457	CN Loss	1729				CN Gain	44524	CN Loss	313																				CN Loss	219											CN Gain	1892	CN Loss	14958
	CN Gain	300130	CN Loss	269				CN Gain	56253	CN Loss	38																				CN Loss	17577											CN Gain	24471	CN Loss	17246
	CN Gain	24366	CN Loss	803				CN Gain	70022	CN Loss	2663																				CN Loss	251167											CN Gain	1338	CN Loss	386
	CN Gain	19018	CN Loss	8979				CN Gain	24551	CN Loss	34																				CN Loss	56988											CN Gain	6541	CN Loss	157104
	CN Gain	19800	CN Loss	23963				CN Gain	97427	CN Loss	1456																				CN Loss	36884											CN Gain	8660	CN Loss	98812
	CN Gain	69152	CN Loss	192137				CN Gain	165724	CN Loss	24																				CN Loss	905											CN Gain	74040	CN Loss	180086
	CN Gain	72560	CN Loss	16443				CN Gain	48220	CN Loss	115																				CN Loss	334											CN Gain	40512	CN Loss	3268
	CN Gain	57237	CN Loss	416122				CN Gain	28788	CN Loss	11																				CN Loss	219											CN Gain	85898	CN Loss	3433
	CN Gain	14022	CN Loss	17265				CN Gain	753265	CN Loss	13																				CN Loss	791											CN Gain	20901	CN Loss	8369
	CN Gain	67269	CN Loss	51211				CN Gain	283425	CN Loss	33																				CN Loss	30993											CN Gain	533544	CN Loss	13629
	CN Gain	2439	CN Loss	60262				CN Gain	25236	CN Loss	21																				CN Loss	45											CN Gain	11913	CN Loss	12711
	CN Gain	11166	CN Loss	25374				CN Gain	27883	CN Loss	22																				CN Loss	100598											CN Gain	20344	CN Loss	141502
	CN Gain	8372	CN Loss	9213				CN Gain	20821	CN Loss	219																				CN Loss	83547											CN Gain	8458	CN Loss	1834
	CN Gain	33787	CN Loss	32938				CN Gain	517916	CN Loss	11																				CN Loss	430424											CN Gain	16698	CN Loss	361844
	CN Gain	15725	CN Loss	18780				CN Gain	24104	CN Loss	246																				CN Loss	252847											CN Gain	70628	CN Loss	11942
	CN Gain	15482	CN Loss	179046				CN Gain	84366	CN Loss	12																				CN Loss	12179											CN Gain	182433	CN Loss	20023
	CN Gain	7501	CN Loss	43522				CN Gain	115791	CN Loss	127																				CN Loss	58810											CN Gain	287657	CN Loss	23463
	CN Gain	11418	CN Loss	2515				CN Gain	6124	CN Loss	18																				CN Loss	8554											CN Gain	2937	CN Loss	760516
	CN Gain	20460	CN Loss	9250				CN Gain	19329	CN Loss	42																				CN Loss	1209392											CN Gain	35161	CN Loss	139181
	CN Gain	18137	CN Loss	165103				CN Gain	251655	CN Loss	121																				CN Loss	1579289											CN Gain	745	CN Loss	219
	CN Gain	123640	CN Loss	85949				CN Gain	21731	CN Loss	19																				CN Loss	684213											CN Gain	79840	CN Loss	1563
	CN Gain	52012	CN Loss	44433				CN Gain	22276	CN Loss	18																				CN Loss	7574											CN Gain	36570	CN Loss	979782
	CN Gain	13194	CN Loss	153411				CN Gain	6014	CN Loss	22																				CN Loss	77228											CN Gain	155942	CN Loss	23495
	CN Gain	46173	CN Loss	25817				CN Gain	3220	CN Loss	11902																				CN Loss	53741											CN Gain	117826	CN Loss	70353
	CN Gain	155093	CN Loss	257329				CN Gain	106506	CN Loss	5854																				CN Loss	119372											CN Gain	212120	CN Loss	24911
	CN Gain	18388	CN Loss	14888				CN Gain	12933	CN Loss	29105																				CN Loss	470926											CN Gain	11129	CN Loss	94783
	CN Gain	13450	CN Loss	190342				CN Gain	41120	CN Loss	6654																				CN Loss	28256											CN Gain	644	CN Loss	4940
	CN Gain	507184	CN Loss	260178				CN Gain	270795	CN Loss	17091																				CN Loss	54252											CN Gain	27444	CN Loss	308
	CN Gain	24558	CN Loss	11484				CN Gain	6339	CN Loss	906																				CN Loss	26929											CN Gain	130443	CN Loss	1475
	CN Gain	387108	CN Loss	17579				CN Gain	1936	CN Loss	1137																				CN Loss	200140											CN Gain	29721	CN Loss	8625
	CN Gain	69932	CN Loss	193731				CN Gain	344	CN Loss	61968																				CN Loss	48											CN Gain	9063	CN Loss	48495
	CN Gain	277326	CN Loss	139621				CN Gain	41374	CN Loss	259																				CN Loss	83295											CN Gain	36443	CN Loss	89573
	CN Gain	35826	CN Loss	180913				CN Gain	182561	CN Loss	3515																				CN Loss	663647											CN Gain	31575	CN Loss	67338
	CN Gain	104	CN Loss	9584				CN Gain	187506	CN Loss	2164																				CN Loss	100383											CN Gain	114086	CN Loss	41812
	CN Gain	11746	CN Loss	345221				CN Gain	881645	CN Loss	27930																				CN Loss	128585											CN Gain	51431	CN Loss	913
	CN Gain	41624	CN Loss	260786				CN Gain	3700	CN Loss	163907																				CN Loss	463650											CN Gain	29496	CN Loss	1038
	CN Gain	32668	CN Loss	123674				CN Gain	90853	CN Loss	117557																				CN Loss	501193											CN Gain	96703	CN Loss	49704
	CN Gain	30622	CN Loss	6632				CN Gain	107337	CN Loss	28179																				Event	Region Length											CN Gain	6336	CN Loss	2771
	CN Gain	1255	CN Loss	60082				CN Gain	77389	CN Loss	68344																																CN Gain	5873	CN Loss	161432
	CN Gain	623	CN Loss	37611				CN Gain	597412	CN Loss	12795																																CN Gain	249158	CN Loss	51917
	CN Gain	3647	CN Loss	72185				CN Gain	4422	CN Loss	2751																																CN Gain	132552	CN Loss	28749
	CN Gain	13980	CN Loss	13825				CN Gain	1117	CN Loss	12461																																CN Gain	714304	CN Loss	190929
	CN Gain	82579	CN Loss	44399				CN Gain	210	CN Loss	2963																																CN Gain	72352	CN Loss	160703
	CN Gain	22955	CN Loss	699				CN Gain	1302	CN Loss	2024																																CN Gain	330205	CN Loss	87
	CN Gain	797	CN Loss	24640				CN Gain	551	CN Loss	2096																																CN Gain	603878	CN Loss	300032
	CN Gain	3018	CN Loss	30669				CN Gain	24233	CN Loss	28226																																CN Gain	41585	CN Loss	6465
	CN Gain	12217	CN Loss	20209				CN Gain	124369	CN Loss	2041																																CN Gain	155634	CN Loss	4054
	CN Gain	5752	CN Loss	108052				CN Gain	359476	CN Loss	22346																																CN Gain	26876	CN Loss	171499
	CN Gain	238570	CN Loss	51016				CN Gain	736711	CN Loss	2876																																CN Gain	32912	CN Loss	7475
	CN Gain	8665	CN Loss	614				CN Gain	78610	CN Loss	528																																CN Gain	25096	CN Loss	1791
	CN Gain	37908	CN Loss	227				CN Gain	46696	CN Loss	62274																																CN Gain	9351	CN Loss	67069
	CN Gain	15677	CN Loss	49819				CN Gain	3555	CN Loss	95449																																CN Gain	29632	CN Loss	9657
	CN Gain	264250	CN Loss	1600				CN Gain	2911	CN Loss	628																																CN Gain	10080	CN Loss	102396
	CN Gain	37858	CN Loss	20326				CN Gain	288606	CN Loss	15361																																CN Gain	11793	CN Loss	25269
	CN Gain	594	CN Loss	6785				CN Gain	3351	CN Loss	169																																CN Gain	17594	CN Loss	5525
	CN Gain	21650	CN Loss	45992				CN Gain	805	CN Loss	78																																CN Gain	57298	CN Loss	10310
	CN Gain	30803	CN Loss	20905				CN Gain	18511	CN Loss	290																																CN Gain	360270	CN Loss	69786
	CN Gain	12028	CN Loss	6909				CN Gain	148705	CN Loss	53364																																CN Gain	554337	CN Loss	46544
	CN Gain	5018	CN Loss	131				CN Gain	33985	CN Loss	5415																																CN Gain	5790	CN Loss	423652
	CN Gain	3348	CN Loss	9269				CN Gain	113442	CN Loss	9385																																CN Gain	10462	CN Loss	66813
	CN Gain	9811	CN Loss	140355				CN Gain	29909	CN Loss	82190																																CN Gain	467868	CN Loss	96381
	CN Gain	21683	CN Loss	28464				CN Gain	37757	CN Loss	31707																																CN Gain	32036	CN Loss	61764
	CN Gain	191	CN Loss	227306				CN Gain	293795	CN Loss	5786																																CN Gain	10579	CN Loss	207863
	CN Gain	13561	CN Loss	50862				CN Gain	19858	CN Loss	7960																																CN Gain	43862	CN Loss	16950
	CN Gain	38194	CN Loss	24605				CN Gain	773801	CN Loss	8033																																CN Gain	36236	CN Loss	49915
	CN Gain	29980	CN Loss	175019				CN Gain	137462	CN Loss	36108																																CN Gain	349194	CN Loss	85752
	CN Gain	18089	CN Loss	60242				CN Gain	111635	CN Loss	14393																																CN Gain	63774	CN Loss	2319
	CN Gain	125877	CN Loss	12698				CN Gain	71534	CN Loss	54454																																CN Gain	137920	CN Loss	21481
	CN Gain	13967	CN Loss	28551				CN Gain	46668	CN Loss	12045																																CN Gain	5693	CN Loss	31730
	CN Gain	92534	CN Loss	7260				CN Gain	111980	CN Loss	7545																																CN Gain	173704	CN Loss	338200
	CN Gain	48709	CN Loss	20719				CN Gain	68719	CN Loss	17521																																CN Gain	165671	CN Loss	430948
	CN Gain	229610	CN Loss	16581				CN Gain	196404	CN Loss	13185																																CN Gain	40754	CN Loss	25761
	CN Gain	7769	CN Loss	10616				CN Gain	60580	CN Loss	174607																																CN Gain	84798	CN Loss	16167
	CN Gain	59151	CN Loss	37221				CN Gain	48995	CN Loss	495																																CN Gain	58783	CN Loss	111413
	CN Gain	8873	CN Loss	27992				CN Gain	139040	CN Loss	35972																																CN Gain	3612	CN Loss	103868
	CN Gain	9473	CN Loss	11802				CN Gain	128240	CN Loss	65798																																CN Gain	21366	CN Loss	21508
	CN Gain	30393	CN Loss	54437				CN Gain	119108	CN Loss	454261																																CN Gain	3404	CN Loss	18214
	CN Gain	9436	CN Loss	353				CN Gain	60714	CN Loss	63155																																CN Gain	37114	CN Loss	5316
	CN Gain	8769	CN Loss	28967				CN Gain	887762	CN Loss	41718																																CN Gain	218874	CN Loss	329064
	CN Gain	335895	CN Loss	43007				CN Gain	333246	CN Loss	253910																																CN Gain	49320	CN Loss	69642
	CN Gain	107687	CN Loss	45497				CN Gain	16963	CN Loss	3493																																CN Gain	500604	CN Loss	58418
	CN Gain	107832	CN Loss	4824				CN Gain	110042	CN Loss	58201																																CN Gain	351989	CN Loss	9016
	CN Gain	215269	CN Loss	12874				CN Gain	233823	CN Loss	226673																																CN Gain	6187	CN Loss	50778
	CN Gain	81444	CN Loss	39				CN Gain	10015	CN Loss	37663																																CN Gain	11698	CN Loss	100926
	CN Gain	25422	CN Loss	4				CN Gain	26044	CN Loss	179491																																CN Gain	26918	CN Loss	11140
	CN Gain	417956	CN Loss	32				CN Gain	15393	CN Loss	12395																																CN Gain	49902	CN Loss	48920
	CN Gain	50275	CN Loss	20219				CN Gain	440206	CN Loss	7697																																CN Gain	5891	CN Loss	17747
	CN Gain	12913	CN Loss	16004				CN Gain	9739	CN Loss	66167																																CN Gain	62024	CN Loss	10131
	CN Gain	61052	CN Loss	1267				CN Gain	5149	CN Loss	32094																																CN Gain	571	CN Loss	22113
	CN Gain	228420	CN Loss	20954				CN Gain	10830	CN Loss	65398																																CN Gain	35686	CN Loss	3839
	CN Gain	32667	CN Loss	5660				CN Gain	67689	CN Loss	39457																																CN Gain	116031	CN Loss	23866
	CN Gain	185400	CN Loss	112				CN Gain	293619	CN Loss	69165																																CN Gain	44516	CN Loss	388207
	CN Gain	14002	CN Loss	1159				CN Gain	126841	CN Loss	133403																																CN Gain	103900	CN Loss	28767
	CN Gain	9113	CN Loss	35761				CN Gain	44738	CN Loss	7617																																CN Gain	5766	CN Loss	184651
	CN Gain	166145	CN Loss	14699				CN Gain	234170	CN Loss	144																																CN Gain	73739	CN Loss	2729
	CN Gain	159607	CN Loss	5798				CN Gain	16009	CN Loss	86404																																CN Gain	43631	CN Loss	23882
	CN Gain	119	CN Loss	5055				CN Gain	11061	CN Loss	185																																CN Gain	342799	CN Loss	624
	CN Gain	72220	CN Loss	26293				CN Gain	35868	CN Loss	61825																																CN Gain	53254	CN Loss	9019
	CN Gain	25821	CN Loss	137095				CN Gain	28331	CN Loss	15134																																CN Gain	109325	CN Loss	274
	CN Gain	100079	CN Loss	47409				CN Gain	114408	CN Loss	37816																																CN Gain	15040	CN Loss	146972
	CN Gain	37516	CN Loss	39578				CN Gain	31291	CN Loss	12096																																CN Gain	4454	CN Loss	2799
	CN Gain	21915	CN Loss	41928				CN Gain	93844	CN Loss	29032																																CN Gain	8984	CN Loss	222291
	CN Gain	25492	CN Loss	14491				CN Gain	722	CN Loss	4019																																CN Gain	5860	CN Loss	32973
	CN Gain	44399	CN Loss	14709				CN Gain	452	CN Loss	384678																																CN Gain	38207	CN Loss	494
	CN Gain	2229	CN Loss	606				CN Gain	100	CN Loss	63317																																CN Gain	12915	CN Loss	94652
	CN Gain	65039	CN Loss	122265				CN Gain	74535	CN Loss	94643																																CN Gain	7838	CN Loss	71226
	CN Gain	12085	CN Loss	7672				CN Gain	45220	CN Loss	22439																																CN Gain	3284	CN Loss	124258
	CN Gain	227	CN Loss	120551				CN Gain	33949	CN Loss	4983																																CN Gain	22131	CN Loss	83111
	CN Gain	1125	CN Loss	10271				CN Gain	17401	CN Loss	67082																																CN Gain	219073	CN Loss	33876
	CN Gain	79199	CN Loss	50926				CN Gain	58833	CN Loss	124127																																CN Gain	220041	CN Loss	4839
	CN Gain	33406	CN Loss	46773				CN Gain	55079	CN Loss	9916																																CN Gain	223542	CN Loss	2927
	CN Gain	431828	CN Loss	245				CN Gain	294160	CN Loss	850																																CN Gain	101416	CN Loss	253322
	CN Gain	279892	CN Loss	4238				CN Gain	28465	CN Loss	23868																																CN Gain	80803	CN Loss	105624
	CN Gain	324465	CN Loss	6321				CN Gain	3735	CN Loss	3850																																CN Gain	7682	CN Loss	181963
	CN Gain	23653	CN Loss	77860				CN Gain	36838	CN Loss	104860																																CN Gain	60429	CN Loss	392073
	CN Gain	16013	CN Loss	62798				CN Gain	248861	CN Loss	8080																																CN Gain	9096	CN Loss	135844
	CN Gain	54491	CN Loss	2320				CN Gain	27370	CN Loss	24664																																CN Gain	11282	CN Loss	91535
	CN Gain	271418	CN Loss	8181				CN Gain	34231	CN Loss	1575																																CN Gain	238009	CN Loss	32665
	CN Gain	72067	CN Loss	14639				CN Gain	27094	CN Loss	246456																																CN Gain	343	CN Loss	429878
	CN Gain	198577	CN Loss	8366				CN Gain	84488	CN Loss	353643																																CN Gain	257804	CN Loss	556436
	CN Gain	262359	CN Loss	98890				CN Gain	155666	CN Loss	5900																																CN Gain	453805	CN Loss	20913
	CN Gain	23384	CN Loss	148998				CN Gain	138139	CN Loss	48475																																CN Gain	51574	CN Loss	89682
	CN Gain	4710	CN Loss	42195				CN Gain	63561	CN Loss	23371																																CN Gain	5242	CN Loss	13375
	CN Gain	38527	CN Loss	3783				CN Gain	110490	CN Loss	89186																																CN Gain	82676	CN Loss	9102
	CN Gain	185297	CN Loss	38831				CN Gain	48457	CN Loss	64834																																CN Gain	23354	CN Loss	99892
	CN Gain	337875	CN Loss	46792				CN Gain	98512	CN Loss	1221																																CN Gain	55726	CN Loss	32012
	CN Gain	3614	CN Loss	357949				CN Gain	8504	CN Loss	335																																CN Gain	6232	CN Loss	268407
	CN Gain	73071	CN Loss	376499				CN Gain	337962	CN Loss	1592																																CN Gain	25420	CN Loss	931
	CN Gain	130891	CN Loss	648				CN Gain	90038	CN Loss	304661																																CN Gain	31173	CN Loss	31381
	CN Gain	165943	CN Loss	6279				CN Gain	103578	CN Loss	38907																																CN Gain	45368	CN Loss	648
	CN Gain	37214	CN Loss	201930				CN Gain	250352	CN Loss	322																																CN Gain	30608	CN Loss	5598
	CN Gain	243571	CN Loss	3105				CN Gain	58397	CN Loss	158391																																CN Gain	10346	CN Loss	22559
	CN Gain	20055	CN Loss	1993				CN Gain	73749	CN Loss	12888																																CN Gain	6743	CN Loss	2464
	CN Gain	94955	CN Loss	264				CN Gain	5735	CN Loss	4577																																CN Gain	4999	CN Loss	2441
	CN Gain	88603	CN Loss	19379				CN Gain	27	CN Loss	94698																																CN Gain	154797	CN Loss	7902
	CN Gain	19341	CN Loss	292				CN Gain	51667	CN Loss	49821																																CN Gain	6545	CN Loss	6120
	CN Gain	1650	CN Loss	216				CN Gain	2774	CN Loss	115979																																CN Gain	8176	CN Loss	56134
	CN Gain	18789	CN Loss	169				CN Gain	11533	CN Loss	563668																																CN Gain	29849	CN Loss	147004
	CN Gain	850	CN Loss	3156				CN Gain	31822	CN Loss	240																																CN Gain	26923	CN Loss	21303
	CN Gain	97131	CN Loss	117399				CN Gain	190410	CN Loss	13192																																CN Gain	3578	CN Loss	32787
	CN Gain	45580	CN Loss	246432				CN Gain	13446	CN Loss	26561																																CN Gain	37113	CN Loss	44148
	CN Gain	16295	CN Loss	17297				CN Gain	327331	CN Loss	123987																																CN Gain	83993	CN Loss	2098
	CN Gain	40014	CN Loss	306543				CN Gain	9297	CN Loss	92029																																CN Gain	34234	CN Loss	121355
	CN Gain	4720	CN Loss	11172				CN Gain	89173	CN Loss	3913																																CN Gain	41209	CN Loss	21113
	CN Gain	119766	CN Loss	69447				CN Gain	23765	CN Loss	615																																CN Gain	2958	CN Loss	1515
	CN Gain	125410	CN Loss	1259				CN Gain	396	CN Loss	37948																																CN Gain	13819	CN Loss	3802
	CN Gain	89911	CN Loss	20235				CN Gain	562	CN Loss	2507																																CN Gain	912795	CN Loss	24859
	CN Gain	276846	CN Loss	5498				CN Gain	75292	CN Loss	51972																																CN Gain	241527	CN Loss	120309
	CN Gain	61349	CN Loss	87560				CN Gain	29253	CN Loss	49794																																CN Gain	4164	CN Loss	65385
	CN Gain	1553	CN Loss	3825				CN Gain	96829	CN Loss	13520																																CN Gain	80471	CN Loss	43019
	CN Gain	14074	CN Loss	70854				CN Gain	297	CN Loss	109186																																CN Gain	82345	CN Loss	62132
	CN Gain	10622	CN Loss	82209				CN Gain	657	CN Loss	80074																																CN Gain	14241	CN Loss	248468
	CN Gain	4750	CN Loss	143148				CN Gain	4216	CN Loss	276491																																CN Gain	77501	CN Loss	49553
	CN Gain	29056	CN Loss	33787				CN Gain	8759	CN Loss	1147																																CN Gain	41	CN Loss	48419
	CN Gain	29760	CN Loss	55480				CN Gain	194316	CN Loss	12119																																CN Gain	180	CN Loss	49159
	CN Gain	17266	CN Loss	115420				CN Gain	45654	CN Loss	1844																																CN Gain	10	CN Loss	1411
	CN Gain	42990	CN Loss	170887				CN Gain	109875	CN Loss	6793																																CN Gain	6461	CN Loss	14589
	CN Gain	35535	CN Loss	64016				CN Gain	4388	CN Loss	31555																																CN Gain	113891	CN Loss	49990
	CN Gain	28479	CN Loss	608				CN Gain	19138	CN Loss	1991																																CN Gain	3985	CN Loss	175570
	CN Gain	18845	CN Loss	52032				CN Gain	1877	CN Loss	192																																CN Gain	194532	CN Loss	246265
	CN Gain	21504	CN Loss	28841				CN Gain	1511	CN Loss	4609																																CN Gain	335711	CN Loss	6981
	CN Gain	859	CN Loss	12655				CN Gain	42216	CN Loss	4843																																CN Gain	3461	CN Loss	556
	CN Gain	89102	CN Loss	6836				CN Gain	662	CN Loss	116404																																CN Gain	72511	CN Loss	239
	CN Gain	4566	CN Loss	386				CN Gain	3455	CN Loss	294477																																CN Gain	865	CN Loss	19568
	CN Gain	92827	CN Loss	76414				CN Gain	216872	CN Loss	67299																																CN Gain	2183	CN Loss	30031
	CN Gain	5056	CN Loss	69780				CN Gain	11676	CN Loss	161826																																CN Gain	4510	CN Loss	5271
	CN Gain	3183	CN Loss	44857				CN Gain	51301	CN Loss	76630																																CN Gain	3675	CN Loss	98982
	CN Gain	27549	CN Loss	2314				CN Gain	109906	CN Loss	169216																																CN Gain	3660	CN Loss	533
	CN Gain	15717	CN Loss	16706				CN Gain	15731	CN Loss	452																																CN Gain	135812	CN Loss	68532
	CN Gain	11378	CN Loss	151196				CN Gain	8392	CN Loss	9742																																CN Gain	16312	CN Loss	49862
	CN Gain	47526	CN Loss	89931				CN Gain	8403	CN Loss	1753																																CN Gain	3624	CN Loss	74748
	CN Gain	104213	CN Loss	10747				CN Gain	47019	CN Loss	7375																																CN Gain	41989	CN Loss	5015
	CN Gain	68672	CN Loss	107688				CN Gain	347	CN Loss	43898																																CN Gain	53356	CN Loss	21323
	CN Gain	101730	CN Loss	6112				CN Gain	332	CN Loss	8906																																CN Gain	1768	CN Loss	18886
	CN Gain	225285	CN Loss	14431				CN Gain	4181	CN Loss	24924																																CN Gain	16145	CN Loss	47095
	CN Gain	7460	CN Loss	48024				CN Gain	1887	CN Loss	9056																																CN Gain	53433	CN Loss	96
	CN Gain	32513	CN Loss	20149				CN Gain	298	CN Loss	13969																																CN Gain	200614	CN Loss	339
	CN Gain	20495	CN Loss	10450				CN Gain	15231	CN Loss	8362																																CN Gain	1719	CN Loss	39191
	CN Gain	55667	CN Loss	8875				CN Gain	714	CN Loss	214688																																CN Gain	68815	CN Loss	658739
	CN Gain	145674	CN Loss	346				CN Gain	9885	CN Loss	113620																																CN Gain	4154	CN Loss	92493
	CN Gain	324684	CN Loss	2996				CN Gain	1626660	CN Loss	112868																																CN Gain	70345	CN Loss	26658
	CN Gain	201487	CN Loss	38762				CN Gain	18870	CN Loss	207482																																CN Gain	42308	CN Loss	3087
	CN Gain	177762	CN Loss	244450				CN Gain	27330	CN Loss	380																																CN Gain	45342	CN Loss	29416
	CN Gain	97	CN Loss	56162				CN Gain	1857	CN Loss	379803																																CN Gain	13826	CN Loss	1899
	CN Gain	13495	CN Loss	20320				CN Gain	3310	CN Loss	932																																CN Gain	190502	CN Loss	658
	CN Gain	92416	CN Loss	35876				CN Gain	114866	CN Loss	2453																																CN Gain	357561	CN Loss	50731
	CN Gain	67774	CN Loss	98373				CN Gain	16800	CN Loss	7119																																CN Gain	94897	CN Loss	10486
	CN Gain	8225	CN Loss	24616				CN Gain	12283	CN Loss	7456																																CN Gain	21552	CN Loss	4203
	CN Gain	373	CN Loss	3137				CN Gain	29817	CN Loss	29303																																CN Gain	37047	CN Loss	22155
	CN Gain	39084	CN Loss	44087				CN Gain	113	CN Loss	25185																																CN Gain	128902	CN Loss	26310
	CN Gain	9460	CN Loss	801				CN Gain	128146	CN Loss	7787																																CN Gain	4009	CN Loss	22530
	CN Gain	6433	CN Loss	624				CN Gain	2749	CN Loss	1381																																CN Gain	58439	CN Loss	37375
	CN Gain	37618	CN Loss	54004				CN Gain	5893	CN Loss	308																																CN Gain	120880	CN Loss	27338
	CN Gain	33753	CN Loss	33486				CN Gain	3167	CN Loss	17186																																CN Gain	63912	CN Loss	612
	CN Gain	31351	CN Loss	24974				CN Gain	756778	CN Loss	3313																																CN Gain	21738	CN Loss	118964
	CN Gain	379770	CN Loss	15685				CN Gain	7511	CN Loss	4079																																CN Gain	134795	CN Loss	103577
	CN Gain	39000	CN Loss	16349				CN Gain	290	CN Loss	8386																																CN Gain	58751	CN Loss	3233
	CN Gain	194429	CN Loss	133				CN Gain	699	CN Loss	29230																																CN Gain	1441	CN Loss	292654
	CN Gain	2998	CN Loss	32785				CN Gain	783	CN Loss	7650																																CN Gain	68148	CN Loss	66748
	CN Gain	135472	CN Loss	27690				CN Gain	44302	CN Loss	403																																CN Gain	172006	CN Loss	4628
	CN Gain	202164	CN Loss	75966				CN Gain	105179	CN Loss	287																																CN Gain	517144	CN Loss	27939
	CN Gain	39611	CN Loss	74608				CN Gain	90310	CN Loss	47447																																CN Gain	12883	CN Loss	222197
	CN Gain	12767	CN Loss	1053				CN Gain	31701	CN Loss	89530																																CN Gain	66447	CN Loss	108546
	CN Gain	977	CN Loss	14782				CN Gain	23827	CN Loss	3998																																CN Gain	48603	CN Loss	44378
	CN Gain	2573	CN Loss	8333				CN Gain	11195	CN Loss	11948																																CN Gain	239566	CN Loss	93577
	CN Gain	15602	CN Loss	33827				CN Gain	763821	CN Loss	9751																																CN Gain	106748	CN Loss	40
	CN Gain	3741	CN Loss	144				CN Gain	8171	CN Loss	486098																																CN Gain	5900	CN Loss	14584
	CN Gain	21458	CN Loss	2219				CN Gain	10891	CN Loss	62137																																CN Gain	108854	CN Loss	249
	CN Gain	36488	CN Loss	22019				CN Gain	42556	CN Loss	27522																																CN Gain	15411	CN Loss	59462
	CN Gain	444249	CN Loss	67576				CN Gain	9266	CN Loss	99524																																CN Gain	9188	CN Loss	23151
	CN Gain	15550	CN Loss	30946				CN Gain	20487	CN Loss	36069																																CN Gain	166091	CN Loss	16260
	CN Gain	6932	CN Loss	21512				CN Gain	18971	CN Loss	72477																																CN Gain	22420	CN Loss	63
	CN Gain	1507	CN Loss	34105				CN Gain	2735	CN Loss	243744																																CN Gain	6415	CN Loss	13129
	CN Gain	58407	CN Loss	10103				CN Gain	115551	CN Loss	183973																																CN Gain	45681	CN Loss	78620
	CN Gain	8244	CN Loss	17149				CN Gain	134630	CN Loss	58902																																CN Gain	118746	CN Loss	109736
	CN Gain	17190	CN Loss	534				CN Gain	514155	CN Loss	25154																																CN Gain	67480	CN Loss	39334
	CN Gain	114483	CN Loss	157829				CN Gain	3158	CN Loss	341409																																CN Gain	157194	CN Loss	60894
	CN Gain	20049	CN Loss	11981				CN Gain	1981	CN Loss	41934																																CN Gain	34176	CN Loss	182
	CN Gain	6766	CN Loss	1078				CN Gain	11597	CN Loss	15949																																CN Gain	32388	CN Loss	48434
	CN Gain	7455	CN Loss	1923				CN Gain	15257	CN Loss	16469																																CN Gain	131221	CN Loss	112898
	CN Gain	34764	CN Loss	8868				CN Gain	3606	CN Loss	878																																CN Gain	2988	CN Loss	25218
	CN Gain	27463	CN Loss	35790				CN Gain	172156	CN Loss	2590																																CN Gain	29091	CN Loss	45144
	CN Gain	36085	CN Loss	42205				CN Gain	197189	CN Loss	59938																																CN Gain	233597	CN Loss	25509
	CN Gain	160738	CN Loss	1459				CN Gain	643067	CN Loss	33898																																CN Gain	42767	CN Loss	647
	CN Gain	213638	CN Loss	9246				CN Gain	8026	CN Loss	60684																																CN Gain	243530	CN Loss	24
	CN Gain	22785	CN Loss	841				CN Gain	645	CN Loss	28613																																CN Gain	84351	CN Loss	118201
	CN Gain	52486	CN Loss	33158				CN Gain	55837	CN Loss	7987																																CN Gain	145570	CN Loss	111967
	CN Gain	47947	CN Loss	11769				CN Gain	17803	CN Loss	241548																																CN Gain	40023	CN Loss	21012
	CN Gain	21684	CN Loss	1394				CN Gain	28055	CN Loss	139209																																CN Gain	53717	CN Loss	23272
	CN Gain	38029	CN Loss	24344				CN Gain	622135	CN Loss	189266																																CN Gain	60772	CN Loss	41244
	CN Gain	204973	CN Loss	22335				CN Gain	85130	CN Loss	3761																																CN Gain	798	CN Loss	35849
	CN Gain	87576	CN Loss	22325				CN Gain	314721	CN Loss	5009																																CN Gain	269	CN Loss	14273
	CN Gain	5562	CN Loss	38157				CN Gain	23544	CN Loss	11151																																CN Gain	75658	CN Loss	3136
	CN Gain	134835	CN Loss	5205				CN Gain	253526	CN Loss	94895																																CN Gain	256199	CN Loss	74297
	CN Gain	115275	CN Loss	88837				CN Gain	187761	CN Loss	51774																																CN Gain	191389	CN Loss	37796
	CN Gain	500577	CN Loss	36779				CN Gain	50744	CN Loss	62041																																CN Gain	5825	CN Loss	165830
	CN Gain	6021	CN Loss	11756				CN Gain	13758	CN Loss	7762																																CN Gain	63411	CN Loss	9236
	CN Gain	4118	CN Loss	559				CN Gain	4702	CN Loss	1075																																CN Gain	5980	CN Loss	6901
	CN Gain	21465	CN Loss	8140				CN Gain	18767	CN Loss	15466																																CN Gain	56146	CN Loss	1177
	CN Gain	22034	CN Loss	3868				CN Gain	90512	CN Loss	132036																																CN Gain	44815	CN Loss	571
	CN Gain	12316	CN Loss	4567				CN Gain	27357	CN Loss	71395																																CN Gain	68012	CN Loss	95202
	CN Gain	34136	CN Loss	36327				CN Gain	89798	CN Loss	7046																																CN Gain	19665	CN Loss	3638
	CN Gain	38629	CN Loss	6824				CN Gain	1022	CN Loss	54582																																CN Gain	28098	CN Loss	604
	CN Gain	119967	CN Loss	83230				CN Gain	1569	CN Loss	27563																																CN Gain	32418	CN Loss	38017
	CN Gain	46238	CN Loss	81535				CN Gain	749	CN Loss	63821																																CN Gain	314336	CN Loss	12201
	CN Gain	643875	CN Loss	28145				CN Gain	23811	CN Loss	197504																																CN Gain	27645	CN Loss	216472
	CN Gain	146877	CN Loss	10494				CN Gain	2019	CN Loss	20262																																CN Gain	233873	CN Loss	26074
	CN Gain	5915	CN Loss	32513				CN Gain	914	CN Loss	286278																																CN Gain	517	CN Loss	1883
	CN Gain	1231	CN Loss	17656				CN Gain	36080	CN Loss	71428																																CN Gain	899943	CN Loss	118392
	CN Gain	40376	CN Loss	960				CN Gain	112177	CN Loss	5059																																CN Gain	2719	CN Loss	54495
	CN Gain	115866	CN Loss	12938				CN Gain	13507	CN Loss	96013																																CN Gain	211	CN Loss	77414
	CN Gain	128910	CN Loss	22460				CN Gain	14895	CN Loss	4079																																CN Gain	3092	CN Loss	31073
	CN Gain	52409	CN Loss	161693				CN Gain	6827	CN Loss	30233																																CN Gain	67963	CN Loss	22329
	CN Gain	34451	CN Loss	2858				CN Gain	5886	CN Loss	467704																																CN Gain	24028	CN Loss	99012
	CN Gain	83186	CN Loss	336				CN Gain	709548	CN Loss	7498																																CN Gain	23772	CN Loss	28047
	CN Gain	5288	CN Loss	21986				CN Gain	112972	CN Loss	23934																																CN Gain	207971	CN Loss	4261
	CN Gain	21699	CN Loss	14751				CN Gain	306	CN Loss	10728																																CN Gain	197977	CN Loss	13363
	CN Gain	24922	CN Loss	3028				CN Gain	50971	CN Loss	192283																																CN Gain	22507	CN Loss	58776
	CN Gain	4456	CN Loss	1183				CN Gain	41280	CN Loss	20012																																CN Gain	410	CN Loss	104020
	CN Gain	48271	CN Loss	57854				CN Gain	49537	CN Loss	1061																																CN Gain	101177	CN Loss	211046
	CN Gain	37871	CN Loss	71208				CN Gain	18940	CN Loss	6843																																CN Gain	182846	CN Loss	50711
	CN Gain	11684	CN Loss	15398				CN Gain	54307	CN Loss	35599																																CN Gain	33162	CN Loss	26285
	CN Gain	11676	CN Loss	12587				CN Gain	429660	CN Loss	56357																																CN Gain	69103	CN Loss	107469
	CN Gain	5997	CN Loss	11014				CN Gain	46737	CN Loss	2550																																CN Gain	111510	CN Loss	214162
	CN Gain	8706	CN Loss	40975				CN Gain	81148	CN Loss	541354																																CN Gain	6258	CN Loss	57776
	CN Gain	628	CN Loss	55091				CN Gain	1497	CN Loss	205694																																CN Gain	105040	CN Loss	10762
	CN Gain	15942	CN Loss	30464				CN Gain	135982	CN Loss	12554																																CN Gain	65890	CN Loss	15084
	CN Gain	39689	CN Loss	3589				CN Gain	1326204	CN Loss	20057																																CN Gain	58662	CN Loss	91538
	CN Gain	75571	CN Loss	29941				CN Gain	67324	CN Loss	41311																																CN Gain	77390	CN Loss	1522
	CN Gain	9607	CN Loss	19326				CN Gain	89	CN Loss	26358																																CN Gain	32909	CN Loss	149452
	CN Gain	93565	CN Loss	144571				CN Gain	803	CN Loss	23236																																CN Gain	212084	CN Loss	25723
	CN Gain	1611	CN Loss	23149				CN Gain	158	CN Loss	8063																																CN Gain	21711	CN Loss	7342
	CN Gain	153740	CN Loss	17928				CN Gain	49	CN Loss	41271																																CN Gain	6806	CN Loss	211
	CN Gain	87022	CN Loss	96297				CN Gain	1631	CN Loss	131622																																CN Gain	3685	CN Loss	56326
	CN Gain	6959	CN Loss	31172				CN Gain	44601	CN Loss	44359																																CN Gain	27889	CN Loss	409
	CN Gain	103359	CN Loss	31026				CN Gain	197683	CN Loss	302838																																CN Gain	9067	CN Loss	8791
	CN Gain	40686	CN Loss	65140				CN Gain	52689	CN Loss	100176																																CN Gain	27610	CN Loss	6866
	CN Gain	3389	CN Loss	15				CN Gain	51831	CN Loss	29671																																CN Gain	4350	CN Loss	3293
	CN Gain	12624	CN Loss	32410				CN Gain	45620	CN Loss	37101																																CN Gain	115515	CN Loss	69342
	CN Gain	15905	CN Loss	34623				CN Gain	4143	CN Loss	45116																																CN Gain	428486	CN Loss	45362
	CN Gain	44262	CN Loss	100781				CN Gain	150033	CN Loss	107308																																CN Gain	265906	CN Loss	30438
	CN Gain	98570	CN Loss	106818				CN Gain	75167	CN Loss	285																																CN Gain	88866	CN Loss	46403
	CN Gain	289	CN Loss	211073				CN Gain	5215	CN Loss	4561																																CN Gain	3074	CN Loss	41649
	CN Gain	39367	CN Loss	165840				CN Gain	3190	CN Loss	43907																																CN Gain	2726	CN Loss	61026
	CN Gain	21923	CN Loss	25797				CN Gain	39698	CN Loss	114435																																CN Gain	76348	CN Loss	100532
	CN Gain	23742	CN Loss	103853				CN Gain	365361	CN Loss	242564																																CN Gain	77158	CN Loss	3348
	CN Gain	26198	CN Loss	127630				CN Gain	104289	CN Loss	30728																																CN Gain	33551	CN Loss	24650
	CN Gain	4228	CN Loss	196500				CN Gain	509225	CN Loss	66868																																CN Gain	16958	CN Loss	473978
	CN Gain	62856	CN Loss	160				CN Gain	45137	CN Loss	383																																CN Gain	48054	CN Loss	180773
	CN Gain	598	CN Loss	2160				CN Gain	27699	CN Loss	102431																																CN Gain	12158	CN Loss	126865
	CN Gain	436	CN Loss	4863				CN Gain	42314	CN Loss	992																																CN Gain	66618	CN Loss	21992
	CN Gain	92385	CN Loss	4456				CN Gain	117564	CN Loss	10089																																CN Gain	6346	CN Loss	335679
	CN Gain	10269	CN Loss	34428				CN Gain	76108	CN Loss	14027																																CN Gain	125749	CN Loss	279538
	CN Gain	274729	CN Loss	56596				CN Gain	66613	CN Loss	3337																																CN Gain	67113	CN Loss	15508
	CN Gain	36256	CN Loss	92				CN Gain	262990	CN Loss	374154																																CN Gain	86222	CN Loss	52612
	CN Gain	174498	CN Loss	47635				CN Gain	38981	CN Loss	536602																																CN Gain	112667	CN Loss	249882
	CN Gain	42736	CN Loss	12624				CN Gain	48985	CN Loss	86842																																CN Gain	8806	CN Loss	23307
	CN Gain	163896	CN Loss	2070				CN Gain	416645	CN Loss	184995																																CN Gain	7919	CN Loss	58765
	CN Gain	79199	CN Loss	35236				CN Gain	1289	CN Loss	23970																																CN Gain	851	CN Loss	540765
	CN Gain	158218	CN Loss	50715				CN Gain	82853	CN Loss	38536																																CN Gain	75286	CN Loss	27181
	CN Gain	1787	CN Loss	4199				CN Gain	6386	CN Loss	1912																																CN Gain	12839	CN Loss	4665
	CN Gain	35580	CN Loss	150626				CN Gain	1238	CN Loss	1587																																CN Gain	40926	CN Loss	968
	CN Gain	235412	CN Loss	39199				CN Gain	37772	CN Loss	7993																																CN Gain	17900	CN Loss	5829
	CN Gain	33938	CN Loss	54150				CN Gain	16806	CN Loss	27781																																CN Gain	26291	CN Loss	654
	CN Gain	16866	CN Loss	38256				CN Gain	17284	CN Loss	7423																																CN Gain	14390	CN Loss	295374
	CN Gain	415	CN Loss	24708				CN Gain	103476	CN Loss	164427																																CN Gain	32286	CN Loss	2554
	CN Gain	27473	CN Loss	29127				CN Gain	74855	CN Loss	47969																																CN Gain	641479	CN Loss	471
	CN Gain	199997	CN Loss	45512				CN Gain	55747	CN Loss	45498																																CN Gain	53461	CN Loss	10724
	CN Gain	56308	CN Loss	6050				CN Gain	229569	CN Loss	61567																																CN Gain	301675	CN Loss	23966
	CN Gain	238119	CN Loss	194				CN Gain	87027	CN Loss	33778																																CN Gain	11707	CN Loss	11292
	CN Gain	252736	CN Loss	1834				CN Gain	1491	CN Loss	163404																																CN Gain	68064	CN Loss	10685
	CN Gain	38321	CN Loss	405				CN Gain	137229	CN Loss	79164																																CN Gain	85	CN Loss	92242
	CN Gain	166681	CN Loss	477				CN Gain	158783	CN Loss	5506																																CN Gain	2753	CN Loss	376
	CN Gain	223568	CN Loss	35595				CN Gain	21270	CN Loss	11311																																CN Gain	105749	CN Loss	26313
	CN Gain	237029	CN Loss	9731				CN Gain	4920	CN Loss	10648																																CN Gain	1281	CN Loss	1299
	CN Gain	53394	CN Loss	41698				CN Gain	29916	CN Loss	48511																																CN Gain	4764	CN Loss	623299
	CN Gain	24698	CN Loss	73175				CN Gain	162651	CN Loss	38628																																CN Gain	2979	CN Loss	42583
	CN Gain	51961	CN Loss	2961				CN Gain	2528	CN Loss	146702																																CN Gain	552116	CN Loss	16294
	CN Gain	556	CN Loss	104				CN Gain	295418	CN Loss	49851																																CN Gain	109084	CN Loss	36756
	CN Gain	21556	CN Loss	159				CN Gain	47407	CN Loss	93655																																CN Gain	42467	CN Loss	4168
	CN Gain	35854	CN Loss	7798				CN Gain	185386	CN Loss	57829																																CN Gain	43110	CN Loss	28358
	CN Gain	92577	CN Loss	265				CN Gain	70691	CN Loss	72922																																CN Gain	394956	CN Loss	1745
	CN Gain	40893	CN Loss	1121				CN Gain	124401	CN Loss	40885																																CN Gain	471055	CN Loss	9350
	CN Gain	1368	CN Loss	99125				CN Gain	59535	CN Loss	23856																																CN Gain	24639	CN Loss	17071
	CN Gain	18008	CN Loss	78558				CN Gain	111059	CN Loss	7206																																CN Gain	19255	CN Loss	17836
	CN Gain	158487	CN Loss	870				CN Gain	573	CN Loss	40296																																CN Gain	7169	CN Loss	5622
	CN Gain	172363	CN Loss	6735				CN Gain	710	CN Loss	40488																																CN Gain	53873	CN Loss	87
	CN Gain	162467	CN Loss	71787				CN Gain	313	CN Loss	305938																																CN Gain	251573	CN Loss	494
	CN Gain	1036	CN Loss	7606				CN Gain	117	CN Loss	75466																																CN Gain	296212	CN Loss	5722
	CN Gain	408291	CN Loss	21070				CN Gain	40169	CN Loss	316728																																CN Gain	92698	CN Loss	266399
	CN Gain	20521	CN Loss	16341				CN Gain	4845	CN Loss	15770																																CN Gain	34910	CN Loss	229591
	CN Gain	33693	CN Loss	79147				CN Gain	9392	CN Loss	294																																CN Gain	58621	CN Loss	34810
	CN Gain	3554	CN Loss	16102				CN Gain	14767	CN Loss	27533																																CN Gain	100448	CN Loss	25196
	CN Gain	43703	CN Loss	4242				CN Gain	25839	CN Loss	14419																																CN Gain	411852	CN Loss	8271
	CN Gain	127333	CN Loss	17637				CN Gain	41541	CN Loss	374356																																CN Gain	8076	CN Loss	29527
	CN Gain	129603	CN Loss	7307				CN Gain	133492	CN Loss	49447																																CN Gain	121875	CN Loss	79584
	CN Gain	59302	CN Loss	166360				CN Gain	82112	CN Loss	13171																																CN Gain	111157	CN Loss	4109
	CN Gain	34660	CN Loss	21972				CN Gain	39848	CN Loss	31753																																CN Gain	257460	CN Loss	1182
	CN Gain	56263	CN Loss	271				CN Gain	3170	CN Loss	413																																CN Gain	66812	CN Loss	9493
	CN Gain	12075	CN Loss	16794				CN Gain	290	CN Loss	297																																CN Gain	8862	CN Loss	40368
	CN Gain	30119	CN Loss	13355				CN Gain	584	CN Loss	355																																CN Gain	133719	CN Loss	37035
	CN Gain	69009	CN Loss	203				CN Gain	28666	CN Loss	71749																																CN Gain	4666	CN Loss	155940
	CN Gain	28817	CN Loss	345				CN Gain	18663	CN Loss	28598																																CN Gain	35305	CN Loss	158832
	CN Gain	74835	CN Loss	233				CN Gain	21923	CN Loss	188345																																CN Gain	52317	CN Loss	28299
	CN Gain	22850	CN Loss	2722				CN Gain	645936	CN Loss	413061																																CN Gain	63454	CN Loss	688961
	CN Gain	4496	CN Loss	17702				CN Gain	1386	CN Loss	95524																																CN Gain	61772	CN Loss	83731
	CN Gain	150964	CN Loss	52991				CN Gain	11543	CN Loss	60192																																CN Gain	6141	CN Loss	7507
	CN Gain	9632	CN Loss	1443				CN Gain	23278	CN Loss	4468																																CN Gain	10141	CN Loss	18047
	CN Gain	28890	CN Loss	547				CN Gain	78294	CN Loss	25835																																CN Gain	45608	CN Loss	5327
	CN Gain	50232	CN Loss	116793				CN Gain	28687	CN Loss	41134																																CN Gain	12704	CN Loss	871
	CN Gain	59501	CN Loss	275184				CN Gain	1623	CN Loss	117820																																CN Gain	363464	CN Loss	21551
	CN Gain	4334	CN Loss	305818				CN Gain	15498	CN Loss	104774																																CN Gain	73010	CN Loss	58265
	CN Gain	154191	CN Loss	1975				CN Gain	52231	CN Loss	6723																																CN Gain	28609	CN Loss	53472
	CN Gain	89037	CN Loss	260				CN Gain	334	CN Loss	4191																																CN Gain	51676	CN Loss	54811
	CN Gain	68369	CN Loss	24408				CN Gain	108757	CN Loss	136517																																CN Gain	13510	CN Loss	218
	CN Gain	13520	CN Loss	27147				CN Gain	429	CN Loss	19138																																CN Gain	20541	CN Loss	66658
	CN Gain	37141	CN Loss	540593				CN Gain	212161	CN Loss	50538																																CN Gain	135888	CN Loss	560
	CN Gain	40262	CN Loss	83918				CN Gain	12267	CN Loss	37425																																CN Gain	419081	CN Loss	3930
	CN Gain	57998	CN Loss	50296				CN Gain	49706	CN Loss	13506																																CN Gain	3540	CN Loss	21766
	CN Gain	100897	CN Loss	3986				CN Gain	21815	CN Loss	8967																																CN Gain	100838	CN Loss	767
	CN Gain	19850	CN Loss	35840				CN Gain	20321	CN Loss	1211																																CN Gain	7740	CN Loss	5759
	CN Gain	102513	CN Loss	5801				CN Gain	95297	CN Loss	85191																																CN Gain	36653	CN Loss	30810
	CN Gain	12876	CN Loss	45530				CN Gain	736	CN Loss	79735																																CN Gain	395	CN Loss	4474
	CN Gain	54669	CN Loss	32388				CN Gain	346	CN Loss	30130																																CN Gain	351843	CN Loss	40775
	CN Gain	580496	CN Loss	8725				CN Gain	939	CN Loss	227831																																CN Gain	192698	CN Loss	7648
	CN Gain	8258	CN Loss	1636				CN Gain	25334	CN Loss	147457																																CN Gain	202295	CN Loss	3132
	CN Gain	15935	CN Loss	17718				CN Gain	6167	CN Loss	228123																																CN Gain	133770	CN Loss	275761
	CN Gain	5409	CN Loss	56567				CN Gain	1393903	CN Loss	225338																																CN Gain	9906	CN Loss	138427
	CN Gain	277360	CN Loss	66431				CN Gain	61244	CN Loss	391103																																CN Gain	188691	CN Loss	38966
	CN Gain	30222	CN Loss	49057				CN Gain	90	CN Loss	134405																																CN Gain	1005409	CN Loss	222287
	CN Gain	15881	CN Loss	86600				CN Gain	3644	CN Loss	35820																																CN Gain	157216	CN Loss	18776
	CN Gain	8696	CN Loss	60754				CN Gain	10	CN Loss	173346																																CN Gain	834133	CN Loss	301154
	CN Gain	59500	CN Loss	8777				CN Gain	37	CN Loss	4579																																CN Gain	1405	CN Loss	7816
	CN Gain	87524	CN Loss	14852				CN Gain	11	CN Loss	30045																																CN Gain	13215	CN Loss	38774
	CN Gain	15662	CN Loss	5880				CN Gain	9	CN Loss	41500																																CN Gain	33395	CN Loss	6782
	CN Gain	1516	CN Loss	30586				CN Gain	10	CN Loss	9362																																CN Gain	9937	CN Loss	133792
	CN Gain	49365	CN Loss	49751				CN Gain	86702	CN Loss	92284																																CN Gain	46055	CN Loss	10855
	CN Gain	98500	CN Loss	144908				CN Gain	73375	CN Loss	54006																																CN Gain	70728	CN Loss	92673
	CN Gain	13413	CN Loss	117909				CN Gain	438707	CN Loss	400187																																CN Gain	89970	CN Loss	49622
	CN Gain	80065	CN Loss	123049				CN Gain	496789	CN Loss	1095																																CN Gain	31493	CN Loss	132349
	CN Gain	47592	CN Loss	34195				CN Gain	79658	CN Loss	673																																CN Gain	337266	CN Loss	276047
	CN Gain	11303	CN Loss	40402				CN Gain	85064	CN Loss	44890																																CN Gain	2912	CN Loss	33810
	CN Gain	237865	CN Loss	27083				CN Gain	37222	CN Loss	10827																																CN Gain	74303	CN Loss	423135
	CN Gain	717890	CN Loss	1838				CN Gain	73975	CN Loss	10298																																CN Gain	9894	CN Loss	6257
	CN Gain	6011	CN Loss	2712				CN Gain	4300	CN Loss	36695																																CN Gain	34761	CN Loss	225988
	CN Gain	44084	CN Loss	27401				CN Gain	705	CN Loss	5168																																CN Gain	144796	CN Loss	188170
	CN Gain	37640	CN Loss	136435				CN Gain	259382	CN Loss	185966																																CN Gain	109068	CN Loss	36026
	CN Gain	2052	CN Loss	9846				CN Gain	3158	CN Loss	401																																CN Gain	48321	CN Loss	10177
	CN Gain	124744	CN Loss	16612				CN Gain	6866	CN Loss	18037																																CN Gain	160003	CN Loss	10285
	CN Gain	10845	CN Loss	2267				CN Gain	17727	CN Loss	81270																																CN Gain	171791	CN Loss	25598
	CN Gain	278830	CN Loss	2427				CN Gain	123662	CN Loss	86087																																CN Gain	10092	CN Loss	86389
	CN Gain	10402	CN Loss	48665				CN Gain	50115	CN Loss	319																																CN Gain	4828	CN Loss	397
	CN Gain	74489	CN Loss	14583				CN Gain	33254	CN Loss	51505																																CN Gain	1525	CN Loss	15689
	CN Gain	175254	CN Loss	2092				CN Gain	1071	CN Loss	34225																																CN Gain	195397	CN Loss	74830
	CN Gain	2775	CN Loss	22198				CN Gain	68576	CN Loss	143843																																CN Gain	23136	CN Loss	44411
	CN Gain	55206	CN Loss	17840				CN Gain	71861	CN Loss	83717																																CN Gain	33455	CN Loss	40765
	CN Gain	30253	CN Loss	7166				CN Gain	638	CN Loss	75870																																CN Gain	197765	CN Loss	4105
	CN Gain	98528	CN Loss	68873				CN Gain	980	CN Loss	18431																																CN Gain	16345	CN Loss	24159
	CN Gain	1980	CN Loss	562				CN Gain	633	CN Loss	7564																																CN Gain	8444	CN Loss	764073
	CN Gain	11089	CN Loss	61966				CN Gain	137693	CN Loss	2454																																CN Gain	12246	CN Loss	416
	CN Gain	112521	CN Loss	4101				CN Gain	363693	CN Loss	115808																																CN Gain	21614	CN Loss	3423
	CN Gain	71948	CN Loss	75115				CN Gain	305795	CN Loss	8765																																CN Gain	34308	CN Loss	129467
	CN Gain	101220	CN Loss	3920				CN Gain	8854	CN Loss	163																																CN Gain	211415	CN Loss	1935
	CN Gain	99393	CN Loss	39179				CN Gain	3074	CN Loss	12063																																CN Gain	911960	CN Loss	88602
	CN Gain	86067	CN Loss	41084				CN Gain	6655	CN Loss	9185																																CN Gain	9439	CN Loss	23211
	CN Gain	92444	CN Loss	32				CN Gain	165599	CN Loss	1052																																CN Gain	11166	CN Loss	64415
	CN Gain	142012	CN Loss	10658				CN Gain	244693	CN Loss	67290																																CN Gain	188509	CN Loss	591
	CN Gain	46124	CN Loss	20699				CN Gain	1583	CN Loss	1714																																CN Gain	1857	CN Loss	78119
	CN Gain	263	CN Loss	202318				CN Gain	401	CN Loss	4653																																CN Gain	325798	CN Loss	120408
	CN Gain	125296	CN Loss	4360				CN Gain	804	CN Loss	7773																																CN Gain	117470	CN Loss	7735
	CN Gain	25070	CN Loss	40546				CN Gain	61567	CN Loss	993																																CN Gain	502147	CN Loss	95899
	CN Gain	4359	CN Loss	9370				CN Gain	14137	CN Loss	1656																																CN Gain	109494	CN Loss	203231
	CN Gain	70721	CN Loss	5975				CN Gain	127573	CN Loss	3354																																CN Gain	346129	CN Loss	696
	CN Gain	56685	CN Loss	52905				CN Gain	170775	CN Loss	15494																																CN Gain	163078	CN Loss	184846
	CN Gain	265933	CN Loss	2618				CN Gain	146570	CN Loss	9324																																CN Gain	296527	CN Loss	108763
	CN Gain	29985	CN Loss	10906				CN Gain	82721	CN Loss	76063																																CN Gain	3169	CN Loss	5374
	CN Gain	201	CN Loss	652				CN Gain	31437	CN Loss	45348																																CN Gain	25940	CN Loss	29521
	CN Gain	189111	CN Loss	132383				CN Gain	55262	CN Loss	30291																																CN Gain	21494	CN Loss	124811
	CN Gain	209454	CN Loss	9756				CN Gain	23259	CN Loss	66203																																CN Gain	64097	CN Loss	18183
	CN Gain	246670	CN Loss	20940				CN Gain	311129	CN Loss	75752																																CN Gain	453	CN Loss	126128
	CN Gain	35879	CN Loss	2384				CN Gain	23439	CN Loss	38839																																CN Gain	41010	CN Loss	94254
	CN Gain	48656	CN Loss	175				CN Gain	11581	CN Loss	4463																																CN Gain	165981	CN Loss	415550
	CN Gain	8639	CN Loss	88203				CN Gain	799	CN Loss	3226																																CN Gain	313	CN Loss	288555
	CN Gain	1658	CN Loss	45704				CN Gain	128466	CN Loss	41867																																CN Gain	211673	CN Loss	15159
	CN Gain	10049	CN Loss	267				CN Gain	24847	CN Loss	16807																																CN Gain	11645	CN Loss	265
	CN Gain	89433	CN Loss	29061				CN Gain	1724	CN Loss	4430																																CN Gain	95069	CN Loss	11314
	CN Gain	9052	CN Loss	184158				CN Gain	648	CN Loss	38256																																CN Gain	2753	CN Loss	229310
	CN Gain	19742	CN Loss	114234				CN Gain	7426	CN Loss	4049																																CN Gain	42202	CN Loss	32914
	CN Gain	37241	CN Loss	45277				CN Gain	22809	CN Loss	137704																																CN Gain	1559	CN Loss	163899
	CN Gain	6785	CN Loss	4145				CN Gain	27232	CN Loss	12133																																CN Gain	54703	CN Loss	280743
	CN Gain	640	CN Loss	4484				CN Gain	237945	CN Loss	98205																																CN Gain	1173	CN Loss	23092
	CN Gain	128898	CN Loss	12518579				CN Gain	110607	CN Loss	85573																																CN Gain	101399	CN Loss	30986
	CN Gain	89						CN Gain	5395	CN Loss	130855																																CN Gain	52494	CN Loss	24742
	CN Gain	39						CN Gain	14434	CN Loss	1302																																CN Gain	10148	CN Loss	50973
	CN Gain	98622						CN Gain	752	CN Loss	551																																CN Gain	17897	CN Loss	54372
	CN Gain	5176						CN Gain	2533	CN Loss	216																																CN Gain	1826	CN Loss	30646
	CN Gain	2455						CN Gain	236872	CN Loss	5070																																CN Gain	7587	CN Loss	122948
	CN Gain	65222						CN Gain	2196	CN Loss	23947																																CN Gain	11525	CN Loss	35060
	CN Gain	37787						CN Gain	988	CN Loss	1048																																CN Gain	25997	CN Loss	13349
	CN Gain	148572						CN Gain	85628	CN Loss	18143																																CN Gain	1924	CN Loss	180612
	CN Gain	13899						CN Gain	59999	CN Loss	28908																																CN Gain	17991	CN Loss	69196
	CN Gain	1210						CN Gain	237	CN Loss	3925																																CN Gain	22603	CN Loss	656
	CN Gain	21756						CN Gain	38865	CN Loss	137462																																CN Gain	73688	CN Loss	4326
	CN Gain	56652						CN Gain	35914	CN Loss	139040																																CN Gain	1417	CN Loss	623165
	CN Gain	6118						CN Gain	57187	CN Loss	416969																																CN Gain	4159	CN Loss	144
	CN Gain	18977						CN Gain	5414	CN Loss	136958																																CN Gain	1002	CN Loss	37032
	CN Gain	1933						CN Gain	166286	CN Loss	164919																																CN Gain	12776	CN Loss	258002
	CN Gain	1625						CN Gain	53094	CN Loss	51229																																CN Gain	15329	CN Loss	75819
	CN Gain	62757						CN Gain	11642	CN Loss	113491																																CN Gain	37940	CN Loss	20207
	CN Gain	26166						CN Gain	9835	CN Loss	49673																																CN Gain	7166	CN Loss	33054
	CN Gain	444						CN Gain	2401	CN Loss	9010																																CN Gain	388378	CN Loss	43846
	CN Gain	8387						CN Gain	1160	CN Loss	137876																																CN Gain	45977	CN Loss	188211
	CN Gain	2965						CN Gain	10479	CN Loss	19091																																CN Gain	52506	CN Loss	9562
	CN Gain	284						CN Gain	4561	CN Loss	70870																																CN Gain	1753	CN Loss	39205
	CN Gain	764						CN Gain	20960	CN Loss	79870																																CN Gain	61440	CN Loss	13523
	CN Gain	1799						CN Gain	26644	CN Loss	36613																																CN Gain	26590	CN Loss	51344
	CN Gain	50490						CN Gain	42197	CN Loss	16889																																CN Gain	658	CN Loss	159916
	CN Gain	35063						CN Gain	46672	CN Loss	25509																																CN Gain	58226	CN Loss	15395
	CN Gain	3012						CN Gain	4079	CN Loss	275276																																CN Gain	8818	CN Loss	16225
	CN Gain	19814						CN Gain	10081	CN Loss	12197																																CN Gain	32339	CN Loss	128136
	CN Gain	4839						CN Gain	41598	CN Loss	102400																																CN Gain	14075	CN Loss	13750
	CN Gain	14131						CN Gain	7120	CN Loss	52757																																CN Gain	53634	CN Loss	5322
	CN Gain	138183						CN Gain	327	CN Loss	7759																																CN Gain	11093	CN Loss	79041
	CN Gain	18157						CN Gain	16706	CN Loss	1854																																CN Gain	7318	CN Loss	59977
	CN Gain	575						CN Gain	3445	CN Loss	15433																																CN Gain	26147	CN Loss	105783
	CN Gain	76456						CN Gain	2382	CN Loss	15016																																CN Gain	36856	CN Loss	17967
	CN Gain	6095						CN Gain	6221	CN Loss	337																																CN Gain	10685	CN Loss	9895
	CN Gain	6730						CN Gain	1634	CN Loss	66211																																CN Gain	20806	CN Loss	480
	CN Gain	31177						CN Gain	530	CN Loss	6757																																CN Gain	31659	CN Loss	53541
	CN Gain	3423						CN Gain	3672	CN Loss	6195																																CN Gain	106410	CN Loss	15268
	CN Gain	416						CN Gain	60437	CN Loss	9739																																CN Gain	97023	CN Loss	223182
	CN Gain	1551						CN Gain	2568	CN Loss	5149																																CN Gain	48401	CN Loss	436551
	CN Gain	2456						CN Gain	56053	CN Loss	4845																																CN Gain	10421	CN Loss	44198
	CN Gain	17115						CN Gain	86343	CN Loss	4077																																CN Gain	583389	CN Loss	94693
	CN Gain	4964						CN Gain	1109	CN Loss	7775																																CN Gain	1871	CN Loss	287181
	CN Gain	129419						CN Gain	1212	CN Loss	519998																																CN Gain	391	CN Loss	18415
	CN Gain	34025						CN Gain	8322	CN Loss	68548																																CN Gain	4293	CN Loss	129843
	CN Gain	13200						CN Gain	10758	CN Loss	282228																																CN Gain	113740	CN Loss	33226
	CN Gain	284						CN Gain	242659	CN Loss	300534																																CN Gain	18192	CN Loss	4507
	CN Gain	29298						CN Gain	150494	CN Loss	101267																																CN Gain	25656	CN Loss	105553
	CN Gain	7961						CN Gain	11504	CN Loss	20263																																CN Gain	88243	CN Loss	75149
	CN Gain	11617						CN Gain	124585	CN Loss	21210																																CN Gain	312	CN Loss	146313
	CN Gain	35897						CN Gain	157740	CN Loss	17042																																CN Gain	343414	CN Loss	42069
	CN Gain	2320						CN Gain	46208	CN Loss	5898																																CN Gain	99574	CN Loss	29521
	CN Gain	23909						CN Gain	2943	CN Loss	119729																																CN Gain	3380	CN Loss	283813
	CN Gain	38212						CN Gain	23344	CN Loss	3552																																CN Gain	902	CN Loss	33452
	CN Gain	188						CN Gain	63662	CN Loss	197034																																CN Gain	58873	CN Loss	98435
	CN Gain	3242						CN Gain	41377	CN Loss	2408																																CN Gain	4221	CN Loss	249
	CN Gain	17515						CN Gain	299730	CN Loss	1894																																CN Gain	20720	CN Loss	373998
	CN Gain	19575						CN Gain	5416	CN Loss	17024																																CN Gain	64004	CN Loss	188311
	CN Gain	642						CN Gain	20663	CN Loss	4462																																CN Gain	13642	CN Loss	77405
	CN Gain	44080						CN Gain	89189	CN Loss	4306																																CN Gain	64672	CN Loss	9923
	CN Gain	53883						CN Gain	88998	CN Loss	14766																																CN Gain	1437	CN Loss	36983
	CN Gain	5947						CN Gain	182595	CN Loss	23847																																CN Gain	154380	CN Loss	172
	CN Gain	188345						CN Gain	465	CN Loss	17910																																CN Gain	37973	CN Loss	46533
	CN Gain	30130						CN Gain	5714	CN Loss	1899																																CN Gain	610	CN Loss	58865
	CN Gain	74416						CN Gain	127567	CN Loss	23263																																CN Gain	465	CN Loss	33242
	CN Gain	24651						CN Gain	21130	CN Loss	135																																CN Gain	54822	CN Loss	164007
	CN Gain	126573						CN Gain	17201	CN Loss	27816																																CN Gain	184018	CN Loss	49573
	CN Gain	26332						CN Gain	2488	CN Loss	3699																																CN Gain	3807	CN Loss	594
	CN Gain	34922						CN Gain	140798	CN Loss	1462																																CN Gain	425127	CN Loss	19710
	CN Gain	41585						CN Gain	17036	CN Loss	511700																																CN Gain	354242	CN Loss	231343
	CN Gain	177047						CN Gain	1767	CN Loss	114408																																CN Gain	52218	CN Loss	39730
	CN Gain	15190						CN Gain	29994	CN Loss	77088																																CN Gain	15099	CN Loss	15107
	CN Gain	7186						CN Gain	560	CN Loss	31291																																CN Gain	490541	CN Loss	53958
	CN Gain	21684						CN Gain	1414	CN Loss	98771																																CN Gain	136577	CN Loss	408298
	CN Gain	36747						CN Gain	19730	CN Loss	33769																																CN Gain	155949	CN Loss	262203
	CN Gain	40982						CN Gain	38986	CN Loss	1824																																CN Gain	18944	CN Loss	6242
	CN Gain	7722						CN Gain	502	CN Loss	44345																																CN Gain	22022	CN Loss	24818
	CN Gain	8750						CN Gain	1915	CN Loss	338177																																CN Gain	208659	CN Loss	4039
	CN Gain	2116						CN Gain	37926	CN Loss	37772																																CN Gain	3935	CN Loss	89180
	CN Gain	25042						CN Gain	33077	CN Loss	20048																																CN Gain	339179	CN Loss	16987
	CN Gain	127858						CN Gain	21427	CN Loss	50211																																CN Gain	1688	CN Loss	360361
	CN Gain	282						CN Gain	1473	CN Loss	199404																																CN Gain	37605	CN Loss	321611
	CN Gain	70763						CN Gain	25833	CN Loss	11987																																CN Gain	2831	CN Loss	107496
	CN Gain	133						CN Gain	3717	CN Loss	528353																																CN Gain	13407	CN Loss	211039
	CN Gain	11852						CN Gain	187399	CN Loss	54068																																CN Gain	1183	CN Loss	1876
	CN Gain	3335						CN Gain	27300	CN Loss	212668																																CN Gain	66419	CN Loss	44890
	CN Gain	15286						CN Gain	2426	CN Loss	49671																																CN Gain	19063	CN Loss	1038
	CN Gain	23539						CN Gain	2352	CN Loss	3044																																CN Gain	6311	CN Loss	134628
	CN Gain	21368						CN Gain	96822	CN Loss	6885																																CN Gain	395839	CN Loss	113082
	CN Gain	32746						CN Gain	45413	CN Loss	150081																																CN Gain	137918	CN Loss	8123
	CN Gain	17971						CN Gain	68756	CN Loss	7298																																CN Gain	208153	CN Loss	36143
	CN Gain	39017						CN Gain	50830	CN Loss	108358																																CN Gain	43081	CN Loss	5036
	CN Gain	20278						CN Gain	291848	CN Loss	108820																																CN Gain	38058	CN Loss	15346
	CN Gain	4283						CN Gain	32634	CN Loss	611265																																CN Gain	6068	CN Loss	1158
	CN Gain	15850						CN Gain	127971	CN Loss	35448																																CN Gain	127850	CN Loss	8879
	CN Gain	22						CN Gain	6284	CN Loss	377633																																CN Gain	9283	CN Loss	15905
	CN Gain	139790						CN Gain	370087	CN Loss	265791																																CN Gain	51196	CN Loss	254
	CN Gain	5776						CN Gain	84445	CN Loss	81003																																CN Gain	155172	CN Loss	245751
	CN Gain	49141						CN Gain	123441	CN Loss	33361																																CN Gain	15412	CN Loss	12446
	CN Gain	20023						CN Gain	41208	CN Loss	2044																																CN Gain	392	CN Loss	5603
	CN Gain	1391						CN Gain	8545	CN Loss	1150																																CN Gain	16129	CN Loss	305019
	CN Gain	140212						CN Gain	23987	CN Loss	52305																																CN Gain	52732	CN Loss	73970
	CN Gain	19092						CN Gain	36940	CN Loss	48196																																CN Gain	268029	CN Loss	392
	CN Gain	3442						CN Gain	36032	CN Loss	140029																																CN Gain	164506	CN Loss	204785
	CN Gain	33307						CN Gain	43654	CN Loss	334188																																CN Gain	21931	CN Loss	42609
	CN Gain	91330						CN Gain	8626	CN Loss	83952																																CN Gain	80774	CN Loss	13352
	CN Gain	194						CN Gain	183427	CN Loss	30069																																CN Gain	15203	CN Loss	594
	CN Gain	3065						CN Gain	169365	CN Loss	361951																																CN Gain	214645	CN Loss	17072
	CN Gain	40948						CN Gain	17091	CN Loss	435582																																CN Gain	39748	CN Loss	51898
	CN Gain	2887						CN Gain	4438	CN Loss	20826																																CN Gain	34565	CN Loss	2130
	CN Gain	373						CN Gain	71922	CN Loss	109081																																CN Gain	46600	CN Loss	29
	CN Gain	2058						CN Gain	13139	CN Loss	58833																																CN Gain	2902	CN Loss	379
	CN Gain	4720						CN Gain	154790	CN Loss	55079																																CN Gain	55934	CN Loss	574
	CN Gain	18310						CN Gain	33807	CN Loss	111263																																CN Gain	42134	CN Loss	14472
	CN Gain	26920						CN Gain	264471	CN Loss	305																																CN Gain	193058	CN Loss	30687
	CN Gain	8781						CN Gain	5073	CN Loss	7190																																CN Gain	30361	CN Loss	162
	CN Gain	10646						CN Gain	1043	CN Loss	10307																																CN Gain	2289	CN Loss	25893
	CN Gain	34237						CN Gain	105371	CN Loss	23403																																CN Gain	69394	CN Loss	64890
	CN Gain	51682						CN Gain	98693	CN Loss	11802																																CN Gain	13662	CN Loss	76064
	CN Gain	266						CN Gain	66182	CN Loss	106817																																CN Gain	20	CN Loss	4016
	CN Gain	18640						CN Gain	38280	CN Loss	34367																																CN Gain	21091	CN Loss	591
	CN Gain	15298						CN Gain	164	CN Loss	49232																																CN Gain	58634	CN Loss	119263
	CN Gain	3526						CN Gain	81	CN Loss	68701																																CN Gain	1933	CN Loss	83424
	CN Gain	4422						CN Gain	68677	CN Loss	12680																																CN Gain	8766	CN Loss	243598
	CN Gain	20362						CN Gain	104608	CN Loss	35956																																CN Gain	500230	CN Loss	64087
	CN Gain	71181						CN Gain	326278	CN Loss	30700																																CN Gain	20430	CN Loss	1117
	CN Gain	3302						CN Gain	39431	CN Loss	11460																																CN Gain	341551	CN Loss	85711
	CN Gain	6112						CN Gain	24174	CN Loss	337962																																CN Gain	3795	CN Loss	4642
	CN Gain	12038						CN Gain	224160	CN Loss	484552																																CN Gain	13878	CN Loss	353840
	CN Gain	97242						CN Gain	8153	CN Loss	46592																																CN Gain	36940	CN Loss	6363
	CN Gain	309						CN Gain	9315	CN Loss	121074																																CN Gain	14394	CN Loss	441484
	CN Gain	18563						CN Gain	2974	CN Loss	58551																																CN Gain	13598	CN Loss	13226
	CN Gain	73958						CN Gain	38704	CN Loss	33908																																CN Gain	5633	CN Loss	20147
	CN Gain	273160						CN Gain	74360	CN Loss	69575																																CN Gain	6625	CN Loss	10246
	CN Gain	55239						CN Gain	1795	CN Loss	37309																																CN Gain	118597	CN Loss	122218
	CN Gain	9863						CN Gain	48829	CN Loss	4749																																CN Gain	52935	CN Loss	76053
	CN Gain	548						CN Gain	4457	CN Loss	3919																																CN Gain	499575	CN Loss	72535
	CN Gain	41899						CN Gain	25199	CN Loss	301096																																CN Gain	11494	CN Loss	20798
	CN Gain	21089						CN Gain	312063	CN Loss	34413																																CN Gain	170101	CN Loss	5349
	CN Gain	3227						CN Gain	12326	CN Loss	18289																																CN Gain	38191	CN Loss	79915
	CN Gain	6217						CN Gain	59504	CN Loss	879																																CN Gain	64270	CN Loss	10040
	CN Gain	19835						CN Gain	33543	CN Loss	688378																																CN Gain	4957	CN Loss	46416
	CN Gain	716						CN Gain	2248	CN Loss	339070																																CN Gain	10295	CN Loss	11782
	CN Gain	27871						CN Gain	147031	CN Loss	336856																																CN Gain	34365	CN Loss	133831
	CN Gain	55132						CN Gain	2447	CN Loss	2001																																CN Gain	933	CN Loss	81360
	CN Gain	2505						CN Gain	84935	CN Loss	10219																																CN Gain	427996	CN Loss	95774
	CN Gain	237872						CN Gain	1430	CN Loss	12076																																CN Gain	7282	CN Loss	73878
	CN Gain	3996						CN Gain	11118	CN Loss	20349																																CN Gain	3384	CN Loss	3811
	CN Gain	411891						CN Gain	684	CN Loss	339857																																CN Gain	88986	CN Loss	64294
	CN Gain	1143						CN Gain	24069	CN Loss	171262																																CN Gain	21981	CN Loss	368
	CN Gain	9680						CN Gain	26661	CN Loss	61645																																CN Gain	145994	CN Loss	73559
	CN Gain	75610						CN Gain	35002	CN Loss	31388																																CN Gain	5526	CN Loss	55474
	CN Gain	200721						CN Gain	546	CN Loss	14041																																CN Gain	73745	CN Loss	25832
	CN Gain	7172						CN Gain	27647	CN Loss	274517																																CN Gain	11378	CN Loss	807
	CN Gain	9855						CN Gain	460611	CN Loss	29493																																CN Gain	98156	CN Loss	7025
	CN Gain	101444						CN Gain	28657	CN Loss	542333																																CN Gain	5512	CN Loss	120907
	CN Gain	44504						CN Gain	156	CN Loss	75386																																CN Gain	120335	CN Loss	204
	CN Gain	8488						CN Gain	196	CN Loss	117194																																CN Gain	26921	CN Loss	9906
	CN Gain	238185						CN Gain	64872	CN Loss	1489																																CN Gain	7460	CN Loss	12554
	CN Gain	108929						CN Gain	2019	CN Loss	64824																																CN Gain	115423	CN Loss	461
	CN Gain	3503						CN Gain	141224	CN Loss	2556																																CN Gain	24288	CN Loss	59094
	CN Gain	15435						CN Gain	39180	CN Loss	19379																																CN Gain	222045	CN Loss	37784
	CN Gain	2819						CN Gain	5072	CN Loss	4815																																CN Gain	23571	CN Loss	7836
	CN Gain	36413						CN Gain	48439	CN Loss	11676																																CN Gain	4640	CN Loss	26170
	CN Gain	20961						CN Gain	63229	CN Loss	2676																																CN Gain	130937	CN Loss	4891
	CN Gain	8782						CN Gain	18329	CN Loss	421																																CN Gain	263378	CN Loss	46529
	CN Gain	1600						CN Gain	9981	CN Loss	51301																																CN Gain	29280	CN Loss	15033
	CN Gain	934						CN Gain	4995	CN Loss	109906																																CN Gain	22414	CN Loss	219
	CN Gain	5668						CN Gain	220556	CN Loss	13627																																CN Gain	24382	CN Loss	211
	CN Gain	2612						CN Gain	37172	CN Loss	529																																CN Gain	17337	CN Loss	597
	CN Gain	27930						CN Gain	26448	CN Loss	546																																CN Gain	64333	CN Loss	19897
	CN Gain	11365						CN Gain	234620	CN Loss	1857																																CN Gain	48351	CN Loss	171843
	CN Gain	11329						CN Gain	1453	CN Loss	13311																																CN Gain	68106	CN Loss	1772
	CN Gain	56180						CN Gain	70885	CN Loss	3446																																CN Gain	122813	CN Loss	133089
	CN Gain	33827						CN Gain	43097	CN Loss	13752																																CN Gain	1862	CN Loss	1134
	CN Gain	18799						CN Gain	4868	CN Loss	27991																																CN Gain	101284	CN Loss	473
	CN Gain	4462						CN Gain	94191	CN Loss	19186																																CN Gain	31333	CN Loss	41202
	CN Gain	12056						CN Gain	27611	CN Loss	1820																																CN Gain	253	CN Loss	166562
	CN Gain	18818						CN Gain	498925	CN Loss	16800																																CN Gain	131532	CN Loss	1550
	CN Gain	333138						CN Gain	78348	CN Loss	69388																																CN Gain	53960	CN Loss	45929
	CN Gain	15333						CN Gain	4442	CN Loss	634																																CN Gain	22057	CN Loss	91530
	CN Gain	84934						CN Gain	7526	CN Loss	9181																																CN Gain	35884	CN Loss	93424
	CN Gain	92121						CN Gain	1874	CN Loss	25458																																CN Gain	1585	CN Loss	1419
	CN Gain	65165						CN Gain	103668	CN Loss	11597																																CN Gain	63066	CN Loss	52109
	CN Gain	16870						CN Gain	72372	CN Loss	645																																CN Gain	547773	CN Loss	34506
	CN Gain	171956						CN Gain	22379	CN Loss	55837																																CN Gain	15821	CN Loss	8671
	CN Gain	63410						CN Gain	533	CN Loss	17803																																CN Gain	17481	CN Loss	190745
	CN Gain	3278						CN Gain	408	CN Loss	3117																																CN Gain	2081	CN Loss	92864
	CN Gain	4746						CN Gain	115585	CN Loss	3784																																CN Gain	11281	CN Loss	24276
	CN Gain	14098						CN Gain	39210	CN Loss	2115																																CN Gain	47473	CN Loss	39148
	CN Gain	23635						CN Gain	5745	CN Loss	22441																																CN Gain	44066	CN Loss	4100
	CN Gain	1283						CN Gain	12686	CN Loss	28220																																CN Gain	11552	CN Loss	429469
	CN Gain	4992						CN Gain	95936	CN Loss	1022																																CN Gain	44866	CN Loss	225100
	CN Gain	20195						CN Gain	222442	CN Loss	54411																																CN Gain	7864	CN Loss	32252
	CN Gain	23780						CN Gain	6861	CN Loss	74357																																CN Gain	62566	CN Loss	17007
	CN Gain	24714						CN Gain	14972	CN Loss	4379																																CN Gain	27477	CN Loss	36135
	CN Gain	19226						CN Gain	4581	CN Loss	2047																																CN Gain	9899	CN Loss	657
	CN Gain	22870						CN Gain	155501	CN Loss	27191																																CN Gain	76153	CN Loss	19622
	CN Gain	366						CN Gain	43123	CN Loss	1569																																CN Gain	36550	CN Loss	28310
	CN Gain	18974						CN Gain	69767	CN Loss	914																																CN Gain	597	CN Loss	61041
	CN Gain	14639						CN Gain	3973	CN Loss	16355																																CN Gain	242507	CN Loss	198868
	CN Gain	9049						CN Gain	26699	CN Loss	21946																																CN Gain	158622	CN Loss	325486
	CN Gain	55						CN Gain	21000	CN Loss	4288																																CN Gain	167141	CN Loss	685
	CN Gain	960						CN Gain	2280	CN Loss	14895																																CN Gain	24802	CN Loss	3238
	CN Gain	4155						CN Gain	3721	CN Loss	71090																																CN Gain	61706	CN Loss	416771
	CN Gain	63165						CN Gain	12832	CN Loss	306																																CN Gain	1274	CN Loss	49636
	CN Gain	24647						CN Gain	4287	CN Loss	21155																																CN Gain	11877	CN Loss	5268
	CN Gain	7373						CN Gain	29788	CN Loss	270																																CN Gain	120256	CN Loss	26755
	CN Gain	7998						CN Gain	534064	CN Loss	762161																																CN Gain	114316	CN Loss	8878
	CN Gain	68681						CN Gain	76544	CN Loss	19143																																CN Gain	208009	CN Loss	2835
	CN Gain	19492						CN Gain	10163	CN Loss	274039																																CN Gain	1020	CN Loss	82958
	CN Gain	76783						CN Gain	29959	CN Loss	32374																																CN Gain	214147	CN Loss	13705
	CN Gain	81370						CN Gain	4023	CN Loss	17290																																CN Gain	52477	CN Loss	48540
	CN Gain	5490						CN Gain	639163	CN Loss	40820																																CN Gain	301021	CN Loss	187156
	CN Gain	25872						CN Gain	20632	CN Loss	176334																																CN Gain	185314	CN Loss	41154
	CN Gain	1183						CN Gain	40985	CN Loss	4217																																CN Gain	4507	CN Loss	83
	CN Gain	34888						CN Gain	3356	CN Loss	22941																																CN Gain	14130	CN Loss	291
	CN Gain	4738						CN Gain	96553	CN Loss	50971																																CN Gain	66785	CN Loss	59198
	CN Gain	53086						CN Gain	5718	CN Loss	41280																																CN Gain	7440	CN Loss	68204
	CN Gain	3306						CN Gain	307	CN Loss	18940																																CN Gain	147785	CN Loss	41623
	CN Gain	334						CN Gain	2234	CN Loss	11321																																CN Gain	12028	CN Loss	124610
	CN Gain	37418						CN Gain	6942	CN Loss	398635																																CN Gain	17296	CN Loss	230227
	CN Gain	48947						CN Gain	51062	CN Loss	2207																																CN Gain	7087	CN Loss	7310
	CN Gain	10517						CN Gain	40262	CN Loss	10818																																CN Gain	10059	CN Loss	14115
	CN Gain	8857						CN Gain	14890	CN Loss	144728																																CN Gain	34027	CN Loss	92396
	CN Gain	76928						CN Gain	663221	CN Loss	93807																																CN Gain	2013	CN Loss	556
	CN Gain	18436						CN Gain	2516	CN Loss	1365																																CN Gain	5610	CN Loss	7206
	CN Gain	26006						CN Gain	15417	CN Loss	102451																																CN Gain	4850	CN Loss	288
	CN Gain	14565						CN Gain	64161	CN Loss	26538																																CN Gain	26135	CN Loss	14053
	CN Gain	24501						CN Gain	305774	CN Loss	69127																																CN Gain	13476	CN Loss	246307
	CN Gain	111589						CN Gain	8271	CN Loss	1355																																CN Gain	109140	CN Loss	97772
	CN Gain	3595						CN Gain	17585	CN Loss	25163																																CN Gain	8151	CN Loss	3730
	CN Gain	77729						CN Gain	19325	CN Loss	586532																																CN Gain	124378	CN Loss	13401
	CN Gain	44673						CN Gain	1809	CN Loss	100514																																CN Gain	16779	CN Loss	190
	CN Gain	105395						CN Gain	3281	CN Loss	72348																																CN Gain	17535	CN Loss	14692
	CN Gain	5751						CN Gain	406862	CN Loss	34073																																CN Gain	3698	CN Loss	3120
	CN Gain	101416						CN Gain	186332	CN Loss	354628																																CN Gain	9054	CN Loss	25896
	CN Gain	235						CN Gain	686744	CN Loss	60794																																CN Gain	6446	CN Loss	7683
	CN Gain	90645						CN Gain	153957	CN Loss	196085																																CN Gain	103646	CN Loss	22271
	CN Gain	13677						CN Gain	274931	CN Loss	149																																CN Gain	61755	CN Loss	52601
	CN Gain	28230						CN Gain	95287	CN Loss	43452																																CN Gain	9709	CN Loss	12551
	CN Gain	522						CN Gain	17350	CN Loss	39052																																CN Gain	2163	CN Loss	99680
	CN Gain	43687						CN Gain	62058	CN Loss	27054																																CN Gain	33114	CN Loss	134657
	CN Gain	9037						CN Gain	57903	CN Loss	1122888																																CN Gain	2544	CN Loss	18654
	CN Gain	33485						CN Gain	1134	CN Loss	246977																																CN Gain	27308	CN Loss	25383
	CN Gain	21334						CN Gain	45378	CN Loss	23961																																CN Gain	142122	CN Loss	106571
	CN Gain	23857						CN Gain	12131	CN Loss	90236																																CN Gain	44694	CN Loss	3599
	CN Gain	28909						CN Gain	51696	CN Loss	103557																																CN Gain	4234	CN Loss	45246
	CN Gain	4515						CN Gain	1315	CN Loss	56500																																CN Gain	919	CN Loss	39327
	CN Gain	26700						CN Gain	4162	CN Loss	968																																CN Gain	3675	CN Loss	11394
	CN Gain	17459						CN Gain	56304	CN Loss	134																																CN Gain	14468	CN Loss	881379
	CN Gain	24402						CN Gain	54374	CN Loss	70010																																CN Gain	100821	CN Loss	376
	CN Gain	21801						CN Gain	50687	CN Loss	194588																																CN Gain	7007	CN Loss	52224
	CN Gain	2874						CN Gain	57568	CN Loss	50428																																CN Gain	25121	CN Loss	126849
	CN Gain	794						CN Gain	281833	CN Loss	65909																																CN Gain	5108	CN Loss	19062
	CN Gain	60510						CN Gain	48827	CN Loss	23311																																CN Gain	128816	CN Loss	216
	CN Gain	54938						CN Gain	34626	CN Loss	33252																																CN Gain	4319	CN Loss	239074
	CN Gain	10165						CN Gain	21079	CN Loss	1501																																CN Gain	92196	CN Loss	2588
	CN Gain	679						CN Gain	5739	CN Loss	4298																																CN Gain	132107	CN Loss	279
	CN Gain	9733						CN Gain	33714	CN Loss	174948																																CN Gain	40681	CN Loss	26928
	CN Gain	4620						CN Gain	6334	CN Loss	59735																																CN Gain	40335	CN Loss	6412
	CN Gain	16478						CN Gain	357855	CN Loss	1631																																CN Gain	1946	CN Loss	22350
	CN Gain	8461						CN Gain	20274	CN Loss	337875																																CN Gain	49834	CN Loss	424
	CN Gain	40709						CN Gain	188192	CN Loss	15929																																CN Gain	36070	CN Loss	62907
	CN Gain	42193						CN Gain	10149	CN Loss	287196																																CN Gain	52193	CN Loss	270057
	CN Gain	103853						CN Gain	11631	CN Loss	243538																																CN Gain	2437	CN Loss	10742
	CN Gain	19459						CN Gain	8500	CN Loss	54342																																CN Gain	556	CN Loss	201672
	CN Gain	33209						CN Gain	553689	CN Loss	116985																																CN Gain	7896	CN Loss	28835
	CN Gain	4635						CN Gain	15970	CN Loss	5213																																CN Gain	72159	CN Loss	44833
	CN Gain	2730						CN Gain	20689	CN Loss	28666																																CN Gain	10834	CN Loss	485342
	CN Gain	26538						CN Gain	494	CN Loss	5124																																CN Gain	33383	CN Loss	184817
	CN Gain	36664						CN Gain	21287	CN Loss	28211																																CN Gain	6781	CN Loss	5570
	CN Gain	302						CN Gain	16081	CN Loss	681																																CN Gain	2054	CN Loss	73282
	CN Gain	26776						CN Gain	1056327	CN Loss	47244																																CN Gain	24004	CN Loss	8883
	CN Gain	43368						CN Gain	91005	CN Loss	531																																CN Gain	20538	CN Loss	2578
	CN Gain	70937						CN Gain	315104	CN Loss	1588																																CN Gain	858	CN Loss	85590
	CN Gain	122						CN Gain	61530	CN Loss	26545																																CN Gain	60406	CN Loss	100566
	CN Gain	1218						CN Gain	152625	CN Loss	1417																																CN Gain	10758	CN Loss	90441
	CN Gain	201						CN Gain	777	CN Loss	24229																																CN Gain	144664	CN Loss	90127
	CN Gain	17583						CN Gain	17353	CN Loss	122078																																CN Gain	4830	CN Loss	109402
	CN Gain	7843						CN Gain	18398	CN Loss	82899																																CN Gain	20199	CN Loss	77063
	CN Gain	551						CN Gain	48741	CN Loss	48843																																CN Gain	467	CN Loss	30871
	CN Gain	19300						CN Gain	355197	CN Loss	4143																																CN Gain	120686	CN Loss	636
	CN Gain	5668						CN Gain	159109	CN Loss	174855																																CN Gain	58798	CN Loss	5092
	CN Gain	83299						CN Gain	268049	CN Loss	136700																																CN Gain	6062	CN Loss	29740
	CN Gain	79448						CN Gain	6958	CN Loss	82230																																CN Gain	80797	CN Loss	122851
	CN Gain	1418						CN Gain	621	CN Loss	2880																																CN Gain	43017	CN Loss	22383
	CN Gain	36939						CN Gain	479	CN Loss	17219																																CN Gain	569	CN Loss	217155
	CN Gain	441						CN Gain	939	CN Loss	9979																																CN Gain	2091	CN Loss	17094
	CN Gain	76225						CN Gain	32043	CN Loss	3500																																CN Gain	9713	CN Loss	21689
	CN Gain	1990						CN Gain	997617	CN Loss	2940																																CN Gain	73295	CN Loss	102079
	CN Gain	18344						CN Gain	146774	CN Loss	44000																																CN Gain	241325	CN Loss	7086
	CN Gain	1960						CN Gain	33240	CN Loss	306555																																CN Gain	20662	CN Loss	21968
	CN Gain	21788						CN Gain	21128	CN Loss	908																																CN Gain	63293	CN Loss	118479
	CN Gain	24157						CN Gain	34146	CN Loss	27699																																CN Gain	18979	CN Loss	341818
	CN Gain	8110						CN Gain	243875	CN Loss	96311																																CN Gain	13947	CN Loss	27078
	CN Gain	64823						CN Gain	21975	CN Loss	229																																CN Gain	1893	CN Loss	1754
	CN Gain	37476						CN Gain	13939	CN Loss	633953																																CN Gain	94438	CN Loss	72983
	CN Gain	56874						CN Gain	93423	CN Loss	295																																CN Gain	73336	CN Loss	196
	CN Gain	68615						CN Gain	310138	CN Loss	53692																																CN Gain	209095	CN Loss	27864
	CN Gain	561						CN Gain	38912	CN Loss	232466																																CN Gain	66678	CN Loss	62250
	CN Gain	71428						CN Gain	39855	CN Loss	2888																																CN Gain	11241	CN Loss	9776
	CN Gain	9799						CN Gain	44461	CN Loss	453478																																CN Gain	80212	CN Loss	226778
	CN Gain	35230						CN Gain	513107	CN Loss	88419																																CN Gain	4660	CN Loss	66560
	CN Gain	849						CN Gain	306712	CN Loss	31056																																CN Gain	46024	CN Loss	4981
	CN Gain	67363						CN Gain	535	CN Loss	1058																																CN Gain	6975	CN Loss	277818
	CN Gain	5536						CN Gain	1070450	CN Loss	315685																																CN Gain	114575	CN Loss	124970
	CN Gain	46781						CN Gain	48091	CN Loss	877																																CN Gain	41859	CN Loss	9582
	CN Gain	66591						CN Gain	952885	CN Loss	5973																																CN Gain	76342	CN Loss	21215
	CN Gain	1004						CN Gain	83078	CN Loss	18976																																CN Gain	3938	CN Loss	85360
	CN Gain	15580						CN Gain	942830	CN Loss	25357																																CN Gain	35672	CN Loss	290379
	CN Gain	213137						CN Gain	3540	CN Loss	98276																																CN Gain	903	CN Loss	21401
	CN Gain	36239						CN Gain	7660	CN Loss	36415																																CN Gain	4695	CN Loss	9908
	CN Gain	2070						CN Gain	16486	CN Loss	422240																																CN Gain	43807	CN Loss	4229
	CN Gain	9392						CN Gain	5829	CN Loss	18696																																CN Gain	159167	CN Loss	22246
	CN Gain	5949						CN Gain	784083	CN Loss	104679																																CN Gain	907	CN Loss	236
	CN Gain	2619						CN Gain	49078	CN Loss	9236																																CN Gain	60530	CN Loss	4
	CN Gain	62858						CN Gain	71752	CN Loss	619150																																CN Gain	4289	CN Loss	178
	CN Gain	4574						CN Gain	158	CN Loss	191202																																CN Gain	9122	CN Loss	294
	CN Gain	36743						CN Gain	15099	CN Loss	14799																																CN Gain	1063	CN Loss	75387
	CN Gain	4011						CN Gain	48955	CN Loss	74855																																CN Gain	4797	CN Loss	2828
	CN Gain	112471						CN Gain	24492	CN Loss	55747																																CN Gain	149258	CN Loss	1284
	CN Gain	2265						CN Gain	75703	CN Loss	99745																																CN Gain	96561	CN Loss	18632
	CN Gain	41331						CN Gain	380880	CN Loss	77429																																CN Gain	96970	CN Loss	13315
	CN Gain	3357						CN Gain	18810	CN Loss	5938																																CN Gain	11076	CN Loss	10864
	CN Gain	96219						CN Gain	94945	CN Loss	121965																																CN Gain	40503	CN Loss	99217
	CN Gain	360224						CN Gain	14603	CN Loss	217089																																CN Gain	3523	CN Loss	20033
	CN Gain	2339						CN Gain	48627	CN Loss	27843																																CN Gain	67590	CN Loss	225646
	CN Gain	55317						CN Gain	4434	CN Loss	186518																																CN Gain	145267	CN Loss	59829
	CN Gain	27875						CN Gain	135226	CN Loss	62732																																CN Gain	180125	CN Loss	4280
	CN Gain	156405						CN Gain	167292	CN Loss	26619																																CN Gain	623	CN Loss	19199
	CN Gain	119215						CN Gain	25942	CN Loss	61661																																CN Gain	125063	CN Loss	84234
	CN Gain	68636						CN Gain	28073	CN Loss	432539																																CN Gain	70791	CN Loss	21394
	CN Gain	2284						CN Gain	39276	CN Loss	318																																CN Gain	31900	CN Loss	21122
	CN Gain	90917						CN Gain	8319	CN Loss	3119																																CN Gain	13385	CN Loss	2248
	CN Gain	57079						CN Gain	8141	CN Loss	41480																																CN Gain	11102	CN Loss	123842
	CN Gain	26295						CN Gain	260	CN Loss	3932																																CN Gain	100	CN Loss	24211
	CN Gain	286						CN Gain	39442	CN Loss	306694																																CN Gain	46917	CN Loss	44213
	CN Gain	3508						CN Gain	24288	CN Loss	29154																																CN Gain	269	CN Loss	29311
	CN Gain	36838						CN Gain	3606	CN Loss	25837																																CN Gain	124722	CN Loss	7213
	CN Gain	73093						CN Gain	3310	CN Loss	943																																CN Gain	375628	CN Loss	19745
	CN Gain	52408						CN Gain	526	CN Loss	81834																																CN Gain	42578	CN Loss	188429
	CN Gain	1478						CN Gain	33533	CN Loss	99497																																CN Gain	695	CN Loss	94072
	CN Gain	64436						CN Gain	5918	CN Loss	964																																CN Gain	117890	CN Loss	45161
	CN Gain	21227						CN Gain	86	CN Loss	33577																																CN Gain	204100	CN Loss	101353
	CN Gain	1968						CN Gain	3189	CN Loss	25451																																CN Gain	431729	CN Loss	7182
	CN Gain	116044						CN Gain	331	CN Loss	194784																																CN Gain	270302	CN Loss	3828
	CN Gain	22064						CN Gain	125	CN Loss	36696																																CN Gain	5479	CN Loss	3706
	CN Gain	95062						CN Gain	1349	CN Loss	285757																																CN Gain	68016	CN Loss	27343
	CN Gain	241182						CN Gain	4657	CN Loss	46192																																CN Gain	46754	CN Loss	23217
	CN Gain	34708						CN Gain	31948	CN Loss	101963																																CN Gain	10171	CN Loss	67249
	CN Gain	7236						CN Gain	4658	CN Loss	50390																																CN Gain	4826	CN Loss	120989
	CN Gain	5331						CN Gain	83	CN Loss	2969																																CN Gain	49698	CN Loss	35315
	CN Gain	21315						CN Gain	3053	CN Loss	138263																																CN Gain	149600	CN Loss	231786
	CN Gain	1579						CN Gain	3414	CN Loss	105985																																CN Gain	12532	CN Loss	154641
	CN Gain	281083						CN Gain	22133	CN Loss	4290																																CN Gain	73350	CN Loss	19531
	CN Gain	21447						CN Gain	40306	CN Loss	39132																																CN Gain	63969	CN Loss	83339
	CN Gain	2321						CN Gain	3245	CN Loss	10223																																CN Gain	148124	CN Loss	19332
	CN Gain	17479						CN Gain	253361	CN Loss	9916																																CN Gain	400	CN Loss	85834
	CN Gain	9919						CN Gain	14377	CN Loss	1878																																CN Gain	18649	CN Loss	5295
	CN Gain	533						CN Gain	17360	CN Loss	956312																																CN Gain	223043	CN Loss	10662
	CN Gain	383						CN Gain	994634	CN Loss	3108																																CN Gain	37712	CN Loss	179125
	CN Gain	2516						CN Gain	980	CN Loss	5815																																CN Gain	260733	CN Loss	2227
	CN Gain	46792						CN Gain	761598	CN Loss	1204																																CN Gain	217968	CN Loss	56732
	CN Gain	1540						CN Gain	28847	CN Loss	548																																CN Gain	101629	CN Loss	1488
	CN Gain	406						CN Gain	748383	CN Loss	8626																																CN Gain	324026	CN Loss	79668
	CN Gain	376						CN Gain	62846	CN Loss	281																																CN Gain	85436	CN Loss	186045
	CN Gain	24829						CN Gain	198132	CN Loss	881																																CN Gain	17499	CN Loss	540
	CN Gain	63843						CN Gain	258	CN Loss	179344																																CN Gain	82094	CN Loss	33895
	CN Gain	2296						CN Gain	815	CN Loss	2455																																CN Gain	9465	CN Loss	22691
	CN Gain	7500						CN Gain	3732	CN Loss	142																																CN Gain	109624	CN Loss	1560
	CN Gain	667						CN Gain	37639	CN Loss	373818																																CN Gain	2142	CN Loss	135822
	CN Gain	17619						CN Gain	55409	CN Loss	419																																CN Gain	7130	CN Loss	356
	CN Gain	27155						CN Gain	6974	CN Loss	38366																																CN Gain	39336	CN Loss	7704
	CN Gain	2948						CN Gain	1357	CN Loss	193701																																CN Gain	664026	CN Loss	344
	CN Gain	5973						CN Gain	5779	CN Loss	44862																																CN Gain	5589	CN Loss	29582
	CN Gain	2369						CN Gain	2698	CN Loss	2830																																CN Gain	5004	CN Loss	163502
	CN Gain	110						CN Gain	328	CN Loss	120009																																CN Gain	18882	CN Loss	13959
	CN Gain	17212						CN Gain	243867	CN Loss	34325																																CN Gain	29981	CN Loss	142
	CN Gain	1361						CN Gain	7875	CN Loss	80357																																CN Gain	75165	CN Loss	6204
	CN Gain	1807						CN Gain	17004	CN Loss	176505																																CN Gain	189184	CN Loss	40434
	CN Gain	6794						CN Gain	7608	CN Loss	163394																																CN Gain	20302	CN Loss	288606
	CN Gain	92895						CN Gain	4840	CN Loss	13223																																CN Gain	30451	CN Loss	10660
	CN Gain	5955						CN Gain	51857	CN Loss	3638																																CN Gain	26378	CN Loss	37301
	CN Gain	71687						CN Gain	18908	CN Loss	36997																																CN Gain	219132	CN Loss	9086
	CN Gain	3381						CN Gain	47085	CN Loss	1097																																CN Gain	114427	CN Loss	137564
	CN Gain	3230						CN Gain	37722	CN Loss	205075																																CN Gain	332916	CN Loss	3038
	CN Gain	33211						CN Gain	24268	CN Loss	45891																																CN Gain	116806	CN Loss	184960
	CN Gain	20100						CN Gain	16697	CN Loss	11824																																CN Gain	36385	CN Loss	76219
	CN Gain	71463						CN Gain	28530	CN Loss	101726																																CN Gain	17044	CN Loss	48148
	CN Gain	3246						CN Gain	2129	CN Loss	79094																																CN Gain	95595	CN Loss	23309
	CN Gain	74539						CN Gain	30233	CN Loss	2239																																CN Gain	31146	CN Loss	148262
	CN Gain	45697						CN Gain	15536	CN Loss	27078																																CN Gain	29929	CN Loss	37514
	CN Gain	36965						CN Gain	605509	CN Loss	26076																																CN Gain	22294	CN Loss	626936
	CN Gain	68421						CN Gain	17594	CN Loss	38504																																CN Gain	967	CN Loss	10675
	CN Gain	71539						CN Gain	91950	CN Loss	75459																																CN Gain	24300	CN Loss	8197
	CN Gain	44934						CN Gain	307418	CN Loss	32281																																CN Gain	7248	CN Loss	4721
	CN Gain	7186						CN Gain	175810	CN Loss	5632																																CN Gain	542	CN Loss	26513
	CN Gain	11144						CN Gain	34789	CN Loss	42488																																CN Gain	753	CN Loss	34857
	CN Gain	338						CN Gain	15466	CN Loss	38349																																CN Gain	442	CN Loss	141843
	CN Gain	30168						CN Gain	648318	CN Loss	18345																																CN Gain	141066	CN Loss	23672
	CN Gain	5026						CN Gain	241736	CN Loss	12069																																CN Gain	8183	CN Loss	70221
	CN Gain	1962						CN Gain	45428	CN Loss	32972																																CN Gain	552	CN Loss	85470
	CN Gain	44015						CN Gain	22037	CN Loss	260																																CN Gain	124251	CN Loss	319127
	CN Gain	70717						CN Gain	223954	CN Loss	2055																																CN Gain	4132	CN Loss	1735
	CN Gain	109151						CN Gain	215004	CN Loss	1964																																CN Gain	17852	CN Loss	13330
	CN Gain	1916						CN Gain	179039	CN Loss	238058																																CN Gain	924	CN Loss	7611
	CN Gain	12240						CN Gain	40401	CN Loss	28524																																CN Gain	12243	CN Loss	447876
	CN Gain	59633						CN Gain	182134	CN Loss	16944																																CN Gain	11637	CN Loss	6507
	CN Gain	515						CN Gain	558062	CN Loss	2126																																CN Gain	168547	CN Loss	78152
	CN Gain	9612						CN Gain	56730	CN Loss	62961																																CN Gain	78701	CN Loss	158640
	CN Gain	1607						CN Gain	511	CN Loss	286106																																CN Gain	60633	CN Loss	53898
	CN Gain	5474						CN Gain	2333	CN Loss	2579																																CN Gain	23729	CN Loss	21609
	CN Gain	524						CN Gain	21362	CN Loss	134021																																CN Gain	104523	CN Loss	13634
	CN Gain	546						CN Gain	60902	CN Loss	9624																																CN Gain	74448	CN Loss	274
	CN Gain	4366						CN Gain	221936	CN Loss	31546																																CN Gain	227889	CN Loss	1569
	CN Gain	1202						CN Gain	583	CN Loss	9787																																CN Gain	10844	CN Loss	88394
	CN Gain	3367						CN Gain	3343	CN Loss	1858																																CN Gain	146265	CN Loss	70607
	CN Gain	4031						CN Gain	1743695	CN Loss	146385																																CN Gain	17683	CN Loss	900
	CN Gain	27151						CN Gain	21160	CN Loss	108093																																CN Gain	380	CN Loss	327273
	CN Gain	20181						CN Gain	111546	CN Loss	5559																																CN Gain	1530	CN Loss	27478
	CN Gain	32667						CN Gain	579	CN Loss	1491																																CN Gain	80766	CN Loss	117985
	CN Gain	3083						CN Gain	3020	CN Loss	38303																																CN Gain	533	CN Loss	382331
	CN Gain	18651						CN Gain	23334	CN Loss	3339																																CN Gain	43140	CN Loss	2003
	CN Gain	38165						CN Gain	174429	CN Loss	120018																																CN Gain	21608	CN Loss	339647
	CN Gain	32833						CN Gain	122430	CN Loss	38795																																CN Gain	832930	CN Loss	43372
	CN Gain	41166						CN Gain	8914	CN Loss	130																																CN Gain	45640	CN Loss	21889
	CN Gain	11725						CN Gain	22447	CN Loss	70796																																CN Gain	40844	CN Loss	30525
	CN Gain	1950						CN Gain	48439	CN Loss	9505																																CN Gain	21895	CN Loss	80033
	CN Gain	185						CN Gain	201305	CN Loss	74989																																CN Gain	3680	CN Loss	158273
	CN Gain	114467						CN Gain	110246	CN Loss	50368																																CN Gain	477	CN Loss	26462
	CN Gain	11430						CN Gain	162689	CN Loss	43846																																CN Gain	20893	CN Loss	8968
	CN Gain	304						CN Gain	60476	CN Loss	2918																																CN Gain	65841	CN Loss	77098
	CN Gain	191						CN Gain	973	CN Loss	441																																CN Gain	42814	CN Loss	10480
	CN Gain	54014						CN Gain	23647	CN Loss	61486																																CN Gain	12735	CN Loss	533
	CN Gain	5413						CN Gain	9700	CN Loss	339																																CN Gain	6820	CN Loss	334564
	CN Gain	33738						CN Gain	68923	CN Loss	183244																																CN Gain	585780	CN Loss	67079
	CN Gain	15029						CN Gain	67159	CN Loss	37685																																CN Gain	30418	CN Loss	149
	CN Gain	45069						CN Gain	3927	CN Loss	9358																																CN Gain	42376	CN Loss	152253
	CN Gain	1748						CN Gain	19213	CN Loss	50435																																CN Gain	362581	CN Loss	54939
	CN Gain	9120						CN Gain	93511	CN Loss	532194																																CN Gain	63953	CN Loss	258
	CN Gain	20911						CN Gain	7101	CN Loss	29215																																CN Gain	100681	CN Loss	168273
	CN Gain	11969						CN Gain	1273	CN Loss	3071																																CN Gain	4591	CN Loss	17243
	CN Gain	8986						CN Gain	32807	CN Loss	43843																																CN Gain	10746	CN Loss	35272
	CN Gain	3439						CN Gain	284921	CN Loss	4664																																CN Gain	53797	CN Loss	3708
	CN Gain	11764						CN Gain	83565	CN Loss	70691																																CN Gain	567	CN Loss	20206
	CN Gain	23176						CN Gain	9037	CN Loss	48065																																CN Gain	16977	CN Loss	4013
	CN Gain	32252						CN Gain	83916	CN Loss	10299																																CN Gain	18415	CN Loss	2801
	CN Gain	17591						CN Gain	339532	CN Loss	527																																CN Gain	14292	CN Loss	99866
	CN Gain	5700						CN Gain	94937	CN Loss	60																																CN Gain	13944	CN Loss	8481
	CN Gain	23559						CN Gain	79256	CN Loss	710																																CN Gain	83842	CN Loss	23975
	CN Gain	32776						CN Gain	128247	CN Loss	2464																																CN Gain	86688	CN Loss	42941
	CN Gain	77851						CN Gain	52927	CN Loss	271024																																CN Gain	206690	CN Loss	197
	CN Gain	22033						CN Gain	1779	CN Loss	313																																CN Gain	160435	CN Loss	1643
	CN Gain	25489						CN Gain	3434	CN Loss	141																																CN Gain	7196	CN Loss	21357
	CN Gain	1296						CN Gain	899	CN Loss	117																																CN Gain	1505	CN Loss	98359
	CN Gain	49942						CN Gain	1653	CN Loss	209338																																CN Gain	6900	CN Loss	122189
	CN Gain	30622						CN Gain	530201	CN Loss	50102																																CN Gain	1403	CN Loss	21844
	CN Gain	82189						CN Gain	60330	CN Loss	16280																																CN Gain	12571	CN Loss	41277
	CN Gain	35908						CN Gain	42421	CN Loss	196																																CN Gain	4805	CN Loss	37005
	CN Gain	20967						CN Gain	780103	CN Loss	264																																CN Gain	38905	CN Loss	42629
	CN Gain	280305						CN Gain	42574	CN Loss	1440																																CN Gain	6967	CN Loss	72273
	CN Gain	53170						CN Gain	9762	CN Loss	226																																CN Gain	41513	CN Loss	17165
	CN Gain	73641						CN Gain	66351	CN Loss	6959																																CN Gain	151	CN Loss	4482
	CN Gain	82371						CN Gain	159625	CN Loss	5072																																CN Gain	9	CN Loss	198445
	CN Gain	4360						CN Gain	31872	CN Loss	5948																																CN Gain	100	CN Loss	5289
	CN Gain	13644						CN Gain	146532	CN Loss	9009																																CN Gain	32783	CN Loss	2725
	CN Gain	122614						CN Gain	9595	CN Loss	5803																																CN Gain	13203	CN Loss	4237
	CN Gain	7965						CN Gain	224595	CN Loss	3865																																CN Gain	171115	CN Loss	21496
	CN Gain	3342						CN Gain	165068	CN Loss	64864																																CN Gain	2672	CN Loss	11255
	CN Gain	511						CN Gain	50203	CN Loss	16914																																CN Gain	354761	CN Loss	91167
	CN Gain	145						CN Gain	44207	CN Loss	31069																																CN Gain	40113	CN Loss	67
	CN Gain	53303						CN Gain	362427	CN Loss	3156																																CN Gain	143919	CN Loss	327
	CN Gain	27402						CN Gain	43718	CN Loss	614																																CN Gain	51795	CN Loss	19812
	CN Gain	21779						CN Gain	357	CN Loss	639																																CN Gain	567	CN Loss	590
	CN Gain	2384						CN Gain	991	CN Loss	1164																																CN Gain	27420	CN Loss	6894
	CN Gain	7073						CN Gain	13842	CN Loss	1526																																CN Gain	72386	CN Loss	4018
	CN Gain	6159						CN Gain	414791	CN Loss	301																																CN Gain	11132	CN Loss	1562
	CN Gain	45277						CN Gain	971	CN Loss	340																																CN Gain	2998	CN Loss	5959
	CN Gain	189984						CN Gain	118530	CN Loss	9114																																CN Gain	37764	CN Loss	25169
	CN Gain	80928						CN Gain	5077	CN Loss	282																																CN Gain	3515	CN Loss	4865
	CN Gain	33884						CN Gain	26958	CN Loss	348																																CN Gain	349602	CN Loss	13506
	CN Gain	2789						CN Gain	2395	CN Loss	415																																CN Gain	28329	CN Loss	969
	CN Gain	27140						CN Gain	37621	CN Loss	1121																																CN Gain	114943	CN Loss	32860
	CN Gain	20635						CN Gain	34244	CN Loss	8138																																CN Gain	43119	CN Loss	288216
	CN Gain	82411						CN Gain	29223	CN Loss	8282																																CN Gain	20405	CN Loss	37966
	CN Gain	11029						CN Gain	125028	CN Loss	229																																CN Gain	77530	CN Loss	19567
	CN Gain	8489						CN Gain	344876	CN Loss	416																																CN Gain	51439	CN Loss	2319
	CN Gain	13873						CN Gain	221301	CN Loss	209																																CN Gain	208102	CN Loss	16721
	CN Gain	18277						CN Gain	27430	CN Loss	334																																CN Gain	3598	CN Loss	34310
	CN Gain	11265						CN Gain	384317	CN Loss	11131																																CN Gain	77872	CN Loss	1199
	CN Gain	401664						CN Gain	748756	CN Loss	17088																																CN Gain	154005	CN Loss	26655
	CN Gain	12180						CN Gain	7616	CN Loss	544																																CN Gain	7725	CN Loss	147853
	CN Gain	5787						CN Gain	469	CN Loss	290																																CN Gain	443	CN Loss	5635
	CN Gain	9461						CN Gain	263	CN Loss	21923																																CN Gain	118692	CN Loss	2479
	CN Gain	13323						CN Gain	328831	CN Loss	500																																CN Gain	49179	CN Loss	1443
	CN Gain	21102						CN Gain	40086	CN Loss	176081																																CN Gain	107096	CN Loss	19180
	CN Gain	81107						CN Gain	32566	CN Loss	39181																																CN Gain	45411	CN Loss	8153
	CN Gain	71895						CN Gain	31949	CN Loss	3901																																CN Gain	9730	CN Loss	11831
	CN Gain	15552						CN Gain	326640	CN Loss	23700																																CN Gain	4503	CN Loss	100936
	CN Gain	948						CN Gain	78339	CN Loss	1595																																CN Gain	197390	CN Loss	11982
	CN Gain	6297						CN Gain	5937	CN Loss	916																																CN Gain	322475	CN Loss	93344
	CN Gain	163708						CN Gain	4644	CN Loss	54816																																CN Gain	16733	CN Loss	21446
	CN Gain	298570						CN Gain	54042	CN Loss	20909																																CN Gain	37728	CN Loss	741446
	CN Gain	198559						CN Gain	2665	CN Loss	67186																																CN Gain	36137	CN Loss	14660
	CN Gain	180961						CN Gain	1167	CN Loss	760611																																CN Gain	43204	CN Loss	2169
	CN Gain	38041						CN Gain	1305	CN Loss	385079																																CN Gain	16186	CN Loss	74950
	CN Gain	975						CN Gain	15199	CN Loss	32674																																CN Gain	496	CN Loss	25322
	CN Gain	10103						CN Gain	1180	CN Loss	43425																																CN Gain	24776	CN Loss	26489
	CN Gain	33352						CN Gain	361	CN Loss	11772																																CN Gain	156776	CN Loss	13321
	CN Gain	58833						CN Gain	18113	CN Loss	3881																																CN Gain	13147	CN Loss	144414
	CN Gain	5472						CN Gain	31639	CN Loss	66541																																CN Gain	22566	CN Loss	20430
	CN Gain	9700						CN Gain	9610	CN Loss	55794																																CN Gain	31649	CN Loss	105793
	CN Gain	341457						CN Gain	3497	CN Loss	228595																																CN Gain	16451	CN Loss	35973
	CN Gain	300130						CN Gain	13895	CN Loss	2918																																CN Gain	16342	CN Loss	35668
	CN Gain	24366						CN Gain	2626	CN Loss	28525																																CN Gain	188	CN Loss	192
	CN Gain	19018						CN Gain	62008	CN Loss	2341																																CN Gain	440299	CN Loss	752
	CN Gain	19800						CN Gain	235120	CN Loss	135220																																CN Gain	94481	CN Loss	42570
	CN Gain	69152						CN Gain	75421	CN Loss	119258																																CN Gain	70200	CN Loss	242975
	CN Gain	72560						CN Gain	29115	CN Loss	201079																																CN Gain	178110	CN Loss	29677
	CN Gain	57237						CN Gain	53511	CN Loss	154167																																CN Gain	24299	CN Loss	94427
	CN Gain	14022						CN Gain	51699	CN Loss	11543																																CN Gain	443	CN Loss	178171
	CN Gain	67269						CN Gain	26576	CN Loss	23278																																CN Gain	42405	CN Loss	8484
	CN Gain	2439						CN Gain	98220	CN Loss	3575																																CN Gain	74571	CN Loss	7271
	CN Gain	11166						CN Gain	57228	CN Loss	11869																																CN Gain	2462	CN Loss	21901
	CN Gain	8372						CN Gain	759	CN Loss	19355																																CN Gain	4588	CN Loss	2235
	CN Gain	33787						CN Gain	1984	CN Loss	9373																																CN Gain	84626	CN Loss	10974
	CN Gain	15725						CN Gain	118172	CN Loss	185961																																CN Gain	10741	CN Loss	15417
	CN Gain	15482						CN Gain	441560	CN Loss	129887																																CN Gain	22487	CN Loss	25019
	CN Gain	7501						CN Gain	126190	CN Loss	77573																																CN Gain	22191	CN Loss	19830
	CN Gain	11418						CN Gain	150311	CN Loss	78294																																CN Gain	20243	CN Loss	19758
	CN Gain	20460						CN Gain	21404	CN Loss	264																																CN Gain	54063	CN Loss	37731
	CN Gain	18137						CN Gain	358990	CN Loss	145																																CN Gain	2904	CN Loss	3577
	CN Gain	123640						CN Gain	2768	CN Loss	135471																																CN Gain	188237	CN Loss	12305
	CN Gain	52012						CN Gain	2238	CN Loss	5111																																CN Gain	69897	CN Loss	22014
	CN Gain	13194						CN Gain	93123	CN Loss	40393																																CN Gain	49067	CN Loss	1152
	CN Gain	46173						CN Gain	141	CN Loss	256																																CN Gain	138557	CN Loss	132
	CN Gain	155093						CN Gain	1039	CN Loss	18883																																CN Gain	1229	CN Loss	6889
	CN Gain	18388						CN Gain	115	CN Loss	96022																																CN Gain	37680	CN Loss	7390
	CN Gain	13450						CN Gain	878313	CN Loss	93886																																CN Gain	9346	CN Loss	157642
	CN Gain	507184						CN Gain	3748	CN Loss	154450																																CN Gain	23920	CN Loss	641
	CN Gain	24558						CN Gain	705126	CN Loss	300139																																CN Gain	205	CN Loss	87161
	CN Gain	387108						CN Gain	5004	CN Loss	61585																																CN Gain	66621	CN Loss	76322
	CN Gain	69932						CN Gain	795	CN Loss	56261																																CN Gain	39073	CN Loss	2233
	CN Gain	277326						CN Gain	3678	CN Loss	146731																																CN Gain	87917	CN Loss	97861
	CN Gain	35826						CN Gain	139922	CN Loss	2750																																CN Gain	38039	CN Loss	130210
	CN Gain	104						CN Gain	213	CN Loss	2994																																CN Gain	161791	CN Loss	89
	CN Gain	11746						CN Gain	124688	CN Loss	1623																																CN Gain	20907	CN Loss	476
	CN Gain	41624						CN Gain	19799	CN Loss	15498																																CN Gain	99687	CN Loss	10367
	CN Gain	32668						CN Gain	63168	CN Loss	152328																																CN Gain	30046	CN Loss	343
	CN Gain	30622						CN Gain	93986	CN Loss	115033																																CN Gain	73349	CN Loss	8526
	CN Gain	1255						CN Gain	27765	CN Loss	72711																																CN Gain	525137	CN Loss	60362
	CN Gain	623						CN Gain	74645	CN Loss	214917																																CN Gain	54979	CN Loss	191
	CN Gain	3647						CN Gain	196345	CN Loss	58761																																CN Gain	37753	CN Loss	644
	CN Gain	13980						CN Gain	532431	CN Loss	9417																																CN Gain	108781	CN Loss	20187
	CN Gain	82579						CN Gain	51102	CN Loss	450																																CN Gain	569	CN Loss	26716
	CN Gain	22955						CN Gain	396227	CN Loss	1285																																CN Gain	31782	CN Loss	307
	CN Gain	797						CN Gain	374	CN Loss	161211																																CN Gain	17418	CN Loss	38095
	CN Gain	3018						CN Gain	474	CN Loss	138002																																CN Gain	8680	CN Loss	43503
	CN Gain	12217						CN Gain	15697	CN Loss	235602																																CN Gain	179815	CN Loss	13381
	CN Gain	5752						CN Gain	29207	CN Loss	79588																																CN Gain	29665	CN Loss	64928
	CN Gain	238570						CN Gain	360708	CN Loss	183710																																CN Gain	140893	CN Loss	16110
	CN Gain	8665						CN Gain	75854	CN Loss	104331																																CN Gain	68557	CN Loss	22150
	CN Gain	37908						CN Gain	122480	CN Loss	175437																																CN Gain	123812	CN Loss	142598
	CN Gain	15677						CN Gain	34559	CN Loss	97349																																CN Gain	605107	CN Loss	20096
	CN Gain	264250						CN Gain	191911	CN Loss	60305																																CN Gain	4830	CN Loss	45108
	CN Gain	37858						CN Gain	31648	CN Loss	70312																																CN Gain	417834	CN Loss	65299
	CN Gain	594						CN Gain	47927	CN Loss	307																																CN Gain	39665	CN Loss	74419
	CN Gain	21650						CN Gain	37460	CN Loss	79891																																CN Gain	53275	CN Loss	137
	CN Gain	30803						CN Gain	181316	CN Loss	12238																																CN Gain	31766	CN Loss	44415
	CN Gain	12028						CN Gain	476	CN Loss	100853																																CN Gain	252612	CN Loss	11288
	CN Gain	5018						CN Gain	50	CN Loss	32893																																CN Gain	3563	CN Loss	31073
	CN Gain	3348						CN Gain	608	CN Loss	82103																																CN Gain	50210	CN Loss	1137
	CN Gain	9811						CN Gain	151896	CN Loss	32182																																CN Gain	396824	CN Loss	8552
	CN Gain	21683						CN Gain	705802	CN Loss	20694																																CN Gain	2809	CN Loss	71
	CN Gain	191						CN Gain	18280	CN Loss	44679																																CN Gain	140717	CN Loss	94235
	CN Gain	13561						CN Gain	18185	CN Loss	39678																																CN Gain	75231	CN Loss	22805
	CN Gain	38194						CN Gain	68701	CN Loss	197045																																CN Gain	5349	CN Loss	25951
	CN Gain	29980						CN Gain	508904	CN Loss	48182																																CN Gain	2418	CN Loss	2207
	CN Gain	18089						CN Gain	100139	CN Loss	13751																																CN Gain	80149	CN Loss	315784
	CN Gain	125877						CN Gain	162253	CN Loss	118781																																CN Gain	1389	CN Loss	111576
	CN Gain	13967						CN Gain	9922	CN Loss	188290																																CN Gain	51978	CN Loss	29182
	CN Gain	92534						CN Gain	180305	CN Loss	151022																																CN Gain	170312	CN Loss	41097
	CN Gain	48709						CN Gain	19612	CN Loss	249638																																CN Gain	136036	CN Loss	854
	CN Gain	229610						CN Gain	5734	CN Loss	91495																																CN Gain	717797	CN Loss	5975
	CN Gain	7769						CN Gain	29873	CN Loss	75785																																CN Gain	87435	CN Loss	15023
	CN Gain	59151						CN Gain	3418	CN Loss	76709																																CN Gain	124345	CN Loss	130
	CN Gain	8873						CN Gain	273883	CN Loss	22197																																CN Gain	35742	CN Loss	67677
	CN Gain	9473						CN Gain	4526	CN Loss	950																																CN Gain	15243	CN Loss	63262
	CN Gain	30393						CN Gain	53453	CN Loss	220106																																CN Gain	4052	CN Loss	616
	CN Gain	9436						CN Gain	6009	CN Loss	57178																																CN Gain	55541	CN Loss	2518
	CN Gain	8769						CN Gain	6296	CN Loss	189662																																CN Gain	8747	CN Loss	38519
	CN Gain	335895						CN Gain	8005	CN Loss	86159																																CN Gain	30521	CN Loss	857
	CN Gain	107687						CN Gain	578	CN Loss	89348																																CN Gain	55961	CN Loss	1133
	CN Gain	107832						CN Gain	121997	CN Loss	27401																																CN Gain	88316	CN Loss	3401
	CN Gain	215269						CN Gain	8993	CN Loss	294004																																CN Gain	12760	CN Loss	104967
	CN Gain	81444						CN Gain	7026	CN Loss	8461																																CN Gain	9224	CN Loss	2002
	CN Gain	25422						CN Gain	25602	CN Loss	95834																																CN Gain	2841	CN Loss	107919
	CN Gain	417956						CN Gain	47357	CN Loss	213810																																CN Gain	3444	CN Loss	47
	CN Gain	50275						CN Gain	12122	CN Loss	76067																																CN Gain	344	CN Loss	84989
	CN Gain	12913						CN Gain	232759	CN Loss	107823																																CN Gain	444275	CN Loss	41908
	CN Gain	61052						CN Gain	39897	CN Loss	352464																																CN Gain	34772	CN Loss	457271
	CN Gain	228420						CN Gain	52891	CN Loss	34563																																CN Gain	336627	CN Loss	1876
	CN Gain	32667						CN Gain	65735	CN Loss	15714																																CN Gain	412361	CN Loss	129816
	CN Gain	185400						CN Gain	111202	CN Loss	57852																																CN Gain	882	CN Loss	7986
	CN Gain	14002						CN Gain	115000	CN Loss	34024																																CN Gain	297233	CN Loss	22879
	CN Gain	9113						CN Gain	23365	CN Loss	25334																																CN Gain	27052	CN Loss	519
	CN Gain	166145						CN Gain	4814	CN Loss	112128																																CN Gain	11146	CN Loss	5673
	CN Gain	159607						CN Gain	1246	CN Loss	30012																																CN Gain	96720	CN Loss	142222
	CN Gain	119						CN Gain	1196	CN Loss	147716																																CN Gain	257840	CN Loss	188404
	CN Gain	72220						CN Gain	83183	CN Loss	79429																																CN Gain	606109	CN Loss	3157
	CN Gain	25821						CN Gain	58629	CN Loss	113200																																CN Gain	33188	CN Loss	26450
	CN Gain	100079						CN Gain	387973	CN Loss	23442																																CN Gain	86516	CN Loss	239012
	CN Gain	37516						CN Gain	22685	CN Loss	1334																																CN Gain	403	CN Loss	1069
	CN Gain	21915						CN Gain	17927	CN Loss	2416																																CN Gain	55131	CN Loss	505
	CN Gain	25492						CN Gain	173	CN Loss	61334																																CN Gain	163913	CN Loss	23854
	CN Gain	44399						CN Gain	20036	CN Loss	10																																CN Gain	415082	CN Loss	41151
	CN Gain	2229						CN Gain	25402	CN Loss	37																																CN Gain	66384	CN Loss	21476
	CN Gain	65039						CN Gain	459	CN Loss	11																																CN Gain	162738	CN Loss	21142
	CN Gain	12085						CN Gain	14093	CN Loss	9																																CN Gain	32684	CN Loss	33836
	CN Gain	227						CN Gain	55735	CN Loss	10																																CN Gain	26748	CN Loss	98289
	CN Gain	1125						CN Gain	7558	CN Loss	22																																CN Gain	23073	CN Loss	256985
	CN Gain	79199						CN Gain	459	CN Loss	43451																																CN Gain	49203	CN Loss	441
	CN Gain	33406						CN Gain	96	CN Loss	13725																																CN Gain	55815	CN Loss	64240
	CN Gain	431828						CN Gain	8955	CN Loss	19565																																CN Gain	100332	CN Loss	100996
	CN Gain	279892						CN Gain	64758	CN Loss	29515																																CN Gain	16509	CN Loss	19084
	CN Gain	324465						CN Gain	186206	CN Loss	5001																																CN Gain	65648	CN Loss	58622
	CN Gain	23653						CN Gain	494	CN Loss	285																																CN Gain	27131	CN Loss	70984
	CN Gain	16013						CN Gain	3343	CN Loss	11376																																CN Gain	111195	CN Loss	78120
	CN Gain	54491						CN Gain	131744	CN Loss	340																																CN Gain	4620	CN Loss	34394
	CN Gain	271418						CN Gain	20802	CN Loss	361																																CN Gain	35497	CN Loss	61233
	CN Gain	72067						CN Gain	16663	CN Loss	55116																																CN Gain	8722	CN Loss	1898
	CN Gain	198577						CN Gain	7361	CN Loss	432864																																CN Gain	21186	CN Loss	168
	CN Gain	262359						CN Gain	7229	CN Loss	33567																																CN Gain	32438	CN Loss	22676
	CN Gain	23384						CN Gain	31585	CN Loss	7377																																CN Gain	578	CN Loss	164243
	CN Gain	4710						CN Gain	1845	CN Loss	74960																																CN Gain	16257	CN Loss	11668
	CN Gain	38527						CN Gain	334	CN Loss	39324																																CN Gain	171100	CN Loss	43829
	CN Gain	185297						CN Gain	37791	CN Loss	3614																																CN Gain	52858	CN Loss	2282
	CN Gain	337875						CN Gain	58106	CN Loss	120658																																CN Gain	76183	CN Loss	51620
	CN Gain	3614						CN Gain	45898	CN Loss	106456																																CN Gain	5589	CN Loss	72633
	CN Gain	73071						CN Gain	42924	CN Loss	250964																																CN Gain	11774	CN Loss	35135
	CN Gain	130891						CN Gain	17705	CN Loss	106368																																CN Gain	1781	CN Loss	294
	CN Gain	165943						CN Gain	240429	CN Loss	5432																																CN Gain	69945	CN Loss	4068
	CN Gain	37214						CN Gain	361007	CN Loss	705																																CN Gain	237111	CN Loss	18922
	CN Gain	243571						CN Gain	135904	CN Loss	25496																																CN Gain	167982	CN Loss	73872
	CN Gain	20055						CN Gain	27630	CN Loss	14077																																CN Gain	40804	CN Loss	362703
	CN Gain	94955						CN Gain	5296	CN Loss	980																																CN Gain	321463	CN Loss	65417
	CN Gain	88603						CN Gain	1487	CN Loss	35999																																CN Gain	9774	CN Loss	2611
	CN Gain	19341						CN Gain	8069	CN Loss	633																																CN Gain	232139	CN Loss	1283
	CN Gain	1650						CN Gain	210	CN Loss	40378																																CN Gain	38302	CN Loss	11280
	CN Gain	18789						CN Gain	777	CN Loss	16104																																CN Gain	69812	CN Loss	41059
	CN Gain	850						CN Gain	19955	CN Loss	49209																																CN Gain	580001	CN Loss	30754
	CN Gain	97131						CN Gain	16287	CN Loss	7423																																CN Gain	220914	CN Loss	10904
	CN Gain	45580						CN Gain	30853	CN Loss	36670																																CN Gain	34175	CN Loss	45051
	CN Gain	16295						CN Gain	37387	CN Loss	83355																																CN Gain	28040	CN Loss	1201
	CN Gain	40014						CN Gain	23945	CN Loss	65576																																CN Gain	5232	CN Loss	8361
	CN Gain	4720						CN Gain	12147	CN Loss	82631																																CN Gain	38274	CN Loss	31224
	CN Gain	119766						CN Gain	464	CN Loss	1107																																CN Gain	6406	CN Loss	6014
	CN Gain	125410						CN Gain	17794	CN Loss	15521																																CN Gain	7955	CN Loss	60553
[truncated: 12,080 more rows]
