# Supplementary material for: Genetic background and oncogenic driver determines the genomic evolution and transcriptomics of mammary tumor metastasis
Source: Commun Biol. 2025 Aug 14;8:1224. doi: 10.1038/s42003-025-08624-5 (PMC12354892; doi:10.1038/s42003-025-08624-5)
Supplement: Supplementary file 2 — Supplementary data 1–18 [file 42003_2025_8624_MOESM2_ESM.zip › Supplementary Data/Table_S5.xlsx]

## Sheet: 1. FVB Driver Model gene lists
Table S4 MSCNV-altered genes		Her2		Myc		PyMT		C3Tag
		0610009O20Rik		0610005C13Rik		0610009L18Rik		0610009L18Rik
		0610011F06Rik		0610009L18Rik		0610009O20Rik		0610009O20Rik
		0610012G03Rik		0610009O20Rik		0610011F06Rik		0610011F06Rik
		0610030E20Rik		0610010B08Rik		0610031O16Rik		1190005I06Rik
		0610037L13Rik		0610010F05Rik		0610038B21Rik		1600002K03Rik
		0610039K10Rik		0610011F06Rik		0610039K10Rik		1600014C10Rik
		0610040B10Rik		0610030E20Rik		0610040B10Rik		1700001P01Rik
		1110006O24Rik		0610031O16Rik		0610043K17Rik		1700007B14Rik
		1110028F11Rik		0610037L13Rik		1110001J03Rik		1700008O03Rik
		1110038B12Rik		0610039K10Rik		1110006O24Rik		1700012P22Rik
		1110065P20Rik		0610040B10Rik		1110008L16Rik		1700020D05Rik
		1190005I06Rik		0610043K17Rik		1110008P14Rik		1700027H10Rik
		1300017J02Rik		1010001N08Rik		1110012L19Rik		1700028I16Rik
		1500009C09Rik		1110001J03Rik		1110017D15Rik		1700030M09Rik
		1600002K03Rik		1110002L01Rik		1110025L11Rik		1700034I23Rik
		1700001C02Rik		1110006O24Rik		1190005I06Rik		1700034O15Rik
		1700001C19Rik		1110008F13Rik		1500004A13Rik		1700042G15Rik
		1700001O22Rik		1110008L16Rik		1500009C09Rik		1700064M15Rik
		1700003D09Rik		1110008P14Rik		1500011B03Rik		1700066B19Rik
		1700003E16Rik		1110015O18Rik		1500011K16Rik		1700067K01Rik
		1700006E09Rik		1110017D15Rik		1500015L24Rik		1700084D21Rik
		1700007K09Rik		1110019D14Rik		1500015O10Rik		1700085C21Rik
		1700008J07Rik		1110025L11Rik		1500017E21Rik		1700086O06Rik
		1700008O03Rik		1110028F11Rik		1500026H17Rik		1700091H14Rik
		1700010B08Rik		1110028F18Rik		1600002K03Rik		1700095A21Rik
		1700010I14Rik		1110037F02Rik		1600014C23Rik		1700102P08Rik
		1700012B09Rik		1110038B12Rik		1600020E01Rik		1700109G15Rik
		1700012H19Rik		1110046J04Rik		1600023N17Rik		1700110I07Rik
		1700017J07Rik		1110058D11Rik		1700001C02Rik		1700123J17Rik
		1700018B08Rik		1110065P20Rik		1700001C19Rik		1700125G22Rik
		1700019B03Rik		1190002N15Rik		1700001J11Rik		1810010D01Rik
		1700021N21Rik		1190005I06Rik		1700001O22Rik		1810013L24Rik
		1700022A21Rik		1190007I07Rik		1700003C15Rik		1810014B01Rik
		1700022I11Rik		1300002E11Rik		1700003D09Rik		1810043H04Rik
		1700023F06Rik		1300017J02Rik		1700003E16Rik		1810062G17Rik
		1700025C18Rik		1500004A13Rik		1700003H04Rik		1810063I02Rik
		1700028D13Rik		1500009C09Rik		1700003I22Rik		2010003K11Rik
		1700028J19Rik		1500011B03Rik		1700003L19Rik		2010320M18Rik
		1700029B22Rik		1500011K16Rik		1700007J10Rik		2210011C24Rik
		1700029P11Rik		1500012K07Rik		1700008C04Rik		2210039B01Rik
		1700030K09Rik		1500015A07Rik		1700008J07Rik		2310011J03Rik
		1700030M09Rik		1500015L24Rik		1700009C05Rik		2310015A10Rik
		1700034G24Rik		1500017E21Rik		1700009J07Rik		2310022A10Rik
		1700039E15Rik		1500026H17Rik		1700010J16Rik		2310033P09Rik
		1700045H11Rik		1600002K03Rik		1700011C11Rik		2310034G01Rik
		1700048O20Rik		1600010M07Rik		1700011L22Rik		2310036O22Rik
		1700065J18Rik		1600012H06Rik		1700012C14Rik		2310045n01rik-mef2b
		1700067K01Rik		1600014C23Rik		1700012H19Rik		2410003L11Rik
		1700069L16Rik		1600015I10Rik		1700016L21Rik		2410004P03Rik
		1700081H04Rik		1600020E01Rik		1700017J07Rik		2410016O06Rik
		1700086O06Rik		1700001C02Rik		1700018B08Rik		2610027K06Rik
		1700092K14Rik		1700001C19Rik		1700018L02Rik		2610507I01Rik
		1700095B10Rik		1700001J11Rik		1700019A02Rik		2810013P06Rik
		1700097N02Rik		1700001K19Rik		1700019D03Rik		2810029C07Rik
		1700102H20Rik		1700001O22Rik		1700019G24Rik		2810410L24Rik
		1700109G15Rik		1700001P01Rik		1700019N19Rik		2810428I15Rik
		1700113A16Rik		1700003C15Rik		1700019O17Rik		2810468N07Rik
		1700120C14Rik		1700003D09Rik		1700020A23Rik		2900076A07Rik
		1700120K04Rik		1700003E16Rik		1700020D05Rik		3110009F21Rik
		1700123J17Rik		1700003E24Rik		1700020G17Rik		4732471J01Rik
		1700123O20Rik		1700003H04Rik		1700020N15Rik		4921501E09Rik
		1700124L16Rik		1700003I22Rik		1700021F07Rik		4921536K21Rik
		1700125G02Rik		1700006A11Rik		1700021N21Rik		4930402K13Rik
		1810021B22Rik		1700006E09Rik		1700022A21Rik		4930404N11Rik
		1810026J23Rik		1700006H21Rik		1700023F06Rik		4930413M19Rik
		1810044D09Rik		1700007F19Rik		1700024N05Rik		4930427A07Rik
		1810064F22Rik		1700007K09Rik		1700024P04Rik		4930431F12Rik
		2010001A14Rik		1700007K13Rik		1700024P16Rik		4930432K21Rik
		2010204K13Rik		1700007L15Rik		1700025F22Rik		4930434J06Rik
		2010320M18Rik		1700008C04Rik		1700025G04Rik		4930444G20Rik
		2200002J24Rik		1700008J07Rik		1700025K24Rik		4930447K03Rik
		2210011C24Rik		1700008O03Rik		1700025N23Rik		4930449I24Rik
		2210016L21Rik		1700009J07Rik		1700026J14Rik		4930451I11Rik
		2210407C18Rik		1700010B08Rik		1700027F06Rik		4930463O16Rik
		2300002M23Rik		1700010D01Rik		1700027I24Rik		4930471G03Rik
		2300003K06Rik		1700010I14Rik		1700028B04Rik		4930480M12Rik
		2310001K24Rik		1700011H14Rik		1700028D13Rik		4930481A15Rik
		2310011J03Rik		1700011I03Rik		1700028E10Rik		4930486F22Rik
		2310022A10Rik		1700012C14Rik		1700029B22Rik		4930502E09Rik
		2310033P09Rik		1700012D01Rik		1700029F12Rik		4930549C15Rik
		2310034G01Rik		1700012L04Rik		1700029P11Rik		4930572O03Rik
		2310034O05Rik		1700012P22Rik		1700030L20Rik		4930595D18Rik
		2310036O22Rik		1700013D24Rik		1700030M09Rik		4931406P16Rik
		2310045n01rik-mef2b		1700013G24Rik		1700030O20Rik		4931428F04Rik
		2310057M21Rik		1700015E13Rik		1700031P21Rik		4933402J15Rik
		2310061I04Rik		1700015F17Rik		1700034H15Rik		4933404K13Rik
		2310065F04Rik		1700016C15Rik		1700034O15Rik		4933405L10Rik
		2310069B03Rik		1700016L04Rik		1700036G14Rik		4933409K07Rik
		2410002F23Rik		1700016L21Rik		1700039E15Rik		4933411E08Rik
		2410003L11Rik		1700016P04Rik		1700039E22Rik		4933415F23Rik
		2410012E07Rik		1700017J07Rik		1700041A01Rik		4933417D19Rik
		2410015M20Rik		1700017L05Rik		1700045H11Rik		4933427D06Rik
		2410016O06Rik		1700018A04Rik		1700047I17Rik2		4933428G20Rik
		2410131K14Rik		1700018B08Rik		1700049E15Rik		4933433F19Rik
		2610028E06Rik		1700018C11Rik		1700061G19Rik		5430431A17Rik
		2610035D17Rik		1700018L02Rik		1700063A18Rik		5830473C10Rik
		2610507I01Rik		1700019A02Rik		1700065D16Rik		6030440G07Rik
		2610528J11Rik		1700019B03Rik		1700065I16Rik		6030469F06Rik
		2810013P06Rik		1700019D03Rik		1700065J11Rik		6330408A02Rik
		2810029C07Rik		1700019G24Rik		1700066M21Rik		6430411K18Rik
		2810428I15Rik		1700019N19Rik		1700066N21Rik		6430548M08Rik
		2810433D01Rik		1700019O17Rik		1700067K01Rik		7630403G23Rik
		2810468N07Rik		1700020A23Rik		1700067P10Rik		9030025P20Rik
		3110002H16Rik		1700020D05Rik		1700072O05Rik		9030612E09Rik
		3930402G23Rik		1700020G17Rik		1700074P13Rik		9030617O03Rik
		4732471J01Rik		1700020I14Rik		1700080E11Rik		9130011E15Rik
		4732490B19Rik		1700020M21Rik		1700080N15Rik		9130221H12Rik
		4732491K20Rik		1700020N15Rik		1700083H02Rik		9330133O14Rik
		4833411C07Rik		1700020N18Rik		1700084D21Rik		9330151L19Rik
		4833417C18Rik		1700021F07Rik		1700084E18Rik		9430038I01Rik
		4833427F10Rik		1700021N21Rik		1700084M14Rik		9430078K24Rik
		4921531C22Rik		1700022A21Rik		1700086O06Rik		9530002B09Rik
		4930404N11Rik		1700022H01Rik		1700088E04Rik		A230065H16Rik
		4930405A21Rik		1700022I11Rik		1700092C02Rik		A230103J11Rik
		4930413E15Rik		1700023F06Rik		1700094D03Rik		A330074K22Rik
		4930417O13Rik		1700024N05Rik		1700095J12Rik		A430078G23Rik
		4930427A07Rik		1700024P04Rik		1700096P03Rik		A530016L24Rik
		4930429D17Rik		1700024P16Rik		1700101I11Rik		A630019I02Rik
		4930432K21Rik		1700025C18Rik		1700102P08Rik		A630072M18Rik
		4930447F24Rik		1700025F22Rik		1700105P06Rik		A630095N17Rik
		4930447K03Rik		1700025G04Rik		1700109G14Rik		A730018C14Rik
		4930448H16Rik		1700025K24Rik		1700109H08Rik		A930001C03Rik
		4930455H04Rik		1700025N23Rik		1700110I07Rik		A930016O22Rik
		4930467D21Rik		1700026J14Rik		1700111N16Rik		AA543401
		4930470H14Rik		1700027F06Rik		1700112E06Rik		Aadacl3
		4930471G03Rik		1700027I24Rik		1700122C19Rik		Aatk
		4930481A15Rik		1700028B04Rik		1700122O11Rik		Abat
		4930483J18Rik		1700028D13Rik		1700123J17Rik		Abca4
		4930486L24Rik		1700028E10Rik		1700123K08Rik		Abca7
		4930500L23Rik		1700028J19Rik		1700123M08Rik		Abcb1b
		4930502E09Rik		1700028K03Rik		1700123O20Rik		Abcb4
		4930506C21Rik		1700028P14Rik		1810006J02Rik		Abcb8
		4930512B01Rik		1700029B22Rik		1810007C17Rik		Abcc1
		4930512J16Rik		1700029F12Rik		1810007D17Rik		Abcd4
		4930515G01Rik		1700029H14Rik		1810009A15Rik		Abhd14b
		4930517M08Rik		1700029M20Rik		1810009J06Rik		Abhd15
		4930519G04Rik		1700029P11Rik		1810012K16Rik		Abhd17a
		4930538K18Rik		1700030L20Rik		1810013A23Rik		Abhd18
		4930548J01Rik		1700030M09Rik		1810013L24Rik		Abhd8
		4930549C01Rik		1700030O20Rik		1810018F18Rik		Abtb1
		4930557K07Rik		1700031A10Rik		1810021B22Rik		Acaca
		4930579G18Rik		1700031M16Rik		1810026J23Rik		Acad9
		4930591A17Rik		1700031P21Rik		1810037I17Rik		Acap3
		4930593C16Rik		1700034E13Rik		1810043G02Rik		Ace
		4930595D18Rik		1700034G24Rik		1810043H04Rik		Ace3
		4931402G19Rik		1700034H15Rik		1810058I24Rik		Acot1
		4931406H21Rik		1700034I23Rik		1810063I02Rik		Acot2
		4931406P16Rik		1700034K08Rik		2010003K11Rik		Acot3
		4931409K22Rik		1700034O15Rik		2010010A06Rik		Acot4
		4931414P19Rik		1700037H04Rik		2010106E10Rik		Acot5
		4931428F04Rik		1700039E15Rik		2010107G12Rik		Acot6
		4932413F04Rik		1700039E22Rik		2010109A12Rik		Acp1
		4933402N03Rik		1700040L02Rik		2010310C07Rik		Acpt
		4933404O12Rik		1700041A01Rik		2010320M18Rik		Acsf3
		4933405L10Rik		1700042G15Rik		2200002D01Rik		Actg1
		4933408B17Rik		1700042O10Rik		2200002J24Rik		Actl11
		4933409K07Rik		1700045H11Rik		2210010C04Rik		Actl9
		4933413G19Rik		1700047I17Rik2		2210011C24Rik		Actn1
		4933417D19Rik		1700048O20Rik		2210013O21Rik		Actn3
		4933427E11Rik		1700049L16Rik		2210016L21Rik		Acyp1
		4933428C19Rik		1700052K11Rik		2210019I11Rik		Adad2
		4933428G20Rik		1700057G04Rik		2210039B01Rik		Adam18
		4933431E20Rik		1700057H15Rik		2210406O10Rik		Adam28
		4933432I09Rik		1700060C20Rik		2210407C18Rik		Adam3
		4933439C10Rik		1700061G19Rik		2210408F21Rik		Adam32
		4933439K11Rik		1700061J23Rik		2210414B05Rik		Adam5
		5031425F14Rik		1700063D05Rik		2300002M23Rik		Adam6a
		5430416N02Rik		1700063O14Rik		2310001H17Rik		Adamdec1
		5430431A17Rik		1700065D16Rik		2310001K24Rik		Adamts3
		5830418P13Rik		1700065I16Rik		2310008N11Rik		Adamtsl5
		5930403L14Rik		1700065J11Rik		2310009A05Rik		Adat3
		6030440G07Rik		1700065J18Rik		2310010J17Rik		Adck4
		6030468B19Rik		1700065O20Rik		2310011J03Rik		Adcy10
		6030471H07Rik		1700066B17Rik		2310015D24Rik		Adgre4
		6230400D17Rik		1700066M21Rik		2310016D03Rik		Adgre5
		6330408A02Rik		1700066N21Rik		2310020H05Rik		Adgrf1
		6330549D23Rik		1700066O22Rik		2310022A10Rik		Adgrf2
		6430411K18Rik		1700067G17Rik		2310033P09Rik		Adgrf4
		6430548M08Rik		1700067K01Rik		2310034C09Rik		Adgrf5
		6430571L13Rik		1700067P10Rik		2310034G01Rik		Adgrl1
		6530411M01Rik		1700069L16Rik		2310036O22Rik		Adi1
		6720468P15Rik		1700071M16Rik		2310039H08Rik		Adipoq
		8030443G20Rik		1700074P13Rik		2310040G24Rik		Adssl1
		8430426J06Rik		1700080N15Rik		2310045n01rik-mef2b		Aes
		8430429K09Rik		1700081H04Rik		2310057N15Rik		AF357355
		9130015L21Rik		1700083H02Rik		2310061I04Rik		AF357359
		9130221H12Rik		1700084D21Rik		2310065F04Rik		AF357399
		9330102E08Rik		1700084E18Rik		2310069B03Rik		AF357425
		9330133O14Rik		1700084M14Rik		2310075C17Rik		AF357426
		9430014N10Rik		1700086L19Rik		2310079G19Rik		Afm
		9430041J12Rik		1700086O06Rik		2310081J21Rik		Afp
		9530052E02Rik		1700088E04Rik		2410015M20Rik		Agap2
		9630028I04Rik		1700091H14Rik		2410016O06Rik		Agap3
		9930012K11Rik		1700092E19Rik		2410021H03Rik		Agpat2
		9930104L06Rik		1700092M07Rik		2410131K14Rik		Agrp
		A230050P20Rik		1700093K21Rik		2510002D24Rik		AI837181
		A230056P14Rik		1700094D03Rik		2610002M06Rik		Aif1
		A230065H16Rik		1700095A21Rik		2610020H08Rik		Aim1
		A230103J11Rik		1700095B10Rik		2610206C17Rik		AK010878
		A330009N23Rik		1700095J12Rik		2610306M01Rik		Akap2
		A330074K22Rik		1700096K18Rik		2610507B11Rik		Aknad1
		A430005L14Rik		1700096P03Rik		2610507I01Rik		Akp3
		A430088P11Rik		1700097N02Rik		2610524H06Rik		Akr1b3
		A430105I19Rik		1700099I09Rik		2610528J11Rik		Akr1d1
		A530016L24Rik		1700101I11Rik		2700038G22Rik		Akt1
		A530088E08Rik		1700102H20Rik		2700049A03Rik		Akt1s1
		A630023P12Rik		1700102P08Rik		2700097O09Rik		Akt2
		A730018C14Rik		1700104L18Rik		2810013P06Rik		Alb
		A930015D03Rik		1700105P06Rik		2810025M15Rik		Aldh1l2
		A930016O22Rik		1700109H08Rik		2810029C07Rik		Aldh6a1
		AA388235		1700110I07Rik		2810032G03Rik		Aldoa
		AA543186		1700111N16Rik		2810047C21Rik1		Aldoc
		Aacs		1700112E06Rik		2810403A07Rik		Allc
		Aanat		1700113A16Rik		2810403D21Rik		Alpi
		Aar2		1700113B09Rik		2810408I11Rik		Alyref
		Aars2		1700113H08Rik		2810410L24Rik		Ambn
		AB124611		1700116B05Rik		2810417H13Rik		Amh
		Abca2		1700119H24Rik		2810428I15Rik		Amn
		Abca7		1700120C14Rik		2810433D01Rik		Amt
		Abcb8		1700120K04Rik		2810459M11Rik		Anapc11
		Abcb9		1700122C19Rik		2810468N07Rik		Anapc2
		Abcc10		1700122O11Rik		2810471M01Rik		Ang3
		Abcc2		1700123J17Rik		2810474O19Rik		Ang5
		Abcc3		1700123K08Rik		2900011O08Rik		Ang6
		Abcf1		1700123M08Rik		2900057B20Rik		Angel1
		Abcf2		1700123O20Rik		2900079G21Rik		Ankle1
		Abcf3		1700124L16Rik		2900092C05Rik		Ankrd11
		Abcg3		1700125G02Rik		2900097C17Rik		Ankrd13b
		Abcg4		1700125G22Rik		3110001I22Rik		Ankrd17
		Abhd1		1700125H20Rik		3110021A11Rik		Ankrd24
		Abhd15		1700128F08Rik		3110021N24Rik		Ankrd52
		Abhd16a		1810006J02Rik		3110039M20Rik		Ankrd9
		Abhd17a		1810007C17Rik		3110056K07Rik		Ano8
		Abhd8		1810007D17Rik		3110062M04Rik		Anxa5
		Abi3		1810009A15Rik		3300002I08Rik		Ap2a1
		Abtb1		1810009J06Rik		3632454L22Rik		Ap3b2
		Acaa1b		1810010D01Rik		4632404H12Rik		Ap3d1
		Acad11		1810013A23Rik		4732416N19Rik		Ap5b1
		Acads		1810013L24Rik		4732471J01Rik		Apba3
		Acadsb		1810018F18Rik		4732490B19Rik		Apbb3
		Acadvl		1810021B22Rik		4833415N18Rik		Apc2
		Acan		1810024B03Rik		4833419F23Rik		Apoc1
		Acap1		1810026B05Rik		4833422C13Rik		Apoc2
		Acap3		1810026J23Rik		4833423E24Rik		Apoc4
		Acat2		1810030O07Rik		4833427F10Rik		Apoc4-apoc2
		Acat3		1810037I17Rik		4921501E09Rik		Apom
		Acbd4		1810043G02Rik		4921511C20Rik		Apopt1
		Acd		1810043H04Rik		4921511M17Rik		Aprt
		Ace		1810044D09Rik		4921531C22Rik		Arap3
		Ace3		1810055G02Rik		4921539E11Rik		Areg
		Acin1		1810058I24Rik		4922502D21Rik		Arf1
		Ackr2		1810062G17Rik		4922502N22Rik		Arhgap33
		Aco2		1810063I02Rik		4930402H24Rik		Arhgdia
		Acot1		2010003K11Rik		4930404H11Rik		Arhgef17
		Acot2		2010009K17Rik		4930404N11Rik		Arid3a
		Acot3		2010010A06Rik		4930405A21Rik		Arl16
		Acot4		2010106E10Rik		4930407I10Rik		Armc6
		Acot5		2010107E04Rik		4930413F20Rik		Arpc4
		Acot6		2010109A12Rik		4930413M19Rik		Arrb1
		Acot8		2010204K13Rik		4930414N06Rik		Arrdc2
		Acox1		2010320M18Rik		4930415L06Rik		Art3
		Acp5		2200002D01Rik		4930417O13Rik		Artn
		Acp7		2200002J24Rik		4930425O10Rik		Asb16
		Acpt		2210010C04Rik		4930427A07Rik		Ascl4
		Acr		2210011C24Rik		4930429F11Rik		Asf1b
		Acrbp		2210013O21Rik		4930429F24Rik		Asic3
		Acsbg2		2210016L21Rik		4930430A15Rik		Asic4
		Acsf3		2210019I11Rik		4930432K21Rik		Asna1
		Acsl5		2210406O10Rik		4930440I19Rik		Aspdh
		Actb		2210407C18Rik		4930441H08Rik		Aspg
		Actg2		2210408I21Rik		4930444M15Rik		Aspscr1
		Actl11		2210409D07Rik		4930447F24Rik		Atcay
		Actn3		2210417A02Rik		4930447N08Rik		Atcayos
		Actr1a		2300002M23Rik		4930448H16Rik		Atf5
		Actr5		2310001H17Rik		4930448I06Rik		Atf7ip2
		Actrt2		2310001K24Rik		4930448I18Rik		Atg16l2
		Acvr1b		2310007B03Rik		4930449I24Rik		Atg2a
		Acvrl1		2310009A05Rik		4930451I11Rik		Atg5
		Acy3		2310010J17Rik		4930452N14Rik		Atp11b
		Adad2		2310011J03Rik		4930453H23Rik		Atp2c2
		Adal		2310015D24Rik		4930455F16Rik		Atp5d
		Adam11		2310020H05Rik		4930455H04Rik		Atp5sl
		Adam15		2310022A10Rik		4930456L15Rik		Atp6v0d1
		Adam33		2310022B05Rik		4930467D21Rik		Atp6v1g2
		Adam6a		2310030A07Rik		4930469G21Rik		Atp8b3
		Adamts10		2310033P09Rik		4930471C04Rik		Atpaf2
		Adamts20		2310034C09Rik		4930474N05Rik		Atxn2l
		Adamtsl5		2310034G01Rik		4930480K23Rik		Atxn7l1
		Adap1		2310036O22Rik		4930481A15Rik		Atxn7l1os2
		Adat3		2310039H08Rik		4930483J18Rik		Atxn7l3
		Adck1		2310040G24Rik		4930486L24Rik		Aup1
		Adck4		2310043L19Rik		4930487H11Rik		Avpi1
		Adck5		2310045n01rik-mef2b		4930500F04Rik		Axl
		Adcy4		2310057J18Rik		4930504C09Rik		B020018J22Rik
		Adgrb1		2310057M21Rik		4930504O13Rik		B3gat2
		Adgrb2		2310057N15Rik		4930505K13Rik		B3gnt3
		Adgre1		2310061I04Rik		4930509E16Rik		B3gnt8
		Adgre5		2310061N02Rik		4930511A08Rik		B3gnt9
		Adgrl1		2310065F04Rik		4930515B02Rik		B4galnt1
		Adig		2310069B03Rik		4930515G01Rik		B4galt6
		Adnp		2310075C17Rik		4930518J21Rik		B4gat1
		Adprhl2		2310079G19Rik		4930519G04Rik		B930059L03Rik
		Adrb1		2310081J21Rik		4930519K11Rik		Babam1
		Adrbk1		2400006E01Rik		4930521E06Rik		Bad
		Adrbk2		2410002F23Rik		4930523C07Rik		Bag5
		Adrm1		2410003L11Rik		4930526L06Rik		Bag6
		Adsl		2410004B18Rik		4930527F14Rik		Bahcc1
		Adssl1		2410004I01Rik		4930528D03Rik		Baiap2
		Aebp1		2410004P03Rik		4930528G23Rik		Banf1
		Aen		2410015M20Rik		4930528H21Rik		Banp
		Aes		2410016O06Rik		4930532I03Rik		Batf
		AF357399		2410021H03Rik		4930532M18Rik		BB019430
		Afmid		2410131K14Rik		4930533B01Rik		Bbof1
		Agap2		2500004C02Rik		4930539J05Rik		BC022687
		Agap3		2510002D24Rik		4930543N07Rik		BC024978
		Agbl5		2510009E07Rik		4930544G11Rik		BC025920
		Ager		2510039O18Rik		4930548H24Rik		BC030867
		Agl		2610001J05Rik		4930550C17Rik		BC048546
		Agmat		2610005L07Rik		4930554I06Rik		BC048644
		Ago2		2610008E11Rik		4930555B12Rik		BC048679
		Agpat1		2610020H08Rik		4930556J02Rik		BC053393
		Agpat9		2610028E06Rik		4930557K07Rik		BC089491
		Agrn		2610203C22Rik		4930558F17Rik		Bc1
		Agrp		2610206C17Rik		4930558G05Rik		BC107364
		Ahcyl1		2610306M01Rik		4930558J18Rik		Bcas3os1
		Ahdc1		2610307P16Rik		4930562F07Rik		Bcas3os2
		AI413582		2610318N02Rik		4930563H07Rik		Bckdha
		AI467606		2610507B11Rik		4930567H17Rik		Bcl2l12
		AI507597		2610507I01Rik		4930567K12Rik		Bcl6
		AI661453		2610524H06Rik		4930567K20Rik		Bcl7c
		AI837181		2610528A11Rik		4930570G19Rik		Begain
		AI854703		2610528J11Rik		4930572O03Rik		Best2
		Aif1		2700046G09Rik		4930573O16Rik		Birc6
		Aim1l		2700049A03Rik		4930579F01Rik		Bloodlinc
		Aip		2700069I18Rik		4930579G18Rik		Blvrb
		Airn		2700070H01Rik		4930579G24Rik		Bmpr2
		Ajuba		2700094K13Rik		4930579K19Rik		Bnc1
		Ak1		2700097O09Rik		4930579P08Rik		Bop1
		Ak7		2810001G20Rik		4930593C16Rik		Borcs8
		Akap2		2810004N23Rik		4930595D18Rik		Brca2
		Akap8		2810006K23Rik		4930596D02Rik		Brf1
		Akap8l		2810013P06Rik		4930598F16Rik		Brpf1
		Aknad1		2810025M15Rik		4930599N23Rik		Bst1
		Akt1s1		2810029C07Rik		4931402G19Rik		Bst2
		Akt2		2810032G03Rik		4931403G20Rik		Btbd1
		Alas1		2810047C21Rik1		4931408D14Rik		Btbd11
		Aldh16a1		2810403A07Rik		4931409K22Rik		Btbd2
		Aldh3b1		2810405F15Rik		4931414P19Rik		Btbd6
		Aldh3b2		2810408A11Rik		4931423N10Rik		Btbd7
		Aldh3b3		2810408I11Rik		4931428F04Rik		Btc
		Aldoa		2810417H13Rik		4931431F19Rik		C130026I21Rik
		Alg11		2810428I15Rik		4931440J10Rik		C2
		Alg12		2810433D01Rik		4932414N04Rik		C2cd4c
		Alkbh4		2810442N19Rik		4932415M13Rik		C630031E19Rik
		Alkbh6		2810468N07Rik		4932416H05Rik		C87499
		Alkbh7		2810474O19Rik		4932429P05Rik		C87977
		Als2cl		2900005J15Rik		4933401B06Rik		Cab39l
		Alyref		2900026A02Rik		4933401D09Rik		Cacna1a
		Amh		2900041M22Rik		4933402D24Rik		Cacna1h
		Amigo1		2900055J20Rik		4933402J07Rik		Cacna2d2
		Amigo3		2900057B20Rik		4933402J15Rik		Cactin
		Amn		2900060B14Rik		4933402N03Rik		Calm1
		Amotl1		2900076A07Rik		4933404G15Rik		Calr
		Anapc11		2900079G21Rik		4933405D12Rik		Camk1
		Anapc16		2900092C05Rik		4933405L10Rik		Camkv
		Anapc2		2900097C17Rik		4933405O20Rik		Cap1
		Angptl4		3010001F23Rik		4933406C10Rik		Car11
		Angptl6		3010026O09Rik		4933406D12Rik		Car5a
		Angptl8		3110001I22Rik		4933407L21Rik		Carhsp1
		Ankhd1		3110002H16Rik		4933408J17Rik		Casd1
		Ankle1		3110009E18Rik		4933409G03Rik		Catsper1
		Ankra2		3110021A11Rik		4933415F23Rik		Cbarp
		Ankrd11		3110021N24Rik		4933416C03Rik		Cbfa2t3
		Ankrd13a		3110035E14Rik		4933416M07Rik		Cbr2
		Ankrd13b		3110039I08Rik		4933417D19Rik		Cc2d1a
		Ankrd13d		3110039M20Rik		4933421I07Rik		Cc2d2a
		Ankrd24		3110045C21Rik		4933425B07Rik		Ccdc106
		Ankrd28		3110056K07Rik		4933427E11Rik		Ccdc124
		Ankrd29		3110062M04Rik		4933427I22Rik		Ccdc130
		Ankrd33		3110082I17Rik		4933428G20Rik		Ccdc137
		Ankrd34a		3110099E03Rik		4933429K18Rik		Ccdc144b
		Ankrd36		3300002I08Rik		4933432I03Rik		Ccdc150
		Ankrd40		3300002P13Rik		4933432I09Rik		Ccdc157
		Ankrd49		3300005D01Rik		4933433G15Rik		Ccdc166
		Ankrd53		3632451O06Rik		4933433G19Rik		Ccdc175
		Ankrd54		3632454L22Rik		4933434E20Rik		Ccdc183
		Ankrd63		3830408C21Rik		4933439K11Rik		Ccdc36
		Ankrd9		3830432H09Rik		4933440J02Rik		Ccdc85b
		Anks1		4430402I18Rik		5031414D18Rik		Ccdc85c
		Ano8		4632404H12Rik		5033403H07Rik		Ccdc87
		Anxa11		4632427E13Rik		5330439B14Rik		Ccdc88b
		Anxa3		4732416N19Rik		5430427O19Rik		Ccdc88c
		Aox1		4732471J01Rik		5430428K19Rik		Cckar
		Aox2		4831440E17Rik		5430431A17Rik		Ccl21b
		Aox3		4833422C13Rik		5530400C23Rik		Ccl21c
		Aox4		4833423E24Rik		5730403I07Rik		Ccl27b
		Ap1g2		4833427F10Rik		5730408K05Rik		Ccnd1
		Ap1m1		4833428L15Rik		5730416F02Rik		Ccne1
		Ap1s1		4921501E09Rik		5830428M24Rik		Ccnk
		Ap2a1		4921504A21Rik		5830473C10Rik		Ccs
		Ap2m1		4921504E06Rik		5930403L14Rik		Cd14
		Ap2s1		4921511C10Rik		6030440G07Rik		Cd151
		Ap3b2		4921511H03Rik		6330403K07Rik		Cd19
		Ap3d1		4921511I17Rik		6330407A03Rik		Cd248
		Ap4e1		4921511M17Rik		6330409D20Rik		Cd24a
		Ap5z1		4921524L21Rik		6330549D23Rik		Cd2ap
		Apba3		4921531C22Rik		6430411K18Rik		Cd38
		Apbb1		4921534H16Rik		6430503K07Rik		Cd3eap
		Apc		4921539E11Rik		6430548M08Rik		Cdc20b
		Apc2		4922502D21Rik		6430550D23Rik		Cdc42bpb
		Apeh		4922502H24Rik		6430571L13Rik		Cdc42bpg
		Aplp1		4922502N22Rik		6720489N17Rik		Cdc42ep1
		Apoa1bp		4930402F06Rik		7420426K07Rik		Cdc42ep2
		Apoa2		4930404A05Rik		7420461P10Rik		Cdca4
		Apobec3		4930404H11Rik		7530416G11Rik		Cdh15
		Apoc1		4930404N11Rik		7630403G23Rik		Cdk4
		Apoc2		4930405A21Rik		8030411F24Rik		Cdk5
		Apoc4		4930405D11Rik		8030423F21Rik		Cdk8
		Apoc4-apoc2		4930405L22Rik		8030443G20Rik		Cdt1
		Apoe		4930405O22Rik		8430426J06Rik		Ceacam2
		Apom		4930406D18Rik		9030025P20Rik		Cebpa
		Apopt1		4930407G08Rik		9030625G05Rik		Cebpg
		Aprt		4930412B13Rik		9130008F23Rik		Celf5
		Aptx		4930413G21Rik		9130024F11Rik		Cenpj
		Araf		4930413M19Rik		9130221H12Rik		Cenpp
		Arap1		4930414N06Rik		9130227L01Rik		Cep131
		Arap3		4930415F15Rik		9130409J20Rik		Cep170b
		Arc		4930415L06Rik		9230102K24Rik		Cers1
		Arcn1		4930417O13Rik		9230104L09Rik		Cfap20
		Arf1		4930417O22Rik		9230110F15Rik		Cfb
		Arf5		4930419G24Rik		9230114K14Rik		Cfd
		Arfip2		4930425L21Rik		9230117E06Rik		Chd3
		Arhgap23		4930425O10Rik		9330133O14Rik		Chd3os
		Arhgap24		4930426D05Rik		9330136K24Rik		Chd5
		Arhgap27		4930426L09Rik		9330158H04Rik		Cherp
		Arhgap27os3		4930427A07Rik		9330159M07Rik		Chia1
		Arhgap33		4930428O21Rik		9330162B11Rik		Chil3
		Arhgap33os		4930429D17Rik		9330175M20Rik		Chil5
		Arhgap40		4930429F11Rik		9330182L06Rik		Chmp1a
		Arhgap9		4930429F24Rik		9330199G10Rik		Chmp2a
		Arhgdia		4930430F21Rik		9430007A20Rik		Chmp6
		Arhgdig		4930431F12Rik		9430016H08Rik		Chpf
		Arhgef1		4930432J09Rik		9430021M05Rik		Chrm4
		Arhgef15		4930432K21Rik		9430037G07Rik		Chrna6
		Arhgef16		4930433I11Rik		9430041J12Rik		Chrna9
		Arhgef17		4930434J06Rik		9430065F17Rik		Chrnd
		Arhgef18		4930443O20Rik		9530026F06Rik		Chrng
		Arhgef2		4930444M15Rik		9530091C08Rik		Chst11
		Arhgef25		4930447F24Rik		9630001P10Rik		Chst8
		Arhgef28		4930447J18Rik		9630028H03Rik		Cib1
		Arid3c		4930447K03Rik		9630028I04Rik		Cic
		Arih2		4930447M23Rik		9830107B12Rik		Cilp2
		Arl16		4930447N08Rik		9930012K11Rik		Cirbp
		Arl2		4930448C13Rik		9930021J03Rik		Cisd3
		Arl5c		4930448H16Rik		9930111H07Rik		Ckap4
		Arl6ip4		4930449I24Rik		9930111J21Rik1		Ckb
		Armc12		4930451G09Rik		9930111J21Rik2		Clasrp
		Armc6		4930451I11Rik		a		Cldn7
		Armc7		4930452G13Rik		A230020J21Rik		Clec11a
		Arpc4		4930452N14Rik		A230028O05Rik		Clptm1
		Arpc5l		4930453H23Rik		A230050P20Rik		Cmya5
		Arrb1		4930455D15Rik		A230056P14Rik		Cnfn
		Arrb2		4930455G09Rik		A230065H16Rik		Cnih2
		Arrdc2		4930455H04Rik		A230103J11Rik		Cnn2
		Arsi		4930456L15Rik		A230108P19Rik		Cnot1
		Art1		4930465K10Rik		A330032B11Rik		Cnot3
		Artn		4930467D21Rik		A330040F15Rik		Cnpy2
		Arvcf		4930469G21Rik		A330049N07Rik		Cntln
		Asap3		4930470H14Rik		A330074K22Rik		Coasy
		Asb10		4930471C04Rik		A3galt2		Col9a1
		Asb16		4930471G03Rik		A430005L14Rik		Colec11
		Asb6		4930473A02Rik		A430033K04Rik		Colgalt1
		Ascc1		4930474M22Rik		A430046D13Rik		Commd6
		Asf1b		4930474N05Rik		A430078I02Rik		Comp
		Asic1		4930478P22Rik		A430088P11Rik		Cope
		Asic3		4930480E11Rik		A530006G24Rik		Cops3
		Asna1		4930480K23Rik		A530013C23Rik		Coq10a
		Aspdh		4930481A15Rik		A530016L24Rik		Coq6
		Asphd1		4930486I03Rik		A530058N18Rik		Coro6
		Asphd2		4930486L24Rik		A530088E08Rik		Cotl1
		Aspscr1		4930487D11Rik		A530099J19Rik		Cox18
		Atad3a		4930487H11Rik		A630001G21Rik		Cox4i1
		Atad3aos		4930500F04Rik		A630033H20Rik		Cox8a
		Atat1		4930500L23Rik		A630072M18Rik		Cpeb1
		Atcay		4930503B20Rik		A630073D07Rik		Cpne7
		Atcayos		4930504C09Rik		A630095E13Rik		Cpne9
		Atf4		4930504O13Rik		A630095N17Rik		Cpsf3l
		Atf5		4930505K13Rik		A730006G06Rik		Cpsf7
		Atg16l1		4930505K14Rik		A730017L22Rik		Cpt1a
		Atg16l2		4930507D05Rik		A730018C14Rik		Cpt1c
		Atg2a		4930509E16Rik		A730036I17Rik		Cptp
		Atg2b		4930511A02Rik		A830011K09Rik		Cracr2b
		Atg4d		4930511M06Rik		A830018L16Rik		Creb3
		Atg9b		4930512B01Rik		A930001C03Rik		Creb3l1
		Atmin		4930512J16Rik		A930003A15Rik		Creb3l2
		Atn1		4930512M02Rik		A930006I01Rik		Creb3l3
		Atp12a		4930513D17Rik		A930007I19Rik		Creld1
		Atp1a3		4930513N10Rik		A930009A15Rik		Crip1
		Atp2a1		4930513O06Rik		A930013F10Rik		Crip2
		Atp2c2		4930515B02Rik		A930016O22Rik		Crispld2
		Atp4a		4930515G01Rik		A930019D19Rik		Crlf1
		Atp5b		4930515G16Rik		AA388235		Crot
		Atp5d		4930515L03Rik		AA465934		Crtac1
		Atp5e		4930515L19Rik		AA543186		Crtc1
		Atp5sl		4930517E11Rik		AA543401		Crtc3
		Atp6ap1		4930519D14Rik		Aadac		Cry1
		Atp6v0a1		4930519F09Rik		Aadacl2		Cryga
		Atp6v0b		4930523C07Rik		Aadacl3		Crygb
		Atp6v0d1		4930524B15Rik		Aak1		Crygc
		Atp6v0e		4930524O05Rik		Aar2		Crygd
		Atp6v1b1		4930524O08Rik		Aars2		Cryge
		Atp6v1g2		4930525G20Rik		Aatk		Cs
		Atp7b		4930526H09Rik		AB124611		Csnk1g2
		Atp8b3		4930526I15Rik		Abca14		Csrnp3
		Atp8b5		4930526L06Rik		Abca15		Cst6
		Atp9a		4930528A17Rik		Abca16		Ctcf
		Atrnl1		4930528G23Rik		Abca2		Ctdnep1
		Atxn2l		4930528H21Rik		Abca4		Ctdsp2
		Atxn7l2		4930528P14Rik		Abca7		Ctf1
		Atxn7l3		4930532I03Rik		Abcb11		Ctf2
		AU015791		4930532M18Rik		Abcb1a		Ctsf
		AU021063		4930533B01Rik		Abcb1b		Ctsg
		AU022252		4930533N22Rik		Abcb4		Ctsw
		Auh		4930538K18Rik		Abcb6		Ctu2
		Aup1		4930539C22Rik		Abcb8		Cuedc2
		Aurka		4930539M17Rik		Abcb9		Cwc25
		Aurkc		4930540M03Rik		Abcc1		Cxcl1
		AV039307		4930542D17Rik		Abcc10		Cxcl10
		AW011738		4930543E12Rik		Abcc5		Cxcl11
		AW549542		4930544D05Rik		Abcc9		Cxcl15
		Axin1		4930544G11Rik		Abcd1		Cxcl17
		Axl		4930544M13Rik		Abce1		Cxcl2
		Aym1		4930545H06Rik		Abcf2		Cxcl3
		B020018J22Rik		4930545L23Rik		Abcf3		Cxcl5
		B130006D01Rik		4930546K05Rik		Abcg2		Cxcl9
		B230112J18Rik		4930548H24Rik		Abcg4		Cyb561
		B230214G05Rik		4930548J01Rik		Abhd1		Cyb561d2
		B230217C12Rik		4930549C01Rik		Abhd12b		Cyb5d1
		B230219D22Rik		4930549G23Rik		Abhd13		Cyba
		B230312C02Rik		4930550C17Rik		Abhd14a		Cyp27b1
		B230319C09Rik		4930554C24Rik		Abhd14b		Cyp2c55
		B330016D10Rik		4930554H23Rik		Abhd16a		Cyp2s1
		B3galt4		4930554I06Rik		Abhd17a		Cyp2t4
		B3galt6		4930555B12Rik		Abhd17b		Cyp46a1
		B3gnt3		4930555K05Rik		Abhd8		Cyp4a10
		B3gnt8		4930556C24Rik		Abi2		Cyp4a12a
		B3gnt9		4930557A04Rik		Abi3bp		Cyp4a12b
		B4galnt1		4930557F10Rik		Abl2		Cyp4a14
		B4galnt2		4930557J02Rik		Abtb1		Cyp4a30b
		B4galt1		4930557K07Rik		Abtb2		Cyp4a31
		B4galt2		4930558F17Rik		Acaa1b		Cys1
		B4galt5		4930558J18Rik		Acad8		Cysltr2
		B4gat1		4930558K02Rik		Acads		Cysrt1
		B830017H08Rik		4930562C15Rik		Acap3		Cystm1
		B930041F14Rik		4930562F07Rik		Acbd4		D030025P21Rik
		B9d2		4930563E18Rik		Acbd6		D10Wsu102e
		Babam1		4930563H07Rik		Acbd7		D330050I16Rik
		Bace1		4930567H17Rik		Acd		D3Ertd254e
		Bach2os		4930567K12Rik		Ace		D5Ertd615e
		Bad		4930567K20Rik		Ace3		D630023F18Rik
		Bag2		4930568G15Rik		Acer1		D630039A03Rik
		Bag5		4930571K23Rik		Acer2		D830013O20Rik
		Bag6		4930572O03Rik		Acin1		D8Ertd738e
		Bahd1		4930573O16Rik		Ackr1		Dand5
		Baiap2l2		4930578C19Rik		Ackr4		Dapk3
		Bak1		4930578M01Rik		Aco2		Dazap1
		Banf1		4930579F01Rik		Acot1		Dbp
		Banp		4930579G24Rik		Acot12		Dcaf15
		Bap1		4930579H20Rik		Acot2		Dcaf4
		Barhl1		4930579K19Rik		Acot3		Dcaf5
		Batf2		4930579P08Rik		Acot4		Dcaf6
		Baz1b		4930583P06Rik		Acot5		Dcdc2c
		Baz2a		4930586N03Rik		Acot6		Dchs1
		BB123696		4930593A02Rik		Acot7		Dck
		Bbc3		4930593C16Rik		Acot9		Dctn2
		BC005561		4930595D18Rik		Acoxl		Dcun1d1
		BC005624		4930596D02Rik		Acp1		Dcxr
		BC021614		4930599N23Rik		Acp5		Dda1
		BC022687		4931402G19Rik		Acp7		Ddit3
		BC024139		4931403G20Rik		Acpp		Ddost
		BC024978		4931406C07Rik		Acr		Ddx39
		BC025920		4931406H21Rik		Acrbp		Ddx39b
		BC029722		4931406P16Rik		Acrv1		Ddx3x
		BC030867		4931408C20Rik		Acsbg2		Ddx49
		BC048609		4931408D14Rik		Acsf3		Degs2
		BC048644		4931409K22Rik		Acsm1		Dennd1a
		BC048679		4931414P19Rik		Acsm2		Dennd4c
		BC051142		4931423N10Rik		Acsm4		Des
		BC051226		4931428F04Rik		Acsm5		Dgat1
		BC089491		4931428L18Rik		Acss2		Dgat2
		Bc1		4931431C16Rik		Acss2os		Dgkz
		BC107364		4931431F19Rik		Acss3		Dhps
		Bcam		4931440J10Rik		Acta2		Dhrs11
		Bcdin3d		4932413F04Rik		Actb		Diaph1
		Bckdha		4932414N04Rik		Actc1		Dio3
		Bckdk		4932415M13Rik		Actg1		Dio3os
		Bcl2l12		4932416H05Rik		Actl10		Diras1
		Bcl2l2		4932429P05Rik		Actl6b		Dlk1
		Bcl3		4932438A13Rik		Actl9		Dll3
		Bcl7b		4932443I19Rik		Actn3		Dlst
		Bcl7c		4932702P03Rik		Actn4		Dmp1
		Bcl9l		4933400C23Rik		Actr10		Dmwd
		Bdkrb1		4933400F21Rik		Actr6		Dnaaf1
		Bdkrb2		4933401D09Rik		Actr8		Dnaaf2
		Bdp1		4933402C06Rik		Actrt2		Dnah6
		Begain		4933402D24Rik		Acvr1		Dnajb1
		Bend6		4933402J07Rik		Acvr1c		Dnajb2
		Best2		4933402J15Rik		Acy1		Dnajc18
		Bfsp2		4933402N03Rik		Ada		Dnajc4
		Bglap3		4933402N22Rik		Adad2		Dnal1
		Bin3		4933402P03Rik		Adal		Dnase2a
		Birc5		4933404G15Rik		Adam18		Dnpep
		Bloc1s3		4933404K08Rik		Adam20		Doc2g
		Blvrb		4933405D12Rik		Adam21		Dohh
		Bmp1		4933405L10Rik		Adam22		Dok1
		Bmp2k		4933405O20Rik		Adam23		Dot1l
		Bmp7		4933406C10Rik		Adam24		Dpep1
		Bmp8a		4933406D12Rik		Adam25		Dpf2
		Bnc2		4933407G14Rik		Adam26a		Dppa1
		Bnip1		4933407K13Rik		Adam26b		Dpy30
		Bola1		4933408B17Rik		Adam3		Dpysl4
		Bola2		4933408J17Rik		Adam30		DQ267100
		Bola3		4933409G03Rik		Adam32		DQ267101
		Bop1		4933409K07Rik		Adam34		DQ267102
		Borcs8		4933411G06Rik		Adam39		Dqx1
		Bptf		4933411K16Rik		Adam4		Drap1
		Brd1		4933412E12Rik		Adam5		Drg2
		Brd2		4933413G19Rik		Adam9		Dsg1b
		Brd4		4933415F23Rik		Adamts3		Dsg2
		Brd8		4933416C03Rik		Adamts4		Dsg3
		Brf1		4933416M06Rik		Adamts9		Dsg4
		Bri3bp		4933417D19Rik		Adamtsl1		Dspp
		Brms1		4933417E11Rik		Adamtsl5		Dus1l
		Brpf1		4933417O13Rik		Adat3		Dusp18
		Btbd16		4933421I07Rik		Adck2		Dvl1
		Btbd17		4933421O10Rik		Adck4		Dxo
		Btbd19		4933422A05Rik		Adck5		Dync1h1
		Btbd2		4933424G06Rik		Adcy4		Dyrk1b
		Btbd6		4933425B07Rik		Adcy8		E030030I06Rik
		Btd		4933425L06Rik		Adcy9		E130008D07Rik
		Btf3		4933427E11Rik		Adgra2		E130012A19Rik
		Btg1-ps1		4933427I22Rik		Adgre5		E130317F20Rik
		Btg1-ps2		4933428G20Rik		Adgrf1		E230025N22Rik
		Btnl1		4933429K18Rik		Adgrf2		E2f4
		Btnl10		4933429O19Rik		Adgrf4		E2f6
		Btnl2		4933430I17Rik		Adgrg1		E430016F16Rik
		Bub3		4933431E20Rik		Adgrg3		Ear10
		Bysl		4933432I03Rik		Adgrg5		Ear12
		Bzrap1		4933432I09Rik		Adgrl1		Ear2
		C030006K11Rik		4933433F19Rik		Adh1		Ear3
		C030013G03Rik		4933433G15Rik		Adh4		Ebf3
		C130026L21Rik		4933433G19Rik		Adh5		Ecel1
		C130050O18Rik		4933434E20Rik		Adh6a		Ecscr
		C1qa		4933438K21Rik		Adh6-ps1		Edar
		C1qb		4933439C10Rik		Adh7		Eef2
		C1qc		4933439K11Rik		Adipoq		Efcab10
		C1ql4		5031414D18Rik		Adk		Efcab11
		C1qtnf5		5031434O11Rik		Adm2		Efna2
		C2		5033403F01Rik		Adnp		Egfem1
		C2cd3		5033403H07Rik		Adprhl2		Egfl7
		C330021F23Rik		5033406O09Rik		Adprm		Egln2
		C77080		5330417C22Rik		Adrbk1		Ehbp1l1
		C87499		5330434G04Rik		Adrm1		Ehd1
		Cables2		5430402E10Rik		Adsl		Ehmt2
		Cabp1		5430405H02Rik		Adssl1		Eid2
		Cabp2		5430427M07Rik		Aebp2		Eid2b
		Cabp4		5430428K19Rik		Aes		Eid3
		Cacna1a		5430431A17Rik		AF357355		Eif1ad
		Cacna1f		5430434I15Rik		AF357359		Eif2b2
		Cacna1g		5730403I07Rik		AF357399		Eif3f
		Cacna1h		5730405O15Rik		AF357425		Eif4a2
		Cacna1i		5730408K05Rik		AF357426		Eif4ebp3
		Cacna2d2		5730412P04Rik		Aff3		Eif5
		Cacnb1		5730422E09Rik		Afm		Eif5a
		Cactin		5730455P16Rik		Afp		Elane
		Cadm4		5730488B01Rik		Agap2		Ell
		Cage1		5730508B09Rik		Agap3		Elmsan1
		Calm3		5830417I10Rik		Agbl3		Elp5
		Calr		5830418P13Rik		Agbl5		Emc10
		Calr3		5830428M24Rik		Ager		Emc8
		Camk1		5830444B04Rik		Agfg1		Emc8-1190005i06rik
		Camk1g		5830454E08Rik		Agfg2		Eml1
		Camk2a		5830473C10Rik		Agk		Eml2
		Camk2b		5930403L14Rik		Agl		Emp2
		Camk2g		5930430L01Rik		Agpat1		Enam
		Camkv		5930438M14Rik		Agpat2		Enkd1
		Camsap3		6030408B16Rik		Agpat3		Eno1b
		Camta1		6030440G07Rik		Agpat5		Enthd2
		Camta2		6030443J06Rik		Agrn		Entpd5
		Cand2		6030468B19Rik		Agrp		Epgn
		Capn1		6230400D17Rik		Agt		Epn1
		Capn11		6330403K07Rik		Ahcy		Eppk1
		Capn15		6330408A02Rik		Ahcyl2		Erc1
		Capn3		6330409D20Rik		Ahdc1		Ercc1
		Capn7		6330410L21Rik		Ahnak		Ercc2
		Car11		6330416G13Rik		Ahsg		Ereg
		Car15		6330418K02Rik		AI314180		Erf
		Car4		6330549D23Rik		AI413582		Erich4
		Car5a		6430411K18Rik		AI450353		Ermard
		Card10		6430503K07Rik		AI467606		Esd
		Carm1		6430531B16Rik		AI507597		Esrra
		Carns1		6430548M08Rik		AI597479		Esrrb
		Caskin2		6430550D23Rik		AI607873		Ets1
		Casp14		6430562O15Rik		AI646519		Evl
		Casp8ap2		6430571L13Rik		AI661453		Exoc3l
		Casp9		6530402F18Rik		AI662270		Exoc3l4
		Cass4		6530403H02Rik		AI837181		Exoc4
		Catsperd		6530411M01Rik		AI839979		Exosc5
		Catsperg1		6720468P15Rik		AI846148		Exosc9
		Cbarp		6720483E21Rik		AI847159		F730043M19Rik
		Cbfa2t3		6720489N17Rik		AI854703		Faap100
		Cbfb		7420426K07Rik		Aicda		Fabp12
		Cbl		7420461P10Rik		Aif1		Fabp4
		Cblc		7420700N18Rik		Aim1l		Fabp9
		Cbr2		7420701I03Rik		Aim2		Fam110c
		Cbx1		8030411F24Rik		Aip		Fam117b
		Cbx2		8030423F21Rik		Aire		Fam129c
		Cbx4		8030455M16Rik		Ajap1		Fam134c
		Cbx6		8030462N17Rik		Ajuba		Fam135a
		Cbx7		8430423G03Rik		Ak1		Fam150b
		Cbx8		8430429K09Rik		Ak3		Fam161b
		Cby1		8430431K14Rik		Ak4		Fam166a
		Cc2d1a		9030025P20Rik		Akap11		Fam171a2
		Ccar2		9130008F23Rik		Akap12		Fam187b
		Ccdc105		9130015L21Rik		Akap3		Fam195a
		Ccdc113		9130024F11Rik		Akap4		Fam195b
		Ccdc116		9130209A04Rik		Akap5		Fam205a2
		Ccdc117		9130221H12Rik		Akap6		Fam57b
		Ccdc12		9130227L01Rik		Akap8		Fam58b
		Ccdc124		9130409I23Rik		Akap9		Fam65a
		Ccdc130		9230102K24Rik		Akirin1		Fam69b
		Ccdc137		9230104L09Rik		Akirin2		Fam71b
		Ccdc141		9230110C19Rik		Aknad1		Fam71e1
		Ccdc142		9230110F15Rik		Akp3		Fam71e2
		Ccdc153		9230112D13Rik		Akr1a1		Fam83e
		Ccdc155		9230116L04Rik		Akr1b10		Fam83h
		Ccdc159		9330102E08Rik		Akr1b3		Fam89b
		Ccdc166		9330117O12Rik		Akr1b7		Fam92b
		Ccdc171		9330133O14Rik		Akr1b8		Fam98a
		Ccdc180		9330136K24Rik		Akr1d1		Farsa
		Ccdc183		9330151L19Rik		Akr7a5		Fastk
		Ccdc186		9330158H04Rik		Akt1		Fat4
		Ccdc22		9330159F19Rik		Akt1s1		Fbl
		Ccdc24		9330162012Rik		Akt2		Fbxl15
		Ccdc27		9330162B11Rik		Alas1		Fbxl16
		Ccdc40		9330175M20Rik		Alas2		Fbxl19
		Ccdc43		9330182L06Rik		Alb		Fbxl5
		Ccdc60		9330199G10Rik		Aldh16a1		Fbxl6
		Ccdc61		9430007A20Rik		Aldh1a1		Fbxl8
		Ccdc64		9430016H08Rik		Aldh1a7		Fbxo31
		Ccdc71		9430018G01Rik		Aldh4a1		Fbxw13
		Ccdc74a		9430041J12Rik		Aldh9a1		Fbxw20
		Ccdc78		9430060I03Rik		Aldoa		Fbxw21
		Ccdc84		9430065F17Rik		Alg11		Fbxw9
		Ccdc85b		9530002B09Rik		Alg2		Fchsd1
		Ccdc85c		9530003J23Rik		Alg3		Fendrr
		Ccdc87		9530020I12Rik		Alkbh6		Fermt3
		Ccdc88b		9530026F06Rik		Alkbh7		Fes
		Ccdc88c		9530026P05Rik		Alms1-ps2		Fgf15
		Ccdc94		9530036O11Rik		Alox5		Fgf22
		Ccdc97		9530051G07Rik		Alox5ap		Fgf3
		Ccer2		9530052E02Rik		Alpi		Fgf4
		Cchcr1		9530062K07Rik		Alppl2		Fgfbp1
		Cck		9530091C08Rik		Als2		Fhl4
		Cckbr		9630013K17Rik		Als2cl		Fhod1
		Ccl21b		9630028B13Rik		Als2cr11		Fibp
		Ccl21c		9630028H03Rik		Alyref		Fiz1
		Ccl24		9630028I04Rik		Ambn		Fkbp2
		Ccl26		9830132P13Rik		Amdhd1		Fkbp8
		Ccl27b		9930012K11Rik		Amh		Flcn
		Ccm2		9930014A18Rik		Amigo1		Fli1
		Ccnd3		9930021J03Rik		Amigo3		Flii
		Ccndbp1		9930104L06Rik		Amn		Flrt1
		Ccr10		9930111H07Rik		Amn1		Fndc7
		Ccr6		9930111J21Rik1		Amt		Fopnl
		Ccr8		9930111J21Rik2		Amtn		Fos
		Ccs		a		Amy1		Fosl1
		Cct3		A130010J15Rik		Amy2a2		Foxa3
		Cct7		A1bg		Amy2a3		Foxc2
		Cd151		A1cf		Amy2a4		Foxf1
		Cd164l2		A230020J21Rik		Amy2a5		Foxh1
		Cd19		A230028O05Rik		Anapc1		Foxl1
		Cd207		A230050P20Rik		Anapc10		Fpgt
		Cd209g		A230056P14Rik		Anapc11		Fpr1
		Cd248		A230057D06Rik		Anapc2		Fpr2
		Cd27		A230065H16Rik		Anapc4		Frmd3
		Cd300lg		A230072E10Rik		Ang4		Frmd8
		Cd37		A230077H06Rik		Angpt2		Fscn2
		Cd3eap		A230103J11Rik		Angptl6		Fsd2
		Cd4		A230108P19Rik		Angptl8		Fstl3
		Cd40		A330009N23Rik		Ank2		Fthl17c
		Cd74		A330023F24Rik		Ank3		Fthl17d
		Cd79a		A330032B11Rik		Ankdd1b		Fthl17e
		Cdc20		A330040F15Rik		Ankef1		Fthl17f
		Cdc23		A330074K22Rik		Ankib1		Fthl17-ps1
		Cdc26		A330076H08Rik		Ankle1		Furin
		Cdc42		A330093E20Rik		Ankmy1		Fut2
		Cdc42bpb		A330102I10Rik		Ankra2		Fuz
		Cdc42bpg		A3galt2		Ankrd1		Fxyd5
		Cdc42ep1		A430005L14Rik		Ankrd11		Fxyd7
		Cdc42ep2		A430033K04Rik		Ankrd13a		Fzr1
		Cdc42ep4		A430046D13Rik		Ankrd13c		G630071F17Rik
		Cdc45		A430078I02Rik		Ankrd13d		G6pdx
		Cdca4		A430090L17Rik		Ankrd16		Gabarap
		Cdca5		A430093F15Rik		Ankrd17		Gadd45b
		Cdca8		A430105I19Rik		Ankrd22		Gadd45gip1
		Cdcp2		A530013C23Rik		Ankrd24		Gal
		Cdh15		A530016L24Rik		Ankrd27		Gal3st1
		Cdh22		A530050N04Rik		Ankrd34a		Gal3st3
		Cdh23		A530058N18Rik		Ankrd34b		Galns
		Cdhr2		A530064D06Rik		Ankrd42		Galnt3
		Cdipt		A530088E08Rik		Ankrd44		Galr3
		Cdk10		A530099J19Rik		Ankrd45		Gamt
		Cdk11b		A630001G21Rik		Ankrd52		Gatad2a
		Cdk12		A630019I02Rik		Ankrd54		Gba2
		Cdk2ap2		A630023P12Rik		Ankrd9		Gbp11
		Cdk3-ps		A630033H20Rik		Anks1		Gbp4
		Cdk4		A630066F11Rik		Anks1b		Gbp6
		Cdk5		A630072M18Rik		Anks4b		Gbp9
		Cdk5rap3		A630076J17Rik		Ankzf1		Gc
		Cdk8		A630095E13Rik		Ano3		Gcat
		Cdk9		A630095N17Rik		Ano4		Gcdh
		Cdkl1		A730006G06Rik		Ano8		Gcgr
		Cdr2l		A730008H23Rik		Ano9		Gdf1
		Cds1		A730017C20Rik		Anpep		Gdf15
		Cdsn		A730017L22Rik		Antxr1		Gdf7
		Cdt1		A730018C14Rik		Anxa1		Gdpd3
		Cdv3		A730046J19Rik		Anxa10		Gdpd5
		Cdx1		A730056A06Rik		Anxa2		Gdpgp1
		Ceacam16		A830010M20Rik		Anxa3		Gemin2
		Ceacam19		A830011K09Rik		Anxa4		Gemin7
		Ceacam2		A830018L16Rik		Aoah		Gfod2
		Cebpa		A830052D11Rik		Aox1		Gga1
		Cebpe		A830082K12Rik		Aox2		Ggnbp2
		Cebpg		A830082N09Rik		Aox3		Ggnbp2os
		Cebpz		A930001C03Rik		Aox4		Gid4
		Cebpzos		A930003A15Rik		Ap1g2		Gimap8
		Cela2a		A930004D18Rik		Ap1m2		Gimap9
		Cela3a		A930007I19Rik		Ap2a1		Gins2
		Celf5		A930009A15Rik		Ap2a2		Gipc1
		Cenpa		A930012L18Rik		Ap2b1		Gipc3
		Cenpj		A930015D03Rik		Ap2m1		Gipr
		Cenpm		A930016O22Rik		Ap2s1		Git1
		Cep104		A930019D19Rik		Ap3d1		Gjc2
		Cep170b		A930024E05Rik		Ap3m1		Gli1
		Cers1		A930041C12Rik		Ap3s2		Glrx3
		Ces2b		AA388235		Ap4e1		Gm10334
		Ces2c		AA414768		Ap4s1		Gm10354
		Ces2d-ps		AA465934		Ap5b1		Gm10432
		Ces2e		AA467197		Ap5z1		Gm10433
		Ces2f		AA543186		Apaf1		Gm10512
		Ces2g		AA543401		Apba3		Gm10578
		Ces2h		Aaas		Apbb3		Gm10591
		Ces3a		Aacs		Apc2		Gm10640
		Ces3b		Aadacl3		Apeh		Gm10681
		Ces4a		Aak1		Apex2		Gm10697
		Cfap157		Aamdc		Apip		Gm10731
		Cfap20		Aanat		Apitd1		Gm10865
		Cfap45		Aar2		Aplp1		Gm11236
		Cfap52		Aars2		Apoa1bp		Gm11237
		Cfap57		Aasdh		Apob		Gm11239
		Cfb		Aasdhppt		Apobec3		Gm11548
		Cfl1		Aatk		Apobr		Gm11549
		Cfp		Abca12		Apoc1		Gm11651
		Cgref1		Abca14		Apoc2		Gm12169
		Chad		Abca15		Apoc4		Gm12171
		Chadl		Abca16		Apoc4-apoc2		Gm12260
		Chaf1a		Abca2		Apoe		Gm12669
		Chchd1		Abca4		Apom		Gm13102
		Chchd4		Abca5		Apool		Gm13119
		Chchd6		Abca6		Apopt1		Gm13124
		Chd3		Abca7		Appl1		Gm13125
		Chd3os		Abca8a		Aprt		Gm13128
		Chd4		Abca9		Aqr		Gm13177
		Chd5		Abcb11		Arap3		Gm13178
		Chek2		Abcb1a		Arc		Gm13212
		Cherp		Abcb1b		Arcn1		Gm13304
		Chkb		Abcb4		Arf1		Gm13305
		Chmp1a		Abcb6		Arf3		Gm13306
		Chmp2a		Abcb8		Arf4		Gm13308
		Chmp6		Abcb9		Arf6		Gm13629
		Chpf2		Abcc1		Arfgef1		Gm14474
		Chrac1		Abcc10		Arfgef3		Gm14475
		Chrd		Abcc3		Arg1		Gm14476
		Chrm4		Abcc5		Arhgap10		Gm14477
		Chrna10		Abcc6		Arhgap11a		Gm14478
		Chst13		Abcc8		Arhgap18		Gm14479
		Chst15		Abcd1		Arhgap23		Gm14482
		Chst3		Abcd2		Arhgap27		Gm14483
		Chst8		Abcd3		Arhgap28		Gm14484
		Chtf18		Abcf1		Arhgap30		Gm15085
		Cib1		Abcf2		Arhgap33		Gm15093
		Cib3		Abcf3		Arhgap39		Gm15133
		Cib4		Abcg3		Arhgap5		Gm15545
		Cic		Abcg4		Arhgap8		Gm15612
		Cideb		Abhd1		Arhgap9		Gm15880
		Cidec		Abhd11		Arhgdia		Gm16062
		Cilp2		Abhd11os		Arhgdig		Gm16596
		Cirbp		Abhd12b		Arhgef1		Gm17019
		Cisd3		Abhd14a		Arhgef10l		Gm17026
		Cish		Abhd14b		Arhgef11		Gm17660
		Cit		Abhd15		Arhgef16		Gm17746
		CK137956		Abhd16a		Arhgef17		Gm19619
		Ckap2		Abhd16b		Arhgef19		Gm1965
		Ckb		Abhd17a		Arhgef2		Gm2002
		Ckm		Abhd17b		Arhgef25		Gm2011
		Cks2		Abhd18		Arhgef3		Gm20187
		Clasrp		Abhd3		Arhgef39		Gm20219
		Clcc1		Abhd8		Arhgef5		Gm20604
		Clcf1		Abi1		Arid1a		Gm20735
		Clcf1-pold4		Abi2		Arid3a		Gm20878
		Clcn2		Abi3bp		Arid3c		Gm21541
		Cldn15		Abl1		Arid4a		Gm21586
		Cldn20		Abl2		Arih2		Gm21948
		Cldn5		Ablim2		Arl1		Gm21992
		Cldn7		Abracl		Arl11		Gm2506
		Clec11a		Abt1		Arl13a		Gm266
		Clec4f		Abtb1		Arl16		Gm26705
		Clic1		Acaa1a		Arl2		Gm26839
		Clic4		Acaa1b		Arl5c		Gm27162
		Clk2		Acaca		Arl6ip1		Gm29687
		Clk2-scamp3		Acacb		Arl6ip4		Gm29968
		Clmn		Acad10		Armc10		Gm32755
		Clptm1		Acad11		Armc12		Gm3286
		Cltb		Acad12		Armc6		Gm3336
		Cluh		Acad9		Armc9		Gm3402
		Cmklr1		Acads		Armcx1		Gm3415
		Cmtm5		Acadsb		Armcx2		Gm3417
		Cnep1r1		Acadvl		Armcx3		Gm3435
		Cnfn		Acan		Armcx4		Gm3448
		Cnga4		Acap1		Armcx6		Gm35978
		Cnn1		Acap3		Armt1		Gm38423
		Cnot8		Acbd4		Arpin		Gm38426
		Cntfr		Acbd6		Arpp19		Gm38666
		Cntln		Acbd7		Arpp21		Gm38667
		Coa6		Acd		Arrdc2		Gm38670
		Coa7		Ace		Arrdc5		Gm3893
		Coasy		Ace3		Arsa		Gm436
		Cog1		Acer1		Arsb		Gm438
		Cog8		Acer2		Arsj		Gm4461
		Col11a2		Acer3		Art3		Gm4814
		Col16a1		Acin1		Artn		Gm4906
		Col17a1		Ackr1		Arvcf		Gm4926
		Col26a1		Ackr2		Asah1		Gm4956
		Col8a2		Ackr3		Asap1		Gm5
		Col9a3		Ackr4		Asb10		Gm5409
		Colgalt1		Acly		Asb4		Gm5741
		Colq		Aco2		Asb6		Gm5767
		Comp		Acot1		Ascc2		Gm6370
		Comt		Acot12		Ascc3		Gm6408
		Cope		Acot2		Ascl1		Gm6644
		Cops4		Acot3		Ascl2		Gm6712
		Cops7a		Acot4		Asf1b		Gm6756
		Copz2		Acot5		Ash1l		Gm6880
		Coq2		Acot6		Asic3		Gm7056
		Coq5		Acot7		Asic4		Gm805
		Coro1a		Acot8		Asic5		Gm8096
		Coro1b		Acot9		Asna1		Gm839
		Coro6		Acox1		Asnsd1		Gm9125
		Cotl1		Acox3		Aspa		Gm960
		Cox14		Acoxl		Aspdh		Gm9866
		Cox19		Acp7		Aspg		Gm9958
		Cox4i1		Acpt		Asph		Gm996
		Cox6b1		Acr		Asphd1		Gmfg
		Cox8a		Acrbp		Aspn		Gmip
		Cpeb1		Acrv1		Asprv1		Gna11
		Cpne1		Acsbg2		Aspscr1		Gna15
		Cpne6		Acsf2		Asrgl1		Gnai2
		Cpne7		Acsf3		Aste1		Golga5
		Cpne9		Acsl3		Astn1		Golga7b
		Cpsf1		Acsm1		Astn2		Gpatch2l
		Cpsf3l		Acsm2		Atad2b		Gpha2
		Cpsf4l		Acsm3		Atad3a		Gpi1
		Cpt1b		Acsm4		Atad3aos		Gpr132
		Cpt1c		Acsm5		Atat1		Gpr137
		Cptp		Acss1		Atcay		Gpr161
		Cpxm2		Acss3		Atcayos		Gpr4
		Crabp2		Acta2		Atf1		Gpr62
		Cracr2b		Actb		Atf3		Gpr68
		Creb3l1		Actbl2		Atf4		Gprc5b
		Creb3l3		Actc1		Atf6b		Gps1
		Creb3l4		Actg1		Atf7ip2		Gps2
		Crebrf		Actg2		Atg10		Gpsm2
		Creld2		Actl10		Atg2a		Gpt
		Crhr2		Actl11		Atg4d		Gpx1
		Crip1		Actl6b		Atg9a		Gpx4
		Crip2		Actl9		Atg9b		Gramd1a
		Crispld2		Actn3		Athl1		Greb1
		Crk		Actn4		Atl1		Grhl1
		Crlf1		Actr10		Atl2		Grin1
		Crocc		Actr1a		Atn1		Grin1os
		Crtc1		Actr1b		Atoh7		Grin2a
		Crtc2		Actr2		Atox1		Grin2d
		Cryaa		Actr3b		Atp13a2		Grin3b
		Crybb1		Actr5		Atp1a3		Grn
		Crybb2		Actr6		Atp2a1		Grsf1
		Crygf		Actrt1		Atp2b2		Grwd1
		Csad		Actrt2		Atp2c1		Gsap
		Csdc2		Acvr1		Atp2c2		Gse1
		Csf1		Acvr1b		Atp4a		Gsk3a
		Csmd2		Acvr1c		Atp5b		Gsta3
		Csnk1e		Acvr2b		Atp5d		Gstp1
		Csnk1g2		Acvrl1		Atp5sl		Gstp2
		Csnk2a2		Acy1		Atp6ap1		Gtf2h2
		Csnk2b		Acy3		Atp6v0a4		Gtpbp3
		Cst6		Ada		Atp6v0b		Guk1
		Cstad		Adad1		Atp6v0d1		Gzma
		Cstf1		Adad2		Atp6v0e		Gzmc
		Ctcf		Adal		Atp6v0e2		Gzmd
		Ctcfl		Adam10		Atp6v1d		Gzme
		Ctcflos		Adam11		Atp6v1g2		Gzmf
		Ctdnep1		Adam15		Atp7b		Gzmg
		Ctdsp1		Adam18		Atp8a2		Gzmk
		Ctdsp2		Adam2		Atp8b2		Gzmn
		Ctf1		Adam20		Atp8b3		H1f0
		Ctf2		Adam21		Atp8b4		H2-D1
		Ctla2a		Adam22		Atp8b5		H2-K1
		Ctla2b		Adam23		Atp9a		H2-Ke6
		Ctnnal1		Adam24		Atr		H2-M1
		Ctnnb1		Adam25		Atraid		H2-M10.5
		Ctrc		Adam26a		Atrip		H2-M10.6
		Ctrcos		Adam26b		Atrn		H2-M11
		Ctsf		Adam28		Atxn10		H2-M9
		Ctsh		Adam3		Atxn2l		Hamp
		Ctsll3		Adam32		Atxn7l2		Hamp2
		Ctsw		Adam33		Atxn7l3b		Hapln4
		Ctsz		Adam34		AU015228		Hars2
		Ctu2		Adam4		AU022751		Has1
		Ctxn1		Adam5		AU022754		Haus6
		Ctxn2		Adam6a		AU023762		Havcr1
		Cuedc2		Adam8		AU040972		Havcr2
		Cul7		Adam9		Aunip		Hcar1
		Cul9		Adamdec1		Aup1		Hcar2
		Cuta		Adamts1		Aurka		Hcn2
		Cux1		Adamts13		Aurkaip1		Hdac3
		Cuzd1		Adamts14		Aurkc		Hdgfrp3
		Cwc15		Adamts19		AV051173		Hecw2
		Cx3cr1		Adamts3		AV064505		Hfe
		Cxcl16		Adamts4		AV320801		Hfe2
		Cxcl17		Adamts5		Aven		Hgh1
		Cxcr5		Adamts6		AW011738		Hgs
		Cyb561		Adamts9		AW146154		Hhipl1
		Cyb561d1		Adamtsl1		AW495222		Hipk3
		Cyb561d2		Adamtsl2		AW551984		Hipk4
		Cyb5d1		Adamtsl4		Axin1		Hist1h1b
		Cyb5rl		Adamtsl5		AY761184		Hist1h1c
		Cyba		Adap1		AY761185		Hist1h1d
		Cyfip1		Adap2		Azgp1		Hist1h1e
		Cygb		Adar		B020004J07Rik		Hist1h1t
		Cyld		Adat3		B020018J22Rik		Hist1h2ab
		Cyp11b1		Adck2		B130024G19Rik		Hist1h2ac
		Cyp27a1		Adck4		B230110G15Rik		Hist1h2ad
		Cyp27b1		Adck5		B230112J18Rik		Hist1h2ae
		Cyp2d13		Adcy10		B230119M05Rik		Hist1h2af
		Cyp2d34		Adcy4		B230206H07Rik		Hist1h2ah
		Cyp2d37-ps		Adcy8		B230214G05Rik		Hist1h2ai
		Cyp2e1		Adgra1		B230216N24Rik		Hist1h2ak
		Cyp2s1		Adgrb2		B230217C12Rik		Hist1h2an
		Cyp2t4		Adgrb3		B230219D22Rik		Hist1h2ao
		Cyp2w1		Adgre1		B230312C02Rik		Hist1h2ap
		Cyp46a1		Adgre4		B230319C09Rik		Hist1h2bb
		Cyp8b1		Adgre5		B230323A14Rik		Hist1h2bc
		Cysrt1		Adgrf1		B330016D10Rik		Hist1h2be
		Cystm1		Adgrf2		B3galt1		Hist1h2bf
		D030028A08Rik		Adgrf4		B3galt4		Hist1h2bg
		D030047H15Rik		Adgrf5		B3galt6		Hist1h2bh
		D030068K23Rik		Adgrg5		B3gat3		Hist1h2bk
		D11Wsu47e		Adgrg6		B3glct		Hist1h2bl
		D17H6S53E		Adgrg7		B3gnt3		Hist1h2bm
		D17Wsu92e		Adgrl1		B3gnt5		Hist1h2bn
		D230025D16Rik		Adgrl2		B3gnt8		Hist1h2bp
		D330050I16Rik		Adgrl4		B3gnt9		Hist1h2bq
		D430019H16Rik		Adh1		B430010I23Rik		Hist1h2br
		D4Ertd617e		Adh4		B4galnt1		Hist1h3a
		D630010B17Rik		Adh5		B4galnt3		Hist1h3b
		D630039A03Rik		Adh6a		B4galnt4		Hist1h3c
		D630041G03Rik		Adh6-ps1		B4galt2		Hist1h3d
		D730001G18Rik		Adh7		B4galt3		Hist1h3e
		D730005E14Rik		Adhfe1		B4galt5		Hist1h3f
		D8Ertd738e		Adig		B4galt6		Hist1h3g
		D930016D06Rik		Adipoq		B4galt7		Hist1h3h
		Dact3		Adk		B4gat1		Hist1h3i
		Dagla		Adm		B830017H08Rik		Hist1h4a
		Dalrd3		Adm2		B930041F14Rik		Hist1h4b
		Dand5		Adnp		B930059L03Rik		Hist1h4c
		Dapk3		Adora2a		B9d2		Hist1h4d
		Daxx		Adora2b		Babam1		Hist1h4f
		Dazap1		Adprhl1		Bach2os		Hist1h4h
		Dbn1		Adprhl2		Bad		Hist1h4i
		Dbndd2		Adra2b		Bag5		Hist1h4j
		Dbnl		Adra2c		Bag6		Hist1h4k
		Dbp		Adrbk1		Bahcc1		Hist1h4m
		Dcaf15		Adrbk2		Baiap2		Hist1h4n
		Dcaf7		Adrm1		Baiap2l2		Hist3h2a
		Dchs1		Adss		Banf1		Hist3h2ba
		Dcst1		Adssl1		Bank1		Hist3h2bb-ps
		Dctn1		Aebp1		Banp		Hmbs
		Dctn3		Aen		Bap1		Hmg20b
		Dctpp1		Aes		Barx2		Hmha1
		Dcxr		AF357355		Batf2		Hmox1
		Dda1		AF357359		Bax		Hnrnpul1
		Ddah2		AF357399		Baz1a		Homer3
		Ddi2		AF357425		Baz2b		Hook2
		Ddit4		AF357426		BB031773		Hpcal1
		Ddn		AF366264		BB218582		Hpn
		Ddr1		Afap1		BB283400		Hps1
		Ddx17		Afap1l1		BB287469		Hrg
		Ddx31		Aff1		Bbc3		Hs1bp3
		Ddx39		Aff3		Bbox1		Hsd11b2
		Ddx39b		Afm		Bbs1		Hsd17b1
		Ddx41		Afmid		Bbs10		Hsd17b11
		Ddx46		Afp		Bbs5		Hsd17b13
		Ddx49		Agap1		BC002163		Hsd3b4
		Ddx51		Agap2		BC005624		Hsd3b5
		Ddx58		Agap3		BC016548		Hsdl1
		Ddx6		Agbl3		BC021614		Hsf1
		Deb1		Agbl4		BC021767		Hsf4
		Decr2		Agbl5		BC022687		Hsp90b1
		Degs2		Ager		BC023829		Hspb6
		Dennd1a		Agfg1		BC024139		Htr2a
		Dennd4b		Agfg2		BC024386		Htra2
		Dennd6b		Agk		BC024978		Hyal3
		Depdc5		Agl		BC025920		Hyi
		Desi1		Agmat		BC026585		Hyls1
		Det1		Agpat1		BC029214		Hyou1
		Dffa		Agpat2		BC029722		Id2
		Dffb		Agpat3		BC030336		Ido1
		Dgat1		Agpat5		BC031181		Ido2
		Dgat2		Agrn		BC037156		Ier2
		Dgcr2		Agrp		BC039771		Ifi30
		Dgcr6		Agt		BC039966		Ifit1
		Dgcr8		Agtr1a		BC048562		Ifit1bl1
		Dgkd		Agtr2		BC048609		Ifit1bl2
		Dgkz		Agxt		BC048644		Ifit3b
		Dhdds		Ahcy		BC048671		Ifitm10
		Dhh		Ahcyl1		BC051142		Ifna12
		Dhps		Ahcyl2		BC051226		Ifna13
		Dhrs1		Ahdc1		BC052688		Ifna14
		Dhrs11		Ahnak		BC053393		Ifna15
		Dhrs2		Ahsa2		BC055324		Ifna16
		Dhrs4		Ahsg		BC055402		Ifna9
		Dhrs7c		AI314180		BC064078		Ifrd2
		Dhx16		AI413582		BC068281		Ift20
		Dhx34		AI429214		BC080695		Ift43
		Dhx35		AI450353		BC089491		Igf2bp3
		Dhx37		AI467606		BC089597		Igflr1
		Dhx58		AI504432		BC094916		Ighmbp2
		Diaph1		AI507597		Bc1		Igip
		Dicer1		AI606473		BC107364		Ik
		Diexf		AI607873		Bcam		Ikbkg
		Dio1		AI661453		Bcan		Il11
		Diras1		AI662270		Bcap29		Il11ra2
		Diras2		AI837181		Bcar3		Il12rb1
		Disp2		AI839979		Bckdha		Il17c
		Dkkl1		AI846148		Bckdhb		Il17rc
		Dlg4		AI854703		Bckdk		Il22
		Dlgap4		Aicda		Bcl2a1a		Il27ra
		Dlk1		Aif1		Bcl2a1b		Il4i1
		Dlk2		Aifm1		Bcl2a1d		Ilk
		Dll3		Aifm2		Bcl2l10		Impa1
		Dlx3		Aim1l		Bcl2l11		Impdh2
		Dlx4		Aim2		Bcl2l12		Inf2
		Dlx4os		Aimp1		Bcl2l2		Inha
		Dmap1		Aip		Bcl3		Inhbe
		Dmbt1		Aire		Bcl6		Ino80b
		Dmc1		Airn		Bcl7c		Insl3
		Dmp1		Ajap1		Bcl9l		Ippk
		Dmrtb1		Ajuba		Bdnf		Iqck
		Dmrtc2		Ak1		Bdp1		Iqgap1
		Dmtn		Ak2		Becn2		Irf2bp1
		Dnaaf1		Ak3		Bend6		Irf2bpl
		Dnaaf5		Ak4		Bend7		Irf3
		Dnah1		Ak6		Best2		Irf8
		Dnah2		Ak7		Bet1		Isca2
		Dnah8		Akain1		Bfar		Isoc2a
		Dnaic2		Akap10		Bfsp1		Isoc2b
		Dnaja1		Akap12		Bhlhb9		Isyna1
		Dnajb12		Akap13		Bhmt		Itga2b
		Dnajb3		Akap14		Bhmt2		Itgb5
		Dnajb5		Akap2		Bicd1		Itm2b
		Dnajb8		Akap4		Bin3		Itpk1
		Dnajc11		Akap6		Bivm		Itpkc
		Dnajc16		Akap8l		Blmh		Izumo2
		Dnajc17		Akap9		Blnk		Izumo4
		Dnajc22		Akirin2		Bloc1s1		Jade3
		Dnajc30		Akna		Bloc1s2		Jag2
		Dnajc4		Aknad1		Bloc1s3		Jak3
		Dnajc5g		Akp3		Bloodlinc		Jchain
		Dnajc7		Akr1a1		Blvra		Jdp2
		Dnal1		Akr1b10		Blvrb		Jmjd8
		Dnal4		Akr1b3		Bmp1		Josd2
		Dnase2a		Akr1b7		Bmp15		Jph3
		Dnmt1		Akr1b8		Bmp2k		Jsrp1
		Dnph1		Akr1d1		Bmp4		Junb
		Dnttip1		Akr7a5		Bmp7		Jund
		Dock6		Akt1		Bmp8a		Kat5
		Dohh		Akt1s1		Bmpr1b		Kcnc3
		Dok1		Akt2		Bmpr2		Kcnf1
		Dok2		Akt3		Bnip1		Kcng4
		Dok3		Aktip		Bnip2		Kcnh6
		Dpcr1		Alad		Bnip3		Kcnip2
		Dpep1		Alas1		Bnip3l		Kcnj1
		Dpf2		Alas2		Bola2		Kcnk13
		Dph1		Alb		Bola3		Kcnk4
		Dph2		Alcam		Bop1		Kcnk7
		Dph3		Aldh16a1		Borcs5		Kcnn1
		Dpm1		Aldh1a1		Borcs8		Kcnq5
		Dpm1-adnp		Aldh1a2		Bpgm		Kctd15
		Dpp7		Aldh1a7		Braf		Kctd19
		Dpp9		Aldh1l1		Brca2		Kdelr1
		Dppa5a		Aldh2		Brd2		Kdm2a
		Dpysl5		Aldh3b1		Brd3		Kdm4a
		Dqx1		Aldh3b2		Brd4		Kdm6b
		Drap1		Aldh3b3		Bre		Kel
		Dsp		Aldh4a1		Brf1		Khdc1a
		Dspp		Aldh5a1		Brf2		Khdc1b
		Dst		Aldh7a1		Brms1		Khdc1c
		Dtnb		Aldh9a1		Brsk1		Kidins220
		Dtx2		Aldoa		Brwd3		Kif17
		Dtx3		Aldoart1		Bscl2		Kif26a
		Duox2		Aldoart2		Bsg		Kif5a
		Dus1l		Alg1		Bsn		Kifc2
		Dus3l		Alg12		Bsph1		Kirrel3
		Dusp1		Alg13		Bsph2		Kiss1r
		Dusp23		Alg3		Bst1		Klc1
		Dusp3		Alg6		Btaf1		Klc2
		Dusp7		Alk		Btbd16		Klf1
		Dut		Alkbh1		Btbd19		Klf11
		Dvl2		Alkbh2		Btbd2		Klf16
		Dxo		Alkbh4		Btbd6		Klhdc4
		Dynll1		Alkbh5		Btf3		Klhl26
		Dynlt1c		Alkbh6		Btf3l4		Klhl36
		Dynlt1f		Alkbh7		Btk		Kng2
		Dyrk1b		Alms1-ps2		Btnl1		Knop1
		E130006D01Rik		Alox5		Btnl10		Kntc1
		E130012A19Rik		Alox5ap		Btnl2		Krtap5-4
		E130018N17Rik		Alpi		Btnl4		Kxd1
		E130112N10Rik		Alpk1		Btnl5-ps		Lamb1
		E130218I03Rik		Alpk2		Btnl6		Lamc1
		E130309D02Rik		Alpk3		Btnl9		Lamc2
		E2f2		Alpl		Btrc		Larp1b
		E2f4		Alppl2		Bub1		Las1l
		E430016F16Rik		Als2		Bysl		Lat
		E530011L22Rik		Als2cl		Bzw1		Ldb1
		Eaf1		Als2cr11		C030006K11Rik		Ldb2
		Ebna1bp2		Als2cr12		C030034L19Rik		Leng1
		Ecsit		Alx3		C130036L24Rik		Lgals1
		Edem2		Alyref		C130060C02Rik		Lgals2
		Edf1		Ambn		C130079G13Rik		Lgmn
		Edn2		Ambp		C130080G10Rik		Lhx1os
		Eef1d		Amdhd1		C130083M11Rik		Lhx2
		Eef2		Amer1		C1qa		Lig1
		Eefsec		Amh		C1qb		Lin37
		Efcab12		Amhr2		C1qbp		Lingo3
		Efemp2		Amigo1		C1qc		Lipe
		Efhd2		Amigo3		C1ql3		Lix1
		Efna1		Ammecr1l		C1qtnf5		Lmf1
		Efna2		Amn		C1qtnf7		Lmnb2
		Efna3		Amn1		C1ra		Lmo1
		Efna4		Amot		C1rb		Lmo7
		Efnb1		Ampd3		C1rl		Lnpep
		Efs		Amt		C1s1		LOC100504703
		Egfbp2		Amtn		C1s2		LOC100861978
		Egfl8		Amz1		C2		LOC101056073
		Egln2		Anapc11		C230024C17Rik		LOC105242399
		Egr4		Anapc2		C230037L18Rik		LOC106740
		Ehbp1l1		Anapc4		C2cd2l		Loxl3
		Ehd1		Anapc7		C2cd3		Loxl4
		Ehd2		Ang5		C2cd4c		Lpar2
		Ehmt2		Ang6		C330006A16Rik		Lpar6
		Eid2		Angel1		C330022C24Rik		Lrfn4
		Eid2b		Angel2		C330027C09Rik		Lrguk
		Eif1ad		Angpt2		C530005A16Rik		Lrp1
		Eif1b		Angpt4		C5ar1		Lrp5
		Eif2ak2		Angptl1		C5ar2		Lrr1
		Eif2b3		Angptl2		C730002L08Rik		Lrrc14
		Eif2b4		Angptl3		C730036E19Rik		Lrrc14b
		Eif3c		Angptl4		C87436		Lrrc18
		Eif3g		Angptl6		C87499		Lrrc25
		Eif3l		Angptl8		C87977		Lrrc26
		Eif4e1b		Ank1		C8a		Lrrc36
		Eif4e2		Ank2		C8b		Lrrc39
		Eif4g1		Ank3		C8g		Lrrc45
		Eif5		Ankdd1b		C920006O11Rik		Lrrc48
		Eif5a		Ankef1		C920009B18Rik		Lrrc4b
		Eif6		Ankfn1		Cab39		Lrrc74a
		Elavl1		Ankfy1		Cab39l		Lrrc8b
		Elavl3		Ankib1		Cables2		Lrrc8c
		Elfn1		Ankle1		Cabp1		Lrrc8d
		Elk1		Ankle2		Cabp2		Lrrc9
		Ell		Ankmy1		Cabp4		Lrriq3
		Elmo3		Ankra2		Cabp5		Lsm14a
		Elof1		Ankrd1		Cabs1		Lsm4
		Elovl1		Ankrd11		Cachd1		Lsr
		Elovl2		Ankrd13a		Cacna1a		Lst1
		Elp5		Ankrd13b		Cacna1e		Lta
		Emc10		Ankrd13d		Cacna1h		Ltb
		Emc3		Ankrd16		Cacna1i		Ltbp2
		Emc8		Ankrd17		Cacna2d1		Ltbp3
		Emc8-1190005i06rik		Ankrd2		Cacna2d2		Ltc4s
		Emd		Ankrd22		Cacna2d3		Lyl1
		Eme1		Ankrd23		Cacnb1		Lyrm9
		Emid1		Ankrd24		Cacng2		Macrod1
		Emilin1		Ankrd29		Cactin		Madcam1
		Eml1		Ankrd33		Cacybp		Maf1
		Emx1		Ankrd34a		Cad		Mafg
		Eng		Ankrd34b		Cadm3		Malsu1
		Engase		Ankrd34c		Cadm4		Maml1
		Enho		Ankrd36		Calcr		Mamstr
		Enkd1		Ankrd39		Cald1		Man2b1
		Eno2		Ankrd40		Calm3		Mannr
		Eno3		Ankrd42		Calr		Map1lc3b
		Enpp7		Ankrd44		Calr4		Map1s
		Enthd1		Ankrd45		Camk1d		Map2k2
		Entpd2		Ankrd52		Camk2d		Map3k10
		Ep400		Ankrd53		Camk2n1		Map3k11
		Epb41		Ankrd6		Caml		Map4k2
		Epb41l4b		Ankrd60		Camp		Map6
		Epb42		Ankrd63		Camsap1		Mapk15
		Epha10		Ankrd66		Camsap3		Mapk3
		Epha8		Ankrd9		Camta1		Mapkapk3
		Ephb2		Anks1		Capn1		March9
		Ephx3		Anks1b		Capn11		Mark2
		Epn3		Anks3		Capn12		Mark3
		Eppin		Anks4b		Capn13		Mark4
		Eppk1		Ankub1		Capn15		Marveld1
		Eps15l1		Ankzf1		Capn3		Masp1
		Eps8l1		Ano1		Capn9		Mast1
		Epx		Ano4		Capns1		Mast3
		Ercc1		Ano8		Caprin1		Matk
		Ercc2		Ano9		Caprin2		Mau2
		Erf		Anp32b		Capza3		Mbd3
		Ergic1		Anpep		Capzb		Mbd6
		Ermap		Antxr1		Car11		Mboat2
		Errfi1		Anxa1		Car12		Mboat7
		Espn		Anxa10		Car15		Mbtps1
		Esrra		Anxa2		Car5a		Mccc1
		Ethe1		Anxa3		Car9		Mccc1os
		Etv2		Anxa4		Card10		Mcm2
		Eva1b		Anxa6		Card9		Mcm5
		Evi5l		Aoah		Carf		Mcpt2
		Evl		Aoc1		Carhsp1		Mcpt4
		Evpl		Aox1		Carm1		Mcpt8
		Ewsr1		Aox2		Carnmt1		Mcpt9
		Exoc3l		Aox3		Carns1		Mcu
		Exoc3l4		Aox4		Casc4		Mdk
		Exoc6b		Ap1ar		Casd1		Mdm1
		Exoc7		Ap1g2		Cask		Mecom
		Exosc1		Ap1s1		Casp8		Med16
		Exosc4		Ap1s3		Casp8ap2		Med25
		Exosc5		Ap2a1		Cass4		Med26
		Extl1		Ap2a2		Cast		Med29
		Eya2		Ap2b1		Cat		Med4
		Ezr		Ap2m1		Catsper1		Med7
		F11r		Ap3b2		Catsper3		Med8
		F12		Ap3d1		Catsper4		Med9
		F2rl3		Ap3m1		Catsperd		Med9os
		F420014N23Rik		Ap3s1		Catsperg1		Mef2b
		Faap20		Ap3s2		Cav3		Meg3
		Fads1		Ap4e1		Cbarp		Megf8
		Fads2		Ap4s1		Cbfa2t3		Men1
		Fads3		Ap5b1		Cbfb		Mep1a
		Fads6		Ap5m1		Cbl		Metrn
		Faf2		Ap5s1		Cblc		Mettl1
		Faim2		Ap5z1		Cbll1		Mettl21b
		Fam104a		Apaf1		Cbln1		Mettl22
		Fam109b		Apba1		Cbr2		Mettl3
		Fam129c		Apba3		Cbx6		Mex3d
		Fam131a		Apbb1ip		Cbx7		Mfsd12
		Fam132a		Apbb3		Cby1		Mfsd3
		Fam134c		Apc		Cc2d1a		Mgat2
		Fam13b		Apc2		Cc2d1b		Mgat4b
		Fam159a		Apcs		Cc2d2a		Mia
		Fam160a2		Apeh		Ccar2		Micu1
		Fam160b2		Apex2		Ccdc102a		Midn
		Fam166a		Aplf		Ccdc106		Mief2
		Fam168b		Aplnr		Ccdc107		Mier2
		Fam171a2		Aplp1		Ccdc108		Mir107
		Fam173a		Apmap		Ccdc116		Mir1188
		Fam175a		Apoa1bp		Ccdc12		Mir1190
		Fam175b		Apobec1		Ccdc120		Mir1191b
		Fam183b		Apobec3		Ccdc122		Mir1193
		Fam186b		Apobec4		Ccdc124		Mir1197
		Fam187b		Apobr		Ccdc130		Mir1199
		Fam189b		Apoc1		Ccdc134		Mir1247
		Fam195a		Apoc2		Ccdc137		Mir125a
		Fam195b		Apoc4		Ccdc138		Mir126a
		Fam198a		Apoc4-apoc2		Ccdc142		Mir126b
		Fam205a2		Apoe		Ccdc146		Mir127
		Fam205c		Apol7d		Ccdc148		Mir134
		Fam206a		Apom		Ccdc149		Mir136
		Fam209		Apoo		Ccdc150		Mir146b
		Fam210b		Apool		Ccdc151		Mir154
		Fam212a		Apoo-ps		Ccdc153		Mir1668
		Fam213b		Apopt1		Ccdc155		Mir181a-2
		Fam214b		App		Ccdc158		Mir181b-2
		Fam222a		Appbp2		Ccdc159		Mir181c
		Fam227a		Appbp2os		Ccdc163		Mir181d
		Fam234a		Aprt		Ccdc17		Mir1839
		Fam24a		Aqp12		Ccdc170		Mir1896
		Fam32a		Aqp2		Ccdc171		Mir1902
		Fam46b		Aqp3		Ccdc172		Mir1906-1
		Fam50a		Aqp5		Ccdc175		Mir1906-2
		Fam53b		Aqp6		Ccdc183		Mir192
		Fam57b		Aqp7		Ccdc187		Mir1929
		Fam58b		Aqp8		Ccdc24		Mir1936
		Fam65a		Aqp9		Ccdc25		Mir194-2
		Fam71e1		Aqr		Ccdc27		Mir1955
		Fam83c		Arap1		Ccdc28a		Mir1957a
		Fam83d		Arap3		Ccdc3		Mir1966
		Fam83e		Arc		Ccdc34		Mir1969
		Fam83f		Arcn1		Ccdc34os		Mir1982
		Fam83g		Areg		Ccdc36		Mir1983
		Fam89b		Arf1		Ccdc38		Mir203
		Fam92b		Arf3		Ccdc40		Mir219a-1
		Fam96b		Arf4		Ccdc47		Mir219c
		Fam98c		Arf5		Ccdc51		Mir21b
		Fancg		Arf6		Ccdc53		Mir23a
		Farsa		Arfgap1		Ccdc59		Mir24-2
		Fasn		Arfgef1		Ccdc60		Mir27a
		Fastk		Arfgef2		Ccdc61		Mir299a
		Fau		Arfgef3		Ccdc64		Mir299b
		Fbf1		Arfip2		Ccdc66		Mir300
		Fbl		Arg1		Ccdc70		Mir3057
		Fblim1		Arg2		Ccdc71		Mir3060
		Fbn1		Arhgap11a		Ccdc71l		Mir3065
		Fbrs		Arhgap17		Ccdc74a		Mir3070a
		Fbrsl1		Arhgap21		Ccdc77		Mir3070b
		Fbxl15		Arhgap23		Ccdc78		Mir3071
		Fbxl16		Arhgap25		Ccdc8		Mir3072
		Fbxl18		Arhgap27		Ccdc84		Mir3073a
		Fbxl19		Arhgap27os3		Ccdc85b		Mir3073b
		Fbxl6		Arhgap28		Ccdc87		Mir3074-2
		Fbxl8		Arhgap29		Ccdc88a		Mir3082
		Fbxo17		Arhgap30		Ccdc88b		Mir3085
		Fbxo21		Arhgap32		Ccdc9		Mir30a
		Fbxo27		Arhgap33		Ccdc90b		Mir30c-2
		Fbxo31		Arhgap33os		Ccdc92		Mir3100
		Fbxo41		Arhgap39		Ccdc94		Mir3101
		Fbxo47		Arhgap40		Ccdc96		Mir3102
		Fbxw5		Arhgap5		Ccdc97		Mir323
		Fbxw8		Arhgap8		Ccer2		Mir326
		Fbxw9		Arhgap9		Cchcr1		Mir329
		Fcer1g		Arhgdia		Cckar		Mir330
		Fcgr1		Arhgdig		Ccl20		Mir337
		Fcgrt		Arhgef1		Ccl25		Mir338
		Fcho1		Arhgef10		Ccl27a		Mir341
		Fchsd1		Arhgef10l		Ccl3		Mir342
		Fchsd2		Arhgef11		Ccl4		Mir343
		Fcrl6		Arhgef16		Ccl5		Mir345
		Fdps		Arhgef17		Ccl6		Mir3544
		Fdx1l		Arhgef19		Ccl9		Mir3569
		Fdxr		Arhgef2		Ccnb2		Mir3572
		Fem1a		Arhgef25		Ccnb3		Mir369
		Fen1		Arhgef28		Ccnd3		Mir370
		Fendrr		Arhgef33		Ccndbp1		Mir376a
		Fer1l4		Arhgef37		Ccng2		Mir376b
		Fermt3		Arhgef38		Ccni		Mir376c
		Fes		Arhgef39		Ccnj		Mir377
		Fez2		Arhgef40		Ccnl2		Mir378d
		Fgf17		Arhgef5		Ccnyl1		Mir379
		Fgfr1op		Arhgef6		Ccpg1		Mir380
		Fgfr4		Arhgef9		Ccpg1os		Mir381
		Fgfrl1		Arid1a		Ccr1		Mir382
		Fhad1		Arid3a		Ccr1l1		Mir3962
		Fhl3		Arid3c		Ccr2		Mir409
		Fhod1		Arid4a		Ccr3		Mir410
		Fibp		Arih2		Ccr5		Mir411
		Ficd		Arl1		Ccr9		Mir412
		Fignl2		Arl14epl		Ccrl2		Mir431
		Fis1		Arl15		Ccs		Mir432
		Fitm2		Arl16		Cd14		Mir433
		Fiz1		Arl2		Cd151		Mir434
		Fkbp10		Arl2bp		Cd164l2		Mir453
		Fkbp15		Arl3		Cd19		Mir466q
		Fkbp2		Arl4c		Cd1d1		Mir485
		Fkbp4		Arl5a		Cd1d2		Mir487b
		Fkbp5		Arl5b		Cd209a		Mir493
		Fkbp6		Arl5c		Cd209b		Mir494
		Fkbp8		Arl6ip1		Cd209c		Mir495
		Fkbpl		Arl6ip4		Cd209d		Mir496a
		Fkrp		Arl6ip6		Cd209e		Mir5046
		Flii		Armc10		Cd248		Mir5098
		Flnc		Armc12		Cd27		Mir5100
		Flot1		Armc3		Cd274		Mir5110
		Flrt1		Armc4		Cd2ap		Mir5120
		Flt3l		Armc6		Cd2bp2		Mir539
		Fmnl1		Armc7		Cd302		Mir540
		Fmnl3		Armc9		Cd36		Mir541
		Fndc1		Armcx1		Cd37		Mir543
		Fndc5		Armcx2		Cd38		Mir544
		Fndc7		Armcx3		Cd3eap		Mir551b
		Fosb		Armcx4		Cd4		Mir5615-1
		Fosl1		Armcx6		Cd44		Mir5615-2
		Foxc2		Armt1		Cd47		Mir5619
		Foxd1		Arntl		Cd48		Mir6380
		Foxd2		Arpc1b		Cd52		Mir6396
		Foxd2os		Arpc3		Cd53		Mir6537
		Foxe3		Arpc4		Cd5l		Mir654
		Foxf1		Arpc5		Cd63		Mir665
		Foxh1		Arpc5l		Cd69		Mir666
		Foxj1		Arpin		Cd72		Mir667
		Foxl1		Arpp19		Cd79a		Mir668
		Foxm1		Arpp21		Cd84		Mir673
		Foxn1		Arr3		Cd99l2		Mir6769b
		Foxo6		Arrb1		Cda		Mir679
		Foxp3		Arrb2		Cdadc1		Mir687
		Foxp4		Arrdc2		Cdc123		Mir6909
		Foxr1		Arrdc5		Cdc20		Mir6910
		Fpgs		Arsa		Cdc25a		Mir6911
		Fras1		Arsj		Cdc34		Mir6912
		Frmd8		Arsk		Cdc37		Mir6913
		Frrs1		Art3		Cdc42bpb		Mir6914
		Frrs1l		Artn		Cdc42bpg		Mir6915
		Fscn1		Arv1		Cdc42ep1		Mir6919
		Fscn3		Arvcf		Cdc42ep2		Mir6921
		Fsd1		Arx		Cdc45		Mir6922
		Furin		Arxes1		Cdca3		Mir6927
		Fut11		Asah1		Cdca4		Mir6930
		Fut2		Asah2		Cdca7l		Mir6935
		Fut4		Asap1		Cdcp1		Mir6936
		Fut4-ps1		Asap3		Cdh17		Mir6937
		Fut7		Asb1		Cdh23		Mir6939
		Fuz		Asb10		Cdh24		Mir6940
		Fxyd1		Asb12		Cdhr1		Mir6941
		Fxyd3		Asb15		Cdhr3		Mir6942
		Fxyd5		Asb16		Cdhr5		Mir6949
		Fxyd7		Asb18		Cdipt		Mir6952
		Fzd10		Asb4		Cdk1		Mir6954
		Fzd2		Asb6		Cdk10		Mir6955
		Fzd9		Asb8		Cdk11b		Mir6956
		Fzr1		Ascc1		Cdk12		Mir6970
		G0s2		Ascl1		Cdk15		Mir6971
		G6b		Ascl2		Cdk17		Mir6972
		G6bos		Asf1a		Cdk2		Mir6973a
		G6pc3		Asf1b		Cdk2ap2		Mir6974
		Gabarap		Asic1		Cdk4		Mir6975
		Gabpb1		Asic3		Cdk5		Mir6979
		Gadd45b		Asic4		Cdk5r2		Mir6980
		Gadd45g		Asic5		Cdk5rap1		Mir6981
		Gadd45gip1		Asna1		Cdk8		Mir6984
		Gale		Asnsd1		Cdk9		Mir6986
		Galk1		Aspa		Cdkn2d		Mir6987
		Galns		Aspdh		Cdkn3		Mir6989
		Galnt15		Aspg		Cdnf		Mir6990
		Galnt9		Asphd1		Cdpf1		Mir6996
		Galr2		Asphd2		Cdsn		Mir6999
		Galr3		Aspn		Cdt1		Mir7009
		Galt		Aspscr1		Cdx2		Mir7040
		Gamt		Asrgl1		Ceacam16		Mir7048
		Ganc		Ass1		Ceacam19		Mir7050
		Gapdhs		Astl		Ceacam2		Mir7052
		Gars		Astn1		Ceacam20		Mir7053
		Gas2l1		Astn2		Ceacam3		Mir7054
		Gas7		Asxl1		Cebpa		Mir7058
		Gast		Asxl2		Cebpb		Mir7066
		Gata2		Asxl3		Cebpd		Mir7067
		Gata5		Asz1		Cebpe		Mir7068
		Gata5os		Atad1		Cebpg		Mir7069
		Gatad2a		Atad2b		Cecr2		Mir707
		Gatad2b		Atad3a		Cecr5		Mir7070
		Gba		Atad3aos		Cecr6		Mir7079
		Gbp10		Atad5		Celf2		Mir7080
		Gbp11		Atat1		Celf3		Mir709
		Gbp4		Atcay		Celf5		Mir7226
		Gbp6		Atcayos		Celsr2		Mir7237
		Gbp8		Atf3		Celsr3		Mir7240
		Gbp9		Atf4		Cend1		Mir758
		Gbx1		Atf5		Cenpa		Mir762
		Gcat		Atf6		Cenpi		Mir7653
		Gcdh		Atf6b		Cenpj		Mir7681
		Gcgr		Atf7ip2		Cenpl		Mir7687
		Gchfr		Atg10		Cenpm		Mir770
		Gck		Atg101		Cenpp		Mir8094
		Gcm2		Atg12		Cenpq		Mir8101
		Gcn1l1		Atg14		Cep104		Mir8102
		Gcnt7		Atg16l1		Cep131		Mir8105
		Gdap1l1		Atg16l2		Cep152		Mir8111
		Gdf1		Atg2a		Cep170		Mir882
		Gdf15		Atg2b		Cep170b		Mir98
		Gdi1		Atg4c		Cep250		Mir99b
		Gdpd3		Atg4d		Cep350		Mirg
		Gdpd5		Atg9a		Cep41		Mirlet7e
		Gdpgp1		Atg9b		Cep44		Mirlet7f-2
		Gemin7		Athl1		Cep55		Misp
		Get4		Atl1		Cep78		Mknk2
		Gfod2		Atl2		Cep83		Mlh3
		Gfra2		Atl3		Cep83os		Mllt6
		Gfy		Atmin		Cep85		Mlx
		Gga1		Atn1		Cep89		Mmp15
		Ggct		Atoh1		Cept1		Moap1
		Ggcx		Atoh7		Cer1		Mob1b
		Ggn		Atox1		Cerkl		Mob3a
		Ggnbp1		Atp11a		Cers1		Mogat2
		Ggnbp2		Atp11b		Cers4		Mogs
		Ggnbp2os		Atp13a2		Cers6		Mon1a
		Ghdc		Atp13a4		Ces1a		Morc2a
		Gins2		Atp13a5		Ces1b		Morc2b
		Gins3		Atp1a3		Ces1c		Mpc2
		Gipc1		Atp1b1		Ces1d		Mpv17l2
		Gipc3		Atp1b2		Ces1e		Mpzl1
		Git1		Atp1b3		Ces1f		Mri1
		Git2		Atp2a1		Ces2c		Mrm1
		Gja10		Atp2b2		Ces2d-ps		Mroh1
		Gjb4		Atp2b3		Ces2e		Mrpl11
		Gjb5		Atp2c2		Ces2f		Mrpl12
		Gjc2		Atp4a		Ces2g		Mrpl17
		Gk2		Atp4b		Ces2h		Mrpl21
		Glb1l2		Atp5a1		Ces3a		Mrpl34
		Gli1		Atp5b		Ces3b		Mrpl54
		Glis1		Atp5c1		Ces4a		Mrpl55
		Glmp		Atp5d		Cfap157		Mst1r
		Glo1		Atp5e		Cfap206		Mta1
		Glp2r		Atp5h		Cfap36		Mterf2
		Glra1		Atp5j		Cfap45		Mthfd2l
		Glrx5		Atp5j2		Cfap53		Mthfsd
		Gltp		Atp5s		Cfap57		Mtl5
		Gltpd2		Atp5sl		Cfap61		Mtmr3
		Gltscr1		Atp6ap1		Cfap73		Mtx3
		Gltscr1l		Atp6v0a1		Cfb		Muc13
		Gltscr2		Atp6v0a4		Cfd		Mum1
		Glyctk		Atp6v0b		Cfl1		Mvb12a
		Gm10012		Atp6v0d1		Cfl2		Mvd
		Gm10445		Atp6v0e		Cflar		Myadml2
		Gm10512		Atp6v0e2		Cgref1		Mybpc2
		Gm10516		Atp6v1b1		Ch25h		Myh14
		Gm10584		Atp6v1d		Chadl		Myl6
		Gm10591		Atp6v1g1		Chaf1a		Myo15
		Gm10640		Atp6v1g2		Chchd3		Myo7a
		Gm10697		Atp7a		Chchd5		Myoz3
		Gm10714		Atp8b1		Chd1		Mypop
		Gm10814		Atp8b2		Chd4		Myrf
		Gm10863		Atp8b3		Chd5		Myt1l
		Gm10865		Atp9a		Chd8		Mzb1
		Gm11166		Atpaf2		Chek1		Mzf1
		Gm11413		Atr		Chia1		Mzt2
		Gm11468		Atraid		Chid1		Naa38
		Gm11517		Atrip		Chil3		Naa40
		Gm11532		Atrn		Chil5		Naaa
		Gm11541		Atrnl1		Chkb		Nabp2
		Gm11544		Atrx		Chm		Nacc1
		Gm11545		Atxn2		Chmp1a		Naip1
		Gm11554		Atxn2l		Chmp2a		Naip5
		Gm11559		Atxn7l2		Chmp3		Naip6
		Gm11562		Atxn7l3		Chmp4b		Naip7
		Gm11564		Atxn7l3b		Chmp6		Nanos2
		Gm11565		AU015228		Chmp7		Nanos3
		Gm11567		AU015791		Chpf		Nat14
		Gm11568		AU016765		Chpf2		Nav2
		Gm11569		AU021063		Chpt1		Ncan
		Gm11596		AU021092		Chrd		Nceh1
		Gm11627		AU022252		Chrdl2		Ncln
		Gm11651		AU022751		Chrm2		Ndor1
		Gm11681		AU023762		Chrm4		Ndst1
		Gm11715		AU040972		Chrm5		Ndufa13
		Gm11744		AU041133		Chrna6		Ndufa2
		Gm11937		Auh		Chrna9		Ndufa4l2
		Gm11938		Aunip		Chrnb3		Ndufaf3
		Gm11944		Aup1		Chrnd		Ndufb11
		Gm11981		Aurka		Chrng		Ndufs7
		Gm11985		Aurkaip1		Chst10		Ndufv1
		Gm12260		Aurkc		Chst12		Necab2
		Gm12338		AV039307		Chst2		Nek6
		Gm12348		AV051173		Chtf18		Nek8
		Gm12530		AV064505		Chuk		Nek9
		Gm12830		AV320801		Cib1		Nelfb
		Gm12992		Aven		Cib4		Nelfe
		Gm13003		Avil		Cic		Nell1
		Gm13271		Avp		Cideb		Neurl4
		Gm13272		Avpi1		Cilp2		Nexn
		Gm13275		AW011738		Cirbp		Nfatc2ip
		Gm13276		AW112010		Cisd2		Nfic
		Gm13278		AW146154		Cish		Nfix
		Gm13279		AW495222		Cit		Nfkbil1
		Gm13283		AW551984		Ciz1		Nfyb
		Gm13285		Awat1		Ckap2		Ngrn
		Gm13287		Awat2		Ckap2l		Nicn1
		Gm13288		Axin1		Ckb		Nkpd1
		Gm13289		Axl		Ckm		Nlk
		Gm13290		AY761184		Ckmt2		Nlrc4
		Gm13304		AY761185		Cks1b		Nlrp9b
		Gm13305		Aym1		Clasp2		Nmnat2
		Gm13306		Azgp1		Clasrp		Nmrk2
		Gm13308		Azin2		Clca1		Nol12
		Gm13830		B020004J07Rik		Clca2		Nol3
		Gm14137		B020018J22Rik		Clca3a1		Nop58
		Gm14169		B130006D01Rik		Clca3a2		Nos2
		Gm14204		B130034C11Rik		Clca3b		Nosip
		Gm14207		B230110G15Rik		Clca4a		Notch1
		Gm14379		B230112J18Rik		Clca4b		Notum
		Gm14486		B230119M05Rik		Clca4c-ps		Npas4
		Gm15417		B230206H07Rik		Clcc1		Npb
		Gm15441		B230216N24Rik		Clcf1		Npc2
		Gm15455		B230217C12Rik		Clcf1-pold4		Npffr2
		Gm15545		B230219D22Rik		Clcn2		Nploc4
		Gm15612		B230312C02Rik		Clcn4		Nprl2
		Gm15760		B230319C09Rik		Clcn5		Nr2c2ap
		Gm15772		B230323A14Rik		Clcnka		Nr2e1
		Gm15867		B2m		Clcnkb		Nr2f6
		Gm16023		B330016D10Rik		Cldn1		Nr5a1
		Gm1604b		B3galt4		Cldn16		Nr6a1
		Gm16063		B3galt6		Cldn2		Nrbp2
		Gm16576		B3gat3		Cldn20		Nrde2
		Gm16596		B3glct		Cldn34b2		Nrxn2
		Gm16702		B3gnt2		Cldn34c1		Nt5m
		Gm16712		B3gnt3		Cldn34c4		Ntn5
		Gm16845		B3gnt4		Cldn8		Ntsr2
		Gm17296		B3gnt5		Clec12a		Nudt14
		Gm17660		B3gnt6		Clec12b		Nudt15
		Gm19345		B3gnt8		Clec1a		Nudt8
		Gm19557		B3gnt9		Clec1b		Nudt9
		Gm19582		B430010I23Rik		Clec2d		Numb
		Gm1965		B430306N03Rik		Clec2e		Nup107
		Gm19897		B430319G15Rik		Clec2f		Nup62
		Gm2002		B4galnt1		Clec2g		Nxnl1
		Gm20219		B4galnt4		Clec2h		Nxph4
		Gm20735		B4galt2		Clec2i		Nyap2
		Gm20878		B4galt3		Clec2l		Oaz1
		Gm21284		B4galt5		Clec3b		Oaz1-ps
		Gm21541		B4galt6		Clec4a2		Obscn
		Gm21586		B4galt7		Clec4a3		Obsl1
		Gm21948		B4gat1		Clec4a4		Ocel1
		Gm21992		B830017H08Rik		Clec4b1		Ocln
		Gm22109		B930041F14Rik		Clec4b2		Odc1
		Gm22291		B930059L03Rik		Clec4d		Odf3l2
		Gm23284		B9d1		Clec4e		Ogfrl1
		Gm24572		B9d2		Clec4n		Ogg1
		Gm25018		Babam1		Clec5a		Oit3
		Gm2506		Bace1		Clec7a		Olfml2a
		Gm25212		Bach1		Clec9a		Olfr1328
		Gm26391		Bach2os		Clgn		Olfr1342
		Gm266		Bad		Clhc1		Olfr1507
		Gm26633		Bag2		Clic1		Olfr1508
		Gm26705		Bag3		Clic3		Olfr1509
		Gm2721		Bag5		Clk1		Olfr151
		Gm27740		Bag6		Clk2		Olfr1510
		Gm27775		Bahcc1		Clk2-scamp3		Olfr1512
		Gm2848		Bahd1		Cln3		Olfr1513
		Gm3336		Baiap2		Cln5		Olfr211
		Gm3402		Baiap2l1		Clock		Olfr212
		Gm37013		Bambi-ps1		Clpp		Olfr213
		Gm38416		Banf1		Clptm1		Olfr239
		Gm38426		Bank1		Clrn2		Olfr455
		Gm38431		Banp		Clstn2		Olfr456
		Gm38666		Bap1		Clstn3		Olfr457
		Gm38667		Barx2		Clvs2		Olfr458
		Gm38670		Batf2		Cma1		Olfr503
		Gm4432		Batf3		Cma2		Olfr63
		Gm44502		Bax		Cmah		Olfr739
		Gm4532		Baz1a		Cmtm5		Olfr740
		Gm5086		Baz1b		Cnbd2		Olfr741
		Gm5111		Baz2a		Cnep1r1		Olfr742
		Gm5294		BB031773		Cnfn		Olfr743
		Gm5577		BB123696		Cnga1		Olfr744
		Gm5741		BB218582		Cngb3		Olfr745
		Gm5801		BB283400		Cnih1		Olfr746
		Gm5878		Bbc3		Cnih2		Olfr747
		Gm5893		Bbox1		Cnksr1		Olfr748
		Gm6297		Bbs1		Cnksr3		Olfr749
		Gm6548		Bbs12		Cnn1		Olfr93
		Gm6588		Bbs5		Cnn2		Onecut3
		Gm6880		Bbs7		Cnot2		Oog2
		Gm6904		Bbx		Cnot3		Oog3
		Gm7325		BC003331		Cnot7		Opa3
		Gm7443		BC005561		Cnppd1		Orai3
		Gm7538		BC005624		Cnpy3		Oraov1
		Gm7904		BC017643		Cnr1		Os9
		Gm8013		BC020402		Cntf		Osbp2
		Gm826		BC021614		Cntfr		Osgin1
		Gm839		BC022687		Cntln		Ostm1
		Gm8801		BC023829		Cntnap2		Ott
		Gm9047		BC024139		Cntnap5b		Otub1
		Gm9125		BC024386		Coa4		Ovol1
		Gm9573		BC024978		Coa7		Oxld1
		Gm960		BC025920		Coasy		P2ry2
		Gm9899		BC026585		Cobll1		P2ry6
		Gm996		BC027072		Cog1		P4ha1
		Gm9992		BC029214		Cog2		P4hb
		Gmfg		BC029722		Cog3		Pabpc4l
		Gmip		BC030867		Cog5		Pabpn1l
		Gml		BC037034		Cog8		Pacs2
		Gml2		BC037156		Col10a1		Paf1
		Gmppb		BC039771		Col11a2		Pafah1b3
		Gna11		BC048507		Col12a1		Pakap
		Gna15		BC048546		Col19a1		Palm
		Gnai2		BC048562		Col1a2		Palm3
		Gnai3		BC048609		Col24a1		Palmd
		Gnas		BC048644		Col3a1		Pank1
		Gnat1		BC048671		Col4a3bp		Papln
		Gnat2		BC048679		Col4a4		Papola
		Gng13		BC051142		Col5a1		Parm1
		Gng7		BC051226		Col5a2		Parp3
		Gng8		BC051537		Col6a4		Parp4
		Gngt2		BC051628		Col7a1		Pbx4
		Gnl1		BC052040		Col8a2		Pcbp4
		Gnl2		BC052688		Col9a1		Pcdh1
		Gnmt		BC053393		Col9a3		Pcdh12
		Gp1ba		BC055324		Colec12		Pcdhga1
		Gp1bb		BC055402		Colgalt1		Pcdhga10
		Gpank1		BC061195		Colgalt2		Pcdhga11
		Gpatch1		BC061212		Commd6		Pcdhga12
		Gpatch11		BC064078		Commd9		Pcdhga2
		Gpatch3		BC068281		Comp		Pcdhga3
		Gpatch8		BC080695		Comt		Pcdhga4
		Gpd1		BC089491		Copa		Pcdhga5
		Gper1		BC089597		Copb2		Pcdhga6
		Gpha2		Bc1		Cope		Pcdhga7
		Gpi1		BC100451		Cops3		Pcdhga8
		Gpihbp1		BC107364		Cops7a		Pcdhga9
		Gpn2		Bcam		Cops7b		Pcdhgb1
		Gpr132		Bcan		Coq10a		Pcdhgb2
		Gpr137		Bcap29		Coq10b		Pcdhgb4
		Gpr142		Bcap31		Coq5		Pcdhgb5
		Gpr152		Bcar3		Corin		Pcdhgb6
		Gpr162		Bcas3		Coro1a		Pcdhgb7
		Gpr20		Bcas3os1		Coro1b		Pcdhgb8
		Gpr3		Bcat2		Cort		Pcdhgc3
		Gpr61		Bcdin3d		Cotl1		Pcdhgc4
		Gpr62		Bckdha		Cox16		Pcdhgc5
		Gprc5b		Bckdhb		Cox18		Pcgf1
		Gprc5c		Bckdk		Cox4i1		Pcgf2
		Gprin1		Bcl10		Cox6a1		Pclo
		Gps1		Bcl2		Cox6b1		Pcnx3
		Gpsm2		Bcl2l1		Cox7a1		Pcsk4
		Gpsm3		Bcl2l10		Cox7a2		Pcx
		Gpt		Bcl2l11		Cox8a		Pcyt2
		Gpx2-ps1		Bcl2l12		Cox8b		Pde4c
		Gpx4		Bcl2l2		Cpa1		Pde6g
		Gpx7		Bcl3		Cpa2		Pde8a
		Gramd1a		Bcl6		Cpa4		Pdia6
		Grap2		Bcl7b		Cpa5		Pdss2
		Grasp		Bcl7c		Cpa6		Pdxp
		Grb2		Bcl9l		Cpb2		Peg10
		Grb7		Bcr		Cpd		Peli3
		Grcc10		Bdkrb1		Cpe		Pepd
		Grid1		Bdkrb2		Cpeb2		Pes1
		Grid2ip		Bdnf		Cpeb3		Pf4
		Grik3		Bdp1		Cphx1		Pfdn1
		Grik5		Becn2		Cphx2		Pgap3
		Grin1		Begain		Cphx3		Pgbd1
		Grin1os		Bend5		Cpn1		Pgf
		Grin2c		Bend6		Cpne1		Pgls
		Grina		Bend7		Cpne4		Pgpep1
		Grk6		Best1		Cpne6		Pgrmc2
		Grm2		Best2		Cpne7		Phf10
		Grm4		Best3		Cpne9		Phf11c
		Grn		Bet1		Cpped1		Phf11d
		Grrp1		Bet1l		Cpsf1		Phf21a
		Gsc		Bex1		Cpsf3l		Phf23
		Gsdmd		Bex2		Cpsf6		Phpt1
		Gse1		Bex4		Cpt1b		Phtf2
		Gsk3a		Bfar		Cpt1c		Pi4k2a
		Gskip		Bfsp2		Cptp		Piezo1
		Gstm5		Bglap		Cpxm1		Pifo
		Gtf2f1		Bglap3		Crabp2		Pigw
		Gtf2h1		Bgn		Cracr2b		Pik3r2
		Gtf2h2		Bhlha15		Crat		Pink1
		Gtf2h4		Bhlhb9		Crb3		Pip4k2b
		Gtf3c2		Bhlhe23		Creb1		Pip4k2c
		Gtf3c4		Bhmt		Creb3		Pip5k1c
		Gtpbp1		Bhmt2		Creb3l1		Pkn1
		Gtpbp2		Bicc1		Creb3l3		Pla2g12b
		Gtsf1l		Bicd1		Creb3l4		Platr4
		Guca1a		Bicd2		Crebl2		Platr7
		Guca1b		Bik		Crebrf		Plcb3
		Guca2a		Bin1		Crip1		Pld3
		Guca2b		Bin2		Crip2		Pld4
		Gucy2g		Bin3		Crip3		Pld6
		Guk1		Birc2		Crisp2		Plekhg2
		Gzmb		Birc3		Crispld2		Plekhg4
		Gzmc		Birc5		Crlf1		Plekhh3
		Gzmd		Birc6		Crnkl1		Plekhj1
		Gzme		Birc7		Crocc		Plin2
		Gzmf		Blcap		Crot		Plk5
		Gzmg		Bloc1s1		Crtc1		Plpp2
		Gzmn		Bloc1s2		Crtc2		Plppr3
		H1f0		Bloc1s3		Crx		Plvap
		H2afv		Bloc1s4		Crxos		Pmm2
		H2afy		Bloc1s5		Cryba2		Pmp2
		H2-D1		Bloc1s6		Cryga		Pnkp
		H2-DMa		Bloodlinc		Crygb		Pnma1
		H2-Ea-ps		Blvra		Crygc		Pnn
		H2-Eb1		Blvrb		Crygd		Pnpla2
		H2-Eb2		Blzf1		Cryge		Poc1b
		H2-K1		Bmi1		Crygf		Podnl1
		H2-K2		Bmp1		Crygs		Podxl2
		H2-Ke6		Bmp10		Crym		Pold1
		H2-Oa		Bmp15		Csdc2		Pole2
		H2-T24		Bmp2k		Csf2rb2		Polr2e
		H3f3b		Bmp4		Csf3r		Polr2l
		Hacl1		Bmp8a		Csmd1		Polr3b
		Haghl		Bmpr1b		Csn1s1		Polrmt
		Hand1		Bmpr2		Csn1s2a		Pom121l2
		Hap1		Bmt2		Csn1s2b		Pon1
		Haus2		Bnip1		Csn2		Pon2
		Haus4		Bnip2		Csn3		Pon3
		Haus5		Bod1		Csnk1d		Poteg
		Hbegf		Bod1l		Csnk1e		Pou2f2
		Hcn3		Bola1		Csnk1g1		Ppbp
		Hcrt		Bola2		Csnk1g2		Ppef2
		Hcst		Bola3		Csnk2b		Ppp1cb
		Hdac3		Boll		Csrnp3		Ppp1r13b
		Hdac5		Bop1		Csrp2		Ppp1r13l
		Hdac7		Borcs8		Csrp2bp		Ppp1r14b
		Hddc3		Bpgm		Cst10		Ppp1r16a
		Hdgf		Bpi		Cst11		Ppp1r27
		Hectd3		Bpifb9a		Cst12		Ppp1r37
		Helz		Bpifb9b		Cst13		Ppp1r9a
		Hemk1		Brap		Cst3		Ppp2r5b
		Herc2		Brat1		Cst6		Ppp2r5c
		Hes2		Brca2		Cst8		Ppp4c
		Hes5		Brcc3		Cst9		Ppp6r3
		Hexb		Brd2		Cstad		Pprc1
		Hexim1		Brd3		Cstb		Pqlc3
		Hexim2		Brd4		Cstf1		Pramef12
		Heyl		Brd8		Cstf2		Pramef17
		Hfe		Brdt		Cstf3		Pramel4
		Hfe2		Bre		Cstl1		Pramel5
		Hgh1		Brf1		Ctcf		Prc1
		Hgs		Bri3		Ctcfl		Prdm1
		Hhat		Bri3bp		Ctcflos		Prdm4
		Hhipl1		Brinp2		Ctdspl		Prdx2
		Hic1		Brinp3		Ctdspl2		Prdx5
		Hic2		Brip1		Ctf1		Prkaca
		Hid1		Brip1os		Ctf2		Prkch
		Hif3a		Brms1		Cth		Prmt1
		Higd2a		Brms1l		Ctif		Prmt3
		Hils1		Brpf1		Ctla2a		Prob1
		Hip1r		Brs3		Ctla2b		Proca1
		Hipk4		Brsk1		Ctla4		Prom1
		Hist1h1b		Brsk2		Ctnnb1		Proser3
		Hist1h1c		Bscl2		Cts3		Prr14l
		Hist1h1d		Bsdc1		Cts6		Prr19
		Hist1h1e		Bsg		Cts7		Prrc2a
		Hist1h1t		Bsn		Cts8		Prrt3
		Hist1h2ab		Bsnd		Cts8-ps		Prss1
		Hist1h2ac		Bsph1		Ctsf		Prss16
		Hist1h2ae		Bsph2		Ctsg		Prss56
		Hist1h2af		Bst1		Ctsj		Prss57
		Hist1h2ag		Bst2		Ctsll3		Prtn3
		Hist1h2ah		Btaf1		Ctsm		Psen1
		Hist1h2ai		Btbd10		Ctso		Psenen
		Hist1h2ak		Btbd16		Ctsq		Psmb3
		Hist1h2al		Btbd17		Ctsr		Psmb7
		Hist1h2an		Btbd19		Ctsw		Psmc1
		Hist1h2ao		Btbd2		Ctu2		Psmc3ip
		Hist1h2ap		Btbd6		Ctxn1		Psmg4
		Hist1h2bb		Btbd8		Ctxn2		Ptbp1
		Hist1h2bc		Btbd9		Cubn		Ptger1
		Hist1h2be		Btc		Cuedc2		Ptgr2
		Hist1h2bg		Btf3		Cul1		Ptov1
		Hist1h2bh		Btf3l4		Cul7		Ptpn12
		Hist1h2bj		Btg1-ps1		Cul9		Ptprf
		Hist1h2bk		Btg1-ps2		Cuta		Ptprn
		Hist1h2bl		Btk		Cuzd1		Ptprs
		Hist1h2bm		Btn1a1		Cwf19l1		Puf60
		Hist1h2bn		Btn2a2		Cxcl10		Pum2
		Hist1h2bp		Btnl1		Cxcl11		Pura
		Hist1h2bq		Btnl10		Cxcl14		Pus3
		Hist1h2br		Btnl2		Cxcl9		Pusl1
		Hist1h3a		Btnl4		Cxcr5		Pwp1
		Hist1h3b		Btnl5-ps		Cxxc1		Pxdn
		Hist1h3c		Btnl6		Cyb561		Pycr1
		Hist1h3e		Btrc		Cyb561d1		Pycrl
		Hist1h3f		Bub1		Cyb561d2		Pygm
		Hist1h3g		Bud31		Cyba		Pyroxd2
		Hist1h3h		Bvht		Cybb		Pzp
		Hist1h3i		Bysl		Cyc1		Qars
		Hist1h4a		Bzrap1		Cyct		Qdpr
		Hist1h4b		Bzw1		Cyfip1		Qpctl
		Hist1h4c		C030006K11Rik		Cyhr1		Qrfpr
		Hist1h4f		C030007H22Rik		Cylc1		Qrich1
		Hist1h4i		C030034I22Rik		Cyp11b1		Qrsl1
		Hist1h4j		C130021I20Rik		Cyp1b1		R3hdm2
		Hist1h4k		C130026I21Rik		Cyp20a1		R3hdm4
		Hist1h4m		C130026L21Rik		Cyp26a1		Rab1b
		Hist1h4n		C130036L24Rik		Cyp26c1		Rab34
		Hist2h2aa1		C130050O18Rik		Cyp27b1		Rab3a
		Hist2h2aa2		C130060C02Rik		Cyp2a12		Rab4b
		Hist2h2ab		C130080G10Rik		Cyp2a22		Rabep2
		Hist2h2ac		C1d		Cyp2a4		Rabl6
		Hist2h2bb		C1qa		Cyp2a5		Rac3
		Hist2h2be		C1qb		Cyp2ab1		Rad23a
		Hist2h3c1		C1qbp		Cyp2b13		Ramp2
		Hist2h3c2		C1qc		Cyp2b19		Rap1b
		Hist3h2a		C1ql1		Cyp2b23		Rasd2
		Hist3h2ba		C1ql2		Cyp2b9		Rasgrp2
		Hist3h2bb-ps		C1ql3		Cyp2c29		Rasgrp3
		Hivep3		C1ql4		Cyp2c37		Rasip1
		Hk3		C1qtnf1		Cyp2c38		Rasl2-9
		Hmbs		C1qtnf5		Cyp2c39		Rassf1
		Hmg20b		C1qtnf7		Cyp2c40		Rassf6
		Hmga1		C1ra		Cyp2c44		Rb1
		Hmga1-rs1		C1rb		Cyp2c50		Rbfox1
		Hmgb4os		C1rl		Cyp2c53-ps		Rbm14
		Hmgn2		C1s1		Cyp2c54		Rbm25
		Hmha1		C1s2		Cyp2c55		Rbm4
		Hmx2		C2		Cyp2c65		Rbm4b
		Hn1		C230014O12Rik		Cyp2c66		Rcbtb2
[truncated: 18,280 more rows]

## Sheet: 2. PyMT F1 model gene lists
Table S4 MSCNV-altered genes		AKR		BALB		BL6		BL10		CAST		MOLF		SEAGN
		0610009O20Rik		0610005C13Rik		1190007I07Rik		1300002E11Rik		0610009O20Rik		0610005C13Rik		0610039K10Rik
		0610010F05Rik		0610007P14Rik		1500011K16Rik		2510009E07Rik		1700001G17Rik		0610009O20Rik		1110004F10Rik
		0610010K14Rik		0610009L18Rik		1700029I15Rik		2810417H13Rik		1700065I16Rik		0610040J01Rik		1500015A07Rik
		0610011F06Rik		0610009O20Rik		1700049E22Rik		2900092D14Rik		1700086O06Rik		1010001N08Rik		1700001G17Rik
		0610039H22Rik		0610010B08Rik		1700110C19Rik		4632428C04Rik		2810454H06Rik		1110002L01Rik		1700001J11Rik
		0610039K10Rik		0610010F05Rik		1700123M08Rik		4930447A16Rik		4632427E13Rik		1110008F13Rik		1700001L19Rik
		1110002L01Rik		0610010K14Rik		2010111I01Rik		4930447J18Rik		4921524J17Rik		1110017D15Rik		1700010B08Rik
		1110008F13Rik		0610011F06Rik		2810417H13Rik		4930467D21Rik		4930425L21Rik		1110051M20Rik		1700012B09Rik
		1110008P14Rik		0610012G03Rik		4631405J19Rik		9030404E10Rik		4930563H07Rik		1110059G10Rik		1700022I11Rik
		1110012L19Rik		0610030E20Rik		4930452A19Rik		A630073D07Rik		4930567K12Rik		1500011K16Rik		1700024G13Rik
		1110017D15Rik		0610031O16Rik		4930486L24Rik		A930004D18Rik		4930591E09Rik		1500015L24Rik		1700026D11Rik
		1110019D14Rik		0610037L13Rik		6720489N17Rik		Actl11		4933412E24Rik		1600002K03Rik		1700028I16Rik
		1110025L11Rik		0610038B21Rik		9530002B09Rik		Adam18		9130401M01Rik		1600015I10Rik		1700034H15Rik
		1110028F11Rik		0610039H22Rik		9530077C05Rik		Adam3		9930014A18Rik		1700001G17Rik		1700037C18Rik
		1110028F18Rik		0610039K10Rik		A230009B12Rik		Adam32		A1bg		1700001J11Rik		1700071M16Rik
		1110046J04Rik		0610040B10Rik		Aknad1		Adam5		Agbl1		1700007F19Rik		1700092M07Rik
		1110059E24Rik		0610040F04Rik		Alms1-ps2		Adam9		Ankrd42		1700008C04Rik		1700101I11Rik
		1110059G10Rik		0610040J01Rik		Ambra1		Adora2b		Anxa13		1700008O03Rik		1810008I18Rik
		1190002F15Rik		1110001J03Rik		Anln		Aebp2		Apbb3		1700009C05Rik		2010109A12Rik
		1200014J11Rik		1110002L01Rik		Arhgdib		AI182371		Apold1		1700009J07Rik		2010310C07Rik
		1300017J02Rik		1110004F10Rik		Armcx4		AI597479		Arap3		1700010I14Rik		2210404E10Rik
		1500009C09Rik		1110006O24Rik		Art4		Akap10		Arhgdib		1700012B07Rik		2210406O10Rik
		1500009L16Rik		1110008F13Rik		AU015228		Ap1g1		Art4		1700016L04Rik		2310034G01Rik
		1500011B03Rik		1110008L16Rik		B230119M05Rik		Atp13a3		Atad2		1700016L21Rik		2400006E01Rik
		1500012F01Rik		1110008P14Rik		BC030336		Atxn1l		Ate1		1700019M22Rik		2410004P03Rik
		1500015A07Rik		1110012L19Rik		BC049715		Btnl9		Atf7ip		1700020A23Rik		2500002B13Rik
		1500015L24Rik		1110017D15Rik		BC052688		C920006O11Rik		Atp6v1b2		1700022A21Rik		2700094K13Rik
		1500015O10Rik		1110019D14Rik		Bcl2l15		Camkv		Bag2		1700023C21Rik		2900092C05Rik
		1500017E21Rik		1110028F11Rik		Bpifb2		Capza3		Bag3		1700023F06Rik		3110021A11Rik
		1600002K03Rik		1110028F18Rik		Bpifb3		Cilp		BC049715		1700024N05Rik		3110082J24Rik
		1600012P17Rik		1110032F04Rik		Bpifb4		Clpx		Bend6		1700025G04Rik		3425401B19Rik
		1600014C23Rik		1110038B12Rik		Bpifb6		Cntrl		Borcs5		1700026D11Rik		3830432H09Rik
		1600020E01Rik		1110038F14Rik		Btg1-ps1		Col12a1		Ccdc126		1700026J14Rik		4921507P07Rik
		1600023N17Rik		1110046J04Rik		Btg1-ps2		Cpn2		Ccdc90b		1700027F09Rik		4921508D12Rik
		1600029I14Rik		1110058D11Rik		Btk		Csnk1g1		Cd14		1700028J19Rik		4930412O13Rik
		1700001C02Rik		1110059G10Rik		Bub1		Dalir		Cdkn1b		1700028P14Rik		4930428G15Rik
		1700001C19Rik		1110065P20Rik		Cahm		Dapk2		Clnk		1700029H14Rik		4930429F24Rik
		1700001G11Rik		1190005I06Rik		Cap1		Dnajc1		Crebl2		1700030F04Rik		4930431P03Rik
		1700001G17Rik		1300017J02Rik		Ccar1		Dpp8		Cyp4f15		1700039E15Rik		4930447K03Rik
		1700001K19Rik		1500004A13Rik		Cdh17		Dppa5a		Cyp4f16		1700044K03Rik		4930451G09Rik
		1700001K23Rik		1500009C09Rik		Cga		Ehhadh		Cyp4f37		1700047M11Rik		4930473A02Rik
		1700001L05Rik		1500009L16Rik		Chrm4		Elovl5		Cyp4f40		1700048O20Rik		4930550C17Rik
		1700001L19Rik		1500011B03Rik		Chst1		Emg1		Cyp4x1		1700065I16Rik		4930581F22Rik
		1700001P01Rik		1500011K16Rik		Clcc1		Fam96a		Cyp4x1os		1700065O20Rik		4930583K01Rik
		1700003D09Rik		1500012K07Rik		Creb3l1		Fbxo9		D030024E09Rik		1700072O05Rik		4930590J08Rik
		1700003E16Rik		1500015A07Rik		Cry2		Fhl2		D130040H23Rik		1700074P13Rik		4931403G20Rik
		1700003E24Rik		1500015L24Rik		Csnk1g1		Gclc		Ddias		1700084M14Rik		4932443I19Rik
		1700003G13Rik		1500017E21Rik		Ctla2a		Gcm1		Ddx47		1700086O06Rik		4933400F21Rik
		1700003G18Rik		1500026H17Rik		Ctla2b		Gm10400		Derl1		1700105P06Rik		4933409K07Rik
		1700003M02Rik		1600002K03Rik		Cts3		Gm10635		Dfna5		1700109G14Rik		4933422A05Rik
		1700006E09Rik		1600012H06Rik		Cts6		Gm10639		Diaph1		1700109H08Rik		4933424G06Rik
		1700007G11Rik		1600014C10Rik		Cts7		Gm10778		Dlg2		1700109I08Rik		4933427G17Rik
		1700007J10Rik		1600014C23Rik		Cts8		Gm10789		Dnaja2		1700110C19Rik		4933429K18Rik
		1700007K13Rik		1600020E01Rik		Cts8-ps		Gm15941		Dnd1		1700116B05Rik		5033428I22Rik
		1700007L15Rik		1600023N17Rik		Ctsj		Gm17762		Dst		1700120E14Rik		5730455P16Rik
		1700008I05Rik		1600029I14Rik		Ctsll3		Gm3776		Dusp16		1700125H03Rik		5830432E09Rik
		1700008J07Rik		1700001C02Rik		Ctsm		Gm4736		E130307A14Rik		1700128A07Rik		5830473C10Rik
		1700008K24Rik		1700001C19Rik		Ctsq		Gm6498		E230025N22Rik		1700128F08Rik		6330403K07Rik
		1700009C05Rik		1700001G11Rik		Ctsr		Gm8882		E330021D16Rik		1810009J06Rik		6430411K18Rik
		1700009J07Rik		1700001G17Rik		D930015M05Rik		Gp5		E430025E21Rik		1810024B03Rik		6430562O15Rik
		1700010B08Rik		1700001J11Rik		Dcun1d3		Gpr45		Eif4ebp3		1810037I17Rik		6430584L05Rik
		1700010D01Rik		1700001K19Rik		Dgkz		Gsta1		Emp1		2010107E04Rik		8030423F21Rik
		1700010H22Rik		1700001K23Rik		Efcab8		Gsta2		Erp27		2010109A12Rik		8030442B05Rik
		1700011A15Rik		1700001L05Rik		Erp27		Gsta4		Esr2		2010320M18Rik		8430408G22Rik
		1700011H14Rik		1700001L19Rik		Fam102b		H2afb1		Fam221a		2210010C04Rik		9130008F23Rik
		1700011I03Rik		1700001O22Rik		Fbp1		Hacd3		Fam229b		2210013O21Rik		9130409J20Rik
		1700011L22Rik		1700001P01Rik		Fbp2		Hcar1		Fam234b		2210414B05Rik		9230009I02Rik
		1700011M02Rik		1700003C15Rik		Fndc7		Hes1		Fam83a		2310043O21Rik		9230102O04Rik
		1700012B07Rik		1700003D09Rik		Fsbp		Ick		Fam84b		2410002F23Rik		9230114K14Rik
		1700012B09Rik		1700003E16Rik		Gem		Ido1		Fam91a1		2410004I01Rik		9330179D12Rik
		1700012D01Rik		1700003E24Rik		Gla		Igdcc3		Fbxo32		2610044O15Rik8		9530036O11Rik
		1700012D14Rik		1700003G13Rik		Glt8d1		Igdcc4		Fchsd1		2700070H01Rik		9830166K06Rik
		1700012D16Rik		1700003G18Rik		Gm12886		Ist1		Fgfr2		2700081O15Rik		9930111J21Rik1
		1700012H19Rik		1700003H04Rik		Gm12887		Kbtbd13		Fyn		2810002D19Rik		A130010J15Rik
		1700012P22Rik		1700003I22Rik		Gm12888		Klhl31		Gm10033		2810004N23Rik		A230070E04Rik
		1700013D24Rik		1700003L19Rik		Gm15800		Lrrc1		Gm15455		2810025M15Rik		A330041J22Rik
		1700013H16Rik		1700006E09Rik		Gm3604		Lrrc15		Gm19434		2810029C07Rik		A430093F15Rik
		1700015E13Rik		1700006H21Rik		Gm5141		Map3k13		Gm19510		2810049E08Rik		A630001G21Rik
		1700015F17Rik		1700007G11Rik		Gm6607		Mfi2		Gm20740		2810433D01Rik		A630023A22Rik
		1700016C15Rik		1700007J10Rik		Gnl3		Mgat1		Gm37013		3000002C10Rik		A730008H23Rik
		1700016D06Rik		1700007K09Rik		Gpr27		Mir7655		Gm38666		3010001F23Rik		A830052D11Rik
		1700016H13Rik		1700007K13Rik		Gpsm2		Mllt10		Gm38667		3110021A11Rik		A830082K12Rik
		1700016K19Rik		1700007L15Rik		Gucy2c		Mon1a		Gm4265		3110082I17Rik		A930004D18Rik
		1700016L04Rik		1700008J07Rik		Gyltl1b		Mrps9		Gm6756		3110082J24Rik		AA465934
		1700016P04Rik		1700008K24Rik		H2afj		Mst1r		Gm8994		4632415L05Rik		Aard
		1700018C11Rik		1700008O03Rik		H60c		Mtfmt		Gphn		4732471J01Rik		Abca15
		1700018G05Rik		1700009C05Rik		Harbi1		Ncald		Gpnmb		4732491K20Rik		Abca8a
		1700018L02Rik		1700009J07Rik		Henmt1		Ncor1		Gpr19		4833417C18Rik		Abcb5
		1700019A02Rik		1700010B08Rik		Hist4h4		Oaz2		Gprc5a		4921507P07Rik		Abce1
		1700019B03Rik		1700010D01Rik		Hnrnph2		Olfr10		Gprc5d		4921508D12Rik		Abhd12
		1700019D03Rik		1700011B04Rik		Itih5		Olfr1380		Gpt2		4921511H03Rik		Abhd13
		1700019G17Rik		1700011C11Rik		Kcne3		Olfr1381		Grin2b		4921511M17Rik		Ablim3
		1700019G24Rik		1700011H14Rik		Lcor		Olfr1382		Gsdmc		4921524L21Rik		Acad11
		1700019L03Rik		1700011I03Rik		Lipt2		Olfr1383		Gsdmc2		4930402H24Rik		Acad8
		1700019N19Rik		1700011L22Rik		Mapk8ip1		Olfr1384		Gsg1		4930402K13Rik		Acadm
		1700019O17Rik		1700012A03Rik		Mapre1		Olfr1385		Gtf2a1		4930404N11Rik		Acer2
		1700020A23Rik		1700012B09Rik		Mdk		Olfr1386		Gucy2c		4930405A21Rik		Acp1
		1700020D05Rik		1700012C14Rik		Mgp		Olfr1387		H2afj		4930415L06Rik		Acsm1
		1700020G17Rik		1700012D01Rik		Mir1955		Olfr1388		H2afy3		4930426D05Rik		Actl7a
		1700020I14Rik		1700012D14Rik		Mir3110		Olfr1389		Hars		4930427A07Rik		Actl9
		1700020L24Rik		1700012D16Rik		Mir6375		Olfr1390		Hars2		4930429D17Rik		Actr1a
		1700020M21Rik		1700012L04Rik		Mir669i		Olfr1391		Has2		4930438E09Rik		Actr1b
		1700020N15Rik		1700012P22Rik		Mir6999		Olfr1392		Has2os		4930444P10Rik		Acvr1c
		1700020N18Rik		1700013D24Rik		Mir7000		Olfr1393		Hdac2		4930447N08Rik		Acy3
		1700021F05Rik		1700013F07Rik		Mir713		Olfr1394		Hdac3		4930452A19Rik		Ada
		1700021F07Rik		1700013G24Rik		Mir7215		Olfr1395		Hebp1		4930452N14Rik		Adam3
		1700021K19Rik		1700013H16Rik		Mir7221		Olfr1396		Hist4h4		4930453H23Rik		Adam32
		1700021N21Rik		1700015E13Rik		Mir7222		Olfr56		Igf2bp3		4930455H04Rik		Adamts13
		1700022A21Rik		1700015F17Rik		Morf4l1b		Omt2a		Ik		4930459C07Rik		Adamts16
		1700022E09Rik		1700016C15Rik		Nat8f3		Omt2b		Inpp5f		4930465K10Rik		Adamts7
		1700022H01Rik		1700016H13Rik		Nat8f7		Ooep		Itfg1		4930471C04Rik		Adamts9
		1700023C21Rik		1700016K19Rik		Nbr1		Otx2		Klhl25		4930473A02Rik		Adamtsl2
		1700023E05Rik		1700016L04Rik		Nek4		Otx2os1		Klhl38		4930473O22Rik		Adap2
		1700023F06Rik		1700016P04Rik		Nphp1		Pantr2		Lama4		4930480K23Rik		Adck1
		1700024G13Rik		1700017J07Rik		Pacrg		Parp16		Lhfpl4		4930480M12Rik		Adck3
		1700024N05Rik		1700017L05Rik		Park2		Pdcd7		Lockd		4930487D11Rik		Adcyap1r1
		1700025C18Rik		1700017N19Rik		Pbrm1		Pde3a		Lzts1		4930500L23Rik		Add2
		1700025F22Rik		1700018A04Rik		Pde6h		Peli2		Malsu1		4930503L19Rik		Adgre4
		1700025M24Rik		1700018B08Rik		Pdp1		Phlpp2		Mansc1		4930504C09Rik		Adgrf1
		1700026D08Rik		1700018C11Rik		Pex16		Pif1		Marcks		4930506C21Rik		Adgrf4
		1700026D11Rik		1700018F24Rik		Pgm2l1		Pik3c2g		Mcmbp		4930522H14Rik		Adgrf5
		1700026J14Rik		1700018G05Rik		Phf21a		Plcz1		Mfsd4b2		4930532M18Rik		Adhfe1
		1700026L06Rik		1700019A02Rik		Pik3ap1		Plekha5		Mfsd4b4		4930539C22Rik		Adora2a
		1700027F06Rik		1700019B03Rik		Plbd1		Plekho2		Mgp		4930539M17Rik		Adra1d
		1700027F09Rik		1700019B21Rik		Ppib		Pou3f3		Mir6896		4930542D17Rik		Adra2b
		1700027J07Rik		1700019C18Rik		Ppp1r14c		Ppib		Mir6979		4930543N07Rik		Adrb1
		1700028B04Rik		1700019D03Rik		Ppt1		Prh1		Mir6980		4930549C15Rik		Afap1l1
		1700028I16Rik		1700019G24Rik		Prdm11		Prp2		Mir6981		4930555K05Rik		Aggf1
		1700028J19Rik		1700019O17Rik		Prkcq		Prpmp5		Mir8109		4930556N09Rik		Ahcyl2
		1700028P14Rik		1700020A23Rik		Prok2		Prpsap2		Mpp6		4930563E18Rik		Ahnak
		1700029B22Rik		1700020D05Rik		Prpf38b		Rab14		Mthfd1		4930563H07Rik		AI450353
		1700029H14Rik		1700020G17Rik		Ptpn11		Rasl12		Mtss1		4930564D02Rik		AI597479
		1700029M20Rik		1700020I14Rik		Ptpro		Rbpms2		Myc		4930577N17Rik		AI662270
		1700030A11Rik		1700020L24Rik		Qk		Rrm2b		Mylk3		4930593A02Rik		AI847159
		1700030F04Rik		1700020N15Rik		Rad54b		Scaf4		Ndufa2		4931409K22Rik		AK010878
		1700030F18Rik		1700020N18Rik		Rbm12b2		Skida1		Ndufb9		4931440J10Rik		Akap10
		1700030J22Rik		1700021F07Rik		Rerg		Slc51b		Neto2		4932416H05Rik		Aldh1l1
		1700030K09Rik		1700021N21Rik		Rhox10		Snord71		Npy		4932443I19Rik		Aldh3b1
		1700030L20Rik		1700022A21Rik		Rhox11		Snx1		Nsmce2		4932702P03Rik		Aldh3b2
		1700030M09Rik		1700022E09Rik		Rhox12		Snx22		Nsmce4a		4933400L20Rik		Aldh3b3
		1700030O20Rik		1700022H01Rik		Rhox13		Sod1		Ntrk3		4933404G15Rik		Amfr
		1700031A10Rik		1700022I11Rik		Rhox5		Specc1		Olfr371		4933405D12Rik		Angel2
		1700031F10Rik		1700023F06Rik		Rhox6		Spg21		Orc6		4933406J10Rik		Ank1
		1700034E13Rik		1700024G13Rik		Rhox7a		Tgfbrap1		Osbpl3		4933425L06Rik		Ankfn1
		1700034G24Rik		1700024N05Rik		Rhox8		Tmem260		Pbp2		4933432I09Rik		Ankrd49
		1700034H15Rik		1700024P16Rik		Rhox9		Traip		Pcdh1		4933439K11Rik		Ankrd60
		1700034I23Rik		1700025B11Rik		Rlf		Trip4		Pcdha1		4933440J02Rik		Ankrd66
		1700034O15Rik		1700025C18Rik		Rp9		Ttc19		Pcdha10		5031434O11Rik		Anks3
		1700034P13Rik		1700025F22Rik		Rpl36a		Uba7		Pcdha11		5033404E19Rik		Ano4
		1700037C18Rik		1700025G04Rik		Rpl6		Ubap1l		Pcdha12		5033406O09Rik		Antxrl
		1700037H04Rik		1700025J12Rik		Rybp		Ube4b		Pcdha2		5330411J11Rik		Anxa2
		1700039E22Rik		1700025N23Rik		Sfmbt2		Ube4bos3		Pcdha3		5330413P13Rik		Anxa8
		1700040L02Rik		1700026D11Rik		Shq1		Ulk2		Pcdha4		5430401F13Rik		Ap1ar
		1700041B01Rik		1700026J14Rik		Slc25a54		Vmn1r3		Pcdha5		5430405H02Rik		Ap2b1
		1700041M19Rik		1700027A15Rik		Slc35c1		Zfp433		Pcdha6		5430431A17Rik		Ap3b2
		1700042B14Rik		1700027F06Rik		Smco3		Zfp609		Pcdha7		5530601H04Rik		Apba2
		1700042G07Rik		1700027F09Rik		Snord19		Zfp62		Pcdha8		5830411N06Rik		Aph1b
		1700042G15Rik		1700027H10Rik		Snord69		Zfp781		Pcdha9		5830416I19Rik		Apoh
		1700042O10Rik		1700027I24Rik		Snord98		Zfp821		Pcdhga1		6030471H07Rik		Apoo
		1700045H11Rik		1700028B04Rik		Snx22		Zswim7		Pcdhga10		6330407A03Rik		Apoo-ps
		1700047A11Rik		1700028D13Rik		Spcs1		5730403I07Rik		Pcdhga11		6430562O15Rik		Aqp1
		1700047E10Rik		1700028I16Rik		Stox1		Capza3		Pcdhga12		6430571L13Rik		Arfip2
		1700047I17Rik2		1700028J19Rik		Stxbp3		Cd109		Pcdhga2		8030462N17Rik		Arhgef12
		1700047L14Rik		1700028K03Rik		Sun5		Col15a1		Pcdhga3		8430408G22Rik		Arhgef17
		1700047M11Rik		1700028P14Rik		Syt13		Dlg1		Pcdhga4		9030204H09Rik		Arid5a
		1700048O20Rik		1700029B22Rik		Tet1		Fat4		Pcdhga5		9130015L21Rik		Arl3
		1700049E15Rik		1700029F12Rik		Tgm6		Gk2		Pcdhga6		9230110C19Rik		Armc10
		1700049E22Rik		1700029H14Rik		Timm8a1		Gm1968		Pcdhga7		9230114K14Rik		Armcx5
		1700049G17Rik		1700029I15Rik		Tm9sf3		Grhl2		Pcdhga8		9230116L04Rik		Arnt
		1700052I22Rik		1700029M20Rik		Tmco2		Hc		Pcdhga9		9330133O14Rik		Arr3
		1700052K11Rik		1700029N11Rik		Tmem126a		Hcar2		Pcdhgb1		9330151L19Rik		Arsk
		1700052N19Rik		1700029P11Rik		Tmem126b		Ido2		Pcdhgb2		9330162012Rik		Art1
		1700054A03Rik		1700030A11Rik		Tmem255a		Ifi47		Pcdhgb4		9330179D12Rik		Art5
		1700054M17Rik		1700030F04Rik		Tmem67		Kif1b		Pcdhgb5		9330182L06Rik		Asb12
		1700057H21Rik		1700030F18Rik		Tpbpa		Ktn1		Pcdhgb6		9330182O14Rik		Asb18
		1700060C20Rik		1700030J22Rik		Tpbpb		Lpcat3		Pcdhgb7		9430020K01Rik		Asb2
		1700061G19Rik		1700030K09Rik		Trp53i11		Nebl		Pcdhgb8		9430038I01Rik		Asb4
		1700063O14Rik		1700030L20Rik		Tspan18		Pantr1		Pcdhgc3		9530020I12Rik		Aspa
		1700064M15Rik		1700030M09Rik		Vmn2r29		Pkd1l3		Pcdhgc4		9530051G07Rik		Aste1
		1700065D16Rik		1700030O20Rik		Vwa3a		Pole		Pcdhgc5		9630028B13Rik		Astl
		1700065I16Rik		1700031A10Rik		Wbp11		Prb1		Pcf11		9930012K11Rik		Astn2
		1700065J18Rik		1700031M16Rik		Zbtb33		Rbm6		Pde6h		A230009B12Rik		Atad5
		1700066B17Rik		1700031P21Rik		Zfp772		Rergl		Pdzk1ip1		A230020J21Rik		Atf3
		1700066B19Rik		1700034E13Rik		Zfp808		Rtn3		Phkb		A330069E16Rik		Atg2b
		1700066J03Rik		1700034G24Rik		Zfp934		Slc5a10		Pla2g4d		A430033K04Rik		Atl1
		1700066M21Rik		1700034H15Rik		Zfp935		Spns3		Pla2g4e		A430089I19Rik		Atp11a
		1700066N21Rik		1700034I23Rik		1110037F02Rik		Tiam1		Plbd1		A430105I19Rik		Atp13a3
		1700066O22Rik		1700034K08Rik		1700049L16Rik		Trank1		Plpp4		A4gnt		Atp1a4
		1700067K01Rik		1700034O15Rik		2610020H08Rik		Ubr5		Prcp		A530016L24Rik		Atp2c1
		1700067P10Rik		1700034P13Rik		Abca13		Vmn1r2		Ptpro		A630023P12Rik		Atp5j2
		1700069L16Rik		1700037C18Rik		Abca16		Vps8		Pvt1		A730004F24Rik		AU019990
		1700069P05Rik		1700037H04Rik		Acsm3		Vwa9		Rab23		A730018C14Rik		AU040972
		1700071K01Rik		1700039E15Rik		Alms1		Zan		Rab30		A830082K12Rik		AU041133
		1700071M16Rik		1700039E22Rik		Ap4b1		Zfp433		Rell2		A930003A15Rik		AV064505
		1700072I22Rik		1700040L02Rik		Atf7ip				Rerg		A930005H10Rik		Avp
		1700072O05Rik		1700041A01Rik		Atg13				Rev3l		A930006I01Rik		AW046200
		1700073E17Rik		1700042G07Rik		AU015228				Rfpl4b		A930016O22Rik		Awat2
		1700074P13Rik		1700042O10Rik		B020014A21Rik				Rnf139		A930019D19Rik		B130034C11Rik
		1700080E11Rik		1700045H11Rik		BC051665				Rnf183		AA415398		B4galt6
		1700080O16Rik		1700047A11Rik		Brca1				Sec23ip		AA543186		Bag2
		1700081H04Rik		1700047E10Rik		Cfap70				Sel1l		AA543401		Banf2
		1700084C01Rik		1700047I17Rik2		Crebzf				Slc22a22		AA792892		Barhl1
		1700084E18Rik		1700048O20Rik		Ddx50				Slc35a4		Aar2		Batf3
		1700084F23Rik		1700049E22Rik		Dnmt3b				Smco3		Aasdhppt		Bbof1
		1700084J12Rik		1700051A21Rik		Eif4e3				Sqle		Aass		Bbs5
		1700085C21Rik		1700052I22Rik		Genes				Sra1		Abca2		BC048671
		1700086O06Rik		1700052K11Rik		Gm1553				Stk31		Abca8b		BC053393
		1700088E04Rik		1700054M17Rik		H2-Eb1				Ston2		Abcb1a		BC080695
		1700092C02Rik		1700057G04Rik		Htt				Tacc2		Abcb1b		Bcas3os1
		1700092K14Rik		1700060C16Rik		Itih1				Tal1		Abcb4		Bdkrb1
		1700092M07Rik		1700060C20Rik		Itih2				Tatdn1		Abcb8		Begain
		1700093K21Rik		1700061G19Rik		Lrrtm4				Tbc1d31		Abcc6		Bicd2
		1700094D03Rik		1700063A18Rik		Mall				Tex21		Abcc8		Bid
		1700095B10Rik		1700063D05Rik		Mir680-2				Tfpi		Abcf2		Bin1
		1700095J12Rik		1700064J06Rik		Pabpc6				Tmco6		Abhd1		Blcap
		1700096J18Rik		1700064M15Rik		Pcdh15				Tmem126a		Abhd17b		Bloc1s2
		1700096K18Rik		1700065D16Rik		Pdzd9				Tmem126b		Abhd2		Bloc1s5
		1700101E01Rik		1700065I16Rik		Pold3				Tmem65		Abhd3		Bmi1
		1700101I11Rik		1700065J18Rik		Rhox2h				Tra2a		Abhd4		Bnc1
		1700102P08Rik		1700065O20Rik		Rph3a				Traf3ip2		Abi3		Bnip3
		1700105P06Rik		1700066B17Rik		Sacs				Trib1		Abra		Braf
		1700106J16Rik		1700066B19Rik		Sfmbt2				Trmt12		Abtb1		Brd9
		1700109G14Rik		1700066J03Rik		Taf7l				Tube1		Acaa2		Brip1os
		1700109G15Rik		1700066N21Rik		Tgm3				Vaultrc5		Acad11		Bspry
		1700109H08Rik		1700066O22Rik		Tll2				Vps35		Acan		Btaf1
		1700109K24Rik		1700067G17Rik		Tmem26				Wbp11		Acap3		Btbd10
		1700110I07Rik		1700067K01Rik		Tmem67				Wdr11		Acat2		Btnl6
		1700110K17Rik		1700067P10Rik		Trip4				Wdr31		Acat3		C130083M11Rik
		1700111N16Rik		1700069L16Rik		Tro				Wdr55		Acbd4		C1qtnf9
		1700112E06Rik		1700071K01Rik		Ush2a				Wdyhv1		Accs		C230024C17Rik
		1700112J05Rik		1700071M16Rik		Wdr47				Wisp3		Accsl		Cabp2
		1700112J16Rik		1700072O05Rik		Zfp292				Zfp451		Ackr1		Cabyr
		1700113A16Rik		1700074P13Rik		Zfp418				Zfp572		Ackr2		Cacfd1
		1700113H08Rik		1700080N15Rik		Zmpste24				Zfp868		Ackr4		Cadm3
		1700119H24Rik		1700080O16Rik		Znhit6				Zfp869		Acot13		Calm1
		1700120C14Rik		1700081H04Rik						Zfp930		Acoxl		Camta1
		1700120G07Rik		1700084D21Rik						Zfp964		Acp2		Casc1
		1700120K04Rik		1700084E18Rik						Zhx1		Acpt		Casq1
		1700121L16Rik		1700084J12Rik						Zhx2		Acsf3		Cc2d1b
		1700123I01Rik		1700085C21Rik						Zmat2		Acss1		Ccbe1
		1700123J17Rik		1700086O06Rik						Akap13		Actl11		Ccdc115
		1700123K08Rik		1700088E04Rik						Ankhd1		Actn3		Ccdc149
		1700123L14Rik		1700092C02Rik						Calcrl		Adam11		Ccdc186
		1700123M08Rik		1700092K14Rik						Cks1brt		Adam17		Ccdc30
		1700123O20Rik		1700092M07Rik						Crebzf		Adam21		Ccdc53
		1700124L16Rik		1700093K21Rik						Cyp4f17		Adam22		Ccdc73
		1700125G02Rik		1700094J05Rik						Ehd4		Adam4		Ccdc86
		1700126H18Rik		1700095A21Rik						Fut8		Adam8		Ccdc88a
		1700128F08Rik		1700095B10Rik						Gm13212		Adamts8		Ccnd2
		1810006J02Rik		1700095J12Rik						Gm37013		Adamtsl1		Ccng2
		1810007C17Rik		1700096K18Rik						Hs3st5		Adgrf3		Ccni
		1810009A15Rik		1700100L14Rik						Lrp6		Adgrg6		Ccnk
		1810009J06Rik		1700101I11Rik						Mki67		Adi1		Ccno
		1810010H24Rik		1700102P08Rik						Muc2		Adora3		Cct6b
		1810013A23Rik		1700104L18Rik						Prim2		Adprhl1		Cd247
		1810013L24Rik		1700105P06Rik						Prpf4		Adra1d		Cd300c
		1810014B01Rik		1700109G14Rik						Setd5		Adra2b		Cd300c2
		1810019D21Rik		1700109G15Rik						Slc18a1		Adrm1		Cd300e
		1810020O05Rik		1700109H08Rik						Sntb1		Adssl1		Cd300lb
		1810021B22Rik		1700109I08Rik						Stil		Aen		Cd300ld
		1810022K09Rik		1700109K24Rik						Svs1		Aes		Cd300ld3
		1810026B05Rik		1700111N16Rik						Syne2		Agap3		Cd300ld4
		1810026J23Rik		1700112E06Rik						Tial1		Agbl2		Cd300ld5
		1810030O07Rik		1700112J05Rik						Tshr		Agpat4		Cd300lf
		1810034E14Rik		1700112J16Rik						Zfp518b		Agtr1b		Cd5
		1810037I17Rik		1700113A16Rik								AI464131		Cd6
		1810041L15Rik		1700113H08Rik								AI846148		Cdc16
		1810043G02Rik		1700116B05Rik								AI854703		Cdc20b
		1810043H04Rik		1700119H24Rik								Aif1		Cdc27
		1810044D09Rik		1700120C14Rik								Aim2		Cdh17
		1810055G02Rik		1700120E14Rik								Airn		Cdk2ap2
		1810062G17Rik		1700120K04Rik								AK010878		Cdk8
		1810062O18Rik		1700121L16Rik								Akt1		Cdkn2b
		1810063I02Rik		1700121N20Rik								Akt1s1		Cdr2
		2010001A14Rik		1700122C19Rik								Alcam		Cdx4
		2010002M12Rik		1700123J17Rik								Aldh16a1		Cel
		2010003K11Rik		1700123K08Rik								Aldh1a1		Celf4
		2010009K17Rik		1700123L14Rik								Aldh1a2		Cenpn
		2010010A06Rik		1700123M08Rik								Aldh1a7		Cenpq
		2010107E04Rik		1700123O20Rik								Aldh5a1		Cep63
		2010107G12Rik		1700124L16Rik								Alg8		Cfap100
		2010107G23Rik		1700125G02Rik								Alkbh3		Cfap36
		2010109A12Rik		1700125G22Rik								Alkbh3os1		Cfap53
		2010109I03Rik		1700125H20Rik								Allc		Cfap70
		2010111I01Rik		1700126H18Rik								Alox5		Cgrrf1
		2010204K13Rik		1700128F08Rik								Als2cr12		Chat
		2010310C07Rik		1810006J02Rik								Alx4		Chchd5
		2200002D01Rik		1810007D17Rik								Ambra1		Chchd7
		2200002J24Rik		1810009A15Rik								Amigo2		Chic1
		2210010C04Rik		1810009J06Rik								Amz1		Chil5
		2210011C24Rik		1810010D01Rik								Anapc2		Chmp1b
		2210013O21Rik		1810011O10Rik								Angpt1		Chmp7
		2210015D19Rik		1810012K16Rik								Ank		Chrm1
		2210016F16Rik		1810013A23Rik								Ankrd11		Chrm4
		2210018M11Rik		1810018F18Rik								Ankrd24		Chrna10
		2210019I11Rik		1810019D21Rik								Ankrd63		Chrna6
		2210039B01Rik		1810020O05Rik								Ankub1		Chrnb3
		2210404E10Rik		1810021B22Rik								Ano10		Chst13
		2210406O10Rik		1810022K09Rik								Anpep		Chsy1
		2210408F21Rik		1810026B05Rik								Aoc1		Ckmt2
		2210409D07Rik		1810026J23Rik								Ap2a1		Clca4a
		2210409E12Rik		1810030O07Rik								Ap3d1		Clmn
		2210414B05Rik		1810032O08Rik								Ap3s2		Cln5
		2210417A02Rik		1810034E14Rik								Ap4e1		Clptm1l
		2210418O10Rik		1810037I17Rik								Apba1		Cluap1
		2300002M23Rik		1810041L15Rik								Apba3		Cnga4
		2300003K06Rik		1810043G02Rik								Api5		Cnih1
		2300005B03Rik		1810043H04Rik								Aplp2		Cnih2
		2310001H17Rik		1810044D09Rik								Apmap		Cnot1
		2310001K24Rik		1810055G02Rik								Apob		Cnpy1
		2310002D06Rik		1810058I24Rik								Apobec4		Coa5
		2310002F09Rik		1810062G17Rik								Apoc1		Col15a1
		2310003H01Rik		1810062O18Rik								Apoc2		Col5a1
		2310005A03Rik		1810063I02Rik								Apoc4		Col9a2
		2310007B03Rik		2010001A14Rik								Apoc4-apoc2		Commd2
		2310007L24Rik		2010003K11Rik								Apoe		Comt
		2310009A05Rik		2010009K17Rik								Apol8		Comtd1
		2310014L17Rik		2010010A06Rik								Aprt		Copg2
		2310015A10Rik		2010106E10Rik								Aqp9		Coro7
		2310015D24Rik		2010107E04Rik								Arap3		Cox16
		2310022A10Rik		2010107G12Rik								Arfgap2		Cox19
		2310022B05Rik		2010107G23Rik								Arg2		Cox5b
		2310030A07Rik		2010109A12Rik								Arhgap11a		Cpd
		2310033P09Rik		2010109I03Rik								Arhgap27		Creg1
		2310034C09Rik		2010111I01Rik								Arhgap42		Crhr2
		2310034G01Rik		2010204K13Rik								Arhgap9		Crlf3
		2310034O05Rik		2010310C07Rik								Arid3c		Crygs
		2310035C23Rik		2010320M18Rik								Arih2		Ctdspl
		2310039H08Rik		2200002D01Rik								Arl11		Ctla4
		2310039L15Rik		2200002J24Rik								Arl13b		Ctnnbl1
		2310040G24Rik		2210010C04Rik								Arl14epl		Cuedc2
		2310043L19Rik		2210011C24Rik								Arl2bp		Cwf19l1
		2310043O21Rik		2210013O21Rik								Arl5a		Cxcl14
		2310045N01Rik		2210016F16Rik								Armc4		Cxxc1
		2310045n01rik-mef2b		2210016L21Rik								Armcx5		Cyb5d2
		2310047M10Rik		2210019I11Rik								Arpc5		Cybrd1
		2310057J18Rik		2210039B01Rik								Arpin		Cyp26a1
		2310057N15Rik		2210404E10Rik								Arv1		Cyp26c1
		2310061I04Rik		2210406O10Rik								Arvcf		Cyp46a1
		2310061J03Rik		2210407C18Rik								Asb10		Cyp4a10
		2310061N02Rik		2210408F21Rik								Asb15		Cyp4a12a
		2310067B10Rik		2210408I21Rik								Asb16		Cyp4a12b
		2310069B03Rik		2210409D07Rik								Asic3		Cyp4a14
		2310075C17Rik		2210409E12Rik								Aspdh		Cyp4a30b
		2310079G19Rik		2210414B05Rik								Aspg		Cys1
		2410002F23Rik		2210416O15Rik								Astl		D5Ertd579e
		2410003L11Rik		2210417A02Rik								Astn1		Dagla
		2410004B18Rik		2300002M23Rik								Asxl2		Dancr
		2410004I01Rik		2300003K06Rik								Atad1		Dbh
		2410004N09Rik		2310001H17Rik								Ate1		Dbhos
		2410004P03Rik		2310001K24Rik								Atf3		Dcaf17
		2410006H16Rik		2310002D06Rik								Atf5		Dcaf8
		2410012E07Rik		2310002F09Rik								Atg2a		Dclk3
		2410012M07Rik		2310007B03Rik								Atg9b		Dcps
		2410015M20Rik		2310009A05Rik								Atp11a		Ddx24
		2410016O06Rik		2310010J17Rik								Atp4b		Defb14
		2410017I17Rik		2310011J03Rik								Atp5a1		Defb4
		2410021H03Rik		2310015A10Rik								Atp5d		Dennd5b
		2410022M11Rik		2310015D24Rik								Atp5e		Dfna5
		2410088K16Rik		2310016D03Rik								Atp5f1		Dgat2l6
		2410114N07Rik		2310022A10Rik								Atp5g1		Dgkeos
		2410127L17Rik		2310022B05Rik								Atp5sl		Dgkg
		2410131K14Rik		2310030A07Rik								Atp6ap1		Dhx9
		2410137M14Rik		2310033P09Rik								Atp6v0e2		Dicer1
		2500002B13Rik		2310034C09Rik								Atp6v1b2		Dkc1
		2500004C02Rik		2310034G01Rik								Atp6v1c1		Dkk1
		2510003B16Rik		2310035C23Rik								Atp6v1g2		Dkk3
		2510003E04Rik		2310036O22Rik								Atp6v1h		Dlx5
		2510009E07Rik		2310039H08Rik								Atp8a1		Dlx6
		2510039O18Rik		2310039L15Rik								Atraid		Dlx6os2
		2610001J05Rik		2310043O21Rik								Atrx		Dmrtc1c2
		2610002J02Rik		2310045n01rik-mef2b								Atxn7l3		Dnajb5
		2610005L07Rik		2310057J18Rik								AU022793		Dnajb8
		2610008E11Rik		2310057M21Rik								AV064505		Dnajc11
		2610027K06Rik		2310057N15Rik								Avp		Doc2g
		2610028E06Rik		2310061I04Rik								AW112010		Dock2
		2610034B18Rik		2310069B03Rik								Axl		Dock3
		2610035D17Rik		2310069G16Rik								Azin1		Dpcd
		2610037D02Rik		2310075C17Rik								B020018J22Rik		Dppa1
		2610203C20Rik		2310079G19Rik								B130006D01Rik		Dppa2
		2610203C22Rik		2310081J21Rik								B230312C02Rik		Drd5
		2610206C17Rik		2400006E01Rik								B3galnt1		Drg1
		2610301B20Rik		2410002F23Rik								B3gnt8		Dsg3
		2610306M01Rik		2410003L11Rik								B4galnt2		Dsg4
		2610318N02Rik		2410004B18Rik								B4galnt3		Dtnbp1
		2610507B11Rik		2410004I01Rik								B4galt6		Dusp11
		2610507I01Rik		2410004P03Rik								B4gat1		Dusp23
		2610524H06Rik		2410006H16Rik								B830017H08Rik		E130304I02Rik
		2610528A11Rik		2410012E07Rik								B9d2		Eef1e1
		2700029M09Rik		2410015M20Rik								Baalc		Eefsec
		2700038G22Rik		2410021H03Rik								Bach2os		Eid1
		2700046A07Rik		2410131K14Rik								Bad		Eid3
		2700049A03Rik		2410137M14Rik								Bag2		Eif2ak3
		2700054A10Rik		2500002B13Rik								Bag3		Eif2s3x
		2700062C07Rik		2500004C02Rik								Bahd1		Elp4
		2700070H01Rik		2510002D24Rik								Banf2		Emilin3
		2700081O15Rik		2510003B16Rik								Batf3		Eml1
		2700094K13Rik		2510009E07Rik								Bax		Emx1
		2700097O09Rik		2510039O18Rik								BB218582		En2
		2810004N23Rik		2610002M06Rik								Bbs1		Entpd1
		2810006K23Rik		2610008E11Rik								BC005537		Entpd4
		2810008D09Rik		2610020C07Rik								BC016548		Entpd6
		2810013P06Rik		2610020H08Rik								BC022687		Epb41
		2810029C07Rik		2610027K06Rik								BC025920		Epha1
		2810403A07Rik		2610028E06Rik								BC026585		Epm2aip1
		2810405F15Rik		2610028H24Rik								BC029214		Eprs
		2810408A11Rik		2610037D02Rik								BC030867		Ercc6
		2810408I11Rik		2610203C22Rik								BC039771		Erich6
		2810408M09Rik		2610318N02Rik								BC061212		Errfi1
		2810410L24Rik		2610507B11Rik								Bc1		Erv3
		2810417H13Rik		2610507I01Rik								Bcam		Eva1c
		2810428I15Rik		2610524H06Rik								Bcat2		Evi2a
		2810442N19Rik		2610528A11Rik								Bckdha		Evi2b
		2810454H06Rik		2610528J11Rik								Bcl2l12		Fabp4
		2810459M11Rik		2700038G22Rik								Bcl3		Fads3
		2810468N07Rik		2700046A07Rik								Bcl9l		Fam118b
		2810474O19Rik		2700046G09Rik								Begain		Fam160a2
		2900005J15Rik		2700049A03Rik								Bend4		Fam163b
		2900008C10Rik		2700060E02Rik								Bend6		Fam168b
		2900026A02Rik		2700062C07Rik								Bfsp1		Fam175b
		2900041M22Rik		2700070H01Rik								Bin3		Fam178b
		2900052L18Rik		2700081O15Rik								Birc2		Fam181a
		2900055J20Rik		2700094K13Rik								Birc3		Fam184b
		2900057B20Rik		2700097O09Rik								Blk		Fam187b
		2900076A07Rik		2810004N23Rik								Bloc1s3		Fam188b
		2900079G21Rik		2810006K23Rik								Bloodlinc		Fam189a1
		2900092C05Rik		2810013P06Rik								Blvra		Fam198b
		2900092D14Rik		2810032G03Rik								Bmf		Fam25c
		3000002C10Rik		2810403A07Rik								Bmp1		Fam53a
		3010001F23Rik		2810403D21Rik								Bmpr2		Fam71a
		3010026O09Rik		2810405F15Rik								Bnc2		Fan1
		3110001I22Rik		2810408A11Rik								Bola1		Fancc
		3110002H16Rik		2810408I11Rik								Borg		Fastkd3
		3110009E18Rik		2810410L24Rik								Bpifa1		Fbln2
		3110009F21Rik		2810417H13Rik								Bpifa2		Fbxl15
		3110021A11Rik		2810428I15Rik								Bpifa3		Fbxl2
		3110021N24Rik		2810433D01Rik								Bpifa5		Fbxl3
		3110035E14Rik		2810442N19Rik								Bpifa6		Fbxw14
		3110039M20Rik		2810454H06Rik								Bpifb1		Fbxw15
		3110040N11Rik		2810459M11Rik								Bpifb2		Fbxw16
		3110043O21Rik		2810468N07Rik								Bpifb3		Fbxw19
		3110045C21Rik		2810471M01Rik								Bpifb4		Fbxw20
		3110056K07Rik		2810474O19Rik								Bpifb5		Fbxw4
		3110057O12Rik		2900005J15Rik								Bpifb6		Fgd5
		3110062M04Rik		2900011O08Rik								Bpifb9a		Fgf23
		3110079O15Rik		2900026A02Rik								Bpifb9b		Fgf8
		3110082I17Rik		2900041M22Rik								Bpnt1		Fgfbp3
		3110082J24Rik		2900055J20Rik								Brat1		Fgfr3
		3300002A11Rik		2900057B20Rik								Brd2		Fgfrl1
		3300005D01Rik		2900076A07Rik								Brf1		Fhl2
		3425401B19Rik		2900079G21Rik								Brinp2		Figla
		3632451O06Rik		2900092C05Rik								Brms1		Fn1
		3830408C21Rik		2900092D14Rik								Brsk1		Fnta
		3830432H09Rik		2900097C17Rik								Brsk2		Foxi3
		3930402G23Rik		3000002C10Rik								Btbd10		Foxred1
		4632404H12Rik		3010001F23Rik								Btbd16		Fpr2
		4632427E13Rik		3010026O09Rik								Btbd6		Fut4
		4632428C04Rik		3100003L05Rik								Btbd7		Fxyd1
		4732416N19Rik		3110001I22Rik								Bub1		Fxyd5
		4732456N10Rik		3110009E18Rik								Bub1b		Fxyd7
		4732471J01Rik		3110009F21Rik								C030013G03Rik		G0s2
		4732490B19Rik		3110015C05Rik								C030018K13Rik		Gabarapl1
		4732491K20Rik		3110021A11Rik								C030034L19Rik		Gabrp
		4831407H17Rik		3110021N24Rik								C130050O18Rik		Galnt12
		4831440E17Rik		3110035E14Rik								C130071C03Rik		Gapt
		4833411C07Rik		3110039M20Rik								C130083M11Rik		Gareml
		4833415N18Rik		3110040N11Rik								C1ql1		Gars
		4833422M21Rik		3110043O21Rik								C1qtnf4		Gbx2
		4833423E24Rik		3110045C21Rik								C230024C17Rik		Ggct
		4833427F10Rik		3110056K07Rik								C2cd4a		Ghrhr
		4833428L15Rik		3110062M04Rik								C2cd4b		Gins1
		4833439L19Rik		3110079O15Rik								C330024D21Rik		Gins4
		4921501E09Rik		3110082I17Rik								C530044C16Rik		Glod5
		4921506M07Rik		3110082J24Rik								C730002L08Rik		Glrx3
		4921507P07Rik		3110099E03Rik								C730036E19Rik		Glyatl3
		4921508D12Rik		3300002I08Rik								C8g		Glyr1
		4921511H03Rik		3300002P13Rik								Cables2		Gm10432
		4921511I17Rik		3300005D01Rik								Cacna1e		Gm10433
		4921517D22Rik		3425401B19Rik								Cacna2d2		Gm10681
		4921518K17Rik		3632451O06Rik								Cacnb4		Gm10782
		4921524J17Rik		3632454L22Rik								Cactin		Gm1110
		4921525O09Rik		3830408C21Rik								Cadm3		Gm1140
		4921529L05Rik		3830417A13Rik								Cadps2		Gm11544
		4921531C22Rik		3830432H09Rik								Cahm		Gm11992
		4921536K21Rik		4430402I18Rik								Calcoco2		Gm12108
		4921539E11Rik		4631405J19Rik								Caly		Gm12169
		4922502D21Rik		4632404H12Rik								Camkv		Gm12171
		4922502H24Rik		4632415L05Rik								Camta1		Gm12185
		4930401C15Rik		4632427E13Rik								Camta2		Gm12250
		4930401O10Rik		4632428C04Rik								Cap2		Gm12440
		4930402F06Rik		4732416N19Rik								Capn2		Gm12530
		4930404H11Rik		4732471J01Rik								Capns1		Gm12610
		4930405A21Rik		4732491K20Rik								Capza1		Gm12992
		4930405J17Rik		4831407H17Rik								Car11		Gm13040
		4930407G08Rik		4831440E17Rik								Car15		Gm13043
		4930407I10Rik		4833411C07Rik								Carf		Gm13057
		4930412B13Rik		4833415N18Rik								Casp1		Gm13090
		4930412C18Rik		4833417C18Rik								Casp12		Gm13238
		4930412O13Rik		4833422C13Rik								Casp4		Gm13288
		4930413M19Rik		4833422M21Rik								Casp8ap2		Gm13290
		4930414L22Rik		4833423E24Rik								Cat		Gm14151
		4930414N06Rik		4833427F10Rik								Cbarp		Gm14501
		4930415F15Rik		4833428L15Rik								Cbfa2t3		Gm14548
		4930415O20Rik		4833439L19Rik								Cblb		Gm14692
		4930417O13Rik		4921501E09Rik								Cblc		Gm15348
		4930419G24Rik		4921504E06Rik								Cbx1		Gm15350
		4930425K10Rik		4921507P07Rik								Ccar2		Gm15706
		4930425O10Rik		4921508D12Rik								Ccdc103		Gm15816
		4930426D05Rik		4921511C10Rik								Ccdc106		Gm16159
		4930427A07Rik		4921511C20Rik								Ccdc113		Gm16677
		4930428G15Rik		4921511H03Rik								Ccdc114		Gm1673
		4930429B21Rik		4921511I17Rik								Ccdc12		Gm16861
		4930429F24Rik		4921511M17Rik								Ccdc13		Gm17769
		4930430F21Rik		4921517D22Rik								Ccdc155		Gm19299
		4930431F12Rik		4921524J17Rik								Ccdc169		Gm2027
		4930431P03Rik		4921529L05Rik								Ccdc171		Gm2042
		4930432K21Rik		4921531C22Rik								Ccdc178		Gm20604
		4930432M17Rik		4921536K21Rik								Ccdc183		Gm20736
		4930442J19Rik		4921539E11Rik								Ccdc184		Gm20747
		4930442L01Rik		4922502D21Rik								Ccdc43		Gm20809
		4930443O20Rik		4922502H24Rik								Ccdc54		Gm20831
		4930444F02Rik		4922502N22Rik								Ccdc61		Gm20857
		4930444G20Rik		4930401O10Rik								Ccdc74a		Gm20858
		4930444M15Rik		4930402F06Rik								Ccdc77		Gm20865
		4930444P10Rik		4930402H24Rik								Ccdc7b		Gm20877
		4930447A16Rik		4930404H11Rik								Ccdc84		Gm20917
		4930447K03Rik		4930405A21Rik								Ccdc93		Gm21379
		4930447N08Rik		4930405D11Rik								Ccdc97		Gm21975
		4930448F12Rik		4930405J17Rik								Ccl17		Gm24148
		4930449A18Rik		4930407G08Rik								Ccl22		Gm2518
		4930449E18Rik		4930407I10Rik								Ccnc		Gm29508
		4930451G09Rik		4930412C18Rik								Ccnd2		Gm3219
		4930451I11Rik		4930412O13Rik								Ccng2		Gm37013
		4930452G13Rik		4930413E15Rik								Ccnl1		Gm38666
		4930452N14Rik		4930413F20Rik								Ccr2		Gm38667
		4930453N24Rik		4930413G21Rik								Ccr5		Gm4461
		4930455G09Rik		4930413M19Rik								Ccr6		Gm4926
		4930455H04Rik		4930414N06Rik								Cd163l1		Gm5142
		4930456L15Rik		4930415O20Rik								Cd248		Gm525
		4930463O16Rik		4930417O13Rik								Cd37		Gm5414
		4930465K10Rik		4930419G24Rik								Cd3eap		Gm5431
		4930467D21Rik		4930423M02Rik								Cd53		Gm5460
		4930468A15Rik		4930425K10Rik								Cd82		Gm5544
		4930469G21Rik		4930425L21Rik								Cdadc1		Gm5868
		4930470P17Rik		4930426D05Rik								Cdc16		Gm5878
		4930471G03Rik		4930426L09Rik								Cdc42bpg		Gm8882
		4930473A02Rik		4930428E07Rik								Cdc42ep2		Gm960
		4930473O22Rik		4930428G15Rik								Cdca2		Gmds
		4930474M22Rik		4930428O21Rik								Cdca4		Gmfb
		4930474N05Rik		4930429B21Rik								Cdcp2		Gnao1
		4930478L05Rik		4930429D17Rik								Cdh15		Golga7
		4930478P22Rik		4930429F24Rik								Cdh19		Golm1
		4930479D17Rik		4930430F08Rik								Cdh5		Golt1b
		4930480G23Rik		4930430F21Rik								Cdh7		Gp6
		4930480K23Rik		4930431F12Rik								Cdk5		Gpat4
		4930481A15Rik		4930431P03Rik								Cdk5rap1		Gpbar1
		4930482G09Rik		4930432J09Rik								Cdk5rap3		Gpcpd1
		4930483J18Rik		4930432K21Rik								Cdkn2c		Gpr150
		4930483K19Rik		4930433B08Rik								Cds2		Gpr173
		4930486F22Rik		4930434J06Rik								Cdt1		Gpr45
		4930486I03Rik		4930438E09Rik								Ceacam16		Gpr50
		4930486L24Rik		4930442L01Rik								Ceacam19		Gpr83
		4930487H11Rik		4930443O20Rik								Ceacam2		Gprasp1
		4930500F04Rik		4930444F02Rik								Cecr2		Grik3
		4930500J02Rik		4930444M15Rik								Cecr5		Grm6
		4930500L23Rik		4930444P10Rik								Cecr6		Grpel2
		4930502E09Rik		4930447A16Rik								Celf1		Gsc
		4930503E14Rik		4930447C04Rik								Celf5		Gtf3c5
		4930503F20Rik		4930447K03Rik								Celsr3		Gucy2g
		4930504O13Rik		4930447M23Rik								Cenpe		Gys2
		4930505K13Rik		4930447N08Rik								Cep126		Gzf1
		4930505K14Rik		4930448C13Rik								Cep128		H2-M1
		4930506A18Rik		4930448H16Rik								Cep170b		H2-M10.1
		4930506C21Rik		4930448I18Rik								Cep63		H2-M11
		4930506F14Rik		4930448K20Rik								Cept1		H2-M2
		4930506M07Rik		4930449E01Rik								Cetn3		H2-M3
		4930507D05Rik		4930449E18Rik								Cfap20		H2-M9
		4930507D10Rik		4930451G09Rik								Cfap45		Hadha
		4930509E16Rik		4930451I11Rik								Cfap53		Hadhb
		4930509K18Rik		4930452G13Rik								Cfap61		Hand2
		4930511A02Rik		4930452N14Rik								Cgnl1		Hao2
		4930511E03Rik		4930453H23Rik								Cgref1		Haus3
		4930511M06Rik		4930455D15Rik								Chd6		Havcr2
		4930512B01Rik		4930455F16Rik								Cherp		Hdac11
		4930512J16Rik		4930455G09Rik								Chga		Hdgfrp3
		4930512M02Rik		4930455H04Rik								Chil5		Hhipl1
		4930513N10Rik		4930455J16Rik								Chmp7		Hjurp
		4930515B02Rik		4930456L15Rik								Chpf2		Hk2
		4930515G01Rik		4930463O16Rik								Chrm4		Hlf
		4930515G16Rik		4930465K10Rik								Chst12		Hmgb2
		4930515L03Rik		4930467D21Rik								Chst14		Hmgcll1
		4930519F09Rik		4930469G21Rik								Ciao1		Hnrnpa3
		4930519F16Rik		4930470P17Rik								Ciapin1		Hnrnpk
		4930519G04Rik		4930471C04Rik								Cirbp		Hnrnpul2
		4930519K11Rik		4930471G03Rik								Cish		Hook3
		4930520O04Rik		4930473A02Rik								Ckm		Hps1
		4930520P13Rik		4930473O22Rik								Clasrp		Hpse2
		4930522H14Rik		4930478L05Rik								Clcn1		Hsd11b1
		4930523C07Rik		4930478P22Rik								Cldn18		Hsd3b2
		4930526H09Rik		4930480G23Rik								Cldn34a		Hsd3b3
		4930526I15Rik		4930480K23Rik								Clec11a		Hsd3b4
		4930526L06Rik		4930481A15Rik								Clic3		Hsd3b6
		4930527F14Rik		4930482G09Rik								Clk1		Hspa12a
		4930528A17Rik		4930483J18Rik								Clptm1		Htra4
		4930528D03Rik		4930483K19Rik								Clptm1l		Hunk
		4930528G23Rik		4930483O08Rik								Cmpk1		Hyls1
		4930528H21Rik		4930486F22Rik								Cmpk2		Hypk
		4930532M18Rik		4930486I03Rik								Cnih2		Iapp
		4930533B01Rik		4930487D11Rik								Cntfr		Idh3g
		4930538K18Rik		4930487H11Rik								Cntln		Idua
		4930539E08Rik		4930500L23Rik								Cog6		Ifi44l
		4930539J05Rik		4930502A04Rik								Col10a1		Ifna1
		4930539M17Rik		4930502E09Rik								Col11a2		Ifna11
		4930540M03Rik		4930502E18Rik								Col22a1		Ifna12
		4930542D17Rik		4930503B20Rik								Col24a1		Ifna4
		4930543E12Rik		4930503E14Rik								Col2a1		Ifna5
		4930544D05Rik		4930503F20Rik								Col6a4		Ifna6
		4930544G11Rik		4930503L19Rik								Col6a5		Ifnab
		4930544M13Rik		4930504O13Rik								Col6a6		Ifne
		4930545H06Rik		4930505K13Rik								Col9a3		Ift43
		4930545L23Rik		4930505K14Rik								Colec11		Igbp1
		4930546K05Rik		4930506A18Rik								Colgalt2		Igtp
		4930547E08Rik		4930506C21Rik								Commd10		Il16
		4930547E14Rik		4930507D05Rik								Commd2		Il18bp
		4930548H24Rik		4930507D10Rik								Comt		Il18rap
		4930549G23Rik		4930509E16Rik								Copz2		Il1rl2
		4930550C17Rik		4930509K18Rik								Coq9		Il22
		4930552P12Rik		4930511A02Rik								Cox16		Il34
		4930554I06Rik		4930511M06Rik								Cox19		Il9
		4930555B11Rik		4930512B01Rik								Cox6b2		Ildr2
		4930555G21Rik		4930512J16Rik								Cox7a1		Ilk
		4930556C24Rik		4930512M02Rik								Cox8a		Imp4
		4930556J02Rik		4930513N10Rik								Cped1		Inmt
		4930556N13Rik		4930513O06Rik								Cps1		Ippk
		4930557A04Rik		4930515B02Rik								Cpsf3		Iqgap2
		4930557F10Rik		4930515G01Rik								Cpsf3l		Iqsec1
		4930557J02Rik		4930515L03Rik								Cpt1c		Irf6
		4930557K07Rik		4930517M08Rik								Cptp		Irgm2
		4930558C23Rik		4930518J21Rik								Cpxm1		Ism2
		4930558J18Rik		4930518P08Rik								Crbn		Itgb1bp2
		4930558K02Rik		4930519D14Rik								Crh		Itih5
		4930562C15Rik		4930519F09Rik								Crip1		Itih5l-ps
		4930562F07Rik		4930519G04Rik								Crip2		Itpk1
		4930563E18Rik		4930519K11Rik								Crmp1		Izumo1r
		4930563H07Rik		4930520P13Rik								Crnkl1		Kantr
		4930563M20Rik		4930521E06Rik								Crot		Kbtbd2
		4930564B18Rik		4930522H14Rik								Crygf		Kbtbd6
		4930564C03Rik		4930522O17Rik								Csgalnact1		Kbtbd7
		4930564D02Rik		4930523C07Rik								Csnk2a2		Kcnf1
		4930565D16Rik		4930524B15Rik								Csrnp3		Kcnk13
		4930567H12Rik		4930524N10Rik								Csrp2bp		Kcnk15
		4930567H17Rik		4930525C09Rik								Ctdspl2		Kcnq4
		4930567K12Rik		4930525D18Rik								Ctsf		Kcnq5
		4930571K23Rik		4930525G20Rik								Ctsz		Kctd1
		4930572O03Rik		4930526H09Rik								Cttnbp2nl		Kctd18
		4930572O03Rik		4930526L06Rik								Ctu2		Kdm1b
		4930572O13Rik		4930527F14Rik								Ctxn1		Kdsr
		4930573O16Rik		4930527G23Rik								Cul4a		Khdc1a
		4930577N17Rik		4930528A17Rik								Cwf19l2		Khdc1b
		4930578I06Rik		4930528D03Rik								Cx3cl1		Khdc1c
		4930579G24Rik		4930528G23Rik								Cxcl12		Kif4
		4930579H20Rik		4930528H21Rik								Cxcl5		Klc2
		4930579J19Rik		4930532I03Rik								Cxcr5		Klf11
		4930579K19Rik		4930532M18Rik								Cxxc1		Klf15
		4930579P08Rik		4930533B01Rik								Cxxc4		Klhl15
		4930581F22Rik		4930533P14Rik								Cyb561d2		Klre1
		4930583K01Rik		4930538K18Rik								Cyb5rl		Klrg2
		4930584F24Rik		4930539C22Rik								Cyba		Kncn
		4930586N03Rik		4930539E08Rik								Cyp2s1		Kpna2
		4930590J08Rik		4930539J05Rik								Cyp2w1		Kras
		4930592A05Rik		4930539M17Rik								Cyp4b1		Kti12
		4930593A02Rik		4930540M03Rik								Cyp8b1		Lactb
		4930593C16Rik		4930542D17Rik								Cypt3		Lamb3
		4930595D18Rik		4930544D05Rik								Cys1		Lamp2
		4930596D02Rik		4930544G11Rik								Cysrt1		Letm2
		4930599N23Rik		4930545H06Rik								Cyth2		Lgr5
		4931402G19Rik		4930545L23Rik								Cytl1		Lhx2
		4931403G20Rik		4930546K05Rik								D030028A08Rik		Lig1
		4931406B18Rik		4930547E08Rik								D130040H23Rik		Lilra6
		4931406C07Rik		4930547E14Rik								D130043K22Rik		Lix1
		4931406H21Rik		4930549C01Rik								D17Ertd648e		Lkaaear1
		4931406P16Rik		4930549G23Rik								D5Ertd577e		Lman1
		4931406P16Rik		4930550C17Rik								D630041G03Rik		Lmbr1
		4931408D14Rik		4930552P12Rik								D630045M09Rik		Lnpep
		4931409K22Rik		4930554H23Rik								D730045A05Rik		LOC100043315
		4931412M21		4930554I06Rik								D730050B12Rik		LOC100504039
		4931414P19Rik		4930555B11Rik								D7Ertd143e		LOC102640359
		4931417E11Rik		4930555B12Rik								D830032E09Rik		Loxl2
		4931419H13Rik		4930555G21Rik								D830046C22Rik		Lpar1
		4931423N10Rik		4930555K05Rik								Dab2ip		Lpin3
		4931428L18Rik		4930556C24Rik								Dalrd3		Lrfn4
		4931429I11Rik		4930556N13Rik								Dapl1		Lrrc4
		4931429L15Rik		4930557A04Rik								Dbf4		Lrrk1
		4931431B13Rik		4930557F10Rik								Dbp		Lrrn4
		4931431C16Rik		4930557J02Rik								Dbr1		Lsr
		4931440J10Rik		4930557K07Rik								Dcaf13		Lyar
		4931440P22Rik		4930558C23Rik								Dcakd		Lyrm5
		4932411E22Rik		4930558F17Rik								Dchs1		Macf1
		4932413F04Rik		4930558K02Rik								Dcstamp		Maea
		4932415M13Rik		4930562C15Rik								Dctn3		Mageb3
		4932418E24Rik		4930562F07Rik								Dcun1d2		Maged2
		4932435O22Rik		4930563E18Rik								Ddb2		Man2b2
		4932442L08Rik		4930563E22Rik								Ddi1		Manf
		4932443I19Rik		4930563H07Rik								Ddit3		Map1a
		4932702P03Rik		4930563M20Rik								Ddrgk1		Map1b
		4933400F21Rik		4930564C03Rik								Ddx20		Map3k1
		4933402D24Rik		4930564D02Rik								Ddx39b		Map3k7cl
		4933402J07Rik		4930565D16Rik								Ddx51		Map4k5
		4933402J15Rik		4930567H12Rik								Defb42		Mapk8
		4933402N03Rik		4930567H17Rik								Defb43		Mapk9
		4933402P03Rik		4930567K12Rik								Defb47		Mapkbp1
		4933404K08Rik		4930571K23Rik								Defb48		Mast4
		4933404O12Rik		4930573O16Rik								Dennd2d		Mat2a
		4933405D12Rik		4930577N17Rik								Det1		Mbd1
		4933405L10Rik		4930578E11Rik								Dgcr14		Mbl2
		4933405O20Rik		4930578I06Rik								Dgcr2		Mcee
		4933406C10Rik		4930578M01Rik								Dgcr6		Mcidas
		4933406D12Rik		4930579F01Rik								Dgcr8		Me1
		4933406I18Rik		4930579G18Rik								Dgkz		Me2
		4933406J08Rik		4930579G24Rik								Dhdh		Med10
		4933406J10Rik		4930579H20Rik								Dhx30		Med13
		4933407E24Rik		4930579J19Rik								Dhx9		Med19
		4933407G14Rik		4930579P08Rik								Diaph1		Meg3
		4933407L21Rik		4930581F22Rik								Dido1		Mest
		4933408J17Rik		4930583K01Rik								Dio1		Mettl9
		4933408N05Rik		4930586N03Rik								Disc1		Mfsd9
		4933409K07Rik		4930590J08Rik								Disp2		Mgea5
		4933411E08Rik		4930591A17Rik								Dkkl1		Mical3
		4933411G06Rik		4930592A05Rik								Dlgap4		Mipep
		4933411K16Rik		4930593A02Rik								Dlx3		Mir1188
		4933412E12Rik		4930593C16Rik								Dlx4		Mir1198
		4933413G19Rik		4930594O21Rik								Dlx4os		Mir127
		4933413J09Rik		4930595D18Rik								Dmbt1		Mir136
		4933416I08Rik		4930596D02Rik								Dmpk		Mir146b
		4933416M06Rik		4930598F16Rik								Dmtf1		Mir1904
		4933416M07Rik		4930599N23Rik								Dmtn		Mir1906-1
		4933417A18Rik		4931402G19Rik								Dmwd		Mir1906-2
		4933417O13Rik		4931403G20Rik								Dmxl1		Mir1936
		4933421O10Rik		4931406B18Rik								Dnaaf2		Mir1948
		4933422A05Rik		4931406C07Rik								Dnaaf3		Mir1960
		4933424G06Rik		4931406H21Rik								Dnaic1		Mir26a-1
		4933425B07Rik		4931406P16Rik								Dnajb6		Mir301
		4933425L06Rik		4931408D14Rik								Dnajb8		Mir3067
		4933427D06Rik		4931409K22Rik								Dnajc13		Mir3070a
		4933427D14Rik		4931414P19Rik								Dnajc24		Mir3070b
		4933427E11Rik		4931419H13Rik								Dnajc4		Mir3071
		4933427G17Rik		4931423N10Rik								Dnajc5b		Mir3095
		4933427I22Rik		4931428F04Rik								Dnase1l1		Mir3107
		4933428G20Rik		4931428L18Rik								Dock10		Mir327
		4933429K18Rik		4931429L15Rik								Dohh		Mir335
		4933429O19Rik		4931429P17Rik								Dot1l		Mir337
		4933430I17Rik		4931431B13Rik								Doxl2		Mir341
		4933431E20Rik		4931431C16Rik								Dpf2		Mir345
		4933431G14Rik		4931440J10Rik								Dph5		Mir3470a
		4933432I09Rik		4931440P22Rik								Dpp3		Mir3473c
		4933433C11Rik		4932413F04Rik								Dpp6		Mir3544
		4933433G15Rik		4932414J04Rik								Dpp7		Mir370
		4933433G19Rik		4932414N04Rik								Dpys		Mir431
		4933434E20Rik		4932429P05Rik								Dram2		Mir432
		4933439C10Rik		4932435O22Rik								Drd5		Mir433
		4933439K11Rik		4932443I19Rik								Dsg1a		Mir434
		4933440J02Rik		4932702P03Rik								Dsg1b		Mir449a
		5031410I06Rik		4933400C23Rik								Dsg1c		Mir449b
		5031425E22Rik		4933400F21Rik								Dsg2		Mir449c
		5031425F14Rik		4933401B06Rik								Dsg3		Mir466f-1
		5031434O11Rik		4933402D24Rik								Dsg4		Mir467h
		5031439G07Rik		4933402J07Rik								Dsn1		Mir486
		5033403H07Rik		4933402N03Rik								Dst		Mir493
		5033406O09Rik		4933402P03Rik								Dstn		Mir5103
		5033428I22Rik		4933404G15Rik								Dtd1		Mir5110
		5330411J11Rik		4933404O12Rik								Dtna		Mir5128
		5330413P13Rik		4933405D12Rik								Dtnb		Mir540
		5330426P16Rik		4933405L10Rik								Dubr		Mir5627
		5330429B09Rik		4933405O20Rik								Dusp19		Mir6340
		5330434G04Rik		4933406D12Rik								Dvl1		Mir6351
		5430402O13Rik		4933406I18Rik								Dynap		Mir6377
		5430403N17Rik		4933407E24Rik								Dzank1		Mir6481
		5430405H02Rik		4933407G14Rik								Dzip1l		Mir665
		5430416N02Rik		4933407K13Rik								E030003E18Rik		Mir6715
		5430416O09Rik		4933407L21Rik								E030044B06Rik		Mir673
		5430419D17Rik		4933408B17Rik								E130308A19Rik		Mir692-3
		5430421F17Rik		4933408J17Rik								E2f8		Mir6950
		5430421N21Rik		4933408N05Rik								E330014E10Rik		Mir6986
		5430425K12Rik		4933409G03Rik								E330020D12Rik		Mir6989
		5430427O19Rik		4933409K07Rik								E430016F16Rik		Mir6992
		5430428K19Rik		4933411E08Rik								E530001F21Rik		Mir6995
		5530601H04Rik		4933411G06Rik								E530011L22Rik		Mir7024
		5730403I07Rik		4933411K16Rik								Ebf2		Mir7043
		5730408K05Rik		4933412E12Rik								Ebf3		Mir7050
		5730409E04Rik		4933413G19Rik								Ebf4		Mir7090
		5730420D15Rik		4933413J09Rik								Echs1		Mir7-1
		5730422E09Rik		4933415F23Rik								Edem3		Mir7646
		5730455P16Rik		4933416C03Rik								Edf1		Mir7655
		5730460C07Rik		4933416M06Rik								Edn1		Mir7664
		5730488B01Rik		4933416M07Rik								Edn2		Mir7673
		5830405F06Rik		4933417A18Rik								Eef1d		Mir7689
		5830411N06Rik		4933417D19Rik								Eefsec		Mir770
		5830415F09Rik		4933417O13Rik								Efcab1		Mir8097
		5830416P10Rik		4933421O10Rik								Efcab14		Mir8108
		5830417I10Rik		4933422A05Rik								Efl1		Mir9-2
		5830418P13Rik		4933424G06Rik								Efna2		Mis12
		5830428M24Rik		4933425B07Rik								Eftud2		Mis18a
		5830432E09Rik		4933425L06Rik								Egfbp2		Mknk1
		5830444B04Rik		4933427D06Rik								Egln1		Mlh3
		5830454E08Rik		4933427D14Rik								Egr3		Mllt10
		5830473C10Rik		4933427E11Rik								Ehbp1l1		Mmd
		5930403L14Rik		4933427E13Rik								Ehd1		Mmp20
		5930430L01Rik		4933427G17Rik								Eif2a		Mmp7
		6030408B16Rik		4933427I22Rik								Eif2ak3		Mmrn2
		6030440G07Rik		4933428G20Rik								Eif2b4		Mms19
		6030445D17Rik		4933429K18Rik								Eif3b		Moap1
		6030468B19Rik		4933430H16Rik								Eif3j1		Mob3c
		6230400D17Rik		4933430I17Rik								Eif3j2		Mos
		6330403A02Rik		4933431E20Rik								Eif4g2		Mphosph10
		6330403K07Rik		4933431G14Rik								Eif5		Mpp4
		6330407A03Rik		4933432G23Rik								Elac1		Mrap
		6330410L21Rik		4933432I09Rik								Elf2		Mre11a
		6330416G13Rik		4933432K03Rik								Elfn1		Mrfap1
		6330418K02Rik		4933433G15Rik								Ell		Mrm2
		6330419J24Rik		4933433G19Rik								Elp4		Mrpl36
		6330562C20Rik		4933439C10Rik								Emc10		Mrps16
		6430411K18Rik		4933439K11Rik								Emg1		Mrps26
		6430503K07Rik		4933440J02Rik								Emilin1		Mrps27
		6430531B16Rik		5031410I06Rik								Emilin3		Mrps35
		6430548M08Rik		5031414D18Rik								Eml2		Mrps5
		6430550D23Rik		5031425F14Rik								Emp3		Ms4a8a
		6430562O15Rik		5031434O11Rik								Endou		Mtss1l
		6430571L13Rik		5031439G07Rik								Enho		Mustn1
		6430584L05Rik		5033403F01Rik								Eno3		Mut
		6430706D22Rik		5033406O09Rik								Entpd2		Myb
		6430710C18Rik		5033428I22Rik								Entpd4		Mycbp2
		6530402F18Rik		5330411J11Rik								Eomes		Myd88
		6720483E21Rik		5330417C22Rik								Epc1		Myf6
		6820408C15Rik		5330434G04Rik								Epc2		Myh2
		7420426K07Rik		5430401F13Rik								Epha3		Mzt2
		8030411F24Rik		5430402E10Rik								Ephb1		Naa60
		8030423F21Rik		5430402O13Rik								Epn1		Naip6
		8030423J24Rik		5430403N17Rik								Eprs		Naip7
		8030442B05Rik		5430405H02Rik								Eps15		Napepld
		8030443G20Rik		5430416N02Rik								Eps8l1		Napg
		8030455M16Rik		5430416O09Rik								Ept1		Nat8f1
		8030462N17Rik		5430419D17Rik								Epyc		Nat8f4
		8430408G22Rik		5430421F17Rik								Erbb4		Nat8l
		8430419L09Rik		5430427O19Rik								Ercc1		Nbea
		8430423G03Rik		5430428K19Rik								Ercc2		Ncapd3
		8430426J06Rik		5430431A17Rik								Erich4		Ncl
		8430429K09Rik		5530401A14Rik								Erich6		Ndrg1
		8430431K14Rik		5530601H04Rik								Errfi1		Ndufs8
		9030025P20Rik		5730405O15Rik								Erv3		Ndufv1
		9030204H09Rik		5730408K05Rik								Esco1		Nek6
		9030404E10Rik		5730409E04Rik								Esrra		Nelfa
		9030612E09Rik		5730416F02Rik								Evc		Nemf
		9030624G23Rik		5730420D15Rik								Evc2		Nenf
		9030624J02Rik		5730422E09Rik								Evx1		Neurog1
		9030625G05Rik		5730455P16Rik								Evx1os		Nfkb2
		9130011E15Rik		5730460C07Rik								Exoc8		Nfyb
		9130019O22Rik		5730488B01Rik								Exosc5		Ngb
		9130019P16Rik		5730522E02Rik								Ext2		Nin
		9130023H24Rik		5830416I19Rik								Extl2		Ninl
		9130024F11Rik		5830417I10Rik								Ezh2		Nkapl
		9130221F21Rik		5830418P13Rik								F10		Nkd2
		9130221H12Rik		5830428M24Rik								F13a1		Nkx1-1
		9130230L23Rik		5830432E09Rik								F7		Nkx2-6
		9130401M01Rik		5830444B04Rik								F830045P16Rik		Nkx3-1
		9230009I02Rik		5830454E08Rik								Fabp2		Nkx6-3
		9230102O04Rik		5830473C10Rik								Fabp5		Nlrc3
		9230104L09Rik		5930403L14Rik								Faf1		Nlrp10
		9230110F15Rik		5930430L01Rik								Fahd2a		Nlrp1b
		9230112D13Rik		6030407O03Rik								Fam105a		Nlrp1c-ps
		9230114K14Rik		6030408B16Rik								Fam114a1		Nnat
		9230116L04Rik		6030440G07Rik								Fam117a		Noc3l
		9230117E06Rik		6030443J06Rik								Fam117b		Nod2
		9330020H09Rik		6030466F02Rik								Fam126b		Nop58
		9330102E08Rik		6030468B19Rik								Fam129a		Notch2
		9330111N05Rik		6030469F06Rik								Fam133b		Npepps
		9330151L19Rik		6230400D17Rik								Fam135b		Npm3
		9330158H04Rik		6330403K07Rik								Fam160b2		Npm3-ps1
		9330159F19Rik		6330407A03Rik								Fam166a		Npy4r
		9330159M07Rik		6330409D20Rik								Fam167a		Nr1i3
		9330162012Rik		6330410L21Rik								Fam171a2		Nr5a1
		9330171B17Rik		6330415B21Rik								Fam178b		Nr6a1
		9330175E14Rik		6330416G13Rik								Fam184b		Nsdhl
		9330175M20Rik		6330418K02Rik								Fam187a		Nsg1
		9330179D12Rik		6330549D23Rik								Fam189a2		Nsg2
		9330182L06Rik		6430411K18Rik								Fam198a		Nsl1
		9330199G10Rik		6430503K07Rik								Fam198b		Nsmce4a
		9430007A20Rik		6430548M08Rik								Fam20a		Nsmf
		9430008C03Rik		6430550D23Rik								Fam212a		Nsun2
		9430015G10Rik		6430562O15Rik								Fam214a		Nudt12
		9430016H08Rik		6430571L13Rik								Fam219a		Nudt16l1
		9430021M05Rik		6430584L05Rik								Fam219aos		Nudt21
		9430037G07Rik		6430706D22Rik								Fam3a		Nudt8
		9430038I01Rik		6430710C18Rik								Fam3c		Nup107
		9430041J12Rik		6530402F18Rik								Fam49a		Nup153
		9430060I03Rik		6720483E21Rik								Fam50a		Nup98
		9430065F17Rik		6820408C15Rik								Fam53a		Nxf1
		9430078K24Rik		7420426K07Rik								Fam71a		Nxf3
		9430091E24Rik		7420461P10Rik								Fam71e1		Oaz3
		9530003J23Rik		7530416G11Rik								Fam71e2		Ogfod1
		9530020I12Rik		8030411F24Rik								Fam71f2		Olfr10
		9530026P05Rik		8030423F21Rik								Fam83e		Olfr100
		9530036O11Rik		8030423J24Rik								Fam89a		Olfr102
		9530051G07Rik		8030442B05Rik								Fam89b		Olfr107
		9530052E02Rik		8030443G20Rik								Fam8a1		Olfr108
		9530053A07Rik		8030455M16Rik								Fanci		Olfr109
		9530062K07Rik		8030462N17Rik								Fars2		Olfr110
		9530077C05Rik		8430408G22Rik								Fastk		Olfr111
		9530080O11Rik		8430423G03Rik								Fastkd5		Olfr112
		9630001P10Rik		8430426J06Rik								Faxc		Olfr113
		9630013K17Rik		8430429K09Rik								Fbrsl1		Olfr114
		9630014M24Rik		8430431K14Rik								Fbxl21		Olfr116
		9630028H03Rik		8430436N08Rik								Fbxl4		Olfr118
		9630028I04Rik		9030025P20Rik								Fbxl7		Olfr119
		9630033F20Rik		9030204H09Rik								Fbxo28		Olfr120
		9830166K06Rik		9030404E10Rik								Fbxo43		Olfr121
		9930012K11Rik		9030612E09Rik								Fbxo46		Olfr122
		9930014A18Rik		9030624J02Rik								Fbxw5		Olfr123
		9930021J03Rik		9030625G05Rik								Fcer1a		Olfr124
		9930022D16Rik		9130008F23Rik								Fcgr1		Olfr125
		9930104L06Rik		9130011E15Rik								Fcgrt		Olfr1264
		9930111H07Rik		9130019O22Rik								Fchsd1		Olfr1265
		9930111J21Rik1		9130019P16Rik								Fdft1		Olfr128
		9930111J21Rik2		9130023H24Rik								Fermt2		Olfr129
		a		9130221F21Rik								Fermt3		Olfr130
		A130010J15Rik		9130221H12Rik								Fezf1		Olfr131
		A130077B15Rik		9130227L01Rik								Fgf17		Olfr132
		A1bg		9130230L23Rik								Fgf21		Olfr1375
		A1cf		9130401M01Rik								Fgfr1op		Olfr1377
		A230020J21Rik		9130409I23Rik								Fgfr2		Olfr1378
		A230028O05Rik		9130409J20Rik								Fgfr3		Olfr1380
		A230046K03Rik		9230102K24Rik								Fiz1		Olfr1381
		A230050P20Rik		9230102O04Rik								Fkbp2		Olfr1382
		A230056J06Rik		9230104L09Rik								Fkbp8		Olfr1383
		A230056P14Rik		9230110C19Rik								Flrt1		Olfr1384
		A230072C01Rik		9230110F15Rik								Flrt2		Olfr1385
		A230072E10Rik		9230112D13Rik								Flt3l		Olfr1386
		A230083G16Rik		9230114K14Rik								Fmnl1		Olfr1390
		A230108P19Rik		9230116L04Rik								Fmnl2		Olfr1391
		A330009N23Rik		9330020H09Rik								Fmo1		Olfr1392
		A330015K06Rik		9330102E08Rik								Fmo2		Olfr1394
		A330023F24Rik		9330111N05Rik								Fmo3		Olfr1395
		A330032B11Rik		9330133O14Rik								Fmo6		Olfr1396
		A330040F15Rik		9330136K24Rik								Fnbp4		Olfr1423
		A330041J22Rik		9330151L19Rik								Fndc3a		Olfr1424
		A330048O09Rik		9330159F19Rik								Fosb		Olfr1425
		A330050F15Rik		9330159M07Rik								Foxa3		Olfr1426
		A330074K22Rik		9330162012Rik								Foxd2		Olfr1427
		A3galt2		9330162B11Rik								Foxd2os		Olfr1428
		A430005L14Rik		9330175E14Rik								Foxe3		Olfr1474
		A430033K04Rik		9330175M20Rik								Foxj3		Olfr1507
		A430035B10Rik		9330179D12Rik								Foxo1		Olfr1508
		A430078G23Rik		9330182L06Rik								Foxo6		Olfr151
		A430078I02Rik		9330188P03Rik								Foxr1		Olfr1510
		A430088P11Rik		9330199G10Rik								Foxr2		Olfr20
		A430089I19Rik		9430007A20Rik								Frk		Olfr215
		A430090L17Rik		9430015G10Rik								Frmd3		Olfr23
		A430093F15Rik		9430018G01Rik								Frmd8		Olfr239
		A430105I19Rik		9430021M05Rik								Frzb		Olfr311
		A4galt		9430037G07Rik								Fshb		Olfr312
		A4gnt		9430038I01Rik								Fsip1		Olfr376
		A530013C23Rik		9430041J12Rik								Fthl17c		Olfr382
		A530032D15Rik		9430060I03Rik								Fthl17d		Olfr390
		A530050N04Rik		9430065F17Rik								Fthl17e		Olfr392
		A530064D06Rik		9430069I07Rik								Fthl17f		Olfr393
		A530065N20Rik		9430076C15Rik								Fthl17-ps1		Olfr394
		A530072M11Rik		9430078K24Rik								Ftl1		Olfr395
		A530088E08Rik		9430091E24Rik								Fto		Olfr412
		A530095I07Rik		9530003J23Rik								Fuom		Olfr467
		A530099J19Rik		9530027J09Rik								Fut1		Olfr469
		A630001G21Rik		9530036O11Rik								Fut2		Olfr472
		A630012P03Rik		9530051G07Rik								Fut7		Olfr473
		A630019I02Rik		9530052E02Rik								Fuz		Olfr51
		A630023A22Rik		9530053A07Rik								Fzd2		Olfr517
		A630023P12Rik		9530059O14Rik								Fzd6		Olfr518
		A630072M18Rik		9530077C05Rik								Fzr1		Olfr519
		A630075F10Rik		9530080O11Rik								G6pc3		Olfr536
		A630076J17Rik		9630001P10Rik								G730013B05Rik		Olfr538
		A630077J23Rik		9630013K17Rik								Gab2		Olfr54
		A630095E13Rik		9630028B13Rik								Galc		Olfr543
		A630095N17Rik		9630028H03Rik								Galns		Olfr553
		A730008H23Rik		9630028I04Rik								Galnt11		Olfr554
		A730017C20Rik		9830107B12Rik								Galnt3		Olfr555
		A730018C14Rik		9830132P13Rik								Galnt9		Olfr556
		A730036I17Rik		9830166K06Rik								Galp		Olfr558
		A730056A06Rik		9930012K11Rik								Galt		Olfr56
		A730085K08Rik		9930014A18Rik								Gareml		Olfr586
		A730090H04Rik		9930021J03Rik								Garnl3		Olfr589
		A730090N16Rik		9930104L06Rik								Gas6		Olfr59
		A730098P11Rik		9930111H07Rik								Gata2		Olfr605
		A830052D11Rik		9930111J21Rik2								Gata4		Olfr63
		A830082K12Rik		a								Gata5		Olfr632
		A930001A20Rik		A130010J15Rik								Gata5os		Olfr633
		A930001C03Rik		A130077B15Rik								Gata6		Olfr635
		A930002C04Rik		A1bg								Gatad1		Olfr638
		A930003O13Rik		A1cf								Gbp11		Olfr639
		A930004D18Rik		A230001M10Rik								Gbp6		Olfr640
		A930007I19Rik		A230020J21Rik								Gbx1		Olfr641
		A930009A15Rik		A230028O05Rik								Gcfc2		Olfr642
		A930013F10Rik		A230046K03Rik								Gdf15		Olfr643
		A930015D03Rik		A230050P20Rik								Gdi1		Olfr644
		A930016O22Rik		A230056J06Rik								Gemin7		Olfr646
		A930017K11Rik		A230056P14Rik								Gfap		Olfr648
		A930018M24Rik		A230065H16Rik								Gfod1		Olfr649
		A930018P22Rik		A230070E04Rik								Gfy		Olfr76
		A930024E05Rik		A230072C01Rik								Gimap1		Olfr761
		A930031H19Rik		A230072E10Rik								Gimap3		Olfr785
		AA388235		A230103J11Rik								Gimap4		Olfr976
		AA413626		A230108P19Rik								Gimap5		Olfr978
		AA414768		A330008L17Rik								Gimap6		Olfr980
		AA415398		A330009N23Rik								Gimap7		Olfr981
		AA465934		A330023F24Rik								Gimap8		Olfr982
		AA467197		A330032B11Rik								Gimap9		Olfr984
		AA543186		A330033J07Rik								Gins3		Olfr985
		AA543401		A330040F15Rik								Gip		Olfr99
		AA619741		A330041J22Rik								Gipc3		Omg
		AA792892		A330048O09Rik								Gipr		Oog4
		Aacs		A330070K13Rik								Gja10		Opn4
		Aadac		A330074K22Rik								Gjc1		Opn5
		Aadacl2		A330076C08Rik								Gje1		Orm2
		Aadacl3		A330093E20Rik								Gkap1		Osbpl1a
		Aaed1		A3galt2								Glrx3		Osbpl3
		Aak1		A430033K04Rik								Glt8d1		Otop1
		Aamp		A430035B10Rik								Glul		Otub2
		Aar2		A430046D13Rik								Gm10024		Otud1
		Aard		A430078I02Rik								Gm10033		Otud6a
		Aars		A430088P11Rik								Gm10057		Oxt
		Aasdh		A430089I19Rik								Gm10100		P2ry4
		Aasdhppt		A430090L17Rik								Gm10142		Pabpc1l
		Aass		A430093F15Rik								Gm10272		Pam16
		Aatf		A430105I19Rik								Gm10318		Panx1
		Aatk		A4galt								Gm10319		Paqr3
		AB001425		A4gnt								Gm10334		Paqr8
		AB033516		A530013C23Rik								Gm10440		Park7
		AB124611		A530016L24Rik								Gm10638		Particl
		AB251034		A530050N04Rik								Gm10714		Pcdha10
		AB251038		A530058N18Rik								Gm10754		Pcdha11
		AB251048		A530064D06Rik								Gm10804		Pcdha12
		AB251138		A530088E08Rik								Gm11236		Pcdha2
		AB251161		A530099J19Rik								Gm11237		Pcdha3
		AB251164		A630001G21Rik								Gm11238		Pcdha4
		AB251181		A630012P03Rik								Gm11239		Pcdha5
		AB251193		A630019I02Rik								Gm11240		Pcdha6
		AB251227		A630023P12Rik								Gm1140		Pcdha7
		AB251234		A630033H20Rik								Gm11413		Pcdha8
		AB251235		A630066F11Rik								Gm11517		Pcdha9
		AB251236		A630072M18Rik								Gm11529		Pcdhac1
		AB251241		A630073D07Rik								Gm11532		Pcdhac2
		AB251246		A630075F10Rik								Gm11538		Pcnx
		AB251255		A630076J17Rik								Gm11544		Pcp4l1
		AB251281		A630077J23Rik								Gm11627		Pcsk6
		AB251326		A630095E13Rik								Gm11757		Pcyox1l
		AB251337		A630095N17Rik								Gm11758		Pcyt1b
		AB334825		A730006G06Rik								Gm12669		Pdcl
		AB335442		A730008H23Rik								Gm12789		Pdia6
		AB335447		A730017C20Rik								Gm12794		Pdzd11
		AB335611		A730017L22Rik								Gm12830		Pea15a
		AB335614		A730018C14Rik								Gm13023		Peg3
		AB335643		A730036I17Rik								Gm13078		Peg3os
		AB335713		A730046J19Rik								Gm13084		Per3
		AB335717		A730056A06Rik								Gm13103		Pex12
		AB335742		A730085K08Rik								Gm13446		Pga5
		AB335744		A730090N16Rik								Gm13629		Phf11a
		AB335791		A830018L16Rik								Gm13752		Pigc
		AB335823		A830052D11Rik								Gm13807		Pira1
		AB335841		A830082K12Rik								Gm13871		Pira11
		AB335855		A930001A20Rik								Gm13889		Pira4
		AB335922		A930001C03Rik								Gm14015		Pira7
		AB336345		A930002C04Rik								Gm14023		Pitpnm1
		AB336370		A930003A15Rik								Gm14092		Pkig
		AB336401		A930004D18Rik								Gm14169		Pknox2
		AB336449		A930006I01Rik								Gm14692		Pla2g7
		AB336457		A930007I19Rik								Gm14781		Plag1
		AB336502		A930009A15Rik								Gm15140		Plau
		AB336507		A930011G23Rik								Gm15348		Plcg1
		AB336517		A930013F10Rik								Gm15350		Plekha2
		AB336556		A930015D03Rik								Gm15412		Plekha7
		AB336562		A930016O22Rik								Gm15413		Plekhb2
		AB336574		A930017M01Rik								Gm15455		Plpp6
		AB336585		A930018P22Rik								Gm15545		Pmpcb
		AB336627		A930024E05Rik								Gm15612		Pnoc
		AB336633		A930041C12Rik								Gm16291		Pnpt1
		AB336671		AA388235								Gm16367		Poc1b
		AB336678		AA413626								Gm16513		Pogk
		AB336690		AA415398								Gm16677		Poln
		AB336698		AA465934								Gm16702		Polr1b
		AB336730		AA543186								Gm17746		Pomk
		AB336736		AA543401								Gm17750		Pomt2
		AB336747		AA619741								Gm19299		Pon2
		AB336760		AA792892								Gm19345		Pon3
		AB336765		Aaas								Gm19402		Pot1b
		AB336793		Aacs								Gm19668		Poteg
		AB336799		Aadac								Gm19782		Pou2f1
		AB336802		Aadacl2								Gm20125		Ppfibp1
		AB336827		Aadacl3								Gm20187		Ppm1e
		AB336885		Aaed1								Gm20362		Ppm1f
		AB336927		Aamdc								Gm20554		Ppp1r13b
		AB336957		Aamp								Gm20594		Ppp1r1c
		AB337250		Aanat								Gm20604		Ppp2r2d
		AB337257		Aar2								Gm2061		Ppp2r5a
		AB337363		Aars								Gm20735		Ppp4r1l-ps
		AB337379		Aasdh								Gm20750		Prickle2
		AB337561		Aasdhppt								Gm20765		Prima1
		AB337572		Aass								Gm21057		Prkar1b
		AB337652		Aatf								Gm21293		Prkg1
		AB337655		Aatk								Gm21304		Prkrir
		AB337668		AB124611								Gm21312		Prmt3
		AB337679		Abca1								Gm21637		Prn
		AB337725		Abca14								Gm21859		Prnd
		AB337734		Abca15								Gm21948		Prnp
		AB337741		Abca16								Gm24148		Prop1
		AB337757		Abca2								Gm2447		Prpf19
		AB337772		Abca5								Gm24572		Prr11
		AB337790		Abca6								Gm2663		Prrg4
		AB337820		Abca7								Gm26633		Prrxl1
		AB337824		Abca8a								Gm2696		Prss16
		AB337831		Abca9								Gm28979		Prss2
		AB337837		Abcb10								Gm29968		Prss35
		AB339134		Abcb11								Gm30731		Psd
		AB339136		Abcb1a								Gm3139		Psd4
		AB339176		Abcb1b								Gm32014		Psen2
		AB339339		Abcb4								Gm3238		Psg17
		AB339353		Abcb5								Gm32511		Psg18
		AB339665		Abcb6								Gm3259		Psmb7
		AB339701		Abcb7								Gm3285		Psmd10
		AB339715		Abcb8								Gm3286		Psmd11
		AB339720		Abcb9								Gm3336		Psme2b
		AB339756		Abcc1								Gm3458		Psmg4
		AB339759		Abcc10								Gm3716		Ptgdr2
		AB339817		Abcc2								Gm38402		Ptger2
		AB339827		Abcc3								Gm38404		Ptgfr
		AB339828		Abcc5								Gm38407		Ptpn14
		AB339841		Abcc6								Gm38423		Ptpn3
		AB339851		Abcc8								Gm38666		Ptpra
		AB339875		Abcc9								Gm38667		Ptprm
		AB339880		Abcd1								Gm38671		Ptprr
		AB340030		Abcd4								Gm40893		Pxdn
		AB340033		Abce1								Gm4262		Pyroxd2
		AB340043		Abcf1								Gm4265		R3hcc1
		AB340533		Abcf2								Gm428		Rab1b
		AB340911		Abcf3								Gm4340		Rab22a
		AB340926		Abcg1								Gm44		Rab23
		AB340928		Abcg3								Gm44504		Rab33a
		AB340945		Abcg4								Gm4846		Rab37
		AB340955		Abhd1								Gm4961		Rab3il1
		AB340975		Abhd11								Gm5071		Rab8b
		AB340983		Abhd11os								Gm5072		Rabep1
		AB340984		Abhd12								Gm5111		Rabggtb
		AB340994		Abhd12b								Gm5113		Rad51c
		AB340997		Abhd13								Gm5124		Rad52
		AB341018		Abhd14a								Gm5129		Raet1a
		AB341019		Abhd14b								Gm5142		Raet1b
		AB341034		Abhd15								Gm5176		Raet1c
		AB341036		Abhd16a								Gm53		Ralgps1
		AB341048		Abhd16b								Gm5409		Ranbp6
		AB341055		Abhd17a								Gm5535		Rasgef1c
		AB341074		Abhd18								Gm5547		Rasl11b
		AB341082		Abhd2								Gm5577		Rassf2
		AB341100		Abhd3								Gm561		Rassf4
		AB341103		Abhd4								Gm5771		Rbm18
		AB341107		Abhd5								Gm5801		Rbm31y
		AB341108		Abhd8								Gm5820		Rbm33
		AB341123		Abi1								Gm6367		Rbsn
		AB341124		Abi2								Gm6559		Rc3h2
		AB341130		Abi3								Gm6614		Rcbtb1
		AB341131		Abi3bp								Gm6763		Rce1
		AB341140		Abl1								Gm6792		Rcsd1
		AB341148		Abl2								Gm6878		Rd3
		AB341163		Ablim1								Gm6880		Rdh10
		AB341182		Ablim2								Gm6938		Recql
		AB341191		Ablim3								Gm7244		Rexo4
		AB341208		Abr								Gm7788		Rfesd
		AB341359		Abra								Gm7978		Rft1
		AB341370		Abracl								Gm8234		Rgma
		AB341582		Abtb1								Gm826		Rgs16
		AB341618		Acaa1a								Gm8764		Rgs19
		AB341653		Acaa1b								Gm9866		Rgsl1
		AB341725		Acaa2								Gm996		Rhot1
		AB341833		Acacb								Gmnn		Rian
		AB341951		Acad10								Gna11		Rims4
		AB341981		Acad11								Gna12		Riok2
		AB342005		Acad12								Gna15		Rmi1
		AB342777		Acad9								Gnai2		Rnasel
		AB343258		Acadl								Gnas		Rnf121
		AB343404		Acadm								Gnat1		Rnf13
		AB343474		Acads								Gnb1l		Rnf130
		AB344116		Acadsb								Gngt2		Rnf135
		AB344165		Acadvl								Gnl3		Rnf169
		AB344349		Acan								Gnpat		Rnf19a
		AB344666		Acap1								Gnpda1		Rnf219
		AB344706		Acap2								Golga4		Rock2
		AB344718		Acap3								Golga5		Rogdi
		AB344727		Acbd3								Golga7		Rpl31
		AB344750		Acbd4								Gopc		Rpl7
		AB344949		Acbd5								Gp1bb		Rpl7a
		AB345004		Acbd6								Gpat2		Rps12
		AB345223		Acbd7								Gpatch8		Rps24
		AB345229		Acd								Gpcpd1		Rps27l
		AB345245		Ace								Gper1		Rpusd4
		AB345250		Ace3								Gpha2		Rrm1
		AB345258		Acer1								Gpld1		Rrm2
		AB345261		Acer2								Gpr132		Rtel1
		AB345268		Acer3								Gpr137		Rtl1
		AB345460		Ache								Gpr143		Ruvbl1
		AB345950		Acin1								Gpr146		Rwdd2a
		AB346024		Ackr2								Gpr173		Saa2
		AB346163		Ackr3								Gpr176		Sap18
		AB346228		Ackr4								Gpr4		Sardh
		AB346293		Acly								Gpr65		Sbf2
		AB346318		Aco2								Gprasp1		Scaf4
		AB346350		Acot1								Gpx4		Scin
		AB346669		Acot11								Gramd1b		Scn9a
		AB346734		Acot12								Grhl2		Scrg1
		AB346746		Acot2								Gria2		Sec22b
		AB347151		Acot3								Gria4		Sec61a1
		AB347200		Acot4								Grifin		Sec61b
		AB347309		Acot5								Grin1		Secisbp2l
		AB347442		Acot6								Grin1os		Sept11
		AB347501		Acot7								Grin2d		Sept12
		AB347559		Acot8								Grk1		Serf2
		AB347565		Acot9								Grm3		Serinc3
		AB347592		Acox1								Grn		Serinc4
		AB347683		Acox3								Grtp1		Sfxn1
		AB347728		Acp1								Grwd1		Sfxn5
		AB347733		Acp5								Gsc2		Sgol2a
		AB347750		Acp6								Gsdmc		Sh3pxd2a
		AB347857		Acp7								Gsdmc2		Sh3yl1
		AB347871		Acpp								Gsdmd		Shc4
		AB347889		Acpt								Gtf2a1		Shh
		AB347940		Acr								Gtf3c2		Ska2
		AB348151		Acrbp								Guca2a		Skida1
		AB348156		Acrv1								Guca2b		Slbp
		AB348315		Acsbg2								Gucy1a2		Slc12a7
		AB348316		Acsf2								Gys1		Slc15a3
		AB348697		Acsf3								H1fnt		Slc18a3
		AB348727		Acsl3								H2-D1		Slc18b1
		AB348738		Acsl4								H2-DMa		Slc20a1
		AB349069		Acsl5								H2-Ke6		Slc22a6
		AB349106		Acsm1								H2-L		Slc23a2
		AB349132		Acsm2								H2-Oa		Slc25a12
		AB349142		Acsm4								H2-Q1		Slc25a29
		AB349166		Acsm5								Hadha		Slc25a37
		AB349586		Acss1								Hadhb		Slc25a47
		AB349653		Acss2								Hapln3		Slc25a48
		AB349717		Acss3								Haus1		Slc26a1
		AB349738		Acta1								Haus6		Slc2a6
		AB349790		Acta2								Hax1		Slc30a1
		AB349811		Actb								Hdac3		Slc39a8
		AB349855		Actbl2								Hdac5		Slc3a2
		AB349943		Actc1								Hdac7		Slc41a3
		AB349959		Actg1								Hdhd2		Slc5a7
		AB349994		Actl10								Hemk1		Slc6a1
		AB350106		Actl11								Hes5		Slc6a12
		AB350133		Actl6b								Hexim1		Slc6a19os
		AB350299		Actl7a								Hexim2		Slc8a3
		AB350311		Actl9								Hhatl		Slc9a4
		AB350709		Actn1								Higd1a		Slfn1
		AB350795		Actn3								Higd1b		Slfn14
		AB350869		Actn4								Hilpda		Slfn2
		AB350908		Actr10								Hils1		Slfn3
		AB351020		Actr1a								Hist2h2aa1		Slfn4
		AB351078		Actr1b								Hist2h2aa2		Slx4
		AB351190		Actr3b								Hist2h2ab		Smek2
		AB351293		Actr5								Hist2h2ac		Smim22
		AB351440		Actr8								Hist2h2bb		Smim4
		AB351564		Actrt1								Hist2h2be		Smim9
		AB351656		Actrt2								Hist2h3b		Smok2b
		AB351778		Acvr1								Hist2h3c1		Smox
		AB351889		Acvr1b								Hist2h3c2		Snap91
		AB352038		Acvr1c								Hist2h4		Snhg1
		AB352058		Acvr2b								Hivep3		Snhg5
		AB352175		Acvrl1								Hmcn1		Snora26
		AB352304		Acy1								Hmg20b		Snora47
		AB352479		Acy3								Hmgcll1		Snord100
		AB352621		Acyp2								Hmha1		Snord22
		AB352754		Ada								Hnrnpf		Snord45b
		AB352820		Adad1								Hnrnpk		Snord45c
		AB352881		Adad2								Hnrnpul1		Snord7
		AB352974		Adal								Hotairm1		Snord82
		AB353040		Adam10								Hottip		Snord91a
		AB904934		Adam12								Hoxa10		Snph
		Abat		Adam15								Hoxa11		Snrnp27
		Abca1		Adam17								Hoxa11os		Snrnp48
		Abca14		Adam18								Hoxa13		Snrpa1
		Abca15		Adam19								Hoxa2		Snx12
		Abca16		Adam1a								Hoxa3		Snx20
		Abca2		Adam1b								Hoxa4		Sowahb
		Abca4		Adam2								Hoxa5		Sowahd
		Abca6		Adam20								Hoxa6		Sox18
		Abca8b		Adam21								Hoxa7		Sox2
		Abca9		Adam22								Hoxa9		Spag11a
		Abcb10		Adam23								Hoxaas2		Spag11b
		Abcb11		Adam24								Hoxaas3		Spag6
		Abcb1a		Adam25								Hoxb1		Spata22
		Abcb1b		Adam26a								Hoxb13		Specc1
		Abcb5		Adam28								Hoxb2		Spink8
		Abcb6		Adam3								Hoxb3		Spr
		Abcb7		Adam30								Hoxb4		Spsb4
		Abcb8		Adam32								Hoxb5		Sptbn2
		Abcc10		Adam33								Hoxb5os		Spx
		Abcc2		Adam34								Hoxb6		Sra1
		Abcc3		Adam39								Hoxb7		Srd5a1
		Abcc5		Adam5								Hoxb8		Srpr
		Abcc6		Adam6a								Hoxb9		Srr
		Abcc8		Adam8								Hr		Srsf4
		Abcc9		Adam9								Hrc		Ssr4
		Abcd1		Adamdec1								Hsd17b12		Ssty1
		Abcd3		Adamts1								Hsd17b14		Ssty2
		Abcd4		Adamts10								Hsd3b4		St3gal4
		Abcf1		Adamts13								Hsdl2		Stard5
		Abcf2		Adamts14								Hspa14		Stat1
		Abcf3		Adamts16								Hspb11		Stk3
		Abcg1		Adamts17								Hspbp1		Stkld1
		Abcg4		Adamts18								Htr1a		Stmn1-rs1
		Abhd1		Adamts19								Htra1		Stom
		Abhd12		Adamts2								Hus1b		Ston2
		Abhd12b		Adamts4								Hyal1		Stt3b
		Abhd13		Adamts5								Hyal2		Stx5a
		Abhd15		Adamts6								Hyal3		Sufu
		Abhd16a		Adamts8								Hyal4		Sun3
		Abhd16b		Adamts9								Hyal5		Surf1
		Abhd17a		Adamtsl2								Hyal6		Surf2
		Abhd17c		Adamtsl3								I830077J02Rik		Surf4
		Abhd18		Adamtsl4								Iah1		Susd2
		Abhd2		Adamtsl5								Ica1l		Suz12
		Abhd3		Adap1								Id2		Svep1
		Abhd4		Adar								Idh2		Synb
		Abhd8		Adarb1								Idh3b		Synj2bp-cox16
		Abi1		Adat1								Ier3ip1		Synm
		Abi2		Adat2								Ifi30		Syt15
		Abi3		Adat3								Ifrd2		Syt17
		Abi3bp		Adck1								Ift172		Taar7b
		Abl1		Adck2								Igf2bp1		Tacc1
		Ablim1		Adck3								Igf2r		Tacc3
		Ablim2		Adck4								Igsf23		Tada1
		Ablim3		Adck5								Igsf8		Taf10
		abParts		Adcy10								Igsf9		Taf6l
		Abr		Adcy2								Igsf9b		Taf7l
		Abra		Adcy3								Ikbkg		Tamm41
		Abt1		Adcy4								Il11		Tarm1
		Abtb1		Adcy5								Il12rb1		Tas2r126
		Abtb2		Adcy6								Il17c		Tbc1d2b
		Acaa1b		Adcy7								Il17ra		Tbc1d8
		Acaa2		Adcy8								Il1a		Tbccd1
		Acaca		Adcy9								Il1b		Tbx10
		Acad10		Adcyap1r1								Il1bos		Tcaf2
		Acad11		Add1								Il22		Tcea2
		Acad12		Add2								Il33		Tcirg1
		Acad9		Add3								Il4i1		Tctn3
		Acadl		Adgb								Il5ra		Tdp1
		Acadm		Adgra1								Il6		Tdrd1
		Acadvl		Adgra2								Il9		Tdrd6
		Acan		Adgrb2								Ilk		Teddm1b
		Acap1		Adgrb3								Immp1l		Teddm2
		Acap2		Adgrd1								Impdh1		Terb1
		Acap3		Adgre4								Impdh2		Tert
		Acbd3		Adgre5								Impg2		Tex14
		Acbd4		Adgrf2								Inafm2		Tex28
		Acbd5		Adgrf3								Inca1		Tex29
		Acbd7		Adgrf4								Inf2		Tex37
		Accn1/B830045N13Rik		Adgrf5								Ing3		Tgfb3
		Accn1/Mpped2		Adgrg1								Inip		Tgfbrap1
		Acd		Adgrg3								Inpp5f		Tgtp2
		Ace		Adgrg5								Insig2		Thbs1
		Ace3		Adgrg6								Insm1		Thnsl2
		Acer1		Adgrg7								Ints1		Thyn1
		Acer2		Adgrl1								Ints10		Tifab
		Acin1		Adgrl2								Ints6		Tigar
		Ackr2		Adh1								Ip6k1		Timd2
		Ackr3		Adh4								Ip6k2		Timm10b
		Ackr4		Adh6a								Ipo11		Tirap
		Acly		Adh6-ps1								Ippk		Tktl1
		Acot11		Adh7								Iqce		Tln2
		Acot13		Adhfe1								Iqsec2		Tm2d2
		Acot2		Adi1								Iqub		Tm2d3
		Acot9		Adig								Irf2bp1		Tmem109
		Acox1		Adipor2								Irf2bp2		Tmem110
		Acox3		Adk								Irf3		Tmem128
		Acoxl		Adm								Irs4		Tmem129
		Acp1		Adm2								Irx2		Tmem131
		Acp5		Ado								Irx4		Tmem132a
		Acp6		Adora2a								Isg20		Tmem144
		Acpt		Adora2b								Isoc2a		Tmem176a
		Acrbp		Adora3								Isoc2b		Tmem176b
		Acrv1		Adprhl1								Isyna1		Tmem179b
		Acsbg2		Adprhl2								Itga2b		Tmem180
		Acsf2		Adprm								Itga3		Tmem200b
		Acsf3		Adra1a								Itgb1bp1		Tmem206
		Acsl3		Adra1b								Itpa		Tmem223
		Acsl4		Adra1d								Itpk1		Tmem225
		Acsl5		Adra2a								Itpripl1		Tmem25
		Acsm1		Adra2b								Ivd		Tmem251
		Acsm2		Adra2c								Ivns1abp		Tmem35
		Acsm4		Adrb1								Izumo1		Tmem72
		Acsm5		Adrb2								Izumo2		Tmem8c
		Acss2		Adrbk1								Izumo4		Tmem92
		Acss2os		Adrbk2								Jag2		Tmsb15a
		Acss3		Adrm1								Josd2		Tmx2
		Acta2		Adsl								Jund		Tnfrsf9
		Actbl2		Adss								Kantr		Tnip2
		Actg1		Adssl1								Kat7		Tnks1bp1
		Actg2		Adtrp								Kbtbd12		Tomm40l
		Actl10		Aebp1								Kbtbd3		Top3b
		Actl11		Aebp2								Kbtbd4		Tpm1
		Actl7a		Aen								Kcna4		Tpmt
		Actl9		Aes								Kcna7		Tpp1
		Actn1		AF357355								Kcnc3		Tpr
		Actn3		AF357359								Kcnd3		Tprkb
		Actn4		AF357399								Kcnd3os		Traf1
		Actr1a		AF357425								Kcnh2		Traf3ip3
		Actr1b		AF357426								Kcnip3		Traf5
		Actr3b		Afap1								Kcnj10		Trappc12
		Actr5		Afap1l1								Kcnj11		Trh
		Actr8		Afap1l2								Kcnj14		Trim37
		Actrt2		Aff1								Kcnj9		Trim6
		Acvr1		Aff2								Kcnk10		Trim8
		Acvr1b		Afg3l1								Kcnk4		Trpc2
		Acvr1c		Afg3l2								Kcnk7		Trpm8
		Acvrl1		Afm								Kcns3		Trpv6
		Acy1		Afmid								Kctd12b		Try5
		Acyp1		Afp								Kctd21		Tspan6
		Acyp2		Agap1								Kdelr1		Tspyl2
		Ada		Agap2								Kdm4c		Tsx
		Adad1		Agap3								Kdm5a		Ttbk2
		Adad2		Agbl1								Kdm5c		Ttc39a
		Adal		Agbl4								Kera		Ttc39aos1
		Adam10		Agbl5								Khdrbs3		Ttc6
		Adam12		Ager								Khk		Ttc7b
		Adam15		Agfg1								Khnyn		Ttc9c
		Adam17		Agfg2								Kidins220		Tubb2a
		Adam19		Aggf1								Kif13a		Tubb2b
		Adam1a		Agk								Kif13b		Tubgcp3
		Adam1b		Agmat								Kif15		Txndc11
		Adam2		Ago1								Kif16bos		Txndc12
		Adam20		Ago2								Kif18b		Txndc5
		Adam21		Agpat1								Kif1c		Txnrd1
		Adam22		Agpat2								Kif26a		Ubac1
		Adam23		Agpat3								Kif27		Ubn2
		Adam24		Agpat5								Kif3c		Ubox5
		Adam25		Agpat9								Kif7		Ubr7
		Adam26a		Agps								Klc2		Ubtd1
		Adam26b		Agrn								Klc3		Uhrf2
		Adam28		Agrp								Klf10		Ulk2
		Adam3		Agt								Klf11		Unc50
		Adam30		Agtrap								Klf3		Unc93b1
		Adam32		Agxt								Klf8		Upp1
		Adam33		Ahctf1								Klhdc1		Urb1
		Adam34		Ahcy								Klhl22		Uroc1
		Adam39		Ahcyl2								Klhl40		Usp16
		Adam4		Ahdc1								Klhl5		Usp17la
		Adam5		Ahi1								Klk1		Usp34
		Adam6a		Ahnak								Klk1b11		Usp40
		Adam8		Ahrr								Klk1b16		Uts2
		Adam9		Ahsa1								Klk1b21		Uvssa
		Adamdec1		Ahsa2								Klk1b22		Vamp3
		Adamts13		Ahsg								Klk1b24		Vapb
		Adamts14		AI115009								Klk1b26		Vash2
		Adamts15		AI182371								Klk1b27		Vasn
		Adamts16		AI197445								Klk1b4		Vav2
		Adamts17		AI314180								Klk1b5		Vgll4
		Adamts18		AI413582								Klk1b9		Vimp
		Adamts19		AI427809								Knstrn		Vmn1r214
		Adamts2		AI429214								Kpnb1		Vmn1r235
		Adamts3		AI450353								Krba1		Vmn1r236
		Adamts4		AI463170								Krr1		Vmn1r237
		Adamts5		AI467606								Krtap10-10		Vmn1r3
		Adamts6		AI504432								Krtap10-4		Vmn1r53
		Adamts8		AI506816								Krtap12-1		Vmn2r118
		Adamts9		AI507597								Krtcap3		Vmn2r120
		Adamtsl2		AI597479								Kxd1		Vmn2r25
		Adamtsl3		AI606473								Ky		Vmn2r55
		Adamtsl4		AI607873								Lactb		Vmn2r56
		Adap1		AI646519								Lage3		Vmn2r63
		Adap2		AI661453								Lama5		Vmn2r90
		Adar		AI662270								Lamc1		Vmn2r94
		Adarb1		AI837181								Lamc2		Vmn2r-ps54
		Adat1		AI846148								Lamp1		Vpreb1
		Adat2		AI847159								Lancl1		Vps16
		Adat3		AI854703								Lcn12		Vps26b
		Adck1		Aicda								Ldah		Vps37c
		Adck2		Aida								Ldlrad1		Vrk2
		Adck3		Aif1								Lect2		Vstm2l
		Adck4		Aif1l								Lep		Vwce
		Adcy10		Aifm1								Lfng		Wars
		Adcy2		Aifm2								Lgi3		Wdr25
		Adcy3		Aifm3								Lgr5		Wdr74
		Adcy4		Aig1								Lhb		Wdr78
		Adcy5		Aim1								Lhfp		Wdsub1
		Adcy6		Aimp2								Lhx6		Whsc1l1
		Adcy7		Aip								Lilra5		Wisp2
		Adcyap1r1		Aipl1								Lin7a		Wnt5a
		Add1		Aire								Lin7b		Xndc1
		Add2		Ajuba								Lin9		Xntrpc
		Add3		AK010878								Litaf		Xpnpep1
		Adgra2		Ak1								Lmbr1		Xpo1
		Adgra3		Ak2								Lmod2		Xpo4
		Adgrb3		Ak5								Lmtk3		Xrcc3
		Adgrd1		Ak6								LOC101055749		Ywhab
		Adgre5		Ak7								LOC432842		Zap70
		Adgrf1		Ak8								Loxl2		Zbed3
		Adgrf2		Akain1								Lpcat1		Zbtb3
		Adgrf3		Akap10								Lpin3		Zbtb33
		Adgrf4		Akap13								Lpl		Zbtb49
		Adgrf5		Akap14								Lrch3		Zdhhc16
		Adgrg1		Akap17b								Lrcol1		Zdhhc5
		Adgrg3		Akap2								Lrif1		Zfp101
		Adgrg5		Akap4								Lrp12		Zfp119a
		Adgrg6		Akap5								Lrr1		Zfp2
		Adgrg7		Akap7								Lrrc25		Zfp207
		Adgrl1		Akap8								Lrrc26		Zfp280d
		Adgrv1		Akap8l								Lrrc3		Zfp354a
		Adhfe1		Akap9								Lrrc4		Zfp354b
		Adi1		Akip1								Lrrc42		Zfp354c
		Adig		Akirin2								Lrrc46		Zfp398
		Adipor2		Akna								Lrrc4b		Zfp451
		Adk		Aknad1								Lrrc61		Zfp454
		Adm		Akp3								Lrrc71		Zfp488
		Adm2		Akr1a1								Lrrc8e		Zfp503
		Adnp		Akr1b10								Lrrtm4		Zfp551
		Ado		Akr1b3								Lsm12		Zfp597
		Adora2a		Akr1b7								Lsm4		Zfp606
		Adora2b		Akr1b8								Lst1		Zfp786
		Adprhl1		Akr1cl								Lta		Zfp791
		Adprhl2		Akr1d1								Ltb		Zfp870
		Adprm		Akr7a5								Ltbp3		Zfp879
		Adra1a		Akt1								Lum		Zfp949
		Adra1b		Akt1s1								Lyar		Zfp955b
		Adra1d		Akt2								Lyn		Zfp992
		Adra2a		Akt3								Lypla1		Zfyve21
		Adra2b		Aktip								Lyplal1		Zfyve28
		Adra2c		Alad								Lyrm4		Zfyve9
		Adrb1		Alas1								Lysmd3		Zhx1
		Adrb2		Alas2								Lzts1		Zhx3
		Adrb3		Alcam								Lzts2		Zkscan14
		Adrbk1		Aldh16a1								Lzts3		Zkscan3
		Adrbk2		Aldh18a1								Mab21l2		Zkscan4
		Adsl		Aldh1a1								Macrod1		Zkscan5
		Adss		Aldh1a2								Mad1l1		Znf41-ps
		Adssl1		Aldh1a3								Madd		Zscan12
		Aebp1		Aldh1a7								Mafa		Zscan25
		Aebp2		Aldh1b1								Mafb		Zxdc
		Aen		Aldh1l1								Mafk		Zyx
		AF012151		Aldh1l2								Mageb1		Zzef1
		AF034160		Aldh2								Mageb2		0610010F05Rik
		AF041915		Aldh3a1								Mageb4		1110037F02Rik
		AF041937		Aldh3b1								Mageb5		1700003G18Rik
		AF050165		Aldh3b2								Magee1		1700017D01Rik
		AF093858		Aldh3b3								Magee2		1700019N19Rik
		AF093862		Aldh4a1								Mageh1		1700021F07Rik
		AF216290		Aldh5a1								Majin		1700045H11Rik
		AF357355		Aldh6a1								Mal		1700061J23Rik
		AF357359		Aldh7a1								Malat1		1700092C10Rik
		AF357374		Aldh9a1								Mall		1700129C05Rik
		AF357376		Aldoa								Mamdc2		1810065E05Rik
		AF357399		Aldoart1								Mamdc4		2010111I01Rik
		AF357425		Aldoc								Maml3		2210016F16Rik
		AF357426		Alg1								Mamstr		2310065F04Rik
		AF357446		Alg10b								Man1b1		2610005L07Rik
		AF365933		Alg11								Map1b		2900005J15Rik
		AF374167		Alg3								Map2		3200001D21Rik
		AF374273		Alg5								Map2k7		4430402I18Rik
		AF465519		Alg6								Map3k11		4833412C05Rik
		AF479018		Alg8								Map3k14		4921504E06Rik
		AF479022		Alk								Map3k4		4921507P07Rik
		Afap1		Alkbh1								Map4k2		4930412O13Rik
		Afap1l1		Alkbh2								Mapk10		4930444P10Rik
		Afap1l2		Alkbh4								Mapk1ip1		4930488L21Rik
		Aff1		Alkbh5								Mapk4		4930512B01Rik
		Afg3l2		Alkbh6								Mapkapk3		4930512M02Rik
		Afm		Alkbh7								March11		4930519F16Rik
		Afmid		Alkbh8								March8		4930524B15Rik
		Afp		Alms1-ps2								Mark2		4930524O05Rik
		Agap1		Alox12								Mark3		4930558K02Rik
		Agap3		Alox12b								Mark4		4930597G03Rik
		Agbl5		Alox12e								Mars		4933401H06Rik
		Ager		Alox15								Mas1		4933412E24Rik
		Agfg1		Alox5								Mast3		4933416C03Rik
		Aggf1		Alox5ap								Matk		4933416I08Rik
		Agl		Alox8								Mbd1		4933424G05Rik
		Agmat		Aloxe3								Mbd2		5330413P13Rik
		Ago1		Alpi								Mbd6		5430402O13Rik
		Ago2		Alpk2								Mblac2		6030407O03Rik
		Ago3		Alpk3								Mboat2		6030469F06Rik
		Ago4		Alpl								Mccc2		6330408A02Rik
		Agpat1		Alppl2								Mcf2l		6430573F11Rik
		Agpat2		Als2								Mcm2		6430706D22Rik
		Agpat3		Als2cl								Mcm4		6720483E21Rik
		Agpat4		Als2cr12								Mcmbp		9130401M01Rik
		Agpat5		Alx1								Mcur1		9930021J03Rik
		Agpat6		Alx3								Mdk		9930111J21Rik2
		Agpat9		Alyref								Me2		A530032D15Rik
		Agps		Alyref2								Med12l		A730056A06Rik
		Agrn		Ambn								Med15		Abca13
		Agrp		Ambp								Med25		Abca14
		Agt		Ambra1								Med26		Abca16
		Agtpbp1		Amdhd1								Med28		Abca8b
		Agtr1b		Amer3								Med6		Abca9
		Agxt		Amfr								Mef2c		Abcb1a
		Ahcy		Amh								Meioc		Abcb7
		Ahi1		Amhr2								Men1		Abhd12
		Ahnak		Amica1								Mesp1		Ablim1
		Ahnak2		Amigo1								Mesp2		Abtb2
		Ahr		Amigo3								Mettl10		Acaca
		Ahrr		Ammecr1								Mettl14		Acad8
		Ahsa1		Ammecr1l								Mex3b		Ackr1
		Ahsa2		Amn								Mfge8		Aco1
		Ahsg		Amn1								Mfsd12		Acod1
		AI115009		Amot								Mfsd7b		Acot10
		AI182371		Amotl1								Mgarp		Acsm2
		AI314180		Ampd1								Mgat2		Actl7b
		AI314278		Ampd2								Mgll		Adam18
		AI413582		Ampd3								Mgme1		Adam39
		AI414108		Amt								Mgst2		Adam5
		AI429214		Amtn								Mib1		Adam9
		AI450353		Amy2a3								Micall2		Adamts16
		AI463170		Amy2a4								Midn		Adamts2
		AI467606		Amy2a5								Mill2		Adamts5
		AI506816		Amz1								Mir103-2		Adap1
		AI597479		Anapc10								Mir10a		Adarb1
		AI606181		Anapc11								Mir1191b		Adck1
		AI606473		Anapc13								Mir124a-1		Adcy10
		AI607873		Anapc15								Mir124a-1hg		Add3
		AI646519		Anapc2								Mir129-1		Adgre1
		AI661453		Anapc4								Mir129-2		Adgrf1
		AI662270		Anapc5								Mir129b		Adgrf4
		AI846148		Anapc7								Mir1306		Adgrf5
		AI847159		Ang								Mir133a-1		Adgrg6
		AI854517		Ang5								Mir133a-2		Adgrv1
		AI987944		Ang6								Mir150		Adhfe1
		Aicda		Angel1								Mir152		Adi1
		Aida		Angel2								Mir185		Adra2a
		Aif1		Angpt2								Mir1893		Adrbk1
		Aifm2		Angpt4								Mir1895		Afm
		Aifm3		Angptl3								Mir1896		Agap1
		Aig1		Angptl4								Mir1899		Ahi1
		Aim2		Angptl6								Mir1906-1		Ahsa1
		Aimp1		Angptl7								Mir1906-2		Aifm1
		Aimp2		Angptl8								Mir190a		Aig1
		Aip		Ank1								Mir191		Akap10
		Aire		Ank2								Mir192		Akap6
		Ajuba		Ank3								Mir1930		Aldh18a1
		AK002250		Ankdd1b								Mir1936		Alg11
		AK002748		Ankef1								Mir194-1		Alg2
		AK002860		Ankfy1								Mir194-2		Alms1
		AK002875		Ankhd1								Mir1950		Alox5
		AK003103		Ankib1								Mir1960		Ambra1
		AK003793		Ankle1								Mir1968		Amer1
		AK004434		Ankle2								Mir196a-1		Amfr
		AK005115		Ankmy1								Mir196b		Angel2
		AK005187		Ankra2								Mir1a-1		Angptl2
		AK005214		Ankrd1								Mir1a-1hg		Ank2
		AK005363		Ankrd10								Mir1a-2		Ankar
		AK005414		Ankrd11								Mir1b		Ankfn1
		AK005481		Ankrd12								Mir203		Ankfy1
		AK005616		Ankrd13a								Mir204		Ankhd1
		AK005807		Ankrd13b								Mir215		Ankrd12
		AK005833		Ankrd13c								Mir219a-1		Ankrd13c
		AK005987		Ankrd13d								Mir219c		Ankrd50
		AK006001		Ankrd16								Mir290a		Anks1b
		AK006015		Ankrd17								Mir290b		Anks6
		AK006029		Ankrd2								Mir291a		Ankub1
		AK006051		Ankrd22								Mir291b		Ano2
		AK006119		Ankrd23								Mir292		Ap2b1
		AK006138		Ankrd24								Mir292b		Ap4s1
		AK006167		Ankrd26								Mir293		Apba2
		AK006173		Ankrd27								Mir294		Apcdd1
		AK006186		Ankrd33								Mir295		Aph1b
		AK006202		Ankrd33b								Mir296		Aph1c
		AK006250		Ankrd34a								Mir297c		Appl2
		AK006331		Ankrd34c								Mir298		Aqp1
		AK006355		Ankrd35								Mir3057		Arfgef3
		AK006389		Ankrd39								Mir3063		Arhgap22
		AK006397		Ankrd40								Mir3073a		Arhgef38
		AK006455		Ankrd42								Mir3073b		Arhgef4
		AK006531		Ankrd44								Mir3078		Arhgef7
		AK006572		Ankrd45								Mir3087		Arid5b
		AK006610		Ankrd49								Mir3091		Arl14ep
		AK006659		Ankrd52								Mir3098		Arl4a
		AK006664		Ankrd53								Mir3099		Arnt
		AK006677		Ankrd54								Mir30d		Arntl
		AK006706		Ankrd55								Mir3100		Arpc2
		AK006766		Ankrd6								Mir3103		Arr3
		AK006844		Ankrd60								Mir320		Arvcf
		AK006859		Ankrd61								Mir330		Asap2
		AK006909		Ankrd63								Mir339		Asb1
		AK006930		Ankrd66								Mir343		Ash1l
		AK006933		Ankrd7								Mir3473g		Asxl2
		AK006937		Ankrd9								Mir3961		Asxl3
		AK006943		Anks1								Mir3966		Ate1
		AK006963		Anks1b								Mir425		Atf7ip
		AK006980		Anks3								Mir468		Atg2b
		AK007082		Anks4b								Mir488		Atg7
		AK007174		Anks6								Mir499		Atic
		AK007205		Ankzf1								Mir5046		Atp10b
		AK007223		Anln								Mir5120		Atp13a3
		AK007237		Ano1								Mir5121		Atp13a4
		AK007238		Ano10								Mir5618		Atp1b4
		AK007459		Ano2								Mir574		Atp2b1
		AK007819		Ano3								Mir598		Atp2b2
		AK007836		Ano4								Mir6339		Atp7a
		AK007845		Ano6								Mir6342		Atpaf1
		AK007898		Ano7								Mir6357		AU019990
		AK007899		Ano8								Mir6362		AU022751
		AK007907		Ano9								Mir6363		Auts2
		AK007918		Anp32b								Mir6366		Avl9
		AK007939		Anp32e								Mir6369		AW112010
		AK008044		Anpep								Mir6376		AW554918
		AK008222		Antxr1								Mir6377		Awat1
		AK008306		Anxa10								Mir6394		B020004J07Rik
		AK008384		Anxa11								Mir6396		B3gat1
		AK008482		Anxa2								Mir6402		BC003331
		AK008488		Anxa3								Mir6538		BC006965
		AK008496		Anxa4								Mir6541		BC021614
		AK008572		Anxa5								Mir669b		BC048671
		AK008732		Anxa6								Mir669n		BC080695
		AK008767		Anxa7								Mir670		Bcas3
		AK008812		Anxa9								Mir671		Bcl11b
		AK009121		Aoc1								Mir684-1		Bcl2
		AK009182		Aoc2								Mir6904		Bcl2l13
		AK009383		Aoc3								Mir6913		Bcl6
		AK009423		Aox1								Mir6925		Bdkrb2
		AK009699		Aox3								Mir6930		Bdp1
		AK009869		Aox4								Mir6931		Best1
		AK009977		Ap1ar								Mir6937		Bex2
		AK010824		Ap1b1								Mir6939		Bhlhe22
		AK010878		Ap1g1								Mir6940		Bicd1
		AK011205		Ap1g2								Mir6941		Blmh
		AK011326		Ap1m1								Mir6942		Bloc1s4
		AK011444		Ap1m2								Mir6950		Bloc1s5
		AK011913		Ap1s1								Mir6951		Bmi1
		AK012046		Ap1s3								Mir6973a		Bmp2k
		AK012214		Ap2a1								Mir6974		Bmp5
		AK012325		Ap2a2								Mir6975		Bmp6
		AK012478		Ap2b1								Mir6980		Bpgm
		AK012891		Ap2m1								Mir6981		Bphl
		AK012918		Ap2s1								Mir6987		Bpnt1
		AK013187		Ap3b1								Mir6990		Brca1
		AK013192		Ap3b2								Mir6991		Brca2
		AK013453		Ap3m1								Mir7001		Brd9
		AK013627		Ap3m2								Mir7005		Brinp3
		AK013680		Ap3s1								Mir701		Brip1os
		AK013883		Ap3s2								Mir7037		Btbd16
		AK014157		Ap4b1								Mir7038		Btbd18
		AK014401		Ap4m1								Mir7052		Btbd7
		AK014435		Ap4s1								Mir7053		Btf3
		AK014513		Ap5b1								Mir7054		Btf3l4
		AK014660		Ap5m1								Mir7055		Btk
		AK014836		Ap5s1								Mir706		Btnl5-ps
		AK014951		Ap5z1								Mir7061		Btnl9
		AK014974		Apaf1								Mir7062		C130071C03Rik
		AK015045		Apba2								Mir7065		Cabin1
		AK015096		Apba3								Mir7068		Cabyr
		AK015174		Apbb1								Mir707		Cacna1c
		AK015183		Apbb1ip								Mir7085		Cacng6
		AK015188		Apbb2								Mir7091		Cadm3
		AK015227		Apbb3								Mir7092		Cald1
		AK015284		Apc2								Mir7-1		Calm1
		AK015305		Apcdd1								Mir7117		Camk1g
		AK015324		Apeh								Mir7-2		Camk2g
		AK015341		Apex1								Mir7212		Camsap1
		AK015376		Apex2								Mir7235		Camta1
		AK015482		Aph1a								Mir7240		Canx
		AK015488		Aph1b								Mir7242		Capza3
		AK015520		Apip								Mir7243		Car12
		AK015526		Apitd1								Mir7669		Casc1
		AK015529		Aplf								Mir7682		Casc4
		AK015545		Aplnr								Mir8092		Casq1
		AK015566		Aplp1								Mir8094		Cbln4
		AK015749		Apmap								Mir8098		Ccdc15
		AK015772		Apoa1								Mir8099-1		Ccdc174
		AK015813		Apoa1bp								Mir8099-2		Ccdc53
		AK015814		Apoa2								Mir8101		Ccdc85c
		AK015818		Apoa4								Mir8103		Ccdc88a
		AK015900		Apoa5								Mir8107		Ccng2
		AK016007		Apobec2								Mir8110		Ccni
		AK016016		Apobec3								Mir8114		Ccnk
		AK016027		Apobec4								Mir879		Ccr1
		AK016085		Apobr								Mir9-2		Cct3
		AK016129		Apoc1								Mir9-3		Cct8
		AK016131		Apoc2								Mir9-3hg		Cd109
		AK016162		Apoc3								Mira		Cd180
		AK016170		Apoc4								Mkx		Cd209a
		AK016243		Apoc4-apoc2								Mmp10		Cd209c
		AK016244		Apod								Mmp15		Cd209e
		AK016255		Apoe								Mmp1a		Cd247
		AK016276		Apof								Mmp20		Cd28
		AK016280		Apol10a								Mmp27		Cd2ap
		AK016283		Apol10b								Mmp8		Cd300a
		AK016328		Apol11a								Mms22l		Cd300e
		AK016672		Apol11b								Moap1		Cd300ld4
		AK016696		Apol6								Mob3a		Cd5l
		AK016731		Apol7a								Morn1		Cdan1
		AK017010		Apol7b								Morn5		Cdc16
		AK017048		Apol7c								Mov10		Cdc37l1
		AK017068		Apol7d								Moxd2		Cdc42bpa
		AK017086		Apol7e								Mpc1		Cdk12
		AK017092		Apol8								Mpp7		Cdk5rap2
		AK017142		Apol9a								Mpped2		Cdkn2a
		AK017177		Apol9b								Mptx2		Cdkn3
		AK017243		Apold1								Mpv17l2		Cdyl
		AK017434		Apom								Mrgbp		Ceacam20
		AK017645		Apon								Mrgprb4		Cenpf
		AK018014		Apoo								Mrgprb5		Cenpj
		AK018074		Apool								Mrgprh		Cep152
		AK018092		Apopt1								Mrm2		Cep41
		AK018134		App								Mro		Ces5a
		AK018156		Appbp2								Mroh6		Cetn2
		AK018309		Appbp2os								Mroh9		Cfap100
		AK018352		Appl1								Mrpl10		Cfap36
		AK018394		Appl2								Mrpl11		Chat
		AK018490		Aprt								Mrpl15		Chchd6
		AK018523		Aqp1								Mrpl18		Chd7
		AK018679		Aqp12								Mrpl36		Chd8
		AK018847		Aqp2								Mrpl37		Chga
		AK018905		Aqp5								Mrpl43		Chka
		AK018913		Aqp6								Mrpl46		Chrnb3
		AK018918		Aqp7								Mrpl54		Chsy1
		AK018937		Aqp9								Mrps11		Chuk
		AK018940		Aqr								Mrps26		Ciapin1
		AK018967		Arap1								Mrps5		Cited4
		AK018972		Arap3								Mrrf		Cks1brt
		AK018988		Arcn1								Ms4a8a		Cks2
		AK019057		Areg								Msantd4		Clca3b
		AK019067		Arf1								Msgn1		Clca4b
		AK019114		Arf2								Msl2		Clcn1
		AK019124		Arf3								Msra		Clmn
		AK019237		Arf4								Mst1r		Cluap1
		AK019250		Arf5								Msx1		Cmc2
		AK019365		Arf6								Msx1os		Cnot1
		AK019366		Arfgap3								Msx3		Cnot6
		AK019420		Arfgef1								Mta1		Cnpy1
		AK019514		Arfgef2								Mtag2		Cntnap2
		AK019563		Arfgef3								Mtch2		Cntnap3
		AK019592		Arfip1								Mtg1		Cntnap5c
		AK019614		Arfip2								Mthfd1l		Coa5
		AK019623		Arg1								Mtmr9		Col4a6
		AK019630		Arg2								Muc19		Commd3
		AK019643		Arhgap10								Mug-ps1		Cox18
		AK019662		Arhgap11a								Mum1		Cpd
		AK019679		Arhgap15								Mup4		Cpeb1
		AK019688		Arhgap15os								Mvd		Cplx4
		AK019699		Arhgap17								Mybpc2		Cpsf4
		AK019701		Arhgap18								Mybpc3		Crhbp
		AK019709		Arhgap19								Myct1		Crls1
		AK019722		Arhgap23								Myf5		Crp
		AK019730		Arhgap25								Myf6		Cryba1
		AK019737		Arhgap26								Myh14		Csmd1
		AK019738		Arhgap27								Myl1		Cstf2t
		AK019743		Arhgap28								Myl9		Ctbp1
		AK019757		Arhgap29								Myo5b		Cth
		AK019773		Arhgap30								Myoz2		Ctnnb1
		AK019796		Arhgap33								Mypop		Ctnnd1
		AK019804		Arhgap33os								Myt1l		Cxcl13
		AK019810		Arhgap35								Myzap		Cxx1c
		AK019848		Arhgap39								N4bp1		Cycs
		AK019949		Arhgap4								Naa15		Cyp2a12
		AK019984		Arhgap40								Naa20		Cyp2b10
		AK020043		Arhgap42								Naa40		Cyp39a1
		AK020060		Arhgap44								Naf1		Cyp3a13
		AK020087		Arhgap5								Nags		Cyp4a29
		AK020100		Arhgap8								Naip2		Cyp4a31
		AK020101		Arhgap9								Naip5		D1Pas1
		AK020166		Arhgdia								Naip7		D5Ertd579e
		AK020239		Arhgdig								Nanos2		D830031N03Rik
		AK020256		Arhgef1								Naprt		D930015E06Rik
		AK020320		Arhgef10								Napsa		Dab2ip
		AK020345		Arhgef10l								Nat1		Dcaf17
		AK020376		Arhgef12								Nat14		Dcbld1
		AK020506		Arhgef15								Nat2		Dclk1
		AK020588		Arhgef16								Nat3		Dclk3
		AK020648		Arhgef17								Nat6		Dctn4
		AK020711		Arhgef18								Nbeal2		Ddit4l
		AK020767		Arhgef19								Ncaph		Ddx31
		AK020768		Arhgef2								Ncf2		Defb34
		AK020795		Arhgef25								Nck1		Degs1
		AK020820		Arhgef3								Nckap1		Dennd1a
		AK020829		Arhgef33								Nckipsd		Derl2
		AK020849		Arhgef37								Ncl		Dgkd
		AK020861		Arhgef38								Ncln		Dgke
		AK020885		Arhgef39								Ndc1		Dgkg
		AK020898		Arhgef4								Ndfip1		Dgkq
		AK020987		Arhgef40								Ndor1		Dhx15
		AK021007		Arhgef5								Ndrg3		Dhx29
		AK021048		Arhgef6								Ndrg4		Dhx9
		AK021128		Arid1a								Ndst3		Diaph1
		AK021191		Arid2								Ndufa5		Dicer1
		AK021307		Arid3a								Ndufa8		Diexf
		AK021325		Arid3c								Ndufaf3		Dis3l2
		AK021342		Arid4a								Ndufb3		Dlg1
		AK021348		Arid5a								Ndufc1		Dlg3
		AK027935		Arid5b								Ndufs3		Dlg5
		AK027968		Arih2								Ndufs7		Dlk1
		AK027991		Arl1								Neat1		Dlx6os1
		AK028089		Arl10								Nectin2		Dmbt1
		AK028094		Arl11								Neil2		Dmrtc1c1
		AK028111		Arl13a								Nelfb		Dnah5
		AK028130		Arl13b								Nelfcd		Dnah9
		AK028549		Arl14								Nenf		Dnajb9
		AK028659		Arl14epl								Nespas		Dnajc9
		AK028708		Arl16								Nfe2l1		Dnm3
		AK028710		Arl2								Nfe2l3		Dpp6
		AK028711		Arl2bp								Nfic		Dppa2
		AK028782		Arl3								Nfkbil1		Dppa4
		AK028798		Arl4c								Ngfr		Drd1
		AK028852		Arl4d								Ngrn		Drp2
		AK028908		Arl5a								Nhlrc3		Dse
		AK028959		Arl5b								Nif3l1		Dsg1b
		AK028960		Arl5c								Nkapl		Dsg2
		AK029153		Arl6								Nkpd1		Dsg4
		AK029170		Arl6ip1								Nkx1-1		Dsp
		AK029324		Arl6ip4								Nkx2-6		Dst
		AK029418		Arl6ip5								Nkx3-1		Dtna
		AK029422		Arl6ip6								Nlrp12		Dtnb
		AK029443		Arl8b								Nmbr		Dusp2
		AK029624		Arl9								Nmnat2		Dync1i2
		AK029633		Armc10								Nmt1		Dync1li2
		AK029646		Armc12								Noc4l		E130008D07Rik
		AK029663		Armc4								Nol4		E130311K13Rik
		AK029672		Armc5								Nol7		E2f6
		AK029692		Armc6								Nomo1		E2f7
		AK029760		Armc8								Nop56		E330034G19Rik
		AK029815		Armc9								Nop58		Eapp
		AK029875		Armcx1								Nos3		Ebf1
		AK029934		Armcx2								Nosip		Eda
		AK029949		Armcx3								Nova2		Eef1akmt1
		AK030005		Armcx4								Npas4		Eef1g
		AK030063		Armcx5								Npdc1		Efcab11
		AK030136		Armcx6								Npepl1		Efcab12
		AK030206		Armt1								Npepps		Efcab5
		AK030236		Arnt								Nphp1		Efemp1
		AK030263		Arntl								Npl		Efhb
		AK030289		Arpc1b								Npm2		Efnb2
		AK030308		Arpc2								Nprl2		Egfr
		AK030357		Arpc3								Npy1r		Eif2s3x
		AK030382		Arpc4								Npy5r		Eif4ebp3
		AK030468		Arpc5								Nr1h2		Eif4enif1
		AK030561		Arpc5l								Nr1h3		Eif5
		AK030597		Arpin								Nr2f1		Elac1
		AK030646		Arpp19								Nradd		Elfn1
		AK030770		Arr3								Nrarp		Ell3
		AK030785		Arrb1								Nrbp1		Emsy
		AK030906		Arrb2								Nrxn2		Enpep
		AK031066		Arrdc1								Nsg1		Ep400
		AK031165		Arrdc2								Nsl1		Epb41
		AK031221		Arrdc4								Nsmce4a		Epb41l4b
		AK031300		Arrdc5								Nt5dc1		Epha1
		AK031383		Arsa								Ntf5		Ephb3
		AK031468		Arsb								Ntn5		Ephb6
		AK031475		Arsi								Ntsr1		Epm2aip1
		AK031561		Arsk								Nub1		Eprs
		AK031732		Art1								Nucb1		Eps15
		AK031816		Art3								Nudt1		Ept1
		AK031897		Art5								Nudt14		Erc1
		AK031979		Artn								Nudt18		Erc2
		AK032118		Arv1								Nudt22		Ercc3
		AK032194		Arvcf								Nup35		Ercc6
		AK032255		Arx								Nup62		Eri3
		AK032287		Arxes1								Nxph3		Erich6
		AK032382		Asah1								Ocln		Esrp1
		AK032481		Asah2								Odf1		Etv5
		AK032489		Asap1								Ogfr		Exoc6
		AK032654		Asap3								Olfm3		Exoc6b
		AK032800		Asb1								Olfr121		Exosc1
		AK032899		Asb10								Olfr122		Exosc8
		AK032919		Asb12								Olfr123		Extl2
		AK033041		Asb15								Olfr124		Extl3
		AK033058		Asb16								Olfr125		Ezh2
		AK033210		Asb17os								Olfr126		F2r
		AK033228		Asb18								Olfr1261		Fabp9
		AK033245		Asb2								Olfr1262		Fam110c
		AK033270		Asb3								Olfr1263		Fam118b
		AK033307		Asb4								Olfr1264		Fam131b
		AK033381		Asb5								Olfr1265		Fam134b
		AK033525		Asb6								Olfr127		Fam150b
		AK033552		Asb7								Olfr128		Fam168a
		AK033756		Asb8								Olfr129		Fam171a1
		AK033811		Ascc1								Olfr13		Fam175b
		AK033814		Ascc2								Olfr130		Fam193a
		AK033912		Ascl1								Olfr131		Fam196b
		AK034016		Ascl2								Olfr132		Fam198b
		AK034072		Ascl3								Olfr1336		Fam19a5
		AK034221		Ascl4								Olfr1344		Fam214b
		AK034234		Asf1a								Olfr1346		Fam53b
		AK034278		Asf1b								Olfr1347		Fam60a
		AK034330		Asgr1								Olfr1348		Fam8a1
		AK034341		Asgr2								Olfr1349		Fan1
		AK034494		Ash1l								Olfr1404		Fancc
		AK034502		Ash2l								Olfr1406		Fancl
		AK034562		Asic1								Olfr1507		Farp2
		AK034568		Asic2								Olfr1508		Fat4
		AK034630		Asic3								Olfr1509		Fbn2
		AK034716		Asic4								Olfr19		Fbxl13
		AK034781		Asic5								Olfr218		Fbxl3
		AK034926		Asl								Olfr229		Fbxo28
		AK035052		Asna1								Olfr237-ps1		Fbxo47
		AK035187		Asnsd1								Olfr24		Fbxw11
		AK035331		Aspa								Olfr266		Fbxw13
		AK035444		Aspdh								Olfr287		Fbxw22
		AK035451		Aspg								Olfr288		Fbxw27
		AK035466		Asph								Olfr38		Fcrl6
[truncated: 28,599 more rows]
