# Supplementary material for: Genetic background and oncogenic driver determines the genomic evolution and transcriptomics of mammary tumor metastasis
Source: Commun Biol. 2025 Aug 14;8:1224. doi: 10.1038/s42003-025-08624-5 (PMC12354892; doi:10.1038/s42003-025-08624-5)
Supplement: Supplementary file 2 — Supplementary data 1–18 [file 42003_2025_8624_MOESM2_ESM.zip › Supplementary Data/Table_S6.xlsx]

## Sheet: DAVID_FVBDrivers_MSCNV_Overlap
Annotation Cluster 1	Enrichment Score: 8.403709925975882
Category	Term	neg Log10 (p)	Count	%	PValue	Genes	List Total	Pop Hits	Pop Total	Fold Enrichment	Bonferroni	Benjamini	FDR
INTERPRO	IPR013164:Cadherin, N-terminal	12	25	1.69033	2.00E-12	PCDHGB8, PCDHGB7, PCDHGB6, PCDHGB5, PCDHGB4, PCDHGB2, PCDH12, PCDH1, PCDHGA8, PCDHGA7, PCDHGA6, PCDHGA5, GM38666, PCDHGA4, PCDHGC5, PCDHGA3, PCDHGC4, PCDHGA2, PCDHGC3, PCDHGA1, PCDHGA9, PCDHGA10, PCDHGA11, PCDHGA12, PCDHGB1	1316	69	20793	5.72469	3.47E-09	3.25E-09	3.22E-09
INTERPRO	IPR020894:Cadherin conserved site	11	32	2.16362	3.75E-12	PCDHGB8, PCDHGB7, PCDHGB6, PCDHGB5, PCDHGB4, PCDHGB2, PCDH12, PCDH1, PCDHGA8, PCDHGA7, PCDHGA6, PCDHGA5, GM38666, PCDHGA4, PCDHGC5, PCDHGA3, PCDHGC4, PCDHGA2, PCDHGC3, PCDHGA1, DSG1B, DSG1A, PCDHGA9, PCDHGA10, PCDHGA11, PCDHGA12, PCDHGB1, DSG2, DCHS1, DSG3, CDH15, DSG4	1316	116	20793	4.35866	6.50E-09	3.25E-09	3.22E-09
INTERPRO	IPR015919:Cadherin-like	11	33	2.23124	7.51E-12	PCDHGB8, PCDHGB7, PCDHGB6, PCDHGB5, PCDHGB4, PCDHGB2, PCDH12, DAG1, PCDH1, PCDHGA8, PCDHGA7, PCDHGA6, PCDHGA5, GM38666, PCDHGA4, PCDHGC5, PCDHGA3, PCDHGC4, PCDHGA2, PCDHGC3, PCDHGA1, DSG1B, DSG1A, PCDHGA9, PCDHGA10, PCDHGA11, PCDHGA12, PCDHGB1, DSG2, DCHS1, DSG3, CDH15, DSG4	1316	126	20793	4.13814	1.30E-08	4.35E-09	4.31E-09
UP_SEQ_FEATURE	DOMAIN:Cadherin	11	30	2.0284	1.47E-11	PCDHGB8, PCDHGB7, PCDHGB6, PCDHGB5, PCDHGB4, PCDHGB2, PCDH12, PCDH1, PCDHGA8, PCDHGA7, PCDHGA6, PCDHGA5, GM38666, PCDHGA4, PCDHGC5, PCDHGA3, PCDHGC4, PCDHGA2, PCDHGC3, PCDHGA1, DSG1B, PCDHGA9, PCDHGA10, PCDHGA11, PCDHGA12, PCDHGB1, DSG2, DCHS1, DSG3, DSG4	1372	110	22228	4.4185	4.50E-08	1.50E-08	1.50E-08
INTERPRO	IPR002126:Cadherin	11	32	2.16362	2.47E-11	PCDHGB8, PCDHGB7, PCDHGB6, PCDHGB5, PCDHGB4, PCDHGB2, PCDH12, PCDH1, PCDHGA8, PCDHGA7, PCDHGA6, PCDHGA5, GM38666, PCDHGA4, PCDHGC5, PCDHGA3, PCDHGC4, PCDHGA2, PCDHGC3, PCDHGA1, DSG1B, DSG1A, PCDHGA9, PCDHGA10, PCDHGA11, PCDHGA12, PCDHGB1, DSG2, DCHS1, DSG3, CDH15, DSG4	1316	124	20793	4.07746	4.29E-08	1.07E-08	1.06E-08
SMART	SM00112:CA	9	32	2.16362	4.45E-10	PCDHGB8, PCDHGB7, PCDHGB6, PCDHGB5, PCDHGB4, PCDHGB2, PCDH12, PCDH1, PCDHGA8, PCDHGA7, PCDHGA6, PCDHGA5, GM38666, PCDHGA4, PCDHGC5, PCDHGA3, PCDHGC4, PCDHGA2, PCDHGC3, PCDHGA1, DSG1B, DSG1A, PCDHGA9, PCDHGA10, PCDHGA11, PCDHGA12, PCDHGB1, DSG2, DCHS1, DSG3, CDH15, DSG4	765	123	10589	3.60113	1.57E-07	1.57E-07	1.57E-07
GOTERM_BP_DIRECT	GO:0007156~homophilic cell adhesion via plasma membrane adhesion molecules	9	36	2.43408	4.94E-10	PCDHGB8, PCDHGB7, PCDHGB6, PCDHGB5, PCDHGB4, PCDHGB2, PCDH12, PTPRF, BSG, HMCN1, PCDH1, PCDHGA8, PCDHGA7, PCDHGA6, PCDHGA5, GM38666, PCDHGA4, PCDHGC5, PCDHGA3, PCDHGC4, PCDHGA2, PCDHGC3, PCDHGA1, DSG1B, DSG1A, PCDHGA9, PCDHGA10, PCDHGA11, PCDHGA12, PCDHGB1, DSG2, DCHS1, DSG3, CDH15, DSG4, OBSL1	1265	174	20399	3.33635	2.21E-06	2.21E-06	2.21E-06
UP_KW_BIOLOGICAL_PROCESS	KW-0130~Cell adhesion	3	53	3.5835	3.88E-04	PCDHGB8, PCDHGB7, PCDHGB6, PTPRS, PCDHGB5, PODXL2, PCDHGB4, NCAN, PCDHGB2, CIB1, PTPRF, COMP, ADGRE5, HYAL3, MADCAM1, PCDHGA8, PCDHGA7, EGFL7, PCDHGA6, PCDHGA5, MYBPC2, PCDHGA4, PCDHGA3, PCDHGA2, PCDHGA1, DSG1B, DSG1A, PCDHGA9, PCDHGB1, MXRA8, AMTN, DSG2, SPACA4, CDH15, DSG3, DSG4, NRXN2, PCDH12, KLC1, FLRT1, SYMPK, PIP5K1C, PCDH1, GM38666, LAMB2, PCDHGC5, PCDHGC4, PCDHGC3, PCDHGA10, PCDHGA11, PC…	745	472	10895	1.64212	0.0492362	0.0168266	0.0164383
GOTERM_BP_DIRECT	GO:0007155~cell adhesion	3	61	4.12441	3.94E-04	PCDHGB7, PCDHGB6, PTPRS, PCDHGB5, PODXL2, LDB1, PCDHGB4, NCAN, PCDHGB2, CIB1, HAPLN4, PTPRF, COMP, ADGRE5, BSG, HYAL3, MADCAM1, PCDHGA8, PCDHGA7, EGFL7, PCDHGA6, PCDHGA5, MYBPC2, PCDHGA4, PCDHGA3, PCDHGA2, IZUMO1, PCDHGA1, DSG1B, DSG1A, PCDHGA9, CEACAM2, PCDHGB1, MXRA8, AMTN, DSG2, SPACA4, CDH15, DSG3, DSG4, TLN1, NRXN2, SPG7, PCDH12, KLC1, FLRT1, SYMPK, PIP5K1C, PCDH1, GM38666, LAMB2, PCDHGC5, P…	1265	619	20399	1.58912	0.828936	0.0980762	0.0976601
GOTERM_MF_DIRECT	GO:0005509~calcium ion binding	3	70	4.73293	0.00133275	PCDHGB8, PCDHGB7, PRSS1, PCDHGB6, PCDHGB5, PCDHGB4, NCAN, PCDHGB2, CIB1, COMP, PCLO, ADGRE5, DAG1, SDF4, HMCN1, PRSS2, PCDHGA8, PCDHGA7, EGFL7, PCDHGA6, PCDHGA5, UNC13A, PCDHGA4, ACTN3, PCDHGA3, PCDHGA2, PCDHGA1, DNAH7A, DSG1B, DSG1A, PCDHGA9, PLCB3, PCDHGB1, SPARCL1, DSG2, CDH15, DSG3, DSG4, NOTCH1, PON1, LTBP4, PCDH12, LTBP3, RASGRP2, NOL3, LTBP1, AIF1, RASGRP3, DLL3, RHOT2, CRACR2B, PCDH1, JAG…	1222	735	18787	1.46419	0.819326	0.115948	0.114412
Annotation Cluster 2	Enrichment Score: 3.0223883638949025
Category	Term		Count	%	PValue	Genes	List Total	Pop Hits	Pop Total	Fold Enrichment	Bonferroni	Benjamini	FDR
GOTERM_BP_DIRECT	GO:0070269~pyroptosis	5	13	0.878972	1.29E-05	GZMA, GZMC, GZMB, GZME, GZMD, GZMG, GZMF, NAIP2, NAIP5, NAIP7, NAIP6, GZMN, NAIP1	1265	45	20399	4.65853	0.0562507	0.0144736	0.0144122
GOTERM_CC_DIRECT	GO:0044194~cytolytic granule	5	8	0.540906	2.47E-05	GZMN, GZMC, GZMB, GZME, CALR, GZMD, GZMG, GZMF	1326	16	21291	8.02828	0.0191018	0.00385727	0.00376826
GOTERM_BP_DIRECT	GO:0051604~protein maturation	4	13	0.878972	4.09E-05	MBTPS1, GZMA, GZMC, GZMB, FURIN, GZME, GZMD, GZMG, GZMF, TSPAN10, LMF1, GZMN, STUB1	1265	50	20399	4.19268	0.167428	0.0305387	0.0304091
GOTERM_BP_DIRECT	GO:0017148~negative regulation of translation	3	18	1.21704	6.45E-04	NANOS2, DDX3X, NANOS3, IFRD2, DAPK3, GZMC, SAMD4B, GZMB, GZME, GZMD, GZMG, GZMF, RBM4, XRN1, ZAR1L, GZMN, EIF4EBP3, CALR	1265	114	20399	2.54616	0.944377	0.131283	0.130726
UP_KW_BIOLOGICAL_PROCESS	KW-0204~Cytolysis	3	7	0.473293	0.00124772	GZMA, GZMC, GZMB, GZME, GZMD, GZMG, GZMF	745	19	10895	5.38785	0.149818	0.040551	0.0396152
GOTERM_BP_DIRECT	GO:0042267~natural killer cell mediated cytotoxicity	3	8	0.540906	0.00295275	GZMN, CEBPG, GZMC, GZMB, GZME, GZMD, GZMG, GZMF	1265	32	20399	4.03142	0.999998	0.325955	0.324573
GOTERM_BP_DIRECT	GO:0019835~cytolysis	2	7	0.473293	0.00357176	GZMA, GZMC, GZMB, GZME, GZMD, GZMG, GZMF	1265	25	20399	4.51519	1	0.340381	0.338937
GOTERM_BP_DIRECT	GO:0051603~proteolysis involved in cellular protein catabolic process	2	11	0.743746	0.0129845	FZR1, GZMN, GZMA, GZMC, GZMB, CTSW, GZME, CTSF, GZMD, GZMG, GZMF	1265	72	20399	2.46365	1	0.796681	0.793302
GOTERM_BP_DIRECT	GO:0031640~killing of cells of other organism	0	8	0.540906	0.436487	GZMA, GZMC, GZMB, GZME, GZMD, GZMG, HAMP, GZMF	1265	101	20399	1.27728	1	1	0.99598
Annotation Cluster 3	Enrichment Score: 2.9026669919260977
Category	Term		Count	%	PValue	Genes	List Total	Pop Hits	Pop Total	Fold Enrichment	Bonferroni	Benjamini	FDR
UP_SEQ_FEATURE	ACT_SITE:Charge relay system	7	38	2.5693	1.25E-07	CFD, TPSB2, HPN, ABHD8, HTRA2, FURIN, PCSK4, C2, ESD, CTSG, PRSS2, ELANE, MBTPS1, TPSG1, GZMA, GZMC, ABHD14B, GZMB, PRSS16, PRSS57, GZME, ABHD14A, GZMD, GZMG, GZMF, GZMK, ABHD17A, ACOT2, ACOT1, TPP1, PRTN3, NOTUM, ACOT6, ACOT5, MGLL, ACOT4, CFB, ACOT3	1372	234	22228	2.63096	3.82E-04	7.64E-05	7.61E-05
UP_KW_MOLECULAR_FUNCTION	KW-0720~Serine protease	5	28	1.89317	3.01E-05	CFD, TPSB2, PRSS1, HPN, HTRA2, FURIN, PCSK4, C2, CTSG, PRSS2, ELANE, RHBDL1, MBTPS1, TPSG1, GZMA, GZMC, GZMB, PRSS16, PRSS57, GZME, GZMD, GZMG, GZMF, GZMK, GZMN, TPP1, PRTN3, CFB	802	175	12130	2.41995	0.0028512	0.00285523	0.00270495
GOTERM_MF_DIRECT	GO:0008236~serine-type peptidase activity	4	27	1.82556	4.37E-05	CFD, TPSB2, PRSS1, HPN, HTRA2, FURIN, PCSK4, C2, CTSG, PRSS2, ELANE, RHBDL1, MBTPS1, TPSG1, GZMA, GZMC, GZMB, PRSS16, PRSS57, GZME, GZMD, GZMG, GZMF, GZMK, TPP1, PRTN3, CFB	1222	171	18787	2.42747	0.0545429	0.012557	0.0123906
INTERPRO	IPR018114:Peptidase S1, trypsin family, active site	4	22	1.48749	1.74E-04	CFD, TPSB2, PRSS1, TPSG1, GZMA, HPN, GZMC, GZMB, PRSS57, GZME, GZMD, GZMG, GZMF, C2, GZMK, GM5409, GZMN, CTSG, PRTN3, PRSS2, ELANE, CFB	1316	139	20793	2.50074	0.260704	0.0377539	0.0374059
GOTERM_MF_DIRECT	GO:0004252~serine-type endopeptidase activity	3	28	1.89317	5.37E-04	CFD, TPSB2, PRSS1, HPN, HTRA2, FURIN, PCSK4, C2, CTSG, PRSS2, ELANE, RHBDL1, MBTPS1, TPSG1, GZMA, GZMC, GZMB, PRSS57, GZME, GZMD, GZMG, GZMF, GZMK, GM5409, GZMN, TPP1, PRTN3, CFB	1222	210	18787	2.04986	0.497887	0.060497	0.0596954
INTERPRO	IPR001314:Peptidase S1A, chymotrypsin-type	3	22	1.48749	6.00E-04	CFD, TPSB2, PRSS1, TPSG1, GZMA, HPN, GZMC, GZMB, PRSS57, GZME, GZMD, GZMG, GZMF, C2, GZMK, GM5409, GZMN, CTSG, PRTN3, PRSS2, ELANE, CFB	1316	152	20793	2.28686	0.647214	0.0835512	0.0827812
UP_SEQ_FEATURE	DOMAIN:Peptidase S1	3	22	1.48749	9.34E-04	CFD, TPSB2, PRSS1, TPSG1, GZMA, HPN, GZMC, GZMB, PRSS57, GZME, GZMD, GZMG, GZMF, C2, GZMK, GM5409, GZMN, CTSG, PRTN3, PRSS2, ELANE, CFB	1372	161	22228	2.21382	0.942535	0.150276	0.149686
INTERPRO	IPR009003:Trypsin-like cysteine/serine peptidase domain	3	23	1.5551	9.38E-04	CFD, TPSB2, PRSS1, TPSG1, GZMA, HPN, GZMC, HTRA2, GZMB, PRSS57, GZME, GZMD, GZMG, GZMF, C2, GZMK, GM5409, GZMN, CTSG, PRTN3, PRSS2, ELANE, CFB	1316	168	20793	2.16312	0.803749	0.101725	0.100787
INTERPRO	IPR001254:Peptidase S1	3	22	1.48749	0.0011757	CFD, TPSB2, PRSS1, TPSG1, GZMA, HPN, GZMC, GZMB, PRSS57, GZME, GZMD, GZMG, GZMF, C2, GZMK, GM5409, GZMN, CTSG, PRTN3, PRSS2, ELANE, CFB	1316	160	20793	2.17252	0.870259	0.11339	0.112345
SMART	SM00020:Tryp_SPc	2	22	1.48749	0.00468534	CFD, TPSB2, PRSS1, TPSG1, GZMA, HPN, GZMC, GZMB, PRSS57, GZME, GZMD, GZMG, GZMF, C2, GZMK, GM5409, GZMN, CTSG, PRTN3, PRSS2, ELANE, CFB	765	158	10589	1.92734	0.809445	0.413482	0.41231
GOTERM_MF_DIRECT	GO:0008233~peptidase activity	1	46	3.11021	0.0357281	CFD, TPSB2, USP10, HPN, HTRA2, CTSW, FURIN, SPG7, PEPD, USP19, PCSK4, C2, DNPEP, CTSG, CTSF, RCE1, PGPEP1, PRSS2, ELANE, RHBDL1, MBTPS1, USP7, NAPSA, ACE, TPSG1, USP9X, GZMA, GZMC, GZMB, PRSS16, PRSS57, GZME, LNPEP, JOSD2, GZMD, GZMG, UCHL3, GZMF, GZMK, KEL, DPEP1, TPP1, PRTN3, THOP1, CFB, OTUB1	1222	525	18787	1.34705	1	0.818265	0.807422
GOTERM_BP_DIRECT	GO:0006508~proteolysis	1	50	3.38066	0.0360132	PRSS1, TPSB2, CTSW, PEPD, PCSK4, CTSG, CTSF, PGPEP1, PRSS2, USP7, TPSG1, PRSS16, PRSS57, JOSD2, UCHL3, ACE3, KEL, DPEP1, PRTN3, THOP1, CFB, OTUB1, CFD, USP10, HPN, HTRA2, FURIN, SPG7, USP19, C2, DNPEP, RCE1, ADAM6B, ADAM6A, ELANE, RHBDL1, MBTPS1, NAPSA, ACE, USP9X, GZMA, GZMC, GZMB, LNPEP, GZME, GZMD, GZMG, GZMF, GZMK, TPP1	1265	608	20399	1.32613	1	1	0.99598
UP_KW_MOLECULAR_FUNCTION	KW-0645~Protease	1	48	3.24544	0.051108	CFD, TPSB2, PRSS1, USP10, HPN, HTRA2, CTSW, FURIN, SPG7, PEPD, USP19, PCSK4, C2, DNPEP, CTSG, CTSF, RCE1, PGPEP1, PRSS2, ELANE, RHBDL1, MBTPS1, USP7, NAPSA, ACE, TPSG1, USP9X, GZMA, GZMC, GZMB, PRSS16, PRSS57, GZME, LNPEP, JOSD2, GZMD, GZMG, UCHL3, GZMF, GZMK, KEL, GZMN, DPEP1, TPP1, PRTN3, THOP1, CFB, OTUB1	802	560	12130	1.2964	0.993152	0.404605	0.38331
UP_SEQ_FEATURE	PROPEP:Activation peptide	1	10	0.676133	0.0924433	GZMK, CFD, NAPSA, TPSB2, GZMA, GZMB, CTSG, CTSF, GZMG, PRSS2	1372	88	22228	1.84104	1	1	0.996401
UP_KW_PTM	KW-0865~Zymogen	1	23	1.5551	0.106886	CFD, MBTPS1, TPSB2, NAPSA, TPSG1, GZMA, GZMC, HTRA2, GZMB, CTSW, FURIN, GZME, GZMD, GZMG, GZMF, PCSK4, GZMK, CTSG, TPP1, PRTN3, CTSF, PRSS2, CFB	964	225	13050	1.38382	0.957793	0.714403	0.714403
Annotation Cluster 4	Enrichment Score: 2.5299663678526105
Category	Term		Count	%	PValue	Genes	List Total	Pop Hits	Pop Total	Fold Enrichment	Bonferroni	Benjamini	FDR
UP_SEQ_FEATURE	DOMAIN:MATH	3	8	0.540906	3.41E-04	TDPOZ5, USP7, TDPOZ3, TDPOZ4, TRAF4, TRAF3, TDPOZ1, TDPOZ2	1372	23	22228	5.63519	0.647854	0.0745379	0.0742453
INTERPRO	IPR002083:MATH	3	8	0.540906	3.97E-04	TDPOZ5, USP7, TDPOZ3, TDPOZ4, TRAF4, TRAF3, TDPOZ1, TDPOZ2	1316	23	20793	5.49571	0.498471	0.0627233	0.0621452
GOTERM_BP_DIRECT	GO:0030162~regulation of proteolysis	3	8	0.540906	0.00102173	TDPOZ5, TDPOZ3, TDPOZ4, TRAF3, LTBP4, GSAP, TDPOZ1, TDPOZ2	1265	27	20399	4.77798	0.989731	0.168914	0.168197
INTERPRO	IPR008974:TRAF-like	3	8	0.540906	0.00115233	TDPOZ5, USP7, TDPOZ3, TDPOZ4, TRAF4, TRAF3, TDPOZ1, TDPOZ2	1316	27	20793	4.68153	0.864881	0.11339	0.112345
SMART	SM00061:MATH	2	6	0.40568	0.00749575	USP7, TDPOZ3, TRAF4, TRAF3, TDPOZ1, TDPOZ2	765	18	10589	4.61394	0.929769	0.5292	0.527701
GOTERM_CC_DIRECT	GO:0031463~Cul3-RING ubiquitin ligase complex	0	4	0.270453	0.552067	TDPOZ3, TDPOZ4, TNFAIP1, TDPOZ1	1326	46	21291	1.39622	1	1	0.978177
Annotation Cluster 5	Enrichment Score: 2.4648992830851264
Category	Term		Count	%	PValue	Genes	List Total	Pop Hits	Pop Total	Fold Enrichment	Bonferroni	Benjamini	FDR
GOTERM_BP_DIRECT	GO:0070269~pyroptosis	5	13	0.878972	1.29E-05	GZMA, GZMC, GZMB, GZME, GZMD, GZMG, GZMF, NAIP2, NAIP5, NAIP7, NAIP6, GZMN, NAIP1	1265	45	20399	4.65853	0.0562507	0.0144736	0.0144122
INTERPRO	IPR001370:Baculoviral inhibition of apoptosis protein repeat	3	6	0.40568	3.36E-04	NAIP2, NAIP5, NAIP7, NAIP6, BIRC6, NAIP1	1316	11	20793	8.61826	0.442186	0.0583632	0.0578252
SMART	SM00238:BIR	3	6	0.40568	6.18E-04	NAIP2, NAIP5, NAIP7, NAIP6, BIRC6, NAIP1	765	11	10589	7.55009	0.195941	0.109008	0.108699
UP_SEQ_FEATURE	REPEAT:BIR 1	3	5	0.338066	8.25E-04	NAIP2, NAIP5, NAIP7, NAIP6, NAIP1	1372	8	22228	10.1257	0.919804	0.140125	0.139574
UP_SEQ_FEATURE	REPEAT:BIR 2	3	5	0.338066	8.25E-04	NAIP2, NAIP5, NAIP7, NAIP6, NAIP1	1372	8	22228	10.1257	0.919804	0.140125	0.139574
UP_SEQ_FEATURE	REPEAT:BIR 3	3	5	0.338066	8.25E-04	NAIP2, NAIP5, NAIP7, NAIP6, NAIP1	1372	8	22228	10.1257	0.919804	0.140125	0.139574
GOTERM_BP_DIRECT	GO:0016045~detection of bacterium	3	6	0.40568	0.00113189	NAIP2, NAIP5, PARG, NAIP7, NAIP6, NAIP1	1265	14	20399	6.91101	0.993734	0.168914	0.168197
GOTERM_CC_DIRECT	GO:0072557~IPAF inflammasome complex	3	5	0.338066	0.00146057	NAIP2, NAIP5, NAIP7, NAIP6, NAIP1	1326	9	21291	8.92031	0.680206	0.0813747	0.0794968
GOTERM_BP_DIRECT	GO:0010804~negative regulation of tumor necrosis factor-mediated signaling pathway	3	7	0.473293	0.001765	NAIP2, NAIP5, NAIP7, NAIP6, PELI3, NOL3, NAIP1	1265	22	20399	5.1309	0.999634	0.22528	0.224325
GOTERM_BP_DIRECT	GO:0043154~negative regulation of cysteine-type endopeptidase activity involved in apoptotic process	2	12	0.811359	0.00510148	NAIP2, NAIP5, DDX3X, NAIP7, NAIP6, AKT2, AKT1, DPEP1, WNT9A, NOL3, TNF, NAIP1	1265	73	20399	2.6508	1	0.439414	0.43755
GOTERM_MF_DIRECT	GO:0043027~cysteine-type endopeptidase inhibitor activity involved in apoptotic process	2	8	0.540906	0.0064929	NAIP2, PRDX5, NAIP5, NAIP7, NAIP6, DPEP1, NOL3, NAIP1	1222	35	18787	3.51405	0.999765	0.26266	0.25918
KEGG_PATHWAY	mmu05134:Legionellosis	2	10	0.676133	0.0151717	NAIP2, ARF1, NAIP5, NAIP7, NAIP6, RAB1B, HSF1, TNF, RELA, NAIP1	615	60	9396	2.54634	0.993047	0.0900811	0.072342
INTERPRO	IPR007111:NACHT nucleoside triphosphatase	1	6	0.40568	0.060771	NAIP2, NAIP5, NAIP7, NLRP10, NAIP6, NAIP1	1316	34	20793	2.78826	1	1	0.991354
UP_SEQ_FEATURE	DOMAIN:NACHT	1	6	0.40568	0.0618062	NAIP2, NAIP5, NAIP7, NLRP10, NAIP6, NAIP1	1372	35	22228	2.77734	1	1	0.996401
GOTERM_BP_DIRECT	GO:0046330~positive regulation of JNK cascade	1	12	0.811359	0.10018	NAIP2, MAP4K2, NAIP5, TRAF4, GADD45B, NAIP7, NAIP6, TRAF3, MAP3K10, TNF, MAP3K11, NAIP1	1265	115	20399	1.68268	1	1	0.99598
GOTERM_BP_DIRECT	GO:0071391~cellular response to estrogen stimulus	0	4	0.270453	0.438158	NAIP2, NAIP6, TRIM24, NAIP1	1265	39	20399	1.65392	1	1	0.99598
Annotation Cluster 6	Enrichment Score: 2.3894957331616538
Category	Term		Count	%	PValue	Genes	List Total	Pop Hits	Pop Total	Fold Enrichment	Bonferroni	Benjamini	FDR
GOTERM_BP_DIRECT	GO:0016310~phosphorylation	4	63	4.25963	1.70E-04	ITK, SMOK2A, SMOK2B, GSK3A, LRGUK, BMPR2, MAST3, PANK1, MAST1, AATK, ILK, RPTOR, RPS6KA4, STK11, NMRK2, GUK1, AKT2, FASTK, STK16, AKT1, PIP4K2C, PRKACA, JAK3, MAP4K2, MAP2K2, SPHK2, DAPK3, MATK, DYRK1B, TNNI3K, DGKZ, COASY, ITPKC, OBSCN, MAPKAPK3, TSSK5, TSSK6, CSNK1G2, DGKI, PRKDC, PNKP, NLK, MKNK2, PIP5K1C, CKB, MARK4, MARK3, MARK2, MAPK3, NEK8, HIPK4, CKM, CDC42BPG, CDC42BPB, CDK8, SBK1, CDK5,…	1265	625	20399	1.62547	0.533392	0.0544429	0.0542119
GOTERM_MF_DIRECT	GO:0016740~transferase activity	3	151	10.2096	4.87E-04	PNMT, CHPF, PANK1, EHMT2, SEC1, ZDHHC7, ZDHHC1, GBA2, RRP8, RPS6KA4, FBL, STK11, TRIM28, KAT5, FPGT, AKT2, STK16, TRIM24, AKT1, PIP4K2C, PRKACA, GAMT, MAP2K2, PCYT2, DGAT1, METTL1, METTL3, DAPK3, MATK, NOSIP, DYRK1B, TNNI3K, CASD1, POLRMT, CPT1C, DGKZ, GCAT, SULT2B1, RNF126, OBSCN, TRIM17, MAPKAPK3, HECW2, HMBS, TSSK5, TSSK6, TRIM34B, CSNK1G2, DGKI, TRIM11, TRIM34A, PRKDC, KMT2B, MYCBP2, FUT2, NL…	1222	1782	18787	1.30273	0.464813	0.060497	0.0596954
GOTERM_MF_DIRECT	GO:0004672~protein kinase activity	3	55	3.71873	5.66E-04	EPHB6, ITK, SMOK2A, SMOK2B, GSK3A, BMPR2, MAST3, MAST1, AATK, ILK, RPS6KA4, NRBP2, STK11, TRIM28, AKT2, STK16, TRIM24, AKT1, PRKACA, JAK3, SCYL1, MAP4K2, MAP2K2, DAPK3, MATK, DYRK1B, TNNI3K, OBSCN, MAPKAPK3, TSSK5, TSSK6, CSNK1G2, PRKDC, NPRL2, ARHGAP33OS, NLK, MKNK2, MARK4, MARK3, MARK2, MAPK3, NEK8, HIPK4, PLK5, CDC42BPG, CDC42BPB, CDK8, SBK1, CDK5, CDK4, FES, STK17B, MAP3K10, PKN1, MAP3K11	1222	525	18787	1.61061	0.516241	0.060497	0.0596954
INTERPRO	IPR008271:Serine/threonine-protein kinase, active site	3	38	2.5693	6.26E-04	SMOK2A, SMOK2B, GSK3A, MAST3, MAST1, NLK, RPS6KA4, STK11, AKT2, MKNK2, STK16, AKT1, MARK4, PRKACA, MARK3, MARK2, MAPK3, NEK8, HIPK4, MAP2K2, PLK5, CDC42BPG, DAPK3, DYRK1B, CDC42BPB, CDK8, OBSCN, SBK1, CDK5, MAPKAPK3, CDK4, STK17B, TSSK5, TSSK6, MAP3K10, PKN1, CSNK1G2, MAP3K11	1316	333	20793	1.80302	0.662607	0.0835512	0.0827812
UP_KW_MOLECULAR_FUNCTION	KW-0723~Serine/threonine-protein kinase	3	45	3.0426	6.88E-04	SMOK2A, SMOK2B, GSK3A, BMPR2, PRKDC, MAST3, MAST1, ILK, AATK, NLK, RPS6KA4, STK11, AKT2, FASTK, MKNK2, STK16, AKT1, MARK4, PRKACA, MARK3, MARK2, MAPK3, NEK8, MAP4K2, HIPK4, MAP2K2, PLK5, CDC42BPG, DAPK3, DYRK1B, CDC42BPB, TNNI3K, CDK8, OBSCN, SBK1, CDK5, MAPKAPK3, CDK4, STK17B, TSSK5, TSSK6, MAP3K10, PKN1, CSNK1G2, MAP3K11	802	404	12130	1.68468	0.0632702	0.0163345	0.0154748
GOTERM_MF_DIRECT	GO:0004712~protein serine/threonine/tyrosine kinase activity	3	47	3.17782	0.00138941	ITK, SMOK2A, SMOK2B, GSK3A, PRKDC, MAST3, MAST1, ILK, AATK, NLK, RPS6KA4, STK11, AKT2, MKNK2, STK16, AKT1, MARK4, PRKACA, JAK3, MARK3, MARK2, MAPK3, NEK8, MAP4K2, HIPK4, MAP2K2, PLK5, CDC42BPG, DAPK3, MATK, DYRK1B, CDC42BPB, TNNI3K, CDK8, OBSCN, SBK1, CDK5, MAPKAPK3, FES, CDK4, STK17B, TSSK5, TSSK6, MAP3K10, PKN1, CSNK1G2, MAP3K11	1222	447	18787	1.6165	0.83201	0.115948	0.114412
GOTERM_MF_DIRECT	GO:0004674~protein serine/threonine kinase activity	3	46	3.11021	0.00141257	SMOK2A, SMOK2B, GSK3A, BMPR2, PRKDC, MAST3, MAST1, ILK, AATK, NLK, RPS6KA4, NRBP2, STK11, AKT2, FASTK, MKNK2, STK16, AKT1, MARK4, PRKACA, MARK3, MARK2, MAPK3, NEK8, MAP4K2, HIPK4, MAP2K2, PLK5, CDC42BPG, DAPK3, DYRK1B, CDC42BPB, TNNI3K, CDK8, OBSCN, SBK1, CDK5, MAPKAPK3, CDK4, STK17B, TSSK5, TSSK6, MAP3K10, PKN1, CSNK1G2, MAP3K11	1222	435	18787	1.62575	0.836935	0.115948	0.114412
GOTERM_MF_DIRECT	GO:0016301~kinase activity	3	64	4.32725	0.00144596	TSKS, ITK, SMOK2A, SMOK2B, GSK3A, LRGUK, BMPR2, MAST3, PANK1, MAST1, AATK, ILK, RPS6KA4, STK11, NMRK2, GUK1, AKT2, FASTK, STK16, AKT1, IKBKG, PIP4K2C, PRKACA, JAK3, MAP4K2, MAP2K2, SPHK2, DAPK3, MATK, DYRK1B, TNNI3K, DGKZ, COASY, ITPKC, OBSCN, MAPKAPK3, TSSK5, TSSK6, CSNK1G2, DGKI, PRKDC, PNKP, NLK, MKNK2, PIP5K1C, CKB, MARK4, MARK3, MARK2, MAPK3, NEK8, HIPK4, CKM, CDC42BPG, CDC42BPB, CDK8, SBK1,…	1222	661	18787	1.48855	0.843784	0.115948	0.114412
INTERPRO	IPR000719:Protein kinase, catalytic domain	3	51	3.44828	0.00182063	EPHB6, ITK, SMOK2A, SMOK2B, GSK3A, BMPR2, MAST3, MAST1, AATK, ILK, RPS6KA4, NRBP2, STK11, AKT2, STK16, AKT1, PRKACA, JAK3, SCYL1, MAP4K2, MAP2K2, DAPK3, MATK, DYRK1B, TNNI3K, OBSCN, MAPKAPK3, TSSK5, TSSK6, CSNK1G2, ARHGAP33OS, NLK, MKNK2, MARK4, MARK3, MARK2, MAPK3, NEK8, HIPK4, PLK5, CDC42BPG, CDC42BPB, CDK8, SBK1, CDK5, CDK4, FES, STK17B, MAP3K10, PKN1, MAP3K11	1316	516	20793	1.56164	0.957722	0.150506	0.149118
UP_SEQ_FEATURE	DOMAIN:Protein kinase	3	50	3.38066	0.00220584	EPHB6, ITK, SMOK2A, SMOK2B, GSK3A, BMPR2, MAST3, MAST1, AATK, ILK, NRBP2, STK11, AKT2, STK16, AKT1, PRKACA, JAK3, SCYL1, MAP4K2, MAP2K2, DAPK3, MATK, DYRK1B, TNNI3K, OBSCN, MAPKAPK3, TSSK5, TSSK6, CSNK1G2, ARHGAP33OS, NLK, MKNK2, MARK4, MARK3, MARK2, MAPK3, NEK8, HIPK4, PLK5, CDC42BPG, CDC42BPB, CDK8, SBK1, CDK5, CDK4, FES, STK17B, MAP3K10, PKN1, MAP3K11	1372	521	22228	1.55481	0.99883	0.298565	0.297393
UP_SEQ_FEATURE	ACT_SITE:Proton acceptor	3	75	5.07099	0.00224632	ITK, SMOK2A, SMOK2B, GSK3A, BMPR2, MAST3, PANK1, MAST1, AATK, RPS6KA4, STK11, NMRK2, AKT2, STK16, AKT1, PRKACA, JAK3, CBR2, MAP4K2, USP7, MAP2K2, DCXR, DAPK3, MATK, DYRK1B, SIRT6, TNNI3K, JOSD2, SIRT7, CPT1C, SULT2B1, OBSCN, MAPKAPK3, G6PDX, TSSK5, TSSK6, ALDOC, ALDOA, PHPT1, CSNK1G2, GCDH, PON3, HDAC3, USP10, PON2, PON1, NLK, USP19, HSD11B2, HSD17B1, MKNK2, MARK4, MARK3, MARK2, MAPK3, NEK8, HIPK…	1372	859	22228	1.41454	0.998966	0.298565	0.297393
UP_KW_MOLECULAR_FUNCTION	KW-0808~Transferase	2	158	10.6829	0.00378163	PNMT, TSKS, CHPF, PANK1, EHMT2, SEC1, ZDHHC7, ZDHHC1, GBA2, RRP8, RPS6KA4, FBL, STK11, TRIM28, KAT5, FPGT, AKT2, STK16, TRIM24, AKT1, PIP4K2C, PRKACA, GAMT, MAP2K2, PCYT2, DGAT1, METTL1, METTL3, DAPK3, MATK, NOSIP, DYRK1B, TNNI3K, CASD1, POLRMT, CPT1C, DGKZ, GCAT, SULT2B1, RNF126, OBSCN, TRIM17, MAPKAPK3, HECW2, HMBS, TSSK5, TSSK6, TRIM34B, CSNK1G2, DGKI, TRIM11, TRIM34A, PRKDC, KMT2B, MYCBP2, FU…	802	1956	12130	1.22173	0.302279	0.0484259	0.0458772
UP_KW_MOLECULAR_FUNCTION	KW-0418~Kinase	2	65	4.39486	0.00407797	TSKS, ITK, SMOK2A, SMOK2B, GSK3A, LRGUK, BMPR2, MAST3, PANK1, MAST1, AATK, ILK, RPS6KA4, STK11, NMRK2, GUK1, AKT2, FASTK, STK16, AKT1, IKBKG, PIP4K2C, PRKACA, JAK3, MAP4K2, MAP2K2, SPHK2, DAPK3, MATK, DYRK1B, TNNI3K, DGKZ, COASY, ITPKC, OBSCN, MAPKAPK3, TSSK5, TSSK6, CSNK1G2, DGKI, PRKDC, PNKP, NLK, MKNK2, PIP5K1C, CKB, MARK4, MARK3, MARK2, MAPK3, NEK8, HIPK4, PLK5, CKM, CDC42BPG, CDC42BPB, CDK8,…	802	696	12130	1.41251	0.321723	0.0484259	0.0458772
GOTERM_MF_DIRECT	GO:0000166~nucleotide binding	2	140	9.46586	0.0043626	EPHB6, SLC27A1, RAB3A, RTKN, PANK1, DQX1, MORC2B, ATP12A, ACTG1, RPS6KA4, STK11, FPGT, AKT2, STK16, AKT1, PIP4K2C, PRKACA, GBP6, MAP2K2, DAPK3, MATK, DYRK1B, TNNI3K, DGKZ, TUBA4A, GTPBP3, NAIP2, NAIP5, OBSCN, DDX39B, NAIP7, MAPKAPK3, NAIP6, TSSK5, TTLL13, TSSK6, NAIP1, CSNK1G2, SLC27A5, DGKI, RABL6, PRKDC, AGAP2, ABCB8, AGAP3, NLK, UBE2J2, ACACA, RHOT2, SPAST, VPS11, MYH14, PIP5K1C, MARK4, MARK3,…	1222	1727	18787	1.2463	0.996337	0.199901	0.197252
GOTERM_BP_DIRECT	GO:0018105~peptidyl-serine phosphorylation	2	22	1.48749	0.00445514	HIPK4, GSK3A, PRKDC, MAST3, MAST1, ILK, DYRK1B, RPS6KA4, SBK1, MAPKAPK3, CDK5, AKT2, MKNK2, AKT1, TSSK6, MAP3K10, PKN1, PRKACA, MARK3, MARK2, CSNK1G2, MAPK3	1265	182	20399	1.94926	1	0.391267	0.389607
INTERPRO	IPR011009:Protein kinase-like domain	2	52	3.51589	0.00560768	EPHB6, ITK, SMOK2A, SMOK2B, GSK3A, BMPR2, MAST3, MAST1, AATK, ILK, RPS6KA4, NRBP2, STK11, AKT2, STK16, AKT1, PRKACA, JAK3, SCYL1, MAP4K2, MAP2K2, DAPK3, MATK, DYRK1B, TNNI3K, OBSCN, MAPKAPK3, TSSK5, TSSK6, CSNK1G2, PRKDC, ARHGAP33OS, NLK, MKNK2, MARK4, MARK3, MARK2, MAPK3, NEK8, HIPK4, PLK5, CDC42BPG, CDC42BPB, CDK8, SBK1, CDK5, CDK4, FES, STK17B, MAP3K10, PKN1, MAP3K11	1316	559	20793	1.46978	0.999942	0.389397	0.385808
INTERPRO	IPR017441:Protein kinase, ATP binding site	2	39	2.63692	0.00645372	ITK, GSK3A, BMPR2, AATK, NLK, RPS6KA4, STK11, AKT2, MKNK2, AKT1, MARK4, PRKACA, JAK3, MARK3, MARK2, MAPK3, NEK8, MAP4K2, HIPK4, MAP2K2, PLK5, CDC42BPG, DAPK3, MATK, DYRK1B, CDC42BPB, TNNI3K, CDK8, OBSCN, CDK5, MAPKAPK3, FES, CDK4, STK17B, TSSK6, MAP3K10, PKN1, CSNK1G2, MAP3K11	1316	394	20793	1.56397	0.999987	0.402831	0.399118
GOTERM_BP_DIRECT	GO:0006468~protein phosphorylation	2	57	3.85396	0.00783418	EPHB6, ITK, SMOK2A, SMOK2B, GSK3A, BMPR2, MAST3, MAST1, AATK, ILK, RPS6KA4, NRBP2, STK11, TRIM28, AKT2, FASTK, STK16, TRIM24, AKT1, CTSG, PRKACA, JAK3, SCYL1, MAP4K2, MAP2K2, DAPK3, MATK, DYRK1B, TNNI3K, OBSCN, MAPKAPK3, TSSK5, TSSK6, CSNK1G2, PRKDC, NLK, HSF1, MKNK2, MARK4, MARK3, MARK2, MAPK3, NEK8, HIPK4, PLK5, TAF10, CDC42BPG, CDC42BPB, CDK8, SBK1, CDK5, CDK4, FES, STK17B, MAP3K10, PKN1, MAP3…	1265	650	20399	1.4141	1	0.608272	0.605692
SMART	SM00220:S_TKc	2	40	2.70453	0.0164787	SMOK2A, SMOK2B, GSK3A, MAST3, MAST1, NLK, RPS6KA4, STK11, AKT2, MKNK2, STK16, AKT1, MARK4, PRKACA, MARK3, MARK2, SCYL1, MAPK3, NEK8, MAP4K2, HIPK4, MAP2K2, PLK5, CDC42BPG, DAPK3, DYRK1B, CDC42BPB, CDK8, OBSCN, SBK1, CDK5, MAPKAPK3, CDK4, STK17B, TSSK5, TSSK6, MAP3K10, PKN1, CSNK1G2, MAP3K11	765	381	10589	1.45321	0.997164	0.727121	0.725061
GOTERM_BP_DIRECT	GO:0035556~intracellular signal transduction	2	41	2.77214	0.0211852	ITK, SMOK2A, SHC2, SMOK2B, DDX3X, CAB39L, MAST3, MAST1, NLK, RELA, RPS6KA4, NRBP2, RASSF1, ZFP36, MDK, AKT2, MKNK2, DVL1, AKT1, MARK4, JAK3, MARK3, MARK2, MAPK3, MAP4K2, UNC13A, CDC42BPG, DAPK3, CDC42BPB, GMIP, DGKZ, DOK1, PLCB3, MAPKAPK3, STK17B, TSSK5, TSSK6, PKN1, THOP1, LAT, DGKI	1265	463	20399	1.42798	1	0.975568	0.971429
GOTERM_MF_DIRECT	GO:0005524~ATP binding	2	120	8.11359	0.0238684	EPHB6, NDUFA13, PANK1, DQX1, MORC2B, ABCA16, ATP12A, ACTG1, RPS6KA4, NRBP2, STK11, AKT2, STK16, KIF5A, AKT1, PIP4K2C, PRKACA, MAP2K2, DAPK3, MATK, DYRK1B, TNNI3K, DGKZ, NAIP2, NAIP5, OBSCN, DDX39B, NAIP7, MAPKAPK3, NAIP6, TSSK5, TTLL13, TSSK6, NAIP1, CSNK1G2, SLC27A5, DGKI, UBA7, PRKDC, AGAP2, ABCB8, NLK, UBE2J2, ACACA, SPAST, MYH14, PIP5K1C, MARK4, MARK3, MARK2, NEK8, ATP8B3, PLK5, XRCC3, ABCA7,…	1222	1537	18787	1.20031	1	0.624961	0.61668
GOTERM_BP_DIRECT	GO:0046777~protein autophosphorylation	1	18	1.21704	0.0978198	HIPK4, DAPK3, DYRK1B, NLK, STK11, OBSCN, MAPKAPK3, CDK5, TRIM28, FES, STK17B, MKNK2, STK16, TRIM24, PRKACA, MARK2, MAP3K11, CSNK1G2	1265	195	20399	1.48853	1	1	0.99598
UP_KW_LIGAND	KW-0067~ATP-binding	1	113	7.6403	0.109717	EPHB6, PANK1, DQX1, MORC2B, ABCA16, ATP12A, ACTG1, RPS6KA4, STK11, AKT2, STK16, KIF5A, AKT1, PIP4K2C, PRKACA, MAP2K2, DAPK3, MATK, DYRK1B, TNNI3K, DGKZ, NAIP2, NAIP5, OBSCN, DDX39B, NAIP7, MAPKAPK3, NAIP6, TSSK5, TTLL13, TSSK6, NAIP1, CSNK1G2, SLC27A5, DGKI, UBA7, PRKDC, ABCB8, NLK, UBE2J2, ACACA, SPAST, MYH14, PIP5K1C, MARK4, MARK3, MARK2, NEK8, ATP8B3, PLK5, XRCC3, ABCA7, ACSF3, EHD1, CDK8, CDK…	479	1412	6679	1.11589	0.992411	1	1
UP_KW_LIGAND	KW-0547~Nucleotide-binding	1	143	9.6687	0.114297	EPHB6, SLC27A1, RAB3A, RTKN, PANK1, DQX1, MORC2B, ABCA16, ATP12A, ACTG1, RPS6KA4, STK11, FPGT, AKT2, STK16, KIF5A, AKT1, ARL16, PIP4K2C, PRKACA, GBP6, MAP2K2, DAPK3, MATK, DYRK1B, TNNI3K, DGKZ, TUBA4A, GTPBP3, NAIP2, NAIP5, OBSCN, DDX39B, NAIP7, MAPKAPK3, NAIP6, TSSK5, TTLL13, TSSK6, NAIP1, CSNK1G2, SLC27A5, DGKI, RABL6, UBA7, PRKDC, AGAP2, ABCB8, AGAP3, NLK, UBE2J2, ACACA, RHOT2, SPAST, VPS11, M…	479	1819	6679	1.09617	0.993889	1	1
Annotation Cluster 7	Enrichment Score: 2.356751796422904
Category	Term		Count	%	PValue	Genes	List Total	Pop Hits	Pop Total	Fold Enrichment	Bonferroni	Benjamini	FDR
UP_SEQ_FEATURE	REGION:Leucine-zipper	6	24	1.62272	4.69E-07	SREBF1, CEBPA, JUND, PRKDC, CEBPG, DAPK3, POU2F2, USF2, RELB, FOSL1, CREB3, SPZ1, DBP, CREB3L3, EEF1D, MAFG, DDIT3, CREB3L1, CREB3L2, MLX, E2F4, TCF3, IKBKG, JUNB	1372	115	22228	3.38111	0.00143137	2.39E-04	2.38E-04
UP_SEQ_FEATURE	REGION:Basic motif	4	13	0.878972	1.53E-04	CEBPA, JUND, CEBPG, FOSL1, CREB3, SPZ1, DBP, CREB3L3, MAFG, DDIT3, CREB3L1, CREB3L2, JUNB	1372	57	22228	3.695	0.373683	0.0456403	0.0454612
UP_SEQ_FEATURE	DOMAIN:bZIP	3	12	0.811359	3.87E-04	FOSL1, CREB3, CEBPA, DBP, JUND, CREB3L3, CREB3L1, MAFG, DDIT3, CEBPG, CREB3L2, JUNB	1372	54	22228	3.60026	0.69361	0.0788444	0.0785349
INTERPRO	IPR004827:Basic-leucine zipper domain	3	12	0.811359	7.74E-04	FOSL1, CREB3, CEBPA, DBP, JUND, CREB3L3, CREB3L1, MAFG, DDIT3, CEBPG, CREB3L2, JUNB	1316	57	20793	3.32635	0.739182	0.0959579	0.0950735
SMART	SM00338:BRLZ	3	12	0.811359	0.00139718	FOSL1, CREB3, CEBPA, DBP, JUND, CREB3L3, CREB3L1, MAFG, DDIT3, CEBPG, CREB3L2, JUNB	765	54	10589	3.07596	0.389544	0.164402	0.163936
UP_SEQ_FEATURE	DOMAIN:BZIP	2	9	0.608519	0.00497435	FOSL1, CREB3, CEBPA, DBP, JUND, CREB3L1, DDIT3, CEBPG, JUNB	1372	44	22228	3.31387	1	0.633608	0.63112
GOTERM_CC_DIRECT	GO:0090575~RNA polymerase II transcription factor complex	2	17	1.14943	0.00981111	CEBPA, JUND, LDB1, CEBPG, RFXANK, FOSL1, RXRB, DRAP1, CREB3, DBP, TRIM28, MAFG, DDIT3, MLX, E2F4, TCF3, JUNB	1326	135	21291	2.02194	0.999543	0.273309	0.267002
GOTERM_BP_DIRECT	GO:0030968~endoplasmic reticulum unfolded protein response	1	8	0.540906	0.0403279	CREB3, CREB3L3, OS9, CREB3L1, DDIT3, CREB3L2, QRICH1, STUB1	1265	52	20399	2.48088	1	1	0.99598
UP_KW_BIOLOGICAL_PROCESS	KW-0834~Unfolded protein response	1	7	0.473293	0.057956	CREB3, CREB3L3, CREB3L1, DDIT3, CREB3L2, QRICH1, UBE2J2	745	41	10895	2.49681	0.999574	0.941786	0.920052
KEGG_PATHWAY	mmu04962:Vasopressin-regulated water reabsorption	1	7	0.473293	0.0647662	CREB3, CREB3L3, DCTN2, ARHGDIA, CREB3L1, CREB3L2, PRKACA	615	44	9396	2.4306	1	0.228794	0.183739
GOTERM_BP_DIRECT	GO:0006986~response to unfolded protein	1	8	0.540906	0.0661604	COMP, CREB3, CREB3L3, CREB3L1, DDIT3, CREB3L2, QRICH1, UBE2J2	1265	58	20399	2.22423	1	1	0.99598
GOTERM_MF_DIRECT	GO:0035497~cAMP response element binding	1	4	0.270453	0.107825	CREB3, CREB3L3, CREB3L1, CREB3L2	1222	18	18787	3.41644	1	1	0.98752
GOTERM_BP_DIRECT	GO:1990440~positive regulation of transcription from RNA polymerase II promoter in response to endoplasmic reticulum stress	1	3	0.20284	0.145657	CREB3L3, CREB3L1, DDIT3	1265	11	20399	4.39792	1	1	0.99598
Annotation Cluster 8	Enrichment Score: 2.306285275717465
Category	Term		Count	%	PValue	Genes	List Total	Pop Hits	Pop Total	Fold Enrichment	Bonferroni	Benjamini	FDR
KEGG_PATHWAY	mmu05163:Human cytomegalovirus infection	6	40	2.70453	4.31E-07	RB1, H2-M9, PTGER1, TRADD, H2-K1, H2-L, H2-M1, PIK3R2, IFNA9, TNF, RELA, GNAI2, CREB3L3, AKT2, GNA11, GNG7, CREB3L1, CREB3L2, AKT1, RAC3, IKBKG, PRKACA, MAPK3, IFNA12, IFNA13, IFNA14, MAP2K2, IFNA15, IFNB1, H2-M10.4, IFNA16, CREB3, PLCB3, IRF3, CDK4, H2-M11, H2-M10.5, CALR, H2-M10.6, H2-D1	615	254	9396	2.40599	1.40E-04	1.01E-04	8.13E-05
KEGG_PATHWAY	mmu05165:Human papillomavirus infection	6	50	3.38066	6.23E-07	RB1, TRADD, H2-K1, H2-L, IFNA9, TNF, COMP, CREB3L3, AKT2, CREB3L1, CREB3L2, AKT1, IKBKG, PRKACA, APC2, IFNA12, IFNA13, MAP2K2, ATP6V1G2, IFNA14, IFNA15, H2-M10.4, IFNA16, PPP2R5B, SCRIB, PPP2R5C, WNT9A, CREB3, IRF3, TRAF3, H2-M10.5, H2-M10.6, ATP6V0D1, LLGL1, H2-D1, H2-M9, NOTCH1, H2-M1, PIK3R2, RFNG, RELA, DVL1, MAPK3, LAMB2, WNT3A, IFNB1, BAD, COL1A2, CDK4, H2-M11	615	360	9396	2.12195	2.02E-04	1.01E-04	8.13E-05
KEGG_PATHWAY	mmu05166:Human T-cell leukemia virus 1 infection	5	36	2.43408	1.17E-05	RB1, H2-M9, CRTC1, H2-K1, H2-L, H2-M1, PIK3R2, TNF, RELA, ANAPC11, RELB, ZFP36, KAT5, CREB3L3, AKT2, CREB3L1, CREB3L2, AKT1, IKBKG, PRKACA, JAK3, MAPK3, MAP2K2, H2-M10.4, FOSL1, CREB3, CDK4, LTA, H2-M11, H2-M10.5, CALR, TCF3, H2-M10.6, TLN1, H2-D1, ANAPC2	615	248	9396	2.21778	0.00379843	0.00126855	0.00101874
KEGG_PATHWAY	mmu05203:Viral carcinogenesis	5	33	2.23124	2.83E-05	RB1, H2-M9, SP100, HDAC3, DDX3X, TRADD, HPN, H2-K1, H2-L, H2-M1, PIK3R2, RELA, CREB3L3, CREB3L1, CREB3L2, IKBKG, PRKACA, JAK3, MAPK3, USP7, BAD, H2-M10.4, SCRIB, GTF2H2, CREB3, IRF3, TRAF3, CDK4, H2-M11, H2-M10.5, H2-M10.6, ATP6V0D1, H2-D1	615	227	9396	2.22104	0.00916683	0.0018323	0.00147148
KEGG_PATHWAY	mmu05170:Human immunodeficiency virus 1 infection	5	34	2.29885	3.00E-05	H2-M9, TRADD, H2-K1, H2-L, H2-M1, PIK3R2, IFNA9, TNF, RELA, GNAI2, TRIM5, AKT2, GNA11, GNG7, AKT1, RAC3, IKBKG, MAPK3, IFNA12, IFNA13, IFNA14, MAP2K2, IFNA15, IFNB1, BAD, H2-M10.4, IFNA16, BST2, IRF3, H2-M11, H2-M10.5, CALR, H2-M10.6, H2-D1	615	238	9396	2.18258	0.00970625	0.0018323	0.00147148
KEGG_PATHWAY	mmu05169:Epstein-Barr virus infection	4	33	2.23124	3.38E-05	RB1, H2-M9, TRADD, H2-K1, H2-L, H2-M1, PIK3R2, IFNA9, TNF, RELA, RELB, AKT2, CD19, AKT1, IKBKG, JAK3, IFNA12, USP7, IFNA13, IFNA14, GADD45B, IFNA15, IFNB1, H2-M10.4, IFNA16, IRF3, TRAF3, CDK4, H2-M11, H2-M10.5, CALR, H2-M10.6, H2-D1	615	229	9396	2.20164	0.0109338	0.0018323	0.00147148
KEGG_PATHWAY	mmu05167:Kaposi sarcoma-associated herpesvirus infection	4	32	2.16362	4.54E-05	RB1, H2-M9, TRADD, H2-K1, H2-L, H2-M1, PIK3R2, IFNA9, RELA, ZFP36, MAP1LC3B, AKT2, GNG7, AKT1, IKBKG, MAPK3, IFNA12, IFNA13, IFNA14, MAP2K2, IFNA15, IFNB1, H2-M10.4, IFNA16, IRF3, TRAF3, CDK4, H2-M11, H2-M10.5, H2-M10.6, UBA52, H2-D1	615	222	9396	2.20224	0.0146453	0.00210761	0.00169257
KEGG_PATHWAY	mmu05320:Autoimmune thyroid disease	4	16	1.08181	1.13E-04	IFNA12, H2-M9, IFNA13, IFNA14, IFNA15, H2-M10.4, IFNA16, H2-K1, H2-L, H2-M1, GZMB, IFNA9, H2-M11, H2-M10.5, H2-M10.6, H2-D1	615	77	9396	3.17466	0.0361148	0.00459763	0.00369225
KEGG_PATHWAY	mmu05164:Influenza A	4	26	1.75794	1.41E-04	TPSB2, PRSS1, TRADD, PIK3R2, IFNA9, TNF, RELA, ACTG1, PABPN1L, DNAJB1, AKT2, AKT1, IKBKG, PRSS2, MAPK3, IFNA12, IFNA13, IFNA14, MAP2K2, IFNA15, IFNB1, IFNA16, HNRNPUL1, IRF3, TRAF3, CDK4	615	173	9396	2.29612	0.0447024	0.00461031	0.00370243
KEGG_PATHWAY	mmu05161:Hepatitis B	4	25	1.69033	1.42E-04	RB1, DDX3X, PIK3R2, IFNA9, TNF, RELA, CREB3L3, AKT2, CREB3L1, CREB3L2, AKT1, IKBKG, JAK3, MAPK3, IFNA12, IFNA13, IFNA14, MAP2K2, IFNA15, IFNB1, BAD, IFNA16, CREB3, IRF3, TRAF3	615	163	9396	2.34326	0.0450596	0.00461031	0.00370243
KEGG_PATHWAY	mmu05160:Hepatitis C	3	24	1.62272	4.77E-04	RB1, IFNA12, IFNA13, IFNA14, MAP2K2, IFNA15, IFNB1, BAD, IFNA16, TRADD, PIK3R2, IFNA9, IFIT1BL1, IFIT1, IFIT1BL2, TNF, RELA, IRF3, TRAF3, CDK4, AKT2, AKT1, IKBKG, MAPK3	615	166	9396	2.20887	0.143681	0.0119288	0.00957977
KEGG_PATHWAY	mmu04622:RIG-I-like receptor signaling pathway	3	14	0.946586	6.00E-04	IFNA12, IFNA13, IFNA14, DDX3X, IFNA15, IFNB1, IFNA16, TRADD, IFNA9, TNF, RELA, IRF3, TRAF3, IKBKG	615	71	9396	3.01257	0.177271	0.0139335	0.0111897
KEGG_PATHWAY	mmu04620:Toll-like receptor signaling pathway	3	17	1.14943	0.00109905	IFNA12, IFNA13, IFNA14, MAP2K2, IFNA15, IFNB1, IFNA16, PIK3R2, IFNA9, TNF, RELA, IRF3, TRAF3, AKT2, AKT1, IKBKG, MAPK3	615	104	9396	2.49737	0.300498	0.0223244	0.0179282
GOTERM_BP_DIRECT	GO:0006959~humoral immune response	3	11	0.743746	0.00116908	IFNA12, IFNA13, NOTCH1, IFNA14, IFNA15, IFNB1, IFNA16, LTA, IFNA9, TNF, TNFRSF21	1265	52	20399	3.4112	0.994696	0.168914	0.168197
KEGG_PATHWAY	mmu04936:Alcoholic liver disease	3	20	1.35227	0.00200437	SREBF1, IFNA12, IFNA13, IFNA14, IFNA15, IFNB1, IFNA16, TRADD, IFNA9, CPT1C, TNF, IL17RC, RELA, ACACA, C2, IRF3, TRAF3, AKT2, AKT1, IKBKG	615	141	9396	2.1671	0.479035	0.0342852	0.0275337
KEGG_PATHWAY	mmu04623:Cytosolic DNA-sensing pathway	2	13	0.878972	0.00319355	IFNA12, IFNA13, IFNA14, DNASE2A, IFNA15, IFNB1, IFNA16, IFNA9, RELA, IRF3, POLR2E, IKBKG, POLR2L	615	75	9396	2.6482	0.646391	0.0451263	0.0362399
KEGG_PATHWAY	mmu05171:Coronavirus disease - COVID-19	2	28	1.89317	0.00639998	CFD, PIK3R2, IFNA9, TNF, RELA, C2, RPS15, RPS16, RPL18A, RPL13, RPLP2, IKBKG, RPL18, MAPK3, IFNA12, IFNA13, IFNA14, ACE, IFNA15, IFNB1, IFNA16, RPS5, RPL22, ACE3, IRF3, TRAF3, UBA52, CFB	615	249	9396	1.71801	0.875901	0.0670965	0.0538837
GOTERM_BP_DIRECT	GO:0002286~T cell activation involved in immune response	2	8	0.540906	0.00801252	IFNA12, IFNA13, IFNA14, IFNA15, IFNB1, MDK, IFNA16, IFNA9	1265	38	20399	3.39488	1	0.608272	0.605692
KEGG_PATHWAY	mmu04151:PI3K-Akt signaling pathway	2	37	2.50169	0.00812556	LPAR2, PIK3R2, IFNA9, RELA, RPTOR, COMP, STK11, CREB3L3, AKT2, GNG7, CREB3L1, CD19, CREB3L2, AKT1, IKBKG, JAK3, FGF22, MAPK3, IFNA12, IFNA13, IFNA14, MAP2K2, IFNA15, LAMB2, IFNB1, BAD, IFNA16, VEGFB, PPP2R5B, PPP2R5C, CREB3, EFNA2, COL1A2, CDK4, LPAR6, ARTN, PKN1	615	364	9396	1.55299	0.929461	0.0733558	0.0589103
GOTERM_BP_DIRECT	GO:0043330~response to exogenous dsRNA	2	9	0.608519	0.0125397	IFNA12, IFNA13, IFNA14, IRF3, IFNA15, IFNB1, IFNA16, IFNA9, MAPK3	1265	51	20399	2.84571	1	0.785734	0.782401
KEGG_PATHWAY	mmu05162:Measles	2	18	1.21704	0.0134358	IFNA12, IFNA13, IFNA14, IFNA15, IFNB1, BAD, IFNA16, TRADD, PIK3R2, IFNA9, RELA, IRF3, TRAF3, CDK4, AKT2, AKT1, IKBKG, JAK3	615	145	9396	1.89659	0.987676	0.0900811	0.072342
GOTERM_MF_DIRECT	GO:0005132~type I interferon receptor binding	2	7	0.473293	0.0134783	IFNA12, IFNA13, IFNA14, IFNA15, IFNB1, IFNA16, IFNA9	1222	31	18787	3.47154	1	0.41173	0.406274
KEGG_PATHWAY	mmu05152:Tuberculosis	2	21	1.41988	0.0136231	IFNA12, IFNA13, IFNA14, IFNA15, IFNB1, BAD, SPHK2, IFNA16, TRADD, CEBPG, RFXANK, IFNA9, TNF, CORO1A, RELA, FCGR1, CYP27B1, AKT2, AKT1, ATP6V0D1, MAPK3	615	180	9396	1.78244	0.988414	0.0900811	0.072342
INTERPRO	IPR000471:Interferon alpha/beta/delta	2	7	0.473293	0.0138731	IFNA12, IFNA13, IFNA14, IFNA15, IFNB1, IFNA16, IFNA9	1316	32	20793	3.45628	1	0.752616	0.74568
GOTERM_BP_DIRECT	GO:0002323~natural killer cell activation involved in immune response	2	7	0.473293	0.0146485	IFNA12, IFNA13, IFNA14, IFNA15, IFNB1, IFNA16, IFNA9	1265	33	20399	3.4206	1	0.811221	0.80778
KEGG_PATHWAY	mmu05168:Herpes simplex virus 1 infection	2	43	2.90737	0.0151098	ZFP623, H2-M9, SP100, ZFP324, ZFP763, TRADD, H2-K1, H2-L, ZFP81, H2-M1, PIK3R2, IFNA9, TNF, RELA, AKT2, AKT1, ZFP184, IKBKG, ZFP563, ZFP101, ZFP952, IFNA12, IFNA13, IFNA14, IFNA15, IFNB1, BAD, H2-M10.4, IFNA16, ALYREF, POU2F2, ZFP607B, BST2, IRF3, TRAF3, LTA, ZFP472, H2-M11, H2-M10.5, CALR, H2-M10.6, ZFP991, H2-D1	615	457	9396	1.43754	0.992904	0.0900811	0.072342
KEGG_PATHWAY	mmu04218:Cellular senescence	2	21	1.41988	0.01524	RB1, H2-M9, HIPK4, MAP2K2, LIN37, GADD45B, H2-M10.4, H2-K1, H2-L, H2-M1, PIK3R2, RELA, CDK4, AKT2, AKT1, H2-M11, H2-M10.5, E2F4, H2-M10.6, H2-D1, MAPK3	615	182	9396	1.76285	0.993202	0.0900811	0.072342
KEGG_PATHWAY	mmu04650:Natural killer cell mediated cytotoxicity	2	15	1.0142	0.0187212	IFNA12, SHC2, IFNA13, IFNA14, MAP2K2, IFNA15, IFNB1, IFNA16, GZMB, PIK3R2, IFNA9, TNF, RAC3, LAT, MAPK3	615	116	9396	1.97561	0.997849	0.0950684	0.0763473
GOTERM_BP_DIRECT	GO:0033141~positive regulation of peptidyl-serine phosphorylation of STAT protein	2	7	0.473293	0.0193341	IFNA12, IFNA13, IFNA14, IFNA15, IFNB1, IFNA16, IFNA9	1265	35	20399	3.22514	1	0.973005	0.968877
SMART	SM00076:IFabd	2	7	0.473293	0.0249144	IFNA12, IFNA13, IFNA14, IFNA15, IFNB1, IFNA16, IFNA9	765	32	10589	3.0279	0.999864	0.977198	0.974429
KEGG_PATHWAY	mmu04621:NOD-like receptor signaling pathway	2	23	1.5551	0.0251197	IFNA12, IFNA13, IFNA14, IFNA15, IFNB1, IFNA16, CYBA, IFNA9, TNF, RELA, NAIP2, PLCB3, MAP1LC3B, NAIP5, SHARPIN, IRF3, NAIP7, NAIP6, TRAF3, IKBKG, PKN1, NAIP1, MAPK3	615	216	9396	1.62683	0.999743	0.116627	0.0936607
KEGG_PATHWAY	mmu05417:Lipid and atherosclerosis	1	22	1.48749	0.043504	IFNA12, IFNA13, IFNA14, IFNA15, IFNB1, BAD, IFNA16, CYBA, PIK3R2, IFNA9, POU2F2, TNF, RELA, RXRB, PLCB3, IRF3, TRAF3, AKT2, DDIT3, AKT1, IKBKG, MAPK3	615	216	9396	1.5561	0.999999	0.174222	0.139914
GOTERM_BP_DIRECT	GO:0042100~B cell proliferation	1	10	0.676133	0.0480851	IFNA12, IFNA13, IFNA14, IFNA15, WNT3A, IFNB1, IFNA16, CD38, IFNA9, CFB	1265	77	20399	2.09425	1	1	0.99598
GOTERM_BP_DIRECT	GO:0019221~cytokine-mediated signaling pathway	1	16	1.08181	0.0748123	IFNA12, CEBPA, IFNA13, IFNA14, IFNA15, IFNB1, BAD, IFNA16, PTPRN, IFNA9, RELA, IL27RA, FOSL1, IL12RB1, JAK3, CRLF1	1265	161	20399	1.60255	1	1	0.99598
GOTERM_BP_DIRECT	GO:0030183~B cell differentiation	1	12	0.811359	0.0828031	YY1, IFNA12, LYL1, IFNA13, IFNA14, IFNA15, IFNB1, IFNA16, CEBPG, SLC39A7, IFNA9, JAK3	1265	111	20399	1.74332	1	1	0.99598
GOTERM_MF_DIRECT	GO:0005125~cytokine activity	1	22	1.48749	0.0922739	IFNA12, GRN, CTF2, IFNA13, IFNA14, CTF1, IFNA15, IFNB1, GDF15, WNT3A, IFNA16, GDF1, WNT9A, IFNA9, TNF, INHBE, GZMN, LTA, LTB, INHA, IL17C, CRLF1	1222	237	18787	1.42712	1	1	0.98752
KEGG_PATHWAY	mmu04060:Cytokine-cytokine receptor interaction	1	25	1.69033	0.153368	CTF2, BMPR2, CTF1, IFNA9, TNF, IL27RA, IL12RB1, AMH, RELT, IFNA12, IFNA13, IFNA14, IFNA15, GDF15, IFNB1, IFNA16, GDF1, IL17RC, INHBE, LTA, LTB, RELL2, INHA, IL17C, TNFRSF21	615	294	9396	1.29915	1	0.401972	0.322814
KEGG_PATHWAY	mmu04630:JAK-STAT signaling pathway	1	15	1.0142	0.227402	IFNA12, CTF2, IFNA13, IFNA14, CTF1, IFNA15, IFNB1, IFNA16, PIK3R2, IFNA9, IL27RA, AKT2, AKT1, IL12RB1, JAK3	615	171	9396	1.34018	1	0.536786	0.431081
INTERPRO	IPR009079:Four-helical cytokine-like, core	1	9	0.608519	0.243276	IFNA12, CTF2, IFNA13, IFNA14, CTF1, IFNA15, IFNB1, IFNA16, IFNA9	1316	94	20793	1.51278	1	1	0.991354
UP_KW_BIOLOGICAL_PROCESS	KW-0051~Antiviral defense	1	10	0.676133	0.25173	IFNA12, IFNA13, IRF3, IFNB1, IFNA9, IFIT1, IFIT3, TRIM11, TRIM34B, TRIM34A	745	101	10895	1.44794	1	1	0.984496
KEGG_PATHWAY	mmu04217:Necroptosis	1	15	1.0142	0.253629	IFNA12, IFNA13, IFNA14, IFNA15, IFNB1, IFNA16, TRADD, PYGM, IFNA9, TNF, SHARPIN, CHMP1A, CHMP2A, CHMP6, JAK3	615	175	9396	1.30955	1	0.564584	0.453404
UP_KW_MOLECULAR_FUNCTION	KW-0202~Cytokine	1	17	1.14943	0.254074	IFNA12, GRN, CTF2, IFNA13, IFNA14, CTF1, IFNA15, IFNB1, GDF15, IFNA16, GDF1, IFNA9, TNF, GZMN, LTA, LTB, IL17C	802	201	12130	1.2792	1	0.928347	0.879487
GOTERM_BP_DIRECT	GO:0051607~defense response to virus	1	19	1.28465	0.255012	IFNA12, IFNA13, IFNA14, IFNA15, IFNB1, IFNA16, IFNA9, IFIT1BL1, IFIT1, IFIT1BL2, IFIT3, BST2, EXOSC5, IRF3, IFIT3B, TRIM11, TRIM34B, TRIM12A, TRIM34A	1265	244	20399	1.25569	1	1	0.99598
GOTERM_MF_DIRECT	GO:0005126~cytokine receptor binding	1	5	0.338066	0.275425	IFNA12, IFNA13, IFNA15, IFNB1, IFNA9	1222	41	18787	1.87488	1	1	0.98752
GOTERM_BP_DIRECT	GO:0006952~defense response	0	10	0.676133	0.477734	IFNA12, IFNA13, NLRP10, IFNB1, HSF1, H2-L, IFNA9, TNF, GM5431, RELA	1265	137	20399	1.17706	1	1	0.99598
Annotation Cluster 9	Enrichment Score: 2.128858219241298
Category	Term		Count	%	PValue	Genes	List Total	Pop Hits	Pop Total	Fold Enrichment	Bonferroni	Benjamini	FDR
GOTERM_BP_DIRECT	GO:0048252~lauric acid metabolic process	6	7	0.473293	1.41E-06	CYP4A12A, CYP4A12B, CYP4A31, CYP4A30B, CYP4A10, CYP4A14, CYP4A29	1265	8	20399	14.11	0.00627771	0.00314875	0.00313539
GOTERM_MF_DIRECT	GO:0102116~laurate hydroxylase activity	6	7	0.473293	1.86E-06	CYP4A12A, CYP4A12B, CYP4A31, CYP4A30B, CYP4A10, CYP4A14, CYP4A29	1222	8	18787	13.4522	0.00238506	0.00119395	0.00117813
GOTERM_MF_DIRECT	GO:0103002~16-hydroxypalmitate dehydrogenase activity	6	7	0.473293	1.86E-06	CYP4A12A, CYP4A12B, CYP4A31, CYP4A30B, CYP4A10, CYP4A14, CYP4A29	1222	8	18787	13.4522	0.00238506	0.00119395	0.00117813
GOTERM_BP_DIRECT	GO:0046456~icosanoid biosynthetic process	5	7	0.473293	9.46E-06	CYP4A12A, CYP4A12B, CYP4A31, CYP4A30B, CYP4A10, CYP4A14, CYP4A29	1265	10	20399	11.288	0.0414965	0.0141273	0.0140674
GOTERM_MF_DIRECT	GO:0018685~alkane 1-monooxygenase activity	4	7	0.473293	4.89E-05	CYP4A12A, CYP4A12B, CYP4A31, CYP4A30B, CYP4A10, CYP4A14, CYP4A29	1222	12	18787	8.96815	0.0608559	0.012557	0.0123906
GOTERM_MF_DIRECT	GO:0050051~leukotriene-B4 20-monooxygenase activity	4	7	0.473293	8.59E-05	CYP4A12A, CYP4A12B, CYP4A31, CYP4A30B, CYP4A10, CYP4A14, CYP4A29	1222	13	18787	8.2783	0.104333	0.0183636	0.0181203
GOTERM_BP_DIRECT	GO:0043651~linoleic acid metabolic process	4	10	0.676133	1.30E-04	CYP4A12A, CYP4A12B, CYP2C55, CYP4A31, GSTP2, GSTP1, CYP4A30B, CYP4A10, CYP4A14, CYP4A29	1265	33	20399	4.88657	0.441416	0.0544429	0.0542119
GOTERM_MF_DIRECT	GO:0102033~cytochrome P450 fatty acid omega-hydroxylase activity	3	7	0.473293	3.38E-04	CYP4A12A, CYP4A12B, CYP4A31, CYP4A30B, CYP4A10, CYP4A14, CYP4A29	1222	16	18787	6.72611	0.352168	0.0482277	0.0475887
GOTERM_MF_DIRECT	GO:0008391~arachidonic acid monooxygenase activity	3	7	0.473293	3.38E-04	CYP4A12A, CYP4A12B, CYP4A31, CYP4A30B, CYP4A10, CYP4A14, CYP4A29	1222	16	18787	6.72611	0.352168	0.0482277	0.0475887
GOTERM_BP_DIRECT	GO:0019369~arachidonic acid metabolic process	3	11	0.743746	6.05E-04	CYP4A12A, CYP4A12B, CYP2C55, GPX4, CYP4A31, CYP4A30B, CYP4A10, CYP4A14, MGLL, CYP4A29, MAPK3	1265	48	20399	3.69547	0.933616	0.129118	0.12857
GOTERM_MF_DIRECT	GO:0008392~arachidonic acid epoxygenase activity	2	10	0.676133	0.00389502	CYP4A12A, CYP4A12B, CYP2C55, CYP4A31, CYP2B10, CYP4A30B, CYP4A10, CYP4A14, CYP2F2, CYP4A29	1222	49	18787	3.13755	0.99331	0.197056	0.194445
UP_SEQ_FEATURE	BINDING:covalent	2	6	0.40568	0.0078584	CYP4A12A, CYP4A12B, CYP4A31, CYP4A10, CYP4A14, CYC1	1372	21	22228	4.6289	1	0.857968	0.854601
KEGG_PATHWAY	mmu03320:PPAR signaling pathway	2	13	0.878972	0.0126594	CYP4A12A, SLC27A1, CYP4A12B, CYP4A31, CYP4A30B, CYP4A10, ILK, CYP4A14, CPT1C, CYP4A29, RXRB, PLIN2, SLC27A5	615	89	9396	2.23163	0.984086	0.0894414	0.0718283
KEGG_PATHWAY	mmu04750:Inflammatory mediator regulation of TRP channels	2	16	1.08181	0.0183286	CYP4A12A, CYP4A12B, CYP4A31, CYP4A30B, CYP4A10, PIK3R2, CYP4A14, HTR2A, CYP4A29, PLCB3, ASIC4, ASIC5, CYP2C55, P2RY2, PRKACA, ASIC3	615	127	9396	1.92479	0.997551	0.0950684	0.0763473
KEGG_PATHWAY	mmu00071:Fatty acid degradation	2	9	0.608519	0.0186311	GCDH, CYP4A12A, CYP4A12B, CYP4A31, CYP4A30B, CYP4A10, CYP4A14, CPT1C, CYP4A29	615	52	9396	2.64428	0.997784	0.0950684	0.0763473
UP_SEQ_FEATURE	BINDING:axial binding residue	2	15	1.0142	0.0234374	CYP4A12A, CYP4A12B, FRRS1, CYP4A31, NANOS3, CYP4A10, CYBA, CYP4A14, CYB561D2, CYP27B1, CYP2C55, CYP2B10, CYC1, CYP2F2, CYB561	1372	126	22228	1.92871	1	0.930496	0.926844
INTERPRO	IPR002401:Cytochrome P450, E-class, group I	1	11	0.743746	0.03369	CYP27B1, CYP4A12A, CYP4A12B, CYP2C55, CYP4A31, CYP2B10, CYP4A30B, CYP4A10, CYP4A14, CYP2F2, CYP4A29	1316	82	20793	2.11953	1	1	0.991354
KEGG_PATHWAY	mmu00590:Arachidonic acid metabolism	1	11	0.743746	0.0496746	CBR2, CYP4A12A, CYP4A12B, CYP2C55, GPX4, CYP4A31, CYP2B10, CYP4A30B, CYP4A10, CYP4A14, CYP4A29	615	85	9396	1.97716	1	0.192194	0.154346
INTERPRO	IPR017972:Cytochrome P450, conserved site	1	11	0.743746	0.0772604	CYP27B1, CYP4A12A, CYP4A12B, CYP2C55, CYP4A31, CYP2B10, CYP4A30B, CYP4A10, CYP4A14, CYP2F2, CYP4A29	1316	95	20793	1.82949	1	1	0.991354
GOTERM_BP_DIRECT	GO:0001822~kidney development	1	17	1.14943	0.0864284	HELLS, FOXC2, CYP4A12A, CYP4A12B, ACE, CYP4A31, CYP4A30B, CYP4A10, CYP4A14, OVOL1, CYP4A29, IFT20, BAG6, SNX17, DCHS1, QRICH1, CC2D2A	1265	178	20399	1.54009	1	1	0.99598
INTERPRO	IPR001128:Cytochrome P450	1	11	0.743746	0.110833	CYP27B1, CYP4A12A, CYP4A12B, CYP2C55, CYP4A31, CYP2B10, CYP4A30B, CYP4A10, CYP4A14, CYP2F2, CYP4A29	1316	102	20793	1.70394	1	1	0.991354
GOTERM_MF_DIRECT	GO:0016705~oxidoreductase activity, acting on paired donors, with incorporation or reduction of molecular oxygen	1	10	0.676133	0.129911	CYP27B1, CYP4A12A, CYP4A12B, EGLN2, CYP2C55, CYP4A31, CYP2B10, CYP4A10, CYP4A14, CYP2F2	1222	90	18787	1.70822	1	1	0.98752
KEGG_PATHWAY	mmu00830:Retinol metabolism	1	10	0.676133	0.182055	CYP4A12A, CYP4A12B, CYP2C55, DGAT1, CYP4A31, CYP2B10, CYP4A30B, CYP4A10, CYP4A14, CYP4A29	615	97	9396	1.57506	1	0.462248	0.371221
UP_KW_LIGAND	KW-0349~Heme	1	17	1.14943	0.191543	CYP4A12A, CYP4A12B, FRRS1, CYP4A31, NANOS3, CYP4A30B, CYP4A10, CYBA, CYP4A14, CYP4A29, CYB561D2, CYP27B1, CYP2C55, CYP2B10, CYC1, CYP2F2, CYB561	479	176	6679	1.34683	0.999868	1	1
UP_KW_MOLECULAR_FUNCTION	KW-0503~Monooxygenase	1	10	0.676133	0.19797	CYP27B1, CYP4A12A, CYP4A12B, CYP2C55, CYP4A31, CYP2B10, CYP4A10, CYP4A14, DOHH, CYP2F2	802	98	12130	1.54334	1	0.85487	0.809877
KEGG_PATHWAY	mmu04270:Vascular smooth muscle contraction	1	13	0.878972	0.231333	CYP4A12A, CYP4A12B, MAP2K2, CYP4A31, CYP4A30B, CYP4A10, CYP4A14, CYP4A29, PLCB3, GNA11, MYH14, PRKACA, MAPK3	615	144	9396	1.37927	1	0.540886	0.434373
GOTERM_MF_DIRECT	GO:0005506~iron ion binding	1	16	1.08181	0.280095	CYP4A12A, CYP4A12B, EGLN2, CYP4A31, CYP4A30B, CYP4A10, CYP4A14, DOHH, CYP4A29, CYP27B1, CYP2C55, CYP2B10, RPLP2, CYP2F2, CALR, FBXL5	1222	194	18787	1.26796	1	1	0.98752
UP_KW_CELLULAR_COMPONENT	KW-0492~Microsome	1	12	0.811359	0.300678	SULT2B1, HSD11B2, CYP4A12A, CYP4A12B, CYP2C55, CYP4A31, CYP2B10, CYP4A10, HPS6, CYP4A14, CYP2F2, SLC27A5	1163	141	18022	1.31882	1	0.93962	0.883243
GOTERM_MF_DIRECT	GO:0020037~heme binding	0	15	1.0142	0.352863	CYP4A12A, CYP4A12B, CYP4A31, NANOS3, CYP4A30B, CYP4A10, CYBA, CYP4A14, CYP4A29, CYB561D2, CYP27B1, CYP2C55, CYP2B10, CYC1, CYP2F2	1222	190	18787	1.21374	1	1	0.98752
GOTERM_MF_DIRECT	GO:0004497~monooxygenase activity	0	9	0.608519	0.503504	CYP27B1, CYP4A12A, CYP4A12B, CYP2C55, CYP4A31, CYP2B10, CYP4A10, CYP4A14, CYP2F2	1222	118	18787	1.17259	1	1	0.98752
GOTERM_MF_DIRECT	GO:0070330~aromatase activity	0	4	0.270453	0.535859	CYP4A12A, CYP4A12B, CYP2C55, CYP2B10	1222	43	18787	1.43014	1	1	0.98752
UP_KW_LIGAND	KW-0408~Iron	0	27	1.82556	0.675093	CYP4A12A, CYP4A12B, FRRS1, CYP4A30B, HFE, CYP4A29, CYB561D2, CYP27B1, CYP2C55, POLD1, CYP2B10, CYC1, CYP2F2, NDUFV1, KDM4A, KDM2A, EGLN2, CYP4A31, NANOS3, CYP4A10, CYBA, CYP4A14, DOHH, NDUFS7, ERCC2, FBXL5, CYB561	479	389	6679	0.96781	1	1	1
Annotation Cluster 10	Enrichment Score: 2.0919038723478374
Category	Term		Count	%	PValue	Genes	List Total	Pop Hits	Pop Total	Fold Enrichment	Bonferroni	Benjamini	FDR
UP_SEQ_FEATURE	DOMAIN:BAAT/Acyl-CoA thioester hydrolase C-terminal	5	6	0.40568	5.05E-06	ACOT2, ACOT1, ACOT6, ACOT5, ACOT4, ACOT3	1372	6	22228	16.2012	0.01531	0.00220405	0.0021954
UP_SEQ_FEATURE	DOMAIN:Acyl-CoA thioester hydrolase/bile acid-CoA amino acid N-acetyltransferase	4	6	0.40568	4.24E-05	ACOT2, ACOT1, ACOT6, ACOT5, ACOT4, ACOT3	1372	8	22228	12.1509	0.121605	0.016207	0.0161433
INTERPRO	IPR016662:Acyl-CoA thioesterase, long chain	4	6	0.40568	1.02E-04	ACOT2, ACOT1, ACOT6, ACOT5, ACOT4, ACOT3	1316	9	20793	10.5334	0.162367	0.0253095	0.0250762
INTERPRO	IPR006862:Acyl-CoA thioester hydrolase/bile acid-CoA amino acid N-acetyltransferase	4	6	0.40568	1.02E-04	ACOT2, ACOT1, ACOT6, ACOT5, ACOT4, ACOT3	1316	9	20793	10.5334	0.162367	0.0253095	0.0250762
INTERPRO	IPR014940:BAAT/Acyl-CoA thioester hydrolase C-terminal	4	6	0.40568	1.02E-04	ACOT2, ACOT1, ACOT6, ACOT5, ACOT4, ACOT3	1316	9	20793	10.5334	0.162367	0.0253095	0.0250762
PIR_SUPERFAMILY	PIRSF016521:acyl-CoA thioesterase (hydrolase)	4	6	0.40568	2.14E-04	ACOT2, ACOT1, ACOT6, ACOT5, ACOT4, ACOT3	140	9	1861	8.8619	0.0257427	0.0260771	0.0260771
UP_KW_MOLECULAR_FUNCTION	KW-0719~Serine esterase	3	9	0.608519	0.0020143	ESD, ACOT2, ACOT1, NOTUM, ACOT6, ACOT5, ACOT4, MGLL, ACOT3	802	36	12130	3.78117	0.174323	0.0318931	0.0302145
GOTERM_BP_DIRECT	GO:0001676~long-chain fatty acid metabolic process	2	7	0.473293	0.00440354	SLC27A1, ACOT2, ACOT1, ACOT5, ACOT4, SLC27A5, ACOT3	1265	26	20399	4.34153	1	0.391267	0.389607
GOTERM_MF_DIRECT	GO:0016790~thiolester hydrolase activity	2	6	0.40568	0.00482952	ACOT2, ACOT1, ACOT6, ACOT5, ACOT4, ACOT3	1222	18	18787	5.12466	0.997993	0.213665	0.210834
GOTERM_BP_DIRECT	GO:0000038~very long-chain fatty acid metabolic process	2	6	0.40568	0.00984355	ACOT2, ACOT1, ACOT5, ACOT4, SLC27A5, ACOT3	1265	22	20399	4.39792	1	0.711117	0.7081
GOTERM_BP_DIRECT	GO:0032788~saturated monocarboxylic acid metabolic process	2	3	0.20284	0.0110352	ACOT5, ACOT4, ACOT3	1265	3	20399	16.1257	1	0.737714	0.734584
GOTERM_BP_DIRECT	GO:0032789~unsaturated monocarboxylic acid metabolic process	2	3	0.20284	0.0110352	ACOT5, ACOT4, ACOT3	1265	3	20399	16.1257	1	0.737714	0.734584
GOTERM_MF_DIRECT	GO:0047617~acyl-CoA hydrolase activity	2	6	0.40568	0.011958	ACOT2, ACOT1, ACOT6, ACOT5, ACOT4, ACOT3	1222	22	18787	4.1929	1	0.41173	0.406274
GOTERM_BP_DIRECT	GO:0006637~acyl-CoA metabolic process	2	7	0.473293	0.0126307	GCDH, ACOT2, ACOT1, ACOT6, ACOT5, ACOT4, ACOT3	1265	32	20399	3.5275	1	0.785734	0.782401
GOTERM_MF_DIRECT	GO:0052689~carboxylic ester hydrolase activity	2	11	0.743746	0.0132853	AADACL3, ESD, ABHD8, ACOT2, ACOT1, NOTUM, ACOT6, ACOT5, ACOT4, MGLL, ACOT3	1222	69	18787	2.45092	1	0.41173	0.406274
KEGG_PATHWAY	mmu00062:Fatty acid elongation	1	6	0.40568	0.0377261	TECR, ACOT2, ACOT1, ACOT5, ACOT4, ACOT3	615	29	9396	3.16098	0.999996	0.161329	0.129559
KEGG_PATHWAY	mmu04913:Ovarian steroidogenesis	1	9	0.608519	0.0515308	HSD3B4, HSD3B5, HSD17B1, ACOT2, ACOT1, PRKACA, ACOT5, ACOT4, ACOT3	615	63	9396	2.18258	1	0.194739	0.15639
KEGG_PATHWAY	mmu01040:Biosynthesis of unsaturated fatty acids	1	6	0.40568	0.0678565	TECR, ACOT2, ACOT1, ACOT5, ACOT4, ACOT3	615	34	9396	2.69613	1	0.237133	0.190436
GOTERM_MF_DIRECT	GO:0102991~myristoyl-CoA hydrolase activity	1	4	0.270453	0.081351	ACOT2, ACOT1, ACOT5, ACOT3	1222	16	18787	3.84349	1	1	0.98752
GOTERM_MF_DIRECT	GO:0016290~palmitoyl-CoA hydrolase activity	1	4	0.270453	0.122155	ACOT2, ACOT1, ACOT5, ACOT3	1222	19	18787	3.23663	1	1	0.98752
UP_KW_BIOLOGICAL_PROCESS	KW-0276~Fatty acid metabolism	1	15	1.0142	0.184885	SLC27A1, CYP4A31, CYP4A10, TECR, CPT1C, ACSF3, ACACA, ACOT2, ACOT1, ACOT6, ACOT5, MGLL, ACOT4, SLC27A5, ACOT3	745	157	10895	1.39721	1	1	0.984496
GOTERM_BP_DIRECT	GO:0006631~fatty acid metabolic process	1	17	1.14943	0.198117	CYP4A12A, SLC27A1, CYP4A12B, CYP4A31, CYP4A10, TECR, CPT1C, ACSF3, ACACA, ACOT2, ACOT1, ACOT6, ACOT5, MGLL, ACOT4, SLC27A5, ACOT3	1265	204	20399	1.34381	1	1	0.99598
UP_SEQ_FEATURE	MOTIF:Microbody targeting signal	1	5	0.338066	0.300869	PRDX5, TMEM59L, ACOT5, ACOT4, ACOT3	1372	45	22228	1.80013	1	1	0.996401
GOTERM_CC_DIRECT	GO:0005777~peroxisome	0	8	0.540906	0.799352	SZT2, PRDX5, IDH2, MVD, ACOT6, ACOT5, ACOT4, ACOT3	1326	144	21291	0.892031	1	1	0.978177
UP_KW_CELLULAR_COMPONENT	KW-0576~Peroxisome	0	6	0.40568	0.870922	SZT2, PRDX5, ACOT6, ACOT5, ACOT4, ACOT3	1163	115	18022	0.808494	1	1	0.959184
Annotation Cluster 11	Enrichment Score: 1.9749981120935503
Category	Term		Count	%	PValue	Genes	List Total	Pop Hits	Pop Total	Fold Enrichment	Bonferroni	Benjamini	FDR
GOTERM_BP_DIRECT	GO:0002519~natural killer cell tolerance induction		10	0.676133	2.21E-05	H2-M9, H2-M10.4, H2-K1, H2-L, H2-M11, H2-M1, H2-M10.5, H2-M10.6, H2-D1, HAVCR2	1265	27	20399	5.97248	0.094422	0.0198362	0.019752
KEGG_PATHWAY	mmu05320:Autoimmune thyroid disease		16	1.08181	1.13E-04	IFNA12, H2-M9, IFNA13, IFNA14, IFNA15, H2-M10.4, IFNA16, H2-K1, H2-L, H2-M1, GZMB, IFNA9, H2-M11, H2-M10.5, H2-M10.6, H2-D1	615	77	9396	3.17466	0.0361148	0.00459763	0.00369225
GOTERM_BP_DIRECT	GO:0002715~regulation of natural killer cell mediated immunity		9	0.608519	1.21E-04	H2-M9, H2-M10.4, H2-K1, H2-L, H2-M11, H2-M1, H2-M10.5, H2-M10.6, H2-D1	1265	26	20399	5.58197	0.41959	0.0544429	0.0542119
GOTERM_BP_DIRECT	GO:2001187~positive regulation of CD8-positive, alpha-beta T cell activation		9	0.608519	1.21E-04	H2-M9, H2-M10.4, H2-K1, H2-L, H2-M11, H2-M1, H2-M10.5, H2-M10.6, H2-D1	1265	26	20399	5.58197	0.41959	0.0544429	0.0542119
GOTERM_BP_DIRECT	GO:0001815~positive regulation of antibody-dependent cellular cytotoxicity		9	0.608519	1.21E-04	H2-M9, H2-M10.4, H2-K1, H2-L, H2-M11, H2-M1, H2-M10.5, H2-M10.6, H2-D1	1265	26	20399	5.58197	0.41959	0.0544429	0.0542119
GOTERM_BP_DIRECT	GO:0032759~positive regulation of TRAIL production		9	0.608519	1.63E-04	H2-M9, H2-M10.4, H2-K1, H2-L, H2-M11, H2-M1, H2-M10.5, H2-M10.6, H2-D1	1265	27	20399	5.37523	0.518733	0.0544429	0.0542119
GOTERM_BP_DIRECT	GO:0002477~antigen processing and presentation of exogenous peptide antigen via MHC class Ib		9	0.608519	1.63E-04	H2-M9, H2-M10.4, H2-K1, H2-L, H2-M11, H2-M1, H2-M10.5, H2-M10.6, H2-D1	1265	27	20399	5.37523	0.518733	0.0544429	0.0542119
GOTERM_MF_DIRECT	GO:0030881~beta-2-microglobulin binding		10	0.676133	1.87E-04	H2-M9, H2-M10.4, HFE, H2-K1, H2-L, H2-M11, H2-M1, H2-M10.5, H2-M10.6, H2-D1	1222	33	18787	4.65878	0.212855	0.0341887	0.0337357
GOTERM_BP_DIRECT	GO:0002717~positive regulation of natural killer cell mediated immunity		9	0.608519	2.16E-04	H2-M9, H2-M10.4, H2-K1, H2-L, H2-M11, H2-M1, H2-M10.5, H2-M10.6, H2-D1	1265	28	20399	5.18326	0.620396	0.0645681	0.0642942
GOTERM_BP_DIRECT	GO:2000566~positive regulation of CD8-positive, alpha-beta T cell proliferation		9	0.608519	2.83E-04	H2-M9, H2-M10.4, H2-K1, H2-L, H2-M11, H2-M1, H2-M10.5, H2-M10.6, H2-D1	1265	29	20399	5.00453	0.71791	0.0744323	0.0741166
GOTERM_CC_DIRECT	GO:0032398~MHC class Ib protein complex		9	0.608519	3.76E-04	H2-M9, H2-M10.4, H2-K1, H2-L, H2-M11, H2-M1, H2-M10.5, H2-M10.6, H2-D1	1326	30	21291	4.81697	0.253953	0.0319318	0.0311949
GOTERM_BP_DIRECT	GO:0002729~positive regulation of natural killer cell cytokine production		9	0.608519	5.86E-04	H2-M9, H2-M10.4, H2-K1, H2-L, H2-M11, H2-M1, H2-M10.5, H2-M10.6, H2-D1	1265	32	20399	4.53535	0.927723	0.129118	0.12857
GOTERM_BP_DIRECT	GO:0036037~CD8-positive, alpha-beta T cell activation		9	0.608519	5.86E-04	H2-M9, H2-M10.4, H2-K1, H2-L, H2-M11, H2-M1, H2-M10.5, H2-M10.6, H2-D1	1265	32	20399	4.53535	0.927723	0.129118	0.12857
GOTERM_CC_DIRECT	GO:0042612~MHC class I protein complex		9	0.608519	6.04E-04	H2-M9, H2-M10.4, H2-K1, H2-L, H2-M11, H2-M1, H2-M10.5, H2-M10.6, H2-D1	1326	32	21291	4.51591	0.375722	0.0428198	0.0418316
GOTERM_BP_DIRECT	GO:0032736~positive regulation of interleukin-13 production		10	0.676133	7.55E-04	H2-M9, H2-M10.4, SPHK2, H2-K1, H2-L, H2-M11, H2-M1, H2-M10.5, H2-M10.6, H2-D1	1265	41	20399	3.9331	0.966001	0.140839	0.140241
GOTERM_BP_DIRECT	GO:0002486~antigen processing and presentation of endogenous peptide antigen via MHC class I via ER pathway, TAP-independent		10	0.676133	0.00108652	H2-M9, H2-M10.4, HFE, H2-K1, H2-L, H2-M11, H2-M1, H2-M10.5, H2-M10.6, H2-D1	1265	43	20399	3.75016	0.99232	0.168914	0.168197
GOTERM_BP_DIRECT	GO:0032819~positive regulation of natural killer cell proliferation		9	0.608519	0.0011119	H2-M9, H2-M10.4, H2-K1, H2-L, H2-M11, H2-M1, H2-M10.5, H2-M10.6, H2-D1	1265	35	20399	4.14661	0.993146	0.168914	0.168197
GOTERM_BP_DIRECT	GO:0045953~negative regulation of natural killer cell mediated cytotoxicity		9	0.608519	0.0011119	H2-M9, H2-M10.4, H2-K1, H2-L, H2-M11, H2-M1, H2-M10.5, H2-M10.6, H2-D1	1265	35	20399	4.14661	0.993146	0.168914	0.168197
GOTERM_BP_DIRECT	GO:0032753~positive regulation of interleukin-4 production		11	0.743746	0.00116908	H2-M9, SLC7A5, H2-M10.4, H2-K1, H2-L, H2-M11, H2-M1, H2-M10.5, H2-M10.6, H2-D1, HAVCR2	1265	52	20399	3.4112	0.994696	0.168914	0.168197
KEGG_PATHWAY	mmu04940:Type I diabetes mellitus		13	0.878972	0.00135121	H2-M9, H2-M10.4, PTPRN, H2-K1, H2-L, H2-M1, GZMB, TNF, LTA, H2-M11, H2-M10.5, H2-M10.6, H2-D1	615	68	9396	2.9208	0.355603	0.0243969	0.0195926
GOTERM_BP_DIRECT	GO:0042270~protection from natural killer cell mediated cytotoxicity		9	0.608519	0.00163373	H2-M9, H2-M10.4, H2-K1, H2-L, H2-M11, H2-M1, H2-M10.5, H2-M10.6, H2-D1	1265	37	20399	3.92247	0.99934	0.21522	0.214307
INTERPRO	IPR001039:MHC class I, alpha chain, alpha1/alpha2		10	0.676133	0.00176027	H2-M9, H2-M10.4, HFE, H2-K1, H2-L, H2-M11, H2-M1, H2-M10.5, H2-M10.6, H2-D1	1316	45	20793	3.51114	0.953043	0.150506	0.149118
GOTERM_MF_DIRECT	GO:0071889~14-3-3 protein binding		12	0.811359	0.001979	RPTOR, H2-M9, ZFP36, H2-M10.4, BAD, H2-K1, H2-M11, AKT1, H2-M1, H2-M10.5, H2-M10.6, H2-D1	1222	62	18787	2.97561	0.921257	0.13586	0.13406
GOTERM_BP_DIRECT	GO:0002476~antigen processing and presentation of endogenous peptide antigen via MHC class Ib		10	0.676133	0.00210161	H2-M9, H2-M10.4, HFE, H2-K1, H2-L, H2-M11, H2-M1, H2-M10.5, H2-M10.6, H2-D1	1265	47	20399	3.431	0.999919	0.254408	0.253329
GOTERM_MF_DIRECT	GO:0042610~CD8 receptor binding		8	0.540906	0.00211785	H2-M9, H2-M10.4, H2-K1, H2-M11, H2-M1, H2-M10.5, H2-M10.6, H2-D1	1222	29	18787	4.2411	0.934131	0.13586	0.13406
GOTERM_MF_DIRECT	GO:0046979~TAP2 binding		8	0.540906	0.00211785	H2-M9, H2-M10.4, H2-K1, H2-M11, H2-M1, H2-M10.5, H2-M10.6, H2-D1	1222	29	18787	4.2411	0.934131	0.13586	0.13406
GOTERM_MF_DIRECT	GO:0046978~TAP1 binding		8	0.540906	0.00260966	H2-M9, H2-M10.4, H2-K1, H2-M11, H2-M1, H2-M10.5, H2-M10.6, H2-D1	1222	30	18787	4.09973	0.965006	0.152191	0.150174
INTERPRO	IPR011161:MHC class I-like antigen recognition		10	0.676133	0.00281011	H2-M9, H2-M10.4, HFE, H2-K1, H2-L, H2-M11, H2-M1, H2-M10.5, H2-M10.6, H2-D1	1316	48	20793	3.2917	0.992443	0.212102	0.210148
GOTERM_MF_DIRECT	GO:0051087~chaperone binding		19	1.28465	0.00363752	H2-M9, GRN, HSPB6, H2-M10.4, H2-K1, H2-L, H2-M1, DNAJB2, STIP1, DNAJB1, BAG5, GZMN, RNF207, ALB, H2-M11, STUB1, H2-M10.5, H2-M10.6, H2-D1	1222	138	18787	2.11671	0.990679	0.197056	0.194445
GOTERM_MF_DIRECT	GO:0042608~T cell receptor binding		9	0.608519	0.00433964	H2-M9, H2-M10.4, H2-K1, H2-L, H2-M11, H2-M1, H2-M10.5, H2-M10.6, H2-D1	1222	41	18787	3.37478	0.996227	0.199901	0.197252
GOTERM_CC_DIRECT	GO:0033106~cis-Golgi network membrane		8	0.540906	0.00513884	H2-M9, H2-M10.4, H2-K1, H2-M11, H2-M1, H2-M10.5, H2-M10.6, H2-D1	1326	35	21291	3.67007	0.982022	0.190871	0.186467
KEGG_PATHWAY	mmu05330:Allograft rejection		11	0.743746	0.00575067	H2-M9, H2-M10.4, H2-K1, H2-L, H2-M11, H2-M1, GZMB, H2-M10.5, H2-M10.6, TNF, H2-D1	615	61	9396	2.75506	0.846547	0.0644471	0.051756
KEGG_PATHWAY	mmu05332:Graft-versus-host disease		11	0.743746	0.00575067	H2-M9, H2-M10.4, H2-K1, H2-L, H2-M11, H2-M1, GZMB, H2-M10.5, H2-M10.6, TNF, H2-D1	615	61	9396	2.75506	0.846547	0.0644471	0.051756
KEGG_PATHWAY	mmu04612:Antigen processing and presentation		13	0.878972	0.0116183	H2-M9, H2-M10.4, H2-K1, H2-L, H2-M1, RFXANK, IFI30, TNF, H2-M11, H2-M10.5, H2-M10.6, CALR, H2-D1	615	88	9396	2.25698	0.977586	0.0878126	0.0705203
GOTERM_BP_DIRECT	GO:0001916~positive regulation of T cell mediated cytotoxicity		10	0.676133	0.0123472	H2-M9, H2-M10.4, HFE, H2-K1, H2-L, H2-M11, H2-M1, H2-M10.5, H2-M10.6, H2-D1	1265	61	20399	2.64356	1	0.785734	0.782401
GOTERM_MF_DIRECT	GO:0042288~MHC class I protein binding		9	0.608519	0.0129606	H2-M9, H2-M10.4, H2-K1, H2-L, H2-M11, H2-M1, H2-M10.5, H2-M10.6, H2-D1	1222	49	18787	2.82379	1	0.41173	0.406274
GOTERM_MF_DIRECT	GO:0046703~natural killer cell lectin-like receptor binding		9	0.608519	0.0129606	H2-M9, H2-M10.4, H2-K1, H2-L, H2-M11, H2-M1, H2-M10.5, H2-M10.6, H2-D1	1222	49	18787	2.82379	1	0.41173	0.406274
KEGG_PATHWAY	mmu04218:Cellular senescence		21	1.41988	0.01524	RB1, H2-M9, HIPK4, MAP2K2, LIN37, GADD45B, H2-M10.4, H2-K1, H2-L, H2-M1, PIK3R2, RELA, CDK4, AKT2, AKT1, H2-M11, H2-M10.5, E2F4, H2-M10.6, H2-D1, MAPK3	615	182	9396	1.76285	0.993202	0.0900811	0.072342
KEGG_PATHWAY	mmu05416:Viral myocarditis		13	0.878972	0.017552	H2-M9, H2-M10.4, H2-K1, H2-L, H2-M1, ACTG1, SGCD, DAG1, RAC3, H2-M11, H2-M10.5, H2-M10.6, H2-D1	615	93	9396	2.13564	0.996833	0.0950684	0.0763473
GOTERM_BP_DIRECT	GO:0002639~positive regulation of immunoglobulin production		9	0.608519	0.0213453	H2-M9, H2-M10.4, H2-K1, H2-L, H2-M11, H2-M1, H2-M10.5, H2-M10.6, H2-D1	1265	56	20399	2.59163	1	0.975568	0.971429
KEGG_PATHWAY	mmu04145:Phagosome		20	1.35227	0.0258679	H2-M9, ATP6V1G2, H2-M10.4, H2-K1, H2-L, H2-M1, CYBA, TUBB4B, CORO1A, TUBA4A, ACTG1, COMP, FCGR1, HGS, H2-M11, H2-M10.5, H2-M10.6, CALR, ATP6V0D1, H2-D1	615	180	9396	1.69756	0.9998	0.118409	0.0950919
GOTERM_BP_DIRECT	GO:0045954~positive regulation of natural killer cell mediated cytotoxicity		9	0.608519	0.0310027	H2-M9, H2-M10.4, H2-K1, H2-L, H2-M11, H2-M1, H2-M10.5, H2-M10.6, H2-D1	1265	60	20399	2.41885	1	1	0.99598
GOTERM_BP_DIRECT	GO:0002474~antigen processing and presentation of peptide antigen via MHC class I		4	0.270453	0.0342599	BAG6, H2-K1, H2-L, H2-D1	1265	12	20399	5.37523	1	1	0.99598
INTERPRO	IPR011162:MHC classes I/II-like antigen recognition protein		10	0.676133	0.0371778	H2-M9, H2-M10.4, HFE, H2-K1, H2-L, H2-M11, H2-M1, H2-M10.5, H2-M10.6, H2-D1	1316	72	20793	2.19447	1	1	0.991354
GOTERM_BP_DIRECT	GO:0050830~defense response to Gram-positive bacterium		21	1.41988	0.0403573	GBP6, H2-M9, GBP8, H2-M10.4, GBP9, H2-K1, H2-L, H2-M1, TNF, IL27RA, GBP11, GBP10, LTA, H2-M11, CTSG, H2-M10.5, H2-M10.6, HAMP, GBP4, H2-D1, HAVCR2	1265	212	20399	1.59736	1	1	0.99598
KEGG_PATHWAY	mmu04144:Endocytosis		26	1.75794	0.0470645	H2-M9, ARF1, H2-K1, H2-L, AGAP2, H2-M1, SNX32, AP2A1, AGAP3, CHMP1A, KIF5A, MVB12A, PIP5K1C, PSD, H2-M10.4, ARAP3, EPN1, EHD1, ACAP3, HGS, CHMP2A, H2-M11, H2-M10.5, H2-M10.6, CHMP6, H2-D1	615	269	9396	1.47669	1	0.184289	0.147998
UP_SEQ_FEATURE	REGION:Alpha-3		4	0.270453	0.0610655	HFE, H2-K1, H2-L, H2-D1	1372	15	22228	4.32031	1	1	0.996401
INTERPRO	IPR010579:MHC class I, alpha chain, C-terminal		3	0.20284	0.0678539	H2-K1, H2-L, H2-D1	1316	7	20793	6.77149	1	1	0.991354
UP_SEQ_FEATURE	REGION:Alpha-1		4	0.270453	0.0956483	HFE, H2-K1, H2-L, H2-D1	1372	18	22228	3.60026	1	1	0.996401
UP_SEQ_FEATURE	REGION:Alpha-2		4	0.270453	0.0956483	HFE, H2-K1, H2-L, H2-D1	1372	18	22228	3.60026	1	1	0.996401
GOTERM_CC_DIRECT	GO:0031901~early endosome membrane		17	1.14943	0.122441	H2-M9, H2-M10.4, H2-K1, VPS33B, H2-M1, HPS6, ABCA7, PLD3, EHD1, GGA1, HGS, H2-M11, H2-M10.5, H2-M10.6, PLPP2, LLGL1, H2-D1	1326	187	21291	1.45969	1	1	0.978177
GOTERM_BP_DIRECT	GO:0002250~adaptive immune response		25	1.69033	0.142932	H2-M9, ITK, H2-K1, H2-L, H2-M1, IFNA9, IL4I1, CD19, JAK3, HAVCR2, IFNA12, IFNA13, IFNA14, IFNA15, IFNB1, H2-M10.4, IFNA16, NLRP10, H2-M11, H2-M10.5, H2-M10.6, LAT, TNFRSF21, H2-D1, OTUB1	1265	307	20399	1.31317	1	1	0.99598
INTERPRO	IPR003006:Immunoglobulin/major histocompatibility complex, conserved site		10	0.676133	0.159797	H2-M9, H2-M10.4, HFE, H2-K1, H2-L, H2-M11, H2-M1, H2-M10.5, H2-M10.6, H2-D1	1316	97	20793	1.62888	1	1	0.991354
UP_KW_CELLULAR_COMPONENT	KW-0490~MHC I		3	0.20284	0.178849	H2-K1, H2-L, H2-D1	1163	12	18022	3.87403	0.999947	0.687879	0.646607
GOTERM_BP_DIRECT	GO:0032760~positive regulation of tumor necrosis factor production		13	0.878972	0.182403	H2-M9, H2-M10.4, SPHK2, H2-K1, H2-L, H2-M1, CYBA, FRMD8, H2-M11, H2-M10.5, H2-M10.6, H2-D1, HAVCR2	1265	144	20399	1.45579	1	1	0.99598
GOTERM_MF_DIRECT	GO:0042605~peptide antigen binding		9	0.608519	0.186793	H2-M9, H2-M10.4, H2-K1, H2-L, H2-M11, H2-M1, H2-M10.5, H2-M10.6, H2-D1	1222	85	18787	1.62783	1	1	0.98752
GOTERM_BP_DIRECT	GO:0019882~antigen processing and presentation		5	0.338066	0.261535	H2-K1, AP3D1, H2-L, H2-D1, RELB	1265	42	20399	1.91973	1	1	0.99598
GOTERM_CC_DIRECT	GO:0098553~lumenal side of endoplasmic reticulum membrane		3	0.20284	0.262481	H2-K1, H2-L, H2-D1	1326	16	21291	3.01061	1	1	0.978177
KEGG_PATHWAY	mmu04514:Cell adhesion molecules		15	1.0142	0.294906	H2-M9, PTPRS, H2-M10.4, H2-K1, H2-L, NRXN2, H2-M1, PTPRF, H2-M11, MADCAM1, H2-M10.5, CDH15, H2-M10.6, H2-D1, LRRC4B	615	181	9396	1.26614	1	0.614387	0.4934
INTERPRO	IPR003597:Immunoglobulin C1-set		10	0.676133	0.312341	H2-M9, H2-M10.4, HFE, H2-K1, H2-L, H2-M11, H2-M1, H2-M10.5, H2-M10.6, H2-D1	1316	116	20793	1.36208	1	1	0.991354
GOTERM_CC_DIRECT	GO:0071556~integral component of lumenal side of endoplasmic reticulum membrane		3	0.20284	0.356242	H2-K1, H2-L, H2-D1	1326	20	21291	2.40848	1	1	0.978177
UP_SEQ_FEATURE	DOMAIN:MHC class I-like antigen recognition-like		3	0.20284	0.374824	H2-M9, H2-K1, H2-D1	1372	21	22228	2.31445	1	1	0.996401
GOTERM_BP_DIRECT	GO:0019731~antibacterial humoral response		10	0.676133	0.397455	H2-M9, H2-M10.4, H2-K1, H2-L, H2-M11, H2-M1, H2-M10.5, CTSG, H2-M10.6, H2-D1	1265	128	20399	1.25982	1	1	0.99598
UP_SEQ_FEATURE	DOMAIN:Ig-like C1-type		4	0.270453	0.401609	HFE, H2-K1, H2-L, H2-D1	1372	37	22228	1.75148	1	1	0.996401
UP_SEQ_FEATURE	REGION:Connecting peptide		4	0.270453	0.435147	HFE, H2-K1, H2-L, H2-D1	1372	39	22228	1.66166	1	1	0.996401
SMART	SM00407:IGc1		10	0.676133	0.440097	H2-M9, H2-M10.4, HFE, H2-K1, H2-L, H2-M11, H2-M1, H2-M10.5, H2-M10.6, H2-D1	765	114	10589	1.2142	1	1	1
GOTERM_CC_DIRECT	GO:0030670~phagocytic vesicle membrane		4	0.270453	0.708415	H2-K1, H2-L, CORO1A, H2-D1	1326	58	21291	1.10735	1	1	0.978177
GOTERM_BP_DIRECT	GO:0006955~immune response		22	1.48749	0.993311	GBP6, H2-M9, IFNA13, IFNA15, IFNB1, H2-M10.4, CEBPG, LST1, H2-K1, H2-L, H2-M1, TNFAIP1, IFNA9, TNF, LTA, H2-M11, IRF8, H2-M10.5, LTB, H2-M10.6, H2-D1, LAT	1265	539	20399	0.658191	1	1	0.99598
GOTERM_CC_DIRECT	GO:0009897~external side of plasma membrane		28	1.89317	0.999429	H2-M9, HFE, H2-K1, H2-L, AGAP2, H2-M1, BTNL10, TNF, IL27RA, ADGRE5, CD19, CLPTM1, DAG1, ADAM6B, IL12RB1, ADAM6A, RTBDN, ACE, H2-M10.4, FCGR1, H2-M11, CD248, H2-M10.5, P4HB, CALR, H2-M10.6, CRLF1, H2-D1	1326	741	21291	0.606726	1	1	0.999429
UP_SEQ_FEATURE	DOMAIN:Ig-like		28	1.89317	0.999951	H2-M9, PTPRS, WFIKKN1, NCAN, HFE, SEMA3B, H2-K1, H2-L, H2-M1, BTNL10, PTPRF, CD19, BSG, HAVCR1, HAVCR2, TIMD2, H2-M10.4, UNC5D, FCGR1, LRFN4, OBSCN, MXRA8, H2-M11, H2-M10.5, H2-M10.6, SPACA6, OBSL1, H2-D1	1372	824	22228	0.550525	1	1	0.999951
Annotation Cluster 12	Enrichment Score: 1.953451688749419
Category	Term		Count	%	PValue	Genes	List Total	Pop Hits	Pop Total	Fold Enrichment	Bonferroni	Benjamini	FDR
INTERPRO	IPR003191:Guanylate-binding protein, C-terminal		6	0.40568	0.00124147	GBP6, GBP11, GBP8, GBP10, GBP9, GBP4	1316	14	20793	6.77149	0.884274	0.113431	0.112386
UP_SEQ_FEATURE	DOMAIN:GB1/RHD3-type G		6	0.40568	0.00218174	GBP6, GBP11, GBP8, GBP10, GBP9, GBP4	1372	16	22228	6.07544	0.99874	0.298565	0.297393
INTERPRO	IPR015894:Guanylate-binding protein, N-terminal		6	0.40568	0.00243579	GBP6, GBP11, GBP8, GBP10, GBP9, GBP4	1316	16	20793	5.92506	0.985501	0.192206	0.190435
GOTERM_BP_DIRECT	GO:0071346~cellular response to interferon-gamma		15	1.0142	0.0125374	GBP6, GBP8, STXBP3, GBP9, DAPK3, TNF, AIF1, ACTG1, GBP11, GBP10, CDC42EP2, IRF8, EVL, IL12RB1, GBP4	1265	116	20399	2.08522	1	0.785734	0.782401
GOTERM_BP_DIRECT	GO:0042832~defense response to protozoan		8	0.540906	0.0198176	CCDC88B, GBP6, GBP11, GBP8, GBP10, GBP9, IRF8, GBP4	1265	45	20399	2.86679	1	0.975416	0.971278
GOTERM_CC_DIRECT	GO:0020005~symbiont-containing vacuole membrane		3	0.20284	0.104123	GBP6, GBP9, GBP4	1326	9	21291	5.35219	1	1	0.978177
GOTERM_BP_DIRECT	GO:0044406~adhesion of symbiont to host		3	0.20284	0.124067	GBP6, GBP9, GBP4	1265	10	20399	4.83771	1	1	0.99598
Annotation Cluster 13	Enrichment Score: 1.8379295076906896
Category	Term		Count	%	PValue	Genes	List Total	Pop Hits	Pop Total	Fold Enrichment	Bonferroni	Benjamini	FDR
UP_KW_BIOLOGICAL_PROCESS	KW-0805~Transcription regulation		170	11.4943	1.23E-04	RB1, ZFP446, CRTC1, SCX, RRP8, YY1, SPIB, SPZ1, CREB3L3, TRIM28, SALL2, KAT5, CREB3L1, CREB3L2, TRIM24, DPF2, SOX8, MAF1, JUNB, MEN1, TLE2, KCTD19, KDM2A, MEF2B, MAMSTR, FOXH1, DAPK3, ZBTB32, MED8, PTOV1, RFX1, MED4, OVOL1, TLE6, MED7, NPAS4, EID2, HNRNPUL1, DDIT3, ERF, ZFP296, ZFP574, ZFPM1, ASF1B, SF1, INO80B, CASZ1, NOTCH1, FLII, KMT2B, ZFP629, NLK, PHF21A, DEDD2, SBNO2, MIER2, NACC1, SAFB2, Z…	745	1913	10895	1.29959	0.0158596	0.0118387	0.0115655
UP_KW_MOLECULAR_FUNCTION	KW-0010~Activator		70	4.73293	1.70E-04	CSRNP3, ONECUT3, CRTC1, SCX, CTCF, GLI1, MED16, PHF11D, YY1, SPIB, PTBP1, RBM4, DBP, CREB3L3, KAT5, CREB3L1, CREB3L2, MLX, UBTF, SREBF1, KCTD19, MEF2B, MAMSTR, FOXH1, DAPK3, PTOV1, CIRBP, MED8, RFX1, MED4, PPRC1, MED26, MED29, MED7, NPAS4, CREB3, MED25, HNRNPUL1, IRF3, DDIT3, SUPT5, IRF8, ZFPM1, FOXC2, CEBPA, NOTCH1, NFIX, FLII, CEBPG, RBM4B, RELA, RELB, SBNO2, SERTAD3, MTA1, HSF1, HSF4, E2F4, BR…	802	676	12130	1.56617	0.0159982	0.00601447	0.00569792
UP_KW_BIOLOGICAL_PROCESS	KW-0804~Transcription		173	11.6971	1.82E-04	RB1, ZFP446, CRTC1, SCX, RRP8, YY1, SPIB, SPZ1, CREB3L3, TRIM28, SALL2, KAT5, CREB3L1, CREB3L2, TRIM24, DPF2, SOX8, MAF1, JUNB, MEN1, TLE2, KCTD19, KDM2A, MEF2B, MAMSTR, FOXH1, DAPK3, ZBTB32, MED8, PTOV1, RFX1, MED4, POLRMT, OVOL1, TLE6, MED7, NPAS4, EID2, HNRNPUL1, DDIT3, ERF, ZFP296, ZFP574, ZFPM1, ASF1B, SF1, INO80B, CASZ1, NOTCH1, FLII, KMT2B, ZFP629, NLK, PHF21A, DEDD2, SBNO2, MIER2, NACC1, …	745	1968	10895	1.28556	0.0234013	0.0118387	0.0115655
GOTERM_BP_DIRECT	GO:0006357~regulation of transcription from RNA polymerase II promoter		128	8.6545	0.00305652	RB1, ZFP446, ZFP324, EHMT2, SCX, TNF, AI854703, YY1, SPIB, ZFP36, CREB3L3, SALL2, KAT5, CREB3L1, CREB3L2, DPF2, SOX8, JUNB, ZFP563, MEN1, KDM2A, MEF2B, MAMSTR, FOXH1, ZBTB32, MED8, RFX1, MED4, OVOL1, ZFP607B, MED7, NPAS4, DDIT3, ZSCAN22, ERF, ZFP296, ZFP574, ZFPM1, ZFP623, NOTCH1, ZFP629, TTC21B, NACC1, SAFB2, ZFP580, ZFP184, HIVEP2, ZFP101, ESRRA, JUND, MYPOP, FOXF1, SNAI3, IRF2BP1, RFXANK, ZFP7…	1265	1616	20399	1.27728	0.999999	0.325955	0.324573
GOTERM_MF_DIRECT	GO:0003677~DNA binding		150	10.142	0.00399334	RB1, SCX, YY1, SPIB, SPZ1, ZFP36, CREB3L3, TRIM28, SALL2, CREB3L1, PEG10, CREB3L2, TRIM24, BANF1, SOX8, JUNB, MEN1, FAAP100, KDM2A, MAP1S, RHOX2B, FOXH1, RHOX2A, ZBTB32, RFX1, POLRMT, OVOL1, NPAS4, XRN1, DDIT3, ERF, RHOX2C, RHOX2E, ZFP574, ZFPM1, SNRPA, CASZ1, RHOX3C, KMT2B, ZFP629, PHF21A, DEDD2, PCBP4, MIER2, NACC1, RHOX3E, SAFB2, ZFP580, ZFP184, HIVEP2, BANP, ESRRA, ZFP513, CDT1, JUND, MYPOP, …	1222	1859	18787	1.2405	0.994105	0.197056	0.194445
GOTERM_MF_DIRECT	GO:1990837~sequence-specific double-stranded DNA binding		50	3.38066	0.0206515	ONECUT3, YY1, SPIB, DBP, CREB3L1, MLX, SOX8, JUNB, SREBF1, MEF2B, RHOX2A, ZBTB32, RFX1, OVOL1, KLF16, CREB3, IRF3, ZFP296, RHOX2D, IRF8, RHOX2E, FOXC2, NFIX, CEBPG, ZBTB45, RXRB, HSF1, HSF4, ZFP580, E2F4, ZFP784, ESRRA, JUND, RHOX4B, RHOX4D, SNAI3, RHOX4C, ZBTB12, TBX6, POU2F2, USF2, SCRT1, NR2F6, FOSL1, TLX2, NFIC, MAFG, RHOX4E, FOXA3, ZFP276	1222	559	18787	1.37513	1	0.58227	0.574555
GOTERM_MF_DIRECT	GO:0003700~transcription factor activity, sequence-specific DNA binding		56	3.78634	0.0289325	CSRNP3, BNC2, ONECUT3, CTCF, AI854703, YY1, SPIB, SPZ1, DBP, CREB3L3, CREB3L1, CREB3L2, MLX, SOX8, JUNB, SREBF1, MEF2B, FOXH1, RFX1, FOXL1, OVOL1, KLF16, CREB3, IRF3, DDIT3, ZFP296, ERF, IRF8, FOXC2, CEBPA, NFIX, RELA, RELB, RXRB, HSF1, HSF4, HIVEP2, E2F4, ESRRA, JUND, MYPOP, FOXF1, SNAI3, TBX6, PBX4, POU2F2, USF2, NR2F6, KLF1, FOSL1, TLX2, TBX10, NFIC, MAFG, TCF3, FOXA3	1222	652	18787	1.32046	1	0.708321	0.698935
UP_KW_MOLECULAR_FUNCTION	KW-0238~DNA-binding		125	8.45166	0.0480919	RB1, ZFP446, SCX, YY1, SPIB, SPZ1, ZFP36, CREB3L3, SALL2, CREB3L1, PEG10, CREB3L2, TRIM24, BANF1, SOX8, JUNB, MEN1, FAAP100, KDM2A, MEF2B, MAP1S, FOXH1, RFX1, OVOL1, NPAS4, XRN1, DDIT3, ERF, RHOX2C, ZFP574, ZFPM1, CASZ1, KMT2B, ZFP629, PHF21A, DEDD2, PCBP4, MIER2, SAFB2, ZFP580, ZFP184, HIVEP2, BANP, ESRRA, ZFP513, CDT1, JUND, MYPOP, FOXF1, SNAI3, XRCC3, RFXANK, PBX4, POU2F2, SCRT1, NR2F6, FOSL1,…	802	1630	12130	1.15987	0.990742	0.404605	0.38331
GOTERM_MF_DIRECT	GO:0000976~transcription regulatory region sequence-specific DNA binding		26	1.75794	0.0600046	FOXC2, CEBPA, CTCF, GLI1, TNF, RELA, RXRB, YY1, CREB3L3, CREB3L1, CREB3L2, HSF1, SOX8, MEN1, ZFP513, JUND, FOXF1, FOXH1, POU2F2, KLF1, IRF3, DDIT3, IRF8, TCF3, MZF1, FOXA3	1222	276	18787	1.44827	1	1	0.98752
GOTERM_MF_DIRECT	GO:0001228~transcriptional activator activity, RNA polymerase II transcription regulatory region sequence-specific binding		46	3.11021	0.0640677	FOXC2, CEBPA, CASZ1, CSRNP3, NFIX, ONECUT3, CEBPG, SCX, ZFP629, CTCF, RELA, RELB, RXRB, YY1, SPIB, DBP, SALL2, CREB3L3, CREB3L1, CREB3L2, HSF1, HSF4, ZFP580, E2F4, HIVEP2, JUNB, ESRRA, SREBF1, JUND, MEF2B, FOXF1, FOXH1, RFXANK, POU2F2, KLF1, FOSL1, NPAS4, CREB3, IRF3, TLX2, DDIT3, NFIC, MAFG, TCF3, MZF1, ZFP574	1222	548	18787	1.29052	1	1	0.98752
GOTERM_MF_DIRECT	GO:0043565~sequence-specific DNA binding		40	2.70453	0.131927	FOXC2, CEBPA, CSRNP3, CEBPG, SCX, CTCF, GLI1, RELA, RXRB, YY1, SPIB, PTBP1, MTA1, HSF1, SAFB2, HSF4, TRIM24, SOX8, JUNB, MEN1, ESRRA, SREBF1, JUND, FOXF1, FOXH1, PBX4, FOXL1, SAFB, POLRMT, POU2F2, USF2, SCRT1, NR2F6, CREB3, IRF3, TLX2, DDIT3, ERF, TCF3, FOXA3	1222	497	18787	1.23734	1	1	0.98752
GOTERM_MF_DIRECT	GO:0000981~RNA polymerase II transcription factor activity, sequence-specific DNA binding		82	5.54429	0.190264	ZFP446, ZFP324, CSRNP3, ZFP763, ONECUT3, ZFP526, ZFP81, SCX, ZFP955B, GLI1, YY1, SPIB, LYL1, SPZ1, DBP, CREB3L3, SALL2, CREB3L1, CREB3L2, MLX, SOX8, CIC, ZFP563, JUNB, SREBF1, MEF2B, RFX1, FOXL1, OVOL1, ZFP607B, KLF16, NPAS4, CREB3, IRF3, ZSCAN22, ERF, IRF8, MZF1, ZFP623, FOXC2, CEBPA, SP100, CASZ1, NFIX, RHOX3C, CEBPG, ZBTB42, RELA, RELB, HSF1, NACC1, HSF4, RHOX3E, ZFP184, HIVEP2, E2F4, ZFP784, …	1222	1128	18787	1.11761	1	1	0.98752
GOTERM_MF_DIRECT	GO:0000978~RNA polymerase II core promoter proximal region sequence-specific DNA binding		85	5.74713	0.198022	ZFP446, ZFP324, ONECUT3, ZFP526, SCX, CTCF, GLI1, AI854703, YY1, SPIB, LYL1, DBP, CREB3L3, SALL2, CREB3L2, STK16, MLX, SOX8, ZFP563, JUNB, SREBF1, MEF2B, ZBTB32, MED8, RFX1, FOXL1, SAFB, OVOL1, ZFP607B, KLF16, NPAS4, CREB3, IRF3, EEF1D, DDIT3, ZSCAN22, ZFP296, IRF8, MZF1, ZFP574, ZFP623, FOXC2, CEBPA, NFIX, CEBPG, ZBTB42, ZBTB45, ZFP629, RELA, RELB, RXRB, MTA1, HSF1, NACC1, HSF4, ZFP580, ZFP184, …	1222	1175	18787	1.11216	1	1	0.98752
GOTERM_BP_DIRECT	GO:0006355~regulation of transcription, DNA-templated		76	5.13861	0.729121	BNC2, ONECUT3, CTCF, BRCA2, RPS6KA4, YY1, SPIB, LYL1, DBP, CREB3L3, KAT5, SUMO1, PPP1R13L, CREB3L1, CREB3L2, MLX, HMG20B, JUNB, NELFE, SREBF1, TLE2, MEF2B, FOXH1, RFX1, FOXL1, SAFB, TLE6, NPAS4, CREB3, IRF3, DDIT3, SUPT5, ERF, IRF8, MZF1, FOXC2, CEBPA, CASZ1, NOTCH1, NFIX, KMT2B, RNF6, NLK, RELA, RELB, RXRB, SBNO2, SERTAD3, MTA1, HSF1, DVL1, SAFB2, ZFP184, HIVEP2, E2F4, ESRRA, ZFP513, JUND, FOXF1…	1265	1286	20399	0.952996	1	1	0.99598
Annotation Cluster 14	Enrichment Score: 1.797940051754363
Category	Term		Count	%	PValue	Genes	List Total	Pop Hits	Pop Total	Fold Enrichment	Bonferroni	Benjamini	FDR
GOTERM_CC_DIRECT	GO:0016592~mediator complex		10	0.676133	9.37E-04	CDK8, MED25, CDK4, MED8, MED4, MED16, MED26, MED29, MED7, HAVCR2	1326	42	21291	3.82299	0.518826	0.0562449	0.0549469
GOTERM_CC_DIRECT	GO:0070847~core mediator complex		7	0.473293	0.00449959	MED25, MED8, MED4, MED16, MED26, MED29, MED7	1326	26	21291	4.32292	0.970329	0.18472	0.180457
GOTERM_BP_DIRECT	GO:0032968~positive regulation of transcription elongation from RNA polymerase II promoter		9	0.608519	0.0193104	MED25, ELL, LDB1, MED8, MED4, MED16, MED26, MED29, MED7	1265	55	20399	2.63875	1	0.973005	0.968877
GOTERM_BP_DIRECT	GO:0051123~RNA polymerase II transcriptional preinitiation complex assembly		8	0.540906	0.0303388	MED25, TAF10, MED8, MED4, MED16, MED26, MED29, MED7	1265	49	20399	2.63277	1	1	0.99598
GOTERM_BP_DIRECT	GO:0060261~positive regulation of transcription initiation from RNA polymerase II promoter		9	0.608519	0.0310027	MED25, TAF10, ERCC1, MED8, MED4, MED16, MED26, MED29, MED7	1265	60	20399	2.41885	1	1	0.99598
GOTERM_MF_DIRECT	GO:0003712~transcription cofactor activity		13	0.878972	0.212846	KDM2A, LDB1, MAMSTR, FBXL19, MED8, ARID3A, MED4, PPRC1, MED26, MED29, MED7, KAT5, DPF2	1222	142	18787	1.40748	1	1	0.98752
Annotation Cluster 15	Enrichment Score: 1.6908195059070779
Category	Term		Count	%	PValue	Genes	List Total	Pop Hits	Pop Total	Fold Enrichment	Bonferroni	Benjamini	FDR
UP_SEQ_FEATURE	REPEAT:Desmoglein repeat 1		5	0.338066	1.95E-04	DSG2, DSG3, DSG4, DSG1B, DSG1A	1372	6	22228	13.501	0.44987	0.0459648	0.0457844
UP_SEQ_FEATURE	REPEAT:Desmoglein repeat 2		5	0.338066	1.95E-04	DSG2, DSG3, DSG4, DSG1B, DSG1A	1372	6	22228	13.501	0.44987	0.0459648	0.0457844
INTERPRO	IPR009123:Desmoglein		5	0.338066	2.15E-04	DSG2, DSG3, DSG4, DSG1B, DSG1A	1316	6	20793	13.1668	0.31207	0.0415586	0.0411756
INTERPRO	IPR009122:Desmosomal cadherin		5	0.338066	9.07E-04	DSG2, DSG3, DSG4, DSG1B, DSG1A	1316	8	20793	9.87509	0.793079	0.101725	0.100787
UP_SEQ_FEATURE	REPEAT:Desmoglein repeat 5		3	0.20284	0.0109367	DSG2, DSG1B, DSG1A	1372	3	22228	16.2012	1	0.893669	0.890161
UP_SEQ_FEATURE	DOMAIN:Cadherin 4		9	0.608519	0.0188477	PCDHGA4, DCHS1, DSG2, PCDH12, DSG3, CDH15, DSG4, DSG1B, DSG1A	1372	55	22228	2.6511	1	0.908398	0.904832
UP_SEQ_FEATURE	DOMAIN:Cadherin 3		9	0.608519	0.0208385	PCDHGA4, DCHS1, DSG2, PCDH12, DSG3, CDH15, DSG4, DSG1B, DSG1A	1372	56	22228	2.60376	1	0.908398	0.904832
UP_SEQ_FEATURE	REPEAT:Desmoglein repeat 3		3	0.20284	0.0209801	DSG2, DSG1B, DSG1A	1372	4	22228	12.1509	1	0.908398	0.904832
UP_SEQ_FEATURE	REPEAT:Desmoglein repeat 4		3	0.20284	0.0209801	DSG2, DSG1B, DSG1A	1372	4	22228	12.1509	1	0.908398	0.904832
UP_SEQ_FEATURE	DOMAIN:Cadherin 1		9	0.608519	0.027697	PCDHGA4, DCHS1, DSG2, PCDH12, DSG3, CDH15, DSG4, DSG1B, DSG1A	1372	59	22228	2.47136	1	1	0.996401
UP_SEQ_FEATURE	DOMAIN:Cadherin 2		9	0.608519	0.027697	PCDHGA4, DCHS1, DSG2, PCDH12, DSG3, CDH15, DSG4, DSG1B, DSG1A	1372	59	22228	2.47136	1	1	0.996401
INTERPRO	IPR027397:Catenin binding domain		6	0.40568	0.0432786	DSG2, DSG3, CDH15, DSG4, DSG1B, DSG1A	1316	31	20793	3.05809	1	1	0.991354
GOTERM_CC_DIRECT	GO:0030057~desmosome		5	0.338066	0.0931614	DSG2, DSG3, DSG4, DSG1B, DSG1A	1326	28	21291	2.86724	1	1	0.978177
INTERPRO	IPR000233:Cadherin, cytoplasmic domain		4	0.270453	0.20799	CDH15, DSG4, DSG1B, DSG1A	1316	25	20793	2.52802	1	1	0.991354
GOTERM_CC_DIRECT	GO:0016328~lateral plasma membrane		8	0.540906	0.248341	GPSM2, CEACAM2, DVL1, BSG, DSG2, DSG1B, DSG1A, MARK2	1326	82	21291	1.56649	1	1	0.978177
UP_SEQ_FEATURE	DOMAIN:Cadherin 6		3	0.20284	0.52234	PCDHGA4, DCHS1, PCDH12	1372	28	22228	1.73584	1	1	0.996401
GOTERM_BP_DIRECT	GO:0098609~cell-cell adhesion		14	0.946586	0.54239	FOXF1, SCRIB, DSG1B, DSG1A, CD2AP, LGALS2, LGALS1, DSG2, DCHS1, DSG3, CDH15, DSG4, TLN1, TJP3	1265	210	20399	1.07505	1	1	0.99598
UP_SEQ_FEATURE	DOMAIN:Cadherin 5		4	0.270453	0.575103	PCDHGA4, DCHS1, PCDH12, CDH15	1372	48	22228	1.3501	1	1	0.996401
Annotation Cluster 16	Enrichment Score: 1.6678080104825073
Category	Term		Count	%	PValue	Genes	List Total	Pop Hits	Pop Total	Fold Enrichment	Bonferroni	Benjamini	FDR
KEGG_PATHWAY	mmu05020:Prion disease		31	2.09601	0.00262353	NDUFA13, NOTCH1, NDUFB7, NDUFB11, COX4I1, PIK3R2, UQCR11, KLC1, TNF, STIP1, GRIN2A, KLC2, CREB3L3, CREB3L1, CREB3L2, KIF5A, CYC1, PRKACA, NDUFV1, MAPK3, COX8A, BAD, CYBA, TUBB4B, TUBA4A, GRIN1, GRIN2D, CREB3, GRIN3B, NDUFS7, DDIT3	615	268	9396	1.76724	0.574193	0.0406023	0.0326068
KEGG_PATHWAY	mmu05010:Alzheimer disease		38	2.5693	0.0109757	NDUFA13, NDUFB7, NDUFB11, COX4I1, PIK3R2, UQCR11, AMBRA1, KLC1, TNF, RELA, GRIN2A, KLC2, AKT2, DVL1, KIF5A, AKT1, SLC39A7, CYC1, IKBKG, NDUFV1, SLC39A3, MAPK3, COX8A, PSENEN, APC2, MAP2K2, WNT3A, BAD, WNT9A, TUBB4B, TUBA4A, GRIN1, GRIN2D, PLCB3, NDUFS7, CDK5, DDIT3, ATG2A	615	384	9396	1.51189	0.972313	0.0849307	0.0682059
KEGG_PATHWAY	mmu05016:Huntington disease		31	2.09601	0.0147698	NDUFA13, NDUFB7, DCTN2, NDUFB11, COX4I1, DNAH6, UQCR11, AP2A1, AMBRA1, KLC1, KLC2, CREB3L3, CREB3L1, CREB3L2, KIF5A, POLR2E, CYC1, NDUFV1, POLR2L, COX8A, DNAH7A, TUBB4B, TUBA4A, GRIN1, CREB3, PLCB3, NDUFS7, ATG2A, MAP3K10, RCOR1, DNAL1	615	303	9396	1.5631	0.992061	0.0900811	0.072342
KEGG_PATHWAY	mmu05022:Pathways of neurodegeneration - multiple diseases		44	2.97498	0.0167086	NDUFA13, NDUFB7, DCTN2, UBA7, NDUFB11, COX4I1, DNAH6, HTRA2, UQCR11, AMBRA1, KLC1, UBE2J2, TNF, RELA, GRIN2A, MAP1LC3B, KLC2, DVL1, KIF5A, CYC1, NDUFV1, SPTBN2, MAPK3, COX8A, APC2, MAP2K2, WNT3A, BAD, DNAH7A, WNT9A, TUBB4B, TUBA4A, GRIN1, GRIN2D, ATXN2L, CCS, PLCB3, NDUFS7, CDK5, DDIT3, ATG2A, MAP3K10, UBA52, DNAL1	615	473	9396	1.42121	0.995815	0.0950684	0.0763473
KEGG_PATHWAY	mmu05014:Amyotrophic lateral sclerosis		32	2.16362	0.0914663	NDUFA13, NDUFB7, DCTN2, NDUFB11, COX4I1, DNAH6, UQCR11, AMBRA1, KLC1, TNF, ACTG1, GRIN2A, MAP1LC3B, KLC2, KIF5A, CYC1, NDUFV1, COX8A, BAD, ALYREF, DNAH7A, TUBB4B, TUBA4A, GRIN1, GRIN2D, ATXN2L, POM121L2, CCS, NDUFS7, DDIT3, ATG2A, DNAL1	615	370	9396	1.32134	1	0.28311	0.227359
KEGG_PATHWAY	mmu05012:Parkinson disease		23	1.5551	0.151447	COX8A, NDUFA13, NDUFB7, UBA7, NDUFB11, COX4I1, HTRA2, UQCR11, KLC1, UBE2J2, TUBB4B, TUBA4A, GNAI2, KLC2, NDUFS7, DDIT3, KIF5A, SLC39A7, CYC1, PRKACA, UBA52, NDUFV1, SLC39A3	615	266	9396	1.32103	1	0.400165	0.321363
Annotation Cluster 17	Enrichment Score: 1.5587974819311607
Category	Term		Count	%	PValue	Genes	List Total	Pop Hits	Pop Total	Fold Enrichment	Bonferroni	Benjamini	FDR
PIR_SUPERFAMILY	PIRSF002520:serum albumin		3	0.20284	0.015808	ALB, AFM, AFP	140	3	1861	13.2929	0.856867	0.964288	0.964288
UP_SEQ_FEATURE	DOMAIN:Albumin 2		3	0.20284	0.0209801	ALB, AFM, AFP	1372	4	22228	12.1509	1	0.908398	0.904832
UP_SEQ_FEATURE	DOMAIN:Albumin 3		3	0.20284	0.0209801	ALB, AFM, AFP	1372	4	22228	12.1509	1	0.908398	0.904832
UP_SEQ_FEATURE	DOMAIN:Albumin 1		3	0.20284	0.0209801	ALB, AFM, AFP	1372	4	22228	12.1509	1	0.908398	0.904832
INTERPRO	IPR021177:Serum albumin/Alpha-fetoprotein		3	0.20284	0.0220091	ALB, AFM, AFP	1316	4	20793	11.8501	1	0.955194	0.946391
GOTERM_MF_DIRECT	GO:0005504~fatty acid binding		9	0.608519	0.0225108	DGAT1, GSTP2, ARHGDIA, GSTP1, APOC1, ALB, AFM, CYP4A14, AFP	1222	54	18787	2.56233	1	0.614496	0.606354
INTERPRO	IPR020857:Serum albumin, conserved site		3	0.20284	0.0351544	ALB, AFM, AFP	1316	5	20793	9.48009	1	1	0.991354
INTERPRO	IPR014760:Serum albumin, N-terminal		3	0.20284	0.0351544	ALB, AFM, AFP	1316	5	20793	9.48009	1	1	0.991354
INTERPRO	IPR000264:ALB/AFP/VDB		3	0.20284	0.0351544	ALB, AFM, AFP	1316	5	20793	9.48009	1	1	0.991354
SMART	SM00103:ALBUMIN		3	0.20284	0.0449048	ALB, AFM, AFP	765	5	10589	8.3051	1	1	1
INTERPRO	IPR020858:Serum albumin-like		3	0.20284	0.0505482	ALB, AFM, AFP	1316	6	20793	7.90008	1	1	0.991354
Annotation Cluster 18	Enrichment Score: 1.4916649222486047
Category	Term		Count	%	PValue	Genes	List Total	Pop Hits	Pop Total	Fold Enrichment	Bonferroni	Benjamini	FDR
KEGG_PATHWAY	mmu04926:Relaxin signaling pathway		20	1.35227	6.80E-04	SHC2, MAP2K2, VEGFB, PIK3R2, RELA, GNAI2, CREB3, PLCB3, GNA15, COL1A2, CREB3L3, AKT2, GNG7, CREB3L1, CREB3L2, AKT1, RLN3, INSL3, PRKACA, MAPK3	615	129	9396	2.36869	0.198452	0.0147424	0.0118393
KEGG_PATHWAY	mmu04668:TNF signaling pathway		18	1.21704	0.00122913	IFNB1, TRADD, PIK3R2, TNF, RELA, RPS6KA4, CREB3, CREB3L3, TRAF3, AKT2, CREB3L1, CREB3L2, LTA, AKT1, IKBKG, GM5431, JUNB, MAPK3	615	115	9396	2.39135	0.329489	0.0234982	0.0188708
KEGG_PATHWAY	mmu04024:cAMP signaling pathway		27	1.82556	0.0029955	GIPR, PIK3R2, GLI1, RELA, GNAI2, LIPE, GRIN2A, CREB3L3, AKT2, CREB3L1, CREB3L2, AKT1, RAC3, AMH, PRKACA, GPHA2, MAPK3, MAP2K2, BAD, PDE4C, ARAP3, SSTR5, GRIN1, GRIN2D, CREB3, GRIN3B, HCN2	615	224	9396	1.84155	0.622807	0.0442517	0.0355375
KEGG_PATHWAY	mmu05215:Prostate cancer		15	1.0142	0.0048473	RB1, MAP2K2, BAD, GSTP2, GSTP1, PIK3R2, RELA, CREB3, CREB3L3, AKT2, CREB3L1, CREB3L2, AKT1, IKBKG, MAPK3	615	99	9396	2.31486	0.793861	0.0622894	0.0500232
KEGG_PATHWAY	mmu04931:Insulin resistance		16	1.08181	0.00511506	SREBF1, SLC27A1, PYGM, PIK3R2, TNF, PTPRF, RELA, CREB3, CREB3L3, TBC1D4, AKT2, CREB3L1, CREB3L2, MLX, AKT1, SLC27A5	615	110	9396	2.22226	0.811123	0.0622894	0.0500232
KEGG_PATHWAY	mmu04725:Cholinergic synapse		16	1.08181	0.00605509	CHRM4, CHRNA6, CACNA1A, PIK3R2, GNAI2, CREB3, PLCB3, CREB3L3, AKT2, GNA11, GNG7, CREB3L1, CREB3L2, AKT1, PRKACA, MAPK3	615	112	9396	2.18258	0.861084	0.0655968	0.0526793
KEGG_PATHWAY	mmu04935:Growth hormone synthesis, secretion and action		16	1.08181	0.00902189	SHC2, MAP2K2, PIK3R2, SSTR5, GNAI2, CREB3, PLCB3, CREB3L3, AKT2, GNA11, CREB3L1, CREB3L2, AKT1, PRKACA, JUNB, MAPK3	615	117	9396	2.08931	0.94742	0.0792271	0.0636255
KEGG_PATHWAY	mmu04934:Cushing syndrome		20	1.35227	0.00926348	RB1, APC2, HSD3B4, HSD3B5, MAP2K2, WNT3A, WNT9A, CACNA1H, GNAI2, CREB3, PLCB3, CREB3L3, CDK4, GNA11, CREB3L1, CREB3L2, DVL1, PRKACA, MEN1, MAPK3	615	162	9396	1.88618	0.951426	0.0792271	0.0636255
KEGG_PATHWAY	mmu04928:Parathyroid hormone synthesis, secretion and action		15	1.0142	0.0104053	SLC34A3, JUND, PDE4C, GNAI2, RXRB, CREB3, CYP27B1, PLCB3, CREB3L3, GNA11, CREB3L1, CREB3L2, TRPV5, PRKACA, MAPK3	615	108	9396	2.12195	0.966608	0.0824811	0.0662387
KEGG_PATHWAY	mmu04211:Longevity regulating pathway		13	0.878972	0.0137705	EHMT2, PIK3R2, RELA, RPTOR, CREB3, STK11, CREB3L3, AKT2, CREB3L1, CREB3L2, AKT1S1, AKT1, PRKACA	615	90	9396	2.20683	0.988963	0.0900811	0.072342
KEGG_PATHWAY	mmu04728:Dopaminergic synapse		17	1.14943	0.0146982	GSK3A, PPP2R5B, CACNA1A, PPP2R5C, GNAI2, CREB3, PLCB3, GRIN2A, CREB3L3, AKT2, GNG7, CREB3L1, CREB3L2, KIF5A, AKT1, PRKACA, SCN1A	615	135	9396	1.9239	0.991872	0.0900811	0.072342
KEGG_PATHWAY	mmu04922:Glucagon signaling pathway		14	0.946586	0.0176202	PRMT1, GCGR, PYGM, CPT1C, ACACA, CREB3, PLCB3, PPP4C, CREB3L3, AKT2, CREB3L1, CREB3L2, AKT1, PRKACA	615	104	9396	2.05666	0.996904	0.0950684	0.0763473
KEGG_PATHWAY	mmu04927:Cortisol synthesis and secretion		10	0.676133	0.0439576	CREB3, HSD3B4, PLCB3, HSD3B5, CREB3L3, GNA11, CREB3L1, CREB3L2, PRKACA, CACNA1H	615	72	9396	2.12195	1	0.174222	0.139914
UP_KW_BIOLOGICAL_PROCESS	KW-0834~Unfolded protein response		7	0.473293	0.057956	CREB3, CREB3L3, CREB3L1, DDIT3, CREB3L2, QRICH1, UBE2J2	745	41	10895	2.49681	0.999574	0.941786	0.920052
KEGG_PATHWAY	mmu04916:Melanogenesis		12	0.811359	0.0611672	CREB3, PLCB3, MAP2K2, CREB3L3, WNT3A, CREB3L1, CREB3L2, DVL1, WNT9A, PRKACA, MAPK3, GNAI2	615	100	9396	1.83337	1	0.224879	0.180595
KEGG_PATHWAY	mmu04962:Vasopressin-regulated water reabsorption		7	0.473293	0.0647662	CREB3, CREB3L3, DCTN2, ARHGDIA, CREB3L1, CREB3L2, PRKACA	615	44	9396	2.4306	1	0.228794	0.183739
KEGG_PATHWAY	mmu05031:Amphetamine addiction		9	0.608519	0.0795832	CREB3, GRIN3B, GRIN2A, CREB3L3, CREB3L1, CREB3L2, PRKACA, GRIN1, GRIN2D	615	69	9396	1.99279	1	0.261452	0.209966
GOTERM_MF_DIRECT	GO:0035497~cAMP response element binding		4	0.270453	0.107825	CREB3, CREB3L3, CREB3L1, CREB3L2	1222	18	18787	3.41644	1	1	0.98752
KEGG_PATHWAY	mmu04911:Insulin secretion		10	0.676133	0.107845	CREB3, PLCB3, PCLO, RAB3A, CREB3L3, GNA11, CREB3L1, CREB3L2, KCNN1, PRKACA	615	86	9396	1.77652	1	0.318381	0.255684
KEGG_PATHWAY	mmu04918:Thyroid hormone synthesis		9	0.608519	0.108739	CREB3, PLCB3, TTR, CREB3L3, CREB3L1, CREB3L2, ALB, PRKACA, SLC5A5	615	74	9396	1.85814	1	0.318381	0.255684
KEGG_PATHWAY	mmu04925:Aldosterone synthesis and secretion		11	0.743746	0.128794	CREB3, LIPE, HSD3B4, PLCB3, HSD3B5, CREB3L3, GNA11, CREB3L1, CREB3L2, PRKACA, CACNA1H	615	102	9396	1.64763	1	0.35473	0.284875
KEGG_PATHWAY	mmu04915:Estrogen signaling pathway		13	0.878972	0.159445	SHC2, MAP2K2, PIK3R2, GNAI2, CREB3, PLCB3, CREB3L3, AKT2, CREB3L1, CREB3L2, AKT1, PRKACA, MAPK3	615	133	9396	1.49334	1	0.414557	0.332921
KEGG_PATHWAY	mmu05207:Chemical carcinogenesis - receptor activation		19	1.28465	0.217716	RB1, MAP2K2, BAD, CACNA1A, PIK3R2, RELA, DLL3, GNAI2, RXRB, CREB3, CREB3L3, CYP2B10, AKT2, CREB3L1, CREB3L2, AKT1, PRKACA, FGF22, MAPK3	615	225	9396	1.29015	1	0.526796	0.423058
KEGG_PATHWAY	mmu04261:Adrenergic signaling in cardiomyocytes		14	0.946586	0.2195	PPP2R5B, CACNA2D2, PPP2R5C, GNAI2, CREB3, PLCB3, CREB3L3, AKT2, CREB3L1, CREB3L2, AKT1, PRKACA, SCN1B, MAPK3	615	156	9396	1.37111	1	0.526796	0.423058
KEGG_PATHWAY	mmu04371:Apelin signaling pathway		12	0.811359	0.283115	LIPE, MAP1LC3B, PLCB3, MEF2B, MAP2K2, SPHK2, GNG7, AKT2, AKT1, PRKACA, MAPK3, GNAI2	615	137	9396	1.33822	1	0.598831	0.480908
KEGG_PATHWAY	mmu04022:cGMP-PKG signaling pathway		14	0.946586	0.341556	VASP, MEF2B, MAP2K2, BAD, GNAI2, CREB3, PLCB3, CREB3L3, AKT2, GNA11, CREB3L1, CREB3L2, AKT1, MAPK3	615	173	9396	1.23637	1	0.689477	0.553703
KEGG_PATHWAY	mmu05034:Alcoholism		15	1.0142	0.472277	SHC2, HDAC3, GNAI2, GRIN1, GRIN2D, CREB3, GRIN3B, GRIN2A, CREB3L3, GNG7, CREB3L1, CREB3L2, PRKACA, MAPK3, SLC29A2	615	205	9396	1.11791	1	0.7996	0.64214
Annotation Cluster 19	Enrichment Score: 1.4640271102179196
Category	Term		Count	%	PValue	Genes	List Total	Pop Hits	Pop Total	Fold Enrichment	Bonferroni	Benjamini	FDR
UP_KW_MOLECULAR_FUNCTION	KW-0894~Sodium channel		8	0.540906	0.00147352	ASIC4, ASIC5, SCN9A, ASIC3, SCN3A, SCN1B, HCN2, SCN1A	802	27	12130	4.48139	0.130718	0.0279969	0.0265234
GOTERM_MF_DIRECT	GO:0005272~sodium channel activity		8	0.540906	0.00385145	ASIC4, ASIC5, SCN9A, ASIC3, SCN3A, SCN1B, HCN2, SCN1A	1222	32	18787	3.84349	0.992923	0.197056	0.194445
GOTERM_BP_DIRECT	GO:0035725~sodium ion transmembrane transport		13	0.878972	0.0142553	SLC34A3, CACNA1H, SLC5A5, ASIC4, SLC9A5, ASIC5, SCN9A, ASIC3, SCN3A, SCN1B, HCN2, GM13629, SCN1A	1265	95	20399	2.20667	1	0.811221	0.80778
GOTERM_MF_DIRECT	GO:0005248~voltage-gated sodium channel activity		6	0.40568	0.0173344	SCN9A, SCN3A, CACNA1H, SCN1B, HCN2, SCN1A	1222	24	18787	3.84349	1	0.505454	0.498757
GOTERM_CC_DIRECT	GO:0001518~voltage-gated sodium channel complex		5	0.338066	0.018504	SCN9A, SCN3A, CACNA1H, SCN1B, SCN1A	1326	17	21291	4.72252	1	0.352028	0.343904
INTERPRO	IPR001873:Na+ channel, amiloride-sensitive		3	0.20284	0.0867685	ASIC4, ASIC5, ASIC3	1316	8	20793	5.92506	1	1	0.991354
GOTERM_BP_DIRECT	GO:0006814~sodium ion transport		13	0.878972	0.127333	SLC34A3, SLC38A10, ATP12A, SLC5A5, ASIC4, SLC9A5, ASIC5, SCN9A, ASIC3, SCN3A, SCN1B, HCN2, SCN1A	1265	134	20399	1.56443	1	1	0.99598
GOTERM_MF_DIRECT	GO:0015280~ligand-gated sodium channel activity		3	0.20284	0.134301	ASIC4, ASIC5, ASIC3	1222	10	18787	4.61219	1	1	0.98752
UP_KW_BIOLOGICAL_PROCESS	KW-0739~Sodium transport		12	0.811359	0.167997	SLC34A3, ASIC4, SLC9A5, ASIC5, SCN9A, ATP12A, ASIC3, SCN3A, SCN1B, HCN2, SCN1A, SLC5A5	745	116	10895	1.51284	1	1	0.984496
UP_KW_LIGAND	KW-0915~Sodium		12	0.811359	0.353926	SLC34A3, ASIC4, SLC9A5, ASIC5, SCN9A, ATP12A, ASIC3, SCN3A, SCN1B, HCN2, SCN1A, SLC5A5	479	133	6679	1.25807	1	1	1
Annotation Cluster 20	Enrichment Score: 1.4547181045564024
Category	Term		Count	%	PValue	Genes	List Total	Pop Hits	Pop Total	Fold Enrichment	Bonferroni	Benjamini	FDR
UP_KW_DOMAIN	KW-0863~Zinc-finger		130	8.78972	3.35E-04	ZFP446, ZFP324, MORC2B, AI854703, YY1, ZFP36, RASSF1, TRIM28, SALL2, KAT5, PEG10, TRIM24, DPF2, ZFP563, NANOS2, UNC13A, KDM2A, NANOS3, ZBTB32, ZFYVE21, OVOL1, DGKZ, ACAP3, RNF126, TRIM17, HGS, ZSCAN22, ZFP296, MZF1, ZFP574, ZFPM1, TRIM34B, DGKI, TRIM11, SF1, TRIM34A, ZFP623, INO80B, CASZ1, KMT2B, MYCBP2, AGAP2, ZFP629, AGAP3, RASGRP2, PHF21A, RASGRP3, ANAPC11, SHARPIN, VPS11, ZC3H18, ZFP580, ZFP1…	952	1513	14880	1.34298	0.00966743	0.00485642	0.00468896
GOTERM_MF_DIRECT	GO:0046872~metal ion binding		264	17.8499	0.0318583	CPNE9, EHMT2, CPNE7, RASSF1, KAT5, TRIM28, PEG10, AKT2, DPF2, TRIM24, PRSS2, UNC13A, ACTN3, ZFYVE21, CACNA2D2, DSG1B, OVOL1, DSG1A, ACE3, RNF126, KEL, TRIM17, ZSCAN22, TTLL13, ZFP296, SPARCL1, ZFPM1, TRIM11, SF1, CASZ1, MYCBP2, AGAP2, ZFP629, AGAP3, NLK, ANAPC11, C2, CYP27B1, RHOT2, GRIN2A, PPP4C, VPS11, ZFP184, HIVEP2, ZFP513, PLK5, ACE, SIVA1, SNAI3, SETDB2, IRF2BP1, LNPEP, MEX3D, NR2F6, EHD1, …	1222	3655	18787	1.11046	1	0.743167	0.733319
UP_KW_LIGAND	KW-0479~Metal-binding		284	19.2022	0.334585	CPNE9, EHMT2, CPNE7, AI854703, RASSF1, KAT5, TRIM28, PEG10, AKT2, DPF2, TRIM24, PRSS2, UNC13A, ACTN3, ZFYVE21, CACNA2D2, DSG1B, OVOL1, DSG1A, ACE3, RNF126, KEL, TRIM17, ZSCAN22, TTLL13, ZFP296, SPARCL1, ZFPM1, TRIM11, SF1, ZFP623, CASZ1, MYCBP2, AGAP2, ZFP629, AGAP3, NLK, ANAPC11, C2, CYP27B1, RHOT2, GRIN2A, PPP4C, VPS11, ZFP184, HIVEP2, ZFP513, PLK5, ACE, SIVA1, SNAI3, SETDB2, IRF2BP1, LNPEP, ME…	479	3885	6679	1.0193	1	1	1
UP_KW_LIGAND	KW-0862~Zinc		177	11.9675	0.425061	ZFP446, ZFP324, EHMT2, MORC2B, AI854703, YY1, ZFP36, RASSF1, TRIM28, SALL2, KAT5, PEG10, TRIM24, DPF2, SLC39A7, ZFP563, SLC39A3, NANOS2, SLC30A6, UNC13A, KDM2A, NANOS3, ZBTB32, ZFYVE21, LMO7, OVOL1, ZFP607B, DGKZ, ACE3, MOB3A, NAIP2, ACAP3, NAIP5, RNF126, KEL, TRIM17, NAIP7, NAIP6, HGS, ZSCAN22, ZFP296, DPEP1, MZF1, ZFP574, ZFPM1, NAIP1, TRIM34B, DGKI, TRIM11, SF1, TRIM34A, ZFP623, INO80B, CASZ1,…	479	2426	6679	1.01732	1	1	1
Annotation Cluster 21	Enrichment Score: 1.4360606146712707
Category	Term		Count	%	PValue	Genes	List Total	Pop Hits	Pop Total	Fold Enrichment	Bonferroni	Benjamini	FDR
INTERPRO	IPR006553:Leucine-rich repeat, cysteine-containing subtype		6	0.40568	0.00553355	KDM2A, FBXL19, FBXL15, FBXL16, FBXL5, FBXL6	1316	19	20793	4.98952	0.999934	0.389397	0.385808
UP_SEQ_FEATURE	DOMAIN:F-box		13	0.878972	0.00582089	FBXW13, KDM2A, FBXW21, FBXL19, FBXW20, FBXW9, FBXL15, FBXL16, FBXO46, FBXO31, FBXL8, FBXL5, FBXL6	1372	85	22228	2.47783	1	0.711778	0.708984
SMART	SM00367:LRR_CC		6	0.40568	0.00957975	KDM2A, FBXL19, FBXL15, FBXL16, FBXL5, FBXL6	765	19	10589	4.3711	0.966558	0.563608	0.562012
INTERPRO	IPR001810:F-box domain, cyclin-like		12	0.811359	0.0117113	FBXL8, KDM2A, FBXW13, FBXW21, FBXL19, FBXW9, FBXW20, FBXL15, FBXO46, FBXL5, FBXO31, FBXL6	1316	80	20793	2.37002	1	0.655834	0.64979
SMART	SM00256:FBOX		9	0.608519	0.0385043	FBXL8, FBXW13, FBXW21, FBXL19, FBXW9, FBXW20, FBXO46, FBXL5, FBXO31	765	54	10589	2.30697	0.999999	1	1
GOTERM_CC_DIRECT	GO:0019005~SCF ubiquitin ligase complex		8	0.540906	0.136547	FBXL8, PNKP, FBXL19, FBXL15, FBXL16, FBXL5, FBXO31, FBXL6	1326	69	21291	1.86163	1	1	0.978177
GOTERM_BP_DIRECT	GO:0031146~SCF-dependent proteasomal ubiquitin-dependent protein catabolic process		6	0.40568	0.207248	FBXL8, FBXL15, FBXL16, FBXL5, FBXO31, FBXL6	1265	51	20399	1.89714	1	1	0.99598
GOTERM_BP_DIRECT	GO:0000086~G2/M transition of mitotic cell cycle		3	0.20284	0.824667	FBXL8, FBXL15, FBXL6	1265	50	20399	0.967542	1	1	0.99598
Annotation Cluster 22	Enrichment Score: 1.421460132769506
Category	Term		Count	%	PValue	Genes	List Total	Pop Hits	Pop Total	Fold Enrichment	Bonferroni	Benjamini	FDR
UP_SEQ_FEATURE	DOMAIN:CCHC-type		7	0.473293	0.0165403	RECQL4, RBM4, PEG10, RBM4B, GM21992, ZCCHC14, SF1	1372	34	22228	3.33553	1	0.908398	0.904832
UP_SEQ_FEATURE	ZN_FING:CCHC-type		6	0.40568	0.0229681	RECQL4, RBM4, PEG10, RBM4B, ZCCHC14, SF1	1372	27	22228	3.60026	1	0.929212	0.925564
INTERPRO	IPR001878:Zinc finger, CCHC-type		7	0.473293	0.0520495	RECQL4, RBM4, PEG10, RBM4B, GM21992, ZCCHC14, SF1	1316	43	20793	2.57212	1	1	0.991354
SMART	SM00343:ZnF_C2HC		6	0.40568	0.10425	RECQL4, RBM4, RBM4B, GM21992, ZCCHC14, SF1	765	35	10589	2.37289	1	1	1
Annotation Cluster 23	Enrichment Score: 1.415453969070926
Category	Term		Count	%	PValue	Genes	List Total	Pop Hits	Pop Total	Fold Enrichment	Bonferroni	Benjamini	FDR
UP_KW_MOLECULAR_FUNCTION	KW-0894~Sodium channel		8	0.540906	0.00147352	ASIC4, ASIC5, SCN9A, ASIC3, SCN3A, SCN1B, HCN2, SCN1A	802	27	12130	4.48139	0.130718	0.0279969	0.0265234
GOTERM_MF_DIRECT	GO:0005261~cation channel activity		11	0.743746	0.0022482	UNC80, GRIN3B, GRIN2A, SCN9A, PIEZO1, ASIC3, SCN3A, CACNA1H, SCN1A, GRIN1, GRIN2D	1222	54	18787	3.13174	0.944295	0.137354	0.135534
GOTERM_MF_DIRECT	GO:0005272~sodium channel activity		8	0.540906	0.00385145	ASIC4, ASIC5, SCN9A, ASIC3, SCN3A, SCN1B, HCN2, SCN1A	1222	32	18787	3.84349	0.992923	0.197056	0.194445
UP_SEQ_FEATURE	TRANSMEM:Helical; Name=S4 of repeat III		5	0.338066	0.0113644	SCN9A, CACNA1A, SCN3A, CACNA1H, SCN1A	1372	15	22228	5.40039	1	0.893669	0.890161
UP_SEQ_FEATURE	TRANSMEM:Helical; Name=S4 of repeat IV		5	0.338066	0.0113644	SCN9A, CACNA1A, SCN3A, CACNA1H, SCN1A	1372	15	22228	5.40039	1	0.893669	0.890161
UP_KW_MOLECULAR_FUNCTION	KW-0407~Ion channel		35	2.36646	0.0121641	CATSPER1, KCNK7, KCNG4, GRIK5, KCNC3, CHRNA6, CACNA1A, BEST2, CACNA1H, GRIN2A, ASIC4, ASIC5, CHRNG, SCN9A, KCNN1, PIEZO1, CLCC1, TMEM38A, ASIC3, SCN3A, SCN1B, SCN1A, LRRC26, CHRNB3, KCNH6, CACNA2D2, GRIN1, GRIN2D, GRIN3B, TRPV6, TRPV5, FXYD7, FXYD5, HCN2, KCNK4	802	345	12130	1.53439	0.687351	0.128399	0.121641
GOTERM_MF_DIRECT	GO:0005248~voltage-gated sodium channel activity		6	0.40568	0.0173344	SCN9A, SCN3A, CACNA1H, SCN1B, HCN2, SCN1A	1222	24	18787	3.84349	1	0.505454	0.498757
UP_SEQ_FEATURE	TRANSMEM:Helical; Name=S4 of repeat I		5	0.338066	0.0179606	SCN9A, CACNA1A, SCN3A, CACNA1H, SCN1A	1372	17	22228	4.76505	1	0.908398	0.904832
UP_SEQ_FEATURE	TRANSMEM:Helical; Name=S4 of repeat II		5	0.338066	0.0179606	SCN9A, CACNA1A, SCN3A, CACNA1H, SCN1A	1372	17	22228	4.76505	1	0.908398	0.904832
GOTERM_CC_DIRECT	GO:0001518~voltage-gated sodium channel complex		5	0.338066	0.018504	SCN9A, SCN3A, CACNA1H, SCN1B, SCN1A	1326	17	21291	4.72252	1	0.352028	0.343904
UP_SEQ_FEATURE	REPEAT:I		5	0.338066	0.0219894	SCN9A, CACNA1A, SCN3A, CACNA1H, SCN1A	1372	18	22228	4.50032	1	0.908398	0.904832
UP_SEQ_FEATURE	REPEAT:II		5	0.338066	0.0219894	SCN9A, CACNA1A, SCN3A, CACNA1H, SCN1A	1372	18	22228	4.50032	1	0.908398	0.904832
UP_SEQ_FEATURE	REPEAT:III		5	0.338066	0.0219894	SCN9A, CACNA1A, SCN3A, CACNA1H, SCN1A	1372	18	22228	4.50032	1	0.908398	0.904832
UP_SEQ_FEATURE	REPEAT:IV		5	0.338066	0.0219894	SCN9A, CACNA1A, SCN3A, CACNA1H, SCN1A	1372	18	22228	4.50032	1	0.908398	0.904832
UP_SEQ_FEATURE	TRANSMEM:Helical; Name=S1 of repeat III		5	0.338066	0.0219894	SCN9A, CACNA1A, SCN3A, CACNA1H, SCN1A	1372	18	22228	4.50032	1	0.908398	0.904832
UP_SEQ_FEATURE	TRANSMEM:Helical; Name=S1 of repeat IV		5	0.338066	0.0219894	SCN9A, CACNA1A, SCN3A, CACNA1H, SCN1A	1372	18	22228	4.50032	1	0.908398	0.904832
UP_SEQ_FEATURE	TRANSMEM:Helical; Name=S2 of repeat III		5	0.338066	0.0219894	SCN9A, CACNA1A, SCN3A, CACNA1H, SCN1A	1372	18	22228	4.50032	1	0.908398	0.904832
UP_SEQ_FEATURE	TRANSMEM:Helical; Name=S2 of repeat IV		5	0.338066	0.0219894	SCN9A, CACNA1A, SCN3A, CACNA1H, SCN1A	1372	18	22228	4.50032	1	0.908398	0.904832
UP_SEQ_FEATURE	TRANSMEM:Helical; Name=S3 of repeat III		5	0.338066	0.0219894	SCN9A, CACNA1A, SCN3A, CACNA1H, SCN1A	1372	18	22228	4.50032	1	0.908398	0.904832
UP_SEQ_FEATURE	TRANSMEM:Helical; Name=S3 of repeat IV		5	0.338066	0.0219894	SCN9A, CACNA1A, SCN3A, CACNA1H, SCN1A	1372	18	22228	4.50032	1	0.908398	0.904832
UP_SEQ_FEATURE	TRANSMEM:Helical; Name=S5 of repeat III		5	0.338066	0.0219894	SCN9A, CACNA1A, SCN3A, CACNA1H, SCN1A	1372	18	22228	4.50032	1	0.908398	0.904832
UP_SEQ_FEATURE	TRANSMEM:Helical; Name=S5 of repeat IV		5	0.338066	0.0219894	SCN9A, CACNA1A, SCN3A, CACNA1H, SCN1A	1372	18	22228	4.50032	1	0.908398	0.904832
UP_SEQ_FEATURE	TRANSMEM:Helical; Name=S6 of repeat III		5	0.338066	0.0219894	SCN9A, CACNA1A, SCN3A, CACNA1H, SCN1A	1372	18	22228	4.50032	1	0.908398	0.904832
UP_SEQ_FEATURE	TRANSMEM:Helical; Name=S6 of repeat IV		5	0.338066	0.0219894	SCN9A, CACNA1A, SCN3A, CACNA1H, SCN1A	1372	18	22228	4.50032	1	0.908398	0.904832
GOTERM_MF_DIRECT	GO:0005216~ion channel activity		19	1.28465	0.028042	CATSPER1, CHRNB3, KCNG4, KCNC3, GRIK5, CHRNA6, CACNA1A, CACNA1H, GRIN1, GRIN2D, GRIN3B, GRIN2A, TRPV6, CHRNG, SCN9A, TRPV5, SCN3A, HCN2, SCN1A	1222	170	18787	1.71827	1	0.705449	0.696101
UP_SEQ_FEATURE	TRANSMEM:Helical; Name=S1 of repeat I		5	0.338066	0.0315823	SCN9A, CACNA1A, SCN3A, CACNA1H, SCN1A	1372	20	22228	4.05029	1	1	0.996401
UP_SEQ_FEATURE	TRANSMEM:Helical; Name=S1 of repeat II		5	0.338066	0.0315823	SCN9A, CACNA1A, SCN3A, CACNA1H, SCN1A	1372	20	22228	4.05029	1	1	0.996401
UP_SEQ_FEATURE	TRANSMEM:Helical; Name=S2 of repeat I		5	0.338066	0.0315823	SCN9A, CACNA1A, SCN3A, CACNA1H, SCN1A	1372	20	22228	4.05029	1	1	0.996401
UP_SEQ_FEATURE	TRANSMEM:Helical; Name=S2 of repeat II		5	0.338066	0.0315823	SCN9A, CACNA1A, SCN3A, CACNA1H, SCN1A	1372	20	22228	4.05029	1	1	0.996401
UP_SEQ_FEATURE	TRANSMEM:Helical; Name=S3 of repeat I		5	0.338066	0.0315823	SCN9A, CACNA1A, SCN3A, CACNA1H, SCN1A	1372	20	22228	4.05029	1	1	0.996401
UP_SEQ_FEATURE	TRANSMEM:Helical; Name=S3 of repeat II		5	0.338066	0.0315823	SCN9A, CACNA1A, SCN3A, CACNA1H, SCN1A	1372	20	22228	4.05029	1	1	0.996401
UP_SEQ_FEATURE	TRANSMEM:Helical; Name=S5 of repeat I		5	0.338066	0.0315823	SCN9A, CACNA1A, SCN3A, CACNA1H, SCN1A	1372	20	22228	4.05029	1	1	0.996401
UP_SEQ_FEATURE	TRANSMEM:Helical; Name=S5 of repeat II		5	0.338066	0.0315823	SCN9A, CACNA1A, SCN3A, CACNA1H, SCN1A	1372	20	22228	4.05029	1	1	0.996401
UP_SEQ_FEATURE	TRANSMEM:Helical; Name=S6 of repeat I		5	0.338066	0.0315823	SCN9A, CACNA1A, SCN3A, CACNA1H, SCN1A	1372	20	22228	4.05029	1	1	0.996401
UP_SEQ_FEATURE	TRANSMEM:Helical; Name=S6 of repeat II		5	0.338066	0.0315823	SCN9A, CACNA1A, SCN3A, CACNA1H, SCN1A	1372	20	22228	4.05029	1	1	0.996401
GOTERM_BP_DIRECT	GO:0006811~ion transport		50	3.38066	0.033596	KCNK7, KCNG4, GRIK5, HFE, KCNC3, SLC4A1, SLC4A2, ATP12A, BEST2, SLC22A12, SCN9A, PIEZO1, SLC39A7, TMEM38A, CLCC1, SCN1B, SCN1A, SLC39A3, SLC34A3, SLC30A6, CHRNB3, ATP6V1G2, CACNA2D2, SLC9A5, ATP6V0D1, CATSPER1, CHRNA6, SLC38A10, CACNA1A, ABCB8, ATP2C2, CACNA1H, SLC5A5, GRIN2A, ASIC4, ASIC5, CHRNG, KCNN1, SCN3A, ASIC3, LRRC26, GRIN1, GRIN2D, GRIN3B, TRPV6, TRPV5, FXYD7, FXYD5, HCN2, KCNK4	1265	605	20399	1.3327	1	1	0.99598
UP_SEQ_FEATURE	DISULFID:Interchain; with SCN2B or SCN4B		3	0.20284	0.0482864	SCN9A, SCN3A, SCN1A	1372	6	22228	8.10058	1	1	0.996401
UP_SEQ_FEATURE	DISULFID:Interchain; with the conotoxin GVIIJ (when the channel is not linked to SCN2B or SCN4B; the bond to SCN2B or SCN4B protects the channel from the inhibition by toxin)		3	0.20284	0.0482864	SCN9A, SCN3A, SCN1A	1372	6	22228	8.10058	1	1	0.996401
INTERPRO	IPR024583:Domain of unknown function DUF3451		3	0.20284	0.0505482	SCN9A, SCN3A, SCN1A	1316	6	20793	7.90008	1	1	0.991354
UP_SEQ_FEATURE	DOMAIN:Ion transport		8	0.540906	0.0555488	CATSPER1, TRPV6, SCN9A, TRPV5, CACNA1A, SCN3A, CACNA1H, SCN1A	1372	56	22228	2.31445	1	1	0.996401
GOTERM_BP_DIRECT	GO:0086010~membrane depolarization during action potential		4	0.270453	0.0726204	SCN9A, SCN3A, CACNA1H, SCN1A	1265	16	20399	4.03142	1	1	0.99598
INTERPRO	IPR005821:Ion transport domain		12	0.811359	0.0755505	CATSPER1, KCNG4, TRPV6, KCNH6, KCNC3, SCN9A, TRPV5, CACNA1A, SCN3A, CACNA1H, HCN2, SCN1A	1316	107	20793	1.77198	1	1	0.991354
INTERPRO	IPR027359:Voltage-dependent potassium channel, four helix bundle domain		8	0.540906	0.0892705	CATSPER1, KCNG4, KCNC3, SCN9A, CACNA1A, SCN3A, CACNA1H, SCN1A	1316	61	20793	2.07215	1	1	0.991354
UP_SEQ_FEATURE	DOMAIN:Sodium ion transport-associated		3	0.20284	0.123118	SCN9A, SCN3A, SCN1A	1372	10	22228	4.86035	1	1	0.996401
UP_KW_MOLECULAR_FUNCTION	KW-0851~Voltage-gated channel		14	0.946586	0.123819	CATSPER1, KCNK7, KCNG4, KCNH6, KCNC3, CACNA2D2, CACNA1A, CACNA1H, SCN9A, SCN3A, SCN1B, HCN2, SCN1A, KCNK4	802	138	12130	1.53439	0.999996	0.735173	0.69648
INTERPRO	IPR010526:Sodium ion transport-associated		3	0.20284	0.128363	SCN9A, SCN3A, SCN1A	1316	10	20793	4.74005	1	1	0.991354
INTERPRO	IPR001696:Voltage gated sodium channel, alpha subunit		3	0.20284	0.128363	SCN9A, SCN3A, SCN1A	1316	10	20793	4.74005	1	1	0.991354
UP_KW_BIOLOGICAL_PROCESS	KW-0406~Ion transport		50	3.38066	0.161276	KCNK7, KCNG4, GRIK5, HFE, KCNC3, SLC4A1, SLC4A2, ATP12A, BEST2, SLC22A12, SCN9A, PIEZO1, SLC39A7, TMEM38A, CLCC1, SCN1B, SCN1A, SLC39A3, SLC34A3, SLC30A6, CHRNB3, ATP6V1G2, KCNH6, CACNA2D2, SLC9A5, ATP6V0D1, CATSPER1, CHRNA6, CACNA1A, ABCB8, ATP2C2, CACNA1H, SLC5A5, GRIN2A, ASIC4, ASIC5, CHRNG, KCNN1, SCN3A, ASIC3, LRRC26, GRIN1, GRIN2D, GRIN3B, TRPV6, TRPV5, FXYD7, FXYD5, HCN2, KCNK4	745	622	10895	1.17558	1	1	0.984496
UP_SEQ_FEATURE	DOMAIN:IQ		7	0.473293	0.182054	OBSCN, LRRIQ3, SCN9A, CEP131, MYH14, SCN3A, SCN1A	1372	62	22228	1.82916	1	1	0.996401
GOTERM_BP_DIRECT	GO:0034765~regulation of ion transmembrane transport		13	0.878972	0.182403	CATSPER1, KCNK7, KCNG4, KCNC3, CACNA2D2, CACNA1A, CACNA1H, SCN9A, SCN3A, SCN1B, HCN2, SCN1A, KCNK4	1265	144	20399	1.45579	1	1	0.99598
GOTERM_MF_DIRECT	GO:0005244~voltage-gated ion channel activity		13	0.878972	0.19297	CATSPER1, KCNK7, KCNG4, KCNC3, CACNA2D2, CACNA1A, CACNA1H, SCN9A, SCN3A, SCN1B, HCN2, SCN1A, KCNK4	1222	139	18787	1.43785	1	1	0.98752
GOTERM_MF_DIRECT	GO:0031402~sodium ion binding		3	0.20284	0.229834	SCN9A, SCN3A, SCN1A	1222	14	18787	3.29442	1	1	0.98752
GOTERM_BP_DIRECT	GO:0048266~behavioral response to pain		4	0.270453	0.266642	SCN9A, AKT1, CACNA1A, SCN3A	1265	29	20399	2.22423	1	1	0.99598
UP_SEQ_FEATURE	INTRAMEM:Pore-forming		5	0.338066	0.315049	TRPV6, SCN9A, TRPV5, SCN3A, SCN1A	1372	46	22228	1.761	1	1	0.996401
GOTERM_BP_DIRECT	GO:0019228~neuronal action potential		5	0.338066	0.389717	SCN9A, MYH14, SCN3A, CACNA1H, SCN1A	1265	51	20399	1.58095	1	1	0.99598
KEGG_PATHWAY	mmu04742:Taste transduction		6	0.40568	0.726902	PLCB3, SCN9A, CACNA1A, PRKACA, TAS1R3, SCN3A	615	92	9396	0.996394	1	0.99897	0.80225
Annotation Cluster 24	Enrichment Score: 1.3910008866900831
Category	Term		Count	%	PValue	Genes	List Total	Pop Hits	Pop Total	Fold Enrichment	Bonferroni	Benjamini	FDR
UP_SEQ_FEATURE	SIGNAL:Not cleaved		4	0.270453	0.0103694	PON3, APOM, PON2, PON1	1372	8	22228	8.10058	1	0.893669	0.890161
INTERPRO	IPR002640:Arylesterase		3	0.20284	0.0114855	PON3, PON2, PON1	1316	3	20793	15.8002	1	0.655834	0.64979
GOTERM_MF_DIRECT	GO:0102007~acyl-L-homoserine-lactone lactonohydrolase activity		3	0.20284	0.0121143	PON3, PON2, PON1	1222	3	18787	15.374	1	0.41173	0.406274
GOTERM_MF_DIRECT	GO:0004064~arylesterase activity		3	0.20284	0.0531267	PON3, PON2, PON1	1222	6	18787	7.68699	1	0.987849	0.97476
GOTERM_BP_DIRECT	GO:0019439~aromatic compound catabolic process		3	0.20284	0.0837265	PON3, PON2, PON1	1265	8	20399	6.04713	1	1	0.99598
INTERPRO	IPR011042:Six-bladed beta-propeller, TolB-like		3	0.20284	0.702456	PON3, PON2, PON1	1316	38	20793	1.24738	1	1	0.991354
Annotation Cluster 25	Enrichment Score: 1.3686306934480101
Category	Term		Count	%	PValue	Genes	List Total	Pop Hits	Pop Total	Fold Enrichment	Bonferroni	Benjamini	FDR
UP_SEQ_FEATURE	CROSSLNK:Glycyl lysine isopeptide (Lys-Gly) (interchain with G-Cter in SUMO2)		84	5.67951	0.0114011	DDX3X, BNC2, EHMT2, MORC2B, CTCF, GLI1, LMNB2, RPS15, YY1, SART1, PTBP1, FBL, RBM4, RPL18A, SNRPD2, SUMO1, TRIM28, CREB3L1, CREB3L2, TRIM24, MACROD1, NFATC2IP, DPF2, HMG20B, JUNB, NELFE, USP7, RBM14, KDM2A, 2310022A10RIK, SAFB, CD2AP, ATXN2L, 2310033P09RIK, HNRNPUL1, SUPT5, ZFP296, ERF, CACTIN, MCM2, FOXC2, CASZ1, NFIX, LIN37, KMT2B, CEBPG, ZFP629, PHF21A, MTA1, PUF60, PALMD, POLD1, HSF1, NACC1, …	1372	1048	22228	1.29857	1	0.893669	0.890161
UP_KW_PTM	KW-0832~Ubl conjugation		194	13.117	0.0558016	EHMT2, IFIT1, RPS15, RPL18A, SNRPD2, KAT5, CREB3L3, TRIM28, PEG10, CREB3L1, AKT2, CREB3L2, DPF2, TRIM24, AKT1, JUNB, 2310022A10RIK, METTL3, DAPK3, PTOV1, SCRIB, MED7, CD2AP, RNF126, DDX39B, TRIM17, DDIT3, ZFP296, UBA52, H2-D1, TRIM11, CASZ1, PRKDC, NPRL2, MYCBP2, ZFP629, PIK3R2, ANAPC11, RHOT2, SYMPK, ZFP184, RCE1, SCN3A, BANP, CDT1, IRF2BP1, WDR54, EIF5, PAF1, FBXL5, RCOR2, RCOR1, SUGP2, ITK, PT…	964	2357	13050	1.11423	0.799659	0.539416	0.539416
UP_KW_PTM	KW-1017~Isopeptide bond		129	8.72211	0.123173	EHMT2, MORC2B, RPS15, YY1, FBL, RPL18A, CREB3L3, TRIM28, SALL2, SNRPD2, KAT5, CREB3L1, ARHGDIA, PEG10, CREB3L2, TRIM24, NFATC2IP, MACROD1, DPF2, AKT1, MAF1, JUNB, USP7, KDM2A, 2310022A10RIK, RPS5, METTL3, CYBA, MED7, CD2AP, ATXN2L, 2310033P09RIK, HNRNPUL1, DDX39B, ERF, ZFP296, FKBP8, UBA52, CASZ1, NOTCH1, NPRL2, KMT2B, ZFP629, PHF21A, STIP1, NACC1, SAFB2, SYMPK, ZC3H18, ZFP580, ZFP184, BANP, ESRR…	964	1576	13050	1.10807	0.974789	0.714403	0.714403
Annotation Cluster 26	Enrichment Score: 1.3487342483556493
Category	Term		Count	%	PValue	Genes	List Total	Pop Hits	Pop Total	Fold Enrichment	Bonferroni	Benjamini	FDR
GOTERM_CC_DIRECT	GO:0005783~endoplasmic reticulum		129	8.72211	0.0165247	SLC27A1, SLC35B4, KDELR1, PGAP3, H2-K1, H2-L, ZDHHC7, EMC10, CIB1, TMEM97, AUP1, ZDHHC1, GBA2, CREB3L3, CREB3L1, CREB3L2, BSG, RESP18, PIEZO1, CLCC1, SLC39A7, PIP4K2C, WDR83OS, MAP2K2, TRAPPC2L, DGAT1, H2-M10.4, MOGS, CPT1C, JMJD8, SULT2B1, TMEM259, FKBP8, CHIL3, H2-M10.5, H2-M10.6, PLPP2, UBA52, SLC27A5, H2-D1, H2-M9, CYP4A12A, CYP4A12B, FKBP2, NOTCH1, PLD4, H2-M1, UBE2J2, PLD3, HSD11B2, GRIN2A,…	1326	1715	21291	1.20775	0.999998	0.344312	0.336366
GOTERM_CC_DIRECT	GO:0005789~endoplasmic reticulum membrane		76	5.13861	0.0623142	PGAP3, KDELR1, TECR, EMC10, AUP1, ZDHHC1, USE1, GBA2, CYB561D2, JPH3, CREB3L3, CYP2B10, CREB3L1, CREB3L2, BSG, PIEZO1, SLC39A7, CLCC1, PSENEN, SREBF1, WDR83OS, DGAT1, CYP4A10, ATG9B, IZUMO1, MOGS, CYP4A14, CPT1C, CREB3, TMEM259, FKBP8, PLPP2, CERS1, SLC27A5, CYP4A12A, FKBP2, CYP4A12B, GRAMD1A, NOTCH1, HPN, PLD4, GDPD3, FURIN, UBE2J2, AGPAT2, USP19, PLD3, LMF1, DNAJB2, NCLN, SPAST, CYP2C55, TMEM20…	1326	1008	21291	1.21061	1	0.810085	0.791391
UP_KW_CELLULAR_COMPONENT	KW-0256~Endoplasmic reticulum		95	6.42326	0.0873126	TMEM151A, SLC35B4, PGAP3, KDELR1, TECR, EMC10, CTSW, TMEM97, AUP1, ZDHHC1, USE1, GBA2, CYB561D2, JPH3, CREB3L3, CYP2B10, CREB3L1, CREB3L2, BSG, HYAL3, RESP18, PIEZO1, SLC39A7, PIP4K2C, CLCC1, COLGALT1, PSENEN, SREBF1, WDR83OS, TRAPPC2L, DGAT1, SPHK2, CYP4A10, MOGS, SIRT6, CYP4A14, CPT1C, JMJD8, SULT2B1, CREB3, TRAPPC6A, PACS2, TMEM259, CHIL3, PLPP2, CERS1, SLC27A5, CYP4A12A, FKBP2, CYP4A12B, GRAM…	1163	1269	18022	1.16007	0.989622	0.533466	0.501458
Annotation Cluster 27	Enrichment Score: 1.3483068448385733
Category	Term		Count	%	PValue	Genes	List Total	Pop Hits	Pop Total	Fold Enrichment	Bonferroni	Benjamini	FDR
GOTERM_BP_DIRECT	GO:0006032~chitin catabolic process		4	0.270453	0.0150327	OVGP1, CHIA1, CHIL3, CHIL5	1265	9	20399	7.16697	1	0.811221	0.80778
UP_SEQ_FEATURE	DOMAIN:GH18		4	0.270453	0.0202511	OVGP1, CHIA1, CHIL3, CHIL5	1372	10	22228	6.48047	1	0.908398	0.904832
INTERPRO	IPR001223:Glycoside hydrolase, family 18, catalytic domain		4	0.270453	0.0216463	OVGP1, CHIA1, CHIL3, CHIL5	1316	10	20793	6.32006	1	0.955194	0.946391
INTERPRO	IPR011583:Chitinase II		4	0.270453	0.0216463	OVGP1, CHIA1, CHIL3, CHIL5	1316	10	20793	6.32006	1	0.955194	0.946391
SMART	SM00636:Glyco_18		4	0.270453	0.0306054	OVGP1, CHIA1, CHIL3, CHIL5	765	10	10589	5.53673	0.999983	1	1
GOTERM_MF_DIRECT	GO:0008061~chitin binding		4	0.270453	0.0387165	OVGP1, CHIA1, CHIL3, CHIL5	1222	12	18787	5.12466	1	0.841921	0.830765
GOTERM_MF_DIRECT	GO:0004568~chitinase activity		3	0.20284	0.0531267	OVGP1, CHIA1, CHIL5	1222	6	18787	7.68699	1	0.987849	0.97476
GOTERM_BP_DIRECT	GO:0032722~positive regulation of chemokine production		7	0.473293	0.115841	CHIA1, P2RY2, CHIL3, CHIL5, TNF, AIF1, HAVCR2	1265	54	20399	2.09037	1	1	0.99598
GOTERM_BP_DIRECT	GO:0002532~production of molecular mediator involved in inflammatory response		3	0.20284	0.124067	CHIA1, CHIL3, CHIL5	1265	10	20399	4.83771	1	1	0.99598
INTERPRO	IPR017853:Glycoside hydrolase, superfamily		6	0.40568	0.254772	OVGP1, GLB1L, CHIA1, HYAL3, CHIL3, CHIL5	1316	54	20793	1.75557	1	1	0.991354
Annotation Cluster 28	Enrichment Score: 1.3067225435870349
Category	Term		Count	%	PValue	Genes	List Total	Pop Hits	Pop Total	Fold Enrichment	Bonferroni	Benjamini	FDR
INTERPRO	IPR002110:Ankyrin repeat		26	1.75794	0.00649727	NOTCH1, ANKLE1, EHMT2, ANKRD11, AGAP2, ILK, ARHGAP33OS, NRARP, AGAP3, ANKRD9, PPP1R13L, POTEG, PPP1R27, ANKRD24, NFKBIL1, PPP1R16A, RFXANK, TNNI3K, DGKZ, TANC2, ACAP3, ABTB1, TRPV6, ASPG, TRPV5, DGKI	1316	232	20793	1.77071	0.999988	0.402831	0.399118
UP_SEQ_FEATURE	REPEAT:ANK 1		23	1.5551	0.0095927	NOTCH1, PPP1R27, ANKLE1, ANKRD24, EHMT2, NFKBIL1, ANKRD11, PPP1R16A, AGAP2, ILK, RFXANK, NRARP, AGAP3, TNNI3K, DGKZ, TANC2, ANKRD9, ABTB1, TRPV6, PPP1R13L, ASPG, TRPV5, DGKI	1372	208	22228	1.79148	1	0.893669	0.890161
UP_SEQ_FEATURE	REPEAT:ANK 2		23	1.5551	0.0095927	NOTCH1, PPP1R27, ANKLE1, ANKRD24, EHMT2, NFKBIL1, ANKRD11, PPP1R16A, AGAP2, ILK, RFXANK, NRARP, AGAP3, TNNI3K, DGKZ, TANC2, ANKRD9, ABTB1, TRPV6, PPP1R13L, ASPG, TRPV5, DGKI	1372	208	22228	1.79148	1	0.893669	0.890161
UP_KW_DOMAIN	KW-0040~ANK repeat		26	1.75794	0.0104205	NOTCH1, ANKLE1, EHMT2, ANKRD11, AGAP2, ILK, ARHGAP33OS, NRARP, AGAP3, ANKRD9, PPP1R13L, POTEG, PPP1R27, ANKRD24, NFKBIL1, PPP1R16A, RFXANK, TNNI3K, DGKZ, TANC2, ACAP3, ABTB1, TRPV6, ASPG, TRPV5, DGKI	952	239	14880	1.70036	0.261976	0.100731	0.0972579
UP_SEQ_FEATURE	REPEAT:ANK		20	1.35227	0.0213044	ANKRD24, EHMT2, ANKRD11, PPP1R16A, AGAP2, ILK, ARHGAP33OS, RFXANK, AGAP3, TNNI3K, DGKZ, TANC2, ANKRD9, ACAP3, ABTB1, TRPV6, PPP1R13L, TRPV5, POTEG, DGKI	1372	186	22228	1.74206	1	0.908398	0.904832
SMART	SM00248:ANK		22	1.48749	0.130224	NOTCH1, PPP1R27, ANKLE1, ANKRD24, EHMT2, ANKRD11, PPP1R16A, ILK, ARHGAP33OS, RFXANK, NRARP, TNNI3K, DGKZ, TANC2, ACAP3, ABTB1, TRPV6, PPP1R13L, ASPG, TRPV5, POTEG, DGKI	765	224	10589	1.35947	1	1	1
UP_SEQ_FEATURE	REPEAT:ANK 4		13	0.878972	0.178537	NOTCH1, ANKLE1, ANKRD24, EHMT2, ANKRD11, PPP1R16A, ILK, RFXANK, TNNI3K, TANC2, TRPV6, ASPG, TRPV5	1372	144	22228	1.46261	1	1	0.996401
UP_SEQ_FEATURE	REPEAT:ANK 5		11	0.743746	0.185378	NOTCH1, TRPV6, ANKRD24, EHMT2, ASPG, TRPV5, PPP1R16A, ILK, RFXANK, TNNI3K, TANC2	1372	117	22228	1.52319	1	1	0.996401
UP_SEQ_FEATURE	REPEAT:ANK 3		15	1.0142	0.187283	NOTCH1, ANKLE1, ANKRD24, EHMT2, ANKRD11, PPP1R16A, ILK, RFXANK, AGAP3, TNNI3K, TANC2, ANKRD9, TRPV6, ASPG, TRPV5	1372	174	22228	1.39665	1	1	0.996401
UP_SEQ_FEATURE	REPEAT:ANK 6		5	0.338066	0.799523	TRPV6, EHMT2, TRPV5, TNNI3K, TANC2	1372	88	22228	0.920521	1	1	0.996401
Annotation Cluster 29	Enrichment Score: 1.2683425896526976
Category	Term		Count	%	PValue	Genes	List Total	Pop Hits	Pop Total	Fold Enrichment	Bonferroni	Benjamini	FDR
UP_SEQ_FEATURE	DOMAIN:Cytochrome b561		3	0.20284	0.0482864	FRRS1, CYB561, CYB561D2	1372	6	22228	8.10058	1	1	0.996401
INTERPRO	IPR006593:Cytochrome b561/ferric reductase transmembrane		3	0.20284	0.0505482	FRRS1, CYB561, CYB561D2	1316	6	20793	7.90008	1	1	0.991354
SMART	SM00665:B561		3	0.20284	0.0641862	FRRS1, CYB561, CYB561D2	765	6	10589	6.92092	1	1	1
Annotation Cluster 30	Enrichment Score: 1.243786962526431
Category	Term		Count	%	PValue	Genes	List Total	Pop Hits	Pop Total	Fold Enrichment	Bonferroni	Benjamini	FDR
INTERPRO	IPR003034:SAP domain		5	0.338066	0.0467592	SF3B2, HNRNPUL1, MAMSTR, SAFB2, SAFB	1316	22	20793	3.59094	1	1	0.991354
UP_SEQ_FEATURE	DOMAIN:SAP		5	0.338066	0.0570837	SF3B2, HNRNPUL1, MAMSTR, SAFB2, SAFB	1372	24	22228	3.37524	1	1	0.996401
SMART	SM00513:SAP		5	0.338066	0.0695439	SF3B2, HNRNPUL1, MAMSTR, SAFB2, SAFB	765	22	10589	3.14587	1	1	1
Annotation Cluster 31	Enrichment Score: 1.2199361043358259
Category	Term		Count	%	PValue	Genes	List Total	Pop Hits	Pop Total	Fold Enrichment	Bonferroni	Benjamini	FDR
UP_SEQ_FEATURE	REPEAT:LRR 3; degenerate		3	0.20284	0.0482864	LRRC14, OOG3, OOG2	1372	6	22228	8.10058	1	1	0.996401
UP_SEQ_FEATURE	REPEAT:LRR 1; degenerate		3	0.20284	0.0648849	LRRC14, OOG3, OOG2	1372	7	22228	6.94336	1	1	0.996401
UP_SEQ_FEATURE	REPEAT:LRR 2; degenerate		3	0.20284	0.0648849	LRRC14, OOG3, OOG2	1372	7	22228	6.94336	1	1	0.996401
UP_SEQ_FEATURE	REPEAT:LRR 4; degenerate		3	0.20284	0.0648849	LRRC14, OOG3, OOG2	1372	7	22228	6.94336	1	1	0.996401
Annotation Cluster 32	Enrichment Score: 1.1943124954881954
Category	Term		Count	%	PValue	Genes	List Total	Pop Hits	Pop Total	Fold Enrichment	Bonferroni	Benjamini	FDR
INTERPRO	IPR019734:Tetratricopeptide repeat		17	1.14943	0.00593684	GPSM2, SGTA, TTC9B, IFIT1BL1, KLC1, IFIT1, IFIT1BL2, TANC2, TTC27, IFIT3, STIP1, KLC2, TTC5, TTC21B, FKBP8, IFIT3B, STUB1	1316	126	20793	2.13177	0.999968	0.396399	0.392745
UP_SEQ_FEATURE	REPEAT:TPR		13	0.878972	0.00639498	GPSM2, SGTA, IFIT1BL1, KLC1, IFIT1, IFIT1BL2, TANC2, TTC27, STIP1, KLC2, TTC21B, FKBP8, STUB1	1372	86	22228	2.44901	1	0.7397	0.736796
SMART	SM00028:TPR		17	1.14943	0.0113394	GPSM2, SGTA, TTC9B, IFIT1BL1, KLC1, IFIT1, IFIT1BL2, TANC2, TTC27, IFIT3, STIP1, KLC2, TTC5, TTC21B, FKBP8, IFIT3B, STUB1	765	119	10589	1.9774	0.982149	0.571829	0.570209
INTERPRO	IPR013105:Tetratricopeptide TPR2		4	0.270453	0.0361084	STIP1, TTC21B, TTC9B, TTC27	1316	12	20793	5.26672	1	1	0.991354
INTERPRO	IPR011990:Tetratricopeptide-like helical		22	1.48749	0.0361438	GPSM2, SGTA, DENND4C, TTC9B, TRAPPC8, IFIT1BL1, KLC1, POLRMT, IFIT1, IFIT1BL2, TANC2, TTC27, IFIT3, STIP1, KLC2, TTC5, TTC21B, VPS11, FKBP8, IFIT3B, STUB1, COPE	1316	218	20793	1.59451	1	1	0.991354
UP_KW_DOMAIN	KW-0802~TPR repeat		17	1.14943	0.0412957	GPSM2, PRKDC, SGTA, TTC9B, IFIT1BL1, KLC1, IFIT1, IFIT1BL2, TANC2, TTC27, IFIT3, STIP1, KLC2, TTC5, TTC21B, FKBP8, STUB1	952	156	14880	1.7033	0.705655	0.294655	0.284495
UP_SEQ_FEATURE	REPEAT:TPR 1		15	1.0142	0.0434778	GPSM2, PRKDC, SGTA, TTC9B, KLC1, IFIT1, TANC2, TTC27, IFIT3, STIP1, KLC2, TTC5, TTC21B, FKBP8, STUB1	1372	137	22228	1.77385	1	1	0.996401
UP_SEQ_FEATURE	REPEAT:TPR 2		15	1.0142	0.0434778	GPSM2, PRKDC, SGTA, TTC9B, KLC1, IFIT1, TANC2, TTC27, IFIT3, STIP1, KLC2, TTC5, TTC21B, FKBP8, STUB1	1372	137	22228	1.77385	1	1	0.996401
UP_SEQ_FEATURE	REPEAT:TPR 3		14	0.946586	0.0472712	GPSM2, PRKDC, SGTA, KLC1, IFIT1, TANC2, TTC27, IFIT3, STIP1, KLC2, TTC5, TTC21B, FKBP8, STUB1	1372	126	22228	1.80013	1	1	0.996401
UP_SEQ_FEATURE	REPEAT:TPR 6		8	0.540906	0.104617	STIP1, GPSM2, KLC2, TTC5, TTC21B, KLC1, IFIT1, TTC27	1372	65	22228	1.99399	1	1	0.996401
UP_SEQ_FEATURE	REPEAT:TPR 5		8	0.540906	0.139449	STIP1, GPSM2, KLC2, TTC5, TTC21B, KLC1, IFIT1, TTC27	1372	70	22228	1.85156	1	1	0.996401
UP_SEQ_FEATURE	REPEAT:TPR 4		9	0.608519	0.198532	STIP1, GPSM2, KLC2, TTC5, TTC21B, KLC1, IFIT1, TTC27, IFIT3	1372	91	22228	1.60231	1	1	0.996401
UP_SEQ_FEATURE	REPEAT:TPR 9		3	0.20284	0.541448	STIP1, TTC21B, IFIT1	1372	29	22228	1.67598	1	1	0.996401
UP_SEQ_FEATURE	REPEAT:TPR 8		4	0.270453	0.560631	STIP1, GPSM2, TTC21B, IFIT1	1372	47	22228	1.37882	1	1	0.996401
UP_SEQ_FEATURE	REPEAT:TPR 7		4	0.270453	0.667685	STIP1, GPSM2, TTC21B, IFIT1	1372	55	22228	1.17827	1	1	0.996401
Annotation Cluster 33	Enrichment Score: 1.1648930415812915
Category	Term		Count	%	PValue	Genes	List Total	Pop Hits	Pop Total	Fold Enrichment	Bonferroni	Benjamini	FDR
GOTERM_CC_DIRECT	GO:0000145~exocyst		5	0.338066	0.032496	SH3BP1, EXOC3L4, EXOC4, TNFAIP2, EXOC3L	1326	20	21291	4.01414	1	0.563264	0.550266
GOTERM_BP_DIRECT	GO:0051601~exocyst localization		3	0.20284	0.0338355	EXOC3L4, TNFAIP2, EXOC3L	1265	5	20399	9.67542	1	1	0.99598
INTERPRO	IPR010326:Exocyst complex component Sec6		3	0.20284	0.0351544	EXOC3L4, TNFAIP2, EXOC3L	1316	5	20793	9.48009	1	1	0.991354
GOTERM_MF_DIRECT	GO:0000149~SNARE binding		6	0.40568	0.566559	SYT3, UNC13A, SYT12, EXOC3L4, TNFAIP2, EXOC3L	1222	77	18787	1.19797	1	1	0.98752
Annotation Cluster 34	Enrichment Score: 1.1636843020476921
Category	Term		Count	%	PValue	Genes	List Total	Pop Hits	Pop Total	Fold Enrichment	Bonferroni	Benjamini	FDR
GOTERM_BP_DIRECT	GO:0070175~positive regulation of enamel mineralization		4	0.270453	0.00411928	ENAM, AMTN, SLC4A2, DSPP	1265	6	20399	10.7505	1	0.382272	0.380651
GOTERM_BP_DIRECT	GO:0031214~biomineral tissue development		5	0.338066	0.145109	ENAM, AMBN, AMTN, DMP1, DSPP	1265	33	20399	2.44329	1	1	0.99598
UP_KW_BIOLOGICAL_PROCESS	KW-0091~Biomineralization		5	0.338066	0.15817	ENAM, AMBN, AMTN, DMP1, DSPP	745	31	10895	2.35874	1	1	0.984496
GOTERM_BP_DIRECT	GO:0042475~odontogenesis of dentin-containing tooth		7	0.473293	0.234219	JAG2, ENAM, AMBN, NFIC, ANKRD11, BSG, AMTN	1265	67	20399	1.68477	1	1	0.99598
Annotation Cluster 35	Enrichment Score: 1.163669697911968
Category	Term		Count	%	PValue	Genes	List Total	Pop Hits	Pop Total	Fold Enrichment	Bonferroni	Benjamini	FDR
UP_SEQ_FEATURE	CARBOHYD:N-linked (GlcNAc...) asparagine		283	19.1346	8.57E-05	EPHB6, PGAP3, SEC1, H2-L, SLC4A1, DMP1, SLC4A2, IFI30, IL27RA, IL4I1, AADACL3, CREB3L3, CREB3L1, CREB3L2, BSG, DAG1, PIEZO1, SCN1B, SCN1A, SLC34A3, TIMD2, H2-M10.4, CACNA2D2, MOGS, TIMD4, UNC93A, UNC5D, DSG1B, DSG1A, JMJD8, ACE3, FNDC7, KEL, CRISPLD2, GPR161, MXRA8, SPARCL1, PLPP2, CFB, H2-D1, CFD, TMEM161A, GIPR, HPN, FPR1, LPAR2, PCDH12, FPR2, SLC5A5, CBARP, C2, PCNX3, FAM171A2, GRIN2A, GALR3, …	1372	3728	22228	1.22986	0.230554	0.0291193	0.029005
UP_KW_DOMAIN	KW-0732~Signal		326	22.0419	0.0675708	EPHB6, RB1, PRSS1, SLC35B4, PGAP3, GMFG, LST1, H2-L, EMC10, DMP1, IFI30, IL27RA, IL4I1, RESP18, BSG, DAG1, HMCN1, PRSS2, SCN1B, TIMD2, MIA, H2-M10.4, CACNA2D2, TIMD4, UNC5D, DSG1B, DSG1A, JMJD8, ACE3, FNDC7, GTPBP3, CRISPLD2, MXRA8, SPARCL1, H2-M10.5, H2-M10.6, PLPP2, CFB, H2-D1, CFD, TMEM161A, CHIA1, GIPR, PCDH12, SMIM7, OAZ1, ART3, C2, PCNX3, FAM171A2, GRIN2A, APOM, CD19, MIER2, FLRT1, PROM1, E…	952	4748	14880	1.07318	0.86852	0.326592	0.31533
UP_SEQ_FEATURE	TOPO_DOM:Cytoplasmic		224	15.1454	0.0806961	EPHB6, KDELR1, PGAP3, SEC1, H2-L, EMC10, SLC4A1, ZDHHC7, SLC4A2, TMEM97, ZDHHC1, TMEM91, IL27RA, SCAMP4, CREB3L3, CREB3L1, CREB3L2, BSG, DAG1, SCN1B, SCN1A, SLC34A3, WDR83OS, TIMD2, CACNA2D2, MOGS, TIMD4, UNC5D, CPT1C, DSG1B, DSG1A, ACE3, KEL, GPR161, MXRA8, PLPP2, H2-D1, TMEM161A, GIPR, HPN, FPR1, LPAR2, PCDH12, FPR2, UBE2J2, SMIM7, SLC5A5, CBARP, FAM171A2, RHOT2, GRIN2A, SPAST, GJC2, GALR3, CD1…	1372	3306	22228	1.09772	1	1	0.996401
UP_SEQ_FEATURE	TOPO_DOM:Extracellular		158	10.6829	0.282558	EPHB6, SLC27A1, PLVAP, KCNG4, HFE, CHRM4, H2-K1, H2-L, SLC4A1, SLC4A2, GPR62, TMEM97, BEST2, TNF, TMEM91, IL27RA, SCN9A, BSG, DAG1, IGFLR1, PIEZO1, SCN1B, SCN1A, SLC39A3, SLC34A3, SLC30A6, CHRNB3, TIMD2, CACNA2D2, TIMD4, UNC5D, DSG1B, DSG1A, ACE3, FCGR1, KEL, SLC9A5, GPR161, MXRA8, H2-D1, TMEM161A, CD151, NOTCH1, GIPR, HPN, CHRNA6, FPR1, LPAR2, CACNA1A, PCDH12, FPR2, SMIM7, CACNA1H, SLC5A5, CBARP…	1372	2443	22228	1.0478	1	1	0.996401
UP_KW_PTM	KW-0325~Glycoprotein		298	20.1487	0.79689	EPHB6, PGAP3, SEC1, H2-L, SLC4A1, DMP1, SLC4A2, IFI30, IL27RA, IL4I1, AADACL3, CREB3L3, CREB3L1, AKT2, CREB3L2, BSG, DAG1, PIEZO1, AKT1, HMCN1, SCN1B, SCN1A, SLC34A3, TIMD2, H2-M10.4, CACNA2D2, MOGS, TIMD4, UNC93A, UNC5D, DSG1B, DSG1A, JMJD8, ACE3, FNDC7, KEL, CRISPLD2, GPR161, MXRA8, SPARCL1, H2-M10.5, H2-M10.6, PLPP2, CFB, H2-D1, CFD, TMEM161A, GIPR, HPN, FPR1, LPAR2, PCDH12, FPR2, ART3, SLC5A5…	964	4175	13050	0.966258	1	1	1
UP_KW_PTM	KW-1015~Disulfide bond		218	14.7397	0.990233	EPHB6, PRSS1, H2-L, IFI30, IL4I1, AKT2, BSG, DAG1, PIEZO1, AKT1, HMCN1, PRSS2, SCN1B, SCN1A, SLC34A3, TIMD2, MIA, CACNA2D2, TIMD4, UNC5D, ACE3, KEL, CRISPLD2, GPR161, MXRA8, SPARCL1, OBSL1, CFB, H2-D1, CFD, CHIA1, GIPR, HPN, MYCBP2, FPR1, FPR2, ART3, SLC5A5, C2, PRDX2, PRDX5, GRIN2A, APOM, GALR3, CD19, FLRT1, B4GALNT1, SCN3A, ELANE, ST3GAL3, RTBDN, JAG2, NAPSA, JUND, ACE, DNASE2A, GDF1, ABCA7, GR…	964	3342	13050	0.883046	1	1	1
Annotation Cluster 36	Enrichment Score: 1.106291432654096
Category	Term		Count	%	PValue	Genes	List Total	Pop Hits	Pop Total	Fold Enrichment	Bonferroni	Benjamini	FDR
UP_SEQ_FEATURE	DOMAIN:AGC-kinase C-terminal		9	0.608519	0.0152796	RPS6KA4, MAST3, AKT2, CDC42BPG, MAST1, AKT1, CDC42BPB, PKN1, PRKACA	1372	53	22228	2.75114	1	0.908398	0.904832
INTERPRO	IPR000961:AGC-kinase, C-terminal		9	0.608519	0.0175189	RPS6KA4, MAST3, AKT2, CDC42BPG, MAST1, AKT1, CDC42BPB, PKN1, PRKACA	1316	53	20793	2.68304	1	0.921602	0.913108
SMART	SM00133:S_TK_X		7	0.473293	0.102572	RPS6KA4, AKT2, CDC42BPG, AKT1, CDC42BPB, PKN1, PRKACA	765	45	10589	2.15317	1	1	1
INTERPRO	IPR017892:Protein kinase, C-terminal		5	0.338066	0.129517	RPS6KA4, AKT2, CDC42BPG, AKT1, PKN1	1316	31	20793	2.54841	1	1	0.991354
GOTERM_MF_DIRECT	GO:0005080~protein kinase C binding		4	0.270453	0.827116	NELL1, AKT2, AKT1, PKN1	1222	68	18787	0.904352	1	1	0.98752
Annotation Cluster 37	Enrichment Score: 1.0841651588783239
Category	Term		Count	%	PValue	Genes	List Total	Pop Hits	Pop Total	Fold Enrichment	Bonferroni	Benjamini	FDR
UP_SEQ_FEATURE	ZN_FING:RING-type		22	1.48749	0.00653317	RING1, RNF208, MEX3D, ANAPC11, RNF225, RNF126, RNF224, TRAF4, TRIM17, TRIM28, TRAF3, RNF207, RNF17, VPS11, TRIM24, PCGF1, TRIM11, TRIM34B, RNF166, TRIM12A, TRIM34A, RNF187	1372	189	22228	1.88585	1	0.7397	0.736796
INTERPRO	IPR013083:Zinc finger, RING/FYVE/PHD-type		42	2.83976	0.0189383	SP100, KMT2B, MYCBP2, CHD5, RNF6, PHF11D, PHF21A, PHF11B, PHF11C, ANAPC11, PCLO, TRIM28, ZNRF4, TRIM5, TRIM24, VPS11, DPF2, PCGF1, KDM4A, KDM2A, RING1, FBXL19, NOSIP, ZFYVE21, RNF208, GTF2H2, MEX3D, RNF225, RNF126, RNF224, TRAF4, TRIM17, HGS, TRAF3, RNF207, STUB1, TRIM11, TRIM34B, RNF166, TRIM12A, TRIM34A, RNF187	1316	463	20793	1.43328	1	0.952544	0.943765
INTERPRO	IPR017907:Zinc finger, RING-type, conserved site		18	1.21704	0.0291702	RING1, RNF208, RNF225, RNF224, TRAF4, TRIM17, TRIM5, TRAF3, RNF207, RNF17, TRIM24, PCGF1, TRIM11, TRIM34B, RNF166, TRIM12A, TRIM34A, RNF187	1316	163	20793	1.7448	1	1	0.991354
UP_SEQ_FEATURE	DOMAIN:B box-type		9	0.608519	0.0330524	TRIM17, TRIM28, TRIM5, RNF207, TRIM24, TRIM11, TRIM34B, TRIM12A, TRIM34A	1372	61	22228	2.39034	1	1	0.996401
INTERPRO	IPR001841:Zinc finger, RING-type		26	1.75794	0.0678964	MYCBP2, RNF6, ANAPC11, TRIM28, ZNRF4, TRIM5, TRIM24, RNF17, VPS11, PCGF1, RING1, RNF208, MEX3D, RNF225, RNF126, RNF224, TRAF4, TRIM17, TRAF3, RNF207, TRIM11, TRIM34B, RNF166, TRIM12A, TRIM34A, RNF187	1316	288	20793	1.4264	1	1	0.991354
INTERPRO	IPR000315:Zinc finger, B-box		9	0.608519	0.0689111	TRIM17, TRIM28, TRIM5, RNF207, TRIM24, TRIM11, TRIM34B, TRIM12A, TRIM34A	1316	69	20793	2.06089	1	1	0.991354
SMART	SM00336:BBOX		9	0.608519	0.070522	TRIM17, TRIM28, TRIM5, RNF207, TRIM24, TRIM11, TRIM34B, TRIM12A, TRIM34A	765	61	10589	2.04224	1	1	1
GOTERM_MF_DIRECT	GO:0061630~ubiquitin protein ligase activity		29	1.96078	0.152203	PELI3, MYCBP2, RNF6, WDR24, ANAPC11, NDOR1, TRIM28, ZNRF4, TRIM5, TRIM24, VPS11, RING1, IRF2BP1, NOSIP, RNF208, MED7, RNF225, RNF126, NEURL4, TRIM17, TRAF3, HECW2, STUB1, TRIM11, TRIM34B, RNF166, TRIM12A, TRIM34A, RNF187	1222	350	18787	1.27384	1	1	0.98752
GOTERM_BP_DIRECT	GO:0044790~negative regulation by host of viral release from host cell		4	0.270453	0.183567	TRIM28, TRIM5, TRIM11, TRIM12A	1265	24	20399	2.68762	1	1	0.99598
GOTERM_BP_DIRECT	GO:0016567~protein ubiquitination		33	2.23124	0.199206	KLHL36, MYCBP2, RNF6, TNFAIP1, ANAPC11, ANKRD9, DCAF15, FZR1, OS9, TRIM5, TRIM24, VPS11, AKT1, MED8, RNF208, FBXL15, MED7, FBXO31, RNF225, RNF126, TRIM17, HECW2, STUB1, BIRC6, FBXL5, UBA52, TRIM11, TRIM34B, RNF166, TRIM12A, TRIM34A, ANAPC2, RNF187	1265	441	20399	1.20668	1	1	0.99598
UP_SEQ_FEATURE	DOMAIN:RING-type		17	1.14943	0.231068	RING1, MYCBP2, MEX3D, RNF126, TRIM17, TRIM28, TRIM5, TRAF3, RNF207, VPS11, PCGF1, TRIM11, TRIM34B, RNF166, TRIM12A, TRIM34A, RNF187	1372	211	22228	1.30531	1	1	0.996401
SMART	SM00184:RING		21	1.41988	0.24573	RING1, MYCBP2, RNF6, RNF225, RNF126, RNF224, ZNRF4, TRAF4, TRIM17, TRIM28, TRIM5, RNF207, VPS11, TRIM24, PCGF1, TRIM11, TRIM34B, RNF166, TRIM12A, TRIM34A, RNF187	765	234	10589	1.24222	1	1	1
GOTERM_BP_DIRECT	GO:0046597~negative regulation of viral entry into host cell		3	0.20284	0.647242	TRIM5, TRIM11, TRIM12A	1265	35	20399	1.3822	1	1	0.99598
Annotation Cluster 38	Enrichment Score: 1.0747643876915536
Category	Term		Count	%	PValue	Genes	List Total	Pop Hits	Pop Total	Fold Enrichment	Bonferroni	Benjamini	FDR
KEGG_PATHWAY	mmu05030:Cocaine addiction		12	0.811359	2.07E-04	CREB3, GRIN3B, GRIN2A, CREB3L3, CDK5, CREB3L1, CREB3L2, PRKACA, RELA, GNAI2, GRIN1, GRIN2D	615	48	9396	3.81951	0.0651455	0.00561312	0.00450777
GOTERM_MF_DIRECT	GO:0004972~NMDA glutamate receptor activity		4	0.270453	0.0119747	GRIN3B, GRIN2A, GRIN1, GRIN2D	1222	8	18787	7.68699	1	0.41173	0.406274
GOTERM_CC_DIRECT	GO:0017146~NMDA selective glutamate receptor complex		4	0.270453	0.0152115	GRIN3B, GRIN2A, GRIN1, GRIN2D	1326	9	21291	7.13625	0.999994	0.344312	0.336366
GOTERM_CC_DIRECT	GO:0099061~integral component of postsynaptic density membrane		11	0.743746	0.0160181	GRIN3B, GRIN2A, LRFN4, PTPRS, CHRM4, GRIK5, CNIH2, PTPRF, LRRC4B, GRIN1, GRIN2D	1326	74	21291	2.38679	0.999997	0.344312	0.336366
GOTERM_MF_DIRECT	GO:0042165~neurotransmitter binding		4	0.270453	0.0171035	GRIN3B, GRIN2A, GRIN1, GRIN2D	1222	9	18787	6.83288	1	0.505454	0.498757
GOTERM_BP_DIRECT	GO:0035249~synaptic transmission, glutamatergic		9	0.608519	0.0213453	GRIN3B, GRIN2A, UNC13A, CDK5, GRIK5, CACNA1A, CNIH2, GRIN1, GRIN2D	1265	56	20399	2.59163	1	0.975568	0.971429
INTERPRO	IPR019594:Glutamate receptor, L-glutamate/glycine-binding		5	0.338066	0.0238741	GRIN3B, GRIN2A, GRIK5, GRIN1, GRIN2D	1316	18	20793	4.38893	1	0.963846	0.954963
INTERPRO	IPR001320:Ionotropic glutamate receptor		5	0.338066	0.0238741	GRIN3B, GRIN2A, GRIK5, GRIN1, GRIN2D	1316	18	20793	4.38893	1	0.963846	0.954963
INTERPRO	IPR001508:NMDA receptor		5	0.338066	0.0238741	GRIN3B, GRIN2A, GRIK5, GRIN1, GRIN2D	1316	18	20793	4.38893	1	0.963846	0.954963
GOTERM_MF_DIRECT	GO:0004970~ionotropic glutamate receptor activity		5	0.338066	0.0260973	GRIN3B, GRIN2A, GRIK5, GRIN1, GRIN2D	1222	18	18787	4.27055	1	0.669657	0.660783
GOTERM_MF_DIRECT	GO:0005216~ion channel activity		19	1.28465	0.028042	CATSPER1, CHRNB3, KCNG4, KCNC3, GRIK5, CHRNA6, CACNA1A, CACNA1H, GRIN1, GRIN2D, GRIN3B, GRIN2A, TRPV6, CHRNG, SCN9A, TRPV5, SCN3A, HCN2, SCN1A	1222	170	18787	1.71827	1	0.705449	0.696101
UP_SEQ_FEATURE	REGION:Pore-forming		3	0.20284	0.0335463	GRIN2A, GRIN1, GRIN2D	1372	5	22228	9.7207	1	1	0.996401
SMART	SM00918:SM00918		5	0.338066	0.0364825	GRIN3B, GRIN2A, GRIK5, GRIN1, GRIN2D	765	18	10589	3.84495	0.999998	1	1
SMART	SM00079:PBPe		5	0.338066	0.0364825	GRIN3B, GRIN2A, GRIK5, GRIN1, GRIN2D	765	18	10589	3.84495	0.999998	1	1
GOTERM_MF_DIRECT	GO:0022849~glutamate-gated calcium ion channel activity		3	0.20284	0.0369909	GRIN2A, GRIN1, GRIN2D	1222	5	18787	9.22439	1	0.818265	0.807422
UP_SEQ_FEATURE	DOMAIN:Ionotropic glutamate receptor C-terminal		4	0.270453	0.042046	GRIN3B, GRIK5, GRIN1, GRIN2D	1372	13	22228	4.98497	1	1	0.996401
UP_SEQ_FEATURE	DOMAIN:Ionotropic glutamate receptor L-glutamate and glycine-binding		4	0.270453	0.042046	GRIN3B, GRIK5, GRIN1, GRIN2D	1372	13	22228	4.98497	1	1	0.996401
GOTERM_MF_DIRECT	GO:0015276~ligand-gated ion channel activity		6	0.40568	0.0422179	GRIN3B, GRIN2A, CHRNG, GRIK5, GRIN1, GRIN2D	1222	30	18787	3.0748	1	0.873638	0.862062
GOTERM_BP_DIRECT	GO:0060079~excitatory postsynaptic potential		7	0.473293	0.0434339	NPAS4, GRIN2A, CDK5, GRIK5, PPP1R9A, DGKI, GRIN1	1265	42	20399	2.68762	1	1	0.99598
GOTERM_BP_DIRECT	GO:1904062~regulation of cation transmembrane transport		3	0.20284	0.0486937	GRIN2A, GRIN1, GRIN2D	1265	6	20399	8.06285	1	1	0.99598
GOTERM_MF_DIRECT	GO:0099507~ligand-gated ion channel activity involved in regulation of presynaptic membrane potential		5	0.338066	0.0667266	GRIN3B, GRIN2A, GRIK5, GRIN1, GRIN2D	1222	24	18787	3.20291	1	1	0.98752
GOTERM_MF_DIRECT	GO:0022843~voltage-gated cation channel activity		3	0.20284	0.0712329	GRIN2A, GRIN1, GRIN2D	1222	7	18787	6.58885	1	1	0.98752
GOTERM_BP_DIRECT	GO:0042391~regulation of membrane potential		13	0.878972	0.0719839	CHRNB3, KCNH6, GRIK5, CHRNA6, CACNA1A, CACNA1H, GRIN1, GRIN2A, CHRNG, PIEZO1, CNIH2, HCN2, SCN1A	1265	121	20399	1.73251	1	1	0.99598
GOTERM_BP_DIRECT	GO:0035235~ionotropic glutamate receptor signaling pathway		4	0.270453	0.0726204	GRIN3B, GRIN2A, GRIN1, GRIN2D	1265	16	20399	4.03142	1	1	0.99598
GOTERM_CC_DIRECT	GO:0098839~postsynaptic density membrane		13	0.878972	0.0738513	PTPRS, CHRM4, SEMA4B, GRIK5, PTPRF, GRIN1, GRIN2D, GRIN3B, GRIN2A, LRFN4, ABHD17A, CNIH2, LRRC4B	1326	121	21291	1.72509	1	0.914349	0.893249
KEGG_PATHWAY	mmu05031:Amphetamine addiction		9	0.608519	0.0795832	CREB3, GRIN3B, GRIN2A, CREB3L3, CREB3L1, CREB3L2, PRKACA, GRIN1, GRIN2D	615	69	9396	1.99279	1	0.261452	0.209966
UP_SEQ_FEATURE	INTRAMEM:Discontinuously helical		4	0.270453	0.0956483	GRIN2A, SLC4A1, GRIN1, GRIN2D	1372	18	22228	3.60026	1	1	0.996401
GOTERM_BP_DIRECT	GO:0097553~calcium ion transmembrane import into cytosol		3	0.20284	0.103353	GRIN2A, GRIN1, GRIN2D	1265	9	20399	5.37523	1	1	0.99598
UP_KW_MOLECULAR_FUNCTION	KW-1071~Ligand-gated ion channel		9	0.608519	0.113867	GRIN3B, GRIN2A, CHRNB3, CHRNG, GRIK5, CHRNA6, HCN2, GRIN1, GRIN2D	802	74	12130	1.83949	0.99999	0.721158	0.683202
KEGG_PATHWAY	mmu05033:Nicotine addiction		6	0.40568	0.117306	GRIN3B, GRIN2A, CHRNA6, CACNA1A, GRIN1, GRIN2D	615	40	9396	2.29171	1	0.337384	0.270945
KEGG_PATHWAY	mmu04724:Glutamatergic synapse		12	0.811359	0.124791	GRIN3B, GRIN2A, PLCB3, GNG7, GRIK5, CACNA1A, HOMER3, PRKACA, MAPK3, GNAI2, GRIN1, GRIN2D	615	114	9396	1.60822	1	0.352384	0.282991
UP_KW_CELLULAR_COMPONENT	KW-0628~Postsynaptic cell membrane		15	1.0142	0.141317	CHRNB3, CHRM4, KCNC3, GRIK5, CHRNA6, TMUB1, GRIN1, GRIN2D, GRIN3B, GRIN2A, SLC9A5, CHRNG, ABHD17A, DAG1, CNIH2	1163	158	18022	1.47115	0.999508	0.642348	0.603807
GOTERM_BP_DIRECT	GO:2000463~positive regulation of excitatory postsynaptic potential		5	0.338066	0.207293	GRIN2A, DVL1, BAIAP2, GRIN1, GRIN2D	1265	38	20399	2.1218	1	1	0.99598
GOTERM_CC_DIRECT	GO:0048787~presynaptic active zone membrane		7	0.473293	0.216732	GRIN3B, P2RY2, LPAR2, CACNA1A, CACNA1H, GRIN1, GRIN2D	1326	65	21291	1.72917	1	1	0.978177
GOTERM_MF_DIRECT	GO:0016595~glutamate binding		3	0.20284	0.229834	GRIN2A, GRIN1, GRIN2D	1222	14	18787	3.29442	1	1	0.98752
KEGG_PATHWAY	mmu04720:Long-term potentiation		7	0.473293	0.272333	GRIN2A, PLCB3, MAP2K2, PRKACA, MAPK3, GRIN1, GRIN2D	615	67	9396	1.59621	1	0.590054	0.473859
GOTERM_BP_DIRECT	GO:0048168~regulation of neuronal synaptic plasticity		4	0.270453	0.283826	GRIN2A, JPH3, GRIN1, GRIN2D	1265	30	20399	2.15009	1	1	0.99598
UP_KW_CELLULAR_COMPONENT	KW-0770~Synapse		38	2.5693	0.295207	ARF1, RAB3A, PTPRS, CHRM4, PTPRN, GRIK5, KCNC3, CHRNA6, NRXN2, HTR2A, RASGRP2, CBARP, GRIN2A, ATCAY, SHARPIN, PCLO, CHRNG, PALMD, PALM, DAG1, HOMER3, LRRC4B, UNC13A, CHRNB3, TMUB1, SCRIB, CPT1C, TANC2, GRIN1, GRIN2D, GRIN3B, SLC9A5, CDK5, SYT12, ABHD17A, ADGRL1, CNIH2, DGKI	1163	522	18022	1.12807	1	0.93962	0.883243
KEGG_PATHWAY	mmu04713:Circadian entrainment		9	0.608519	0.309709	GRIN2A, PLCB3, GNG7, PRKACA, CACNA1H, MAPK3, GNAI2, GRIN1, GRIN2D	615	98	9396	1.40309	1	0.63706	0.511608
GOTERM_CC_DIRECT	GO:0098686~hippocampal mossy fiber to CA3 synapse		6	0.40568	0.329979	GRIN3B, SYT12, GRIK5, SLC39A3, GRIN1, GRIN2D	1326	61	21291	1.57933	1	1	0.978177
GOTERM_BP_DIRECT	GO:0098655~cation transmembrane transport		4	0.270453	0.353056	GRIN2A, PIEZO1, GRIN1, GRIN2D	1265	34	20399	1.89714	1	1	0.99598
GOTERM_MF_DIRECT	GO:1904315~transmitter-gated ion channel activity involved in regulation of postsynaptic membrane potential		5	0.338066	0.410371	GRIN3B, GRIN2A, GRIK5, GRIN1, GRIN2D	1222	50	18787	1.5374	1	1	0.98752
GOTERM_BP_DIRECT	GO:0001964~startle response		3	0.20284	0.443168	GRIN2A, GRIN1, GRIN2D	1265	24	20399	2.01571	1	1	0.99598
GOTERM_CC_DIRECT	GO:0045211~postsynaptic membrane		20	1.35227	0.462631	CHRNB3, CHRM4, SEMA4B, KCNC3, GRIK5, CHRNA6, TMUB1, SCRIB, HTR2A, CACNA1H, EPN1, GRIN1, GRIN2D, GRIN3B, GRIN2A, SLC9A5, CHRNG, ABHD17A, DAG1, CNIH2	1326	292	21291	1.09976	1	1	0.978177
BIOCARTA	m_nos1Pathway:Nitric Oxide Signaling Pathway		3	0.20284	0.483403	GRIN2A, GRIN1, GRIN2D	109	19	1286	1.86287	1	1	1
GOTERM_BP_DIRECT	GO:0060078~regulation of postsynaptic membrane potential		3	0.20284	0.544015	GRIN2A, CDK5, GRIK5	1265	29	20399	1.66818	1	1	0.99598
GOTERM_BP_DIRECT	GO:0051968~positive regulation of synaptic transmission, glutamatergic		3	0.20284	0.69148	GRIN2A, GRIN1, GRIN2D	1265	38	20399	1.27308	1	1	0.99598
GOTERM_MF_DIRECT	GO:0038023~signaling receptor activity		10	0.676133	0.890246	RTBDN, GRIN3B, GRIN2A, NOTCH1, GIPR, GRIK5, BSG, FPR2, GRIN1, GRIN2D	1222	194	18787	0.792473	1	1	0.98752
INTERPRO	IPR001828:Extracellular ligand-binding receptor		7	0.473293	0.961712	GRIN2A, GRIK5, TAS1R3, VMN2R90, VMN2R123, GRIN1, GRIN2D	1316	170	20793	0.650594	1	1	0.991354
Annotation Cluster 39	Enrichment Score: 1.0344864389398791
Category	Term		Count	%	PValue	Genes	List Total	Pop Hits	Pop Total	Fold Enrichment	Bonferroni	Benjamini	FDR
UP_SEQ_FEATURE	DOMAIN:EGF-like 11; calcium-binding		5	0.338066	0.00875508	JAG2, NOTCH1, LTBP4, LTBP3, LTBP1	1372	14	22228	5.78613	1	0.893669	0.890161
UP_SEQ_FEATURE	DOMAIN:TB		4	0.270453	0.0103694	LTBP4, LTBP3, LTBP1, FSTL3	1372	8	22228	8.10058	1	0.893669	0.890161
INTERPRO	IPR017878:TB domain		4	0.270453	0.0111099	LTBP4, LTBP3, LTBP1, FSTL3	1316	8	20793	7.90008	1	0.655834	0.64979
UP_SEQ_FEATURE	DOMAIN:EGF-like 12; calcium-binding		5	0.338066	0.0113644	JAG2, NOTCH1, LTBP4, LTBP3, LTBP1	1372	15	22228	5.40039	1	0.893669	0.890161
UP_SEQ_FEATURE	DOMAIN:EGF-like 5; calcium-binding		7	0.473293	0.0143508	JAG2, NELL1, NOTCH1, LTBP4, HMCN1, LTBP3, LTBP1	1372	33	22228	3.43661	1	0.908398	0.904832
INTERPRO	IPR018097:EGF-like calcium-binding, conserved site		13	0.878972	0.0192045	JAG2, EGFL7, NOTCH1, NCAN, LTBP4, LTBP3, LTBP1, COMP, NELL1, ADGRE5, CD248, HMCN1, MEGF8	1316	97	20793	2.11755	1	0.952544	0.943765
UP_SEQ_FEATURE	DOMAIN:EGF-like 7; calcium-binding		6	0.40568	0.0196876	JAG2, NOTCH1, LTBP4, HMCN1, LTBP3, LTBP1	1372	26	22228	3.73873	1	0.908398	0.904832
UP_SEQ_FEATURE	DOMAIN:EGF-like 10; calcium-binding		4	0.270453	0.0202511	NOTCH1, LTBP4, LTBP3, LTBP1	1372	10	22228	6.48047	1	0.908398	0.904832
UP_SEQ_FEATURE	DISULFID:Interchain (with C-33 in TGFB1); in linked form		3	0.20284	0.0209801	LTBP4, LTBP3, LTBP1	1372	4	22228	12.1509	1	0.908398	0.904832
UP_SEQ_FEATURE	DOMAIN:EGF-like 6; calcium-binding		5	0.338066	0.043276	JAG2, LTBP4, HMCN1, LTBP3, LTBP1	1372	22	22228	3.68208	1	1	0.996401
UP_SEQ_FEATURE	DOMAIN:EGF-like 2; calcium-binding		8	0.540906	0.0470912	COMP, NELL1, EGFL7, ADGRE5, NCAN, LTBP4, HMCN1, LTBP3	1372	54	22228	2.40017	1	1	0.996401
UP_SEQ_FEATURE	DOMAIN:TB 1		3	0.20284	0.0482864	LTBP4, LTBP3, LTBP1	1372	6	22228	8.10058	1	1	0.996401
UP_SEQ_FEATURE	DOMAIN:TB 2		3	0.20284	0.0482864	LTBP4, LTBP3, LTBP1	1372	6	22228	8.10058	1	1	0.996401
UP_SEQ_FEATURE	DOMAIN:TB 3		3	0.20284	0.0482864	LTBP4, LTBP3, LTBP1	1372	6	22228	8.10058	1	1	0.996401
UP_SEQ_FEATURE	DOMAIN:TB 4		3	0.20284	0.0482864	LTBP4, LTBP3, LTBP1	1372	6	22228	8.10058	1	1	0.996401
UP_SEQ_FEATURE	DOMAIN:EGF-like 9; calcium-binding		4	0.270453	0.0511253	NOTCH1, LTBP4, LTBP3, LTBP1	1372	14	22228	4.6289	1	1	0.996401
INTERPRO	IPR001881:EGF-like calcium-binding		14	0.946586	0.0555684	JAG2, EGFL7, NOTCH1, NCAN, LTBP4, LTBP3, LTBP1, DLL3, COMP, NELL1, ADGRE5, CD248, HMCN1, MEGF8	1316	126	20793	1.75557	1	1	0.991354
UP_SEQ_FEATURE	DOMAIN:EGF-like 4; calcium-binding		6	0.40568	0.0618062	NELL1, ADGRE5, LTBP4, HMCN1, LTBP3, LTBP1	1372	35	22228	2.77734	1	1	0.996401
UP_KW_MOLECULAR_FUNCTION	KW-0340~Growth factor binding		4	0.270453	0.097693	FGFBP1, LTBP4, LTBP3, LTBP1	802	17	12130	3.55875	0.999943	0.662916	0.628026
UP_SEQ_FEATURE	DOMAIN:EGF-like 13; calcium-binding		3	0.20284	0.102545	NOTCH1, LTBP4, LTBP1	1372	9	22228	5.40039	1	1	0.996401
UP_SEQ_FEATURE	DOMAIN:EGF-like 14; calcium-binding		3	0.20284	0.102545	NOTCH1, LTBP4, LTBP1	1372	9	22228	5.40039	1	1	0.996401
INTERPRO	IPR000152:EGF-type aspartate/asparagine hydroxylation site		10	0.676133	0.115144	JAG2, NELL1, NOTCH1, ADGRE5, NCAN, LTBP4, HMCN1, LTBP3, MEGF8, LTBP1	1316	90	20793	1.75557	1	1	0.991354
SMART	SM00179:EGF_CA		14	0.946586	0.121388	JAG2, EGFL7, NOTCH1, NCAN, LTBP4, LTBP3, LTBP1, DLL3, COMP, NELL1, ADGRE5, CD248, HMCN1, MEGF8	765	126	10589	1.53798	1	1	1
UP_SEQ_FEATURE	DOMAIN:EGF-like 1		12	0.811359	0.121932	JAG2, COMP, EGFL7, NOTCH1, ADGRE5, NCAN, LTBP4, NRXN2, LTBP3, MEGF8, LTBP1, DLL3	1372	120	22228	1.62012	1	1	0.996401
UP_SEQ_FEATURE	DOMAIN:EGF-like 15; calcium-binding		3	0.20284	0.123118	JAG2, NOTCH1, LTBP1	1372	10	22228	4.86035	1	1	0.996401
UP_SEQ_FEATURE	DOMAIN:EGF-like 16; calcium-binding		3	0.20284	0.123118	JAG2, NOTCH1, LTBP1	1372	10	22228	4.86035	1	1	0.996401
UP_SEQ_FEATURE	DOMAIN:EGF-like 8; calcium-binding		4	0.270453	0.136374	NOTCH1, LTBP4, LTBP3, LTBP1	1372	21	22228	3.08594	1	1	0.996401
UP_SEQ_FEATURE	DOMAIN:EGF-like 3; calcium-binding		5	0.338066	0.192119	COMP, ADGRE5, HMCN1, MEGF8, LTBP1	1372	37	22228	2.18935	1	1	0.996401
GOTERM_MF_DIRECT	GO:0050431~transforming growth factor beta binding		4	0.270453	0.219537	WFIKKN1, LTBP4, LTBP3, LTBP1	1222	25	18787	2.45984	1	1	0.98752
GOTERM_MF_DIRECT	GO:0005112~Notch binding		4	0.270453	0.219537	JAG2, EGFL7, NOTCH1, DLL3	1222	25	18787	2.45984	1	1	0.98752
INTERPRO	IPR000742:Epidermal growth factor-like domain		19	1.28465	0.288945	JAG2, EGFL7, NOTCH1, LAMB2, NCAN, LTBP4, NRXN2, LTBP3, LTBP1, DLL3, COMP, NELL1, ADGRE5, HYAL3, CD248, HMCN1, ADAM6B, MEGF8, ADAM6A	1316	245	20793	1.22532	1	1	0.991354
GOTERM_MF_DIRECT	GO:0019838~growth factor binding		6	0.40568	0.298568	FGFBP1, BMPR2, LTBP4, PDXP, LTBP3, LTBP1	1222	56	18787	1.64721	1	1	0.98752
INTERPRO	IPR013032:EGF-like, conserved site		4	0.270453	0.312163	JAG2, NOTCH1, LTBP1, DLL3	1316	31	20793	2.03873	1	1	0.991354
UP_SEQ_FEATURE	DOMAIN:EGF-like 3		7	0.473293	0.327475	JAG2, NELL1, NOTCH1, LTBP4, NRXN2, LTBP3, DLL3	1372	76	22228	1.49221	1	1	0.996401
INTERPRO	IPR009030:Insulin-like growth factor binding protein, N-terminal		11	0.743746	0.33268	JAG2, COMP, NELL1, NOTCH1, LTBP4, FURIN, CD248, HMCN1, LTBP3, LTBP1, DLL3	1316	133	20793	1.30678	1	1	0.991354
SMART	SM00181:EGF		16	1.08181	0.334005	JAG2, EGFL7, NOTCH1, LAMB2, NCAN, LTBP4, NRXN2, LTBP3, LTBP1, DLL3, COMP, NELL1, ADGRE5, CD248, HMCN1, MEGF8	765	182	10589	1.21686	1	1	1
UP_SEQ_FEATURE	DOMAIN:EGF-like		15	1.0142	0.400398	JAG2, EGFL7, NCAN, LTBP4, NRXN2, LTBP3, LTBP1, DLL3, COMP, NELL1, ADGRE5, HYAL3, HMCN1, ADAM6B, ADAM6A	1372	207	22228	1.174	1	1	0.996401
GOTERM_BP_DIRECT	GO:0007179~transforming growth factor beta receptor signaling pathway		8	0.540906	0.436487	COL1A2, WFIKKN1, USP9X, FOXH1, LTBP4, LTBP3, NLK, LTBP1	1265	101	20399	1.27728	1	1	0.99598
UP_KW_DOMAIN	KW-0245~EGF-like domain		18	1.21704	0.444869	JAG2, EGFL7, NOTCH1, NCAN, LTBP4, NRXN2, LTBP3, LTBP1, DLL3, COMP, NELL1, ADGRE5, HYAL3, CD248, HMCN1, ADAM6B, MEGF8, ADAM6A	952	252	14880	1.11645	1	1	1
UP_SEQ_FEATURE	DOMAIN:EGF-like 4		5	0.338066	0.497515	JAG2, COMP, NOTCH1, MEGF8, DLL3	1372	59	22228	1.37298	1	1	0.996401
UP_KW_BIOLOGICAL_PROCESS	KW-0914~Notch signaling pathway		4	0.270453	0.659728	JAG2, PSENEN, NOTCH1, DLL3	745	49	10895	1.19381	1	1	0.984496
UP_SEQ_FEATURE	DOMAIN:EGF-like 2		5	0.338066	0.826687	NOTCH1, NRXN2, MEGF8, LTBP1, DLL3	1372	92	22228	0.880498	1	1	0.996401
Annotation Cluster 40	Enrichment Score: 1.020938026129704
Category	Term		Count	%	PValue	Genes	List Total	Pop Hits	Pop Total	Fold Enrichment	Bonferroni	Benjamini	FDR
UP_SEQ_FEATURE	REPEAT:RCC1 4		4	0.270453	0.0610655	NEK8, MYCBP2, RCCD1, RCBTB2	1372	15	22228	4.32031	1	1	0.996401
UP_SEQ_FEATURE	REPEAT:RCC1 1		4	0.270453	0.0718287	NEK8, MYCBP2, RCCD1, RCBTB2	1372	16	22228	4.05029	1	1	0.996401
UP_SEQ_FEATURE	REPEAT:RCC1 2		4	0.270453	0.0718287	NEK8, MYCBP2, RCCD1, RCBTB2	1372	16	22228	4.05029	1	1	0.996401
UP_SEQ_FEATURE	REPEAT:RCC1 3		4	0.270453	0.0718287	NEK8, MYCBP2, RCCD1, RCBTB2	1372	16	22228	4.05029	1	1	0.996401
INTERPRO	IPR000408:Regulator of chromosome condensation, RCC1		4	0.270453	0.114922	NEK8, MYCBP2, RCCD1, RCBTB2	1316	19	20793	3.32635	1	1	0.991354
INTERPRO	IPR009091:Regulator of chromosome condensation 1/beta-lactamase-inhibitor protein II		4	0.270453	0.129166	NEK8, MYCBP2, RCCD1, RCBTB2	1316	20	20793	3.16003	1	1	0.991354
UP_SEQ_FEATURE	REPEAT:RCC1 5		3	0.20284	0.21242	NEK8, MYCBP2, RCBTB2	1372	14	22228	3.47168	1	1	0.996401
Annotation Cluster 41	Enrichment Score: 1.0193182622487371
Category	Term		Count	%	PValue	Genes	List Total	Pop Hits	Pop Total	Fold Enrichment	Bonferroni	Benjamini	FDR
KEGG_PATHWAY	mmu04210:Apoptosis		22	1.48749	1.86E-04	PARP3, PARP4, MAP2K2, GADD45B, BAD, TRADD, HTRA2, GZMB, CTSW, PIK3R2, TNF, TUBA4A, LMNB2, RELA, ACTG1, PIDD1, AKT2, DDIT3, AKT1, CTSF, IKBKG, MAPK3	615	136	9396	2.47145	0.0587051	0.00549938	0.00441643
KEGG_PATHWAY	mmu04620:Toll-like receptor signaling pathway		17	1.14943	0.00109905	IFNA12, IFNA13, IFNA14, MAP2K2, IFNA15, IFNB1, IFNA16, PIK3R2, IFNA9, TNF, RELA, IRF3, TRAF3, AKT2, AKT1, IKBKG, MAPK3	615	104	9396	2.49737	0.300498	0.0223244	0.0179282
KEGG_PATHWAY	mmu05223:Non-small cell lung cancer		13	0.878972	0.00224547	RB1, MAP2K2, GADD45B, BAD, PIK3R2, RXRB, RASSF1, CDK4, AKT2, KIF5A, AKT1, JAK3, MAPK3	615	72	9396	2.75854	0.518379	0.0364889	0.0293034
KEGG_PATHWAY	mmu05215:Prostate cancer		15	1.0142	0.0048473	RB1, MAP2K2, BAD, GSTP2, GSTP1, PIK3R2, RELA, CREB3, CREB3L3, AKT2, CREB3L1, CREB3L2, AKT1, IKBKG, MAPK3	615	99	9396	2.31486	0.793861	0.0622894	0.0500232
KEGG_PATHWAY	mmu05142:Chagas disease		15	1.0142	0.00690784	ACE, IFNB1, PIK3R2, TNF, RELA, ACE3, GNAI2, PLCB3, GNA15, AKT2, GNA11, AKT1, IKBKG, CALR, MAPK3	615	103	9396	2.22496	0.8949	0.0680318	0.0546347
KEGG_PATHWAY	mmu04929:GnRH secretion		11	0.743746	0.00725058	PLCB3, MAP2K2, GNA11, AKT2, KISS1R, AKT1, KCNN1, PIK3R2, CACNA1H, HCN2, MAPK3	615	63	9396	2.6676	0.906053	0.069307	0.0556589
KEGG_PATHWAY	mmu04071:Sphingolipid signaling pathway		17	1.14943	0.00781328	MAP2K2, SPHK2, TRADD, PPP2R5B, PIK3R2, PPP2R5C, TNF, RELA, GNAI2, PLCB3, AKT2, AKT1, RAC3, DEGS2, S1PR4, CERS1, MAPK3	615	126	9396	2.06132	0.921863	0.0725519	0.0582647
KEGG_PATHWAY	mmu05212:Pancreatic cancer		12	0.811359	0.00999341	RB1, GADD45B, CDK4, BAD, AKT2, AKT1, RAC3, PIK3R2, IKBKG, BRCA2, RELA, MAPK3	615	76	9396	2.41232	0.961772	0.0811964	0.065207
KEGG_PATHWAY	mmu05220:Chronic myeloid leukemia		12	0.811359	0.00999341	RB1, SHC2, MAP2K2, GADD45B, CDK4, BAD, AKT2, AKT1, PIK3R2, IKBKG, RELA, MAPK3	615	76	9396	2.41232	0.961772	0.0811964	0.065207
KEGG_PATHWAY	mmu04370:VEGF signaling pathway		10	0.676133	0.0122639	SHC2, MAP2K2, MAPKAPK3, SPHK2, BAD, AKT2, AKT1, RAC3, PIK3R2, MAPK3	615	58	9396	2.63415	0.981874	0.0894414	0.0718283
KEGG_PATHWAY	mmu05224:Breast cancer		18	1.21704	0.0152445	JAG2, RB1, APC2, SHC2, NOTCH1, MAP2K2, GADD45B, WNT3A, PIK3R2, WNT9A, BRCA2, DLL3, CDK4, AKT2, DVL1, AKT1, FGF22, MAPK3	615	147	9396	1.87078	0.993212	0.0900811	0.072342
KEGG_PATHWAY	mmu01522:Endocrine resistance		13	0.878972	0.017552	JAG2, RB1, SHC2, NOTCH1, MAP2K2, BAD, PIK3R2, DLL3, CDK4, AKT2, AKT1, PRKACA, MAPK3	615	93	9396	2.13564	0.996833	0.0950684	0.0763473
KEGG_PATHWAY	mmu04919:Thyroid hormone signaling pathway		15	1.0142	0.0244161	HDAC3, NOTCH1, MAP2K2, BAD, PIK3R2, MED4, MED16, ACTG1, RXRB, PLCB3, TBC1D4, AKT2, AKT1, PRKACA, MAPK3	615	120	9396	1.90976	0.999676	0.116627	0.0936607
KEGG_PATHWAY	mmu05135:Yersinia infection		16	1.08181	0.0300049	MAP2K2, IFNB1, PIK3R2, BAIAP2, TNF, RELA, ACTG1, IRF3, AKT2, AKT1, RAC3, IKBKG, PIP5K1C, PKN1, LAT, MAPK3	615	135	9396	1.81073	0.99995	0.133584	0.107278
KEGG_PATHWAY	mmu05213:Endometrial cancer		9	0.608519	0.0337858	APC2, MAP2K2, GADD45B, BAD, AKT2, AKT1, ILK, PIK3R2, MAPK3	615	58	9396	2.37073	0.999986	0.148384	0.119164
KEGG_PATHWAY	mmu05221:Acute myeloid leukemia		10	0.676133	0.0376371	FCGR1, CEBPA, MAP2K2, BAD, AKT2, AKT1, PIK3R2, IKBKG, RELA, MAPK3	615	70	9396	2.18258	0.999996	0.161329	0.129559
KEGG_PATHWAY	mmu05222:Small cell lung cancer		12	0.811359	0.0394496	RXRB, RB1, TRAF4, GADD45B, CDK4, LAMB2, TRAF3, AKT2, AKT1, PIK3R2, IKBKG, RELA	615	93	9396	1.97136	0.999998	0.166508	0.133719
KEGG_PATHWAY	mmu05218:Melanoma		10	0.676133	0.0439576	RB1, MAP2K2, GADD45B, CDK4, BAD, AKT2, AKT1, PIK3R2, FGF22, MAPK3	615	72	9396	2.12195	1	0.174222	0.139914
BIOCARTA	m_hcmvPathway:Human Cytomegalovirus and Map Kinase Pathways		5	0.338066	0.0476267	RB1, MAP2K2, AKT1, RELA, MAPK3	109	17	1286	3.47005	0.99991	1	1
KEGG_PATHWAY	mmu04150:mTOR signaling pathway		17	1.14943	0.0506442	ATP6V1G2, MAP2K2, WNT3A, CAB39L, NPRL2, PIK3R2, WNT9A, WDR24, TNF, RPTOR, SLC7A5, STK11, AKT2, DVL1, AKT1S1, AKT1, MAPK3	615	157	9396	1.65431	1	0.19364	0.155508
KEGG_PATHWAY	mmu05231:Choline metabolism in cancer		12	0.811359	0.0543022	SLC44A4, MAP2K2, AKT2, AKT1, RAC3, PIK3R2, PIP5K1C, PLPP2, DGKZ, WASF3, DGKI, MAPK3	615	98	9396	1.87078	1	0.202853	0.162907
BIOCARTA	m_raccycdPathway:Influence of Ras and Rho proteins on G1 to S Transition		6	0.40568	0.0602212	RB1, CDK4, AKT1, IKBKG, RELA, MAPK3	109	26	1286	2.72265	0.999993	1	1
KEGG_PATHWAY	mmu05225:Hepatocellular carcinoma		18	1.21704	0.062218	RB1, APC2, SHC2, MAP2K2, GADD45B, BAD, WNT3A, TERC, GSTP2, GSTP1, PIK3R2, WNT9A, ACTG1, CDK4, AKT2, DVL1, AKT1, MAPK3	615	174	9396	1.58049	1	0.224879	0.180595
KEGG_PATHWAY	mmu04072:Phospholipase D signaling pathway		16	1.08181	0.0622741	ARF1, SHC2, MAP2K2, SPHK2, LPAR2, PIK3R2, DGKZ, AGPAT2, PLCB3, LPAR6, AKT2, AKT1, PIP5K1C, PLPP2, DGKI, MAPK3	615	149	9396	1.6406	1	0.224879	0.180595
KEGG_PATHWAY	mmu04910:Insulin signaling pathway		15	1.0142	0.0697627	SREBF1, SHC2, MAP2K2, BAD, PYGM, PIK3R2, PTPRF, ACACA, RPTOR, LIPE, AKT2, MKNK2, AKT1, PRKACA, MAPK3	615	139	9396	1.64871	1	0.241201	0.193703
KEGG_PATHWAY	mmu05230:Central carbon metabolism in cancer		9	0.608519	0.0795832	SLC7A5, MAP2K2, AKT2, IDH2, G6PDX, AKT1, SIRT6, PIK3R2, MAPK3	615	69	9396	1.99279	1	0.261452	0.209966
KEGG_PATHWAY	mmu04666:Fc gamma R-mediated phagocytosis		11	0.743746	0.0812513	FCGR1, VASP, SPHK2, AKT2, AKT1, PIK3R2, PIP5K1C, PLPP2, WASF3, LAT, MAPK3	615	93	9396	1.80708	1	0.261452	0.209966
KEGG_PATHWAY	mmu04014:Ras signaling pathway		22	1.48749	0.0887273	SHC2, MAP2K2, BAD, VEGFB, PIK3R2, RASGRP2, RELA, RASGRP3, GRIN1, RASSF1, GRIN2A, EFNA2, AKT2, GNG7, AKT1, RAC3, IKBKG, RIN1, PRKACA, FGF22, LAT, MAPK3	615	235	9396	1.43029	1	0.279965	0.224833
KEGG_PATHWAY	mmu04662:B cell receptor signaling pathway		10	0.676133	0.0911886	MAP2K2, AKT2, CD19, AKT1, RAC3, PIK3R2, IKBKG, RELA, MAPK3, RASGRP3	615	83	9396	1.84073	1	0.28311	0.227359
KEGG_PATHWAY	mmu04660:T cell receptor signaling pathway		13	0.878972	0.101182	ITK, MAP2K2, PPP2R5B, PIK3R2, PPP2R5C, TNF, RELA, CDK4, AKT2, AKT1, IKBKG, LAT, MAPK3	615	122	9396	1.62799	1	0.30733	0.246809
KEGG_PATHWAY	mmu04380:Osteoclast differentiation		14	0.946586	0.102701	JUND, IFNB1, CYBA, PIK3R2, TNF, RELA, RELB, FOSL1, FCGR1, AKT2, AKT1, IKBKG, JUNB, MAPK3	615	135	9396	1.58439	1	0.309053	0.248193
KEGG_PATHWAY	mmu05214:Glioma		9	0.608519	0.108739	RB1, SHC2, MAP2K2, GADD45B, CDK4, AKT2, AKT1, PIK3R2, MAPK3	615	74	9396	1.85814	1	0.318381	0.255684
KEGG_PATHWAY	mmu05226:Gastric cancer		15	1.0142	0.112316	RB1, APC2, SHC2, MAP2K2, GADD45B, WNT3A, TERC, PIK3R2, WNT9A, RXRB, AKT2, DVL1, AKT1, FGF22, MAPK3	615	150	9396	1.5278	1	0.325918	0.261738
KEGG_PATHWAY	mmu04933:AGE-RAGE signaling pathway in diabetic complications		11	0.743746	0.122891	DIAPH1, PLCB3, COL1A2, CDK4, AKT2, VEGFB, AKT1, PIK3R2, TNF, RELA, MAPK3	615	101	9396	1.66395	1	0.350346	0.281355
KEGG_PATHWAY	mmu04550:Signaling pathways regulating pluripotency of stem cells		14	0.946586	0.126228	APC2, BMPR2, MAP2K2, WNT3A, PIK3R2, WNT9A, INHBE, AKT2, DVL1, AKT1, PCGF1, TCF3, JAK3, MAPK3	615	140	9396	1.5278	1	0.352384	0.282991
KEGG_PATHWAY	mmu05219:Bladder cancer		6	0.40568	0.126858	RB1, RASSF1, MAP2K2, CDK4, DAPK3, MAPK3	615	41	9396	2.23581	1	0.352384	0.282991
KEGG_PATHWAY	mmu04664:Fc epsilon RI signaling pathway		8	0.540906	0.138071	MAP2K2, AKT2, AKT1, RAC3, PIK3R2, TNF, LAT, MAPK3	615	66	9396	1.85188	1	0.373942	0.300304
GOTERM_BP_DIRECT	GO:0048009~insulin-like growth factor receptor signaling pathway		5	0.338066	0.145109	MAP2K2, ERCC1, ERCC2, AKT1, MAPK3	1265	33	20399	2.44329	1	1	0.99598
KEGG_PATHWAY	mmu04068:FoxO signaling pathway		13	0.878972	0.147767	USP7, MAP2K2, GADD45B, PRMT1, AGAP2, PIK3R2, NLK, STK11, AKT2, AKT1, HOMER3, S1PR4, MAPK3	615	131	9396	1.51614	1	0.393762	0.316221
KEGG_PATHWAY	mmu04915:Estrogen signaling pathway		13	0.878972	0.159445	SHC2, MAP2K2, PIK3R2, GNAI2, CREB3, PLCB3, CREB3L3, AKT2, CREB3L1, CREB3L2, AKT1, PRKACA, MAPK3	615	133	9396	1.49334	1	0.414557	0.332921
KEGG_PATHWAY	mmu04062:Chemokine signaling pathway		17	1.14943	0.188729	ITK, GSK3A, SHC2, BAD, PIK3R2, RASGRP2, RELA, GNAI2, PLCB3, AKT2, GNG7, AKT1, RAC3, IKBKG, PRKACA, JAK3, MAPK3	615	192	9396	1.35274	1	0.475479	0.381846
KEGG_PATHWAY	mmu05210:Colorectal cancer		9	0.608519	0.215942	APC2, MAP2K2, GADD45B, BAD, AKT2, AKT1, RAC3, PIK3R2, MAPK3	615	88	9396	1.56253	1	0.526796	0.423058
KEGG_PATHWAY	mmu04914:Progesterone-mediated oocyte maturation		9	0.608519	0.252192	FZR1, AKT2, AKT1, PIK3R2, PRKACA, ANAPC2, MAPK3, GNAI2, ANAPC11	615	92	9396	1.49459	1	0.564584	0.453404
KEGG_PATHWAY	mmu05418:Fluid shear stress and atherosclerosis		13	0.878972	0.252903	BMPR2, GSTP2, GSTP1, CYBA, PIK3R2, TNF, RELA, ACTG1, SUMO1, AKT2, AKT1, RAC3, IKBKG	615	147	9396	1.35112	1	0.564584	0.453404
KEGG_PATHWAY	mmu04510:Focal adhesion		17	1.14943	0.252983	VASP, SHC2, LAMB2, BAD, VEGFB, ILK, PIK3R2, ACTG1, COMP, DIAPH1, COL1A2, AKT2, AKT1, RAC3, PIP5K1C, TLN1, MAPK3	615	203	9396	1.27944	1	0.564584	0.453404
KEGG_PATHWAY	mmu01524:Platinum drug resistance		8	0.540906	0.267161	GSTP2, BAD, AKT2, GSTP1, ERCC1, AKT1, PIK3R2, MAPK3	615	80	9396	1.5278	1	0.582733	0.467979
BIOCARTA	m_aktPathway:AKT Signaling Pathway		4	0.270453	0.279548	BAD, AKT1, IKBKG, RELA	109	22	1286	2.14512	1	1	1
KEGG_PATHWAY	mmu05211:Renal cell carcinoma		7	0.473293	0.283754	EGLN2, MAP2K2, BAD, AKT2, AKT1, PIK3R2, MAPK3	615	68	9396	1.57274	1	0.598831	0.480908
GOTERM_BP_DIRECT	GO:0010918~positive regulation of mitochondrial membrane potential		3	0.20284	0.307854	BAD, AKT2, AKT1	1265	18	20399	2.68762	1	1	0.99598
BIOCARTA	m_fmlpPathway:fMLP induced chemokine gene expression in HMC-1 cells		5	0.338066	0.318075	GNA15, MAP2K2, FPR1, RELA, MAPK3	109	34	1286	1.73502	1	1	1
GOTERM_BP_DIRECT	GO:0008286~insulin receptor signaling pathway		7	0.473293	0.320229	SREBF1, FOXC2, GSK3A, AKT2, AKT1, PIK3R2, MAPK3	1265	75	20399	1.50506	1	1	0.99598
BIOCARTA	m_rasPathway:Ras Signaling Pathway		4	0.270453	0.32736	BAD, AKT1, RELA, MAPK3	109	24	1286	1.96636	1	1	1
KEGG_PATHWAY	mmu04066:HIF-1 signaling pathway		10	0.676133	0.32794	EGLN2, MAP2K2, AKT2, MKNK2, AKT1, PIK3R2, ALDOC, ALDOA, RELA, MAPK3	615	114	9396	1.34018	1	0.670318	0.538317
KEGG_PATHWAY	mmu05235:PD-L1 expression and PD-1 checkpoint pathway in cancer		8	0.540906	0.352018	MAP2K2, AKT2, AKT1, PIK3R2, IKBKG, RELA, LAT, MAPK3	615	88	9396	1.38891	1	0.703499	0.564963
KEGG_PATHWAY	mmu04917:Prolactin signaling pathway		7	0.473293	0.354009	SHC2, MAP2K2, AKT2, AKT1, PIK3R2, RELA, MAPK3	615	74	9396	1.44522	1	0.703499	0.564963
KEGG_PATHWAY	mmu04973:Carbohydrate digestion and absorption		5	0.338066	0.384363	PLCB3, AKT2, AKT1, PIK3R2, TAS1R3	615	48	9396	1.59146	1	0.73201	0.58786
KEGG_PATHWAY	mmu04722:Neurotrophin signaling pathway		10	0.676133	0.393821	SHC2, MAP2K2, BAD, ARHGDIA, AKT2, MATK, AKT1, PIK3R2, RELA, MAPK3	615	121	9396	1.26265	1	0.737276	0.592089
KEGG_PATHWAY	mmu01521:EGFR tyrosine kinase inhibitor resistance		7	0.473293	0.413498	SHC2, MAP2K2, BAD, AKT2, AKT1, PIK3R2, MAPK3	615	79	9396	1.35375	1	0.759248	0.609734
KEGG_PATHWAY	mmu05145:Toxoplasmosis		9	0.608519	0.420203	LAMB2, BAD, AKT2, AKT1, IKBKG, TNF, RELA, MAPK3, GNAI2	615	109	9396	1.26149	1	0.760283	0.610566
KEGG_PATHWAY	mmu04012:ErbB signaling pathway		7	0.473293	0.472379	SHC2, MAP2K2, BAD, AKT2, AKT1, PIK3R2, MAPK3	615	84	9396	1.27317	1	0.7996	0.64214
KEGG_PATHWAY	mmu04613:Neutrophil extracellular trap formation		15	1.0142	0.494602	HDAC3, MAP2K2, FPR1, CYBA, PIK3R2, FPR2, RELA, ACTG1, FCGR1, PLCB3, AKT2, AKT1, CTSG, ELANE, MAPK3	615	208	9396	1.10178	1	0.825822	0.663199
KEGG_PATHWAY	mmu04810:Regulation of actin cytoskeleton		16	1.08181	0.5492	APC2, MAP2K2, CHRM4, LPAR2, PIK3R2, BAIAP2, ACTG1, DIAPH1, AKT2, AKT1, RAC3, MYH14, PIP5K1C, PIP4K2C, FGF22, MAPK3	615	231	9396	1.05822	1	0.874951	0.702653
KEGG_PATHWAY	mmu04625:C-type lectin receptor signaling pathway		8	0.540906	0.604077	AKT2, AKT1, PIK3R2, IKBKG, TNF, RELA, MAPK3, RELB	615	112	9396	1.09129	1	0.939355	0.754374
BIOCARTA	m_igf1rPathway:Multiple antiapoptotic pathways from IGF-1R signaling lead to BAD phosphorylation		3	0.20284	0.612609	BAD, AKT1, MAPK3	109	24	1286	1.47477	1	1	1
KEGG_PATHWAY	mmu04930:Type II diabetes mellitus		4	0.270453	0.615543	CACNA1A, PIK3R2, TNF, MAPK3	615	48	9396	1.27317	1	0.943639	0.757814
BIOCARTA	m_badPathway:Regulation of BAD phosphorylation		3	0.20284	0.63533	BAD, AKT1, MAPK3	109	25	1286	1.41578	1	1	1
BIOCARTA	m_gleevecPathway:Inhibition of Cellular Proliferation by Gleevec		3	0.20284	0.63533	BAD, AKT1, MAPK3	109	25	1286	1.41578	1	1	1
BIOCARTA	m_tffPathway:Trefoil Factors Initiate Mucosal Healing		3	0.20284	0.677656	BAD, AKT1, MAPK3	109	27	1286	1.31091	1	1	1
BIOCARTA	m_il2rbPathway:IL-2 Receptor Beta Chain in T cell Activation		4	0.270453	0.684836	BAD, AKT1, JAK3, MAPK3	109	41	1286	1.15104	1	1	1
KEGG_PATHWAY	mmu05205:Proteoglycans in cancer		11	0.743746	0.870099	COL1A2, MAP2K2, WNT3A, AKT2, AKT1, PIK3R2, WNT9A, PRKACA, TNF, MAPK3, ACTG1	615	205	9396	0.819798	1	1	0.870099
Annotation Cluster 42	Enrichment Score: 0.9828400641884331
Category	Term		Count	%	PValue	Genes	List Total	Pop Hits	Pop Total	Fold Enrichment	Bonferroni	Benjamini	FDR
UP_KW_LIGAND	KW-0521~NADP		22	1.48749	0.0195381	CBR2, HSD3B4, HSD3B5, HSDL1, CYP4A31, NANOS3, DCXR, CYP4A10, TECR, AKR1D1, IDH2, PYCR1, CYBA, CYP4A14, ART3, QDPR, NDOR1, HSD17B1, G6PDX, CD38, BLVRB, DUS1L	479	182	6679	1.68549	0.563394	0.820601	0.820601
GOTERM_MF_DIRECT	GO:0016491~oxidoreductase activity		48	3.24544	0.163289	GCDH, CYP4A12A, CYP4A12B, FRRS1, COX4I1, AKR1D1, TECR, LOXL3, IFI30, CYB561D2, PRDX2, CYP27B1, HSD11B2, IL4I1, PRDX5, NDOR1, CYP2C55, CYP2B10, HSD17B1, ASPDH, CYP2F2, NDUFV1, BCKDHA, CBR2, KDM4A, NANOS2, HSD3B5, KDM2A, EGLN2, HSDL1, GPX4, NANOS3, DCXR, CYP4A10, IDH2, PYCR1, CYBA, CYP4A14, DOHH, QDPR, NDUFS7, IMPDH2, G6PDX, GFOD2, BLVRB, DEGS2, DUS1L, CYB561	1222	623	18787	1.18451	1	1	0.98752
UP_KW_MOLECULAR_FUNCTION	KW-0560~Oxidoreductase		45	3.0426	0.35289	GCDH, CYP4A12A, CYP4A12B, FRRS1, AKR1D1, TECR, LOXL3, IFI30, PRDX2, CYP27B1, HSD11B2, IL4I1, PRDX5, NDOR1, CYP2C55, CYP2B10, HSD17B1, CYP2F2, NDUFV1, BCKDHA, CBR2, KDM4A, HSD3B4, HSD3B5, KDM2A, EGLN2, GPX4, CYP4A31, NANOS3, DCXR, CYP4A10, IDH2, PYCR1, CYBA, CYP4A14, DOHH, QDPR, CCS, NDUFS7, IMPDH2, G6PDX, GFOD2, BLVRB, DEGS2, DUS1L	802	629	12130	1.08205	1	1	0.957447
Annotation Cluster 43	Enrichment Score: 0.9622184420441591
Category	Term		Count	%	PValue	Genes	List Total	Pop Hits	Pop Total	Fold Enrichment	Bonferroni	Benjamini	FDR
BIOCARTA	m_stressPathway:TNF/Stress Related Signaling		6	0.40568	0.0691407	MAP4K2, TRADD, LTA, IKBKG, TNF, RELA	109	27	1286	2.62181	0.999999	1	1
KEGG_PATHWAY	mmu04064:NF-kappa B signaling pathway		12	0.811359	0.0807377	CARD10, PIDD1, GADD45B, TRAF3, TRADD, LTA, LTB, IKBKG, TNF, RELA, LAT, RELB	615	105	9396	1.74606	1	0.261452	0.209966
BIOCARTA	m_tnfr2Pathway:TNFR2 Signaling Pathway		4	0.270453	0.23256	TRAF3, LTA, IKBKG, RELA	109	20	1286	2.35963	1	1	1
Annotation Cluster 44	Enrichment Score: 0.9455302419908718
Category	Term		Count	%	PValue	Genes	List Total	Pop Hits	Pop Total	Fold Enrichment	Bonferroni	Benjamini	FDR
SMART	SM00285:PBD		4	0.270453	0.103736	CDC42BPG, CDC42EP2, CDC42EP1, CDC42BPB	765	16	10589	3.46046	1	1	1
INTERPRO	IPR000095:PAK-box/P21-Rho-binding		4	0.270453	0.114922	CDC42BPG, CDC42EP2, CDC42EP1, CDC42BPB	1316	19	20793	3.32635	1	1	0.991354
UP_SEQ_FEATURE	DOMAIN:CRIB		4	0.270453	0.122202	CDC42BPG, CDC42EP2, CDC42EP1, CDC42BPB	1372	20	22228	3.24023	1	1	0.996401
Annotation Cluster 45	Enrichment Score: 0.9398134441300379
Category	Term		Count	%	PValue	Genes	List Total	Pop Hits	Pop Total	Fold Enrichment	Bonferroni	Benjamini	FDR
GOTERM_BP_DIRECT	GO:0032007~negative regulation of TOR signaling		7	0.473293	0.0808378	SMOK2A, GSK3A, SMOK2B, NPRL2, AKT1S1, TSSK5, TSSK6	1265	49	20399	2.30367	1	1	0.99598
GOTERM_CC_DIRECT	GO:0031588~nucleotide-activated protein kinase complex		5	0.338066	0.103015	SMOK2A, SMOK2B, TSSK5, TSSK6, PRKACA	1326	29	21291	2.76837	1	1	0.978177
GOTERM_BP_DIRECT	GO:0042149~cellular response to glucose starvation		8	0.540906	0.181989	SMOK2A, SZT2, SMOK2B, KAT5, TSSK5, TSSK6, PLIN2, RRP8	1265	75	20399	1.72007	1	1	0.99598
Annotation Cluster 46	Enrichment Score: 0.937615372262085
Category	Term		Count	%	PValue	Genes	List Total	Pop Hits	Pop Total	Fold Enrichment	Bonferroni	Benjamini	FDR
GOTERM_BP_DIRECT	GO:0007189~adenylate cyclase-activating G-protein coupled receptor signaling pathway		17	1.14943	0.00570286	PTGER1, GIPR, GCGR, LPAR2, GPR4, GPR62, GNAI2, ADGRF2, ADGRF1, ADGRE5, TBXA2R, ADGRF4, GPR161, ADGRL1, PRKACA, S1PR4, GPHA2	1265	128	20399	2.14169	1	0.473021	0.471014
INTERPRO	IPR008078:GPCR, family 2, Ig-hepta receptor		3	0.20284	0.0220091	ADGRF2, ADGRF1, ADGRF4	1316	4	20793	11.8501	1	0.955194	0.946391
INTERPRO	IPR000832:GPCR, family 2, secretin-like		7	0.473293	0.0683303	ADGRF2, ADGRF1, ADGRE5, GIPR, ADGRF4, GCGR, ADGRL1	1316	46	20793	2.40437	1	1	0.991354
INTERPRO	IPR000203:GPS domain		5	0.338066	0.141059	ADGRF2, ADGRF1, ADGRE5, ADGRF4, ADGRL1	1316	32	20793	2.46877	1	1	0.991354
UP_SEQ_FEATURE	DOMAIN:GPS		5	0.338066	0.14339	ADGRF2, ADGRF1, ADGRE5, ADGRF4, ADGRL1	1372	33	22228	2.45472	1	1	0.996401
INTERPRO	IPR017981:GPCR, family 2-like		7	0.473293	0.158821	ADGRF2, ADGRF1, ADGRE5, GIPR, ADGRF4, GCGR, ADGRL1	1316	58	20793	1.90691	1	1	0.991354
SMART	SM00303:GPS		5	0.338066	0.167174	ADGRF2, ADGRF1, ADGRE5, ADGRF4, ADGRL1	765	30	10589	2.30697	1	1	1
UP_SEQ_FEATURE	DOMAIN:G-protein coupled receptors family 2 profile 2		6	0.40568	0.182886	ADGRF2, ADGRF1, ADGRE5, ADGRF4, GCGR, ADGRL1	1372	49	22228	1.98382	1	1	0.996401
GOTERM_BP_DIRECT	GO:0007166~cell surface receptor signaling pathway		14	0.946586	0.617318	CTF2, CTF1, GIPR, GCGR, FPR2, ADGRF2, FCGR1, ADGRF1, ADGRE5, ARTN, ADGRF4, ADGRL1, GPHA2, MAPK3	1265	221	20399	1.02154	1	1	0.99598
GOTERM_MF_DIRECT	GO:0004888~transmembrane signaling receptor activity		13	0.878972	0.808827	CHRNB3, NOTCH1, GIPR, GCGR, CHRNA6, NRXN2, ADGRF2, FCGR1, ADGRF1, CHRNG, ADGRE5, ADGRF4, ADGRL1	1222	227	18787	0.880448	1	1	0.98752
Annotation Cluster 47	Enrichment Score: 0.9362467651820162
Category	Term		Count	%	PValue	Genes	List Total	Pop Hits	Pop Total	Fold Enrichment	Bonferroni	Benjamini	FDR
UP_SEQ_FEATURE	DOMAIN:PDZ		15	1.0142	0.079882	MAST3, MAST1, HTRA2, LMO7, SCRIB, PPP1R9A, ARHGAP23, PCLO, GIPC3, GIPC1, DVL1, PRX, APBA3, TJP3, SIPA1	1372	150	22228	1.62012	1	1	0.996401
INTERPRO	IPR001478:PDZ domain		15	1.0142	0.0970727	MAST3, MAST1, HTRA2, LMO7, SCRIB, PPP1R9A, ARHGAP23, PCLO, GIPC3, GIPC1, DVL1, PRX, APBA3, TJP3, SIPA1	1316	151	20793	1.56955	1	1	0.991354
SMART	SM00228:PDZ		15	1.0142	0.200315	MAST3, MAST1, HTRA2, LMO7, SCRIB, PPP1R9A, ARHGAP23, PCLO, GIPC3, GIPC1, DVL1, PRX, APBA3, TJP3, SIPA1	765	151	10589	1.37502	1	1	1
Annotation Cluster 48	Enrichment Score: 0.9308021844885372
Category	Term		Count	%	PValue	Genes	List Total	Pop Hits	Pop Total	Fold Enrichment	Bonferroni	Benjamini	FDR
UP_SEQ_FEATURE	DOMAIN:PHD-type		11	0.743746	0.0180189	KDM4A, SP100, KDM2A, TRIM28, KMT2B, TRIM24, DPF2, CHD5, PHF11B, PHF21A, PHF11C	1372	76	22228	2.34491	1	0.908398	0.904832
INTERPRO	IPR011011:Zinc finger, FYVE/PHD-type		15	1.0142	0.046582	KDM4A, SP100, KDM2A, FBXL19, KMT2B, ZFYVE21, CHD5, PHF11D, PHF21A, PHF11C, PCLO, TRIM28, HGS, TRIM24, DPF2	1316	135	20793	1.75557	1	1	0.991354
INTERPRO	IPR001965:Zinc finger, PHD-type		11	0.743746	0.0650785	KDM4A, KDM2A, TRIM28, FBXL19, KMT2B, TRIM24, DPF2, CHD5, PHF11D, PHF21A, PHF11C	1316	92	20793	1.88915	1	1	0.991354
INTERPRO	IPR019787:Zinc finger, PHD-finger		9	0.608519	0.112767	SP100, KDM2A, TRIM28, FBXL19, KMT2B, TRIM24, DPF2, CHD5, PHF21A	1316	77	20793	1.84677	1	1	0.991354
UP_SEQ_FEATURE	ZN_FING:PHD-type		6	0.40568	0.123508	KDM2A, TRIM28, FBXL19, TRIM24, PHF11D, PHF21A	1372	43	22228	2.26063	1	1	0.996401
SMART	SM00249:PHD		11	0.743746	0.125722	KDM4A, KDM2A, TRIM28, FBXL19, KMT2B, TRIM24, DPF2, CHD5, PHF11D, PHF21A, PHF11C	765	92	10589	1.655	1	1	1
UP_SEQ_FEATURE	ZN_FING:PHD-type 2		4	0.270453	0.33312	KDM4A, KMT2B, DPF2, CHD5	1372	33	22228	1.96378	1	1	0.996401
INTERPRO	IPR019786:Zinc finger, PHD-type, conserved site		6	0.40568	0.34235	KDM2A, TRIM28, FBXL19, TRIM24, CHD5, PHF21A	1316	61	20793	1.55411	1	1	0.991354
UP_SEQ_FEATURE	ZN_FING:PHD-type 1		4	0.270453	0.384623	KDM4A, KMT2B, DPF2, CHD5	1372	36	22228	1.80013	1	1	0.996401
Annotation Cluster 49	Enrichment Score: 0.8906517534808301
Category	Term		Count	%	PValue	Genes	List Total	Pop Hits	Pop Total	Fold Enrichment	Bonferroni	Benjamini	FDR
INTERPRO	IPR015943:WD40/YVTN repeat-like-containing domain		33	2.23124	0.0251594	WDR27, WDR25, FBXW21, FBXW20, SEMA3B, WDR83, AMBRA1, MED16, WDR24, CORO1A, RPTOR, FZR1, TAF1C, WDR90, VPS11, TLE2, FBXW13, SEMA4B, WDR18, ARHGEF17, FBXW9, EML1, WDR54, EML2, TLE6, CDC20B, BOP1, SHKBP1, DMWD, GRWD1, PLXNB1, TECPR2, LLGL1	1316	352	20793	1.48126	1	0.992654	0.983505
UP_SEQ_FEATURE	REPEAT:WD 3		22	1.48749	0.0965091	WDR27, WDR25, TLE2, WDR18, WDR83, AMBRA1, MED16, WDR24, EML1, CORO1A, WDR54, EML2, TLE6, RPTOR, CDC20B, BOP1, FZR1, SHKBP1, GRWD1, DMWD, WDR90, LLGL1	1372	251	22228	1.42002	1	1	0.996401
UP_SEQ_FEATURE	REPEAT:WD 5		20	1.35227	0.102555	WDR27, WDR25, TLE2, WDR18, WDR83, MED16, WDR24, EML1, CORO1A, EML2, TLE6, RPTOR, CDC20B, BOP1, FZR1, SHKBP1, GRWD1, DMWD, WDR90, LLGL1	1372	225	22228	1.4401	1	1	0.996401
UP_SEQ_FEATURE	REPEAT:WD		17	1.14943	0.104487	WDR27, TLE2, WDR18, FBXW9, WDR83, MED16, EML1, CORO1A, EML2, TLE6, CDC20B, BOP1, FZR1, GRWD1, DMWD, WDR90, LLGL1	1372	184	22228	1.49685	1	1	0.996401
UP_SEQ_FEATURE	REPEAT:WD 4		21	1.41988	0.105822	WDR27, WDR25, TLE2, WDR18, WDR83, MED16, WDR24, EML1, CORO1A, WDR54, EML2, TLE6, RPTOR, CDC20B, BOP1, FZR1, SHKBP1, GRWD1, DMWD, WDR90, LLGL1	1372	240	22228	1.4176	1	1	0.996401
UP_SEQ_FEATURE	REPEAT:WD 1		22	1.48749	0.108771	WDR27, WDR25, TLE2, WDR18, WDR83, AMBRA1, MED16, WDR24, EML1, CORO1A, WDR54, EML2, TLE6, RPTOR, CDC20B, BOP1, FZR1, SHKBP1, GRWD1, DMWD, WDR90, LLGL1	1372	255	22228	1.39775	1	1	0.996401
UP_SEQ_FEATURE	REPEAT:WD 2		22	1.48749	0.108771	WDR27, WDR25, TLE2, WDR18, WDR83, AMBRA1, MED16, WDR24, EML1, CORO1A, WDR54, EML2, TLE6, RPTOR, CDC20B, BOP1, FZR1, SHKBP1, GRWD1, DMWD, WDR90, LLGL1	1372	255	22228	1.39775	1	1	0.996401
UP_SEQ_FEATURE	REPEAT:WD 6		17	1.14943	0.111991	WDR27, WDR25, TLE2, WDR18, WDR83, WDR24, EML1, CORO1A, EML2, TLE6, RPTOR, CDC20B, BOP1, FZR1, DMWD, WDR90, LLGL1	1372	186	22228	1.48075	1	1	0.996401
INTERPRO	IPR001680:WD40 repeat		23	1.5551	0.120603	WDR27, WDR25, TLE2, WDR18, FBXW9, WDR83, AMBRA1, MED16, WDR24, EML1, CORO1A, WDR54, EML2, TLE6, RPTOR, CDC20B, BOP1, FZR1, SHKBP1, GRWD1, DMWD, WDR90, LLGL1	1316	266	20793	1.36618	1	1	0.991354
UP_KW_DOMAIN	KW-0853~WD repeat		22	1.48749	0.195037	WDR27, WDR25, TLE2, WDR18, WDR83, AMBRA1, MED16, WDR24, EML1, CORO1A, WDR54, EML2, TLE6, RPTOR, CDC20B, BOP1, FZR1, SHKBP1, GRWD1, DMWD, WDR90, LLGL1	952	268	14880	1.28308	0.998149	0.70701	0.682631
SMART	SM00320:WD40		23	1.5551	0.275927	WDR27, WDR25, TLE2, WDR18, FBXW9, WDR83, AMBRA1, MED16, WDR24, EML1, CORO1A, WDR54, EML2, TLE6, RPTOR, CDC20B, BOP1, FZR1, SHKBP1, GRWD1, DMWD, WDR90, LLGL1	765	265	10589	1.20137	1	1	1
UP_SEQ_FEATURE	REPEAT:WD 7		12	0.811359	0.290338	WDR27, RPTOR, BOP1, FZR1, WDR25, WDR90, WDR83, CORO1A, EML1, LLGL1, EML2, TLE6	1372	146	22228	1.3316	1	1	0.996401
INTERPRO	IPR019775:WD40 repeat, conserved site		11	0.743746	0.383952	BOP1, FZR1, TLE2, WDR90, GRWD1, WDR18, FBXW9, WDR83, AMBRA1, CORO1A, WDR24	1316	139	20793	1.25037	1	1	0.991354
Annotation Cluster 50	Enrichment Score: 0.8897907811603407
Category	Term		Count	%	PValue	Genes	List Total	Pop Hits	Pop Total	Fold Enrichment	Bonferroni	Benjamini	FDR
INTERPRO	IPR002219:Protein kinase C-like, phorbol ester/diacylglycerol binding		9	0.608519	0.0599062	RASSF1, UNC13A, CDC42BPG, CDC42BPB, GMIP, RASGRP2, DGKZ, DGKI, RASGRP3	1316	67	20793	2.12241	1	1	0.991354
GOTERM_BP_DIRECT	GO:0007265~Ras protein signal transduction		10	0.676133	0.0626967	RB1, DOK1, RASSF1, TRIM28, RFXANK, RASGRP2, DGKZ, DGKI, LAT, RASGRP3	1265	81	20399	1.99083	1	1	0.99598
SMART	SM00109:C1		9	0.608519	0.0944559	RASSF1, UNC13A, CDC42BPG, CDC42BPB, GMIP, RASGRP2, DGKZ, DGKI, RASGRP3	765	65	10589	1.91656	1	1	1
UP_SEQ_FEATURE	ZN_FING:Phorbol-ester/DAG-type		6	0.40568	0.10605	RASSF1, UNC13A, CDC42BPG, CDC42BPB, GMIP, RASGRP2	1372	41	22228	2.3709	1	1	0.996401
UP_SEQ_FEATURE	DOMAIN:Phorbol-ester/DAG-type		6	0.40568	0.227252	RASSF1, UNC13A, CDC42BPG, CDC42BPB, DGKZ, RASGRP3	1372	53	22228	1.83409	1	1	0.996401
INTERPRO	IPR020454:Diacylglycerol/phorbol-ester binding		3	0.20284	0.536157	UNC13A, CDC42BPB, RASGRP3	1316	28	20793	1.69287	1	1	0.991354
Annotation Cluster 51	Enrichment Score: 0.8834375138361775
Category	Term		Count	%	PValue	Genes	List Total	Pop Hits	Pop Total	Fold Enrichment	Bonferroni	Benjamini	FDR
UP_SEQ_FEATURE	DOMAIN:Ubiquitin-like		9	0.608519	0.0532038	BAG6, MIDN, SHARPIN, SUMO1, NFATC2IP, TMUB1, KXD1, RAD23A, UBA52	1372	67	22228	2.17628	1	1	0.996401
SMART	SM00213:UBQ		8	0.540906	0.0719687	BAG6, MIDN, SUMO1, NFATC2IP, TMUB1, KXD1, RAD23A, UBA52	765	51	10589	2.17127	1	1	1
INTERPRO	IPR000626:Ubiquitin		8	0.540906	0.108477	BAG6, MIDN, SUMO1, NFATC2IP, TMUB1, KXD1, RAD23A, UBA52	1316	64	20793	1.97502	1	1	0.991354
INTERPRO	IPR019954:Ubiquitin conserved site		3	0.20284	0.244574	BAG6, KXD1, UBA52	1316	15	20793	3.16003	1	1	0.991354
GOTERM_MF_DIRECT	GO:1990381~ubiquitin-specific protease binding		3	0.20284	0.376684	BAG6, SUMO1, RAD23A	1222	20	18787	2.3061	1	1	0.98752
Annotation Cluster 52	Enrichment Score: 0.8726421721798034
Category	Term		Count	%	PValue	Genes	List Total	Pop Hits	Pop Total	Fold Enrichment	Bonferroni	Benjamini	FDR
GOTERM_BP_DIRECT	GO:0006974~cellular response to DNA damage stimulus		45	3.0426	0.0321426	INO80B, ANKLE1, PARG, POLDIP2, UBA7, USP10, PRKDC, PNKP, MORC2B, CIB1, BRCA2, RPTOR, BABAM1, YY1, PIDD1, STK11, RASSF1, FZR1, KAT5, POLD1, HSF1, MACROD1, AKT1, IKBKG, MEN1, FAAP100, MAPK3, PARP3, USP7, PLK5, METTL3, XRCC3, SETD1A, DYRK1B, RAD23A, SIRT6, GTF2H2, SIRT7, FBXO31, CDK5, TTC5, ERCC1, ERCC2, STUB1, OTUB1	1265	533	20399	1.36146	1	1	0.99598
UP_KW_BIOLOGICAL_PROCESS	KW-0227~DNA damage		34	2.29885	0.173229	INO80B, ANKLE1, PARG, POLDIP2, USP10, PRKDC, PNKP, BRCA2, BABAM1, YY1, STK11, FZR1, KAT5, POLD1, HSF1, MACROD1, IKBKG, FAAP100, PARP3, USP7, METTL3, XRCC3, SETD1A, DYRK1B, RAD23A, SIRT6, GTF2H2, SIRT7, FBXO31, TTC5, ERCC1, ERCC2, STUB1, OTUB1	745	407	10895	1.22167	1	1	0.984496
GOTERM_BP_DIRECT	GO:0006281~DNA repair		30	2.0284	0.191545	INO80B, POLDIP2, USP10, PRKDC, PNKP, DOT1L, BRCA2, BABAM1, RECQL4, YY1, FZR1, KAT5, TRIM28, POLD1, HSF1, FAAP100, UPF1, PARP3, USP7, XRCC3, DYRK1B, RAD23A, SIRT6, GTF2H2, SIRT7, TTC5, ERCC1, ERCC2, STUB1, OTUB1	1265	395	20399	1.22474	1	1	0.99598
UP_KW_BIOLOGICAL_PROCESS	KW-0234~DNA repair		27	1.82556	0.303011	INO80B, ANKLE1, POLDIP2, USP10, PRKDC, PNKP, BRCA2, BABAM1, YY1, FZR1, KAT5, POLD1, HSF1, FAAP100, PARP3, USP7, XRCC3, DYRK1B, RAD23A, SIRT6, GTF2H2, SIRT7, TTC5, ERCC1, ERCC2, STUB1, OTUB1	745	340	10895	1.16133	1	1	0.984496
Annotation Cluster 53	Enrichment Score: 0.8660205223785369
Category	Term		Count	%	PValue	Genes	List Total	Pop Hits	Pop Total	Fold Enrichment	Bonferroni	Benjamini	FDR
INTERPRO	IPR019787:Zinc finger, PHD-finger		9	0.608519	0.112767	SP100, KDM2A, TRIM28, FBXL19, KMT2B, TRIM24, DPF2, CHD5, PHF21A	1316	77	20793	1.84677	1	1	0.991354
UP_SEQ_FEATURE	DOMAIN:CXXC-type		3	0.20284	0.123118	KDM2A, FBXL19, KMT2B	1372	10	22228	4.86035	1	1	0.996401
GOTERM_MF_DIRECT	GO:0045322~unmethylated CpG binding		3	0.20284	0.134301	KDM2A, FBXL19, KMT2B	1222	10	18787	4.61219	1	1	0.98752
UP_SEQ_FEATURE	ZN_FING:CXXC-type		3	0.20284	0.144569	KDM2A, FBXL19, KMT2B	1372	11	22228	4.4185	1	1	0.996401
INTERPRO	IPR002857:Zinc finger, CXXC-type		3	0.20284	0.173474	KDM2A, FBXL19, KMT2B	1316	12	20793	3.95004	1	1	0.991354
Annotation Cluster 54	Enrichment Score: 0.8565858291322086
Category	Term		Count	%	PValue	Genes	List Total	Pop Hits	Pop Total	Fold Enrichment	Bonferroni	Benjamini	FDR
UP_SEQ_FEATURE	DOMAIN:Peptidase S8		3	0.20284	0.102545	MBTPS1, FURIN, PCSK4	1372	9	22228	5.40039	1	1	0.996401
INTERPRO	IPR022398:Peptidase S8, subtilisin, His-active site		3	0.20284	0.10702	MBTPS1, FURIN, PCSK4	1316	9	20793	5.26672	1	1	0.991354
INTERPRO	IPR023828:Peptidase S8, subtilisin, Ser-active site		3	0.20284	0.10702	MBTPS1, FURIN, PCSK4	1316	9	20793	5.26672	1	1	0.991354
INTERPRO	IPR015500:Peptidase S8, subtilisin-related		3	0.20284	0.128363	MBTPS1, FURIN, PCSK4	1316	10	20793	4.74005	1	1	0.991354
INTERPRO	IPR000209:Peptidase S8/S53 domain		3	0.20284	0.128363	MBTPS1, FURIN, PCSK4	1316	10	20793	4.74005	1	1	0.991354
GOTERM_BP_DIRECT	GO:0016485~protein processing		8	0.540906	0.374768	PSENEN, COMP, MBTPS1, KEL, NAGLU, FURIN, CTSG, PCSK4	1265	95	20399	1.35795	1	1	0.99598
Annotation Cluster 55	Enrichment Score: 0.8519130544496581
Category	Term		Count	%	PValue	Genes	List Total	Pop Hits	Pop Total	Fold Enrichment	Bonferroni	Benjamini	FDR
INTERPRO	IPR000061:SWAP/Surp		3	0.20284	0.0505482	SUGP2, SUGP1, CHERP	1316	6	20793	7.90008	1	1	0.991354
SMART	SM00648:SWAP		3	0.20284	0.0641862	SUGP2, SUGP1, CHERP	765	6	10589	6.92092	1	1	1
GOTERM_BP_DIRECT	GO:0006396~RNA processing		9	0.608519	0.115433	M1AP, EXOSC5, HNRNPUL1, XRN1, LSM4, SUGP2, SUGP1, ADAD2, CHERP	1265	79	20399	1.8371	1	1	0.99598
UP_SEQ_FEATURE	DOMAIN:G-patch		4	0.270453	0.197807	SUGP2, RBM6, SUGP1, CHERP	1372	25	22228	2.59219	1	1	0.996401
INTERPRO	IPR000467:G-patch domain		4	0.270453	0.20799	SUGP2, RBM6, SUGP1, CHERP	1316	25	20793	2.52802	1	1	0.991354
SMART	SM00443:G_patch		3	0.20284	0.502066	SUGP2, SUGP1, CHERP	765	23	10589	1.80546	1	1	1
Annotation Cluster 56	Enrichment Score: 0.8494831678205624
Category	Term		Count	%	PValue	Genes	List Total	Pop Hits	Pop Total	Fold Enrichment	Bonferroni	Benjamini	FDR
GOTERM_BP_DIRECT	GO:0014044~Schwann cell development		6	0.40568	0.0143401	MAP2K2, CDK5, LAMB2, DAG1, ILK, MAPK3	1265	24	20399	4.03142	1	0.811221	0.80778
BIOCARTA	m_cdk5Pathway:Phosphorylation of MEK1 by cdk5/p35 down regulates the MAP kinase pathway		3	0.20284	0.331433	MAP2K2, CDK5, MAPK3	109	14	1286	2.52818	1	1	1
BIOCARTA	m_biopeptidesPathway:Bioactive Peptide Induced Signaling Pathway		4	0.270453	0.595117	MAP2K2, CDK5, GNA11, MAPK3	109	36	1286	1.31091	1	1	1
Annotation Cluster 57	Enrichment Score: 0.8447452876745395
Category	Term		Count	%	PValue	Genes	List Total	Pop Hits	Pop Total	Fold Enrichment	Bonferroni	Benjamini	FDR
UP_SEQ_FEATURE	DOMAIN:BTB		19	1.28465	0.0893525	KLHL36, KLHL26, KCNC3, ZBTB32, ZBTB42, ZBTB12, ZBTB45, TNFAIP1, BTBD6, RCBTB2, TDPOZ5, ABTB1, TDPOZ3, TDPOZ4, SHKBP1, BTBD2, NACC1, TDPOZ1, TDPOZ2	1372	207	22228	1.48706	1	1	0.996401
INTERPRO	IPR011333:BTB/POZ fold		21	1.41988	0.0926905	KCTD19, KCNG4, KLHL36, KLHL26, KCNC3, ZBTB32, ZBTB42, ZBTB12, ZBTB45, TNFAIP1, BTBD6, RCBTB2, TDPOZ5, ABTB1, TDPOZ3, TDPOZ4, SHKBP1, BTBD2, NACC1, TDPOZ1, TDPOZ2	1316	230	20793	1.44262	1	1	0.991354
INTERPRO	IPR000210:BTB/POZ-like		19	1.28465	0.162878	KLHL36, KLHL26, KCNC3, ZBTB32, ZBTB42, ZBTB12, ZBTB45, TNFAIP1, BTBD6, RCBTB2, TDPOZ5, ABTB1, TDPOZ3, TDPOZ4, SHKBP1, BTBD2, NACC1, TDPOZ1, TDPOZ2	1316	221	20793	1.35838	1	1	0.991354
SMART	SM00225:BTB		19	1.28465	0.309753	KLHL36, KLHL26, KCNC3, ZBTB32, ZBTB42, ZBTB12, ZBTB45, TNFAIP1, BTBD6, RCBTB2, TDPOZ5, ABTB1, TDPOZ3, TDPOZ4, SHKBP1, BTBD2, NACC1, TDPOZ1, TDPOZ2	765	218	10589	1.2064	1	1	1
Annotation Cluster 58	Enrichment Score: 0.8434955033870327
Category	Term		Count	%	PValue	Genes	List Total	Pop Hits	Pop Total	Fold Enrichment	Bonferroni	Benjamini	FDR
INTERPRO	IPR008942:ENTH/VHS		5	0.338066	0.0974699	GGA1, TOM1L2, HGS, EPN1, CHERP	1316	28	20793	2.82146	1	1	0.991354
UP_SEQ_FEATURE	DOMAIN:VHS		3	0.20284	0.102545	GGA1, TOM1L2, HGS	1372	9	22228	5.40039	1	1	0.996401
INTERPRO	IPR002014:VHS		3	0.20284	0.10702	GGA1, TOM1L2, HGS	1316	9	20793	5.26672	1	1	0.991354
SMART	SM00288:VHS		3	0.20284	0.133559	GGA1, TOM1L2, HGS	765	9	10589	4.61394	1	1	1
GOTERM_MF_DIRECT	GO:0035091~phosphatidylinositol binding		9	0.608519	0.42423	ARHGAP33, GGA1, TOM1L2, HGS, SNX17, FES, SNX32, TLN1, ZCCHC14	1222	110	18787	1.25787	1	1	0.98752
Annotation Cluster 59	Enrichment Score: 0.8351155515152003
Category	Term		Count	%	PValue	Genes	List Total	Pop Hits	Pop Total	Fold Enrichment	Bonferroni	Benjamini	FDR
GOTERM_CC_DIRECT	GO:0044665~MLL1/2 complex		3	0.20284	0.0843648	KMT2B, DPY30, MEN1	1326	8	21291	6.02121	1	0.976607	0.95407
GOTERM_BP_DIRECT	GO:0051568~histone H3-K4 methylation		4	0.270453	0.137745	SETD1A, KMT2B, DPY30, MEN1	1265	21	20399	3.07156	1	1	0.99598
GOTERM_CC_DIRECT	GO:0035097~histone methyltransferase complex		4	0.270453	0.268793	SETD1A, KMT2B, DPY30, MEN1	1326	29	21291	2.2147	1	1	0.978177
Annotation Cluster 60	Enrichment Score: 0.8326145636140571
Category	Term		Count	%	PValue	Genes	List Total	Pop Hits	Pop Total	Fold Enrichment	Bonferroni	Benjamini	FDR
INTERPRO	IPR011993:Pleckstrin homology-like domain		36	2.43408	0.0649676	ARHGAP9, SPTBN4, ITK, SHC2, GRAMD1A, AGAP2, AGAP3, TRIOBP, SHARPIN, AKT2, AKT1, HOMER3, JAK3, SPTBN2, PLEKHJ1, PSD, VASP, PLEKHG4, PLEKHG2, ARHGEF17, CDC42BPG, ARAP3, CDC42BPB, ARHGAP23, FRMD3, DOK1, ACAP3, OBSCN, TBC1D4, FRMD8, SNX17, NUMB, EVL, TLN1, APBA3, FERMT3	1316	424	20793	1.34152	1	1	0.991354
UP_SEQ_FEATURE	DOMAIN:PH		22	1.48749	0.146686	PSD, ARHGAP9, SPTBN4, ITK, PLEKHG4, RTKN, PLEKHG2, CDC42BPG, AGAP2, ARAP3, AGAP3, CDC42BPB, TRIOBP, ARHGAP23, DOK1, ACAP3, OBSCN, AKT2, AKT1, FERMT3, SPTBN2, PLEKHJ1	1372	266	22228	1.33995	1	1	0.996401
INTERPRO	IPR001849:Pleckstrin homology domain		22	1.48749	0.166274	PSD, ARHGAP9, SPTBN4, ITK, PLEKHG4, RTKN, PLEKHG2, CDC42BPG, AGAP2, ARAP3, AGAP3, CDC42BPB, TRIOBP, ARHGAP23, DOK1, ACAP3, OBSCN, AKT2, AKT1, FERMT3, SPTBN2, PLEKHJ1	1316	264	20793	1.31668	1	1	0.991354
SMART	SM00233:PH		22	1.48749	0.29487	PSD, ARHGAP9, SPTBN4, ITK, PLEKHG4, RTKN, PLEKHG2, CDC42BPG, AGAP2, ARAP3, AGAP3, CDC42BPB, TRIOBP, ARHGAP23, DOK1, ACAP3, OBSCN, AKT2, AKT1, FERMT3, SPTBN2, PLEKHJ1	765	255	10589	1.1942	1	1	1
