# Supplementary material for: Genetic background and oncogenic driver determines the genomic evolution and transcriptomics of mammary tumor metastasis
Source: Commun Biol. 2025 Aug 14;8:1224. doi: 10.1038/s42003-025-08624-5 (PMC12354892; doi:10.1038/s42003-025-08624-5)
Supplement: Supplementary file 2 — Supplementary data 1–18 [file 42003_2025_8624_MOESM2_ESM.zip › Supplementary Data/Table_S7.xlsx]

## Sheet: 1. PyMT MSCNV GO analysis
Term	P-Value	MP P-Value	Q-Bound	Present	Total	MSCNV Type
sensory perception of smell	8.31065e-171	5.30156e-49	1.03368e-166	718	1094	Gain
sensory perception of smell	3.16853e-157	9.27182e-46	3.94102e-153	709	1094	Loss
G protein-coupled receptor signaling pathway	2.66421e-121	4.94087e-58	1.65687e-117	850	1606	Gain
G protein-coupled receptor signaling pathway	9.03059e-113	4.21778e-52	5.61613e-109	847	1606	Loss
response to pheromone	3.88405e-12	7.83967e-09	1.61033e-08	61	104	Gain
organic acid metabolic process	6.36659e-12	1.75767e-10	2.63959e-08	36	48	Loss
exogenous drug catabolic process	1.25198e-10	6.92975e-10	3.26818e-07	35	49	Loss
cellular response to interferon-beta	1.31379e-10	1.04633e-09	3.26818e-07	34	47	Loss
zymogen activation	3.75218e-10	7.42167e-07	7.77827e-07	30	40	Loss
epoxygenase P450 pathway	5.26315e-10	1.33398e-08	1.63658e-06	27	35	Gain
response to stimulus	2.31239e-09	1.79209e-17	5.7523e-06	97	215	Gain
defense response to bacterium	3.00351e-09	1.8445e-11	5.33681e-06	82	170	Loss
epoxygenase P450 pathway	8.08115e-09	1.0325e-07	1.25642e-05	26	35	Loss
xenobiotic metabolic process	2.09416e-08	1.15148e-10	2.46543e-05	45	79	Loss
response to pheromone	2.16142e-08	1.29223e-06	2.46543e-05	55	104	Loss
detection of chemical stimulus involved in sensory perception of smell	2.1804e-08	1.00406e-06	2.46543e-05	23	30	Loss
xenobiotic metabolic process	3.29348e-08	8.51532e-12	6.46322e-05	44	79	Gain
positive regulation of lactation	3.63744e-08	0.000310662	6.46322e-05	21	27	Gain
proteolysis	2.16671e-07	1.87662e-21	0.000224579	191	512	Loss
response to nutrient levels	3.46216e-07	1.14627e-05	0.000538279	26	40	Gain
defense response	5.32584e-07	8.06622e-08	0.00050956	58	120	Loss
membrane disruption in other organism	9.19265e-07	0.00185924	0.00127042	18	24	Gain
female pregnancy	1.43293e-06	4.38389e-07	0.00178227	31	54	Gain
organic acid metabolic process	2.98322e-06	2.59858e-07	0.00337321	28	48	Gain
fusion of virus membrane with host endosome membrane	5.15028e-06	0.000250491	0.00457566	11	12	Loss
exogenous drug catabolic process	5.20881e-06	2.69416e-07	0.00501313	28	49	Gain
sensory perception of chemical stimulus	5.23964e-06	0.000160929	0.00501313	19	28	Gain
pyroptosis	5.85292e-06	1.13383e-05	0.00457886	21	32	Loss
defense response to Gram-positive bacterium	5.89016e-06	1.81452e-08	0.00457886	60	133	Loss
defense response to Gram-negative bacterium	9.60812e-06	7.71638e-07	0.00702975	49	104	Loss
arachidonic acid metabolic process	1.40865e-05	1.63544e-06	0.00973379	26	45	Loss
negative regulation of transposon integration	2.88248e-05	0.00173148	0.0160772	8	8	Loss
lauric acid metabolic process	2.88248e-05	0.00525866	0.0160772	8	8	Loss
xenobiotic glucuronidation	2.88248e-05	0.0649136	0.0160772	8	8	Loss
flavonoid glucuronidation	2.88248e-05	0.0649136	0.0160772	8	8	Loss
fusion of virus membrane with host plasma membrane	2.97295e-05	0.000139329	0.0160772	12	15	Loss
sensory perception of chemical stimulus	4.17322e-05	0.000733865	0.0216277	18	28	Loss
3'-phosphoadenosine 5'-phosphosulfate metabolic process	4.72729e-05	5.07264e-06	0.0419986	9	10	Gain
retinoid metabolic process	7.70096e-05	7.14304e-06	0.0383138	14	20	Loss
receptor-mediated endocytosis of virus by host cell	8.47489e-05	0.00011648	0.039041	13	18	Loss
cellular response to interferon-alpha	8.47489e-05	0.000291189	0.039041	13	18	Loss
innate immune response in mucosa	0.000102757	0.00092204	0.0427417	26	49	Loss
cellular glucuronidation	0.000106528	0.000494339	0.0427417	7	7	Loss
regulation of bile acid secretion	0.000106528	0.0100811	0.0427417	7	7	Loss
positive regulation of cholesterol metabolic process	0.000106528	0.0100811	0.0427417	7	7	Loss
mammary gland development	0.000128636	2.22578e-06	0.10267	31	64	Gain
positive regulation of receptor signaling pathway via JAK-STAT	0.000132073	9.46464e-05	0.10267	25	48	Gain
collagen catabolic process	0.000144004	4.92731e-06	0.10536	23	43	Gain
icosanoid biosynthetic process	0.000197034	0.00645651	0.0765845	8	9	Loss
medium-chain fatty acid metabolic process	0.000245744	0.00103875	0.0926232	9	11	Loss
negative regulation of type I interferon-mediated signaling pathway	0.000292409	0.000113595	0.10697	15	24	Loss
antigen processing and presentation of endogenous peptide antigen via MHC class I via ER pathway; TAP-independent	0.000332309	0.002753	0.21754	18	32	Gain
antigen processing and presentation of endogenous peptide antigen via MHC class Ib	0.000332309	0.002753	0.21754	18	32	Gain
positive regulation of pri-miRNA transcription by RNA polymerase II	0.000362681	1.59783e-06	0.225552	31	67	Gain
response to corticosterone	0.000393651	0.00942619	0.139892	6	6	Loss
regulation of viral entry into host cell	0.000432977	0.00112264	0.149594	13	20	Loss
cytolysis	0.000516721	0.000288621	0.173702	12	18	Loss
natural killer cell activation involved in immune response	0.000548242	0.0555769	0.179448	15	25	Loss
icosanoid metabolic process	0.00060671	0.000103334	0.350853	9	12	Gain
stimulatory C-type lectin receptor signaling pathway	0.000620579	0.00205768	0.350853	8	10	Gain
detection of chemical stimulus involved in sensory perception	0.000650448	0.000444604	0.207443	7	8	Loss
collagen catabolic process	0.000670698	6.84808e-05	0.208295	22	43	Loss
xenobiotic catabolic process	0.000686613	0.00440771	0.208295	10	14	Loss
negative regulation of endothelial cell proliferation	0.000703657	4.94372e-05	0.376718	26	55	Gain
organic anion transport	0.000726905	6.00799e-08	0.376718	15	26	Gain
C21-steroid hormone metabolic process	0.000749171	0.0010243	0.211777	8	10	Loss
regulation of bile acid biosynthetic process	0.000749171	0.00424141	0.211777	8	10	Loss
glutathione derivative biosynthetic process	0.000749171	0.00435736	0.211777	8	10	Loss
sensory perception of taste	0.000771697	0.000312562	0.383935	23	47	Gain
regulation of short-term neuronal synaptic plasticity	0.00082414	1.09356e-08	0.394256	12	19	Gain
humoral immune response	0.00100092	0.0208418	0.276655	22	44	Loss
drug metabolic process	0.00105693	2.25565e-05	0.285785	12	19	Loss
detection of chemical stimulus involved in sensory perception of bitter taste	0.00111468	0.00187116	0.513496	23	48	Gain
adaptive immune response	0.00121092	1.04026e-06	0.315948	62	162	Loss
membrane disruption in other organism	0.00123823	0.0153377	0.315948	14	24	Loss
fusion of virus membrane with host plasma membrane	0.00125766	0.00111564	0.549121	10	15	Gain
regulation of mammary gland epithelial cell proliferation	0.00128031	6.86319e-06	0.549121	5	5	Gain
sodium-independent organic anion transport	0.00129324	3.74009e-05	0.315948	11	17	Loss
G protein-coupled receptor signaling pathway; coupled to cyclic nucleotide second messenger	0.00129549	3.64013e-06	0.315948	21	42	Loss
prostaglandin metabolic process	0.00129549	5.26734e-05	0.315948	21	42	Loss
ethanol oxidation	0.0014545	0.0189406	0.328928	5	5	Loss
B cell adhesion	0.0014545	0.0235677	0.328928	5	5	Loss
histone citrullination	0.0014545	0.0239316	0.328928	5	5	Loss
protein citrullination	0.0014545	0.0239316	0.328928	5	5	Loss
sulfation	0.0016217	7.12426e-06	0.672355	14	25	Gain
ethanol catabolic process	0.00174616	0.000205201	0.689675	8	11	Gain
protein retention in ER lumen	0.00182982	4.1016e-06	0.689675	6	7	Gain
cellular response to UV-B	0.00182982	0.000247658	0.689675	6	7	Gain
glutathione metabolic process	0.00183346	5.13221e-05	0.407225	30	68	Loss
positive regulation of membrane permeability	0.00209164	0.00651649	0.448549	8	11	Loss
granzyme-mediated programmed cell death signaling pathway	0.00209164	0.0178487	0.448549	8	11	Loss
snRNA transcription by RNA polymerase II	0.0022374	2.35862e-05	0.463813	7	9	Loss
sympathetic ganglion development	0.0022374	2.35862e-05	0.463813	7	9	Loss
T cell activation involved in immune response	0.00318155	0.0550535	0.642715	16	31	Loss
immune response	0.00320376	6.83097e-09	0.642715	92	264	Loss
retinol metabolic process	0.00345105	0.000149458	0.681335	14	26	Loss
killing by host of symbiont cells	0.00391118	0.00620196	0.760113	9	14	Loss
innate immune response in mucosa	0.00394528	0.00241869	1	22	49	Gain
proteolysis involved in cellular protein catabolic process	0.00398023	2.38513e-05	0.761632	29	68	Loss
complement receptor mediated signaling pathway	0.00402506	0.000315964	1	8	12	Gain
fusion of virus membrane with host endosome membrane	0.00402506	0.00552776	1	8	12	Gain
viral entry into host cell	0.00405529	4.46408e-05	0.764238	22	48	Loss
positive regulation of peptidyl-serine phosphorylation of STAT protein	0.00414102	0.0647999	0.768747	15	29	Loss
regulation of proteolysis	0.00451624	0.00027206	0.814102	11	19	Loss
positive regulation of monocyte chemotactic protein-1 production	0.00451624	0.00741399	0.814102	11	19	Loss
biomineral tissue development	0.00478014	6.68047e-05	0.838161	16	32	Loss
regulation of ribonuclease activity	0.00478448	0.0599866	0.838161	8	12	Loss
DNA ligation involved in DNA repair	0.00485234	7.39981e-05	1	4	4	Gain
cellular response to phorbol 13-acetate 12-myristate	0.00485234	7.39981e-05	1	4	4	Gain
mesodermal cell migration	0.00485234	0.000682945	1	4	4	Gain
T cell differentiation involved in immune response	0.00485234	0.000694146	1	4	4	Gain
regulation of neurotransmitter receptor activity	0.00485234	0.00372747	1	4	4	Gain
natural killer cell mediated immunity	0.00485234	0.0497991	1	4	4	Gain
positive regulation of transcription from RNA polymerase II promoter in response to endoplasmic reticulum stress	0.00488744	5.49802e-06	1	7	10	Gain
regulation of aerobic respiration	0.00488744	5.49827e-06	1	7	10	Gain
protection from natural killer cell mediated cytotoxicity	0.00488744	0.00484417	1	7	10	Gain
protein autoprocessing	0.00536015	0.000128872	0.8661	17	35	Loss
intraciliary anterograde transport	0.0053736	0.000338149	0.8661	4	4	Loss
monounsaturated fatty acid biosynthetic process	0.0053736	0.0275593	0.8661	4	4	Loss
natural killer cell mediated immunity	0.0053736	0.0664183	0.8661	4	4	Loss
bile acid and bile salt transport	0.00539826	2.87609e-05	0.8661	14	27	Loss
antigen processing and presentation of peptide antigen via MHC class I	0.00567433	0.00241992	1	6	8	Gain
phosphate ion transport	0.00570994	6.93324e-05	0.8661	7	10	Loss
cellular detoxification of aldehyde	0.00570994	0.00187112	0.8661	7	10	Loss
adhesion of symbiont to host	0.00570994	0.00258183	0.8661	7	10	Loss
stimulatory C-type lectin receptor signaling pathway	0.00570994	0.0275273	0.8661	7	10	Loss
negative regulation of chemokine (C-X-C motif) ligand 2 production	0.00570994	0.0535597	0.8661	7	10	Loss
negative regulation of IP-10 production	0.00570994	0.0554527	0.8661	7	10	Loss
cellular ketone metabolic process	0.00599298	0.000919332	1	5	6	Gain
regulation of protein localization	0.0064872	2.63092e-07	0.920726	35	88	Loss
early endosome to Golgi transport	0.00651422	0.000136035	0.920726	6	8	Loss
positive regulation of sodium ion transmembrane transporter activity	0.00651422	0.000136035	0.920726	6	8	Loss
snRNA transcription by RNA polymerase III	0.00651422	0.000136035	0.920726	6	8	Loss
protein insertion into membrane	0.00651422	0.000213462	0.920726	6	8	Loss
aromatic compound catabolic process	0.00651422	0.00211127	0.920726	6	8	Loss
cellular ketone metabolic process	0.00675872	0.00180999	0.94455	5	6	Loss
protein localization to membrane	0.00742418	7.92834e-07	1	12	23	Gain
oxidative demethylation	0.00743927	0.000507168	1	9	15	Loss
retinoic acid metabolic process	0.00760038	0.000620426	1	11	20	Loss
phosphatidylinositol 3-kinase signaling	0.00762808	1.1418e-06	1	17	36	Loss
nitric oxide mediated signal transduction	0.00805174	1.78712e-05	1	8	13	Gain
platelet formation	0.00818702	1.02083e-06	1	10	18	Gain
aerobic respiration	0.00818702	1.94623e-06	1	10	18	Gain
negative regulation of viral genome replication	0.00907647	0.00120336	1	20	45	Loss
protein complex oligomerization	0.00922495	0.00263822	1	12	23	Loss
negative regulation of myoblast differentiation	0.00938633	6.98202e-08	1	14	29	Gain
innate immune response	0.00961905	3.81747e-15	1	146	455	Loss
linoleic acid metabolic process	0.00991113	0.00154532	1	16	34	Loss
response to interferon-alpha	0.0103847	0.00121627	1	7	11	Gain
positive regulation of membrane permeability	0.0103847	0.00951775	1	7	11	Gain
semaphorin-plexin signaling pathway	0.0106864	5.77881e-08	1	16	35	Gain
response to exogenous dsRNA	0.0116604	0.0420922	1	19	43	Loss
morphogenesis of an epithelial sheet	0.0120419	0.000168189	1	7	11	Loss
negative regulation of viral release from host cell	0.0120997	0.000827789	1	11	21	Loss
artery morphogenesis	0.0124803	3.60436e-07	1	13	27	Gain
cochlea morphogenesis	0.0124803	4.02322e-07	1	13	27	Gain
steroid metabolic process	0.0125773	2.27235e-10	1	42	116	Gain
response to virus	0.0127807	6.66959e-05	1	28	70	Loss
modification-dependent protein catabolic process	0.0132217	4.17241e-05	1	6	9	Gain
regulation of cardiac muscle cell membrane potential	0.0132217	4.17241e-05	1	6	9	Gain
inner dynein arm assembly	0.0144748	1.05336e-05	1	8	14	Gain
killing by host of symbiont cells	0.0144748	0.00848904	1	8	14	Gain
SRP-dependent cotranslational protein targeting to membrane; translocation	0.0150679	0.000518764	1	6	9	Loss
neurotransmitter reuptake	0.0150679	0.000604156	1	6	9	Loss
regulation of lipopolysaccharide-mediated signaling pathway	0.0150679	0.0123586	1	6	9	Loss
oxygen transport	0.0150679	0.0979714	1	6	9	Loss
positive regulation of T cell mediated cytotoxicity	0.0153151	0.00337873	1	19	45	Gain
bone mineralization	0.0154086	1.48817e-06	1	19	44	Loss
regulation of systemic arterial blood pressure	0.0155233	0.0310378	1	13	27	Loss
defense response to fungus	0.0159138	0.000111892	1	10	19	Loss
extracellular matrix disassembly	0.0159138	0.000198754	1	10	19	Loss
retrograde transport; endosome to Golgi	0.0160429	1.20799e-07	1	26	65	Loss
regulation of DNA repair	0.0164009	0.000122733	1	5	7	Gain
negative regulation of Arp2/3 complex-mediated actin nucleation	0.0164009	0.000122733	1	5	7	Gain
release of sequestered calcium ion into cytosol by sarcoplasmic reticulum	0.0164009	0.000122733	1	5	7	Gain
histone H3-K4 dimethylation	0.0164009	0.000122733	1	5	7	Gain
positive regulation of epidermal cell differentiation	0.0164009	0.000385773	1	5	7	Gain
regulation of microtubule-based process	0.0169482	0.000159458	1	8	14	Loss
cellular response to interferon-gamma	0.0172057	1.3602e-05	1	34	90	Loss
sodium-independent organic anion transport	0.0177657	0.000292095	1	9	17	Gain
commitment of neuronal cell to specific neuron type in forebrain	0.0183645	0.000757964	1	5	7	Loss
positive regulation of fever generation	0.0183645	0.000757964	1	5	7	Loss
activation-induced cell death of T cells	0.0183645	0.00242616	1	5	7	Loss
androgen biosynthetic process	0.0183645	0.00596321	1	5	7	Loss
cellular response to UV-B	0.0183645	0.0110688	1	5	7	Loss
nitrobenzene metabolic process	0.0183645	0.0847427	1	5	7	Loss
response to stilbenoid	0.0183652	0.000170048	1	11	22	Loss
pulmonary myocardium development	0.0183881	0.000797839	1	3	3	Gain
biotin transport	0.0183881	0.000797839	1	3	3	Gain
virion attachment to host cell	0.0183881	0.000797839	1	3	3	Gain
cardiac chamber development	0.0183881	0.000797839	1	3	3	Gain
cerebrospinal fluid secretion	0.0183881	0.000797839	1	3	3	Gain
positive regulation of sodium-dependent phosphate transport	0.0183881	0.000797839	1	3	3	Gain
positive regulation of hepatocyte differentiation	0.0183881	0.000797839	1	3	3	Gain
specification of animal organ position	0.0183881	0.000797839	1	3	3	Gain
regulation of amyloid precursor protein catabolic process	0.0183881	0.000797839	1	3	3	Gain
positive regulation of monocyte extravasation	0.0183881	0.000797839	1	3	3	Gain
isopentenyl diphosphate biosynthetic process; mevalonate pathway	0.0183881	0.000797839	1	3	3	Gain
short-chain fatty acid metabolic process	0.0183881	0.000797839	1	3	3	Gain
positive regulation of transcription from RNA polymerase II promoter by glucose	0.0183881	0.000797839	1	3	3	Gain
deltoid tuberosity development	0.0183881	0.000797839	1	3	3	Gain
tubulin deacetylation	0.0183881	0.000797839	1	3	3	Gain
primitive erythrocyte differentiation	0.0183881	0.000797839	1	3	3	Gain
negative regulation of protein ADP-ribosylation	0.0183881	0.000797839	1	3	3	Gain
regulation of tau-protein kinase activity	0.0183881	0.000797839	1	3	3	Gain
DNA methylation on cytosine within a CG sequence	0.0183881	0.000808957	1	3	3	Gain
nuclear body organization	0.0183881	0.000860028	1	3	3	Gain
folic acid-containing compound biosynthetic process	0.0183881	0.000868566	1	3	3	Gain
negative regulation of relaxation of muscle	0.0183881	0.00476443	1	3	3	Gain
unsaturated monocarboxylic acid metabolic process	0.0183881	0.0720215	1	3	3	Gain
saturated monocarboxylic acid metabolic process	0.0183881	0.0720215	1	3	3	Gain
negative chemotaxis	0.0186359	8.15765e-06	1	16	36	Loss
regulation of cytochrome-c oxidase activity	0.0191405	0.000342538	1	4	5	Gain
S-adenosylhomocysteine metabolic process	0.0191405	0.000342538	1	4	5	Gain
establishment of organelle localization	0.0191405	0.000342538	1	4	5	Gain
regulation of action potential	0.0191405	0.000342538	1	4	5	Gain
COP9 signalosome assembly	0.0191405	0.000342538	1	4	5	Gain
regulation of membrane lipid distribution	0.0191405	0.000342538	1	4	5	Gain
positive regulation of mesenchymal stem cell proliferation	0.0191405	0.000343144	1	4	5	Gain
negative regulation of smooth muscle cell chemotaxis	0.0191405	0.00723031	1	4	5	Gain
translational initiation	0.0196264	1.29264e-07	1	20	49	Gain
protein K63-linked ubiquitination	0.0196264	2.01032e-07	1	20	49	Gain
dopaminergic neuron axon guidance	0.0198505	0.00249362	1	3	3	Loss
regulation of interleukin-2 production	0.0198505	0.00249362	1	3	3	Loss
positive regulation of respiratory burst	0.0198505	0.00249362	1	3	3	Loss
response to nitrosative stress	0.0198505	0.00249362	1	3	3	Loss
cellular amino acid catabolic process	0.0198505	0.00249362	1	3	3	Loss
trans-synaptic signaling by trans-synaptic complex	0.0198505	0.00249362	1	3	3	Loss
maintenance of presynaptic active zone structure	0.0198505	0.00249362	1	3	3	Loss
sodium-dependent phosphate transport	0.0198505	0.00249362	1	3	3	Loss
serotonergic neuron axon guidance	0.0198505	0.00249362	1	3	3	Loss
immunoglobulin heavy chain V-D-J recombination	0.0198505	0.00249362	1	3	3	Loss
granulocyte chemotaxis	0.0198505	0.00249362	1	3	3	Loss
melanocyte proliferation	0.0198505	0.00249362	1	3	3	Loss
sequestering of BMP from receptor via BMP binding	0.0198505	0.00249362	1	3	3	Loss
granulocyte migration	0.0198505	0.00249362	1	3	3	Loss
negative regulation of natural killer cell mediated cytotoxicity directed against tumor cell target	0.0198505	0.00249362	1	3	3	Loss
positive regulation of growth hormone receptor signaling pathway	0.0198505	0.00249362	1	3	3	Loss
negative regulation of NMDA glutamate receptor activity	0.0198505	0.00249362	1	3	3	Loss
histamine metabolic process	0.0198505	0.00249362	1	3	3	Loss
negative regulation of T-helper 1 type immune response	0.0198505	0.00249362	1	3	3	Loss
glial cell fate determination	0.0198505	0.00249362	1	3	3	Loss
neural fold elevation formation	0.0198505	0.00249362	1	3	3	Loss
positive regulation of anion channel activity	0.0198505	0.00638454	1	3	3	Loss
myotome development	0.0198505	0.0104859	1	3	3	Loss
insulin catabolic process	0.0198505	0.0108569	1	3	3	Loss
formaldehyde catabolic process	0.0198505	0.0148136	1	3	3	Loss
negative regulation of iron ion transport	0.0198505	0.058554	1	3	3	Loss
farnesol catabolic process	0.0198505	0.0802472	1	3	3	Loss
histone H3-K4 methylation	0.0203101	9.0981e-06	1	10	20	Gain
regulation of viral entry into host cell	0.0203101	0.0119465	1	10	20	Gain
type I interferon signaling pathway	0.0203494	0.0105062	1	12	25	Loss
cellular response to toxic substance	0.02105	0.00150733	1	4	5	Loss
regulation of mitochondrial depolarization	0.02105	0.00150733	1	4	5	Loss
positive regulation of homotypic cell-cell adhesion	0.02105	0.00150733	1	4	5	Loss
branchiomotor neuron axon guidance	0.02105	0.00150733	1	4	5	Loss
positive regulation of NAD(P)H oxidase activity	0.02105	0.00150733	1	4	5	Loss
fever generation	0.02105	0.00415375	1	4	5	Loss
trigeminal ganglion development	0.02105	0.00417084	1	4	5	Loss
regulation of synaptic assembly at neuromuscular junction	0.02105	0.00417084	1	4	5	Loss
induction of bacterial agglutination	0.02105	0.00594115	1	4	5	Loss
coumarin metabolic process	0.02105	0.00786107	1	4	5	Loss
sialic acid transport	0.02105	0.0634878	1	4	5	Loss
positive regulation of retinoic acid biosynthetic process	0.02105	0.0643809	1	4	5	Loss
negative regulation of T cell apoptotic process	0.0222024	0.000356182	1	7	12	Loss
positive regulation of calcium ion transport	0.0231485	3.28728e-05	1	14	31	Loss
oxidative demethylation	0.0239321	0.000786925	1	8	15	Gain
synaptic vesicle priming	0.0242273	0.000105046	1	10	20	Loss
cellular response to cholesterol	0.0242273	0.0044652	1	10	20	Loss
phosphate ion transport	0.0257232	9.60633e-05	1	6	10	Gain
lysosomal protein catabolic process	0.0257232	9.60633e-05	1	6	10	Gain
negative regulation of cholesterol storage	0.0278155	0.0132297	1	8	15	Loss
transport	0.0286646	0.000273652	1	12	26	Loss
surfactant homeostasis	0.0286646	0.00590472	1	12	26	Loss
gliogenesis	0.0291047	0.000798336	1	6	10	Loss
semaphorin-plexin signaling pathway involved in axon guidance	0.0291047	0.000800836	1	6	10	Loss
protection from natural killer cell mediated cytotoxicity	0.0291047	0.0208974	1	6	10	Loss
transcription elongation from RNA polymerase II promoter	0.0297729	1.19172e-05	1	10	21	Gain
anion transport	0.030095	0.000292296	1	13	29	Loss
steroid metabolic process	0.0308618	5.07882e-07	1	41	116	Loss
skeletal muscle contraction	0.031435	3.06968e-05	1	11	24	Gain
negative regulation of viral genome replication	0.0322012	0.000905149	1	18	45	Gain
movement of cell or subcellular component	0.0323973	6.10844e-05	1	7	13	Gain
mitotic chromosome condensation	0.0323973	0.000169105	1	7	13	Gain
response to calcium ion	0.032404	1.55413e-05	1	19	47	Loss
response to ethanol	0.0325123	7.08754e-06	1	18	44	Loss
G protein-coupled receptor signaling pathway; coupled to cyclic nucleotide second messenger	0.032723	1.9087e-05	1	17	42	Gain
transcription by RNA polymerase I	0.0342785	0.000302115	1	5	8	Gain
regulation of meiotic nuclear division	0.0342785	0.000302115	1	5	8	Gain
poly-N-acetyllactosamine biosynthetic process	0.0342785	0.000302115	1	5	8	Gain
peptidyl-lysine deacetylation	0.0342785	0.000302115	1	5	8	Gain
regulation of defense response to virus	0.0342785	0.000302115	1	5	8	Gain
regulation of T cell differentiation in thymus	0.0342785	0.000306179	1	5	8	Gain
positive regulation of aspartic-type endopeptidase activity involved in amyloid precursor protein catabolic process	0.0342785	0.000932712	1	5	8	Gain
detection of chemical stimulus involved in sensory perception	0.0342785	0.0132288	1	5	8	Gain
hindbrain development	0.0352524	0.000182691	1	10	21	Loss
natural killer cell mediated cytotoxicity	0.0352524	0.0140763	1	10	21	Loss
ubiquitin-dependent protein catabolic process via the multivesicular body sorting pathway	0.0369866	3.55097e-05	1	8	16	Gain
microtubule anchoring	0.0370236	0.000681182	1	7	13	Loss
somatic hypermutation of immunoglobulin genes	0.0370236	0.0007192	1	7	13	Loss
forebrain radial glial cell differentiation	0.038115	0.00179451	1	5	8	Loss
Golgi to endosome transport	0.038115	0.00179451	1	5	8	Loss
positive regulation of neutrophil extravasation	0.038115	0.00179451	1	5	8	Loss
positive regulation of inhibitory postsynaptic potential	0.038115	0.00179451	1	5	8	Loss
regulation of clathrin-dependent endocytosis	0.038115	0.00179451	1	5	8	Loss
pericardium morphogenesis	0.038115	0.00179451	1	5	8	Loss
negative regulation of glutamate secretion	0.038115	0.00179451	1	5	8	Loss
axon extension involved in axon guidance	0.038115	0.00179451	1	5	8	Loss
interleukin-4 production	0.038115	0.00179451	1	5	8	Loss
skeletal muscle acetylcholine-gated channel clustering	0.038115	0.00188535	1	5	8	Loss
peptidyl-lysine N6-acetylation	0.038115	0.0936677	1	5	8	Loss
thyroid hormone metabolic process	0.0400376	0.00017226	1	9	19	Gain
regulation of proteolysis	0.0400376	0.00116797	1	9	19	Gain
response to bacterium	0.0404283	6.04211e-11	1	77	238	Loss
response to stilbenoid	0.0419645	6.33683e-05	1	10	22	Gain
toll-like receptor 3 signaling pathway	0.0426773	0.0404849	1	8	16	Loss
receptor clustering	0.0427613	4.3667e-07	1	15	37	Gain
regulation of I-kappaB kinase/NF-kappaB signaling	0.0436019	1.54727e-06	1	13	31	Gain
GPI anchor biosynthetic process	0.0436019	2.01722e-06	1	13	31	Gain
transcription by RNA polymerase III	0.0441293	0.000194662	1	6	11	Gain
lipid droplet formation	0.0441293	0.000194662	1	6	11	Gain
ER-associated misfolded protein catabolic process	0.0441293	0.000198015	1	6	11	Gain
Schwann cell development	0.0441293	0.000239753	1	6	11	Gain
positive regulation of mast cell activation	0.0441293	0.0092123	1	6	11	Gain
proteoglycan metabolic process	0.0454354	0.000951621	1	4	6	Gain
immunoglobulin V(D)J recombination	0.0454354	0.000951621	1	4	6	Gain
sperm mitochondrion organization	0.0454354	0.000951621	1	4	6	Gain
regulation of water loss via skin	0.0454354	0.000951621	1	4	6	Gain
cardiac jelly development	0.0454354	0.000951621	1	4	6	Gain
positive regulation of endothelial cell chemotaxis by VEGF-activated vascular endothelial growth factor receptor signaling pathway	0.0454354	0.000951621	1	4	6	Gain
arginine catabolic process	0.0454354	0.000951621	1	4	6	Gain
G protein-coupled receptor signaling pathway coupled to cGMP nucleotide second messenger	0.0454354	0.000951621	1	4	6	Gain
sensory perception of umami taste	0.0454354	0.000951621	1	4	6	Gain
cellular response to nicotine	0.0454354	0.000951647	1	4	6	Gain
high-density lipoprotein particle clearance	0.0454354	0.00365979	1	4	6	Gain
chylomicron remnant clearance	0.0454354	0.019869	1	4	6	Gain
cellular response to interleukin-1	0.046562	0.000494108	1	22	58	Loss
negative regulation of cellular senescence	0.0466321	0.00039338	1	9	19	Loss
protein tetramerization	0.049325	0.000286329	1	10	22	Loss
positive regulation of NLRP3 inflammasome complex assembly	0.0495801	0.00155451	1	6	11	Loss
left/right axis specification	0.0495801	0.00155451	1	6	11	Loss
interleukin-1 beta production	0.0495801	0.00155456	1	6	11	Loss
transepithelial transport	0.0495801	0.00205191	1	6	11	Loss
antifungal innate immune response	0.0495801	0.00806103	1	6	11	Loss
regulation of immune system process	0.0495801	0.0231333	1	6	11	Loss
positive regulation of viral life cycle	0.0495801	0.032542	1	6	11	Loss
synaptic transmission; glycinergic	0.0496326	0.0040339	1	4	6	Loss
determination of dorsal identity	0.0496326	0.0040339	1	4	6	Loss
protein localization to endoplasmic reticulum exit site	0.0496326	0.0040339	1	4	6	Loss
presynaptic dense core vesicle exocytosis	0.0496326	0.0040339	1	4	6	Loss
cytoplasm organization	0.0496326	0.0040339	1	4	6	Loss
negative regulation of eating behavior	0.0496326	0.0040339	1	4	6	Loss
negative regulation of cysteine-type endopeptidase activity	0.0496326	0.0040339	1	4	6	Loss
planar cell polarity pathway involved in axon guidance	0.0496326	0.0040339	1	4	6	Loss
positive regulation of clathrin-dependent endocytosis	0.0496326	0.0040339	1	4	6	Loss
monocyte aggregation	0.0496326	0.0040339	1	4	6	Loss
NK T cell differentiation	0.0496326	0.0040339	1	4	6	Loss
negative regulation of hepatocyte proliferation	0.0496326	0.0085864	1	4	6	Loss
unsaturated fatty acid biosynthetic process	0.0496326	0.0415004	1	4	6	Loss

## Sheet: 2. Her2 MSCNV GO analysis
Term	P-Value	MP P-Value	Q-Bound	Present	Total	MSCNV type
response to pheromone	2.8892e-40	3.68061e-12	3.59358e-36	85	104	Gain
G protein-coupled receptor signaling pathway	1.00136e-19	6.98185e-11	6.22745e-16	483	1606	Gain
membrane disruption in other organism	1.76628e-13	0.00245593	7.323e-10	22	24	Gain
sensory perception of smell	5.11421e-13	1.24436e-06	1.59026e-09	326	1094	Gain
natural killer cell activation involved in immune response	2.50957e-11	0.0292819	6.24282e-08	21	25	Gain
detection of chemical stimulus involved in sensory perception of bitter taste	6.72303e-11	8.81871e-05	1.39368e-07	31	48	Gain
epoxygenase P450 pathway	1.77409e-10	1.25725e-05	3.1523e-07	25	35	Gain
T cell activation involved in immune response	2.77465e-10	0.0232563	4.31388e-07	23	31	Gain
innate immune response in mucosa	9.25994e-10	0.000837455	1.27972e-06	30	49	Gain
positive regulation of peptidyl-serine phosphorylation of STAT protein	3.52802e-09	0.0311498	4.38816e-06	21	29	Gain
defense response	7.20917e-09	3.48185e-06	8.1516e-06	53	120	Gain
sensory perception of taste	8.04983e-09	5.92811e-05	8.34365e-06	28	47	Gain
sensory perception of chemical stimulus	1.23552e-08	0.000534342	1.1821e-05	20	28	Gain
response to exogenous dsRNA	1.78158e-08	0.00839856	1.58281e-05	26	43	Gain
positive regulation of membrane permeability	3.1864e-08	0.00051041	2.64217e-05	11	11	Gain
response to stimulus	5.33002e-08	1.16314e-07	4.14342e-05	79	215	Gain
regulation of ribonuclease activity	5.45674e-08	0.000901341	0.00067871	12	12	Loss
xenobiotic metabolic process	5.9793e-08	9.37604e-07	4.37474e-05	38	79	Gain
organic acid metabolic process	8.02073e-08	3.52817e-05	5.54233e-05	27	48	Gain
adaptive immune response	1.09254e-07	1.07943e-07	7.15211e-05	63	162	Gain
defense response to Gram-positive bacterium	1.66704e-07	2.98047e-06	0.000103673	54	133	Gain
exogenous drug catabolic process	6.54707e-07	7.03799e-05	0.000387773	26	49	Gain
humoral immune response	9.0519e-07	0.0238596	0.000511762	24	44	Gain
cellular response to interferon-beta	1.00933e-06	3.78891e-05	0.000545828	25	47	Gain
B cell proliferation	1.55653e-06	0.024668	0.000806673	24	45	Gain
negative regulation of viral genome replication	2.53633e-06	1.43238e-09	0.0157734	26	45	Loss
lauric acid metabolic process	3.53724e-06	0.0180459	0.00169216	8	8	Gain
negative regulation of transposon integration	3.53724e-06	0.00818367	0.00169216	8	8	Gain
regulation of systemic arterial blood pressure	5.39288e-06	0.000349915	0.0205266	18	27	Loss
killing by host of symbiont cells	6.15566e-06	0.00472765	0.00283571	11	14	Gain
natural killer cell activation involved in immune response	6.60125e-06	0.0201227	0.0205266	17	25	Loss
zymogen activation	1.07347e-05	8.09226e-05	0.0215244	23	40	Loss
signal transduction	1.15581e-05	1.38891e-20	0.00513427	291	1118	Gain
phosphorylation	1.29721e-05	3.91183e-60	0.0215244	187	573	Loss
xenobiotic glucuronidation	1.4415e-05	0.0363958	0.0215244	8	8	Loss
flavonoid glucuronidation	1.4415e-05	0.0363958	0.0215244	8	8	Loss
translation	1.55748e-05	7.62824e-37	0.0215244	89	240	Loss
positive regulation of cholesterol metabolic process	1.69949e-05	0.0263506	0.00704607	7	7	Gain
regulation of bile acid secretion	1.69949e-05	0.0263506	0.00704607	7	7	Gain
cellular response to lipopolysaccharide	1.78143e-05	8.22999e-09	0.00714755	78	241	Gain
T cell activation involved in immune response	1.7977e-05	0.0133788	0.0223598	19	31	Loss
positive regulation of transcription by RNA polymerase II	2.03347e-05	8.68786e-85	0.0229931	344	1143	Loss
positive regulation of peptidyl-serine phosphorylation of STAT protein	2.34386e-05	0.0168961	0.0242941	18	29	Loss
icosanoid biosynthetic process	2.59463e-05	0.0194357	0.010085	8	9	Gain
positive regulation of triglyceride biosynthetic process	3.14798e-05	1.18186e-11	0.0301189	13	18	Loss
B cell differentiation	3.28875e-05	0.00164362	0.0123956	34	84	Gain
protein phosphorylation	3.53483e-05	4.26263e-57	0.0314044	174	536	Loss
type I interferon signaling pathway	3.9036e-05	1.37861e-05	0.0323687	16	25	Loss
negative regulation of Notch signaling pathway	6.13911e-05	1.90673e-12	0.0477239	19	33	Loss
mast cell activation	6.57959e-05	0.000413034	0.0240697	14	24	Gain
cell differentiation	8.0675e-05	2.26086e-77	0.0590256	288	955	Loss
response to corticosterone	8.16401e-05	0.0250129	0.0290125	6	6	Gain
adhesion of symbiont to host	0.000105801	0.000258768	0.0346303	8	10	Gain
3'-phosphoadenosine 5'-phosphosulfate metabolic process	0.000105801	0.000456964	0.0346303	8	10	Gain
stimulatory C-type lectin receptor signaling pathway	0.000105801	0.00441822	0.0346303	8	10	Gain
regulation of viral entry into host cell	0.000153199	0.00485493	0.0488588	12	20	Gain
response to exogenous dsRNA	0.000179148	0.00848682	0.123791	22	43	Loss
epithelial cilium movement involved in extracellular fluid movement	0.00018711	1.38505e-07	0.0581817	13	23	Gain
mRNA splicing; via spliceosome	0.00018993	2.36237e-22	0.124334	52	133	Loss
negative regulation of T cell differentiation	0.000234118	1.09401e-07	0.138664	6	6	Loss
high-density lipoprotein particle clearance	0.000234118	1.31124e-06	0.138664	6	6	Loss
skin development	0.000252701	1.85979e-15	0.140427	26	55	Loss
chromatin organization	0.000259673	1.62609e-36	0.140427	99	291	Loss
response to virus	0.000295529	7.02656e-10	0.153158	31	70	Loss
cholesterol metabolic process	0.000314856	3.78923e-08	0.0937543	38	107	Gain
medium-chain fatty acid metabolic process	0.000316585	0.0108176	0.0937543	8	11	Gain
positive regulation of natural killer cell mediated cytotoxicity	0.000367304	0.000165494	0.10383	15	30	Gain
detection of chemical stimulus involved in sensory perception of smell	0.000367304	0.00204591	0.10383	15	30	Gain
negative regulation of chemokine (C-X-C motif) ligand 2 production	0.000394514	0.0209388	0.188729	8	10	Loss
negative regulation of IP-10 production	0.000394514	0.0209756	0.188729	8	10	Loss
B cell proliferation	0.000412191	0.00877449	0.189882	22	45	Loss
positive regulation of cytokinesis	0.00044185	4.68791e-05	0.122127	20	46	Gain
regulation of proteolysis	0.000450852	1.26341e-06	0.193369	12	19	Loss
positive regulation of monocyte chemotactic protein-1 production	0.000450852	0.000173632	0.193369	12	19	Loss
cytokine-mediated signaling pathway	0.000457028	0.000467667	0.123576	44	131	Gain
B cell differentiation	0.000515133	4.7902e-06	0.213574	35	84	Loss
inner dynein arm assembly	0.000525443	3.6695e-06	0.139052	9	14	Gain
sulfation	0.00055757	0.000317473	0.14448	13	25	Gain
response to peptide hormone	0.000564584	3.12894e-06	0.226526	21	43	Loss
nuclear migration	0.000584916	3.53129e-09	0.22735	11	17	Loss
fusion of virus membrane with host endosome membrane	0.000775597	0.0203646	0.196875	8	12	Gain
humoral immune response	0.000829259	0.010785	0.312555	21	44	Loss
intermediate filament cytoskeleton organization	0.000872627	6.90184e-08	0.319227	12	20	Loss
mast cell degranulation	0.000903425	0.00116669	0.224736	13	26	Gain
transcription by RNA polymerase II	0.000957643	6.58473e-18	0.336357	39	99	Loss
negative regulation of apoptotic signaling pathway	0.000973537	7.21766e-12	0.336357	18	36	Loss
negative regulation of cholesterol storage	0.00107063	0.00659657	0.261108	9	15	Gain
C21-steroid hormone metabolic process	0.0011184	0.0106971	0.262465	7	10	Gain
regulation of bile acid biosynthetic process	0.0011184	0.0312359	0.262465	7	10	Gain
ER-associated misfolded protein catabolic process	0.00112983	7.53055e-08	0.356623	8	11	Loss
retrograde vesicle-mediated transport; Golgi to endoplasmic reticulum	0.00113554	1.09597e-12	0.356623	20	42	Loss
in utero embryonic development	0.00121604	1.90297e-35	0.356623	103	317	Loss
defense response to protozoan	0.00121609	0.000177175	0.280107	16	36	Gain
regulation of protein localization	0.00125233	1.87757e-06	0.281948	31	88	Gain
receptor-mediated endocytosis of virus by host cell	0.00126942	0.00931086	0.281948	10	18	Gain
positive regulation of immune response	0.00128347	1.83741e-06	0.356623	7	9	Loss
regulation of protein localization to cell surface	0.00128347	2.40421e-07	0.356623	7	9	Loss
regulation of epidermal growth factor receptor signaling pathway	0.00128347	1.31866e-06	0.356623	7	9	Loss
positive regulation of miRNA mediated inhibition of translation	0.00129024	7.20414e-07	0.356623	6	7	Loss
protein retention in ER lumen	0.00129024	7.20414e-07	0.356623	6	7	Loss
synapse pruning	0.00129024	7.73545e-05	0.356623	6	7	Loss
positive regulation of transcription; DNA-templated	0.00139309	8.301e-58	0.376679	186	617	Loss
RNA catabolic process	0.0015505	7.61117e-08	0.410322	10	16	Loss
defense response to Gram-negative bacterium	0.00159314	0.00265472	0.347407	35	104	Gain
cellular response to interleukin-6	0.00164794	3.41944e-05	0.347407	8	13	Gain
detection of bacterium	0.00164794	0.000723041	0.347407	8	13	Gain
Ras protein signal transduction	0.00168821	2.46209e-12	0.437458	21	46	Loss
steroid metabolic process	0.00180259	2.11058e-06	0.373638	38	116	Gain
antimicrobial humoral immune response mediated by antimicrobial peptide	0.00183244	0.00218527	0.373638	34	101	Gain
natural killer cell mediated immunity	0.00188309	0.0746882	0.377773	4	4	Gain
protein transport	0.0019178	6.14946e-53	0.478774	180	599	Loss
spermatogenesis	0.00192464	4.05759e-40	0.478774	131	421	Loss
cellular ketone metabolic process	0.00194453	0.00397183	0.383906	5	6	Gain
activation of innate immune response	0.00201874	0.000253794	0.392329	14	31	Gain
negative regulation of protein binding	0.00203091	5.34975e-16	0.488382	31	77	Loss
positive regulation of ruffle assembly	0.00204179	1.15491e-07	0.488382	9	14	Loss
antibacterial humoral response	0.00207573	0.0113962	0.397198	24	65	Gain
behavior	0.00218172	2.4491e-05	0.405019	10	19	Gain
reverse cholesterol transport	0.00218172	0.00505272	0.405019	10	19	Gain
proteolysis involved in cellular protein catabolic process	0.00221129	2.20492e-07	0.518945	28	68	Loss
response to stilbenoid	0.00224424	5.96804e-05	0.410497	11	22	Gain
protein localization to nucleus	0.00230098	3.59979e-11	0.529992	20	44	Loss
kinetochore assembly	0.00252157	4.35167e-05	0.448048	7	11	Gain
negative regulation of osteoblast proliferation	0.00252157	4.35167e-05	0.448048	7	11	Gain
acyl-CoA metabolic process	0.00254737	2.96999e-05	0.576076	15	30	Loss
arachidonic acid metabolic process	0.00264264	0.0019409	0.462946	18	45	Gain
microtubule-based process	0.0027646	2.52587e-09	0.614038	16	33	Loss
pyroptosis	0.00290787	0.0046726	0.500247	14	32	Gain
regulation of mitotic nuclear division	0.00292991	6.875e-08	0.639337	10	17	Loss
G protein-coupled receptor signaling pathway; coupled to cyclic nucleotide second messenger	0.00296685	0.000134098	0.500247	17	42	Gain
defense response to bacterium	0.00297622	0.000276194	0.500247	51	170	Gain
histone deacetylation	0.00305457	1.97361e-11	0.640999	18	39	Loss
actin cytoskeleton organization	0.00313585	6.3951e-25	0.640999	60	175	Loss
gluconeogenesis	0.00314874	1.75437e-08	0.640999	13	25	Loss
positive regulation of interferon-beta production	0.00320604	2.80292e-07	0.640999	21	48	Loss
regulation of cell shape	0.00321808	1.38181e-21	0.640999	52	148	Loss
positive regulation of signal transduction by p53 class mediator	0.0033577	7.55054e-07	0.640999	7	10	Loss
glucose metabolic process	0.00351353	6.22109e-10	0.640999	29	73	Loss
positive regulation of collagen biosynthetic process	0.00352194	9.97169e-10	0.640999	14	28	Loss
positive regulation of erythrocyte differentiation	0.00352194	1.96325e-09	0.640999	14	28	Loss
negative regulation of protein phosphorylation	0.00373715	5.68024e-17	0.640999	37	99	Loss
centriole assembly	0.00380047	2.28743e-05	0.640999	4	4	Loss
cellular response to phorbol 13-acetate 12-myristate	0.00380047	2.28743e-05	0.640999	4	4	Loss
synaptic vesicle membrane organization	0.00380047	2.28743e-05	0.640999	4	4	Loss
acyl carnitine transport	0.00380047	0.000273854	0.640999	4	4	Loss
response to chromate	0.00380047	0.0122684	0.640999	4	4	Loss
response to methanol	0.00380047	0.0122684	0.640999	4	4	Loss
chaperone cofactor-dependent protein refolding	0.00381363	2.12116e-07	0.640999	15	31	Loss
urate metabolic process	0.00381419	0.000386439	0.616115	6	9	Gain
oxygen transport	0.00381419	0.0920062	0.616115	6	9	Gain
regulation of lipopolysaccharide-mediated signaling pathway	0.00381419	0.0148626	0.616115	6	9	Gain
ribosomal small subunit assembly	0.00398265	1.23247e-07	0.648907	9	15	Loss
response to lead ion	0.00398265	1.65925e-05	0.648907	9	15	Loss
transcription by RNA polymerase I	0.00406936	2.71106e-06	0.648907	6	8	Loss
negative regulation of cysteine-type endopeptidase activity involved in apoptotic signaling pathway	0.00406936	2.71106e-06	0.648907	6	8	Loss
histone acetylation	0.00418388	5.24603e-10	0.658724	17	37	Loss
pH reduction	0.00448938	8.94454e-06	0.672758	5	6	Loss
regulation of endocytic recycling	0.00448938	8.94454e-06	0.672758	5	6	Loss
negative regulation of actin filament bundle assembly	0.00448938	8.94454e-06	0.672758	5	6	Loss
sensory perception of umami taste	0.00448938	8.94454e-06	0.672758	5	6	Loss
positive regulation of cholesterol efflux	0.00449966	0.00127082	0.717523	13	30	Gain
multicellular organism development	0.00470466	5.151e-65	0.696626	302	1068	Loss
surfactant homeostasis	0.00487938	5.91233e-05	0.706314	13	26	Loss
microtubule cytoskeleton organization	0.00488366	7.6756e-19	0.706314	45	127	Loss
ribosomal small subunit biogenesis	0.00513391	6.52066e-08	0.713698	10	18	Loss
negative regulation of toll-like receptor signaling pathway	0.00513391	6.74714e-08	0.713698	10	18	Loss
defense response to virus	0.00521967	8.25819e-14	0.713698	63	189	Loss
positive regulation of protein dephosphorylation	0.00526976	1.63563e-09	0.713698	14	29	Loss
regulation of B cell differentiation	0.00539376	6.66267e-07	0.713698	8	13	Loss
detection of bacterium	0.00539376	5.66988e-05	0.713698	8	13	Loss
positive regulation of synaptic plasticity	0.00539376	4.90743e-07	0.713698	8	13	Loss
cerebellar Purkinje cell layer development	0.00539376	7.85422e-07	0.713698	8	13	Loss
fusion of virus membrane with host plasma membrane	0.00551484	0.024578	0.827108	8	15	Gain
oxidative demethylation	0.00551484	0.00443201	0.827108	8	15	Gain
androgen biosynthetic process	0.00563208	0.00453728	0.827108	5	7	Gain
collagen-activated signaling pathway	0.00563208	0.000281824	0.827108	5	7	Gain
linoleic acid metabolic process	0.00564338	0.00667798	0.827108	14	34	Gain
nuclear-transcribed mRNA catabolic process	0.00565237	7.1794e-05	0.827108	9	18	Gain
regulation of mitotic spindle assembly	0.00565237	0.00011076	0.827108	9	18	Gain
regulation of transcription; DNA-templated	0.00566753	5.1124e-61	0.742028	281	992	Loss
regulation of immune response	0.00587116	8.91262e-10	0.760683	19	44	Loss
lipid metabolic process	0.00625302	2.11405e-39	0.801804	156	526	Loss
cholesterol biosynthetic process	0.00674258	0.000979353	0.975166	15	38	Gain
negative regulation of type I interferon-mediated signaling pathway	0.00677605	0.000461761	0.860005	12	24	Loss
toll-like receptor 3 signaling pathway	0.0071097	0.00323263	0.86199	9	16	Loss
regulation of tumor necrosis factor-mediated signaling pathway	0.00725646	1.94586e-06	0.86199	7	11	Loss
negative regulation of oxidative stress-induced intrinsic apoptotic signaling pathway	0.00725646	1.94586e-06	0.86199	7	11	Loss
corpus callosum development	0.00725646	1.94586e-06	0.86199	7	11	Loss
Schwann cell development	0.00725646	2.94124e-06	0.86199	7	11	Loss
granzyme-mediated programmed cell death signaling pathway	0.00725646	0.0241816	0.86199	7	11	Loss
vesicle-mediated transport	0.00727681	3.4666e-28	0.86199	79	248	Loss
negative regulation of transcription by RNA polymerase II	0.00747594	7.89263e-64	0.877224	254	895	Loss
positive regulation of neural precursor cell proliferation	0.00765185	2.86981e-09	0.889474	14	30	Loss
positive regulation of cell migration	0.00773171	3.24838e-27	0.890435	78	245	Loss
B cell lineage commitment	0.00784698	0.000672875	1	4	5	Gain
coumarin metabolic process	0.00784698	0.0112617	1	4	5	Gain
endocardial cell differentiation	0.00784698	0.000672875	1	4	5	Gain
establishment of organelle localization	0.00784698	0.000672875	1	4	5	Gain
sialic acid transport	0.00784698	0.0720937	1	4	5	Gain
negative regulation of MAPK cascade	0.00787109	4.5589e-09	0.898171	15	33	Loss
proteasome-mediated ubiquitin-dependent protein catabolic process	0.00807573	9.33819e-21	0.911093	56	168	Loss
chromatin remodeling	0.00832199	6.99126e-17	0.911093	36	100	Loss
ossification	0.00832199	2.01634e-16	0.911093	36	100	Loss
antigen processing and presentation of exogenous peptide antigen via MHC class II	0.00844824	0.00612729	0.911093	10	19	Loss
regulation of short-term neuronal synaptic plasticity	0.00844824	1.29191e-07	0.911093	10	19	Loss
translational elongation	0.00844824	1.34391e-07	0.911093	10	19	Loss
cellular response to growth factor stimulus	0.0086246	1.32574e-12	0.911093	24	61	Loss
drug metabolic process	0.00877596	0.00149018	1	9	19	Gain
regulation of proteolysis	0.00877596	0.00559897	1	9	19	Gain
thyroid hormone metabolic process	0.00877596	0.00112592	1	9	19	Gain
axonogenesis	0.00882549	1.91314e-16	0.911093	35	97	Loss
negative regulation of T-helper 1 type immune response	0.0090418	0.00133903	1	3	3	Gain
extracellular polysaccharide biosynthetic process	0.0090418	0.00133903	1	3	3	Gain
farnesol catabolic process	0.0090418	0.0828807	1	3	3	Gain
isoleucine biosynthetic process	0.0090418	0.0112729	1	3	3	Gain
organic cyclic compound metabolic process	0.0090418	0.00133903	1	3	3	Gain
atrioventricular bundle cell differentiation	0.0090418	0.00514556	1	3	3	Gain
cellular amino acid catabolic process	0.0090418	0.00133903	1	3	3	Gain
dendrite regeneration	0.0090418	0.00133903	1	3	3	Gain
female meiosis sister chromatid cohesion	0.0090418	0.00133903	1	3	3	Gain
negative regulation of iron ion transport	0.0090418	0.0694437	1	3	3	Gain
positive regulation of collagen fibril organization	0.0090418	0.00133903	1	3	3	Gain
response to fibroblast growth factor	0.0090418	0.00133903	1	3	3	Gain
tRNA catabolic process	0.0090418	0.0106835	1	3	3	Gain
urate salt excretion	0.0090418	0.00133903	1	3	3	Gain
autophagy	0.00921221	5.83213e-21	0.911093	56	169	Loss
inflammatory response	0.00944973	9.31936e-10	1	92	352	Gain
penetration of zona pellucida	0.00964115	7.65235e-06	0.911093	6	9	Loss
histone H3-K14 acetylation	0.00964115	7.65235e-06	0.911093	6	9	Loss
phagocytosis	0.00982963	1.92845e-12	0.911093	26	68	Loss
chromatin-mediated maintenance of transcription	0.00986305	1.0747e-06	0.911093	8	14	Loss
protein deacetylation	0.00986305	1.0747e-06	0.911093	8	14	Loss
negative regulation of MAP kinase activity	0.00999909	1.11074e-10	0.911093	20	49	Loss
intracellular signal transduction	0.0100439	1.28895e-38	0.911093	122	407	Loss
phosphatidylinositol metabolic process	0.0101243	6.78038e-08	0.911093	12	25	Loss
camera-type eye morphogenesis	0.0101243	2.64611e-08	0.911093	12	25	Loss
negative regulation of endopeptidase activity	0.0103114	8.09885e-05	0.911093	29	78	Loss
protein-containing complex assembly	0.0105157	1.02706e-14	0.911093	32	88	Loss
hydrogen peroxide catabolic process	0.0107883	0.011593	1	11	26	Gain
actomyosin structure organization	0.0108127	4.89716e-09	0.911093	14	31	Loss
regulation of I-kappaB kinase/NF-kappaB signaling	0.0108127	4.92036e-09	0.911093	14	31	Loss
positive regulation of protein tyrosine kinase activity	0.0108127	1.35405e-08	0.911093	14	31	Loss
glycolytic process	0.0109025	1.61929e-08	0.911093	15	34	Loss
negative regulation of interferon-gamma production	0.0115256	4.19634e-05	1	15	40	Gain
fatty acid transport	0.011812	5.26743e-07	0.911093	9	17	Loss
positive regulation of calcineurin-NFAT signaling cascade	0.011812	5.26743e-07	0.911093	9	17	Loss
negative regulation of epidermal growth factor receptor signaling pathway	0.011812	5.26743e-07	0.911093	9	17	Loss
tail-anchored membrane protein insertion into ER membrane	0.011812	1.22791e-06	0.911093	9	17	Loss
synapse organization	0.0121195	2.98093e-12	0.911093	26	69	Loss
regulation of cilium beat frequency	0.0124448	0.000682905	1	5	8	Gain
spinal cord dorsal/ventral patterning	0.0124448	0.000682905	1	5	8	Gain
urate transport	0.0124448	0.00207762	1	5	8	Gain
positive regulation of defense response to bacterium	0.0124872	2.96779e-05	0.911093	5	7	Loss
late nucleophagy	0.0124872	2.95048e-05	0.911093	5	7	Loss
internal peptidyl-lysine acetylation	0.0124872	2.95048e-05	0.911093	5	7	Loss
negative regulation of protein export from nucleus	0.0124872	2.95048e-05	0.911093	5	7	Loss
positive regulation of protein localization to centrosome	0.0124872	2.95048e-05	0.911093	5	7	Loss
regulation of type B pancreatic cell proliferation	0.0124872	2.95048e-05	0.911093	5	7	Loss
endothelial cell chemotaxis	0.0124872	2.95048e-05	0.911093	5	7	Loss
negative regulation of RIG-I signaling pathway	0.0124872	2.95048e-05	0.911093	5	7	Loss
NIK/NF-kappaB signaling	0.0124872	2.95048e-05	0.911093	5	7	Loss
dopamine uptake	0.0124872	0.000433469	0.911093	5	7	Loss
cellular response to UV-B	0.0124872	0.00162747	0.911093	5	7	Loss
cytoplasmic microtubule organization	0.0128484	3.85979e-11	0.911093	20	50	Loss
proton transmembrane transport	0.0128484	1.27178e-09	0.911093	20	50	Loss
cellular response to cholesterol	0.0130482	0.0150773	1	9	20	Gain
nuclear envelope organization	0.013183	2.41946e-07	0.911093	10	20	Loss
megakaryocyte development	0.013183	2.43781e-07	0.911093	10	20	Loss
miRNA mediated inhibition of translation	0.013183	5.54152e-06	0.911093	10	20	Loss
cell fate specification	0.013236	3.59998e-05	1	14	37	Gain
positive regulation of viral entry into host cell	0.0137052	4.38863e-06	0.911093	7	12	Loss
negative regulation of hydrogen peroxide-induced cell death	0.0137052	4.38863e-06	0.911093	7	12	Loss
positive regulation of pseudopodium assembly	0.0137052	8.44664e-06	0.911093	7	12	Loss
regulation of long-term synaptic potentiation	0.0139877	0.000210505	1	8	17	Gain
myelination in peripheral nervous system	0.0140853	1.06866e-07	0.911093	11	23	Loss
protein complex oligomerization	0.0140853	0.000554823	0.911093	11	23	Loss
positive regulation of substrate adhesion-dependent cell spreading	0.0141863	8.26003e-10	0.911093	17	41	Loss
exocytosis	0.0142375	1.57393e-15	0.911093	38	110	Loss
cellular response to fatty acid	0.0142614	0.00123814	1	6	11	Gain
ethanol catabolic process	0.0142614	0.0130827	1	6	11	Gain
positive regulation of NLRP3 inflammasome complex assembly	0.0142614	0.000505508	1	6	11	Gain
spermatid development	0.0145587	5.87984e-06	1	37	126	Gain
regulation of protein localization to plasma membrane	0.01462	4.60223e-08	0.911093	12	26	Loss
response to bacterium	0.0147034	1.045e-08	1	64	238	Gain
semaphorin-plexin signaling pathway	0.0147775	1.11961e-08	0.911093	15	35	Loss
negative regulation of NF-kappaB transcription factor activity	0.0148199	1.95196e-12	0.911093	26	70	Loss
negative regulation of interleukin-2 production	0.0148389	0.000126097	1	11	27	Gain
spindle assembly	0.014906	8.2609e-09	0.911093	14	32	Loss
S-adenosylhomocysteine metabolic process	0.015229	0.000108044	0.911093	4	5	Loss
leucine catabolic process	0.015229	0.000108044	0.911093	4	5	Loss
positive regulation of NAD(P)H oxidase activity	0.015229	0.000108044	0.911093	4	5	Loss
hemidesmosome assembly	0.015229	0.000108044	0.911093	4	5	Loss
thrombopoietin-mediated signaling pathway	0.015229	0.000108044	0.911093	4	5	Loss
positive regulation of guanylate cyclase activity	0.015229	0.000108044	0.911093	4	5	Loss
positive regulation of histone H4 acetylation	0.015229	0.000108044	0.911093	4	5	Loss
nuclear membrane disassembly	0.015229	0.000108044	0.911093	4	5	Loss
regulation of membrane lipid distribution	0.015229	0.000108044	0.911093	4	5	Loss
threonine catabolic process	0.015229	0.000843977	0.911093	4	5	Loss
nuclear membrane organization	0.015229	0.000887627	0.911093	4	5	Loss
negative regulation of smooth muscle cell chemotaxis	0.015229	0.00392999	0.911093	4	5	Loss
cardiac chamber development	0.0153094	0.000330759	0.911093	3	3	Loss
negative regulation of transcription by RNA polymerase I	0.0153094	0.000330759	0.911093	3	3	Loss
positive regulation of sodium-dependent phosphate transport	0.0153094	0.000330759	0.911093	3	3	Loss
multi-organism membrane organization	0.0153094	0.000330759	0.911093	3	3	Loss
regulation of amyloid precursor protein catabolic process	0.0153094	0.000330759	0.911093	3	3	Loss
glycolytic process from galactose	0.0153094	0.000330759	0.911093	3	3	Loss
skeletal muscle myosin thick filament assembly	0.0153094	0.000330759	0.911093	3	3	Loss
inosine biosynthetic process	0.0153094	0.000330759	0.911093	3	3	Loss
positive regulation of glutamate receptor signaling pathway	0.0153094	0.000330759	0.911093	3	3	Loss
positive regulation of metanephric mesenchymal cell migration by platelet-derived growth factor receptor-beta signaling pathway	0.0153094	0.000330759	0.911093	3	3	Loss
establishment of apical/basal cell polarity	0.0153094	0.000330759	0.911093	3	3	Loss
renal vesicle induction	0.0153094	0.000330759	0.911093	3	3	Loss
cerebellar granular layer development	0.0153094	0.000330759	0.911093	3	3	Loss
negative regulation of NMDA glutamate receptor activity	0.0153094	0.000330759	0.911093	3	3	Loss
positive regulation of dermatome development	0.0153094	0.000330759	0.911093	3	3	Loss
regulation of odontoblast differentiation	0.0153094	0.000330759	0.911093	3	3	Loss
primitive erythrocyte differentiation	0.0153094	0.000330759	0.911093	3	3	Loss
positive regulation of viral budding via host ESCRT complex	0.0153094	0.000330759	0.911093	3	3	Loss
positive regulation of sodium ion transmembrane transport	0.0153094	0.000330759	0.911093	3	3	Loss
oviduct development	0.0153094	0.000330759	0.911093	3	3	Loss
negative regulation of protein ADP-ribosylation	0.0153094	0.000330759	0.911093	3	3	Loss
DNA methylation on cytosine within a CG sequence	0.0153094	0.00033794	0.911093	3	3	Loss
response to peptide	0.0153094	0.000712798	0.911093	3	3	Loss
histamine uptake	0.0153094	0.00159245	0.911093	3	3	Loss
regulation of homophilic cell adhesion	0.0153094	0.00298712	0.911093	3	3	Loss
positive regulation of homophilic cell adhesion	0.0153094	0.00298712	0.911093	3	3	Loss
positive regulation of antibacterial peptide production	0.0153094	0.00365875	0.911093	3	3	Loss
negative regulation of cholesterol transport	0.0153094	0.00418445	0.911093	3	3	Loss
isoleucine biosynthetic process	0.0153094	0.00423822	0.911093	3	3	Loss
negative regulation of biosynthetic process	0.0153094	0.00460541	0.911093	3	3	Loss
unsaturated monocarboxylic acid metabolic process	0.0153094	0.0535885	0.911093	3	3	Loss
saturated monocarboxylic acid metabolic process	0.0153094	0.0535885	0.911093	3	3	Loss
negative regulation of protein ubiquitination	0.0155746	5.45405e-11	0.922461	21	54	Loss
microtubule-based movement	0.0156023	2.60073e-06	1	24	75	Gain
establishment of cell polarity	0.0170238	4.9316e-05	1	14	38	Gain
mitotic cytokinesis	0.0170318	1.83041e-10	1	19	48	Loss
negative regulation of cell migration	0.0171267	2.91854e-17	1	42	125	Loss
apoptotic process	0.0177928	6.11064e-45	1	160	556	Loss
positive regulation of proteasomal ubiquitin-dependent protein catabolic process	0.0179788	1.27649e-12	1	26	71	Loss
protein autophosphorylation	0.0180159	2.04589e-21	1	57	178	Loss
prostaglandin metabolic process	0.0184316	4.28611e-05	1	17	42	Loss
acrosome assembly	0.01849	9.8828e-07	1	9	18	Loss
negative regulation of release of cytochrome c from mitochondria	0.01849	9.8828e-07	1	9	18	Loss
outer dynein arm assembly	0.01849	9.8828e-07	1	9	18	Loss
negative regulation of peptidyl-threonine phosphorylation	0.01849	1.07629e-06	1	9	18	Loss
positive regulation of interferon-gamma production	0.0186974	4.43861e-06	1	25	80	Gain
positive regulation of transcription from RNA polymerase II promoter in response to endoplasmic reticulum stress	0.0190663	1.80014e-05	1	6	10	Loss
positive regulation of synapse maturation	0.0190663	1.80014e-05	1	6	10	Loss
protein demethylation	0.0190663	1.80014e-05	1	6	10	Loss
defense response to tumor cell	0.0190663	1.80014e-05	1	6	10	Loss
regulation of aerobic respiration	0.0190663	1.80023e-05	1	6	10	Loss
positive regulation of megakaryocyte differentiation	0.0190663	1.8377e-05	1	6	10	Loss
regulation of epithelial cell differentiation	0.0190663	6.2112e-05	1	6	10	Loss
positive regulation of acrosome reaction	0.0190663	6.41905e-05	1	6	10	Loss
cerebellum development	0.0190695	2.21209e-09	1	16	39	Loss
cytoplasmic translation	0.0196337	1.03571e-08	1	15	36	Loss
antigen processing and presentation	0.0196337	0.000250914	1	15	36	Loss
C21-steroid hormone biosynthetic process	0.0196519	0.0193522	1	4	6	Gain
CENP-A containing nucleosome assembly	0.0196519	0.00184135	1	4	6	Gain
determination of liver left/right asymmetry	0.0196519	0.00184135	1	4	6	Gain
establishment of spindle localization	0.0196519	0.00184135	1	4	6	Gain
negative regulation of cytokinesis	0.0196519	0.00184135	1	4	6	Gain
osteoblast proliferation	0.0196519	0.00184135	1	4	6	Gain
regulation of axon diameter	0.0196519	0.00605456	1	4	6	Gain
regulation of cellular localization	0.0196519	0.00184135	1	4	6	Gain
regulation of cholesterol efflux	0.0196519	0.00904403	1	4	6	Gain
transcription elongation from RNA polymerase II promoter	0.0196556	1.00254e-06	1	10	21	Loss
positive regulation of cell motility	0.0196556	2.62708e-05	1	10	21	Loss
natural killer cell mediated cytotoxicity	0.0196556	0.00180043	1	10	21	Loss
brain development	0.0199078	1.07451e-22	1	59	186	Loss
plasma membrane organization	0.0202701	1.84858e-07	1	11	24	Loss
cellular process	0.0202701	3.5495e-07	1	11	24	Loss
cellular response to interleukin-4	0.0202701	5.31307e-07	1	11	24	Loss
skeletal muscle contraction	0.0202701	3.24889e-06	1	11	24	Loss
regulation of myelination	0.0203918	9.00932e-08	1	13	30	Loss
calcium ion import	0.0204791	7.75836e-08	1	12	27	Loss
cortical actin cytoskeleton organization	0.0204791	7.75836e-08	1	12	27	Loss
artery morphogenesis	0.0204791	1.42495e-07	1	12	27	Loss
negative regulation of translation	0.020854	1.45646e-11	1	32	92	Loss
positive regulation of autophagy	0.0208832	0.000575521	1	22	69	Gain
receptor-mediated endocytosis	0.021404	3.19267e-11	1	23	62	Loss
skeletal system development	0.0221809	6.89301e-13	1	38	113	Loss
positive regulation of cell growth	0.0222341	9.45331e-13	1	31	89	Loss
lipid homeostasis	0.0225375	1.87439e-09	1	18	46	Loss
establishment of centrosome localization	0.0232331	0.00139665	1	5	9	Gain
negative regulation of natural killer cell mediated cytotoxicity	0.0232331	0.00464855	1	5	9	Gain
sphingomyelin biosynthetic process	0.0232331	0.00285133	1	5	9	Gain
movement of cell or subcellular component	0.0234019	8.93631e-06	1	7	13	Loss
membrane protein proteolysis	0.0234019	8.93631e-06	1	7	13	Loss
skin morphogenesis	0.0234019	8.93631e-06	1	7	13	Loss
nucleosome disassembly	0.0234019	8.93631e-06	1	7	13	Loss
ERAD pathway	0.0234019	8.93988e-06	1	7	13	Loss
RNA modification	0.0234019	1.10844e-05	1	7	13	Loss
cellular response to fluid shear stress	0.0234019	2.80371e-05	1	7	13	Loss
mitotic chromosome condensation	0.0234019	3.19397e-05	1	7	13	Loss
complement receptor mediated signaling pathway	0.0235569	0.0153541	1	6	12	Gain
sphingosine biosynthetic process	0.0235569	0.000916578	1	6	12	Gain
negative regulation of peptidase activity	0.023884	5.60138e-07	1	39	117	Loss
cell projection organization	0.0239591	1.20944e-08	1	49	180	Gain
cytokine-mediated signaling pathway	0.0240085	2.12622e-06	1	43	131	Loss
regulation of cytokinesis	0.0246201	3.43813e-09	1	16	40	Loss
cell population proliferation	0.0246743	2.83955e-20	1	52	163	Loss
ion transport	0.0252458	1.35664e-40	1	163	573	Loss
Notch signaling pathway	0.0254957	1.88055e-15	1	38	114	Loss
regulation of synapse organization	0.0256087	8.5742e-09	1	15	37	Loss
regulation of cell differentiation	0.0256087	8.78869e-09	1	15	37	Loss
liver development	0.0258694	2.54323e-12	1	26	73	Loss
negative regulation of protein kinase activity	0.0258694	2.75732e-12	1	26	73	Loss
axoneme assembly	0.0258981	0.000310223	1	9	22	Gain
regulation of cholesterol metabolic process	0.0260573	4.0599e-06	1	8	16	Loss
response to muscle activity	0.0260573	4.0599e-06	1	8	16	Loss
cerebellar Purkinje cell differentiation	0.0260573	4.05999e-06	1	8	16	Loss
erythrocyte maturation	0.0260573	4.06331e-06	1	8	16	Loss
negative regulation of interferon-beta production	0.0260573	6.14622e-06	1	8	16	Loss
intracellular protein transport	0.0262567	9.73396e-29	1	85	283	Loss
positive regulation of epithelial cell differentiation	0.026517	7.41611e-05	1	5	8	Loss
epithelial structure maintenance	0.026517	7.41611e-05	1	5	8	Loss
RIG-I signaling pathway	0.026517	7.41611e-05	1	5	8	Loss
endothelial tube morphogenesis	0.026517	7.41611e-05	1	5	8	Loss
histone H4-K12 acetylation	0.026517	7.41611e-05	1	5	8	Loss
regulation of defense response to virus	0.026517	7.41611e-05	1	5	8	Loss
insulin secretion involved in cellular response to glucose stimulus	0.026517	7.41611e-05	1	5	8	Loss
transport across blood-brain barrier	0.026517	7.41611e-05	1	5	8	Loss
regulation of T cell differentiation in thymus	0.026517	7.57393e-05	1	5	8	Loss
mitophagy	0.026517	0.000175122	1	5	8	Loss
peptidyl-lysine hydroxylation	0.026517	0.000375037	1	5	8	Loss
cellular response to epidermal growth factor stimulus	0.0265207	3.4859e-08	1	14	34	Loss
positive regulation of neuron apoptotic process	0.0269708	3.25912e-13	1	28	80	Loss
GPI anchor biosynthetic process	0.0273099	7.64312e-08	1	13	31	Loss
negative regulation of ubiquitin-dependent protein catabolic process	0.0275276	1.76159e-06	1	9	19	Loss
regulation of actin cytoskeleton reorganization	0.0275276	1.76159e-06	1	9	19	Loss
positive regulation of cellular respiration	0.0275276	0.00556415	1	9	19	Loss
innate immune response	0.0275794	6.08671e-09	1	112	455	Gain
cell migration	0.0277533	2.4363e-28	1	81	269	Loss
cardiac muscle cell development	0.0279131	3.58814e-07	1	12	28	Loss
mesoderm development	0.0281719	7.44293e-07	1	10	22	Loss
chaperone-mediated protein folding	0.0281719	7.44293e-07	1	10	22	Loss
release of cytochrome c from mitochondria	0.0281719	7.44293e-07	1	10	22	Loss
regulation of focal adhesion assembly	0.0281719	7.44294e-07	1	10	22	Loss
maturation of SSU-rRNA from tricistronic rRNA transcript (SSU-rRNA; 5.8S rRNA; LSU-rRNA)	0.0281719	7.48349e-07	1	10	22	Loss
regulation of Rho protein signal transduction	0.0282418	3.43829e-07	1	11	25	Loss
gene silencing by RNA	0.0293052	5.73977e-10	1	21	57	Loss
positive regulation of cell adhesion	0.0293537	9.10383e-12	1	24	67	Loss
cell maturation	0.0297633	4.82065e-09	1	17	44	Loss
bud outgrowth involved in lung branching	0.0305179	0.00491335	1	3	4	Gain
cellular magnesium ion homeostasis	0.0305179	0.00491335	1	3	4	Gain
chemical homeostasis	0.0305179	0.00491335	1	3	4	Gain
exocyst localization	0.0305179	0.0206141	1	3	4	Gain
inflammatory cell apoptotic process	0.0305179	0.00491335	1	3	4	Gain
negative regulation of very-low-density lipoprotein particle remodeling	0.0305179	0.0224693	1	3	4	Gain
positive regulation of DNA demethylation	0.0305179	0.00491335	1	3	4	Gain
protein localization to axon	0.0305179	0.00491335	1	3	4	Gain
regulation of CD40 signaling pathway	0.0305179	0.00491335	1	3	4	Gain
regulation of natural killer cell activation	0.0305179	0.00491926	1	3	4	Gain
regulation of neutrophil chemotaxis	0.0305179	0.00491335	1	3	4	Gain
regulation of urine volume	0.0305179	0.00491335	1	3	4	Gain
rhythmic synaptic transmission	0.0305179	0.00491335	1	3	4	Gain
immune response	0.0307669	0.000102233	1	68	264	Gain
response to organic substance	0.0325253	3.57278e-05	1	19	60	Gain
lipid catabolic process	0.0325629	0.000112214	1	30	104	Gain
negative regulation of activated T cell proliferation	0.032826	0.00380591	1	7	16	Gain
actin filament bundle assembly	0.032836	1.73686e-08	1	15	38	Loss
response to ischemia	0.032836	1.81565e-08	1	15	38	Loss
mesoderm formation	0.032836	3.07258e-08	1	15	38	Loss
adenylate cyclase-modulating G protein-coupled receptor signaling pathway	0.0329994	7.07747e-09	1	19	51	Loss
execution phase of apoptosis	0.0332382	3.7268e-05	1	6	11	Loss
positive regulation of non-motile cilium assembly	0.0332382	3.7268e-05	1	6	11	Loss
negative regulation of erythrocyte differentiation	0.0332382	0.000110009	1	6	11	Loss
hair cycle	0.0332382	0.000267592	1	6	11	Loss
fucosylation	0.0332382	0.000608851	1	6	11	Loss
response to interferon-alpha	0.0332382	0.00344182	1	6	11	Loss
negative regulation of osteoclast differentiation	0.0337922	0.000590937	1	11	30	Gain
regulation of actin filament polymerization	0.0343494	1.34571e-07	1	14	35	Loss
DNA methylation	0.0348717	0.000459902	1	9	23	Gain
protein catabolic process	0.0348931	0.000113578	1	15	45	Gain
cell motility	0.0357968	1.65519e-07	1	13	32	Loss
pyroptosis	0.0357968	0.00111118	1	13	32	Loss
axonemal dynein complex assembly	0.0361741	0.0015436	1	6	13	Gain
DNA damage response; signal transduction by p53 class mediator	0.0361741	0.0015436	1	6	13	Gain
microtubule anchoring	0.0361741	0.0015436	1	6	13	Gain
positive regulation of leukocyte tethering or rolling	0.0361741	0.00264783	1	6	13	Gain
MAPK cascade	0.036186	4.74746e-11	1	26	75	Loss
regulation of myotube differentiation	0.0367084	0.000306243	1	4	6	Loss
epithelial cell differentiation involved in prostate gland development	0.0367084	0.000306243	1	4	6	Loss
mammary gland branching involved in thelarche	0.0367084	0.000306243	1	4	6	Loss
succinate transmembrane transport	0.0367084	0.000306243	1	4	6	Loss
RNA destabilization	0.0367084	0.000306243	1	4	6	Loss
positive regulation of viral release from host cell	0.0367084	0.000306243	1	4	6	Loss
heme transport	0.0367084	0.000306243	1	4	6	Loss
negative regulation of synaptic plasticity	0.0367084	0.000306243	1	4	6	Loss
termination of RNA polymerase II transcription	0.0367084	0.000306243	1	4	6	Loss
regulation of microvillus length	0.0367084	0.000306243	1	4	6	Loss
succinyl-CoA metabolic process	0.0367084	0.000306243	1	4	6	Loss
positive regulation of hair follicle development	0.0367084	0.000306243	1	4	6	Loss
positive regulation of transcription from RNA polymerase II promoter in response to stress	0.0367084	0.000306243	1	4	6	Loss
positive regulation of endothelial cell chemotaxis by VEGF-activated vascular endothelial growth factor receptor signaling pathway	0.0367084	0.000306243	1	4	6	Loss
nucleoside transmembrane transport	0.0367084	0.000306243	1	4	6	Loss
germ-line stem cell population maintenance	0.0367084	0.000306243	1	4	6	Loss
arginine catabolic process	0.0367084	0.000306243	1	4	6	Loss
positive regulation of receptor catabolic process	0.0367084	0.000306243	1	4	6	Loss
determination of liver left/right asymmetry	0.0367084	0.000306243	1	4	6	Loss
G protein-coupled receptor signaling pathway coupled to cGMP nucleotide second messenger	0.0367084	0.000306243	1	4	6	Loss
positive regulation of hemoglobin biosynthetic process	0.0367084	0.000306243	1	4	6	Loss
cellular response to nicotine	0.0367084	0.000306258	1	4	6	Loss
organic cation transport	0.0367084	0.00339568	1	4	6	Loss
chylomicron remnant clearance	0.0367084	0.0112437	1	4	6	Loss
fatty acid homeostasis	0.0369407	1.67979e-05	1	7	14	Loss
vesicle-mediated transport in synapse	0.0369407	1.67979e-05	1	7	14	Loss
positive regulation of DNA-templated transcription; elongation	0.0369407	1.67979e-05	1	7	14	Loss
negative regulation of myoblast differentiation	0.0371192	2.03168e-07	1	12	29	Loss
lysosome localization	0.0371192	3.02926e-07	1	12	29	Loss
regulation of synaptic plasticity	0.037779	2.97553e-10	1	20	55	Loss
positive regulation of gene expression	0.0381961	1.04521e-41	1	155	550	Loss
vesicle docking involved in exocytosis	0.0382311	5.02396e-07	1	11	26	Loss
negative regulation of Ras protein signal transduction	0.0382311	5.02435e-07	1	11	26	Loss
estrogen biosynthetic process	0.0383449	0.00392071	1	4	7	Gain
intermediate filament bundle assembly	0.0383449	0.00988754	1	4	7	Gain
mesenchymal cell development	0.0383449	0.00392071	1	4	7	Gain
negative regulation of T cell cytokine production	0.0383449	0.0108533	1	4	7	Gain
peptidyl-lysine methylation	0.0383449	0.00630171	1	4	7	Gain
positive regulation of T-helper 1 cell cytokine production	0.0383449	0.00609585	1	4	7	Gain
positive regulation of type 2 immune response	0.0383449	0.00392071	1	4	7	Gain
regulation of hematopoietic stem cell differentiation	0.0383449	0.00392071	1	4	7	Gain
release of sequestered calcium ion into cytosol by sarcoplasmic reticulum	0.0383449	0.00392071	1	4	7	Gain
ribosome assembly	0.0383449	0.00392071	1	4	7	Gain
tongue morphogenesis	0.0383449	0.00392071	1	4	7	Gain
attachment of mitotic spindle microtubules to kinetochore	0.0386083	0.00253979	1	5	10	Gain
cellular phosphate ion homeostasis	0.0386083	0.00253979	1	5	10	Gain
extracellular matrix assembly	0.0386083	0.00266375	1	5	10	Gain
microtubule organizing center organization	0.0386083	0.00253979	1	5	10	Gain
negative regulation of excitatory postsynaptic potential	0.0386083	0.00253979	1	5	10	Gain
peptidyl-lysine monomethylation	0.0386083	0.00253979	1	5	10	Gain
positive regulation of lipoprotein lipase activity	0.0386083	0.0167382	1	5	10	Gain
protection from natural killer cell mediated cytotoxicity	0.0386083	0.0596323	1	5	10	Gain
regulation of bone remodeling	0.0386083	0.00253979	1	5	10	Gain
toxin metabolic process	0.0386083	0.00905553	1	5	10	Gain
histone H3-K4 trimethylation	0.0387199	7.20048e-06	1	8	17	Loss
regulation of cellular protein localization	0.0387199	7.20048e-06	1	8	17	Loss
establishment of epithelial cell apical/basal polarity	0.0387199	7.20048e-06	1	8	17	Loss
lysosomal transport	0.0387199	7.20269e-06	1	8	17	Loss
myoblast differentiation	0.0387199	7.27715e-06	1	8	17	Loss
anaphase-promoting complex-dependent catabolic process	0.0387199	7.82971e-06	1	8	17	Loss
spindle organization	0.0387199	8.29949e-06	1	8	17	Loss
protein localization to synapse	0.0387199	9.97395e-06	1	8	17	Loss
positive regulation of B cell differentiation	0.0387199	1.73376e-05	1	8	17	Loss
cellular copper ion homeostasis	0.0387199	0.000162999	1	8	17	Loss
reactive oxygen species metabolic process	0.0389272	0.00130551	1	13	38	Gain
regulation of postsynaptic neurotransmitter receptor internalization	0.0390077	1.23463e-06	1	10	23	Loss
positive regulation of epidermal growth factor receptor signaling pathway	0.0392641	3.00494e-06	1	9	20	Loss
immunoglobulin mediated immune response	0.0392641	3.65646e-06	1	9	20	Loss
regulation of protein kinase B signaling	0.0392641	6.47923e-06	1	9	20	Loss
head development	0.0392641	8.58045e-06	1	9	20	Loss
natural killer cell differentiation	0.0392641	9.93558e-06	1	9	20	Loss
endocytosis	0.0393148	2.76897e-20	1	58	189	Loss
ureteric bud development	0.0421039	8.4052e-05	1	15	46	Gain
acylglycerol homeostasis	0.0434081	0.0121486	1	2	2	Gain
carboxylic acid catabolic process	0.0434081	0.0826819	1	2	2	Gain
cell cycle G1/S phase transition	0.0434081	0.0121486	1	2	2	Gain
cell wall macromolecule catabolic process	0.0434081	0.0896688	1	2	2	Gain
cell-cell signaling involved in cardiac conduction	0.0434081	0.0121486	1	2	2	Gain
cerebellar granule cell precursor tangential migration	0.0434081	0.0121486	1	2	2	Gain
columnar/cuboidal epithelial cell development	0.0434081	0.0121486	1	2	2	Gain
cytochrome complex assembly	0.0434081	0.0121486	1	2	2	Gain
cytoplasmic pattern recognition receptor signaling pathway	0.0434081	0.0782945	1	2	2	Gain
cytotoxic T cell degranulation	0.0434081	0.0121486	1	2	2	Gain
detection of fungus	0.0434081	0.0293228	1	2	2	Gain
detection of molecule of fungal origin	0.0434081	0.0293228	1	2	2	Gain
DNA replication proofreading	0.0434081	0.0121486	1	2	2	Gain
gamma-aminobutyric acid secretion; neurotransmission	0.0434081	0.0121486	1	2	2	Gain
glucosylceramide catabolic process	0.0434081	0.0121486	1	2	2	Gain
glutamate secretion; neurotransmission	0.0434081	0.0121486	1	2	2	Gain
intermediate filament polymerization or depolymerization	0.0434081	0.0917286	1	2	2	Gain
leukocyte activation	0.0434081	0.0121486	1	2	2	Gain
mitochondrial membrane fission	0.0434081	0.0121486	1	2	2	Gain
mRNA export from nucleus in response to heat stress	0.0434081	0.0121486	1	2	2	Gain
natural killer cell inhibitory signaling pathway	0.0434081	0.0121486	1	2	2	Gain
negative regulation of apoptotic process involved in outflow tract morphogenesis	0.0434081	0.0121486	1	2	2	Gain
negative regulation of CD8-positive; alpha-beta T cell activation	0.0434081	0.0121486	1	2	2	Gain
negative regulation of cell proliferation involved in heart morphogenesis	0.0434081	0.0121486	1	2	2	Gain
negative regulation of cell proliferation involved in heart valve morphogenesis	0.0434081	0.0121486	1	2	2	Gain
negative regulation of cytotoxic T cell differentiation	0.0434081	0.104609	1	2	2	Gain
negative regulation of G protein-coupled receptor internalization	0.0434081	0.0121486	1	2	2	Gain
negative regulation of histone methylation	0.0434081	0.0121486	1	2	2	Gain
negative regulation of interleukin-18 production	0.0434081	0.0121486	1	2	2	Gain
negative regulation of keratinocyte migration	0.0434081	0.0121486	1	2	2	Gain
negative regulation of microtubule binding	0.0434081	0.0121486	1	2	2	Gain
negative regulation of nodal signaling pathway involved in determination of lateral mesoderm left/right asymmetry	0.0434081	0.0121486	1	2	2	Gain
negative regulation of phospholipid biosynthetic process	0.0434081	0.0121486	1	2	2	Gain
negative regulation of relaxation of cardiac muscle	0.0434081	0.0121486	1	2	2	Gain
negative regulation of somatostatin secretion	0.0434081	0.0121486	1	2	2	Gain
negative regulation of T cell costimulation	0.0434081	0.104609	1	2	2	Gain
NLRP1 inflammasome complex assembly	0.0434081	0.0763399	1	2	2	Gain
NLRP3 inflammasome complex assembly	0.0434081	0.0121486	1	2	2	Gain
N-terminal protein amino acid methylation	0.0434081	0.0121486	1	2	2	Gain
observational learning	0.0434081	0.0121486	1	2	2	Gain
pantothenate metabolic process	0.0434081	0.0904176	1	2	2	Gain
peptidyl-glutamine methylation	0.0434081	0.0121486	1	2	2	Gain
peptidyl-lysine modification to peptidyl-hypusine	0.0434081	0.0121486	1	2	2	Gain
positive regulation of cardiac muscle hypertrophy in response to stress	0.0434081	0.0121486	1	2	2	Gain
positive regulation of chaperone-mediated protein folding	0.0434081	0.0121486	1	2	2	Gain
positive regulation of myeloid dendritic cell activation	0.0434081	0.0121486	1	2	2	Gain
positive regulation of neutrophil differentiation	0.0434081	0.0121486	1	2	2	Gain
positive regulation of phosphatidylserine exposure on apoptotic cell surface	0.0434081	0.0121486	1	2	2	Gain
protein localization to cytoskeleton	0.0434081	0.0121486	1	2	2	Gain
Purkinje myocyte development	0.0434081	0.0121486	1	2	2	Gain
pyramidal neuron differentiation	0.0434081	0.0121486	1	2	2	Gain
pyroptosome complex assembly	0.0434081	0.0121486	1	2	2	Gain
regulation of cellular component size	0.0434081	0.0121486	1	2	2	Gain
regulation of epithelial cell proliferation involved in prostate gland development	0.0434081	0.0121486	1	2	2	Gain
regulation of Fas signaling pathway	0.0434081	0.0121486	1	2	2	Gain
regulation of microtubule binding	0.0434081	0.0121486	1	2	2	Gain
regulation of transcription from RNA polymerase II promoter in response to stress	0.0434081	0.0121486	1	2	2	Gain
regulation of transcription regulatory region DNA binding	0.0434081	0.0239739	1	2	2	Gain
renal tubule development	0.0434081	0.0121486	1	2	2	Gain
response to injury involved in regulation of muscle adaptation	0.0434081	0.0121486	1	2	2	Gain
short-chain fatty acid catabolic process	0.0434081	0.0720466	1	2	2	Gain
tRNA N2-guanine methylation	0.0434081	0.0121486	1	2	2	Gain
cellular response to interferon-gamma	0.0435066	0.000903336	1	26	90	Gain
defense response to protozoan	0.043714	4.43197e-05	1	14	36	Loss
positive regulation of neuron projection development	0.0449107	3.03173e-19	1	51	165	Loss
glucose homeostasis	0.0450168	1.47421e-14	1	46	147	Loss
response to unfolded protein	0.0454451	1.19476e-09	1	20	56	Loss
protein autoprocessing	0.0455156	0.0126517	1	12	35	Gain
oogenesis	0.0455725	4.95894e-09	1	17	46	Loss
cardiac muscle cell proliferation	0.0460127	0.00140696	1	7	17	Gain
midbody abscission	0.0460127	0.00140598	1	7	17	Gain
myoblast differentiation	0.0460127	0.00144214	1	7	17	Gain
positive regulation of histone H3-K4 methylation	0.0460127	0.00140598	1	7	17	Gain
osteoblast differentiation	0.0460521	3.74326e-11	1	27	80	Loss
actin filament reorganization	0.0476117	0.000157297	1	5	9	Loss
collagen biosynthetic process	0.0476117	0.000157297	1	5	9	Loss
negative regulation of protein sumoylation	0.0476117	0.000157297	1	5	9	Loss
positive regulation of histone phosphorylation	0.0476117	0.000157297	1	5	9	Loss
response to electrical stimulus	0.0476117	0.000157297	1	5	9	Loss
positive regulation of exit from mitosis	0.0476117	0.000157297	1	5	9	Loss
negative regulation of lipid biosynthetic process	0.0476117	0.000157297	1	5	9	Loss
regulation of immunoglobulin production	0.0476117	0.000157297	1	5	9	Loss
fatty acid beta-oxidation using acyl-CoA dehydrogenase	0.0476117	0.000157297	1	5	9	Loss
negative regulation of hydrolase activity	0.0476117	0.000157297	1	5	9	Loss
regulation of Ras protein signal transduction	0.0476117	0.000157297	1	5	9	Loss
axo-dendritic transport	0.0476117	0.000157297	1	5	9	Loss
spontaneous neurotransmitter secretion	0.0476117	0.000157398	1	5	9	Loss
positive regulation by host of viral process	0.0476117	0.00015744	1	5	9	Loss
craniofacial suture morphogenesis	0.0476117	0.000423934	1	5	9	Loss
luteinization	0.0476117	0.000471175	1	5	9	Loss
neuron projection extension	0.0482708	3.73681e-07	1	12	30	Loss
positive regulation of phosphatidylinositol 3-kinase activity	0.0482708	1.53945e-06	1	12	30	Loss
positive regulation of immunoglobulin production	0.0482708	2.79715e-06	1	12	30	Loss
RNA splicing	0.0484584	3.53253e-25	1	74	250	Loss
Rho protein signal transduction	0.0485389	1.17323e-09	1	19	53	Loss
T cell receptor signaling pathway	0.0492192	8.08084e-05	1	26	91	Gain
canonical Wnt signaling pathway	0.0493077	4.57266e-11	1	26	77	Loss
peptidyl-serine phosphorylation	0.0496096	2.32347e-18	1	51	166	Loss
activation of GTPase activity	0.0496444	3.17633e-13	1	32	98	Loss
wound healing	0.0496988	2.18548e-11	1	28	84	Loss
transmembrane transport	0.0497999	1.61898e-32	1	117	411	Loss
regulation of striated muscle contraction	0.0498363	0.00125441	1	3	4	Loss
trachea cartilage development	0.0498363	0.00125441	1	3	4	Loss
odontoblast differentiation	0.0498363	0.00125441	1	3	4	Loss
positive regulation of inositol 1;4;5-trisphosphate-sensitive calcium-release channel activity	0.0498363	0.00125441	1	3	4	Loss
cellular response to corticotropin-releasing hormone stimulus	0.0498363	0.00125441	1	3	4	Loss
transcription initiation from RNA polymerase I promoter	0.0498363	0.00125441	1	3	4	Loss
positive regulation of Schwann cell differentiation	0.0498363	0.00125441	1	3	4	Loss
dense core granule priming	0.0498363	0.00125441	1	3	4	Loss
notochord formation	0.0498363	0.00125441	1	3	4	Loss
neutrophil degranulation	0.0498363	0.00125441	1	3	4	Loss
glucose import across plasma membrane	0.0498363	0.00125441	1	3	4	Loss
atrioventricular node cell development	0.0498363	0.00125441	1	3	4	Loss
protein localization to axon	0.0498363	0.00125441	1	3	4	Loss
regulation of epidermal cell differentiation	0.0498363	0.00125441	1	3	4	Loss
positive regulation of synapse structural plasticity	0.0498363	0.00125441	1	3	4	Loss
positive regulation of dendritic spine maintenance	0.0498363	0.00125441	1	3	4	Loss
cellular response to parathyroid hormone stimulus	0.0498363	0.00125441	1	3	4	Loss
negative regulation of long-chain fatty acid import across plasma membrane	0.0498363	0.00125441	1	3	4	Loss
negative regulation of RNA polymerase II regulatory region sequence-specific DNA binding	0.0498363	0.00125441	1	3	4	Loss
regulation of tubulin deacetylation	0.0498363	0.00125441	1	3	4	Loss
cellular response to sodium arsenite	0.0498363	0.00125441	1	3	4	Loss
sperm motility	0.0498363	0.00125441	1	3	4	Loss
galactose catabolic process via UDP-galactose	0.0498363	0.00125441	1	3	4	Loss
positive regulation of miRNA metabolic process	0.0498363	0.00125441	1	3	4	Loss
organelle fusion	0.0498363	0.00125441	1	3	4	Loss
parallel actin filament bundle assembly	0.0498363	0.00125441	1	3	4	Loss
purine nucleotide metabolic process	0.0498363	0.00125441	1	3	4	Loss
protein-containing complex localization	0.0498363	0.00125441	1	3	4	Loss
cornification	0.0498363	0.00125441	1	3	4	Loss
glucose import in response to insulin stimulus	0.0498363	0.00125441	1	3	4	Loss
establishment or maintenance of microtubule cytoskeleton polarity	0.0498363	0.00125441	1	3	4	Loss
morphogenesis of a branching epithelium	0.0498363	0.00125441	1	3	4	Loss
negative regulation of lipase activity	0.0498363	0.00125441	1	3	4	Loss
negative regulation of respiratory burst involved in inflammatory response	0.0498363	0.00125441	1	3	4	Loss
regulation of translational fidelity	0.0498363	0.00125441	1	3	4	Loss
convergent extension involved in neural plate elongation	0.0498363	0.00125441	1	3	4	Loss
cellular response to potassium ion starvation	0.0498363	0.00125441	1	3	4	Loss
recognition of apoptotic cell	0.0498363	0.00125441	1	3	4	Loss
diacylglycerol catabolic process	0.0498363	0.00125441	1	3	4	Loss
cortical microtubule organization	0.0498363	0.00125441	1	3	4	Loss
peripheral nervous system myelin formation	0.0498363	0.00125441	1	3	4	Loss
positive regulation of G0 to G1 transition	0.0498363	0.00125441	1	3	4	Loss
negative regulation of protein metabolic process	0.0498363	0.00125441	1	3	4	Loss
membrane assembly	0.0498363	0.00125441	1	3	4	Loss
dentinogenesis	0.0498363	0.00125441	1	3	4	Loss
negative regulation of mitochondrial membrane permeability	0.0498363	0.00240186	1	3	4	Loss
norepinephrine uptake	0.0498363	0.00351604	1	3	4	Loss
exocyst localization	0.0498363	0.0076916	1	3	4	Loss

## Sheet: 3. C3Tag MSCNV GO analysis
Term	P-Value	MP P-Value	Q-Bound	Present	Total	MSCNV Type
cellular response to phenylalanine	1.02e-17	0.000934	1.27e-13	21	25	Loss
humoral immune response	3.74833e-15	0.00937605	4.66217e-11	19	44	Gain
natural killer cell activation involved in immune response	1.63831e-13	0.0180319	1.01886e-09	14	25	Gain
positive regulation of peptidyl-serine phosphorylation of STAT protein	2.43079e-12	0.0181571	1.00781e-08	14	29	Gain
T cell activation involved in immune response	7.67504e-12	0.0182213	2.38655e-08	14	31	Gain
response to pheromone	5.65187e-11	0.00213565	1.40596e-07	23	104	Gain
response to exogenous dsRNA	1.40761e-09	0.0186235	2.91798e-06	14	43	Gain
lauric acid metabolic process	1.8816e-09	0.00726251	3.34333e-06	7	8	Gain
B cell proliferation	2.76799e-09	0.0186928	4.30354e-06	14	45	Gain
icosanoid biosynthetic process	8.15477e-09	0.00739995	1.12699e-05	7	9	Gain
B cell differentiation	2.26144e-06	0.018091	0.00281277	15	84	Gain
tissue homeostasis	4.12231e-06	6.07376e-08	0.0046612	8	24	Gain
detection of bacterium	7.67089e-06	0.000259656	0.00750785	6	13	Gain
regulation of proteolysis	7.84708e-06	0.00286057	0.00750785	7	19	Gain
linoleic acid metabolic process	8.70968e-06	0.00320083	0.00773792	9	34	Gain
cytokine-mediated signaling pathway	1.11117e-05	0.0145462	0.00921378	18	131	Gain
defense response	1.28471e-05	0.00501459	0.00998704	17	120	Gain
chitin catabolic process	1.49383e-05	0.009806	0.0103743	5	9	Gain
arachidonic acid metabolic process	1.50134e-05	0.00252392	0.0103743	10	45	Gain
granzyme-mediated programmed cell death signaling pathway	2.47e-05	0.0154039	0.10387	7	11	Loss
transcription by RNA polymerase I	2.51e-05	3.58e-08	0.10387	6	8	Loss
phagocytosis; engulfment	3.39285e-05	0.0003655	0.0222107	8	31	Gain
defense response to fungus	3.96e-05	1.93e-08	0.123022	9	19	Loss
antigen processing and presentation of endogenous peptide antigen via MHC class I via ER pathway; TAP-independent	4.3562e-05	0.0333263	0.0258011	8	32	Gain
antigen processing and presentation of endogenous peptide antigen via MHC class Ib	4.3562e-05	0.0333263	0.0258011	8	32	Gain
positive regulation of mast cell activation	5.10002e-05	0.0093293	0.0288337	5	11	Gain
long-term synaptic potentiation	5.3e-05	8.11e-06	0.131956	38	194	Loss
G protein-coupled receptor signaling pathway; coupled to cyclic nucleotide second messenger	5.45478e-05	0.000330957	0.0294985	9	42	Gain
adaptive immune response	6.11771e-05	0.0141882	0.0317051	19	162	Gain
nuclear-transcribed mRNA catabolic process	6.91045e-05	8.90124e-06	0.0343809	6	18	Gain
positive regulation of defense response to bacterium	0.000102089	1.44397e-05	0.0488376	4	7	Gain
cellular response to UV-B	0.000187	0.000196	0.354926	5	7	Loss
negative regulation of protein ubiquitination	0.000217	5.7e-10	0.354926	15	54	Loss
negative regulation of Notch signaling pathway	0.000262	1.58e-07	0.354926	11	33	Loss
peptidyl-serine phosphorylation	0.000269	1.19e-13	0.354926	32	166	Loss
negative regulation of translation	0.000285	2.28e-08	0.354926	21	92	Loss
regulation of anion channel activity	0.000295749	0.0161692	0.136242	3	4	Gain
phosphorylation	0.000343	5.2e-22	0.377859	84	573	Loss
entrainment of circadian clock by photoperiod	0.000365	8.78e-08	0.377859	10	29	Loss
positive regulation of muscle cell differentiation	0.000457	2.1e-06	0.436833	5	8	Loss
positive regulation of T cell mediated cytotoxicity	0.00054752	0.0357932	0.23662	8	45	Gain
inflammatory response	0.000551694	3.76353e-05	0.23662	29	352	Gain
natural killer cell mediated cytotoxicity	0.000662	0.00583288	0.586396	8	21	Loss
positive regulation of enamel mineralization	0.000715939	0.00105828	0.296828	3	5	Gain
negative regulation of tumor necrosis factor-mediated signaling pathway	0.00098	1.9e-06	0.586396	6	13	Loss
phagocytosis	0.00102667	9.47e-09	0.586396	16	68	Loss
glomerular mesangial cell development	0.0010372	3.68e-05	0.586396	3	3	Loss
positive regulation of anion channel activity	0.0010372	0.000541	0.586396	3	3	Loss
positive regulation of inflammatory response to wounding	0.0010372	3.68e-05	0.586396	3	3	Loss
regulation of transcription from RNA polymerase II promoter involved in myocardial precursor cell differentiation	0.0010372	3.68e-05	0.586396	3	3	Loss
saturated monocarboxylic acid metabolic process	0.0010372	0.0278712	0.586396	3	3	Loss
unsaturated monocarboxylic acid metabolic process	0.0010372	0.0278712	0.586396	3	3	Loss
neurotransmitter secretion	0.00118533	0.000125117	0.473039	6	29	Gain
positive regulation of epidermal growth factor-activated receptor activity	0.00121702	0.00712065	0.473039	4	12	Gain
cellular response to lipopolysaccharide	0.00122159	4.43e-06	0.660612	40	241	Loss
mRNA transcription	0.0013866	0.000397406	0.522621	3	6	Gain
cellular response to mechanical stimulus	0.00151905	1.03e-05	0.740264	15	64	Loss
protein phosphorylation	0.00163911	3.9e-20	0.740264	76	536	Loss
positive regulation of cell migration	0.00167468	8.74e-14	0.740264	40	245	Loss
mRNA splicing; via spliceosome	0.00172412	8.01e-10	0.740264	25	133	Loss
intracellular sequestering of iron ion	0.00172597	0.0196376	0.740264	5	10	Loss
regulation of aerobic respiration	0.00172597	8.94e-06	0.740264	5	10	Loss
positive regulation of leukocyte adhesion to arterial endothelial cell	0.00180158	0.000584638	0.605623	2	2	Gain
positive regulation of chronic inflammatory response to antigenic stimulus	0.00180158	0.023787	0.605623	2	2	Gain
carboxylic acid catabolic process	0.00180158	0.0185956	0.605623	2	2	Gain
protein localization to cytoskeleton	0.00180158	0.000584638	0.605623	2	2	Gain
long-chain fatty acid metabolic process	0.00181519	0.000518	0.752578	8	24	Loss
pyroptosis	0.00202894	0.0211517	0.664104	6	32	Gain
PML body organization	0.00234998	0.000459903	0.749463	3	7	Gain
defense response to protozoan	0.00239406	0.00036	0.960558	10	36	Loss
homophilic cell adhesion via plasma membrane adhesion molecules	0.00267296	0.00328002	0.818706	12	111	Gain
chemokine-mediated signaling pathway	0.00269874	0.0248379	0.818706	7	45	Gain
positive regulation of defense response to bacterium	0.0028538	4.26e-05	1	4	7	Loss
positive regulation of integrin activation	0.00290134	1.59e-05	1	5	11	Loss
positive regulation of transcription by RNA polymerase II	0.00332736	5.23e-24	1	144	1143	Loss
regulation of sodium ion transmembrane transporter activity	0.00350088	0.00643906	1	6	16	Loss
antigen processing and presentation of peptide antigen via MHC class I	0.00364159	0.0206243	1	3	8	Gain
aromatic compound catabolic process	0.00364159	0.0175138	1	3	8	Gain
antimicrobial humoral immune response mediated by antimicrobial peptide	0.00373335	0.0253122	1	11	101	Gain
acyl carnitine transport	0.00383406	0.00191742	1	3	4	Loss
astrocyte activation involved in immune response	0.00383406	0.000143	1	3	4	Loss
auditory receptor cell fate commitment	0.00383406	0.000143	1	3	4	Loss
carboxylic acid transmembrane transport	0.00383406	0.00110091	1	3	4	Loss
centriole assembly	0.00383406	0.000143	1	3	4	Loss
DNA replication; removal of RNA primer	0.00383406	0.000143	1	3	4	Loss
exocyst localization	0.00383406	0.00190504	1	3	4	Loss
negative regulation of inflammatory response to wounding	0.00383406	0.000143	1	3	4	Loss
regulation of anion channel activity	0.00383406	0.0203141	1	3	4	Loss
negative regulation of vascular associated smooth muscle cell proliferation	0.00416087	5.48e-06	1	8	27	Loss
kidney development	0.00427408	0.000981263	1	14	148	Gain
myoblast differentiation	0.00493881	0.000685893	1	4	17	Gain
regulation of insulin receptor signaling pathway	0.00495171	1.22e-05	1	6	17	Loss
negative regulation of hypoxia-induced intrinsic apoptotic signaling pathway	0.00525102	7.69e-05	1	4	8	Loss
protein insertion into membrane	0.00525102	0.000527	1	4	8	Loss
regulation of meiotic nuclear division	0.00525102	7.69e-05	1	4	8	Loss
positive regulation of respiratory burst	0.00525202	0.00172564	1	2	3	Gain
'de novo' NAD biosynthetic process from tryptophan	0.00525202	0.0206498	1	2	3	Gain
polysaccharide catabolic process	0.00525202	0.0207942	1	2	3	Gain
xylulose metabolic process	0.00525202	0.0237176	1	2	3	Gain
condensed mesenchymal cell proliferation	0.00525202	0.00172564	1	2	3	Gain
protein localization to postsynaptic membrane	0.00525202	0.00172564	1	2	3	Gain
positive regulation of collagen fibril organization	0.00525202	0.00172564	1	2	3	Gain
eye development	0.00528088	5.96e-05	1	11	46	Loss
production of molecular mediator involved in inflammatory response	0.0052908	0.0212081	1	3	9	Gain
nuclear mRNA surveillance	0.0052908	0.00106432	1	3	9	Gain
blood circulation	0.0052908	0.00106432	1	3	9	Gain
proteasome-mediated ubiquitin-dependent protein catabolic process	0.00543054	0.000252193	1	15	168	Gain
negative regulation of transcription by RNA polymerase II	0.00601524	1.79e-22	1	114	895	Loss
positive regulation of triglyceride biosynthetic process	0.00613915	0.00143946	1	4	18	Gain
translation	0.00641106	1.1e-12	1	37	240	Loss
positive regulation of phosphorylation	0.00644617	0.000951435	1	6	40	Gain
lysosome localization	0.00670095	6.67e-06	1	8	29	Loss
phospholipid translocation	0.00670095	2.05e-05	1	8	29	Loss
neuromuscular process	0.00679851	4.3e-06	1	9	35	Loss
cytolysis	0.00679929	0.016728	1	6	18	Loss
diacylglycerol biosynthetic process	0.00680019	0.00054	1	5	13	Loss
phosphatidylinositol biosynthetic process	0.00680019	4.19e-05	1	5	13	Loss
receptor catabolic process	0.00680019	4.19e-05	1	5	13	Loss
C21-steroid hormone metabolic process	0.00732139	0.0244478	1	3	10	Gain
lysosomal protein catabolic process	0.00732139	0.00149308	1	3	10	Gain
ossification involved in bone maturation	0.00732139	0.00158096	1	3	10	Gain
pharyngeal arch artery morphogenesis	0.00732139	0.00159699	1	3	10	Gain
cellular response to lipopolysaccharide	0.00735785	0.00875661	1	19	241	Gain
proteolysis involved in cellular protein catabolic process	0.00743625	0.00152084	1	14	68	Loss
regulation of G1/S transition of mitotic cell cycle	0.00794743	4.91e-05	1	7	24	Loss
positive regulation of cell population proliferation	0.00836895	0.000883113	1	35	537	Gain
chemotaxis	0.00838457	0.00799244	1	12	128	Gain
phosphatidylethanolamine biosynthetic process	0.00869868	0.000135	1	4	9	Loss
regulation of epidermal growth factor receptor signaling pathway	0.00869868	0.000557	1	4	9	Loss
regulation of ion transport	0.00869868	0.0279028	1	4	9	Loss
cobalamin transport	0.00886195	0.00035	1	3	5	Loss
long-chain fatty acid import across plasma membrane	0.00886195	0.00035	1	3	5	Loss
mitral valve formation	0.00886195	0.00035	1	3	5	Loss
negative regulation of macrophage cytokine production	0.00886195	0.00035	1	3	5	Loss
negative regulation of smooth muscle cell chemotaxis	0.00886195	0.0184925	1	3	5	Loss
S-adenosylhomocysteine metabolic process	0.00886195	0.00035	1	3	5	Loss
regulation of cell population proliferation	0.00887347	4.73e-11	1	31	197	Loss
regulation of viral entry into host cell	0.00908731	0.0275995	1	4	20	Gain
regulation of actin cytoskeleton reorganization	0.00909886	2.53e-05	1	6	19	Loss
regulation of gene expression; epigenetic	0.00909886	7.94e-05	1	6	19	Loss
response to reactive oxygen species	0.00909886	9.01e-05	1	6	19	Loss
SMAD protein signal transduction	0.00962648	3.2e-07	1	15	77	Loss
cytoskeleton-dependent intracellular transport	0.00970677	6.33e-05	1	5	14	Loss
protein deacetylation	0.00970677	6.33e-05	1	5	14	Loss
growth plate cartilage development	0.0097521	0.00201609	1	3	11	Gain
negative regulation of telomerase activity	0.0097521	0.00201609	1	3	11	Gain
transcription by RNA polymerase II	0.0100697	9.03e-08	1	18	99	Loss
neuromuscular synaptic transmission	0.0100912	1.27e-05	1	7	25	Loss
glucose import in response to insulin stimulus	0.0102083	0.00339576	1	2	4	Gain
positive regulation of heat generation	0.0102083	0.00339576	1	2	4	Gain
negative regulation of vascular wound healing	0.0102083	0.00339576	1	2	4	Gain
regulation of adenylate cyclase activity	0.0102083	0.00339576	1	2	4	Gain
endothelial cell apoptotic process	0.0102083	0.00339576	1	2	4	Gain
tendon development	0.0102083	0.00339576	1	2	4	Gain
convergent extension involved in neural plate elongation	0.0102083	0.00339576	1	2	4	Gain
synaptic vesicle targeting	0.0102083	0.00339576	1	2	4	Gain
positive regulation of DNA demethylation	0.0102083	0.00339576	1	2	4	Gain
positive regulation of Schwann cell migration	0.0102083	0.00339576	1	2	4	Gain
regulation of urine volume	0.0102083	0.00339576	1	2	4	Gain
granulocyte colony-stimulating factor signaling pathway	0.0102502	0.00110622	1	2	2	Loss
histidyl-tRNA aminoacylation	0.0102502	0.0308887	1	2	2	Loss
histone demethylation	0.0102502	0.00110622	1	2	2	Loss
inositol phosphorylation	0.0102502	0.00110622	1	2	2	Loss
lymph circulation	0.0102502	0.00110622	1	2	2	Loss
negative regulation of core promoter binding	0.0102502	0.00110622	1	2	2	Loss
negative regulation of mast cell cytokine production	0.0102502	0.00110622	1	2	2	Loss
negative regulation of membrane permeability	0.0102502	0.00110622	1	2	2	Loss
negative regulation of ovarian follicle development	0.0102502	0.00110622	1	2	2	Loss
nuclear-transcribed mRNA catabolic process; deadenylation-independent decay	0.0102502	0.00110622	1	2	2	Loss
paraxial mesodermal cell fate commitment	0.0102502	0.00110622	1	2	2	Loss
peptidyl-lysine modification to peptidyl-hypusine	0.0102502	0.00110622	1	2	2	Loss
phosphorus metabolic process	0.0102502	0.028592	1	2	2	Loss
positive regulation of ephrin receptor signaling pathway	0.0102502	0.00110622	1	2	2	Loss
positive regulation of pancreatic juice secretion	0.0102502	0.00110622	1	2	2	Loss
protein localization to lipid droplet	0.0102502	0.00110622	1	2	2	Loss
regulation of epithelial to mesenchymal transition involved in endocardial cushion formation	0.0102502	0.00110622	1	2	2	Loss
regulation of keratinocyte apoptotic process	0.0102502	0.00110622	1	2	2	Loss
regulation of transcription regulatory region DNA binding	0.0102502	0.00476851	1	2	2	Loss
response to pyrethroid	0.0102502	0.00110622	1	2	2	Loss
spontaneous exocytosis of neurotransmitter	0.0102502	0.00110622	1	2	2	Loss
vesicle localization	0.0102502	0.00110622	1	2	2	Loss
negative regulation of neurogenesis	0.0102659	7.52e-06	1	8	31	Loss
neutrophil chemotaxis	0.010285	0.0207546	1	8	71	Gain
behavioral response to cocaine	0.0108547	0.00147097	1	4	21	Gain
protein polyubiquitination	0.0114184	0.00394505	1	14	166	Gain
negative regulation of smooth muscle cell proliferation	0.0114416	0.0017611	1	6	45	Gain
autophagy	0.0114716	1.74e-09	1	27	169	Loss
negative regulation of phagocytosis	0.0119042	0.000141	1	6	20	Loss
regulation of protein kinase B signaling	0.0119042	8.05e-05	1	6	20	Loss
spinal cord development	0.0119042	3.51e-05	1	6	20	Loss
innate immune response	0.0119719	0.000959106	1	30	455	Gain
regulation of synaptic vesicle exocytosis	0.0120726	0.000596619	1	8	73	Gain
BMP signaling pathway	0.0123529	0.000975976	1	9	88	Gain
positive regulation of dendrite morphogenesis	0.0124999	7.75e-06	1	8	32	Loss
pyroptosis	0.0124999	0.00936781	1	8	32	Loss
positive regulation of leukocyte adhesion to vascular endothelial cell	0.0125971	0.00263985	1	3	12	Gain
long-chain fatty acid transport	0.0125971	0.00429214	1	3	12	Gain
chondrocyte proliferation	0.0125971	0.00263985	1	3	12	Gain
cell redox homeostasis	0.0126267	1.69e-05	1	7	26	Loss
in utero embryonic development	0.0127588	1.56e-12	1	45	317	Loss
elastic fiber assembly	0.0133472	0.000372	1	4	10	Loss
embryonic viscerocranium morphogenesis	0.0133472	0.000219	1	4	10	Loss
negative regulation of calcium ion-dependent exocytosis	0.0133472	0.000219	1	4	10	Loss
negative regulation of receptor binding	0.0133472	0.000219	1	4	10	Loss
positive regulation of mucus secretion	0.0133472	0.000224	1	4	10	Loss
regulation of keratinocyte differentiation	0.0133472	0.000219	1	4	10	Loss
multicellular organism aging	0.0133645	9.24e-05	1	5	15	Loss
negative regulation of calcineurin-NFAT signaling cascade	0.0133645	9.64e-05	1	5	15	Loss
positive regulation of nuclear-transcribed mRNA catabolic process; deadenylation-dependent decay	0.0133645	9.24e-05	1	5	15	Loss
lipid homeostasis	0.0151336	5.82e-06	1	10	46	Loss
negative regulation of cold-induced thermogenesis	0.0151336	2.25e-06	1	10	46	Loss
glomerular filtration	0.0158665	0.00349763	1	3	13	Gain
regulation of mRNA processing	0.0158665	0.00725454	1	3	13	Gain
granulocyte differentiation	0.0158665	0.00829523	1	3	13	Gain
negative regulation of transcription; DNA-templated	0.0162914	7.84e-17	1	71	545	Loss
cerebellar cortex morphogenesis	0.0163941	0.000682	1	3	6	Loss
establishment of spindle localization	0.0163941	0.000682	1	3	6	Loss
membrane invagination	0.0163941	0.000682	1	3	6	Loss
negative regulation of lipopolysaccharide-mediated signaling pathway	0.0163941	0.000682	1	3	6	Loss
positive regulation of intrinsic apoptotic signaling pathway in response to DNA damage	0.0163941	0.000682	1	3	6	Loss
positive regulation of transcription of Notch receptor target	0.0163941	0.000682	1	3	6	Loss
RNA destabilization	0.0163941	0.000682	1	3	6	Loss
Toll signaling pathway	0.0163941	0.000682	1	3	6	Loss
negative regulation of interferon-alpha production	0.0165365	0.00556875	1	2	5	Gain
regulation of chemokine production	0.0165365	0.00556875	1	2	5	Gain
positive regulation of spindle assembly	0.0165365	0.00556875	1	2	5	Gain
convergent extension involved in organogenesis	0.0165365	0.00556875	1	2	5	Gain
positive regulation of ATPase-coupled calcium transmembrane transporter activity	0.0165365	0.00556875	1	2	5	Gain
mitral valve formation	0.0165365	0.00556875	1	2	5	Gain
positive regulation of protein-containing complex disassembly	0.0165365	0.00556875	1	2	5	Gain
positive regulation of superoxide dismutase activity	0.0165365	0.00556875	1	2	5	Gain
tRNA pseudouridine synthesis	0.0165365	0.00556875	1	2	5	Gain
acrosomal vesicle exocytosis	0.0165365	0.00556875	1	2	5	Gain
snoRNA localization	0.0165365	0.00556875	1	2	5	Gain
pentose-phosphate shunt; oxidative branch	0.0165365	0.00596979	1	2	5	Gain
antigen processing and presentation of exogenous peptide antigen via MHC class I	0.0165365	0.0144236	1	2	5	Gain
negative regulation of anion channel activity	0.0165365	0.0222512	1	2	5	Gain
tryptophan catabolic process to kynurenine	0.0165365	0.0226731	1	2	5	Gain
omega-hydroxylase P450 pathway	0.0165365	0.0253999	1	2	5	Gain
activation of phospholipase A2 activity	0.0165365	0.0361823	1	2	5	Gain
tissue development	0.0166322	8.05e-06	1	9	40	Loss
calcium ion homeostasis	0.0172857	0.00300139	1	5	36	Gain
regulation of dendrite morphogenesis	0.0174306	0.00297765	1	4	24	Gain
neural tube development	0.0175275	2.77e-06	1	10	47	Loss
cellular response to stress	0.017848	0.000136	1	5	16	Loss
cerebellar Purkinje cell differentiation	0.017848	0.000131	1	5	16	Loss
negative regulation of cell migration involved in sprouting angiogenesis	0.017848	0.000132	1	5	16	Loss
negative regulation of interferon-beta production	0.017848	0.00022	1	5	16	Loss
negative regulation of fat cell differentiation	0.0179327	3.61e-06	1	11	54	Loss
cell death	0.0180033	1.36e-05	1	8	34	Loss
negative regulation of cell growth	0.0180208	1.8e-08	1	21	128	Loss
immune response	0.0180326	0.0165055	1	19	264	Gain
cortical cytoskeleton organization	0.0192334	6.37e-05	1	6	22	Loss
very long-chain fatty acid metabolic process	0.0192334	0.00974052	1	6	22	Loss
positive regulation of axonogenesis	0.0193072	0.00260641	1	5	37	Gain
cellular response to estrogen stimulus	0.0193072	0.00457869	1	5	37	Gain
export across plasma membrane	0.0193162	0.000772	1	4	11	Loss
hyaluronan catabolic process	0.0193162	0.0217988	1	4	11	Loss
lens fiber cell differentiation	0.0193162	0.000335	1	4	11	Loss
liver regeneration	0.0193162	0.000335	1	4	11	Loss
neuronal action potential propagation	0.0193162	0.000335	1	4	11	Loss
positive regulation of transcription by RNA polymerase III	0.0193162	0.000335	1	4	11	Loss
regulation of phosphatidylinositol 3-kinase signaling	0.0193162	0.000994	1	4	11	Loss
Schwann cell development	0.0193162	0.000547	1	4	11	Loss
fibroblast migration	0.0195667	0.00421263	1	3	14	Gain
DNA damage response; signal transduction by p53 class mediator resulting in transcription of p21 class mediator	0.0195667	0.00421263	1	3	14	Gain
antifungal humoral response	0.0195667	0.0110775	1	3	14	Gain
circadian regulation of gene expression	0.0199347	1.33e-06	1	13	69	Loss
activation of phospholipase C activity	0.02007	0.0074739	1	4	25	Gain
mRNA processing	0.0210902	1.78e-13	1	45	327	Loss
regulation of actin filament polymerization	0.0213232	4.76e-05	1	8	35	Loss
regulation of microtubule cytoskeleton organization	0.0213232	1.59e-05	1	8	35	Loss
excitatory postsynaptic potential	0.0214779	0.00216982	1	5	38	Gain
regulation of inflammatory response	0.0215438	0.00253504	1	8	81	Gain
negative regulation of gene expression	0.0220077	4.57e-11	1	49	362	Loss
negative regulation of myoblast differentiation	0.0229322	3.68e-05	1	7	29	Loss
transport	0.0229422	0.0116639	1	4	26	Gain
anaphase-promoting complex-dependent catabolic process	0.0232215	0.000216	1	5	17	Loss
negative regulation of astrocyte differentiation	0.0232215	0.00018	1	5	17	Loss
positive regulation of calcineurin-NFAT signaling cascade	0.0232215	0.00018	1	5	17	Loss
positive regulation of cell adhesion mediated by integrin	0.0232215	0.000305	1	5	17	Loss
positive regulation of histone deacetylation	0.0232215	0.00046	1	5	17	Loss
intrinsic apoptotic signaling pathway	0.0238479	8.63e-05	1	6	23	Loss
positive regulation of myelination	0.0238479	8.38e-05	1	6	23	Loss
stress granule assembly	0.0238479	8.38e-05	1	6	23	Loss
intracellular signal transduction	0.0239929	1.79e-14	1	54	407	Loss
negative regulation of small GTPase mediated signal transduction	0.0241115	0.00821931	1	2	6	Gain
maintenance of protein location	0.0241115	0.00821931	1	2	6	Gain
negative regulation of synaptic plasticity	0.0241115	0.00821931	1	2	6	Gain
establishment of protein localization to telomere	0.0241115	0.00821931	1	2	6	Gain
male mating behavior	0.0241115	0.00821931	1	2	6	Gain
cellular response to angiotensin	0.0241115	0.00821931	1	2	6	Gain
RNA destabilization	0.0241115	0.00821931	1	2	6	Gain
succinate metabolic process	0.0241115	0.00821931	1	2	6	Gain
succinyl-CoA metabolic process	0.0241115	0.00821931	1	2	6	Gain
negative regulation of natural killer cell activation	0.0241115	0.00821931	1	2	6	Gain
tight junction organization	0.0241115	0.00821931	1	2	6	Gain
regulation of kinase activity	0.0241115	0.00821931	1	2	6	Gain
protein localization to ciliary transition zone	0.0241115	0.0082196	1	2	6	Gain
cellular response to nicotine	0.0241115	0.0082616	1	2	6	Gain
response to corticosterone	0.0241115	0.0358943	1	2	6	Gain
positive regulation of chemokine production	0.0242807	0.00890175	1	6	53	Gain
apoptotic process	0.0244311	1.43e-16	1	71	556	Loss
chemical synaptic transmission	0.024576	0.00134826	1	14	183	Gain
regulation of membrane potential	0.0246151	0.00195582	1	10	115	Gain
negative regulation of cysteine-type endopeptidase activity involved in apoptotic process	0.0249986	0.00451098	1	7	68	Gain
peptidyl-threonine phosphorylation	0.0256095	1.71e-06	1	12	64	Loss
cellular response to insulin stimulus	0.026171	0.00161591	1	8	84	Gain
telomere maintenance	0.0262805	0.00326923	1	5	40	Gain
convergent extension involved in axis elongation	0.0265492	0.00116428	1	3	7	Loss
enzyme linked receptor protein signaling pathway	0.0265492	0.00116428	1	3	7	Loss
musculoskeletal movement	0.0265492	0.00255654	1	3	7	Loss
negative regulation of monocyte chemotactic protein-1 production	0.0265492	0.0053974	1	3	7	Loss
NIK/NF-kappaB signaling	0.0265492	0.00116429	1	3	7	Loss
positive regulation of epidermal cell differentiation	0.0265492	0.00393719	1	3	7	Loss
positive regulation of protein localization to centrosome	0.0265492	0.00116428	1	3	7	Loss
protein retention in ER lumen	0.0265492	0.00116428	1	3	7	Loss
regulation of keratinocyte proliferation	0.0265492	0.00116428	1	3	7	Loss
regulation of mitochondrial fission	0.0265492	0.00116428	1	3	7	Loss
response to mitochondrial depolarisation	0.0265492	0.00316572	1	3	7	Loss
vascular associated smooth muscle cell development	0.0265492	0.00116428	1	3	7	Loss
cardiac left ventricle morphogenesis	0.0266935	0.000489	1	4	12	Loss
double-strand break repair via break-induced replication	0.0266935	0.000489	1	4	12	Loss
phospholipid efflux	0.0266935	0.0320971	1	4	12	Loss
positive regulation of leukocyte chemotaxis	0.0266935	0.000489	1	4	12	Loss
protein polyglutamylation	0.0266935	0.000489	1	4	12	Loss
retrograde protein transport; ER to cytosol	0.0266935	0.000489	1	4	12	Loss
ruffle organization	0.0266935	0.00119361	1	4	12	Loss
positive regulation of autophagy	0.0268386	0.0210353	1	7	69	Gain
acyl-CoA metabolic process	0.0273727	0.011847	1	7	30	Loss
positive regulation of neural precursor cell proliferation	0.0273727	4.66e-05	1	7	30	Loss
outflow tract morphogenesis	0.0285716	0.00260899	1	6	55	Gain
RNA processing	0.0286113	2.03e-06	1	12	65	Loss
1-phosphatidyl-1D-myo-inositol 4;5-bisphosphate biosynthetic process	0.0286762	0.00324506	1	2	3	Loss
ascorbate homeostasis	0.0286762	0.00324506	1	2	3	Loss
cellular response to actinomycin D	0.0286762	0.00324506	1	2	3	Loss
cellular response to high light intensity	0.0286762	0.00324506	1	2	3	Loss
ceramide translocation	0.0286762	0.0173861	1	2	3	Loss
embryonic lung development	0.0286762	0.00324506	1	2	3	Loss
endocardium morphogenesis	0.0286762	0.00324506	1	2	3	Loss
error-free translesion synthesis	0.0286762	0.00324506	1	2	3	Loss
establishment of blood-brain barrier	0.0286762	0.00324506	1	2	3	Loss
glucose catabolic process	0.0286762	0.00324506	1	2	3	Loss
histone H3-S28 phosphorylation	0.0286762	0.00324506	1	2	3	Loss
insulin catabolic process	0.0286762	0.024536	1	2	3	Loss
maintenance of presynaptic active zone structure	0.0286762	0.00324506	1	2	3	Loss
multi-organism membrane organization	0.0286762	0.00324506	1	2	3	Loss
negative regulation of 1-phosphatidylinositol-4-phosphate 5-kinase activity	0.0286762	0.00324506	1	2	3	Loss
negative regulation of biosynthetic process	0.0286762	0.0324595	1	2	3	Loss
negative regulation of cholesterol transport	0.0286762	0.0305132	1	2	3	Loss
negative regulation of endothelial cell chemotaxis	0.0286762	0.00324506	1	2	3	Loss
negative regulation of megakaryocyte differentiation	0.0286762	0.00324506	1	2	3	Loss
negative regulation of peptidyl-serine phosphorylation of STAT protein	0.0286762	0.00324506	1	2	3	Loss
negative regulation of Rho-dependent protein serine/threonine kinase activity	0.0286762	0.00324506	1	2	3	Loss
neuroblast division in subventricular zone	0.0286762	0.00324506	1	2	3	Loss
nuclear body organization	0.0286762	0.00452784	1	2	3	Loss
nuclear-transcribed mRNA catabolic process; exonucleolytic	0.0286762	0.00324506	1	2	3	Loss
nucleotide phosphorylation	0.0286762	0.00324506	1	2	3	Loss
Peyer's patch morphogenesis	0.0286762	0.00324506	1	2	3	Loss
phosphatidylserine biosynthetic process	0.0286762	0.00324506	1	2	3	Loss
positive regulation of anaphase-promoting complex-dependent catabolic process	0.0286762	0.00324506	1	2	3	Loss
positive regulation of blood vessel branching	0.0286762	0.00324506	1	2	3	Loss
positive regulation of collagen fibril organization	0.0286762	0.00324506	1	2	3	Loss
positive regulation of endodeoxyribonuclease activity	0.0286762	0.00324506	1	2	3	Loss
positive regulation of fast-twitch skeletal muscle fiber contraction	0.0286762	0.00324506	1	2	3	Loss
positive regulation of glutamate receptor signaling pathway	0.0286762	0.00324506	1	2	3	Loss
positive regulation of homophilic cell adhesion	0.0286762	0.024536	1	2	3	Loss
positive regulation of intracellular mRNA localization	0.0286762	0.00324506	1	2	3	Loss
positive regulation of nephron tubule epithelial cell differentiation	0.0286762	0.00324506	1	2	3	Loss
primitive erythrocyte differentiation	0.0286762	0.00324506	1	2	3	Loss
regulation of amyloid precursor protein catabolic process	0.0286762	0.00324506	1	2	3	Loss
regulation of cell adhesion involved in heart morphogenesis	0.0286762	0.00324506	1	2	3	Loss
regulation of epidermal cell division	0.0286762	0.022382	1	2	3	Loss
regulation of homophilic cell adhesion	0.0286762	0.024536	1	2	3	Loss
regulation of mRNA 3'-end processing	0.0286762	0.00324506	1	2	3	Loss
regulation of transcription from RNA polymerase II promoter in response to iron	0.0286762	0.00324506	1	2	3	Loss
segmentation	0.0286762	0.00324506	1	2	3	Loss
sensory perception of touch	0.0286762	0.00324506	1	2	3	Loss
U2-type prespliceosome assembly	0.0286762	0.00324506	1	2	3	Loss
ureteric peristalsis	0.0286762	0.00324506	1	2	3	Loss
vacuolar protein processing	0.0286762	0.00324506	1	2	3	Loss
xylulose metabolic process	0.0286762	0.0324882	1	2	3	Loss
epidermal growth factor receptor signaling pathway	0.0289187	0.00821016	1	5	41	Gain
cell fate specification	0.0292165	4.98e-05	1	8	37	Loss
positive regulation of endothelial cell migration	0.0294312	3.17e-06	1	11	58	Loss
positive regulation of stem cell proliferation	0.0295377	0.000242	1	5	18	Loss
ribosomal small subunit biogenesis	0.0295377	0.000242	1	5	18	Loss
positive regulation of cell division	0.0299439	3.42e-05	1	9	44	Loss
protein localization to plasma membrane	0.0307146	3.81e-09	1	23	151	Loss
endoplasmic reticulum to Golgi vesicle-mediated transport	0.0311513	0.00251706	1	9	103	Gain
regulation of apoptotic process	0.0311597	4.56e-09	1	28	192	Loss
positive regulation of cell population proliferation	0.0317631	1.92e-10	1	68	537	Loss
regulation of cell cycle	0.0319165	8.35e-11	1	33	234	Loss
calcium ion transmembrane import into cytosol	0.0328161	0.0113231	1	2	7	Gain
vascular endothelial growth factor production	0.0328161	0.0113231	1	2	7	Gain
mitral valve morphogenesis	0.0328161	0.0113231	1	2	7	Gain
embryonic heart tube left/right pattern formation	0.0328161	0.0113231	1	2	7	Gain
collateral sprouting	0.0328161	0.0113231	1	2	7	Gain
negative regulation of protein export from nucleus	0.0328161	0.0113231	1	2	7	Gain
long-chain fatty-acyl-CoA metabolic process	0.0328161	0.0113231	1	2	7	Gain
vitamin transport	0.0328161	0.0114284	1	2	7	Gain
response to mitochondrial depolarisation	0.0328161	0.0211706	1	2	7	Gain
positive regulation of cell migration	0.0329312	0.000453624	1	17	245	Gain
lysosome localization	0.0329945	0.00640589	1	4	29	Gain
entrainment of circadian clock by photoperiod	0.0329945	0.00753901	1	4	29	Gain
positive regulation of cell growth	0.0332608	5.19e-06	1	15	89	Loss
regulation of DNA methylation	0.0332677	0.0107743	1	3	17	Gain
positive regulation of BMP signaling pathway	0.0338316	2.99e-05	1	8	38	Loss
protein targeting to membrane	0.0341819	2.37e-05	1	9	45	Loss
immune system process	0.0344647	0.00109885	1	29	477	Gain
positive regulation of I-kappaB kinase/NF-kappaB signaling	0.0350818	0.0146472	1	10	122	Gain
post-anal tail morphogenesis	0.0351661	0.000139	1	6	25	Loss
erythrocyte homeostasis	0.035535	0.000687	1	4	13	Loss
negative regulation of receptor internalization	0.035535	0.000687	1	4	13	Loss
nuclear-transcribed mRNA poly(A) tail shortening	0.035535	0.00171064	1	4	13	Loss
positive regulation of astrocyte differentiation	0.035535	0.000687	1	4	13	Loss
positive regulation of synaptic plasticity	0.035535	0.000689	1	4	13	Loss
regulation of B cell differentiation	0.035535	0.000932	1	4	13	Loss
erythrocyte development	0.0368324	0.00981951	1	4	30	Gain
positive regulation of mitotic nuclear division	0.0368324	0.0104281	1	4	30	Gain
positive regulation of protein targeting to membrane	0.0368324	0.0127321	1	4	30	Gain
cellular response to fibroblast growth factor stimulus	0.0368373	0.000741	1	5	19	Loss
negative regulation of ubiquitin-dependent protein catabolic process	0.0368373	0.00032	1	5	19	Loss
positive regulation of actin cytoskeleton reorganization	0.0368373	0.00032	1	5	19	Loss
positive regulation of protein export from nucleus	0.0368373	0.00032	1	5	19	Loss
response to starvation	0.0368373	0.000325	1	5	19	Loss
translational elongation	0.0368373	0.000345	1	5	19	Loss
response to ethanol	0.0378105	0.00409982	1	5	44	Gain
macrophage activation involved in immune response	0.0386935	0.00878731	1	3	18	Gain
positive regulation of glycolytic process	0.0386935	0.00899959	1	3	18	Gain
negative regulation of toll-like receptor signaling pathway	0.0386935	0.00923278	1	3	18	Gain
histone deacetylation	0.0389169	3.65e-05	1	8	39	Loss
negative regulation of cysteine-type endopeptidase activity involved in apoptotic process	0.0391318	3.04e-05	1	12	68	Loss
basement membrane assembly	0.0393282	0.0018167	1	3	8	Loss
establishment of protein localization to mitochondrion	0.0393282	0.0018167	1	3	8	Loss
hormone biosynthetic process	0.0393282	0.0018167	1	3	8	Loss
poly-N-acetyllactosamine biosynthetic process	0.0393282	0.0018167	1	3	8	Loss
positive regulation of ubiquitin protein ligase activity	0.0393282	0.0018167	1	3	8	Loss
regulation of cilium beat frequency involved in ciliary motility	0.0393282	0.00218337	1	3	8	Loss
respiratory burst	0.0393282	0.0018167	1	3	8	Loss
sphingosine metabolic process	0.0393282	0.0018167	1	3	8	Loss
xenobiotic transport across blood-brain barrier	0.0393282	0.00691755	1	3	8	Loss
actin filament organization	0.0406284	6.04e-08	1	21	139	Loss
positive regulation of endothelial cell proliferation	0.0408658	6.71e-06	1	13	76	Loss
activation of innate immune response	0.040916	0.0326543	1	4	31	Gain
response to organic substance	0.0413905	0.00528824	1	6	60	Gain
cellular response to nerve growth factor stimulus	0.0419279	0.000176	1	6	26	Loss
hydrogen peroxide catabolic process	0.0419279	0.0312143	1	6	26	Loss
cellular response to insulin stimulus	0.0421321	2.06e-06	1	14	84	Loss
histone H3-K79 methylation	0.0424646	0.0241793	1	1	1	Gain
animal organ senescence	0.0424646	0.0241793	1	1	1	Gain
carbohydrate utilization	0.0424646	0.0241793	1	1	1	Gain
negative regulation of anterograde synaptic vesicle transport	0.0424646	0.0241793	1	1	1	Gain
cortisol biosynthetic process	0.0424646	0.0241793	1	1	1	Gain
inositol biosynthetic process	0.0424646	0.0241793	1	1	1	Gain
negative regulation of endodeoxyribonuclease activity	0.0424646	0.0241793	1	1	1	Gain
negative regulation of plasmacytoid dendritic cell cytokine production	0.0424646	0.0241793	1	1	1	Gain
negative regulation of receptor localization to synapse	0.0424646	0.0241793	1	1	1	Gain
histone H2B-K5 acetylation	0.0424646	0.0241793	1	1	1	Gain
cellular response to sucrose stimulus	0.0424646	0.0241793	1	1	1	Gain
negative regulation of leucine-tRNA ligase activity	0.0424646	0.0241793	1	1	1	Gain
positive regulation of brain-derived neurotrophic factor receptor signaling pathway	0.0424646	0.0241793	1	1	1	Gain
response to fluoride	0.0424646	0.0241793	1	1	1	Gain
positive regulation of cardiac muscle cell contraction	0.0424646	0.0241793	1	1	1	Gain
transforming growth factor beta activation	0.0424646	0.0241793	1	1	1	Gain
sorbitol biosynthetic process	0.0424646	0.0241793	1	1	1	Gain
positive regulation of chaperone-mediated protein complex assembly	0.0424646	0.0241793	1	1	1	Gain
positive regulation of ribosomal small subunit export from nucleus	0.0424646	0.0241793	1	1	1	Gain
actomyosin contractile ring assembly actin filament organization	0.0424646	0.0241793	1	1	1	Gain
entry of bacterium into host cell	0.0424646	0.0241793	1	1	1	Gain
type IV hypersensitivity	0.0424646	0.0241793	1	1	1	Gain
negative regulation of transcription by transcription factor localization	0.0424646	0.0241793	1	1	1	Gain
UDP-xylose transmembrane transport	0.0424646	0.0241793	1	1	1	Gain
negative regulation of retinal cone cell fate commitment	0.0424646	0.0241793	1	1	1	Gain
protein heterotrimerization	0.0424646	0.0241793	1	1	1	Gain
negative regulation of translation; ncRNA-mediated	0.0424646	0.0241793	1	1	1	Gain
positive regulation of lysosome organization	0.0424646	0.0241793	1	1	1	Gain
detection of temperature stimulus involved in sensory perception	0.0424646	0.0241793	1	1	1	Gain
regulation of smooth muscle cell-matrix adhesion	0.0424646	0.0241793	1	1	1	Gain
positive regulation of transcription from RNA polymerase II promoter in response to heat stress	0.0424646	0.0241793	1	1	1	Gain
regulation of ATP citrate synthase activity	0.0424646	0.0241793	1	1	1	Gain
cellular response to interleukin-11	0.0424646	0.0241793	1	1	1	Gain
telomere maintenance via semi-conservative replication	0.0424646	0.0241793	1	1	1	Gain
negative regulation of response to gamma radiation	0.0424646	0.0241793	1	1	1	Gain
nucleoside phosphate catabolic process	0.0424646	0.0241793	1	1	1	Gain
lipoxin biosynthetic process	0.0424646	0.0241793	1	1	1	Gain
phototransduction; UV	0.0424646	0.0241793	1	1	1	Gain
ceramide 1-phosphate transport	0.0424646	0.0241793	1	1	1	Gain
cellular response to methylglyoxal	0.0424646	0.0241793	1	1	1	Gain
histone H2A phosphorylation	0.0424646	0.0241793	1	1	1	Gain
negative regulation of branching involved in lung morphogenesis	0.0424646	0.0241793	1	1	1	Gain
leukotriene A4 biosynthetic process	0.0424646	0.0241793	1	1	1	Gain
nuclear-transcribed mRNA catabolic process; 3'-5' exonucleolytic nonsense-mediated decay	0.0424646	0.0241793	1	1	1	Gain
positive regulation of erythrocyte aggregation	0.0424646	0.0241793	1	1	1	Gain
evoked neurotransmitter secretion	0.0424646	0.0241793	1	1	1	Gain
vesicle tethering involved in exocytosis	0.0424646	0.0241793	1	1	1	Gain
natural killer cell tolerance induction	0.0424646	0.0241793	1	1	1	Gain
canonical Wnt signaling pathway involved in regulation of cell proliferation	0.0424646	0.0241793	1	1	1	Gain
negative regulation of calcium-dependent ATPase activity	0.0424646	0.0241793	1	1	1	Gain
pons maturation	0.0424646	0.0241793	1	1	1	Gain
regulation of neutrophil mediated killing of gram-negative bacterium	0.0424646	0.0241793	1	1	1	Gain
regulation of cytokinesis; actomyosin contractile ring assembly	0.0424646	0.0241793	1	1	1	Gain
negative regulation of mast cell differentiation	0.0424646	0.0241793	1	1	1	Gain
negative regulation of spontaneous neurotransmitter secretion	0.0424646	0.0241793	1	1	1	Gain
positive regulation of vesicle transport along microtubule	0.0424646	0.0241793	1	1	1	Gain
regulation of termination of RNA polymerase I transcription	0.0424646	0.0241793	1	1	1	Gain
specification of axis polarity	0.0424646	0.0241793	1	1	1	Gain
phenotypic switching	0.0424646	0.0241793	1	1	1	Gain
immune response-activating cell surface receptor signaling pathway	0.0424646	0.0241793	1	1	1	Gain
negative regulation of protein localization to kinetochore	0.0424646	0.0241793	1	1	1	Gain
regulation of inflammatory response to wounding	0.0424646	0.0241793	1	1	1	Gain
positive regulation of dUTP diphosphatase activity	0.0424646	0.0241793	1	1	1	Gain
protein transport within extracellular region	0.0424646	0.0241793	1	1	1	Gain
DNA replication preinitiation complex assembly	0.0424646	0.0241793	1	1	1	Gain
regulation of histone H4-K16 acetylation	0.0424646	0.0241793	1	1	1	Gain
regulation of synaptic vesicle budding from presynaptic endocytic zone membrane	0.0424646	0.0241793	1	1	1	Gain
peptidyl-histidine dephosphorylation	0.0424646	0.0241793	1	1	1	Gain
positive regulation of aspartic-type peptidase activity	0.0424646	0.0241793	1	1	1	Gain
negative regulation of ATP citrate synthase activity	0.0424646	0.0241793	1	1	1	Gain
regulation of epithelium regeneration	0.0424646	0.0241793	1	1	1	Gain
retinal rod cell fate commitment	0.0424646	0.0241793	1	1	1	Gain
regulation of tolerance induction dependent upon immune response	0.0424646	0.0241793	1	1	1	Gain
organophosphate catabolic process	0.0424646	0.0241793	1	1	1	Gain
neurotransmitter receptor transport postsynaptic membrane to endosome	0.0424646	0.0241793	1	1	1	Gain
negative regulation of lyase activity	0.0424646	0.0241793	1	1	1	Gain
protein-containing complex subunit organization	0.0424646	0.0241793	1	1	1	Gain
ketone body metabolic process	0.0424646	0.0241793	1	1	1	Gain
regulation of stress-activated protein kinase signaling cascade	0.0424646	0.0241793	1	1	1	Gain
positive regulation of metaphase/anaphase transition of meiosis I	0.0424646	0.0241793	1	1	1	Gain
amylopectin biosynthetic process	0.0424646	0.0241793	1	1	1	Gain
cytotoxic T cell pyroptotic process	0.0424646	0.0241793	1	1	1	Gain
regulation of spindle checkpoint	0.0424646	0.0241793	1	1	1	Gain
negative regulation of RNA biosynthetic process	0.0424646	0.0241793	1	1	1	Gain
purine nucleotide catabolic process	0.0424646	0.0241793	1	1	1	Gain
negative regulation of hemostasis	0.0424646	0.0241793	1	1	1	Gain
astral microtubule nucleation	0.0424646	0.0241793	1	1	1	Gain
negative regulation of prolactin secretion	0.0424646	0.0241793	1	1	1	Gain
cellular response to dithiothreitol	0.0424646	0.0241793	1	1	1	Gain
malonate catabolic process	0.0424646	0.0241793	1	1	1	Gain
negative regulation of granulocyte colony-stimulating factor production	0.0424646	0.0241793	1	1	1	Gain
negative regulation of glomerular filtration by angiotensin	0.0424646	0.0241793	1	1	1	Gain
negative regulation of death-inducing signaling complex assembly	0.0424646	0.0241793	1	1	1	Gain
negative regulation of interleukin-3 production	0.0424646	0.0241793	1	1	1	Gain
regulation of pyruvate kinase activity	0.0424646	0.0241793	1	1	1	Gain
negative regulation of transmembrane receptor protein serine/threonine kinase signaling pathway	0.0424646	0.0241793	1	1	1	Gain
purine deoxyribonucleoside triphosphate catabolic process	0.0424646	0.0241793	1	1	1	Gain
regulation of mitotic cell cycle DNA replication	0.0424646	0.0241793	1	1	1	Gain
positive regulation of protein oxidation	0.0424646	0.0241793	1	1	1	Gain
acetylcholine secretion	0.0424646	0.0241793	1	1	1	Gain
aminophospholipid translocation	0.0424646	0.0241793	1	1	1	Gain
cation homeostasis	0.0424646	0.0241793	1	1	1	Gain
positive regulation of presynaptic cytosolic calcium concentration	0.0424646	0.0241793	1	1	1	Gain
sno(s)RNA metabolic process	0.0424646	0.0241793	1	1	1	Gain
lactosylceramide biosynthetic process	0.0424646	0.0241793	1	1	1	Gain
propylene metabolic process	0.0424646	0.0241793	1	1	1	Gain
response to glycine	0.0424646	0.0241793	1	1	1	Gain
positive regulation of cellular component biogenesis	0.0424646	0.0241793	1	1	1	Gain
pyridoxal phosphate catabolic process	0.0424646	0.0241793	1	1	1	Gain
cellular response to mycotoxin	0.0424646	0.0241793	1	1	1	Gain
cytoplasm protein quality control by the ubiquitin-proteasome system	0.0424646	0.0241793	1	1	1	Gain
regulation of Golgi lumen acidification	0.0424646	0.0241793	1	1	1	Gain
10-formyltetrahydrofolate metabolic process	0.0424646	0.0241793	1	1	1	Gain
positive regulation of interleukin-33 production	0.0424646	0.0241793	1	1	1	Gain
regulation of G-protein activated inward rectifier potassium channel activity	0.0424646	0.0241793	1	1	1	Gain
negative regulation of flagellated sperm motility	0.0424646	0.0241793	1	1	1	Gain
negative regulation of DNA catabolic process	0.0424646	0.0241793	1	1	1	Gain
regulation of intestinal lipid absorption	0.0424646	0.0241793	1	1	1	Gain
positive regulation of muscle hyperplasia	0.0424646	0.0241793	1	1	1	Gain
positive regulation of DNA-dependent DNA replication	0.0424646	0.0241793	1	1	1	Gain
regulation of endothelial cell apoptotic process	0.0424646	0.0241793	1	1	1	Gain
negative regulation of immune response to tumor cell	0.0424646	0.0241793	1	1	1	Gain
smooth muscle hypertrophy	0.0424646	0.0241793	1	1	1	Gain
cranial nerve morphogenesis	0.0424646	0.0241793	1	1	1	Gain
homologous chromosome orientation involved in meiotic metaphase I plate congression	0.0424646	0.0241793	1	1	1	Gain
negative regulation of ARF protein signal transduction	0.0424646	0.0241793	1	1	1	Gain
negative regulation of mRNA polyadenylation	0.0425409	0.0148566	1	2	8	Gain
negative regulation of hypoxia-induced intrinsic apoptotic signaling pathway	0.0425409	0.0148566	1	2	8	Gain
positive regulation of inhibitory postsynaptic potential	0.0425409	0.0148566	1	2	8	Gain
heterochromatin organization	0.0425409	0.0148566	1	2	8	Gain
positive regulation of developmental growth	0.0425409	0.0148566	1	2	8	Gain
histone mRNA catabolic process	0.0425409	0.0148566	1	2	8	Gain
leukocyte homeostasis	0.0425409	0.0148566	1	2	8	Gain
histone H4-K12 acetylation	0.0425409	0.0148566	1	2	8	Gain
telomere capping	0.0425409	0.0148828	1	2	8	Gain
negative regulation of smooth muscle cell differentiation	0.0425409	0.0152868	1	2	8	Gain
ureter morphogenesis	0.0425409	0.0209303	1	2	8	Gain
tryptophan catabolic process	0.0425409	0.0294736	1	2	8	Gain
chromatin silencing at telomere	0.0425409	0.0303947	1	2	8	Gain
positive regulation of humoral immune response mediated by circulating immunoglobulin	0.0425409	0.0492167	1	2	8	Gain
gene expression	0.0435893	1.4e-06	1	16	100	Loss
microtubule-based process	0.0440765	0.000512	1	7	33	Loss
hippocampus development	0.0443259	0.0166055	1	6	61	Gain
epithelial to mesenchymal transition	0.0444881	4.43e-05	1	8	40	Loss
hippo signaling	0.0445387	0.0102493	1	3	19	Gain
positive regulation of amyloid-beta formation	0.0445387	0.0102493	1	3	19	Gain
regulation of actin cytoskeleton reorganization	0.0445387	0.0102493	1	3	19	Gain
ion homeostasis	0.0445387	0.0102811	1	3	19	Gain
negative regulation of cell cycle	0.0445712	0.0056692	1	5	46	Gain
negative regulation of glucose import	0.0451483	0.000581	1	5	20	Loss
positive regulation of histone acetylation	0.0451483	0.000419	1	5	20	Loss
regulation of osteoblast differentiation	0.0451483	0.000415	1	5	20	Loss
animal organ morphogenesis	0.0451944	4.62e-08	1	23	157	Loss
autophagy of mitochondrion	0.0452458	0.00715858	1	4	32	Gain
negative regulation of DNA binding	0.0452458	0.00716081	1	4	32	Gain
positive regulation of excitatory postsynaptic potential	0.0452458	0.00823294	1	4	32	Gain
biomineral tissue development	0.0452458	0.0364208	1	4	32	Gain
cellular response to osmotic stress	0.0458662	0.00665227	1	4	14	Loss
negative regulation of cell size	0.0458662	0.000977	1	4	14	Loss
negative regulation of fatty acid biosynthetic process	0.0458662	0.00198788	1	4	14	Loss
negative regulation of JUN kinase activity	0.0458662	0.00239875	1	4	14	Loss
positive regulation of regulatory T cell differentiation	0.0458662	0.00233158	1	4	14	Loss
negative regulation of neuron apoptotic process	0.0464346	4.68e-09	1	25	174	Loss
RNA splicing	0.0466065	8.32e-11	1	34	250	Loss
negative regulation of cell death	0.046678	1.08e-06	1	15	93	Loss
phospholipid biosynthetic process	0.0475258	1.51e-05	1	10	55	Loss
regulation of transcription by RNA polymerase II	0.0489465	1.1e-14	1	162	1413	Loss
cellular response to glucose stimulus	0.049319	0.000314	1	9	48	Loss
positive regulation of pathway-restricted SMAD protein phosphorylation	0.049319	0.00013	1	9	48	Loss
amino acid transmembrane transport	0.049453	0.00157419	1	6	27	Loss
lung morphogenesis	0.049453	0.000219	1	6	27	Loss
negative regulation of cardiac muscle cell apoptotic process	0.049821	0.00944699	1	4	33	Gain
response to estradiol	0.049821	0.0300266	1	4	33	Gain

## Sheet: 4. Myc MSCNV GO analysis
Term	P-Value	MP P-Value	Q-Bound	Present	Total	MSCNV gene list
sensory perception of smell	4.47608e-63	1.02748e-76	5.56735e-59	753	1094	Gain
G protein-coupled receptor signaling pathway	1.68614e-46	2.72934e-108	1.04861e-42	987	1606	Gain
epoxygenase P450 pathway	3.98284e-10	1.71436e-16	1.65129e-06	33	35	Gain
defense response	3.36824e-09	5.62107e-22	1.04735e-05	85	120	Gain
response to pheromone	2.52378e-08	2.84858e-15	6.27817e-05	74	104	Gain
zymogen activation	6.38946e-07	6.34248e-13	0.00794722	35	40	Loss
natural killer cell activation involved in immune response	7.16449e-07	0.000973547	0.0014852	23	25	Gain
membrane disruption in other organism	1.49448e-06	6.04696e-06	0.00265547	22	24	Gain
organic acid metabolic process	3.71412e-06	4.78697e-14	0.00577453	37	48	Gain
T cell activation involved in immune response	6.64246e-06	8.00584e-05	0.00917988	26	31	Gain
natural killer cell activation involved in immune response	9.23167e-06	0.000490976	0.0382745	23	25	Loss
cellular response to phenylalanine	9.23167e-06	0.00127911	0.0382745	23	25	Loss
T cell activation involved in immune response	1.60325e-05	7.77602e-06	0.048479	27	31	Loss
response to nutrient levels	1.97755e-05	1.01151e-12	0.048479	33	40	Loss
positive regulation of lactation	2.33859e-05	2.67284e-08	0.048479	24	27	Loss
defense response to Gram-negative bacterium	2.69361e-05	2.87026e-17	0.0335032	67	104	Gain
exogenous drug catabolic process	3.23094e-05	3.2713e-13	0.0338748	36	49	Gain
humoral immune response	3.40661e-05	3.72591e-07	0.0338748	33	44	Gain
xenobiotic metabolic process	3.54054e-05	3.51693e-18	0.0338748	53	79	Gain
positive regulation of peptidyl-serine phosphorylation of STAT protein	4.92552e-05	9.79116e-05	0.0875194	25	29	Loss
protein phosphorylation	5.80874e-05	4.49922e-112	0.0903113	312	536	Loss
response to exogenous dsRNA	5.83235e-05	6.9581e-07	0.0518162	32	43	Gain
defense response to Gram-positive bacterium	8.15353e-05	1.79115e-20	0.0658848	81	133	Gain
positive regulation of lactation	8.47529e-05	3.06226e-06	0.0658848	22	27	Gain
proteolysis	8.48929e-05	1.51934e-78	0.117322	298	512	Loss
phosphorylation	0.000112088	2.50388e-115	0.139415	330	573	Loss
positive regulation of peptidyl-serine phosphorylation of STAT protein	0.000126762	0.00158953	0.0927449	23	29	Gain
skeletal muscle contraction	0.000132747	1.39738e-13	0.150101	21	24	Loss
adaptive immune response	0.000162715	3.34609e-30	0.151361	104	162	Loss
proteolysis involved in cellular protein catabolic process	0.00016506	3.54663e-19	0.151361	49	68	Loss
immune system process	0.000181919	4.35114e-87	0.151361	277	477	Loss
humoral immune response	0.000182539	4.67495e-08	0.151361	34	44	Loss
cell division	0.000209562	2.87559e-82	0.162908	216	365	Loss
B cell proliferation	0.00024512	1.66695e-06	0.169378	32	45	Gain
antigen processing and presentation of endogenous peptide antigen via MHC class I via ER pathway; TAP-independent	0.000254708	6.86244e-07	0.176003	26	32	Loss
antigen processing and presentation of endogenous peptide antigen via MHC class Ib	0.000254708	6.86244e-07	0.176003	26	32	Loss
response to exogenous dsRNA	0.000285882	8.32326e-08	0.187148	33	43	Loss
3'-phosphoadenosine 5'-phosphosulfate metabolic process	0.000288952	9.09397e-08	0.189157	10	10	Gain
B cell proliferation	0.000388625	3.9868e-08	0.241686	34	45	Loss
fusion of virus membrane with host plasma membrane	0.000474077	7.56893e-08	0.280789	14	15	Loss
receptor-mediated endocytosis	0.000606507	6.72491e-23	0.342897	44	62	Loss
female pregnancy	0.000703086	1.20547e-13	0.376567	39	54	Loss
regulation of systemic arterial blood pressure	0.000726612	8.33178e-07	0.376567	22	27	Loss
female pregnancy	0.000746237	7.39672e-11	0.464085	36	54	Gain
innate immune response	0.000759144	1.73676e-72	0.377689	261	455	Loss
receptor-mediated endocytosis of virus by host cell	0.000806553	3.64601e-07	0.47771	15	18	Gain
regulation of actin filament polymerization	0.000896204	9.45824e-16	0.424418	27	35	Loss
fusion of virus membrane with host endosome membrane	0.000912032	2.08899e-05	0.486474	11	12	Gain
fusion of virus membrane with host plasma membrane	0.000914776	1.88881e-06	0.486474	13	15	Gain
innate immune response in mucosa	0.000938687	5.39028e-07	0.486474	33	49	Gain
protein demethylation	0.000955434	4.41223e-09	0.424418	10	10	Loss
adhesion of symbiont to host	0.000955434	3.38773e-07	0.424418	10	10	Loss
cellular response to lipopolysaccharide	0.00100485	1.57631e-32	0.499935	131	241	Gain
spindle assembly	0.00100608	1.51048e-15	0.431504	25	32	Loss
cilium movement	0.00105666	1.58965e-17	0.438093	30	40	Loss
protein autoprocessing	0.00105796	6.78368e-11	0.50611	25	35	Gain
cell cycle	0.00121812	1.26443e-114	0.459745	336	599	Loss
regulation of Notch signaling pathway	0.00124713	4.56628e-12	0.459745	17	20	Loss
regulation of viral entry into host cell	0.00124713	1.14108e-07	0.459745	17	20	Loss
skin development	0.00125674	1.04239e-20	0.459745	39	55	Loss
sulfation	0.00128984	8.63215e-10	0.594186	19	25	Gain
fatty acid metabolic process	0.00132499	1.64531e-41	0.470865	112	183	Loss
stem cell population maintenance	0.00137289	1.30163e-24	0.474334	49	72	Loss
lauric acid metabolic process	0.00147516	0.000910194	0.621696	8	8	Gain
negative regulation of transposon integration	0.00147516	0.000301631	0.621696	8	8	Gain
defense response to bacterium	0.00149951	9.03939e-19	0.621696	95	170	Gain
mitotic cell cycle	0.00161801	1.85327e-25	0.649188	62	105	Gain
B cell differentiation	0.00175916	2.80025e-12	0.656354	51	84	Gain
lipid metabolic process	0.00178089	1.29299e-94	0.585742	296	526	Loss
extrinsic apoptotic signaling pathway via death domain receptors	0.00178953	6.34678e-14	0.585742	22	28	Loss
killing by host of symbiont cells	0.00180696	3.09151e-05	0.656354	12	14	Gain
collagen catabolic process	0.00183224	5.40836e-10	0.656354	29	43	Gain
medium-chain fatty acid metabolic process	0.00189972	2.47172e-05	0.656354	10	11	Gain
positive regulation of membrane permeability	0.00189972	0.000173323	0.656354	10	11	Gain
collagen biosynthetic process	0.00191541	3.02129e-08	0.595596	9	9	Loss
regulation of protein localization to cell surface	0.00191541	3.02129e-08	0.595596	9	9	Loss
regulation of proteolysis	0.00214698	1.8359e-09	0.631537	16	19	Loss
positive regulation of monocyte chemotactic protein-1 production	0.00214698	4.18279e-07	0.631537	16	19	Loss
negative regulation of Notch signaling pathway	0.00218332	5.73357e-14	0.631537	25	33	Loss
cellular response to interferon-beta	0.00222488	5.95436e-09	0.74792	31	47	Gain
organic acid metabolic process	0.00262142	2.42797e-12	0.741027	34	48	Loss
mast cell degranulation	0.00280274	3.63548e-09	0.917381	19	26	Gain
activation of GTPase activity	0.00282028	1.53887e-28	0.779525	63	98	Loss
cardiac muscle tissue morphogenesis	0.00288897	2.80071e-09	0.92136	13	16	Gain
xenobiotic metabolic process	0.00306445	5.78995e-18	0.7962	52	79	Loss
fusion of virus membrane with host endosome membrane	0.0031041	1.12039e-05	0.7962	11	12	Loss
regulation of ribonuclease activity	0.0031041	0.00194799	0.7962	11	12	Loss
cytoplasmic microtubule organization	0.00313666	1.29448e-18	0.7962	35	50	Loss
semaphorin-plexin signaling pathway	0.00320996	5.09847e-13	0.964038	24	35	Gain
positive regulation of cholesterol metabolic process	0.00333282	0.00230988	0.964038	7	7	Gain
internal peptidyl-lysine acetylation	0.00333282	1.02834e-06	0.964038	7	7	Gain
regulation of bile acid secretion	0.00333282	0.00230988	0.964038	7	7	Gain
action potential	0.00349115	6.49961e-11	0.823428	17	21	Loss
positive regulation of synaptic plasticity	0.00353484	2.31109e-08	0.999235	11	13	Gain
striated muscle contraction	0.00360176	3.50088e-09	0.823428	13	15	Loss
positive regulation of receptor signaling pathway via JAK-STAT	0.00363475	1.16403e-08	1	31	48	Gain
receptor-mediated endocytosis of virus by host cell	0.00366624	2.23487e-07	0.823428	15	18	Loss
negative regulation of release of cytochrome c from mitochondria	0.00366624	1.53806e-10	0.823428	15	18	Loss
cytolysis	0.00366624	3.35167e-07	0.823428	15	18	Loss
antigen processing and presentation of peptide antigen via MHC class I	0.00383975	9.10449e-06	0.823428	8	8	Loss
early endosome to Golgi transport	0.00383975	2.06884e-07	0.823428	8	8	Loss
xenobiotic glucuronidation	0.00383975	0.0361581	0.823428	8	8	Loss
flavonoid glucuronidation	0.00383975	0.0361581	0.823428	8	8	Loss
myelination in peripheral nervous system	0.00386972	1.243e-10	1	17	23	Gain
negative regulation of striated muscle tissue development	0.00392838	1.75069e-07	1	9	10	Gain
positive regulation of cholesterol efflux	0.00394511	9.93111e-10	1	21	30	Gain
chromatin organization	0.00422824	1.32301e-61	0.891371	168	291	Loss
negative regulation of I-kappaB kinase/NF-kappaB signaling	0.00447878	1.8125e-17	0.913231	34	49	Loss
exogenous drug catabolic process	0.00447878	2.86552e-12	0.913231	34	49	Loss
cellular response to decreased oxygen levels	0.00470889	9.41333e-10	1	18	25	Gain
phagocytosis	0.00487882	3.42143e-21	0.978755	45	68	Loss
regulation of viral entry into host cell	0.00532685	1.31064e-05	1	15	20	Gain
mammary gland development	0.00534505	3.17651e-11	1	39	64	Gain
response to virus	0.00543895	9.03523e-16	1	46	70	Loss
defense response to protozoan	0.00544726	4.16289e-12	1	26	36	Loss
negative regulation of oxidative stress-induced intrinsic apoptotic signaling pathway	0.00574412	4.2091e-08	1	10	11	Loss
granzyme-mediated programmed cell death signaling pathway	0.00574412	0.00014532	1	10	11	Loss
immunoglobulin mediated immune response	0.00574639	1.16237e-10	1	16	20	Loss
retinoic acid metabolic process	0.00574639	2.09443e-08	1	16	20	Loss
Rho protein signal transduction	0.00603046	1.99989e-18	1	36	53	Loss
platelet aggregation	0.00606351	1.28706e-11	1	21	28	Loss
defense response	0.00618236	2.65682e-16	1	74	120	Loss
establishment of epithelial cell apical/basal polarity	0.00620447	8.79551e-10	1	14	17	Loss
negative regulation of sprouting angiogenesis	0.00632551	6.41095e-09	1	12	14	Loss
inner dynein arm assembly	0.00632551	6.41633e-09	1	12	14	Loss
protein-containing complex assembly	0.00644361	2.31456e-25	1	56	88	Loss
response to nutrient levels	0.00662839	8.09497e-07	1	26	40	Gain
icosanoid metabolic process	0.00683816	6.55817e-06	1	10	12	Gain
sphingosine biosynthetic process	0.00683816	1.4052e-07	1	10	12	Gain
negative regulation of endothelial cell proliferation	0.00688349	3.06531e-12	1	37	55	Loss
type I interferon signaling pathway	0.00709434	6.04018e-07	1	19	25	Loss
G protein-coupled receptor signaling pathway; coupled to cyclic nucleotide second messenger	0.00710256	8.71889e-11	1	27	42	Gain
negative regulation of protein phosphorylation	0.00720558	1.50598e-26	1	62	99	Loss
peptidyl-serine phosphorylation	0.00722389	4.44193e-39	1	99	166	Loss
inflammatory response	0.00733808	3.01803e-46	1	179	352	Gain
proteoglycan metabolic process	0.00752945	7.37136e-06	1	6	6	Gain
peptidyl-lysine acetylation	0.00752945	7.37136e-06	1	6	6	Gain
response to corticosterone	0.00752945	0.00223065	1	6	6	Gain
positive regulation of type 2 immune response	0.00769711	1.41664e-06	1	7	7	Loss
activation-induced cell death of T cells	0.00769711	7.16992e-06	1	7	7	Loss
enzyme linked receptor protein signaling pathway	0.00769711	1.41664e-06	1	7	7	Loss
negative regulation of viral genome replication	0.00771098	2.27997e-10	1	31	45	Loss
antibacterial humoral response	0.00771134	1.35832e-07	1	39	65	Gain
acyl-CoA metabolic process	0.00779445	5.41018e-09	1	22	30	Loss
positive regulation of phosphatidylinositol 3-kinase activity	0.00779445	2.45763e-12	1	22	30	Loss
tissue development	0.00797163	4.30372e-15	1	28	40	Loss
mammary gland development	0.00800134	9.67571e-14	1	42	64	Loss
fatty acid biosynthetic process	0.0080401	7.65437e-20	1	46	71	Loss
exocrine pancreas development	0.00805327	1.13103e-06	1	8	9	Gain
histone H3-K4 monomethylation	0.00805327	1.13103e-06	1	8	9	Gain
icosanoid biosynthetic process	0.00805327	0.00138738	1	8	9	Gain
cell adhesion	0.00818392	1.41407e-76	1	308	560	Loss
endocytosis	0.00892194	1.15758e-42	1	111	189	Loss
protein autophosphorylation	0.00904862	4.65419e-41	1	105	178	Loss
regulation of proteolysis	0.00919495	3.13051e-07	1	14	19	Gain
cellular glucose homeostasis	0.00928529	9.24605e-12	1	20	27	Loss
retrograde vesicle-mediated transport; Golgi to endoplasmic reticulum	0.00937837	2.19077e-15	1	29	42	Loss
inner dynein arm assembly	0.00987041	9.43304e-08	1	11	14	Gain
regulation of cholesterol metabolic process	0.010395	4.97213e-09	1	13	16	Loss
exit from mitosis	0.0105552	2.62419e-07	1	9	10	Loss
regulation of stress-activated MAPK cascade	0.0105552	2.62419e-07	1	9	10	Loss
gliogenesis	0.0105552	2.62419e-07	1	9	10	Loss
protein localization to lysosome	0.0110057	3.77102e-08	1	11	13	Loss
retrograde transport; endosome to Golgi	0.0118059	5.348e-20	1	42	65	Loss
defense response to bacterium	0.0118349	1.2289e-21	1	100	170	Loss
antigen processing and presentation of endogenous peptide antigen via MHC class I via ER pathway; TAP-independent	0.0121952	0.000229754	1	21	32	Gain
antigen processing and presentation of endogenous peptide antigen via MHC class Ib	0.0121952	0.000229754	1	21	32	Gain
negative regulation of proteasomal ubiquitin-dependent protein catabolic process	0.0121952	2.92149e-11	1	21	32	Gain
apoptotic process	0.0126511	4.23894e-98	1	304	556	Loss
positive regulation of protein kinase activity	0.0129018	7.62212e-20	1	43	67	Loss
hyaluronan catabolic process	0.0130574	0.00029237	1	9	11	Gain
Schwann cell development	0.0130574	8.75376e-07	1	9	11	Gain
positive regulation of cell migration	0.0132999	1.88612e-50	1	140	245	Loss
negative regulation of endothelial cell proliferation	0.0136525	4.37081e-09	1	33	55	Gain
positive regulation of autophagy	0.0140285	3.04187e-17	1	44	69	Loss
retinol metabolic process	0.01407	1.4492e-08	1	19	26	Loss
positive regulation of receptor signaling pathway via JAK-STAT	0.0140706	9.63929e-10	1	32	48	Loss
translation	0.0148371	1.80939e-49	1	137	240	Loss
regulation of stem cell population maintenance	0.0150883	3.4207e-09	1	14	18	Loss
cellular response to interferon-alpha	0.0150883	1.78271e-05	1	14	18	Loss
outer dynein arm assembly	0.0150883	3.41966e-09	1	14	18	Loss
protein localization to Golgi apparatus	0.0150883	3.43403e-09	1	14	18	Loss
ion transport	0.0152658	4.75845e-96	1	312	573	Loss
positive regulation of hematopoietic stem cell proliferation	0.0154289	9.70051e-06	1	6	6	Loss
negative regulation of T cell differentiation	0.0154289	9.70051e-06	1	6	6	Loss
negative regulation of fatty acid beta-oxidation	0.0154289	9.70051e-06	1	6	6	Loss
ceramide catabolic process	0.0154289	9.70051e-06	1	6	6	Loss
cellular ketone metabolic process	0.0154289	3.21966e-05	1	6	6	Loss
regulation of endopeptidase activity	0.0154289	9.70051e-06	1	6	6	Loss
regulation of protein kinase C signaling	0.0154289	9.70051e-06	1	6	6	Loss
negative regulation of fat cell proliferation	0.0154289	9.70051e-06	1	6	6	Loss
membrane fission	0.0154289	9.70051e-06	1	6	6	Loss
sensory perception of umami taste	0.0154289	9.70051e-06	1	6	6	Loss
transcription elongation from RNA polymerase I promoter	0.0154289	9.70051e-06	1	6	6	Loss
cellular response to nicotine	0.0154289	9.70051e-06	1	6	6	Loss
aorta smooth muscle tissue morphogenesis	0.0154289	6.47909e-05	1	6	6	Loss
L-alanine transport	0.0154289	0.000114933	1	6	6	Loss
unsaturated fatty acid biosynthetic process	0.0154289	0.000187683	1	6	6	Loss
response to corticosterone	0.0154289	0.00135812	1	6	6	Loss
nuclear-transcribed mRNA catabolic process	0.0156348	3.3404e-08	1	13	18	Gain
embryo implantation	0.0158613	2.12244e-16	1	37	57	Loss
negative regulation of axon extension involved in axon guidance	0.015905	7.48517e-10	1	18	27	Gain
regulation of synapse structure or activity	0.0163365	7.22254e-06	1	7	8	Gain
regulation of cilium beat frequency	0.0163365	7.22254e-06	1	7	8	Gain
double-strand break repair involved in meiotic recombination	0.0163365	7.22254e-06	1	7	8	Gain
cytokine-mediated signaling pathway	0.0165844	5.54035e-20	1	78	131	Loss
regulation of cell size	0.0168985	2.59304e-10	1	17	23	Loss
protein peptidyl-prolyl isomerization	0.0168985	2.59318e-10	1	17	23	Loss
regulation of interferon-beta production	0.0170095	5.28392e-05	1	5	5	Gain
B cell lineage commitment	0.0170095	5.28392e-05	1	5	5	Gain
viral budding from plasma membrane	0.0170095	5.28392e-05	1	5	5	Gain
regulation of interferon-gamma production	0.0170095	5.28392e-05	1	5	5	Gain
regulation of long-term synaptic depression	0.0170095	5.28392e-05	1	5	5	Gain
leucine transport	0.0170095	5.28392e-05	1	5	5	Gain
regulation of blood vessel endothelial cell migration	0.0170095	5.28392e-05	1	5	5	Gain
regulation of cell communication by electrical coupling involved in cardiac conduction	0.0170095	5.28392e-05	1	5	5	Gain
convergent extension involved in organogenesis	0.0170095	5.28392e-05	1	5	5	Gain
positive regulation of T cell mediated cytotoxicity	0.0171866	2.97585e-07	1	30	45	Loss
regulation of T cell differentiation	0.0172205	2.77417e-08	1	12	15	Loss
ribosomal small subunit assembly	0.0172205	2.77417e-08	1	12	15	Loss
glucose transmembrane transport	0.0172205	2.77435e-08	1	12	15	Loss
anion transmembrane transport	0.0172205	3.81531e-08	1	12	15	Loss
receptor signaling pathway via JAK-STAT	0.0173397	2.65226e-10	1	20	28	Loss
negative regulation of cell adhesion	0.0175104	7.67518e-15	1	34	52	Loss
B cell differentiation	0.0177827	7.42566e-13	1	52	84	Loss
binding of sperm to zona pellucida	0.0178023	4.20033e-12	1	29	48	Gain
negative regulation of skeletal muscle cell differentiation	0.0178492	0.0148999	1	10	13	Gain
negative regulation of cysteine-type endopeptidase activity involved in apoptotic process	0.0183414	5.83168e-19	1	43	68	Loss
small GTPase mediated signal transduction	0.0187025	4.90078e-25	1	58	95	Loss
positive regulation of leukocyte chemotaxis	0.0189442	2.1906e-07	1	10	12	Loss
sphingosine biosynthetic process	0.0189442	2.1906e-07	1	10	12	Loss
protein targeting to vacuole	0.0189442	2.1906e-07	1	10	12	Loss
collagen-activated tyrosine kinase receptor signaling pathway	0.0189442	2.78529e-07	1	10	12	Loss
glycoprotein catabolic process	0.0189442	1.31082e-05	1	10	12	Loss
negative regulation of tumor necrosis factor production	0.018952	8.98886e-18	1	39	61	Loss
viral budding	0.0192345	1.62025e-06	1	8	9	Loss
electron transport chain	0.0192345	1.62025e-06	1	8	9	Loss
receptor recycling	0.0192345	1.62025e-06	1	8	9	Loss
spliceosomal tri-snRNP complex assembly	0.0192345	1.62025e-06	1	8	9	Loss
positive regulation of exit from mitosis	0.0192345	1.62025e-06	1	8	9	Loss
store-operated calcium entry	0.0192345	1.62025e-06	1	8	9	Loss
hepatocyte differentiation	0.0192345	1.62025e-06	1	8	9	Loss
regulation of Ras protein signal transduction	0.0192345	1.62025e-06	1	8	9	Loss
regulation of mitotic cell cycle phase transition	0.0192345	1.62025e-06	1	8	9	Loss
regulation of epidermal growth factor receptor signaling pathway	0.0192345	3.64731e-06	1	8	9	Loss
insulin receptor signaling pathway	0.0193001	6.62829e-15	1	33	56	Gain
carbohydrate metabolic process	0.0194871	3.38593e-38	1	110	191	Loss
protein autoprocessing	0.0198336	4.83448e-10	1	24	35	Loss
epoxygenase P450 pathway	0.0198336	6.48716e-09	1	24	35	Loss
protein homooligomerization	0.0201396	8.72988e-26	1	65	108	Loss
regulation of protein localization	0.020508	1.13685e-16	1	49	88	Gain
mesoderm development	0.0205762	9.44978e-09	1	15	22	Gain
erythrocyte development	0.0207715	9.65385e-11	1	21	30	Loss
sodium ion transport	0.0211187	7.4578e-28	1	72	121	Loss
response to unfolded protein	0.0211323	7.71422e-17	1	36	56	Loss
regulation of inflammatory response	0.0213011	3.61609e-20	1	50	81	Loss
negative regulation of endoplasmic reticulum stress-induced intrinsic apoptotic signaling pathway	0.022231	3.07849e-07	1	11	15	Gain
negative regulation of receptor signaling pathway via JAK-STAT	0.022231	3.07849e-07	1	11	15	Gain
oxidative demethylation	0.022231	2.74003e-06	1	11	15	Gain
cellular process	0.0227016	6.6753e-09	1	16	24	Gain
skeletal muscle contraction	0.0227016	6.06768e-08	1	16	24	Gain
innate immune response	0.0227462	1.28648e-49	1	223	455	Gain
transmembrane receptor protein tyrosine kinase signaling pathway	0.0229136	2.54311e-27	1	68	114	Loss
social behavior	0.022996	2.0502e-16	1	37	58	Loss
cell surface receptor signaling pathway	0.0234478	1.00769e-33	1	95	164	Loss
protein localization to nucleus	0.0235363	1.26632e-13	1	29	44	Loss
heart morphogenesis	0.0238105	7.35077e-19	1	42	67	Loss
cellular response to interleukin-7	0.0240143	1.8273e-08	1	13	17	Loss
negative regulation of epidermal growth factor receptor signaling pathway	0.0240143	1.8273e-08	1	13	17	Loss
histone H3-K4 trimethylation	0.0240143	1.8273e-08	1	13	17	Loss
fatty acid transport	0.0240143	1.8273e-08	1	13	17	Loss
negative regulation of androgen receptor signaling pathway	0.0240143	1.8273e-08	1	13	17	Loss
anaphase-promoting complex-dependent catabolic process	0.0240143	1.8293e-08	1	13	17	Loss
retinal cone cell development	0.0240143	3.42922e-07	1	13	17	Loss
biomineral tissue development	0.0243243	1.53324e-09	1	22	32	Loss
adhesion of symbiont to host	0.0245528	0.000190329	1	8	10	Gain
protection from natural killer cell mediated cytotoxicity	0.0245528	0.000561611	1	8	10	Gain
C21-steroid hormone metabolic process	0.0245528	0.000308475	1	8	10	Gain
negative regulation of production of miRNAs involved in gene silencing by miRNA	0.0245528	4.95513e-06	1	8	10	Gain
cellular response to electrical stimulus	0.0245528	4.95513e-06	1	8	10	Gain
left/right pattern formation	0.0245528	4.95513e-06	1	8	10	Gain
positive regulation of long-term synaptic depression	0.0245528	4.95513e-06	1	8	10	Gain
regulation of phagocytosis	0.0245528	4.95513e-06	1	8	10	Gain
regulation of bile acid biosynthetic process	0.0245528	0.00119667	1	8	10	Gain
stimulatory C-type lectin receptor signaling pathway	0.0245528	0.00359656	1	8	10	Gain
vesicle docking involved in exocytosis	0.0246056	2.52215e-09	1	17	26	Gain
cortical actin cytoskeleton organization	0.0254338	8.97677e-11	1	19	27	Loss
very long-chain fatty acid metabolic process	0.0256234	1.31621e-07	1	16	22	Loss
negative regulation of Rho protein signal transduction	0.0256234	1.31694e-09	1	16	22	Loss
histone H3-K4 trimethylation	0.0261428	1.68995e-07	1	12	17	Gain
tail-anchored membrane protein insertion into ER membrane	0.0261428	2.4661e-07	1	12	17	Gain
positive regulation of NF-kappaB transcription factor activity	0.0264156	2.05739e-30	1	85	146	Loss
positive regulation of I-kappaB kinase/NF-kappaB signaling	0.0267064	2.78714e-25	1	72	122	Loss
chromatin remodeling	0.0269215	2.14285e-25	1	60	100	Loss
neutrophil chemotaxis	0.0271547	1.94148e-12	1	44	71	Loss
negative regulation of myotube differentiation	0.0281664	1.52474e-07	1	11	14	Loss
cellular chloride ion homeostasis	0.0281664	1.52474e-07	1	11	14	Loss
phospholipid dephosphorylation	0.0281664	1.53785e-07	1	11	14	Loss
muscle contraction	0.0286868	2.74397e-13	1	31	48	Loss
peptidyl-threonine phosphorylation	0.0287366	2.61283e-18	1	40	64	Loss
protein stabilization	0.029432	1.38356e-38	1	104	182	Loss
positive regulation of amyloid-beta formation	0.0295877	8.96221e-08	1	13	19	Gain
protein ubiquitination	0.0296423	3.83347e-53	1	168	303	Loss
negative regulation of myoblast differentiation	0.0299001	5.07658e-11	1	20	29	Loss
positive regulation of protein dephosphorylation	0.0299001	5.07658e-11	1	20	29	Loss
microtubule-based movement	0.0305543	8.79578e-20	1	46	75	Loss
arginine metabolic process	0.030926	6.64246e-05	1	5	5	Loss
S-adenosylhomocysteine metabolic process	0.030926	6.64246e-05	1	5	5	Loss
leucine catabolic process	0.030926	6.64246e-05	1	5	5	Loss
regulation of steroid metabolic process	0.030926	0.000182298	1	5	5	Loss
protein localization to chromosome; centromeric region	0.030926	6.64246e-05	1	5	5	Loss
DNA catabolic process; exonucleolytic	0.030926	6.64246e-05	1	5	5	Loss
free ubiquitin chain polymerization	0.030926	6.64246e-05	1	5	5	Loss
positive regulation of T-helper 17 cell differentiation	0.030926	6.64246e-05	1	5	5	Loss
regulation of membrane lipid distribution	0.030926	6.64246e-05	1	5	5	Loss
long-chain fatty acid import across plasma membrane	0.030926	6.64246e-05	1	5	5	Loss
positive regulation of endoplasmic reticulum unfolded protein response	0.030926	6.64246e-05	1	5	5	Loss
regulation of nitric oxide mediated signal transduction	0.030926	6.64246e-05	1	5	5	Loss
thrombopoietin-mediated signaling pathway	0.030926	6.64246e-05	1	5	5	Loss
axonemal central apparatus assembly	0.030926	6.64246e-05	1	5	5	Loss
microglial cell activation involved in immune response	0.030926	6.64246e-05	1	5	5	Loss
tight junction assembly	0.030926	6.64246e-05	1	5	5	Loss
spindle assembly involved in female meiosis I	0.030926	6.64246e-05	1	5	5	Loss
synaptic signaling	0.030926	6.64246e-05	1	5	5	Loss
positive regulation of histone H4 acetylation	0.030926	6.64246e-05	1	5	5	Loss
positive regulation of NAD(P)H oxidase activity	0.030926	6.64246e-05	1	5	5	Loss
antigen processing and presentation of exogenous peptide antigen via MHC class I	0.030926	7.5329e-05	1	5	5	Loss
nuclear membrane organization	0.030926	0.000392191	1	5	5	Loss
growth hormone receptor signaling pathway via JAK-STAT	0.030926	0.000626978	1	5	5	Loss
positive regulation of metallopeptidase activity	0.030926	0.000916511	1	5	5	Loss
ethanol oxidation	0.030926	0.00483553	1	5	5	Loss
histone citrullination	0.030926	0.00712727	1	5	5	Loss
protein citrullination	0.030926	0.00712727	1	5	5	Loss
negative regulation of ubiquitin-dependent protein catabolic process	0.0311177	1.12286e-08	1	14	19	Loss
antigen processing and presentation of exogenous peptide antigen via MHC class II	0.0311177	3.21958e-05	1	14	19	Loss
positive regulation of Ras protein signal transduction	0.0311984	7.668e-10	1	17	24	Loss
adaptive immune response	0.0312348	4.74925e-17	1	84	162	Gain
neural crest cell migration	0.0313073	2.69527e-15	1	32	50	Loss
negative chemotaxis	0.0313151	1.04399e-10	1	22	36	Gain
carbohydrate transport	0.031661	1.81447e-12	1	24	36	Loss
centrosome cycle	0.031661	1.81439e-12	1	24	36	Loss
mitotic spindle assembly	0.031661	2.02461e-12	1	24	36	Loss
regulation of T cell activation	0.031715	2.94589e-06	1	9	12	Gain
allantoin metabolic process	0.031715	2.94588e-06	1	9	12	Gain
artery development	0.031715	2.94588e-06	1	9	12	Gain
positive regulation of synaptic vesicle endocytosis	0.031715	2.94588e-06	1	9	12	Gain
replicative senescence	0.031715	2.94622e-06	1	9	12	Gain
response to peptide hormone	0.0319273	2.54867e-09	1	28	43	Loss
glycine transport	0.0322048	1.80573e-05	1	9	11	Loss
negative regulation of intrinsic apoptotic signaling pathway in response to DNA damage by p53 class mediator	0.0322048	1.25389e-06	1	9	11	Loss
negative regulation of ubiquitin protein ligase activity	0.0322048	1.25389e-06	1	9	11	Loss
epithelial cilium movement involved in determination of left/right asymmetry	0.0322048	1.25389e-06	1	9	11	Loss
regulation of response to DNA damage stimulus	0.0322048	1.25389e-06	1	9	11	Loss
corpus callosum development	0.0322048	1.25389e-06	1	9	11	Loss
positive regulation of transcription by RNA polymerase III	0.0322048	1.25389e-06	1	9	11	Loss
positive regulation of mitotic metaphase/anaphase transition	0.0322048	1.2555e-06	1	9	11	Loss
branching involved in labyrinthine layer morphogenesis	0.0322048	1.38849e-06	1	9	11	Loss
regulation of immune system process	0.0322048	0.000123943	1	9	11	Loss
cellular response to lipopolysaccharide	0.0325043	1.36746e-34	1	135	241	Loss
regulation of protein kinase activity	0.0325953	4.64128e-08	1	14	21	Gain
negative regulation of chemokine production	0.0327092	0.000202523	1	6	7	Gain
protein retention in ER lumen	0.0327092	4.54294e-05	1	6	7	Gain
regulation of nucleocytoplasmic transport	0.0327092	4.54294e-05	1	6	7	Gain
negative regulation of RIG-I signaling pathway	0.0327092	4.54294e-05	1	6	7	Gain
nucleosome positioning	0.0327092	4.54294e-05	1	6	7	Gain
embryonic heart tube left/right pattern formation	0.0327092	4.54294e-05	1	6	7	Gain
histone H3-K4 dimethylation	0.0327092	4.54294e-05	1	6	7	Gain
positive regulation of protein localization to centrosome	0.0327092	4.54294e-05	1	6	7	Gain
mesenchymal cell development	0.0327092	4.54294e-05	1	6	7	Gain
cilium movement	0.0329647	1.87099e-11	1	24	40	Gain
regulation of protein localization	0.033015	1.6355e-19	1	53	88	Loss
transcription by RNA polymerase II	0.0331667	7.55319e-24	1	59	99	Loss
positive regulation of MAPK cascade	0.0344292	3.34916e-38	1	103	181	Loss
actomyosin structure organization	0.0344314	2.81714e-11	1	21	31	Loss
chaperone cofactor-dependent protein refolding	0.0344314	5.73705e-09	1	21	31	Loss
protein polyubiquitination	0.0344513	6.28748e-33	1	95	166	Loss
negative regulation of NF-kappaB transcription factor activity	0.034613	1.29582e-18	1	43	70	Loss
negative regulation of cell cycle	0.034643	2.5789e-12	1	27	46	Gain
regulation of MAPK cascade	0.034643	6.01416e-12	1	27	46	Gain
sphingosine metabolic process	0.0346986	9.88496e-06	1	7	8	Loss
genetic imprinting	0.0346986	9.88496e-06	1	7	8	Loss
regulation of cAMP-mediated signaling	0.0346986	9.88496e-06	1	7	8	Loss
histone H3-K36 demethylation	0.0346986	9.88496e-06	1	7	8	Loss
regulation of cilium beat frequency	0.0346986	9.88496e-06	1	7	8	Loss
venous blood vessel morphogenesis	0.0346986	9.88496e-06	1	7	8	Loss
Schwann cell differentiation	0.0346986	9.88496e-06	1	7	8	Loss
cytoplasmic sequestering of protein	0.0346986	9.88496e-06	1	7	8	Loss
leukocyte chemotaxis involved in inflammatory response	0.0346986	9.88496e-06	1	7	8	Loss
protein insertion into membrane	0.0346986	1.08086e-05	1	7	8	Loss
determination of left/right symmetry	0.034705	9.1114e-18	1	44	80	Gain
heterophilic cell-cell adhesion via plasma membrane cell adhesion molecules	0.0350288	1.44354e-12	1	28	48	Gain
positive regulation of endothelial cell proliferation	0.0351506	4.10613e-16	1	42	76	Gain
epithelial cilium movement involved in extracellular fluid movement	0.0352053	2.36303e-08	1	15	23	Gain
cellular response to interleukin-1	0.0359875	1.44328e-09	1	33	58	Gain
non-motile cilium assembly	0.0359875	2.7675e-14	1	33	58	Gain
regulation of protein localization to plasma membrane	0.0368525	4.34188e-10	1	18	26	Loss
inflammatory response to antigenic stimulus	0.0374591	2.65923e-07	1	16	25	Gain
camera-type eye morphogenesis	0.0374591	1.18806e-08	1	16	25	Gain
gluconeogenesis	0.0374591	4.67827e-08	1	16	25	Gain
negative regulation of interferon-beta production	0.0376971	1.01107e-07	1	12	16	Loss
positive regulation of glycogen biosynthetic process	0.0376971	9.60504e-08	1	12	16	Loss
regulation of osteoclast differentiation	0.0376971	9.60504e-08	1	12	16	Loss
oocyte development	0.0377963	1.62637e-06	1	10	14	Gain
membrane depolarization during action potential	0.0377963	3.10524e-06	1	10	14	Gain
natural killer cell mediated cytotoxicity	0.0383439	4.75391e-06	1	15	21	Loss
histone methylation	0.0383439	6.584e-09	1	15	21	Loss
transcription elongation from RNA polymerase II promoter	0.0383439	1.03779e-08	1	15	21	Loss
positive regulation of cell motility	0.0383439	1.56762e-07	1	15	21	Loss
positive regulation of T cell costimulation	0.0384236	0.000378761	1	4	4	Gain
natural killer cell mediated immunity	0.0384236	0.0444713	1	4	4	Gain
kynurenine metabolic process	0.0384236	0.000378761	1	4	4	Gain
deoxyribonucleotide catabolic process	0.0384236	0.000378761	1	4	4	Gain
negative regulation of protein metabolic process	0.0384236	0.000378761	1	4	4	Gain
sulfate assimilation	0.0384236	0.000378761	1	4	4	Gain
multicellular organismal homeostasis	0.0384236	0.000378761	1	4	4	Gain
centriole assembly	0.0384236	0.000378761	1	4	4	Gain
regulation of relaxation of cardiac muscle	0.0384236	0.000378761	1	4	4	Gain
cellular response to phorbol 13-acetate 12-myristate	0.0384236	0.000378761	1	4	4	Gain
negative regulation of meiotic cell cycle	0.0384236	0.000378761	1	4	4	Gain
thyroid-stimulating hormone-secreting cell differentiation	0.0384236	0.000378761	1	4	4	Gain
mitotic sister chromatid separation	0.0384236	0.000378761	1	4	4	Gain
regulation of epidermal cell differentiation	0.0384236	0.000378761	1	4	4	Gain
synaptic vesicle membrane organization	0.0384236	0.000378761	1	4	4	Gain
regulation of establishment or maintenance of cell polarity	0.0384236	0.000378761	1	4	4	Gain
positive regulation of biomineral tissue development	0.0384236	0.000378761	1	4	4	Gain
chromosome separation	0.0384236	0.000378761	1	4	4	Gain
protein localization to site of double-strand break	0.0384236	0.000378761	1	4	4	Gain
negative regulation of cation channel activity	0.0384236	0.000378761	1	4	4	Gain
negative regulation of hydrogen peroxide-mediated programmed cell death	0.0384236	0.000378761	1	4	4	Gain
polarized epithelial cell differentiation	0.0384236	0.000378761	1	4	4	Gain
multinuclear osteoclast differentiation	0.0384236	0.000378761	1	4	4	Gain
plasma lipoprotein particle clearance	0.0384236	0.000378761	1	4	4	Gain
positive regulation of Schwann cell migration	0.0384236	0.000378761	1	4	4	Gain
regulation of ubiquitin protein ligase activity	0.0384236	0.000378761	1	4	4	Gain
specification of loop of Henle identity	0.0384236	0.000378773	1	4	4	Gain
regulation of neurotransmitter receptor activity	0.0384236	0.00447362	1	4	4	Gain
positive regulation of TOR signaling	0.03899	1.53979e-11	1	22	33	Loss
insulin receptor signaling pathway	0.039251	3.09786e-16	1	35	56	Loss
cortical actin cytoskeleton organization	0.0393966	5.9166e-09	1	17	27	Gain
vesicle-mediated transport	0.039541	2.90919e-48	1	138	248	Loss
signal transduction	0.0397821	6.78974e-111	1	524	1118	Gain
in utero embryonic development	0.0415787	1.18106e-57	1	174	317	Loss
cellular response to interleukin-1	0.0419046	1.68392e-11	1	36	58	Loss
positive regulation of endocytosis	0.0424647	1.43757e-09	1	19	31	Gain
regulation of glucose metabolic process	0.0425212	2.40663e-10	1	19	28	Loss
positive regulation of calcium ion-dependent exocytosis	0.0429004	8.59672e-07	1	11	16	Gain
homeostasis of number of cells	0.0435466	8.32429e-12	1	23	35	Loss
protein transport	0.0441274	3.26446e-101	1	320	599	Loss
immune response	0.0441553	3.67195e-32	1	146	264	Loss
visual perception	0.0442706	7.97895e-29	1	82	143	Loss
adenylate cyclase-modulating G protein-coupled receptor signaling pathway	0.0444298	3.83076e-14	1	32	51	Loss
regulation of apoptotic process	0.0449875	4.95666e-38	1	108	192	Loss
microtubule-based movement	0.0452281	5.59384e-16	1	41	75	Gain
electron transport chain	0.0453276	2.85428e-05	1	7	9	Gain
DNA synthesis involved in DNA repair	0.0453276	2.85428e-05	1	7	9	Gain
positive regulation of integrin-mediated signaling pathway	0.0453276	2.85428e-05	1	7	9	Gain
regulation of cardiac muscle cell membrane potential	0.0453276	2.85428e-05	1	7	9	Gain
regulation of synaptic vesicle priming	0.0453276	2.85428e-05	1	7	9	Gain
regulation of lipopolysaccharide-mediated signaling pathway	0.0453276	0.0013431	1	7	9	Gain
oxygen transport	0.0453276	0.0284909	1	7	9	Gain
immune response	0.0453368	2.38223e-24	1	131	264	Gain
androgen metabolic process	0.0454058	8.2356e-07	1	10	13	Loss
histone H3-K9 demethylation	0.0454058	8.2356e-07	1	10	13	Loss
negative regulation of tumor necrosis factor-mediated signaling pathway	0.0454058	8.2356e-07	1	10	13	Loss
negative regulation of phosphoprotein phosphatase activity	0.0454058	8.2356e-07	1	10	13	Loss
positive regulation of gene silencing by miRNA	0.0454058	8.2356e-07	1	10	13	Loss
RNA polymerase II preinitiation complex assembly	0.0454058	8.2356e-07	1	10	13	Loss
regulation of protein-containing complex assembly	0.0455662	3.7344e-09	1	16	23	Loss
positive regulation of osteoblast differentiation	0.0459685	8.30059e-16	1	39	71	Gain
positive regulation of autophagy	0.0463093	1.52741e-12	1	38	69	Gain
endocytic recycling	0.0466116	1.57217e-13	1	28	44	Loss
cell maturation	0.0466116	3.40349e-13	1	28	44	Loss
learning	0.0466271	2.87264e-15	1	37	67	Gain
retrograde transport; endosome to Golgi	0.0469189	5.89848e-15	1	36	65	Gain
ribosomal small subunit biogenesis	0.0471589	4.41996e-07	1	12	18	Gain
eye photoreceptor cell development	0.0471589	4.41996e-07	1	12	18	Gain
establishment of planar polarity	0.0471589	4.41996e-07	1	12	18	Gain
central nervous system myelination	0.0471589	4.47848e-07	1	12	18	Gain
lipid droplet organization	0.0472219	5.68918e-08	1	13	18	Loss
positive regulation of CREB transcription factor activity	0.0472219	5.68918e-08	1	13	18	Loss
proteoglycan biosynthetic process	0.0472219	5.68918e-08	1	13	18	Loss
negative regulation of peptidyl-threonine phosphorylation	0.0472219	5.69305e-08	1	13	18	Loss
positive regulation of triglyceride biosynthetic process	0.0472219	5.94234e-08	1	13	18	Loss
cytokine-mediated signaling pathway	0.0473781	8.60813e-14	1	68	131	Gain
regulation of autophagy	0.0476037	1.51852e-13	1	33	59	Gain
transcription; DNA-templated	0.0477819	6.91977e-23	1	56	95	Loss
protein K63-linked ubiquitination	0.0478338	5.14216e-11	1	28	49	Gain
mitochondrial translation	0.0480783	4.45403e-12	1	24	37	Loss
regulation of mitochondrial membrane potential	0.0481573	1.53418e-10	1	20	30	Loss
positive regulation of neural precursor cell proliferation	0.0481573	1.31189e-10	1	20	30	Loss
glucose metabolic process	0.048325	1.29905e-14	1	44	73	Loss

## Sheet: 5. 25 Common pathways
25 Commonly enriched pathways	Category	Myc Gain -log10(p-value)	Myc Loss -log10(p-value)	Her2 Gain -log10(p-value)	Her2 Loss -log10(p-value)	PyMTGain -log10(p-value)	PyMT Loss -log10(p-value)	C3Tag Gain -log10(p-value)	C3Tag Loss -log10(p-value)
adaptive immune response	Immune related	1.5	3.74	6.96	1.3	1.3	2.9	4.21	1.3
defense response	Immune related	8.5	2.21	8.14	2.28	1.3	6.27	4.89	1.3
granzyme-mediated programmed cell death signaling pathway	Immune related	1.3	2.24	1.3	2.14	1.3	2.68	1.3	4.6
humoral immune response	Immune related	4.5	3.74	6.04	3.08	1.3	3	14.43	1.3
immune response	Immune related	1.3	1.36	1.51	1.3	1.3	2.5	2.04	1.3
innate immune response	Immune related	1.6	3.1	1.56	1.3	1.3	2	1.92	1.3
natural killer cell activation involved in immune response	Immune related	6.1	5.03	10.6	5.18	1.3	3.2	12.79	1.3
natural killer cell mediated cytotoxicity	Immune related	1.3	1.42	1.3	1.71	1.3	1.45	1.3	3.18
regulation of viral entry into host cell	Immune related	2.3	2.9	3.18	1.3	1.69	3.36	2.04	1.3
response to exogenous dsRNA	Immune related	4.2	3.54	7.75	3.75	1.3	1.93	8.85	1.3
T cell activation involved in immune response	Immune related	5.2	4.79	9.56	4.75	1.3	2.5	11.11	1.3
Schwann cell development	Development related	1.88	1.3	1.3	2.14	1.36	1.3	1.3	1.71
negative regulation of myoblast differentiation	Development related	1.3	1.52	1.3	1.43	2.03	1.3	1.3	1.64
C21-steroid hormone metabolic process	Metabolism	1.6	1.3	2.95	1.3	1.3	3.12	2.13	1.3
icosanoid biosynthetic process	Metabolism	2.2	1.3	4.59	1.3	1.3	3.7	8.1	1.3
lauric acid metabolic process	Metabolism	2.8	1.3	5.45	1.3	1.3	4.5	8.73	1.3
S-adenosylhomocysteine metabolic process	Metabolism	1.3	1.51	1.3	1.82	1.72	1.3	1.3	2.05
positive regulation of peptidyl-serine phosphorylation of STAT protein	Other
regulation of proteolysis	Other
protein retention in ER lumen	Other
proteolysis involved in cellular protein catabolic process	Other
cellular response to nicotine	Other
response to pheromone	Other
response to corticosterone	Other
G protein-coupled receptor signaling pathway; coupled to cyclic nucleotide second messenger	Other
