# Supplementary material for: Genetic background and oncogenic driver determines the genomic evolution and transcriptomics of mammary tumor metastasis
Source: Commun Biol. 2025 Aug 14;8:1224. doi: 10.1038/s42003-025-08624-5 (PMC12354892; doi:10.1038/s42003-025-08624-5)
Supplement: Supplementary file 2 — Supplementary data 1–18 [file 42003_2025_8624_MOESM2_ESM.zip › Supplementary Data/Table_S8.xlsx]

## Sheet: 1. Immune pathways
	GO term: Adaptive immune response													GO term: Defense response													GO term: Granzyme-mediated programmed cell death signaling pathway													GO term: Humoral immune resposne
		% Lung met-specific gain				% Lung met-specific loss									% Lung met-specific gain				% Lung met-specific loss									% Lung met-specific gain				% Lung met-specific loss									% Lung met-specific gain				% Lung met-specific loss
		Myc	Her2	PyMT	C3Tag	Myc	Her2	PyMT	C3Tag						Myc	Her2	PyMT	C3Tag	Myc	Her2	PyMT	C3Tag						Myc	Her2	PyMT	C3Tag	Myc	Her2	PyMT	C3Tag						Myc	Her2	PyMT	C3Tag	Myc	Her2	PyMT	C3Tag
	Zap70	27.907	-9.48617	-9.48617	9.09091	-44.186	-14.8221	-14.8221	-18.1818	chr1:36,761,797-36,782,820				Fcgr2b	-11.6279	-4.54545	8.33333	-27.2727	25.5814	-0.988142	23.2143	0	chr1:170,960,558-170,976,071				Bnip3	18.6047	8.10277	35.119	0	-2.32558	3.75494	0.595238	-36.3636	chr7:138,890,835-138,909,506				Bmi1	41.8605	23.7154	-3.27381	45.4545	6.97674	4.34783	6.84524	-9.09091	chr2:18,677,017-18,686,629
	Themis	-39.5349	-33.5968	20.8333	-9.09091	23.2558	3.55731	5.35714	-18.1818	chr1:105,780,722-105,847,981				Defb18	-37.2093	-16.2055	-24.4048	-27.2727	13.9535	0	15.1786	0	chr1:18,236,472-18,237,443				Lamp1	11.6279	4.34783	0	0	-32.5581	-11.8577	-18.1548	-27.2727	chr8:13,159,160-13,175,338				Notch1	51.1628	34.1897	22.0238	36.3636	-65.1163	-14.8221	-34.5238	-54.5455	chr2:26,457,901-26,503,822
	Fcamr	0	0	0	-18.1818	0	0	0	9.09091	chr1:130,800,901-130,814,740				Defb41	-37.2093	-16.2055	-24.4048	-27.2727	13.9535	0	15.1786	0	chr1:18,250,977-18,265,138				Srgn	4.65116	8.69565	4.7619	0	34.8837	16.996	8.92857	-27.2727	chr10:62,494,427-62,507,755				Gata3	-13.9535	-7.50988	5.65476	-27.2727	6.97674	0	6.84524	-18.1818	chr2:9,857,077-9,878,600
	Lax1	0	0	0	-9.09091	0	0	0	0	chr1:133,679,028-133,690,108				Stat4	-48.8372	-45.6522	-12.7976	-27.2727	25.5814	25.0988	30.0595	-9.09091	chr1:51,987,147-52,107,189				Gzma	-34.8837	-32.2134	4.46429	-45.4545	34.8837	8.49802	25.2976	0	chr13:113,093,826-113,100,981				Notch2	4.65116	0	0	-9.09091	-2.32558	-24.5059	16.0714	27.2727	chr3:98,013,537-98,150,367
	Tnfrsf21	-53.4884	-37.1542	-4.46429	-63.6364	32.5581	-0.988142	24.7024	0	chr1:161,494,656-161,505,290				Stat1	-44.186	-32.0158	-9.82143	-27.2727	23.2558	25.0988	27.9762	-9.09091	chr1:52,119,437-52,161,865				Gzme	-6.97674	-18.1818	-0.297619	-18.1818	58.1395	37.5494	36.0119	72.7273	chr14:56,117,618-56,120,625				Ifnk	9.30233	18.7747	20.5357	18.1818	2.32558	4.34783	6.84524	9.09091	chr4:35,152,054-35,154,019
	Cd247	-6.97674	-9.09091	6.25	-18.1818	4.65116	12.0553	21.4286	-27.2727	chr1:165,788,680-165,871,153				Duox2	18.6047	-5.13834	8.92857	-9.09091	-23.2558	1.77866	4.16667	-27.2727	chr2:122,280,436-122,298,165				Gzmd	-6.97674	-18.1818	-0.297619	-18.1818	58.1395	37.5494	36.0119	81.8182	chr14:56,129,567-56,132,593				Ifnb1	-58.1395	-41.3043	-14.2857	-45.4545	44.186	33.3992	41.6667	27.2727	chr4:88,522,024-88,522,794
	Sh2d1b1	-23.2558	-27.4704	-6.84524	-18.1818	25.5814	-5.33597	22.3214	-9.09091	chr1:170,232,870-170,251,587				Duox1	23.2558	12.4506	7.44048	0	-44.186	1.77866	-11.9048	-27.2727	chr2:122,315,671-122,347,972				Gzmg	-6.97674	-18.1818	-3.86905	-18.1818	58.1395	37.5494	36.0119	81.8182	chr14:56,156,580-56,159,579				Ifna15	-62.7907	-45.6522	-16.369	-54.5455	44.186	33.3992	41.6667	27.2727	chr4:88,557,672-88,558,245
	Sh2d1a	-27.907	-3.55731	-6.84524	0	18.6047	-0.395257	22.3214	0	chr1:170,277,323-170,285,662				Defb20	4.65116	-5.73123	-2.97619	0	-11.6279	-9.88142	16.0714	-9.09091	chr2:152,477,062-152,479,934				Gzmn	-6.97674	-18.1818	-3.86905	-18.1818	58.1395	37.5494	36.0119	81.8182	chr14:56,165,795-56,174,599				Ifna14	-62.7907	-45.6522	-16.369	-54.5455	44.186	33.3992	41.6667	27.2727	chr4:88,571,228-88,571,798
	Ly9	-48.8372	-45.6522	-9.82143	0	27.907	11.8577	18.4524	-9.09091	chr1:171,588,612-171,607,410				Defb29	4.65116	-5.73123	-2.97619	0	-13.9535	-9.88142	16.0714	-9.09091	chr2:152,538,713-152,540,041				Gzmf	-6.97674	-18.1818	-3.86905	-18.1818	58.1395	37.5494	36.0119	81.8182	chr14:56,205,262-56,211,407				Ifna9	-62.7907	-45.6522	-19.9405	-54.5455	44.186	33.3992	43.75	27.2727	chr4:88,591,812-88,592,385
	Slamf6	-48.8372	-45.6522	-9.82143	-36.3636	30.2326	11.8577	18.4524	0	chr1:171,632,402-171,653,037				Defb19	4.65116	-5.73123	-2.97619	0	-13.9535	-9.88142	16.0714	-9.09091	chr2:152,576,085-152,580,312				Gzmc	-6.97674	-18.1818	-3.86905	-18.1818	58.1395	37.5494	36.0119	81.8182	chr14:56,231,400-56,234,657				Ifna12	-62.7907	-45.6522	-19.9405	-54.5455	44.186	33.3992	43.75	27.2727	chr4:88,602,579-88,603,376
	Sla2	18.6047	-10.2767	-9.82143	-9.09091	-41.8605	-18.5771	27.0833	-36.3636	chr1:171,767,131-171,801,184				Defb36	37.2093	7.11462	16.9643	-9.09091	-13.9535	-9.88142	16.0714	-18.1818	chr2:152,604,326-152,612,729				Gzmb	-6.97674	-18.1818	-5.95238	-18.1818	55.814	37.5494	36.0119	72.7273	chr14:56,258,857-56,262,260				Ifna13	-62.7907	-45.6522	-19.9405	-54.5455	44.186	33.3992	43.75	27.2727	chr4:88,643,640-88,644,459
	Cd84	-48.8372	-45.6522	-9.82143	0	27.907	11.8577	27.0833	0	chr1:171,839,696-171,890,718				Defb25	37.2093	7.11462	16.9643	-9.09091	-41.8605	-18.3794	-5.35714	-36.3636	chr2:152,622,355-152,623,053																	Ifna16	-62.7907	-45.6522	-19.9405	-54.5455	44.186	33.3992	43.75	27.2727	chr4:88,676,286-88,676,856
	Slamf1	-48.8372	-45.6522	-9.82143	-36.3636	27.907	11.8577	30.6548	0	chr1:171,917,536-171,943,868				Tlr2	6.97674	-5.13834	6.54762	-18.1818	9.30233	0	16.6667	0	chr3:83,836,271-83,841,608																	Ifna2	-62.7907	-45.6522	-19.9405	-54.5455	44.186	33.3992	43.75	27.2727	chr4:88,683,206-88,683,779
	Il17a	-48.8372	7.11462	-15.1786	-36.3636	25.5814	-4.94071	28.2738	-9.09091	chr1:20,730,904-20,734,496				Ifnk	9.30233	18.7747	20.5357	18.1818	2.32558	4.34783	6.84524	9.09091	chr4:35,152,054-35,154,019																	Ifnab	-62.7907	-45.6522	-19.9405	-54.5455	44.186	33.3992	43.75	27.2727	chr4:88,690,598-88,691,268
	Il17f	-25.5814	11.6601	-2.97619	0	23.2558	-4.94071	28.2738	-27.2727	chr1:20,777,145-20,784,270				Ppp3r2	0	0	0	0	0	0	0	0	chr4:49,678,746-49,681,983																	Gm13271	37.2093	28.6561	31.8452	18.1818	-55.814	-36.7589	-13.9881	-18.1818	chr4:88,754,867-88,755,416
	Vtcn1	-39.5349	-36.5613	8.03571	-45.4545	13.9535	-1.58103	-9.82143	18.1818	chr1:36,761,797-36,782,820				Ifnb1	-58.1395	-41.3043	-14.2857	-45.4545	44.186	33.3992	41.6667	27.2727	chr4:88,522,024-88,522,794																	Gm13283	55.814	37.3518	28.2738	45.4545	-58.1395	-41.1067	-13.9881	-36.3636	chr4:88,760,773-88,761,584
	Mcoln2	2.32558	0	-7.14286	-27.2727	39.5349	12.253	33.0357	18.1818	chr1:52,656,304-52,727,318				Ifna9	-62.7907	-45.6522	-19.9405	-54.5455	44.186	33.3992	43.75	27.2727	chr4:88,591,812-88,592,385																	Gm13272	58.1395	32.8063	28.2738	54.5455	-58.1395	-45.6522	-11.9048	-36.3636	chr4:88,779,849-88,780,660
	Ctla4	-58.1395	-36.9565	-12.2024	0	23.2558	3.55731	36.6071	-36.3636	chr1:60,909,024-60,915,832				Ifna12	-62.7907	-45.6522	-19.9405	-54.5455	44.186	33.3992	43.75	27.2727	chr4:88,602,579-88,603,376																	Ifnz	58.1395	32.8063	28.2738	54.5455	-58.1395	-45.6522	-11.9048	-36.3636	chr4:88,782,130-88,783,592
	Pag1	30.2326	50.5929	8.92857	-36.3636	-9.30233	-4.54545	-0.297619	-9.09091	chr1:94,038,304-94,052,553				Ifna13	-62.7907	-45.6522	-19.9405	-54.5455	44.186	33.3992	43.75	27.2727	chr4:88,643,640-88,644,459																	Gm13276	58.1395	32.8063	28.2738	54.5455	-58.1395	-45.6522	-11.9048	-36.3636	chr4:88,785,053-88,786,515
	Ptk2b	0	4.34783	-8.33333	-9.09091	46.5116	11.6601	40.4762	27.2727	chr2:101,638,251-101,649,532				Ifna2	-62.7907	-45.6522	-19.9405	-54.5455	44.186	33.3992	43.75	27.2727	chr4:88,683,206-88,683,779																	Gm13277	58.1395	32.8063	28.2738	54.5455	-58.1395	-45.6522	-11.9048	-36.3636	chr4:88,787,976-88,789,438
	Eif2ak4	11.6279	-0.790514	5.35714	18.1818	13.9535	12.4506	7.7381	-27.2727	chr2:118,388,616-118,475,234				Ifna11	-48.8372	-41.3043	-14.2857	-36.3636	44.186	28.6561	36.6071	36.3636	chr4:88,819,918-88,820,565																	Gm13275	58.1395	32.8063	28.2738	54.5455	-58.1395	-45.6522	-11.9048	-36.3636	chr4:88,793,741-88,795,297
	Skap1	20.9302	-1.18577	20.5357	0	-4.65116	-27.668	-3.27381	-27.2727	chr2:156,872,921-156,887,078				Ifna6	-62.7907	-41.3043	-16.369	-45.4545	44.186	28.6561	36.6071	36.3636	chr4:88,827,415-88,827,985																	Ifna7	-25.5814	-23.913	15.4762	-18.1818	25.5814	28.6561	34.5238	18.1818	chr4:88,816,224-88,816,800
	Lime1	4.65116	12.6482	0	-45.4545	-27.907	-7.31225	-15.4762	0	chr2:181,381,234-181,383,628				Ifna4	-62.7907	-41.3043	-16.369	-45.4545	44.186	28.6561	36.6071	36.3636	chr4:88,841,815-88,842,459																	Ifna11	-48.8372	-41.3043	-14.2857	-36.3636	44.186	28.6561	36.6071	36.3636	chr4:88,819,918-88,820,565
	Card9	32.5581	16.7984	11.0119	-9.09091	-60.4651	-1.77866	-36.0119	9.09091	chr2:26,352,311-26,359,547				Ifna1	-60.4651	-32.6087	-15.7738	-45.4545	44.186	28.6561	36.6071	36.3636	chr4:88,850,086-88,850,656																	Ifna6	-62.7907	-41.3043	-16.369	-45.4545	44.186	28.6561	36.6071	36.3636	chr4:88,827,415-88,827,985
	Trpm4	41.8605	41.8972	0	9.09091	-53.4884	-41.1067	3.27381	-45.4545	chr2:28,641,232-28,691,172				Ifne	-46.5116	-15.2174	-9.52381	-36.3636	30.2326	20.751	24.4048	27.2727	chr4:88,879,537-88,880,201																	Ifna5	-62.7907	-41.3043	-16.369	-45.4545	44.186	28.6561	36.6071	36.3636	chr4:88,835,524-88,836,094
	Unc93b1	11.6279	11.6601	-8.33333	-9.09091	-55.814	-36.5613	22.3214	-45.4545	chr3:100,825,458-100,896,922				Tlr1	0	0	0	-18.1818	25.5814	20.751	30.0595	27.2727	chr5:64,924,679-64,933,558																	Ifna4	-62.7907	-41.3043	-16.369	-45.4545	44.186	28.6561	36.6071	36.3636	chr4:88,841,815-88,842,459
	Bmx	0	0	-4.46429	-18.1818	0	0	20.5357	18.1818	chr3:145,924,261-145,934,364				Cxcl5	-55.814	-33.004	-2.38095	-54.5455	27.907	4.34783	23.5119	0	chr5:90,759,297-90,761,625																	Ifna1	-60.4651	-32.6087	-15.7738	-45.4545	44.186	28.6561	36.6071	36.3636	chr4:88,850,086-88,850,656
	Mcoln1	18.6047	7.70751	-10.7143	-18.1818	-23.2558	-41.502	22.619	-18.1818	chr3:146,149,832-146,195,512				Pf4	-55.814	-33.004	-2.38095	-54.5455	27.907	4.34783	19.3452	0	chr5:90,772,434-90,773,383																	Ifne	-46.5116	-15.2174	-9.52381	-36.3636	30.2326	20.751	24.4048	27.2727	chr4:88,879,537-88,880,201
	Il2	-44.186	-41.6996	-19.9405	-45.4545	23.2558	8.10277	14.2857	18.1818	chr3:37,120,715-37,125,954				Cxcl3	-55.814	-33.004	-5.95238	-54.5455	27.907	4.34783	20.8333	0	chr5:90,786,100-90,788,093																	Rbpj	2.32558	0	0	-18.1818	34.8837	7.70751	28.5714	54.5455	chr5:53,555,778-53,657,445
	Fgg	0	8.49802	-0.297619	-27.2727	30.2326	-9.48617	35.119	18.1818	chr3:83,007,723-83,015,056				Cxcl15	-55.814	-33.004	-5.95238	-54.5455	27.907	4.34783	20.8333	0	chr5:90,794,533-90,803,067																	Jchain	-62.7907	-28.2609	-19.3452	-54.5455	27.907	-0.988142	32.4405	9.09091	chr5:88,519,808-88,527,897
	Fga	-2.32558	4.1502	-8.63095	-18.1818	30.2326	-9.48617	35.119	9.09091	chr3:83,026,152-83,033,617				Cxcl1	-55.814	-33.004	-5.95238	-54.5455	27.907	4.34783	20.8333	0	chr5:90,891,244-90,893,115																	Alox5	-16.2791	-4.74308	-14.2857	-45.4545	41.8605	20.1581	36.0119	9.09091	chr6:116,410,070-116,461,178
	Fgb	4.65116	-9.48617	6.54762	-18.1818	30.2326	-9.48617	35.119	9.09091	chr3:83,042,245-83,049,863				Cxcl2	-55.814	-33.004	-5.95238	-54.5455	27.907	4.34783	20.8333	0	chr5:90,903,898-90,905,938																	Ccr2	-44.186	-33.2016	-39.5833	-18.1818	20.9302	-1.18577	37.7976	27.2727	chr9:124,102,182-124,109,140
	Rnf19b	23.2558	3.55731	33.631	0	-51.1628	-28.2609	3.57143	-27.2727	chr3:88,435,961-88,461,182				Cxcl9	0	0	0	-18.1818	53.4884	25.4941	30.9524	63.6364	chr5:92,321,330-92,328,079																	Ifng	4.65116	-9.68379	6.25	18.1818	11.6279	3.55731	20.5357	-18.1818	chr10:118,441,045-118,445,894
	Otud7b	6.97674	-0.395257	25.8929	-9.09091	-9.30233	-18.5771	4.16667	9.09091	chr3:9,687,481-9,833,679				Cxcl10	0	0	0	-18.1818	53.4884	25.4941	30.9524	63.6364	chr5:92,346,638-92,348,889																	Traf3ip2	0	0	0	0	0	0	0	0	chr10:39,612,933-39,655,307
	Otub1	44.186	37.747	-1.78571	0	-62.7907	-45.6522	7.44048	-63.6364	chr3:96,104,526-96,161,129				Cxcl13	6.97674	12.8458	5.35714	-18.1818	34.8837	24.7036	25.5952	27.2727	chr5:95,956,938-95,961,068																	Aire	13.9535	16.996	2.67857	0	-34.8837	-15.2174	-31.8452	-9.09091	chr10:78,030,021-78,043,610
	Cd160	4.65116	0	0	18.1818	11.6279	2.7668	17.2619	-54.5455	chr3:96,798,762-96,829,351				Cxcl12	-2.32558	12.8458	12.5	-18.1818	0	8.69565	-1.19048	-9.09091	chr6:117,168,534-117,181,368																	Foxj1	39.5349	16.0079	7.14286	0	-44.186	-45.6522	3.27381	-27.2727	chr11:116,330,703-116,335,354
	Rnf125	-62.7907	-45.6522	12.2024	-54.5455	41.8605	21.1462	-7.7381	9.09091	chr4:129,058,270-129,084,526				Tnfrsf1a	34.8837	-5.5336	36.6071	9.09091	-32.5581	-32.6087	-13.6905	-18.1818	chr6:125,349,722-125,362,483																	Mef2c	-13.9535	-8.10277	0	0	9.30233	0	6.84524	-9.09091	chr13:83,504,033-83,667,079
	Pdcd1lg2	-41.8605	-32.4111	9.52381	-18.1818	30.2326	-1.18577	-23.2143	-27.2727	chr4:149,649,167-149,701,629				Nod1	6.97674	4.34783	4.16667	9.09091	-23.2558	-27.4704	-1.78571	-27.2727	chr6:54,923,941-54,972,612																	Gpr183	0	0	0	0	0	0	0	0	chr14:121,952,330-121,965,193
	Tnfrsf13c	48.8372	25.2964	37.2024	18.1818	-9.30233	-41.3043	-31.5476	0	chr4:154,922,209-154,928,077				Nlrp10	-65.1163	-32.6087	-19.9405	-45.4545	-25.5814	-15.0198	28.2738	-72.7273	chr7:108,921,852-108,930,158																	Tnf	46.5116	28.6561	26.1905	-63.6364	-53.4884	-41.1067	-1.78571	0	chr17:35,199,366-35,202,007
	Rag1	-48.8372	-32.8063	-21.7262	-27.2727	25.5814	-14.0316	11.0119	-9.09091	chr4:16,123,374-16,163,498				Dmbt1	0	4.34783	-0.892857	0	37.2093	50.5929	45.2381	-9.09091	chr7:131,032,075-131,121,628																	Lta	46.5116	28.6561	26.1905	54.5455	-53.4884	-41.1067	-1.78571	-27.2727	chr17:35,203,164-35,205,351
	Lyn	-13.9535	-7.50988	-25.2976	9.09091	9.30233	-0.197628	14.5833	-36.3636	chr4:3,678,120-3,791,612				Lsp1	39.5349	16.7984	19.6429	9.09091	-62.7907	-23.7154	-16.369	-45.4545	chr7:142,460,811-142,494,868																	Tnfrsf21	-53.4884	-37.1542	-33.9286	0	32.5581	-0.988142	24.1071	0	chr17:43,016,554-43,089,188
	Ifnk	9.30233	18.7747	20.5357	54.5455	2.32558	4.34783	6.84524	-36.3636	chr4:35,152,054-35,154,019				Irgc1	37.2093	24.7036	31.25	-9.09091	-53.4884	-41.3043	-9.82143	-45.4545	chr7:24,431,925-24,445,682																	Tfeb	32.5581	24.5059	32.7381	54.5455	-27.907	-32.0158	-2.38095	-27.2727	chr17:47,737,036-47,792,416
	Siglecg	9.30233	4.1502	41.9643	9.09091	-11.6279	-19.5652	-11.3095	-45.4545	chr4:43,482,082-43,483,709				Tgfb1	34.8837	2.96443	28.5714	0	-62.7907	-45.6522	-14.881	-54.5455	chr7:25,687,001-25,705,077																	Sh2d1a	-27.907	-3.55731	-8.03571	-18.1818	18.6047	-0.395257	8.92857	18.1818	chrX:42,502,564-42,522,095
	Ifnb1	-58.1395	-41.3043	-14.2857	-36.3636	44.186	33.3992	41.6667	27.2727	chr4:88,522,024-88,522,794				Nlrp4a	-48.8372	-45.8498	-31.8452	-45.4545	25.5814	-1.3834	30.3571	0	chr7:26,435,112-26,475,458																	Tfe3	11.6279	3.35968	28.2738	9.09091	-27.907	-23.7154	-4.46429	-9.09091	chrX:7,762,660-7,775,202
	Ifna15	-62.7907	-45.6522	-16.369	-54.5455	44.186	33.3992	41.6667	27.2727	chr4:88,557,672-88,558,245				Ssc5d	41.8605	24.3083	21.7262	18.1818	-58.1395	-45.6522	-12.5	-54.5455	chr7:4,925,843-4,944,797
	Ifna14	-62.7907	-45.6522	-16.369	-54.5455	44.186	33.3992	41.6667	27.2727	chr4:88,571,228-88,571,798				Nox4	-13.9535	-20.9486	-28.869	-9.09091	4.65116	-4.74308	13.0952	-9.09091	chr7:87,246,648-87,398,708
	Ifna9	-62.7907	-45.6522	-19.9405	-54.5455	44.186	33.3992	43.75	27.2727	chr4:88,591,812-88,592,385				Defb40	-51.1628	-19.5652	-4.46429	-27.2727	27.907	3.35968	34.2262	-18.1818	chr8:18,974,939-18,978,116
	Ifna12	-62.7907	-45.6522	-19.9405	-54.5455	44.186	33.3992	43.75	27.2727	chr4:88,602,579-88,603,376				Defb37	-51.1628	-19.5652	-4.46429	-27.2727	27.907	3.35968	34.2262	-18.1818	chr8:18,986,232-18,991,055
	Ifna13	-62.7907	-45.6522	-19.9405	-54.5455	44.186	33.3992	43.75	27.2727	chr4:88,643,640-88,644,459				Defb38	-51.1628	-19.5652	-2.38095	-27.2727	27.907	3.35968	34.2262	-18.1818	chr8:19,023,463-19,026,529
	Ifna16	-62.7907	-45.6522	-19.9405	-54.5455	44.186	33.3992	43.75	27.2727	chr4:88,676,286-88,676,856				Defb39	-51.1628	-19.5652	-2.38095	-27.2727	27.907	3.35968	34.2262	-18.1818	chr8:19,052,825-19,064,810
	Ifna2	-62.7907	-45.6522	-19.9405	-45.4545	44.186	33.3992	43.75	36.3636	chr4:88,683,206-88,683,779				Defb12	-51.1628	-19.5652	-2.38095	-27.2727	27.907	3.35968	34.2262	-9.09091	chr8:19,111,930-19,114,833
	Ifnab	-62.7907	-45.6522	-19.9405	-45.4545	44.186	33.3992	43.75	27.2727	chr4:88,690,598-88,691,268				Defb34	-51.1628	-19.5652	-2.38095	-27.2727	27.907	3.35968	34.2262	-9.09091	chr8:19,123,751-19,126,540
	Gm13271	37.2093	28.6561	31.8452	54.5455	-55.814	-36.7589	-13.9881	-36.3636	chr4:88,754,867-88,755,416				Defb14	-51.1628	-19.5652	-2.38095	-27.2727	27.907	3.35968	34.2262	-9.09091	chr8:19,194,327-19,195,309
	Gm13283	55.814	37.3518	28.2738	0	-58.1395	-41.1067	-13.9881	0	chr4:88,760,773-88,761,584				Defb4	-51.1628	-19.5652	-2.38095	-27.2727	27.907	3.35968	34.2262	-9.09091	chr8:19,198,703-19,201,547
	Gm13272	58.1395	32.8063	28.2738	54.5455	-58.1395	-45.6522	-11.9048	-36.3636	chr4:88,779,849-88,780,660				Defb6	-51.1628	-19.5652	-2.38095	-27.2727	27.907	3.35968	34.2262	-9.09091	chr8:19,225,477-19,228,209
	Ifnz	58.1395	32.8063	28.2738	-45.4545	-58.1395	-45.6522	-11.9048	0	chr4:88,782,130-88,783,592				Defb5	-51.1628	-19.5652	-2.38095	-27.2727	27.907	3.35968	34.2262	-9.09091	chr8:19,247,591-19,250,828
	Gm13276	58.1395	32.8063	28.2738	54.5455	-58.1395	-45.6522	-11.9048	-36.3636	chr4:88,785,053-88,786,515				Defb3	-51.1628	-19.5652	-5.95238	-27.2727	27.907	3.35968	34.2262	-9.09091	chr8:19,293,360-19,295,339
	Gm13277	58.1395	32.8063	28.2738	45.4545	-58.1395	-45.6522	-11.9048	-36.3636	chr4:88,787,976-88,789,438				Defb8	-51.1628	-19.5652	-5.95238	-27.2727	27.907	3.35968	35.7143	-9.09091	chr8:19,445,769-19,447,606
	Gm13275	58.1395	32.8063	28.2738	54.5455	-58.1395	-45.6522	-11.9048	-36.3636	chr4:88,793,741-88,795,297				Defb7	-51.1628	-19.5652	-5.95238	-27.2727	27.907	3.35968	35.7143	-9.09091	chr8:19,495,096-19,497,775
	Ifna7	-25.5814	-23.913	15.4762	-54.5455	25.5814	28.6561	34.5238	27.2727	chr4:88,816,224-88,816,800				Defb33	-44.186	-32.6087	-30.0595	-18.1818	11.6279	12.253	17.5595	0	chr8:20,892,666-20,897,723
	Ifna11	-48.8372	-41.3043	-14.2857	-54.5455	44.186	28.6561	36.6071	27.2727	chr4:88,819,918-88,820,565				Defa21	-44.186	-32.6087	-27.9762	-18.1818	11.6279	12.253	17.5595	0	chr8:21,025,544-21,026,517
	Ifna6	-62.7907	-41.3043	-16.369	-18.1818	44.186	28.6561	36.6071	18.1818	chr4:88,827,415-88,827,985				Defa4	-44.186	-36.9565	-27.9762	-18.1818	11.6279	16.6008	21.7262	0	chr8:21,065,065-21,065,232
	Ifna5	-62.7907	-41.3043	-16.369	-45.4545	44.186	28.6561	36.6071	36.3636	chr4:88,835,524-88,836,094				Defa25	-44.186	-36.9565	-27.9762	-18.1818	11.6279	16.6008	21.7262	0	chr8:21,084,441-21,085,285
	Ifna4	-62.7907	-41.3043	-16.369	-45.4545	44.186	28.6561	36.6071	36.3636	chr4:88,841,815-88,842,459				Defa22	-44.186	-36.9565	-25.8929	-18.1818	11.6279	16.6008	21.7262	0	chr8:21,162,276-21,163,249
	Ifna1	-60.4651	-32.6087	-15.7738	-36.3636	44.186	28.6561	36.6071	36.3636	chr4:88,850,086-88,850,656				Defa5	-46.5116	-36.9565	-27.9762	-18.1818	9.30233	16.6008	25.8929	0	chr8:21,297,393-21,298,375
	Ifne	-46.5116	-15.2174	-9.52381	18.1818	30.2326	20.751	24.4048	-18.1818	chr4:88,879,537-88,880,201				Defa29	-53.4884	-36.9565	-27.9762	-36.3636	6.97674	16.6008	29.4643	0	chr8:21,325,887-21,327,020
	Nlrp10	-65.1163	-32.6087	13.6905	-45.4545	-25.5814	-15.0198	-12.2024	-72.7273	chr5:123,015,073-123,030,452				Defa26	-53.4884	-36.9565	-27.9762	-36.3636	6.97674	12.253	28.869	0	chr8:21,618,167-21,618,972
	Lat2	6.97674	-5.5336	13.6905	0	-20.9302	-19.5652	-14.5833	0	chr5:134,600,102-134,615,025				Defa24	-48.8372	-41.3043	-22.9167	-45.4545	23.2558	25.2964	33.0357	0	chr8:21,734,493-21,735,471
	Hmgb1	6.97674	17.3913	10.4167	0	41.8605	7.90514	20.5357	-18.1818	chr5:149,046,701-149,053,057				Defa6	-48.8372	-41.3043	-22.9167	-45.4545	23.2558	25.2964	33.0357	0	chr8:21,734,536-21,735,377
	Tsc1	9.30233	-4.94071	-3.86905	18.1818	-13.9535	25.0988	33.631	-18.1818	chr5:72,695,977-72,752,777				Defb1	-48.8372	-41.3043	-22.9167	-45.4545	23.2558	25.2964	33.0357	0	chr8:21,776,554-21,795,185
	Tarm1	27.907	2.96443	-3.86905	0	-23.2558	-18.7747	31.5476	-9.09091	chr5:72,755,717-72,868,448				Defb50	-48.8372	-41.3043	-22.9167	-45.4545	23.2558	25.2964	33.0357	0	chr8:21,823,538-21,831,296
	Jchain	-62.7907	-28.2609	-19.3452	-27.2727	27.907	-0.988142	32.4405	9.09091	chr5:88,519,808-88,527,897				Defb2	-48.8372	-41.3043	-19.3452	-45.4545	23.2558	25.2964	33.0357	0	chr8:21,839,925-21,843,481
	6030468B19Rik	27.907	2.96443	-7.14286	-36.3636	-46.5116	-36.9565	25.5952	-27.2727	chr6:116,338,021-116,409,541				Defb10	-48.8372	-41.3043	-19.3452	-45.4545	23.2558	25.2964	33.0357	0	chr8:21,858,900-21,862,010
	Il17ra	0	4.34783	4.16667	-45.4545	4.65116	-6.52174	26.4881	0	chr6:120,463,196-120,483,727				Defb9	-48.8372	-41.3043	-19.3452	-45.4545	23.2558	25.2964	33.0357	0	chr8:21,881,712-21,885,434
	Clec4a2	-58.1395	-36.9565	-40.1786	-18.1818	20.9302	12.253	30.0595	9.09091	chr6:123,122,689-123,143,999				Defb11	-48.8372	-41.3043	-19.3452	-45.4545	23.2558	25.2964	33.0357	0	chr8:21,905,373-21,906,432
	Clec4n	-58.1395	-36.9565	-40.1786	-18.1818	20.9302	12.253	30.0595	-18.1818	chr6:123,229,842-123,247,024				Defb15	-48.8372	-41.3043	-19.3452	-45.4545	25.5814	25.2964	33.0357	0	chr8:21,929,812-21,932,710
	Clec4d	-58.1395	-36.9565	-40.1786	-18.1818	20.9302	12.253	30.0595	9.09091	chr6:123,262,106-123,275,268				Defb35	-51.1628	-41.3043	-17.8571	-45.4545	25.5814	25.2964	33.0357	0	chr8:21,938,351-21,940,878
	Cd4	48.8372	16.2055	43.4524	0	-44.186	-45.6522	-11.3095	-27.2727	chr6:124,864,692-124,888,209				Defb13	-51.1628	-41.3043	-17.8571	-45.4545	25.5814	25.2964	33.0357	0	chr8:21,946,761-21,948,622
	Lag3	48.8372	16.2055	43.4524	-27.2727	-44.186	-45.6522	-11.3095	36.3636	chr6:124,904,358-124,911,705				Ido1	-48.8372	-18.3794	-8.92857	-54.5455	27.907	-5.13834	28.2738	-9.09091	chr8:24,584,132-24,596,952
	Cracr2a	13.9535	12.4506	16.6667	0	-20.9302	-22.7273	-4.7619	-18.1818	chr6:127,577,974-127,629,938				Mfhas1	16.2791	3.35968	13.6905	-18.1818	9.30233	-4.94071	-4.16667	-27.2727	chr8:35,587,797-35,679,449
	Klrd1	-32.5581	-59.4862	-28.2738	-27.2727	18.6047	3.35968	31.5476	9.09091	chr6:129,591,810-129,598,775				Tlr3	0	0	0	0	0	0	0	0	chr8:45,395,664-45,410,539
	Klrk1	-32.5581	-50.7905	-28.2738	9.09091	18.6047	3.35968	31.5476	-27.2727	chr6:129,610,322-129,623,864				Nod2	23.2558	25.0988	22.9167	9.09091	-27.907	-36.5613	-1.78571	-27.2727	chr8:88,647,346-88,688,474
	Cd8b1	-13.9535	0	2.08333	-9.09091	23.2558	7.50988	24.4048	9.09091	chr6:71,322,811-71,337,451				Camp	-13.9535	-13.834	-5.05952	0	39.5349	-2.17391	30.6548	0	chr9:109,847,376-109,849,456
	Cd8a	-13.9535	0	2.08333	-18.1818	23.2558	7.50988	24.4048	0	chr6:71,373,426-71,379,171				Ngp	39.5349	25.4941	33.0357	27.2727	-51.1628	-41.502	-5.65476	-36.3636	chr9:110,419,807-110,423,012
	Nedd4	0	-4.54545	-19.9405	0	62.7907	29.4466	28.2738	18.1818	chr7:108,921,852-108,930,158				Ccr5	-44.186	-33.2016	-39.5833	-18.1818	20.9302	-1.18577	37.7976	27.2727	chr9:124,121,542-124,127,183
	Prdm1	0	16.6008	4.7619	0	11.6279	4.34783	13.6905	-45.4545	chr7:122,289,124-122,634,401				Stat6	20.9302	-5.73123	17.8571	0	-53.4884	-28.4585	-23.8095	-45.4545	chr10:127,642,985-127,660,987
	Lat	44.186	16.2055	40.4762	-9.09091	-60.4651	-41.8972	-2.08333	18.1818	chr7:126,363,827-126,369,568				Stat2	20.9302	-5.33597	19.9405	-9.09091	-4.65116	7.31225	1.19048	-18.1818	chr10:128,270,575-128,292,849
	Cd19	44.186	16.2055	40.4762	-9.09091	-60.4651	-41.3043	-4.7619	0	chr7:126,408,447-126,414,870				Stat5b	25.5814	-1.3834	16.369	0	-30.2326	-41.3043	10.119	-27.2727	chr11:100,780,730-100,850,585
	Cd81	13.9535	4.1502	17.8571	-36.3636	-53.4884	-10.6719	-20.2381	0	chr7:143,052,749-143,067,930				Stat5a	23.2558	-1.3834	16.369	0	-30.2326	-41.3043	10.119	-27.2727	chr11:100,859,350-100,885,169
	Prkcb	0	0	27.9762	-9.09091	18.6047	20.751	-5.65476	-18.1818	chr7:16,842,901-16,870,461				Stat3	23.2558	-1.3834	16.369	0	-30.2326	-41.3043	12.2024	-27.2727	chr11:100,886,805-100,939,540
	Cd79a	37.2093	24.5059	29.7619	-9.09091	-53.4884	-45.6522	-11.9048	-9.09091	chr7:24,897,510-24,902,197				Irgm1	-37.2093	-27.668	-25.8929	-27.2727	-25.5814	-15.8103	26.7857	-45.4545	chr11:48,865,248-48,871,346
	Tap2	16.2791	-5.5336	13.6905	0	-18.6047	-6.52174	-7.44048	-18.1818	chr7:3,489,075-3,502,552				Gm5431	-46.5116	-50.1976	-43.75	-54.5455	20.9302	20.3557	35.119	0	chr11:48,887,421-48,902,152
	Pik3cd	16.2791	-0.988142	-21.131	-18.1818	-20.9302	-11.0672	26.4881	9.09091	chr7:3,712,504-3,720,382				Gm12185	-51.1628	-45.6522	-46.131	-45.4545	20.9302	20.3557	35.119	0	chr11:48,904,655-48,927,182
	Sh2d1b2	-23.2558	-27.4704	-6.84524	-18.1818	25.5814	-5.33597	6.54762	-9.09091	chr7:43,408,279-43,418,349				9930111J21Rik1	-48.8372	-27.4704	-46.131	-9.09091	20.9302	20.3557	35.119	9.09091	chr11:48,946,149-48,979,381
	Trex1	16.2791	3.75494	33.3333	9.09091	-44.186	-24.1107	-11.3095	-45.4545	chr7:45,303,154-45,333,780				Tgtp1	-48.8372	-27.4704	-46.131	-9.09091	20.9302	20.3557	31.5476	9.09091	chr11:48,985,328-48,992,246
	March8	-13.9535	0	24.1071	-36.3636	39.5349	24.7036	-8.03571	9.09091	chr8:3,500,518-3,515,231				Tgtp2	-48.8372	-27.4704	-46.131	-9.09091	18.6047	20.3557	35.119	9.09091	chr11:49,057,195-49,064,212
	Fgl1	-46.5116	-41.3043	-7.7381	0	34.8837	24.9012	38.9881	0	chr8:41,191,433-41,215,156				Ifi47	-48.8372	-27.4704	-46.131	-9.09091	18.6047	20.3557	35.119	9.09091	chr11:49,076,586-49,096,987
	Jak3	48.8372	41.6996	31.8452	0	-55.814	-45.6522	-14.881	-18.1818	chr8:71,676,382-71,690,577				Igtp	-6.97674	4.34783	-2.67857	-9.09091	30.2326	24.7036	16.9643	18.1818	chr11:58,199,555-58,207,592
	Trem1	-4.65116	4.1502	11.6071	-9.09091	32.5581	7.50988	-26.7857	0	chr9:109,057,931-109,059,723				Irgm2	-6.97674	4.34783	-2.67857	-9.09091	32.5581	24.7036	16.9643	18.1818	chr11:58,214,976-58,222,783
	Eomes	4.65116	25.8893	6.84524	-45.4545	-4.65116	-9.09091	1.78571	-9.09091	chr9:118,478,188-118,486,132				Mpo	23.2558	8.10277	18.1548	-9.09091	-20.9302	-45.8498	14.881	-36.3636	chr11:87,793,783-87,804,412
	Cx3cr1	9.30233	16.7984	7.44048	0	-37.2093	-36.9565	-15.1786	-45.4545	chr9:120,048,682-120,068,296				Epx	23.2558	8.10277	14.5833	-9.09091	-16.2791	-45.8498	14.881	-36.3636	chr11:87,863,997-87,875,536
	Jam3	16.2791	39.1304	-0.892857	-54.5455	20.9302	20.3557	32.7381	9.09091	chr9:27,097,383-27,155,421				Acod1	-41.8605	-36.7589	1.4881	-36.3636	37.2093	25.2964	30.6548	36.3636	chr14:103,047,011-103,056,573
	Crtam	6.97674	30.4348	2.08333	0	25.5814	-5.13834	23.8095	0	chr9:40,972,797-41,004,628				Defb43	0	4.34783	0	-9.09091	30.2326	2.56917	22.619	18.1818	chr14:63,011,770-63,018,088
	Cd3g	0	13.0435	0	9.09091	-2.32558	7.31225	16.0714	-27.2727	chr9:44,969,571-44,980,431				Defb30	0	4.34783	0	-9.09091	30.2326	2.56917	22.619	18.1818	chr14:63,034,086-63,037,846
	Cd3d	0	13.0435	0	9.09091	-2.32558	7.31225	12.5	-18.1818	chr9:44,981,785-44,987,052				Defb42	0	4.34783	0	-9.09091	30.2326	2.56917	22.619	18.1818	chr14:63,046,990-63,048,606
	Cd3e	0	13.0435	0	9.09091	-2.32558	7.31225	12.5	-18.1818	chr9:44,998,742-45,009,590				Colec10	-11.6279	-7.70751	3.86905	0	4.65116	-4.54545	8.92857	0	chr15:54,410,773-54,466,358
	Csk	0	0	0	-45.4545	0	0	0	0	chr9:57,626,645-57,653,631				Hsf1	62.7907	28.8538	38.3929	54.5455	-23.2558	-41.3043	-11.3095	-18.1818	chr15:76,477,444-76,500,972
	Myo1g	16.2791	17.3913	2.08333	-9.09091	-20.9302	-33.2016	33.631	-18.1818	chr9:72,662,346-72,749,848				Nox3	-41.8605	-36.9565	-16.0714	-27.2727	27.907	42.8854	15.7738	0	chr17:3,635,239-3,696,261
	Ifng	4.65116	-9.68379	6.25	18.1818	11.6279	3.55731	20.5357	9.09091	chr10:118,441,045-118,445,894				Tapbp	46.5116	33.2016	31.25	27.2727	-48.8372	-45.6522	-7.7381	-27.2727	chr17:33,919,477-33,929,290
	Arg2	-6.97674	0	-5.05952	-27.2727	25.5814	-6.52174	37.7976	9.09091	chr10:24,915,206-24,927,470				Tap1	16.2791	-5.5336	28.2738	0	-25.5814	-6.52174	8.63095	-18.1818	chr17:34,187,555-34,197,225
	Tfeb	32.5581	24.5059	-16.369	9.09091	-27.907	-32.0158	26.7857	-9.09091	chr10:28,668,359-28,883,818				Tnf	46.5116	28.6561	26.1905	54.5455	-53.4884	-41.1067	-1.78571	-27.2727	chr17:35,199,366-35,202,007
	Fyn	0	0	0	18.1818	0	0	0	-18.1818	chr10:39,369,798-39,565,374				H2-L	44.186	33.2016	45.5357	36.3636	-51.1628	-32.6087	0.595238	-27.2727	chr17:35,263,122-35,266,730
	Pirb	-55.814	-45.6522	3.27381	-18.1818	18.6047	-12.0553	4.7619	9.09091	chr10:44,437,173-44,458,748				Gm4951	-65.1163	-28.4585	-7.44048	-36.3636	20.9302	-13.834	11.0119	9.09091	chr18:60,212,076-60,247,820
	Icosl	13.9535	16.996	2.67857	-45.4545	-34.8837	-15.2174	-31.8452	36.3636	chr10:78,069,367-78,079,525				Gm4841	-65.1163	-28.4585	-11.0119	-36.3636	20.9302	-13.834	11.0119	9.09091	chr18:60,268,300-60,273,267
	Cd79b	2.32558	0	22.9167	9.09091	9.30233	-12.253	-4.16667	-45.4545	chr11:106,311,340-106,314,562				F830016B08Rik	-65.1163	-28.4585	-11.0119	-36.3636	20.9302	-13.834	14.5833	0	chr18:60,293,379-60,303,016
	Adgre1	-48.8372	-15.415	22.9167	-18.1818	6.97674	-41.6996	1.78571	9.09091	chr11:117,797,659-117,807,308				Iigp1	-65.1163	-28.4585	-11.0119	-36.3636	20.9302	-13.834	14.5833	0	chr18:60,376,028-60,392,629
	Cd7	9.30233	-4.94071	25.2976	-9.09091	-34.8837	-11.4625	13.0952	-36.3636	chr11:121,036,748-121,039,478				Cd74	9.30233	3.75494	7.44048	-9.09091	-23.2558	-33.004	-2.38095	-36.3636	chr18:60,803,848-60,812,652
	Itk	-44.186	-28.2609	-24.1071	-18.1818	25.5814	16.2055	32.1429	-27.2727	chr11:46,325,147-46,389,515				Rela	51.1628	46.0474	33.9286	54.5455	-62.7907	-45.6522	-16.0714	-63.6364	chr19:5,637,489-5,648,130
	Havcr2	-51.1628	-32.8063	-27.6786	-9.09091	11.6279	-0.988142	32.4405	36.3636	chr11:46,454,930-46,481,254				Nox1	-11.6279	-10.4743	-16.9643	-18.1818	23.2558	-10.0791	35.119	-9.09091	chrX:134,086,420-134,111,854
	Dbnl	32.5581	7.70751	20.8333	-9.09091	-48.8372	-41.3043	-2.08333	-9.09091	chr11:5,788,482-5,800,980				Cybb	-39.5349	-33.3992	-2.67857	-9.09091	39.5349	11.8577	28.869	9.09091	chrX:9,435,253-9,469,324
	Mfsd6	-41.8605	-27.8656	5.65476	-27.2727	23.2558	7.90514	12.7976	-9.09091	chr11:6,506,547-6,520,958
	Tnfrsf11a	39.5349	46.2451	13.9881	9.09091	6.97674	-4.54545	14.5833	0	chr11:61,140,834-61,147,642
	C1qbp	-48.8372	-36.9565	-15.4762	-27.2727	9.30233	16.4032	27.6786	-9.09091	chr11:70,977,845-70,983,026
	Sit1	44.186	24.7036	19.3452	27.2727	-60.4651	-28.2609	7.44048	-45.4545	chr11:96,464,590-96,759,622
	Sema4a	41.8605	16.4032	-8.33333	-18.1818	-46.5116	-41.3043	25.8929	-18.1818	chr12:104,214,543-104,241,934
	Bcl10	0	0	0	0	27.907	12.253	-11.9048	0	chr12:79,130,787-79,156,301
	Slamf7	-48.8372	-45.6522	2.08333	-36.3636	27.907	11.8577	-7.44048	0	chr13:52,583,436-52,648,792
	Prkd2	18.6047	-5.73123	41.369	0	-34.8837	-32.6087	-25.5952	-36.3636	chr13:55,464,266-55,473,155
	Erap1	-46.5116	-19.7628	-23.8095	-9.09091	20.9302	3.35968	28.2738	-18.1818	chr13:74,639,871-74,691,875
	Gpr183	0	0	0	0	0	0	0	-9.09091	chr14:121,952,330-121,965,193
	Prr7	48.8372	16.0079	0	18.1818	-58.1395	-45.6522	17.8571	-36.3636	chr14:66,153,256-66,281,052
	Tnfrsf13b	9.30233	8.3004	33.0357	-9.09091	-13.9535	-1.3834	10.119	-18.1818	chr15:82,221,743-82,224,336
	Tnfrsf14	44.186	20.3557	19.3452	36.3636	-62.7907	-45.6522	15.7738	-36.3636	chr16:11,313,808-11,320,068
	Lamp3	-41.8605	-41.3043	-25.5952	18.1818	37.2093	11.8577	43.4524	-54.5455	chr16:19,653,380-19,706,365
	Cd86	0	0	0	-27.2727	0	0	0	0	chr16:36,603,868-36,666,077
	Btla	0	0	0	-36.3636	0	0	0	0	chr16:45,224,336-45,252,895
	Tnfsf18	-44.186	-37.1542	-29.7619	-36.3636	25.5814	7.90514	22.619	0	chr16:48,734,689-48,771,956
	Anxa1	-37.2093	-24.3083	-8.92857	9.09091	27.907	-0.988142	19.9405	0	chr16:52,248,995-52,452,997
	H2-DMa	51.1628	20.5534	33.0357	0	-27.907	-11.0672	7.14286	-18.1818	chr17:34,122,831-34,139,101
	H2-DMb1	11.6279	-5.5336	28.2738	-9.09091	-20.9302	-6.52174	8.63095	9.09091	chr17:34,153,190-34,160,229
	Syk	4.65116	12.8458	28.2738	9.09091	-37.2093	-27.4704	8.63095	-36.3636	chr17:34,187,555-34,197,225
	Tap1	16.2791	-5.5336	28.2738	0	-25.5814	-6.52174	14.881	-18.1818	chr17:34,204,478-34,216,321
	H2-Ab1	6.97674	-5.5336	22.0238	45.4545	-18.6047	-2.17391	18.4524	-18.1818	chr17:34,263,226-34,269,418
	H2-Aa	6.97674	-5.5336	22.0238	0	16.2791	29.6443	15.7738	-18.1818	chr17:34,282,750-34,287,771
	H2-Eb1	-4.65116	-9.88142	14.881	-54.5455	30.2326	33.3992	33.631	-9.09091	chr17:34,305,866-34,316,674
	Tnfrsf17	9.30233	8.49802	-33.9286	-27.2727	20.9302	-0.592885	24.1071	9.09091	chr17:43,016,554-43,089,188
	Tfe3	11.6279	3.35968	32.7381	-18.1818	-27.907	-23.7154	-2.38095	18.1818	chr17:47,737,036-47,792,416
	Trat1	-32.5581	1.97628	8.33333	-27.2727	20.9302	12.4506	23.2143	0	chr17:48,232,738-48,246,924
	Alcam	-44.186	15.0198	-14.2857	-27.2727	23.2558	-0.395257	7.7381	-18.1818	chr17:57,358,685-57,483,529
	Ripk2	-6.97674	-3.55731	-1.78571	0	6.97674	-4.74308	22.0238	-9.09091	chr18:20,944,624-20,983,848
	Camk4	-44.186	-28.0632	18.1548	27.2727	13.9535	17.3913	6.25	-45.4545	chr18:32,939,040-33,195,767
	Cd74	9.30233	3.75494	7.44048	18.1818	-23.2558	-33.004	-2.38095	-45.4545	chr18:60,803,848-60,812,652
	Fbxo38	-4.65116	-0.197628	-0.892857	0	18.6047	20.751	14.2857	0	chr18:62,504,058-62,548,743
	Arg1	0	4.34783	-38.6905	0	27.907	16.0079	34.5238	-27.2727	chr19:20,373,433-20,390,671
	Jak2	-41.8605	-32.4111	-7.7381	45.4545	30.2326	-1.18577	27.9762	-45.4545	chr19:29,251,802-29,313,080
	Cd274	-41.8605	-32.4111	-7.7381	9.09091	30.2326	-1.18577	27.9762	-18.1818	chr19:29,367,437-29,388,094
	Pdcd1	-4.65116	-4.74308	-7.7381	-36.3636	16.2791	5.73123	27.9762	36.3636	chr19:29,410,918-29,472,927
	Txk	-2.32558	-32.0158	11.6071	-18.1818	23.2558	16.2055	-11.9048	0	chr19:3,935,185-3,949,340
	Orai1	18.6047	-5.33597	41.9643	-9.09091	-30.2326	-10.6719	-16.9643	9.09091	chr19:7,198,205-7,206,284
	Btk	-9.30233	-1.18577	-4.16667	0	30.2326	-10.0791	28.869	0	chrX:134,542,340-134,583,140
	Serpina3g	-11.6279	-27.4704	-8.03571	-18.1818	39.5349	50.3953	8.92857	0	chrX:42,502,564-42,522,095
	Tec	-2.32558	-32.0158	28.2738	-18.1818	23.2558	16.2055	-4.46429	0	chrX:7,762,660-7,775,202

## Sheet: 2. Metabolic pathways
	GO term:C21-steroid hormone metabolic process													GO term: Icosanoid biosynthetic process													GO term: lauric acid metabolic process													GO term: Icosanoid biosynthetic process
		% Lung met-specific gain				% Lung met-specific loss									% Lung met-specific gain				% Lung met-specific loss									% Lung met-specific gain				% Lung met-specific loss									% Lung met-specific gain				% Lung met-specific loss
		Myc	Her2	PyMT	C3Tag	Myc	Her2	PyMT	C3Tag						Myc	Her2	PyMT	C3Tag	Myc	Her2	PyMT	C3Tag						Myc	Her2	PyMT	C3Tag	Myc	Her2	PyMT	C3Tag						Myc	Her2	PyMT	C3Tag	Myc	Her2	PyMT	C3Tag
	Hsd3b4	-58.1395	-41.1067	-20.5357	-63.6364	-9.30233	-2.17391	38.9881	18.1818	chr3:98,445,683-98,457,031				Pla2g4a	-65.1163	-45.6522	-19.3452	-54.5455	4.65116	-4.74308	9.52381	9.09091	chr1:149,829,618-149,961,290				Cyp4a29	-65.1163	-45.6522	-19.3452	-54.5455	18.6047	-1.18577	25.2976	-9.09091	chr4:115,242,083-115,254,557				Icmt	46.5116	20.1581	45.5357	36.3636	-67.4419	-45.6522	-29.1667	-54.5455	chr4:152,297,213-152,307,126
	Hsd3b5	-58.1395	-41.3043	-22.9167	-36.3636	30.2326	-1.3834	34.2262	0	chr3:98,618,635-98,645,534				Cyp4a29	-62.7907	-32.6087	-18.75	-54.5455	18.6047	-1.18577	25.2976	-9.09091	chr4:115,242,083-115,254,557				Cyp4a12a	-62.7907	-32.6087	-18.75	-54.5455	20.9302	-1.18577	27.381	-9.09091	chr4:115,299,045-115,332,815				Pcmt1	-23.2558	-14.6245	2.97619	-9.09091	27.907	-0.790514	24.1071	-18.1818	chr10:7,630,235-7,663,584
	Hsd3b2	-58.1395	-41.3043	-22.9167	-36.3636	30.2326	-1.3834	34.2262	0	chr3:98,711,106-98,724,543				Cyp4a12a	-62.7907	-32.6087	-18.75	-54.5455	20.9302	-1.18577	27.381	-9.09091	chr4:115,299,045-115,332,815				Cyp4a12b	-62.7907	-32.6087	-18.75	-54.5455	27.907	16.0079	41.9643	-9.09091	chr4:115,411,623-115,439,034				Gamt	46.5116	50.5929	42.5595	36.3636	-69.7674	-45.6522	-32.7381	-72.7273	chr10:80,258,150-80,260,968
	Hsd3b3	-55.814	-41.3043	-22.9167	-36.3636	30.2326	-1.3834	34.2262	-9.09091	chr3:98,741,475-98,763,128				Cyp4a12b	-65.1163	-45.6522	-19.3452	-54.5455	27.907	16.0079	41.9643	-9.09091	chr4:115,411,623-115,439,034				Cyp4a30b	-65.1163	-45.6522	-19.3452	-54.5455	27.907	16.0079	41.9643	-9.09091	chr4:115,452,603-115,471,062				Pemt	46.5116	33.5968	29.1667	0	-46.5116	-28.2609	-2.08333	-54.5455	chr11:59,970,613-60,046,489
	Hsd3b6	-55.814	-41.3043	-22.9167	-36.3636	25.5814	-1.3834	37.7976	-9.09091	chr3:98,805,503-98,814,443				Cyp4a30b	-62.7907	-32.6087	-18.75	-54.5455	27.907	16.0079	41.9643	-9.09091	chr4:115,452,603-115,471,062				Cyp4a14	-62.7907	-32.6087	-18.75	-54.5455	27.907	16.0079	41.9643	-9.09091	chr4:115,486,199-115,496,141				Gnmt	30.2326	2.7668	30.0595	-9.09091	-44.186	-41.3043	-8.92857	-18.1818	chr17:46,725,663-46,729,165
	Hsd3b1	-55.814	-41.3043	-20.8333	-36.3636	25.5814	3.16206	35.7143	-9.09091	chr3:98,852,193-98,859,794				Cyp4a14	-65.1163	-45.6522	-19.3452	-54.5455	27.907	16.0079	41.9643	-9.09091	chr4:115,486,199-115,496,141				Cyp4a10	-65.1163	-45.6522	-19.3452	-54.5455	30.2326	16.0079	44.0476	0	chr4:115,518,286-115,533,649
	Akr1d1	-46.5116	-32.0158	5.05952	-54.5455	23.2558	3.35968	31.5476	0	chr6:37,530,172-37,568,815				Cyp4a10	-62.7907	-45.6522	-14.2857	-72.7273	30.2326	16.0079	44.0476	0	chr4:115,518,286-115,533,649				Cyp4a31	-62.7907	-45.6522	-14.2857	-72.7273	32.5581	20.3557	44.0476	9.09091	chr4:115,563,648-115,579,015
	Cyp19a1	0	0	0	0	0	0	0	0	chr9:54,165,936-54,193,442				Cyp4a31	-55.814	-45.6522	-14.881	-36.3636	32.5581	20.3557	44.0476	9.09091	chr4:115,563,648-115,579,015				Cyp4a32	-55.814	-45.6522	-14.881	-36.3636	27.907	15.6126	41.9643	0	chr4:115,600,937-115,622,366
	Cyp2d22	48.8372	25.2964	33.0357	18.1818	30.2326	14.2292	22.0238	27.2727	chr15:82,370,526-82,380,260				Cyp4a32	-23.2558	-7.70751	-8.92857	-9.09091	27.907	15.6126	41.9643	0	chr4:115,600,937-115,622,366
	Hsd17b10	-16.2791	-14.6245	-3.86905	-36.3636	37.2093	3.16206	18.1548	36.3636	chrX:152,001,895-152,004,442

## Sheet: 3. Developmental pathways
	GO term:Schwann cell development													GO term:Schwann cell development
		% Lung met-specific gain				% Lung met-specific loss									% Lung met-specific gain				% Lung met-specific loss
		Myc	Her2	PyMT	C3Tag	Myc	Her2	PyMT	C3Tag						Myc	Her2	PyMT	C3Tag	Myc	Her2	PyMT	C3Tag
	Pou3f2	-25.5814	5.5336	-8.63095	-9.09091	13.9535	-0.197628	8.92857	-9.09091	chr4:22,482,094-22,488,366				Mstn	-44.186	-36.9565	-14.2857	-45.4545	23.2558	12.253	37.2024	-9.09091	chr1:53,061,639-53,068,079
	Pou3f1	37.2093	25.0988	28.2738	0	-37.2093	-32.0158	-11.0119	-45.4545	chr4:124,657,645-124,660,655				Notch1	51.1628	34.1897	22.0238	36.3636	-65.1163	-14.8221	-34.5238	-54.5455	chr2:26,457,901-26,503,822
	Cdk5	48.8372	11.4625	45.5357	54.5455	-69.7674	-45.6522	-23.5119	-27.2727	chr5:24,418,241-24,423,530				Id3	20.9302	3.55731	24.7024	-9.09091	-55.814	-36.9565	-15.4762	-27.2727	chr4:136,143,821-136,145,392
	Lgi4	37.2093	16.0079	31.25	0	-62.7907	-45.6522	-16.6667	-54.5455	chr7:31,059,934-31,070,935				Cxcl10	0	0	0	-18.1818	53.4884	25.4941	30.9524	63.6364	chr5:92,346,638-92,348,889
	Ilk	58.1395	29.6443	32.7381	63.6364	-65.1163	-50.3953	0.297619	-81.8182	chr7:105,736,589-105,742,925				Tbx3	16.2791	33.2016	36.3095	9.09091	-46.5116	-32.0158	-12.5	0	chr5:119,670,861-119,684,724
	Dag1	32.5581	15.8103	37.2024	9.09091	-53.4884	-28.4585	-20.8333	-54.5455	chr9:108,204,860-108,263,958				Gdf3	-13.9535	-0.395257	-8.03571	-18.1818	44.186	16.6008	31.5476	27.2727	chr6:122,605,402-122,610,071
	Lamb2	46.5116	16.0079	39.2857	27.2727	-60.4651	-45.6522	-27.9762	-45.4545	chr9:108,479,861-108,490,530				Tgfb1	34.8837	2.96443	28.5714	0	-62.7907	-45.6522	-14.881	-54.5455	chr7:25,687,001-25,705,077
	Ppp3r1	-34.8837	-28.2609	-22.9167	-9.09091	11.6279	3.95257	9.52381	-18.1818	chr11:17,159,297-17,200,380				Eid2b	58.1395	24.3083	30.3571	54.5455	-62.7907	-45.6522	-9.82143	-72.7273	chr7:28,277,705-28,280,129
	Pmp22	-9.30233	4.34783	4.16667	-9.09091	23.2558	3.35968	7.44048	0	chr11:63,128,981-63,159,547				Csrp3	-39.5349	-9.48617	11.9048	-18.1818	-4.65116	-10.6719	11.9048	-45.4545	chr7:48,830,397-48,848,051
	Nf1	-44.186	-32.6087	0	-36.3636	2.32558	-10.6719	19.6429	-27.2727	chr11:79,339,891-79,581,609				Ccl17	27.907	13.0435	4.7619	-18.1818	-25.5814	-2.56917	-17.5595	-18.1818	chr8:94,810,452-94,812,036
	Med12	9.30233	26.087	-0.297619	-36.3636	-25.5814	-19.17	-12.5	0	chrX:101,274,090-101,298,934				Zfhx3	41.8605	50.3953	44.6429	18.1818	-30.2326	-27.4704	-6.25	-36.3636	chr8:108,714,643-108,961,636
														Il18	0	0	0	0	0	0	0	0	chr9:50,565,367-50,581,837
														Nmrk2	51.1628	46.2451	45.5357	36.3636	-67.4419	-45.6522	-28.5714	-63.6364	chr10:81,198,169-81,202,037
														Ddit3	48.8372	28.8538	41.9643	36.3636	-65.1163	-45.6522	-11.3095	-72.7273	chr10:127,290,792-127,296,288
														Ccl9	-27.907	-13.834	-24.7024	-18.1818	16.2791	3.16206	28.2738	0	chr11:83,572,916-83,578,636
														Sox9	4.65116	15.8103	31.8452	-27.2727	-6.97674	-27.4704	-0.892857	0	chr11:112,782,209-112,787,757
														Sostdc1	0	0	0	0	0	0	0	0	chr12:36,314,168-36,318,452
														Prl2c2	0	0	0	0	0	0	0	0	chr13:12,996,123-13,005,330
														Cxcl14	16.2791	3.35968	29.7619	9.09091	-48.8372	-23.1225	-24.7024	-36.3636	chr13:56,288,642-56,296,551
														Bmp4	51.1628	37.9447	39.2857	36.3636	-2.32558	0	2.08333	0	chr14:46,383,524-46,390,669
														Cmtm5	39.5349	20.3557	31.5476	-18.1818	-48.8372	-41.3043	-3.57143	-18.1818	chr14:54,936,469-54,939,277
														Dll1	4.65116	21.7391	10.119	27.2727	25.5814	-0.988142	-2.08333	0	chr17:15,367,353-15,375,823
														Sox8	39.5349	33.2016	36.9048	54.5455	-58.1395	-45.6522	-19.9405	-36.3636	chr17:25,565,892-25,570,686
														Ppard	39.5349	24.7036	37.2024	0	-46.5116	-36.9565	-11.3095	-27.2727	chr17:28,232,753-28,301,469
														Tnf	46.5116	28.6561	26.1905	54.5455	-53.4884	-41.1067	-1.78571	-27.2727	chr17:35,199,366-35,202,007
														Mkx	-55.814	-15.415	-11.9048	-18.1818	27.907	-0.790514	17.8571	-9.09091	chr18:6,934,965-7,004,779
														Sra1	20.9302	-4.54545	25.5952	-9.09091	-51.1628	-28.2609	-13.3929	-45.4545	chr18:36,667,186-36,670,311
														Ankrd2	4.65116	0	2.08333	0	-32.5581	-15.0198	-6.84524	-36.3636	chr19:42,036,037-42,045,110
														Mbnl3	-23.2558	5.5336	-5.65476	-18.1818	13.9535	-4.74308	15.1786	-9.09091	chrX:51,113,493-51,205,990

## Sheet: 3. Other pathways
		GO term:Cellular response to nicotine
			% Lung met-specific gain				% Lung met-specific loss
			Myc	Her2	PyMT	C3Tag	Myc	Her2	PyMT	C3Tag
		B2m	4.65116	-5.13834	2.08333	0	34.8837	29.249	19.6429	0	chr2:122,147,686-122,153,082
		Ntrk1	44.186	25.2964	33.0357	-9.09091	-55.814	-45.6522	-7.14286	-27.2727	chr3:87,778,243-87,795,162
		Nfkb1	-4.65116	-0.592885	-18.1548	-36.3636	27.907	12.6482	33.0357	9.09091	chr3:135,584,654-135,691,547
		Tnf	46.5116	28.6561	26.1905	54.5455	-53.4884	-41.1067	-1.78571	-27.2727	chr17:35,199,366-35,202,007
		Rela	51.1628	46.0474	33.9286	54.5455	-62.7907	-45.6522	-16.0714	-63.6364	chr19:5,637,489-5,648,130
		Bad	51.1628	46.0474	46.131	36.3636	-62.7907	-45.6522	-18.4524	-63.6364	chr19:6,941,860-6,951,905
