# Supplementary material for: Genetic background and oncogenic driver determines the genomic evolution and transcriptomics of mammary tumor metastasis
Source: Commun Biol. 2025 Aug 14;8:1224. doi: 10.1038/s42003-025-08624-5 (PMC12354892; doi:10.1038/s42003-025-08624-5)
Supplement: Supplementary file 2 — Supplementary data 1–18 [file 42003_2025_8624_MOESM2_ESM.zip › Supplementary Data/Table_S9.xlsx]

## Sheet: 1. AKR MSCNV GO
Term	P-Value	MP P-Value	Q-Bound	Present	Total
sensory perception of smell	2.4465e-24	NaN	3.04296e-20	972	1094
G protein-coupled receptor signaling pathway	6.05436e-20	NaN	3.76521e-16	1380	1606
innate immune response	3.64278e-07	NaN	0.0010785	393	455
defense response to bacterium	3.81098e-07	NaN	0.0010785	156	170
defense response to Gram-negative bacterium	4.33549e-07	NaN	0.0010785	99	104
signal transduction	2.12594e-06	NaN	0.00440707	924	1118
defense response	6.77997e-06	NaN	0.012047	111	120
extracellular matrix organization	1.02244e-05	NaN	0.0158963	153	170
cell differentiation	1.28083e-05	NaN	0.0163542	789	955
negative regulation of transcription by RNA polymerase II	1.31486e-05	NaN	0.0163542	741	895
defense response to Gram-positive bacterium	2.40543e-05	NaN	0.0271988	121	133
organic acid metabolic process	5.67996e-05	NaN	0.0588728	47	48
positive regulation of JUN kinase activity	8.92843e-05	NaN	0.0854244	53	55
apoptotic process	0.000119613	NaN	0.106267	464	556
multicellular organism development	0.000129903	NaN	0.107424	872	1068
spermatogenesis	0.000138188	NaN	0.107424	355	421
inflammatory response	0.000150673	NaN	0.11024	299	352
antigen processing and presentation of endogenous peptide antigen via MHC class I via ER pathway; TAP-independent	0.000240344	4.02762e+257	0.157337	32	32
antigen processing and presentation of endogenous peptide antigen via MHC class Ib	0.000240344	4.02762e+257	0.157337	32	32
antibacterial humoral response	0.000295329	NaN	0.183665	61	65
gene silencing by RNA	0.000331541	NaN	0.196367	54	57
lipid catabolic process	0.000365683	NaN	0.205425	94	104
regulation of apoptotic process	0.000379866	NaN	0.205425	167	192
detection of chemical stimulus involved in sensory perception of smell	0.000404713	NaN	0.206261	30	30
cell projection organization	0.000417189	NaN	0.206261	157	180
memory	0.000431162	NaN	0.206261	93	103
positive regulation of transcription by RNA polymerase II	0.000454154	NaN	0.209214	927	1143
cell chemotaxis	0.000585756	NaN	0.260201	75	82
positive regulation of catalytic activity	0.000619696	NaN	0.265785	37	38
immune system process	0.00076832	NaN	0.318545	397	478
chemokine-mediated signaling pathway	0.000829485	NaN	0.332811	43	45
chemotaxis	0.0009531	NaN	0.370458	113	128
cellular response to DNA damage stimulus	0.001238	NaN	0.458796	387	467
epoxygenase P450 pathway	0.00125593	NaN	0.458796	34	35
intracellular protein transport	0.00133915	NaN	0.458796	239	283
cell adhesion	0.00135243	NaN	0.458796	461	560
negative regulation of transcription; DNA-templated	0.00137388	NaN	0.458796	449	545
negative regulation of protein binding	0.00140169	NaN	0.458796	70	77
intra-Golgi vesicle-mediated transport	0.0014889	NaN	0.473422	25	25
neurogenesis	0.00154497	NaN	0.473422	64	70
cell surface receptor signaling pathway	0.00156056	NaN	0.473422	142	164
sensory perception of pain	0.00166355	NaN	0.490524	69	76
innate immune response in mucosa	0.00173525	NaN	0.490524	46	49
exogenous drug catabolic process	0.00173525	NaN	0.490524	46	49
regulation of protein localization	0.00179508	NaN	0.494728	79	88
cilium assembly	0.00182967	NaN	0.494728	163	190
membrane disruption in other organism	0.00193196	4.99594e+66	0.51127	24	24
regulation of blood pressure	0.00200255	NaN	0.518911	57	62
skin development	0.00211084	NaN	0.528448	51	55
dorsal/ventral pattern formation	0.00212433	NaN	0.528448	45	48
cellular response to lipopolysaccharide	0.00230212	NaN	0.561446	204	241
positive regulation of T cell activation	0.00252961	NaN	0.605062	31	32
positive regulation of protein phosphorylation	0.0028132	NaN	0.640588	202	239
cell-cell signaling	0.00284721	NaN	0.640588	71	79
T cell receptor signaling pathway	0.00288182	NaN	0.640588	81	91
positive regulation of protein binding	0.00288414	NaN	0.640588	76	85
negative regulation of neurogenesis	0.00318961	NaN	0.672413	30	31
positive regulation of protein tyrosine kinase activity	0.00318961	NaN	0.672413	30	31
positive regulation of calcium ion transport	0.00318961	NaN	0.672413	30	31
angiogenesis	0.00328012	NaN	0.679968	213	253
metabolic process	0.00339255	NaN	0.691746	140	163
lipid metabolic process	0.00369404	NaN	0.728105	431	526
response to ischemia	0.0037552	NaN	0.728105	36	38
learning or memory	0.0038485	NaN	0.728105	64	71
positive regulation of T cell mediated cytotoxicity	0.00387016	NaN	0.728105	42	45
arachidonic acid metabolic process	0.00387016	NaN	0.728105	42	45
negative regulation of DNA-binding transcription factor activity	0.0039221	NaN	0.728105	69	77
positive regulation of endothelial cell migration	0.00412341	NaN	0.733473	53	58
non-motile cilium assembly	0.00412341	NaN	0.733473	53	58
cellular calcium ion homeostasis	0.00412792	NaN	0.733473	93	106
regulation of dendritic spine morphogenesis	0.00422056	NaN	0.739371	21	21
positive regulation of cell migration	0.0042989	NaN	0.742635	206	245
DNA repair	0.00443931	NaN	0.756386	287	346
positive regulation of cell division	0.00471489	NaN	0.792484	41	44
positive regulation of apoptotic process	0.00479533	NaN	0.795258	298	360
calcium ion transport	0.00525682	NaN	0.860319	123	143
positive regulation of glial cell proliferation	0.00547629	NaN	0.873258	20	20
regulation of viral entry into host cell	0.00547629	NaN	0.873258	20	20
embryonic digit morphogenesis	0.00614412	NaN	0.96473	56	62
neuron migration	0.00633399	NaN	0.96473	117	136
negative regulation of interleukin-1 beta production	0.00636018	NaN	0.96473	27	28
positive regulation of cytokine production involved in inflammatory response	0.00636018	NaN	0.96473	27	28
somitogenesis	0.00698947	NaN	0.995862	50	55
regulation of synaptic plasticity	0.00698947	NaN	0.995862	50	55
regulation of transcription by RNA polymerase II	0.00703886	NaN	0.995862	1128	1414
male genitalia development	0.00710557	NaN	0.995862	19	19
trophoblast giant cell differentiation	0.00710557	NaN	0.995862	19	19
stress fiber assembly	0.00710557	NaN	0.995862	19	19
xenobiotic metabolic process	0.00720595	NaN	0.995862	70	79
cartilage development	0.00720595	NaN	0.995862	70	79
immune response	0.00772984	NaN	1	220	264
amino acid transmembrane transport	0.00798957	NaN	1	26	27
cortical actin cytoskeleton organization	0.00798957	NaN	1	26	27
substrate adhesion-dependent cell spreading	0.00830967	NaN	1	49	54
cellular response to hydrogen peroxide	0.00830967	NaN	1	49	54
stem cell population maintenance	0.00853925	NaN	1	64	72
transcription; DNA-templated	0.00854242	NaN	1	83	95
inner ear development	0.00856069	NaN	1	54	60
nucleotide-excision repair	0.00868117	NaN	1	32	34
positive regulation of cell growth	0.00895694	NaN	1	78	89
centrosome localization	0.00921951	NaN	1	18	18
inner cell mass cell proliferation	0.00921951	NaN	1	18	18
aerobic respiration	0.00921951	NaN	1	18	18
establishment of planar polarity	0.00921951	NaN	1	18	18
receptor-mediated endocytosis of virus by host cell	0.00921951	NaN	1	18	18
positive regulation of gene expression	0.00941951	NaN	1	447	550
integrin-mediated signaling pathway	0.00967598	NaN	1	68	77
calcium-mediated signaling	0.00993575	NaN	1	63	71
neutrophil chemotaxis	0.00993575	NaN	1	63	71
acute-phase response	0.0100254	NaN	1	25	26
positive regulation of cell death	0.0100824	NaN	1	53	59
positive regulation of phagocytosis	0.0100824	NaN	1	53	59
associative learning	0.0102411	NaN	1	37	40
monocyte chemotaxis	0.010668	NaN	1	31	33
negative regulation of MAPK cascade	0.010668	NaN	1	31	33
endocytosis	0.0108185	NaN	1	159	189
adaptive immune response	0.0109088	NaN	1	138	163
positive regulation of MAP kinase activity	0.0111888	NaN	1	67	76
protein autophosphorylation	0.0115666	NaN	1	150	178
cell migration	0.0117906	NaN	1	223	269
animal organ morphogenesis	0.0118234	NaN	1	133	157
autophagosome assembly	0.0118562	NaN	1	52	58
negative regulation of viral transcription	0.0119622	NaN	1	17	17
cellular copper ion homeostasis	0.0119622	NaN	1	17	17
cardiac septum development	0.0119622	NaN	1	17	17
negative regulation of transposition	0.0119622	NaN	1	17	17
cerebellum development	0.0123854	NaN	1	36	39
negative regulation of autophagy	0.0123854	NaN	1	36	39
protein ubiquitination	0.0125082	NaN	1	250	303
Notch signaling pathway	0.0125646	NaN	1	98	114
transmembrane receptor protein tyrosine kinase signaling pathway	0.0125646	NaN	1	98	114
cellular response to phenylalanine	0.0125653	NaN	1	24	25
positive regulation of microtubule polymerization	0.0125653	NaN	1	24	25
regulation of transcription; DNA-templated	0.0125955	NaN	1	794	992
positive regulation of ERK1 and ERK2 cascade	0.0126423	NaN	1	186	223
response to bacterium	0.0127714	NaN	1	198	238
microtubule-based movement	0.0129195	NaN	1	66	75
spindle assembly	0.0130897	NaN	1	30	32
positive regulation of DNA-binding transcription factor activity	0.0131474	NaN	1	102	119
regulation of cell population proliferation	0.0133794	NaN	1	165	197
rhythmic process	0.0142264	NaN	1	127	150
chromatin organization	0.0147143	NaN	1	240	291
coronary vasculature development	0.0149536	NaN	1	35	38
positive regulation of neuron projection development	0.0150616	NaN	1	139	165
sensory perception of sound	0.0150814	NaN	1	212	256
glutathione metabolic process	0.0155121	NaN	1	60	68
positive regulation of kinase activity	0.0155121	NaN	1	60	68
endothelial cell morphogenesis	0.0155208	NaN	1	16	16
regulation of double-strand break repair via homologous recombination	0.0155208	NaN	1	16	16
regulation of ARF protein signal transduction	0.0155208	NaN	1	16	16
endoderm formation	0.0155208	NaN	1	16	16
blood vessel diameter maintenance	0.015729	NaN	1	23	24
phototransduction	0.015729	NaN	1	23	24
embryonic morphogenesis	0.015729	NaN	1	23	24
non-canonical Wnt signaling pathway	0.015729	NaN	1	23	24
clathrin-dependent endocytosis	0.015729	NaN	1	23	24
positive regulation of transcription; DNA-templated	0.0158187	NaN	1	498	617
cellular response to heat	0.0159502	NaN	1	40	44
bone mineralization	0.0159502	NaN	1	40	44
antimicrobial humoral immune response mediated by antimicrobial peptide	0.0163378	NaN	1	87	101
RNA splicing	0.0163835	NaN	1	207	250
transmembrane transport	0.0166795	NaN	1	335	411
negative regulation of apoptotic process	0.0168432	NaN	1	452	559
regulation of cell migration	0.0178792	NaN	1	95	111
synaptic transmission; glutamatergic	0.0180228	NaN	1	34	37
B cell receptor signaling pathway	0.0180228	NaN	1	34	37
collagen catabolic process	0.0189898	NaN	1	39	43
response to peptide hormone	0.0189898	NaN	1	39	43
response to hormone	0.0189898	NaN	1	39	43
positive regulation of mitotic nuclear division	0.0196111	NaN	1	28	30
negative regulation of viral entry into host cell	0.0196111	NaN	1	28	30
positive regulation of neural precursor cell proliferation	0.0196111	NaN	1	28	30
regulation of angiogenesis	0.0196111	NaN	1	28	30
positive regulation of peptidyl-threonine phosphorylation	0.0196111	NaN	1	28	30
mitochondrial fission	0.0201377	NaN	1	15	15
plasma membrane repair	0.0201377	NaN	1	15	15
mitochondrial transport	0.0201377	NaN	1	15	15
negative regulation of anoikis	0.0201377	NaN	1	15	15
fusion of virus membrane with host plasma membrane	0.0201377	NaN	1	15	15
endothelial cell proliferation	0.0201377	NaN	1	15	15
amyloid precursor protein catabolic process	0.0201377	NaN	1	15	15
intracellular estrogen receptor signaling pathway	0.0201377	NaN	1	15	15
negative regulation of apoptotic signaling pathway	0.0216823	NaN	1	33	36
methylation	0.0219646	NaN	1	131	156
regulation of cytokine production	0.0223001	NaN	1	48	54
viral entry into host cell	0.0226815	NaN	1	43	48
aorta development	0.0239411	NaN	1	27	29
lysosome localization	0.0239411	NaN	1	27	29
positive regulation of endothelial cell proliferation	0.024342	NaN	1	66	76
camera-type eye development	0.024342	NaN	1	66	76
protein maturation	0.0245447	NaN	1	21	22
protein tetramerization	0.0245447	NaN	1	21	22
DNA-templated transcription; initiation	0.0245447	NaN	1	21	22
cortical cytoskeleton organization	0.0245447	NaN	1	21	22
regulation of fat cell differentiation	0.0245447	NaN	1	21	22
DNA biosynthetic process	0.0245447	NaN	1	21	22
positive regulation of tumor necrosis factor production	0.025158	NaN	1	92	108
forebrain development	0.0258866	NaN	1	70	81
response to virus	0.0259183	NaN	1	61	70
Rho protein signal transduction	0.0260011	NaN	1	47	53
hepoxilin biosynthetic process	0.0261278	1.56004e+174	1	14	14
phosphate ion transmembrane transport	0.0261278	NaN	1	14	14
positive regulation of cytokine production involved in immune response	0.0261278	NaN	1	14	14
cellular protein catabolic process	0.0261278	NaN	1	14	14
establishment of epithelial cell polarity	0.0261278	NaN	1	14	14
production of miRNAs involved in gene silencing by miRNA	0.0261278	NaN	1	14	14
ion transport	0.0266452	NaN	1	462	574
cellular response to interferon-beta	0.0266476	NaN	1	42	47
peptidyl-threonine phosphorylation	0.0274759	NaN	1	56	64
vesicle-mediated transport	0.0281469	NaN	1	204	248
regulation of cell shape	0.0289859	NaN	1	124	148
lymphocyte chemotaxis	0.0291717	NaN	1	26	28
protein deubiquitination	0.0293634	NaN	1	69	80
positive regulation of JNK cascade	0.0295834	NaN	1	82	96
positive regulation of I-kappaB kinase/NF-kappaB signaling	0.0300628	NaN	1	103	122
barbed-end actin filament capping	0.0305909	NaN	1	20	21
histone methylation	0.0305909	NaN	1	20	21
heme biosynthetic process	0.0305909	NaN	1	20	21
positive regulation of monocyte chemotaxis	0.0305909	NaN	1	20	21
negative regulation of viral release from host cell	0.0305909	NaN	1	20	21
detection of mechanical stimulus involved in sensory perception of sound	0.0305909	NaN	1	20	21
negative regulation of pri-miRNA transcription by RNA polymerase II	0.0305909	NaN	1	20	21
amyloid-beta metabolic process	0.0305909	NaN	1	20	21
membrane depolarization	0.0305909	NaN	1	20	21
regulation of translation	0.0309666	NaN	1	111	132
protein transport	0.0311946	NaN	1	481	599
linoleic acid metabolic process	0.0311983	NaN	1	31	34
neuronal action potential	0.0311983	NaN	1	31	34
cellular response to amino acid stimulus	0.03132	NaN	1	115	137
heart looping	0.0315625	NaN	1	55	63
response to endoplasmic reticulum stress	0.0315656	NaN	1	64	74
blood vessel development	0.0315656	NaN	1	64	74
stem cell differentiation	0.0316833	NaN	1	36	40
regulation of insulin secretion	0.0316833	NaN	1	36	40
cilium movement	0.0316833	NaN	1	36	40
cerebral cortex development	0.0334286	NaN	1	50	57
visual learning	0.0338535	NaN	1	59	68
planar cell polarity pathway involved in neural tube closure	0.0338995	NaN	1	13	13
keratinocyte proliferation	0.0338995	NaN	1	13	13
epithelial to mesenchymal transition involved in endocardial cushion formation	0.0338995	NaN	1	13	13
Wnt signaling pathway; planar cell polarity pathway	0.0338995	NaN	1	13	13
chondroitin sulfate biosynthetic process	0.0338995	NaN	1	13	13
porphyrin-containing compound biosynthetic process	0.0338995	NaN	1	13	13
positive regulation of extrinsic apoptotic signaling pathway via death domain receptors	0.0338995	NaN	1	13	13
cellular defense response	0.0338995	NaN	1	13	13
organelle organization	0.0338995	NaN	1	13	13
RNA modification	0.0338995	NaN	1	13	13
microtubule anchoring	0.0338995	NaN	1	13	13
sensory perception of light stimulus	0.0338995	NaN	1	13	13
positive regulation of interleukin-5 production	0.0338995	NaN	1	13	13
ossification	0.0341444	NaN	1	85	100
response to stimulus	0.0341563	NaN	1	178	216
wound healing	0.0347349	NaN	1	72	84
positive regulation of NF-kappaB transcription factor activity	0.034974	NaN	1	122	146
peptidyl-serine phosphorylation	0.0353456	NaN	1	138	166
phosphorylation	0.0354107	NaN	1	460	573
cellular response to ethanol	0.0354735	NaN	1	25	27
cochlea morphogenesis	0.0354735	NaN	1	25	27
sperm capacitation	0.0354735	NaN	1	25	27
cAMP-mediated signaling	0.0354735	NaN	1	25	27
regulation of bone mineralization	0.0354735	NaN	1	25	27
regulation of protein stability	0.0360265	NaN	1	76	89
embryonic limb morphogenesis	0.0361918	NaN	1	54	62
T cell differentiation	0.0365645	NaN	1	40	45
protein catabolic process	0.0365645	NaN	1	40	45
spleen development	0.0365645	NaN	1	40	45
positive regulation of DNA binding	0.0373066	NaN	1	30	33
motor neuron axon guidance	0.0373066	NaN	1	30	33
branching involved in blood vessel morphogenesis	0.0374253	NaN	1	35	39
positive regulation of glucose import	0.0374253	NaN	1	35	39
dorsal/ventral neural tube patterning	0.0380619	NaN	1	19	20
response to antibiotic	0.0380619	NaN	1	19	20
positive regulation of mitochondrial fission	0.0380619	NaN	1	19	20
dendritic spine morphogenesis	0.0380619	NaN	1	19	20
positive regulation of histone acetylation	0.0380619	NaN	1	19	20
positive regulation of endothelial cell apoptotic process	0.0380619	NaN	1	19	20
protein targeting to mitochondrion	0.0380619	NaN	1	19	20
miRNA mediated inhibition of translation	0.0380619	NaN	1	19	20
head development	0.0380619	NaN	1	19	20
adult locomotory behavior	0.0385897	NaN	1	58	67
embryo development	0.0385897	NaN	1	58	67
cell cycle	0.0390259	NaN	1	480	599
BMP signaling pathway	0.0404171	NaN	1	75	88
collagen fibril organization	0.0407442	NaN	1	44	50
long-term synaptic potentiation	0.0409586	NaN	1	160	194
neuron differentiation	0.0417678	NaN	1	144	174
positive regulation of smooth muscle cell proliferation	0.0424451	NaN	1	66	77
activation of GTPase activity	0.0424893	NaN	1	83	98
neural tube closure	0.0424893	NaN	1	83	98
positive regulation of epithelial to mesenchymal transition	0.0426984	NaN	1	39	44
endocytic recycling	0.0426984	NaN	1	39	44
protein kinase C-activating G protein-coupled receptor signaling pathway	0.0430442	NaN	1	24	26
transport	0.0430442	NaN	1	24	26
mast cell degranulation	0.0430442	NaN	1	24	26
regulation of protein localization to plasma membrane	0.0430442	NaN	1	24	26
protein phosphorylation	0.0435883	NaN	1	430	536
phospholipid efflux	0.0439823	10.0637	1	12	12
protein metabolic process	0.0439823	NaN	1	12	12
leukotriene biosynthetic process	0.0439823	NaN	1	12	12
central nervous system neuron axonogenesis	0.0439823	NaN	1	12	12
positive regulation of endopeptidase activity	0.0439823	NaN	1	12	12
collagen-activated tyrosine kinase receptor signaling pathway	0.0439823	NaN	1	12	12
mitotic G1 DNA damage checkpoint signaling	0.0439823	NaN	1	12	12
membrane hyperpolarization	0.0439823	NaN	1	12	12
fusion of virus membrane with host endosome membrane	0.0439823	NaN	1	12	12
embryonic skeletal joint morphogenesis	0.0439823	NaN	1	12	12
negative regulation of hippo signaling	0.0439823	NaN	1	12	12
tetrahydrofolate interconversion	0.0439823	NaN	1	12	12
regulation of fatty acid metabolic process	0.0439823	NaN	1	12	12
snRNA processing	0.0439823	NaN	1	12	12
anagen	0.0439823	NaN	1	12	12
protein targeting	0.0441114	NaN	1	34	38
eating behavior	0.0441114	NaN	1	34	38
axon guidance	0.0451388	NaN	1	147	178
visual perception	0.0459736	NaN	1	119	143
negative regulation of transforming growth factor beta receptor signaling pathway	0.0460311	NaN	1	61	71
positive regulation of monocyte chemotactic protein-1 production	0.0472703	NaN	1	18	19
DNA methylation involved in gamete generation	0.0472703	NaN	1	18	19
regulation of actin cytoskeleton reorganization	0.0472703	NaN	1	18	19
neuroblast proliferation	0.0472703	NaN	1	18	19
ion homeostasis	0.0472703	NaN	1	18	19
vesicle transport along actin filament	0.0472703	NaN	1	18	19
actin polymerization or depolymerization	0.0472703	NaN	1	18	19
mRNA processing	0.0477927	NaN	1	265	327
double-strand break repair via homologous recombination	0.0478329	NaN	1	65	76
adenylate cyclase-activating G protein-coupled receptor signaling pathway	0.0491865	NaN	1	94	112
regulation of neuron projection development	0.0497527	NaN	1	38	43

## Sheet: 2. BALB MSCNV GO
Term	P-Value	MP P-Value	Q-Bound	Present	Total
sensory perception of smell	1.36689e-26	NaN	1.70013e-22	1048	1094
G protein-coupled receptor signaling pathway	1.12291e-18	NaN	6.98336e-15	1494	1606
response to pheromone	3.26484e-05	NaN	0.13536	102	104
activation of GTPase activity	7.09337e-05	NaN	0.220568	96	98
response to stimulus	0.000253217	NaN	0.629903	202	215
signal transduction	0.000364839	NaN	0.756312	1002	1118
organic acid metabolic process	0.00083874	NaN	1	48	48
spermatogenesis	0.0011965	NaN	1	384	421
arachidonic acid metabolic process	0.00130644	NaN	1	45	45
wound healing	0.00200175	NaN	1	81	84
intracellular protein transport	0.00245026	NaN	1	260	283
positive regulation of cell migration	0.00259605	NaN	1	226	245
mRNA processing	0.00270607	NaN	1	299	327
defense response to Gram-negative bacterium	0.00283397	NaN	1	99	104
cell-cell signaling	0.00353395	NaN	1	76	79
positive regulation of protein phosphorylation	0.00396664	NaN	1	220	239
negative regulation of protein binding	0.00442361	NaN	1	74	77
chromatin organization	0.00475921	NaN	1	266	291
epoxygenase P450 pathway	0.00572076	NaN	1	35	35
nucleotide-excision repair	0.00663093	NaN	1	34	34
positive regulation of vascular associated smooth muscle cell proliferation	0.00768586	NaN	1	33	33
apoptotic process	0.00804135	NaN	1	499	556
innate immune response	0.00814736	NaN	1	410	455
sensory perception of taste	0.00824669	NaN	1	46	47
positive regulation of apoptotic process	0.00858954	NaN	1	326	360
spindle assembly	0.00890856	NaN	1	32	32
memory	0.00892113	NaN	1	97	103
defense response to Gram-positive bacterium	0.00906389	NaN	1	124	133
anterior/posterior pattern specification	0.00914741	NaN	1	115	123
embryonic skeletal system development	0.00937967	NaN	1	45	46
T cell activation involved in immune response	0.0103257	NaN	1	31	31
positive regulation of calcium ion transport	0.0103257	NaN	1	31	31
chemokine-mediated signaling pathway	0.0106643	NaN	1	44	45
regulation of mitotic cell cycle	0.0121203	NaN	1	43	44
positive regulation of cell division	0.0121203	NaN	1	43	44
chemotaxis	0.0136602	NaN	1	119	128
actin cytoskeleton organization	0.0137373	NaN	1	161	175
positive regulation of peptidyl-serine phosphorylation of STAT protein	0.0138719	NaN	1	29	29
positive regulation of mRNA splicing; via spliceosome	0.0138719	NaN	1	29	29
cardiac muscle tissue development	0.0138719	NaN	1	29	29
negative regulation of endothelial cell proliferation	0.0141346	NaN	1	53	55
positive regulation of JUN kinase activity	0.0141346	NaN	1	53	55
negative regulation of DNA-binding transcription factor activity	0.0144802	NaN	1	73	77
sensory perception of pain	0.015998	NaN	1	72	76
angiogenesis	0.0162444	NaN	1	230	253
antibacterial humoral response	0.0163623	NaN	1	62	65
positive regulation of translation	0.0176648	NaN	1	71	75
positive regulation of transcription by RNA polymerase II	0.0190314	NaN	1	1010	1143
RNA splicing	0.0193225	NaN	1	227	250
neuron projection morphogenesis	0.0194937	NaN	1	70	74
lipid catabolic process	0.0199298	NaN	1	97	104
inflammatory response	0.0200295	NaN	1	317	352
regulation of insulin secretion	0.0201377	NaN	1	39	40
cellular response to nerve growth factor stimulus	0.0215993	NaN	1	26	26
negative regulation of Ras protein signal transduction	0.0215993	NaN	1	26	26
mast cell degranulation	0.0215993	NaN	1	26	26
regulation of protein localization to plasma membrane	0.0215993	NaN	1	26	26
vesicle-mediated transport	0.0216554	NaN	1	225	248
embryonic limb morphogenesis	0.0224189	NaN	1	59	62
cell differentiation	0.0232266	NaN	1	845	955
cell division	0.0240042	NaN	1	328	365
natural killer cell activation involved in immune response	0.0250342	NaN	1	25	25
gluconeogenesis	0.0250342	NaN	1	25	25
defense response	0.0256695	NaN	1	111	120
eating behavior	0.0258855	NaN	1	37	38
vesicle fusion	0.0258855	NaN	1	37	38
response to organic cyclic compound	0.0258855	NaN	1	37	38
cell cycle	0.027689	NaN	1	533	599
innate immune response in mucosa	0.0279275	NaN	1	47	49
neurogenesis	0.0287324	NaN	1	66	70
positive regulation of NF-kappaB transcription factor activity	0.0289829	NaN	1	134	146
synaptic transmission; glutamatergic	0.0293257	NaN	1	36	37
positive regulation of cell growth	0.0311424	NaN	1	83	89
response to insulin	0.0312175	NaN	1	46	48
cellular response to lipopolysaccharide	0.0319203	NaN	1	218	241
neural tube closure	0.0327669	NaN	1	91	98
cardiac muscle cell differentiation	0.0332053	NaN	1	35	36
DNA methylation	0.0336292	NaN	1	23	23
positive regulation of endothelial cell migration	0.0338167	NaN	1	55	58
gene silencing by RNA	0.0374128	NaN	1	54	57
positive regulation of mesenchymal cell proliferation	0.0375767	NaN	1	34	35
regulation of actin filament polymerization	0.0375767	NaN	1	34	35
protein processing	0.0378545	NaN	1	72	77
calcium ion transport	0.0380591	NaN	1	130	142
positive regulation of JNK cascade	0.0384892	NaN	1	89	96
immune system process	0.0386056	NaN	1	425	477
eye development	0.0389271	NaN	1	44	46
regulation of fat cell differentiation	0.0389765	NaN	1	22	22
positive regulation of nitric-oxide synthase biosynthetic process	0.0389765	NaN	1	22	22
tRNA processing	0.0401023	NaN	1	80	86
multicellular organism development	0.0409427	NaN	1	941	1068
positive regulation of epithelial cell proliferation	0.0413328	NaN	1	71	76
positive regulation of MAP kinase activity	0.0413328	NaN	1	71	76
transcription; DNA-templated	0.0416757	NaN	1	88	95
regulation of mRNA stability	0.0424985	NaN	1	33	34
ceramide biosynthetic process	0.0424985	NaN	1	33	34
embryonic organ development	0.043423	NaN	1	43	45
positive regulation of I-kappaB kinase/NF-kappaB signaling	0.0436343	NaN	1	112	122
regulation of transcription by RNA polymerase II	0.0441365	NaN	1	1241	1413
histone methylation	0.0451738	NaN	1	21	21
synaptic transmission; GABAergic	0.0451738	NaN	1	21	21
early endosome to late endosome transport	0.0451738	NaN	1	21	21
membrane fusion	0.0451738	NaN	1	21	21
cell volume homeostasis	0.0451738	NaN	1	21	21
hindbrain development	0.0451738	NaN	1	21	21
detection of mechanical stimulus involved in sensory perception of sound	0.0451738	NaN	1	21	21
negative regulation of transcription; DNA-templated	0.0453571	NaN	1	484	545
skin development	0.0456933	NaN	1	52	55
regulation of synaptic plasticity	0.0456933	NaN	1	52	55
cell adhesion	0.0469233	NaN	1	497	560
one-carbon metabolic process	0.048035	NaN	1	32	33
negative regulation of Notch signaling pathway	0.048035	NaN	1	32	33
negative regulation of MAPK cascade	0.048035	NaN	1	32	33
methylation	0.0483001	NaN	1	142	156
cellular response to heat	0.0484021	NaN	1	42	44
humoral immune response	0.0484021	NaN	1	42	44

## Sheet: 3. BL6 MSCNV GO
Term	P-Value	MP P-Value	Q-Bound	Present	Total
fusion of virus membrane with host endosome membrane	4.92286e-22	0.00105036	6.12305e-18	11	12
fusion of virus membrane with host plasma membrane	5.4625e-20	0.00105331	3.39713e-16	11	15
receptor-mediated endocytosis of virus by host cell	1.24233e-18	0.00106106	5.1507e-15	11	18
protein autoprocessing	1.41514e-14	0.00109115	4.40038e-11	11	35
proteolysis involved in cellular protein catabolic process	6.60787e-14	0.00118764	1.55964e-10	13	68
zymogen activation	7.52361e-14	0.00589099	1.55964e-10	11	40
collagen catabolic process	1.8261e-13	0.00156333	3.24472e-10	11	43
viral entry into host cell	6.88291e-13	0.00115759	1.07012e-09	11	48
immune response	1.49234e-06	0.0104221	0.00206242	13	264
regulation of DNA methylation	1.66652e-05	3.59005e-05	0.0207282	4	17
hyaluronan metabolic process	6.67188e-05	0.00682409	0.0754408	3	9
epicardium-derived cardiac endothelial cell differentiation	8.85818e-05	5.40351e-05	0.0847523	2	2
sucrose biosynthetic process	8.85818e-05	0.00684111	0.0847523	2	2
protein to membrane docking	0.000524887	0.000321042	0.466325	2	4
enteric nervous system development	0.000717796	0.00414724	0.595196	3	19
hair cell differentiation	0.000869367	0.00053245	0.675824	2	5
proteolysis	0.00122505	0.0256168	0.895494	13	512
negative regulation of histone H3-K9 methylation	0.00129594	0.000794769	0.895494	2	6
negative regulation of cell growth	0.00137521	0.00122899	0.900255	6	128
response to mitochondrial depolarisation	0.00180304	0.00597291	1	2	7
regulation of bone mineralization	0.00204959	0.00786402	1	3	27
fructose metabolic process	0.00238912	0.00767377	1	2	8
mitophagy	0.00238912	0.00626187	1	2	8
peptidyl-lysine N6-acetylation	0.00238912	0.00956601	1	2	8
determination of adult lifespan	0.00278638	0.00193241	1	3	30
negative regulation of cardiac muscle cell apoptotic process	0.00366753	0.00275322	1	3	33
fructose 1;6-bisphosphate metabolic process	0.00460615	0.00877145	1	2	11
positive regulation of non-motile cilium assembly	0.00460615	0.0028437	1	2	11
photoreceptor cell outer segment organization	0.00645175	0.00399369	1	2	13
sensory perception of light stimulus	0.00645175	0.00399369	1	2	13
spermatid development	0.00693847	0.016745	1	5	126
fructose 6-phosphate metabolic process	0.00748051	0.0102967	1	2	14
regulation of cellular senescence	0.00748051	0.0046376	1	2	14
grooming behavior	0.00857804	0.0112407	1	2	15
vasculogenesis involved in coronary vascular morphogenesis	0.00857804	0.0054148	1	2	15
regulation of MAPK cascade	0.00932935	0.0070881	1	3	46
ER-dependent peroxisome localization	0.00943204	0.00735085	1	1	1
ER-dependent peroxisome organization	0.00943204	0.00735085	1	1	1
GDP-fucose import into Golgi lumen	0.00943204	0.00735085	1	1	1
defecation	0.00943204	0.00735085	1	1	1
glycosphingolipid catabolic process	0.00943204	0.00735085	1	1	1
histone H2A phosphorylation	0.00943204	0.00735085	1	1	1
histone H2B-K5 acetylation	0.00943204	0.00735085	1	1	1
intestinal epithelial cell migration	0.00943204	0.00735085	1	1	1
keratan sulfate metabolic process	0.00943204	0.00735085	1	1	1
microtubule-based transport	0.00943204	0.00735085	1	1	1
negative regulation of cortisol secretion	0.00943204	0.00735085	1	1	1
negative regulation of membrane repolarization during ventricular cardiac muscle cell action potential	0.00943204	0.00735085	1	1	1
neural plate formation	0.00943204	0.00735085	1	1	1
neurotransmitter-gated ion channel clustering	0.00943204	0.00735085	1	1	1
positive regulation of 1-phosphatidylinositol-4-phosphate 5-kinase activity	0.00943204	0.00735085	1	1	1
positive regulation of histone H4-K20 methylation	0.00943204	0.00735085	1	1	1
positive regulation of otic vesicle morphogenesis	0.00943204	0.00735085	1	1	1
protein localization to somatodendritic compartment	0.00943204	0.00735085	1	1	1
regulation of RNA polymerase II transcription preinitiation complex assembly	0.00943204	0.00735085	1	1	1
regulation of histone H4-K16 acetylation	0.00943204	0.00735085	1	1	1
regulation of intracellular mRNA localization	0.00943204	0.00735085	1	1	1
regulation of mitotic cell cycle DNA replication	0.00943204	0.00735085	1	1	1
regulation of presynaptic membrane organization	0.00943204	0.00735085	1	1	1
regulation of response to oxidative stress	0.00943204	0.00735085	1	1	1
regulation of sister chromatid cohesion	0.00943204	0.00735085	1	1	1
regulation of stress-activated protein kinase signaling cascade	0.00943204	0.00735085	1	1	1
regulation of termination of RNA polymerase I transcription	0.00943204	0.00735085	1	1	1
slit diaphragm assembly	0.00943204	0.00735085	1	1	1
hormone metabolic process	0.00974296	0.00605491	1	2	16
positive regulation of histone H3-K4 methylation	0.0109739	0.0068289	1	2	17
regulation of gene expression by genetic imprinting	0.0109739	0.0138771	1	2	17
regulation of actin cytoskeleton reorganization	0.0136286	0.00851058	1	2	19
regulation of ventricular cardiac muscle cell membrane repolarization	0.0136286	0.0133746	1	2	19
trophoblast giant cell differentiation	0.0136286	0.0128355	1	2	19
nuclear envelope organization	0.0150497	0.00942427	1	2	20
amyloid-beta metabolic process	0.0165316	0.0136402	1	2	21
protein localization to centrosome	0.0180731	0.0119139	1	2	22
C-5 methylation of cytosine	0.0187755	0.0146477	1	1	2
CAAX-box protein processing	0.0187755	0.0146477	1	1	2
DNA synthesis involved in UV-damage excision repair	0.0187755	0.0146477	1	1	2
Ran protein signal transduction	0.0187755	0.0146477	1	1	2
abortive mitotic cell cycle	0.0187755	0.0146477	1	1	2
box H/ACA snoRNP assembly	0.0187755	0.0146477	1	1	2
calcium ion import into sarcoplasmic reticulum	0.0187755	0.0146477	1	1	2
cell envelope organization	0.0187755	0.0146477	1	1	2
detection of mechanical stimulus involved in equilibrioception	0.0187755	0.0146477	1	1	2
epicardium-derived cardiac vascular smooth muscle cell differentiation	0.0187755	0.0146477	1	1	2
extracellular matrix constituent secretion	0.0187755	0.0146477	1	1	2
follicle-stimulating hormone secretion	0.0187755	0.0146477	1	1	2
glial cell projection elongation	0.0187755	0.0146477	1	1	2
glycosylceramide catabolic process	0.0187755	0.0146477	1	1	2
hypomethylation of CpG island	0.0187755	0.0146477	1	1	2
inactivation of X chromosome by DNA methylation	0.0187755	0.0146477	1	1	2
maintenance of rDNA	0.0187755	0.0146477	1	1	2
microvillus organization	0.0187755	0.0146477	1	1	2
multicellular organismal reproductive process	0.0187755	0.0146477	1	1	2
negative regulation of glucocorticoid secretion	0.0187755	0.0146477	1	1	2
negative regulation of rRNA processing	0.0187755	0.0146477	1	1	2
negative regulation of skeletal muscle tissue growth	0.0187755	0.0146477	1	1	2
positive regulation of T-helper 2 cell activation	0.0187755	0.0146477	1	1	2
positive regulation of bleb assembly	0.0187755	0.0146477	1	1	2
positive regulation of histone H4-K16 acetylation	0.0187755	0.0146477	1	1	2
positive regulation of integrin activation by cell surface receptor linked signal transduction	0.0187755	0.0146477	1	1	2
positive regulation of microtubule plus-end binding	0.0187755	0.0146477	1	1	2
positive regulation of motile cilium assembly	0.0187755	0.0146477	1	1	2
positive regulation of oxygen metabolic process	0.0187755	0.0146477	1	1	2
positive regulation of pyruvate dehydrogenase activity	0.0187755	0.0146477	1	1	2
protein localization involved in establishment of planar polarity	0.0187755	0.0146477	1	1	2
regulation of CAMKK-AMPK signaling cascade	0.0187755	0.0146477	1	1	2
regulation of blood circulation	0.0187755	0.0146477	1	1	2
regulation of histone H4 acetylation	0.0187755	0.0146477	1	1	2
regulation of mitochondrial DNA metabolic process	0.0187755	0.0146477	1	1	2
regulation of phospholipase A2 activity	0.0187755	0.0146477	1	1	2
response to DNA damage checkpoint signaling	0.0187755	0.0146477	1	1	2
septin ring organization	0.0187755	0.0146477	1	1	2
inner ear development	0.0191081	0.0161601	1	3	60
DNA methylation	0.0196728	0.0123387	1	2	23
gluconeogenesis	0.0230422	0.0245698	1	2	25
negative regulation of Ras protein signal transduction	0.0248095	0.0159181	1	2	26
cellular glucose homeostasis	0.0266303	0.0209082	1	2	27
5-methylcytosine catabolic process	0.0280312	0.0218909	1	1	3
B cell affinity maturation	0.0280312	0.0218909	1	1	3
cellular macromolecule catabolic process	0.0280312	0.0218909	1	1	3
cellular response to nitrosative stress	0.0280312	0.0218909	1	1	3
cerebellar cortex formation	0.0280312	0.0218909	1	1	3
cerebellar granular layer development	0.0280312	0.0218909	1	1	3
histone H2B acetylation	0.0280312	0.0218909	1	1	3
maintenance of postsynaptic density structure	0.0280312	0.0218909	1	1	3
mitotic spindle checkpoint signaling	0.0280312	0.0218909	1	1	3
negative regulation of DNA methylation-dependent heterochromatin assembly	0.0280312	0.0151913	1	1	3
negative regulation of growth hormone secretion	0.0280312	0.0218909	1	1	3
negative regulation of potassium ion export across plasma membrane	0.0280312	0.0218909	1	1	3
olfactory lobe development	0.0280312	0.0218909	1	1	3
positive regulation of aggrephagy	0.0280312	0.0218909	1	1	3
positive regulation of artery morphogenesis	0.0280312	0.0218909	1	1	3
positive regulation of blood vessel branching	0.0280312	0.0218909	1	1	3
positive regulation of cyclin-dependent protein kinase activity	0.0280312	0.0211216	1	1	3
positive regulation of histone H3-K27 trimethylation	0.0280312	0.0218909	1	1	3
positive regulation of inflammatory response to wounding	0.0280312	0.0218909	1	1	3
positive regulation of protein localization to chromosome; telomeric region	0.0280312	0.0218909	1	1	3
prenylated protein catabolic process	0.0280312	0.0218909	1	1	3
regulation of CD8-positive; alpha-beta T cell proliferation	0.0280312	0.0218909	1	1	3
regulation of cAMP-dependent protein kinase activity	0.0280312	0.0218909	1	1	3
regulation of transcription from RNA polymerase II promoter in response to hypoxia	0.0280312	0.0218909	1	1	3
viral protein processing	0.0280312	0.0218909	1	1	3
inner ear receptor cell stereocilium organization	0.0285035	0.0204895	1	2	28
peptide cross-linking	0.0285035	0.0417492	1	2	28
neurotransmitter secretion	0.0304278	0.0239718	1	2	29
positive regulation of oligodendrocyte differentiation	0.0344255	0.0256434	1	2	31
carbohydrate metabolic process	0.0351465	0.0334423	1	5	191
establishment of mitotic spindle orientation	0.0364967	0.0231817	1	2	32
negative regulation of mitotic cell cycle	0.0364967	0.0234012	1	2	32
positive regulation of T cell activation	0.0364967	0.0280149	1	2	32
positive regulation of gene expression	0.0366172	0.0270888	1	10	550
ERBB signaling pathway	0.0372	0.0290808	1	1	4
JUN phosphorylation	0.0372	0.0290808	1	1	4
actomyosin contractile ring assembly	0.0372	0.0290808	1	1	4
axis elongation	0.0372	0.0290808	1	1	4
cardiac vascular smooth muscle cell development	0.0372	0.0290808	1	1	4
citrulline metabolic process	0.0372	0.0290808	1	1	4
inflammatory cell apoptotic process	0.0372	0.0290808	1	1	4
inner cell mass cell differentiation	0.0372	0.0284548	1	1	4
lactate biosynthetic process from pyruvate	0.0372	0.022225	1	1	4
luteinizing hormone secretion	0.0372	0.0290808	1	1	4
maintenance of centrosome location	0.0372	0.0290808	1	1	4
meiotic sister chromatid cohesion; centromeric	0.0372	0.0290808	1	1	4
negative regulation of high voltage-gated calcium channel activity	0.0372	0.0290808	1	1	4
negative regulation of inflammatory response to wounding	0.0372	0.0290808	1	1	4
negative regulation of protein neddylation	0.0372	0.0290808	1	1	4
organic substance metabolic process	0.0372	0.0290808	1	1	4
peroxisome membrane biogenesis	0.0372	0.0290808	1	1	4
pinocytosis	0.0372	0.0290808	1	1	4
positive regulation of autophagy of mitochondrion	0.0372	0.0290808	1	1	4
positive regulation of inositol 1;4;5-trisphosphate-sensitive calcium-release channel activity	0.0372	0.0290808	1	1	4
positive regulation of phospholipase C-activating G protein-coupled receptor signaling pathway	0.0372	0.0290808	1	1	4
positive regulation of smooth muscle cell chemotaxis	0.0372	0.0290808	1	1	4
protein O-linked fucosylation	0.0372	0.0290808	1	1	4
protein lipoylation	0.0372	0.0290808	1	1	4
protein-containing complex localization	0.0372	0.0290808	1	1	4
quinolinate biosynthetic process	0.0372	0.0290808	1	1	4
regulation of adenylate cyclase activity	0.0372	0.0290808	1	1	4
regulation of glomerular filtration	0.0372	0.0290808	1	1	4
ribonucleoprotein complex assembly	0.0372	0.0290808	1	1	4
sperm motility	0.0372	0.0290808	1	1	4
peptidyl-tyrosine dephosphorylation	0.0407785	0.0259764	1	2	34
chromosome organization	0.0429869	0.031835	1	2	35
response to ionizing radiation	0.0452391	0.0296511	1	2	36
AMPA glutamate receptor clustering	0.0462826	0.0362179	1	1	5
CAMKK-AMPK signaling cascade	0.0462826	0.0362179	1	1	5
DNA methylation involved in embryo development	0.0462826	0.0362179	1	1	5
antigen processing and presentation of peptide or polysaccharide antigen via MHC class II	0.0462826	0.0103561	1	1	5
axon ensheathment	0.0462826	0.0362179	1	1	5
cellular response to indole-3-methanol	0.0462826	0.0358051	1	1	5
cellular response to magnesium ion	0.0462826	0.0362179	1	1	5
glycoside catabolic process	0.0462826	0.0362179	1	1	5
maintenance of animal organ identity	0.0462826	0.0362179	1	1	5
negative regulation of glomerular filtration	0.0462826	0.0362179	1	1	5
negative regulation of trophoblast cell migration	0.0462826	0.0362179	1	1	5
negative regulation of voltage-gated potassium channel activity	0.0462826	0.0300384	1	1	5
nucleotide-excision repair; DNA gap filling	0.0462826	0.0362179	1	1	5
peptidyl-arginine ADP-ribosylation	0.0462826	0.0272611	1	1	5
positive regulation of cholesterol transport	0.0462826	0.0362179	1	1	5
positive regulation of leukocyte cell-cell adhesion	0.0462826	0.0362141	1	1	5
positive regulation of lipophagy	0.0462826	0.0362179	1	1	5
positive regulation of protein localization to cell cortex	0.0462826	0.0362179	1	1	5
positive regulation of protein neddylation	0.0462826	0.0362179	1	1	5
positive regulation of spindle assembly	0.0462826	0.0362179	1	1	5
positive regulation of steroid biosynthetic process	0.0462826	0.0362179	1	1	5
positive regulation of toll-like receptor signaling pathway	0.0462826	0.0362179	1	1	5
production of siRNA involved in RNA interference	0.0462826	0.0362179	1	1	5
protein localization to microtubule plus-end	0.0462826	0.0362179	1	1	5
regulation of DNA damage response; signal transduction by p53 class mediator	0.0462826	0.0362179	1	1	5
regulation of RNA polymerase II regulatory region sequence-specific DNA binding	0.0462826	0.0362179	1	1	5
regulation of fibroblast proliferation	0.0462826	0.0362179	1	1	5
regulation of hormone metabolic process	0.0462826	0.0362179	1	1	5
snoRNA localization	0.0462826	0.0362179	1	1	5
toll-like receptor 2 signaling pathway	0.0462826	0.0362179	1	1	5
toll-like receptor 7 signaling pathway	0.0462826	0.0362179	1	1	5
visual perception	0.0467767	0.0342811	1	4	143
branching morphogenesis of an epithelial tube	0.0475338	0.0303827	1	2	37
histone acetylation	0.0475338	0.0398142	1	2	37

## Sheet: 4. BL10 MSCNV GO
Term	P-Value	MP P-Value	Q-Bound	Present	Total
glutathione derivative biosynthetic process	7.40977e-07	0.00931742	0.00921627	4	10
glutathione metabolic process	1.56917e-05	0.011649	0.097587	6	68
binding of sperm to zona pellucida	3.66088e-05	0.000856512	0.15178	5	48
linoleic acid metabolic process	0.000141227	0.0165335	0.378275	4	34
xenobiotic catabolic process	0.000162009	0.0111236	0.378275	3	14
'de novo' NAD biosynthetic process from tryptophan	0.000182477	0.00547051	0.378275	2	3
prostaglandin metabolic process	0.000324587	0.0182474	0.576745	4	42
tryptophan catabolic process to kynurenine	0.000601987	0.00558706	0.935939	2	5
sensory perception of smell	0.00102005	0.116586	1	19	1094
relaxation of vascular associated smooth muscle	0.00125116	0.00072883	1	2	7
tryptophan catabolic process	0.00165961	0.00601817	1	2	8
xenobiotic metabolic process	0.0034794	0.0387385	1	4	79
G protein-coupled receptor signaling pathway	0.0037969	0.112094	1	23	1606
very long-chain fatty acid biosynthetic process	0.00450544	0.00264353	1	2	13
cell adhesion	0.00484517	0.0203146	1	11	560
kidney development	0.00630053	0.00928879	1	5	148
epithelium migration	0.00783961	0.00594996	1	1	1
phagolysosome assembly involved in apoptotic cell clearance	0.00783961	0.00594996	1	1	1
viral capsid secondary envelopment	0.00783961	0.00594996	1	1	1
regulation of dopaminergic neuron differentiation	0.00783961	0.00594996	1	1	1
deoxyribonucleoside triphosphate metabolic process	0.00783961	0.00594996	1	1	1
conversion of methionyl-tRNA to N-formyl-methionyl-tRNA	0.00783961	0.00594996	1	1	1
regulation of voltage-gated potassium channel activity involved in ventricular cardiac muscle cell action potential repolarization	0.00783961	0.00594996	1	1	1
eye photoreceptor cell fate commitment	0.00783961	0.00594996	1	1	1
positive regulation of chronic inflammatory response to non-antigenic stimulus	0.00783961	0.00594996	1	1	1
negative regulation of cell fate determination	0.00783961	0.00594996	1	1	1
metanephric DCT cell differentiation	0.00783961	0.00594996	1	1	1
regulation of potassium ion import	0.00783961	0.00594996	1	1	1
female germ-line stem cell asymmetric division	0.00783961	0.00594996	1	1	1
regulation of binding of sperm to zona pellucida	0.00783961	0.00594996	1	1	1
positive regulation of cytosolic calcium ion concentration involved in egg activation	0.00783961	0.00594996	1	1	1
macrophage apoptotic process	0.00783961	0.00594996	1	1	1
renal interstitial fibroblast development	0.00783961	0.00594996	1	1	1
regulation of potassium ion export across plasma membrane	0.00783961	0.00594996	1	1	1
metanephric macula densa development	0.00783961	0.00594996	1	1	1
positive regulation of sterol regulatory element binding protein cleavage	0.00783961	0.00594996	1	1	1
UDP-N-acetylglucosamine catabolic process	0.00783961	0.00594996	1	1	1
negative regulation of stomach neuroendocrine cell differentiation	0.00783961	0.00594996	1	1	1
granzyme-mediated apoptotic signaling pathway	0.00783961	0.00594996	1	1	1
protein folding	0.00856585	0.00688035	1	4	102
negative regulation of lipid catabolic process	0.00957723	0.0150001	1	2	19
response to stilbenoid	0.0127402	0.0235155	1	2	22
trochlear nerve development	0.0156181	0.0118645	1	1	2
negative regulation of fatty acid metabolic process	0.0156181	0.0118645	1	1	2
metanephric loop of Henle development	0.0156181	0.0118645	1	1	2
negative regulation of termination of RNA polymerase II transcription; poly(A)-coupled	0.0156181	0.0118645	1	1	2
regulation of protein localization to synapse	0.0156181	0.0118645	1	1	2
metanephric ascending thin limb development	0.0156181	0.0118645	1	1	2
intestinal stem cell homeostasis	0.0156181	0.0118645	1	1	2
cerebellar cortex structural organization	0.0156181	0.0118645	1	1	2
swimming behavior	0.0156181	0.0118645	1	1	2
oculomotor nerve development	0.0156181	0.0118645	1	1	2
cysteine metabolic process	0.0156181	0.0118645	1	1	2
protein localization to cell periphery	0.0156181	0.0118645	1	1	2
positive regulation of adiponectin secretion	0.0156181	0.0118645	1	1	2
negative regulation of inner ear receptor cell differentiation	0.0156181	0.0118645	1	1	2
negative regulation of pancreatic A cell differentiation	0.0156181	0.0118645	1	1	2
kynurenic acid biosynthetic process	0.0156181	0.0118645	1	1	2
positive regulation of chronic inflammatory response	0.0156181	0.0118645	1	1	2
DNA replication proofreading	0.0156181	0.0118645	1	1	2
viral release from host cell	0.0156181	0.0118645	1	1	2
metanephric thick ascending limb development	0.0156181	0.0118645	1	1	2
detection of chemical stimulus involved in sensory perception of sour taste	0.0156181	0.0118645	1	1	2
positive regulation of eosinophil chemotaxis	0.0156181	0.0118645	1	1	2
nucleologenesis	0.0156181	0.0118645	1	1	2
positive regulation of mitotic cell cycle; embryonic	0.0156181	0.0118645	1	1	2
cellular protein-containing complex assembly	0.0162936	0.0135091	1	2	25
positive regulation of vascular endothelial growth factor production	0.0175614	0.0142492	1	2	26
sphingolipid biosynthetic process	0.0188697	0.0112575	1	2	27
negative regulation of JNK cascade	0.0188697	0.0126583	1	2	27
inner ear receptor cell stereocilium organization	0.0202178	0.0143746	1	2	28
replication fork processing	0.0230304	0.0137889	1	2	30
anterograde axonal transport	0.0230304	0.0138903	1	2	30
deoxyribonucleotide biosynthetic process	0.0233359	0.0177439	1	1	3
relaxation of skeletal muscle	0.0233359	0.0177439	1	1	3
cellular response to Thyroglobulin triiodothyronine	0.0233359	0.0177439	1	1	3
response to nitrosative stress	0.0233359	0.0177439	1	1	3
cytokine production involved in inflammatory response	0.0233359	0.0177439	1	1	3
positive regulation of intestinal cholesterol absorption	0.0233359	0.0177439	1	1	3
regulation of non-canonical Wnt signaling pathway	0.0233359	0.0177439	1	1	3
forebrain ventricular zone progenitor cell division	0.0233359	0.0177439	1	1	3
regulation of Toll signaling pathway	0.0233359	0.0177439	1	1	3
condensed mesenchymal cell proliferation	0.0233359	0.0177439	1	1	3
CD4-positive; CD25-positive; alpha-beta regulatory T cell differentiation	0.0233359	0.0177439	1	1	3
positive regulation of syncytium formation by plasma membrane fusion	0.0233359	0.0177439	1	1	3
positive regulation of triglyceride transport	0.0233359	0.0177439	1	1	3
lateral inhibition	0.0233359	0.0177439	1	1	3
positive regulation of T cell tolerance induction	0.0233359	0.0177439	1	1	3
regulation of cell differentiation involved in embryonic placenta development	0.0233359	0.0177439	1	1	3
creatinine homeostasis	0.0233359	0.0177439	1	1	3
cardiac muscle thin filament assembly	0.0233359	0.0177439	1	1	3
regulation of the force of skeletal muscle contraction	0.0233359	0.0177439	1	1	3
atrial cardiac muscle cell development	0.0233359	0.0177439	1	1	3
diencephalon morphogenesis	0.0233359	0.0177439	1	1	3
epithelial cell morphogenesis involved in placental branching	0.0233359	0.0177439	1	1	3
negative regulation of hepatic stellate cell activation	0.0233359	0.0177439	1	1	3
chylomicron assembly	0.0233359	0.0177439	1	1	3
egg activation	0.0233359	0.0177439	1	1	3
ascending aorta morphogenesis	0.0233359	0.0177439	1	1	3
positive regulation of oocyte development	0.0233359	0.0177439	1	1	3
negative regulation of polyamine transmembrane transport	0.0233359	0.0177439	1	1	3
ureteric bud morphogenesis	0.0233359	0.0177439	1	1	3
transport along microtubule	0.0233359	0.0177439	1	1	3
negative regulation of pro-B cell differentiation	0.0233359	0.0177439	1	1	3
positive regulation of protein glycosylation	0.0233359	0.0177439	1	1	3
metanephric nephron tubule morphogenesis	0.0233359	0.0177439	1	1	3
T cell cytokine production	0.0233359	0.0177439	1	1	3
actin filament organization	0.0240551	0.0181496	1	4	139
cell-matrix adhesion	0.0293168	0.0211573	1	3	85
regulation of multicellular organism growth	0.0307102	0.021683	1	2	35
L-ascorbic acid metabolic process	0.0309935	0.0179601	1	1	4
endoplasmic reticulum tubular network formation	0.0309935	0.0235883	1	1	4
anterior neural tube closure	0.0309935	0.0235883	1	1	4
regulation of myoblast proliferation	0.0309935	0.0235883	1	1	4
midbrain-hindbrain boundary morphogenesis	0.0309935	0.0235883	1	1	4
glycerol-3-phosphate biosynthetic process	0.0309935	0.0235883	1	1	4
positive regulation of catecholamine secretion	0.0309935	0.0235883	1	1	4
body fluid secretion	0.0309935	0.0235883	1	1	4
establishment or maintenance of apical/basal cell polarity	0.0309935	0.0235883	1	1	4
anterograde neuronal dense core vesicle transport	0.0309935	0.0235883	1	1	4
comma-shaped body morphogenesis	0.0309935	0.0235883	1	1	4
metencephalon development	0.0309935	0.0235883	1	1	4
inflammatory response to wounding	0.0309935	0.0235883	1	1	4
positive regulation of oxidative stress-induced intrinsic apoptotic signaling pathway	0.0309935	0.0235883	1	1	4
negative regulation of histone H2A K63-linked ubiquitination	0.0309935	0.0235883	1	1	4
regulation of secondary heart field cardioblast proliferation	0.0309935	0.0235883	1	1	4
astrocyte fate commitment	0.0309935	0.0235883	1	1	4
positive regulation by virus of viral protein levels in host cell	0.0309935	0.0235883	1	1	4
negative regulation of forebrain neuron differentiation	0.0309935	0.0235883	1	1	4
regulation of double-strand break repair	0.0309935	0.0235883	1	1	4
receptor-mediated virion attachment to host cell	0.0309935	0.0235883	1	1	4
leading strand elongation	0.0309935	0.0235883	1	1	4
regulation of timing of neuron differentiation	0.0309935	0.0235883	1	1	4
chemical homeostasis	0.0309935	0.0235883	1	1	4
cortical microtubule organization	0.0309935	0.0235883	1	1	4
hindbrain morphogenesis	0.0309935	0.0235883	1	1	4
negative regulation of inner ear auditory receptor cell differentiation	0.0309935	0.0235883	1	1	4
response to angiotensin	0.0309935	0.0235883	1	1	4
glomerulus vasculature development	0.0309935	0.0235883	1	1	4
regulation of protein localization	0.032027	0.0231461	1	3	88
midbrain development	0.032352	0.0214379	1	2	36
response to hydrogen peroxide	0.0340276	0.0205403	1	2	37
ventricular septum development	0.0374776	0.0259931	1	2	39
response to superoxide	0.0385914	0.0238129	1	1	5
ISG15-protein conjugation	0.0385914	0.0272644	1	1	5
abscission	0.0385914	0.0293863	1	1	5
base-excision repair; gap-filling	0.0385914	0.0293979	1	1	5
response to manganese ion	0.0385914	0.0293979	1	1	5
DNA packaging	0.0385914	0.0293979	1	1	5
phosphatidylserine acyl-chain remodeling	0.0385914	0.0293979	1	1	5
positive regulation of T cell apoptotic process	0.0385914	0.0293979	1	1	5
nucleotide-excision repair; DNA gap filling	0.0385914	0.0293979	1	1	5
regulation of mitochondrial depolarization	0.0385914	0.0293979	1	1	5
regulation of intrinsic apoptotic signaling pathway	0.0385914	0.0293979	1	1	5
regulation of thyroid hormone mediated signaling pathway	0.0385914	0.0293979	1	1	5
definitive erythrocyte differentiation	0.0385914	0.0293979	1	1	5
hair cell differentiation	0.0385914	0.0293979	1	1	5
regulation of modification of postsynaptic structure	0.0385914	0.0293979	1	1	5
monocyte activation	0.0385914	0.0293979	1	1	5
positive regulation of guanylate cyclase activity	0.0385914	0.0293979	1	1	5
brain-derived neurotrophic factor receptor signaling pathway	0.0385914	0.0293979	1	1	5
retrograde neuronal dense core vesicle transport	0.0385914	0.0293979	1	1	5
positive regulation of norepinephrine secretion	0.0385914	0.0293979	1	1	5
positive regulation of steroid biosynthetic process	0.0385914	0.0293979	1	1	5
positive regulation of macrophage fusion	0.0385914	0.0293979	1	1	5
regulation of cholesterol biosynthetic process	0.0385914	0.0293979	1	1	5
negative regulation of cholesterol biosynthetic process	0.0385914	0.0293979	1	1	5
sensory perception of sour taste	0.0385914	0.0293979	1	1	5
protein localization	0.0388413	0.0245978	1	3	95
positive regulation of multicellular organism growth	0.0410554	0.0280434	1	2	41
response to heat	0.0410554	0.028384	1	2	41
phosphatidylinositol-mediated signaling	0.0410554	0.0312963	1	2	41
response to hormone	0.0447562	0.0332672	1	2	43
positive regulation of natural killer cell degranulation	0.04613	0.0240078	1	1	6
rRNA base methylation	0.04613	0.0330706	1	1	6
bile acid secretion	0.04613	0.0351725	1	1	6
IRE1-mediated unfolded protein response	0.04613	0.0351729	1	1	6
cell-cell adhesion mediated by integrin	0.04613	0.0351729	1	1	6
membrane raft organization	0.04613	0.0351729	1	1	6
regulation of timing of cell differentiation	0.04613	0.0351729	1	1	6
cytoplasm organization	0.04613	0.0351729	1	1	6
positive regulation of meiotic nuclear division	0.04613	0.0351729	1	1	6
cardiac neural crest cell development involved in outflow tract morphogenesis	0.04613	0.0351729	1	1	6
cell differentiation involved in embryonic placenta development	0.04613	0.0351729	1	1	6
negative regulation of macrophage chemotaxis	0.04613	0.0351729	1	1	6
ribosome-associated ubiquitin-dependent protein catabolic process	0.04613	0.0351729	1	1	6
organic substance transport	0.04613	0.0351729	1	1	6
respiratory tube development	0.04613	0.0351729	1	1	6
regulation of plasma lipoprotein particle levels	0.04613	0.0351729	1	1	6
establishment of spindle localization	0.04613	0.0351729	1	1	6
mitochondrion transport along microtubule	0.04613	0.0351729	1	1	6
common bile duct development	0.04613	0.0351729	1	1	6
reproductive system development	0.04613	0.0351729	1	1	6
negative regulation of double-strand break repair	0.04613	0.0351729	1	1	6
cellular response to cGMP	0.04613	0.0351729	1	1	6
phosphatidylethanolamine acyl-chain remodeling	0.04613	0.0351729	1	1	6
Toll signaling pathway	0.04613	0.0351729	1	1	6
regulation of metanephric nephron tubule epithelial cell differentiation	0.04613	0.0351729	1	1	6
S-shaped body morphogenesis	0.04613	0.0351729	1	1	6
negative regulation of T cell proliferation	0.0485752	0.0449036	1	2	45

## Sheet: 5. CAST MSCNV GO
Term	P-Value	MP P-Value	Q-Bound	Present	Total
cell adhesion	3.32785e-12	0.0112557	4.13918e-08	29	560
regulation of mitotic cell cycle	0.000107929	0.000241597	0.479947	5	44
histidyl-tRNA aminoacylation	0.000115762	0.0111027	0.479947	2	2
ERAD pathway	0.000326953	0.000858178	1	3	13
vitamin K catabolic process	0.000684701	0.0112085	1	2	4
leukotriene B4 catabolic process	0.000684701	0.0112085	1	2	4
menaquinone catabolic process	0.000684701	0.0112085	1	2	4
negative regulation of epithelial cell proliferation	0.0010885	0.00188713	1	5	72
gamma-aminobutyric acid receptor clustering	0.00113304	0.00123198	1	2	5
negative regulation of dendritic spine maintenance	0.00113304	0.00123198	1	2	5
regulation of protein kinase B signaling	0.0012325	0.00299866	1	3	20
homophilic cell adhesion via plasma membrane adhesion molecules	0.00130558	0.0253816	1	6	111
mitochondrial respiratory chain complex I assembly	0.00150913	0.00301657	1	4	46
phospholipid catabolic process	0.00163868	0.0131639	1	3	22
phylloquinone catabolic process	0.00168747	0.0216209	1	2	6
negative regulation of cell division	0.00310535	0.00337296	1	2	8
regulation of chromatin organization	0.00310535	0.00338436	1	2	8
positive regulation of cysteine-type endopeptidase activity	0.00492021	0.0053405	1	2	10
cellular response to histamine	0.00492021	0.0228508	1	2	10
regulation of cell population proliferation	0.00567104	0.0218781	1	7	197
histone H4 deacetylation	0.00597099	0.0064788	1	2	11
positive regulation of mesenchymal cell proliferation	0.0062829	0.00776129	1	3	35
bone morphogenesis	0.00680019	0.0105822	1	3	36
retrograde protein transport; ER to cytosol	0.00711449	0.00790879	1	2	12
B cell apoptotic process	0.00834859	0.0154828	1	2	13
generation of neurons	0.00834859	0.0171935	1	2	13
cellular response to fluid shear stress	0.00834859	0.0173116	1	2	13
negative regulation of neuron death	0.00841844	0.0155839	1	4	74
protein deacetylation	0.00967122	0.0104829	1	2	14
regulation of microtubule-based process	0.00967122	0.0108668	1	2	14
positive regulation of response to DNA damage stimulus	0.00967122	0.0130311	1	2	14
molybdenum incorporation into molybdenum-molybdopterin complex	0.0107795	0.0112251	1	1	1
negative regulation of planar cell polarity pathway involved in pericardium morphogenesis	0.0107795	0.0112251	1	1	1
lateral sprouting from an epithelium	0.0107795	0.0112251	1	1	1
cellular response to thyrotropin-releasing hormone	0.0107795	0.0112251	1	1	1
response to singlet oxygen	0.0107795	0.0112251	1	1	1
eosinophil mediated immunity	0.0107795	0.0112251	1	1	1
lipid tube assembly involved in organelle fusion	0.0107795	0.0112251	1	1	1
cellular response to sucrose stimulus	0.0107795	0.0112251	1	1	1
regulation of mast cell differentiation	0.0107795	0.0112251	1	1	1
pyruvate transport	0.0107795	0.0112251	1	1	1
serine family amino acid biosynthetic process	0.0107795	0.0112251	1	1	1
hemangioblast cell differentiation	0.0107795	0.0112251	1	1	1
glycine receptor clustering	0.0107795	0.0112251	1	1	1
regulation of inhibitory synapse assembly	0.0107795	0.0112251	1	1	1
positive regulation of translation in response to stress	0.0107795	0.0112251	1	1	1
canonical Wnt signaling pathway involved in cardiac neural crest cell differentiation involved in heart development	0.0107795	0.0112251	1	1	1
negative regulation of planar cell polarity pathway involved in ventricular septum morphogenesis	0.0107795	0.0112251	1	1	1
positive regulation of chromatin assembly or disassembly	0.0107795	0.0112251	1	1	1
negative regulation of planar cell polarity pathway involved in cardiac muscle tissue morphogenesis	0.0107795	0.0112251	1	1	1
regulation of RNA polymerase II transcription preinitiation complex assembly	0.0107795	0.0112251	1	1	1
fibroblast growth factor receptor signaling pathway involved in positive regulation of cell proliferation in bone marrow	0.0107795	0.0112251	1	1	1
transitional two stage B cell differentiation	0.0107795	0.0112251	1	1	1
coronal suture morphogenesis	0.0107795	0.0112251	1	1	1
L-alanine metabolic process	0.0107795	0.0112251	1	1	1
N-glycan fucosylation	0.0107795	0.0112251	1	1	1
negative regulation of planar cell polarity pathway involved in neural tube closure	0.0107795	0.0112251	1	1	1
positive regulation of locomotion involved in locomotory behavior	0.0107795	0.0112251	1	1	1
thyroid-stimulating hormone signaling pathway	0.0107795	0.0112251	1	1	1
histone H4-K12 deacetylation	0.0107795	0.0112251	1	1	1
negative regulation of protein homooligomerization	0.0107795	0.0112251	1	1	1
fibroblast growth factor receptor signaling pathway involved in negative regulation of apoptotic process in bone marrow cell	0.0107795	0.0112251	1	1	1
cellular response to glycoprotein	0.0107795	0.0112251	1	1	1
negative regulation of planar cell polarity pathway involved in outflow tract morphogenesis	0.0107795	0.0112251	1	1	1
sodium-independent prostaglandin transport	0.0107795	0.0112251	1	1	1
lactic acid secretion	0.0107795	0.0112251	1	1	1
cellular response to glycine	0.0107795	0.0112251	1	1	1
negative regulation of mitochondrial translation	0.0107795	0.0112251	1	1	1
interleukin-17A-mediated signaling pathway	0.0107795	0.0112251	1	1	1
positive regulation of metanephric cap mesenchymal cell proliferation	0.0107795	0.0112251	1	1	1
fibroblast growth factor receptor signaling pathway involved in hemopoiesis	0.0107795	0.0112251	1	1	1
GDP-L-fucose metabolic process	0.0107795	0.0112251	1	1	1
receptor metabolic process	0.0107795	0.0112251	1	1	1
slit diaphragm assembly	0.0107795	0.0112251	1	1	1
positive regulation of DNA primase activity	0.0107795	0.0112251	1	1	1
negative regulation of late endosome to lysosome transport	0.0107795	0.0112251	1	1	1
regulation of nerve growth factor production	0.0107795	0.0112251	1	1	1
negative regulation of behavior	0.0107795	0.0112251	1	1	1
negative regulation of planar cell polarity pathway involved in cardiac right atrium morphogenesis	0.0107795	0.0112251	1	1	1
histone H3 deacetylation	0.0110803	0.0178289	1	2	15
glycerophospholipid catabolic process	0.0110803	0.0185637	1	2	15
positive regulation of cell cycle	0.0118438	0.0181505	1	3	44
neurotransmitter receptor localization to postsynaptic specialization membrane	0.012574	0.0222219	1	2	16
cellular response to platelet-derived growth factor stimulus	0.0141501	0.0153219	1	2	17
negative regulation of cell death	0.018248	0.0315703	1	4	93
DNA-dependent DNA replication	0.0193544	0.0209359	1	2	20
positive regulation of epidermal growth factor receptor signaling pathway	0.0193544	0.021806	1	2	20
protein destabilization	0.0205107	0.0328098	1	3	54
protein sumoylation	0.0212415	0.0240687	1	2	21
regulation of smoothened signaling pathway	0.0212415	0.0282707	1	2	21
regulation of cell development	0.0214432	0.0223242	1	1	2
canonical Wnt signaling pathway involved in positive regulation of apoptotic process	0.0214432	0.0223242	1	1	2
cholangiocyte proliferation	0.0214432	0.0223242	1	1	2
branch elongation involved in salivary gland morphogenesis	0.0214432	0.0223242	1	1	2
orbitofrontal cortex development	0.0214432	0.0223242	1	1	2
forebrain generation of neurons	0.0214432	0.0223242	1	1	2
fibroblast growth factor receptor signaling pathway involved in orbitofrontal cortex development	0.0214432	0.0223242	1	1	2
plasma kallikrein-kinin cascade	0.0214432	0.0223242	1	1	2
histidine biosynthetic process	0.0214432	0.0223242	1	1	2
neuronal ion channel clustering	0.0214432	0.0223242	1	1	2
protein arginylation	0.0214432	0.0223242	1	1	2
Wnt signaling pathway involved in forebrain neuroblast division	0.0214432	0.0223242	1	1	2
positive regulation of anterograde synaptic vesicle transport	0.0214432	0.0223242	1	1	2
positive regulation of eosinophil differentiation	0.0214432	0.0223242	1	1	2
protein-DNA complex disassembly	0.0214432	0.0223242	1	1	2
neurotransmitter receptor transport; endosome to plasma membrane	0.0214432	0.0223242	1	1	2
negative regulation of neutrophil differentiation	0.0214432	0.0223242	1	1	2
mammary gland bud formation	0.0214432	0.0223242	1	1	2
fibroblast growth factor receptor signaling pathway involved in mammary gland specification	0.0214432	0.0223242	1	1	2
10-formyltetrahydrofolate biosynthetic process	0.0214432	0.0223242	1	1	2
eosinophil homeostasis	0.0214432	0.0223242	1	1	2
squamous basal epithelial stem cell differentiation involved in prostate gland acinus development	0.0214432	0.0223242	1	1	2
mesenchymal cell differentiation involved in lung development	0.0214432	0.0223242	1	1	2
external genitalia morphogenesis	0.0214432	0.0223242	1	1	2
positive regulation of nitric oxide metabolic process	0.0214432	0.0223242	1	1	2
molybdopterin cofactor biosynthetic process	0.0214432	0.0223242	1	1	2
regulation of lens fiber cell differentiation	0.0214432	0.0223242	1	1	2
retrograde axonal protein transport	0.0214432	0.0223242	1	1	2
regulation of calcium ion import across plasma membrane	0.0214432	0.0223242	1	1	2
nephron tubule epithelial cell differentiation	0.0214432	0.0223242	1	1	2
negative regulation of cardiac muscle tissue regeneration	0.0214432	0.0223242	1	1	2
positive regulation of male mating behavior	0.0214432	0.0223242	1	1	2
serine family amino acid metabolic process	0.0214432	0.0223242	1	1	2
mitochondrion to lysosome transport	0.0214432	0.0223242	1	1	2
protein glycosylation in Golgi	0.0214432	0.0223242	1	1	2
canonical Wnt signaling pathway involved in positive regulation of cardiac outflow tract cell proliferation	0.0214432	0.0223242	1	1	2
negative regulation of ribosome biogenesis	0.0214432	0.0223242	1	1	2
neural tube closure	0.0216636	0.0328011	1	4	98
detection of mechanical stimulus involved in sensory perception of pain	0.0232018	0.0252077	1	2	22
cellular response to unfolded protein	0.0232018	0.0312931	1	2	22
embryonic digit morphogenesis	0.0293838	0.0470831	1	3	62
positive regulation of cyclin-dependent protein serine/threonine kinase activity	0.0295038	0.0324197	1	2	25
embryonic pattern specification	0.0317391	0.0402223	1	2	26
putrescine metabolic process	0.0319924	0.0120257	1	1	3
cellular response to azide	0.0319924	0.0120257	1	1	3
cellular response to copper ion starvation	0.0319924	0.0120257	1	1	3
cell-cell recognition	0.0319924	0.0244627	1	1	3
vacuolar protein processing	0.0319924	0.0332987	1	1	3
negative regulation of cellular protein localization	0.0319924	0.0332987	1	1	3
adherens junction maintenance	0.0319924	0.0332987	1	1	3
mesenchymal cell proliferation involved in lung development	0.0319924	0.0332987	1	1	3
axis elongation involved in somitogenesis	0.0319924	0.0332987	1	1	3
receptor-mediated endocytosis involved in cholesterol transport	0.0319924	0.0332987	1	1	3
covalent chromatin modification	0.0319924	0.0332987	1	1	3
muscle atrophy	0.0319924	0.0332987	1	1	3
cellular response to triacyl bacterial lipopeptide	0.0319924	0.0332987	1	1	3
convergent extension	0.0319924	0.0332987	1	1	3
phosphatidylinositol catabolic process	0.0319924	0.0332987	1	1	3
cellular response to interleukin-17	0.0319924	0.0332987	1	1	3
positive regulation of monocyte aggregation	0.0319924	0.0332987	1	1	3
response to alkaloid	0.0319924	0.0332987	1	1	3
multi-organism membrane organization	0.0319924	0.0332987	1	1	3
extracellular polysaccharide biosynthetic process	0.0319924	0.0332987	1	1	3
calcitonin gene-related peptide receptor signaling pathway	0.0319924	0.0332987	1	1	3
sensitization	0.0319924	0.0332987	1	1	3
negative regulation of lysosomal protein catabolic process	0.0319924	0.0332987	1	1	3
establishment of synaptic specificity at neuromuscular junction	0.0319924	0.0332987	1	1	3
mitotic spindle checkpoint signaling	0.0319924	0.0332987	1	1	3
positive regulation of dopamine biosynthetic process	0.0319924	0.0332987	1	1	3
regulation of DNA stability	0.0319924	0.0332987	1	1	3
regulation of glutamate receptor signaling pathway	0.0319924	0.0332987	1	1	3
protein localization to P-body	0.0319924	0.0332987	1	1	3
positive regulation of maintenance of mitotic sister chromatid cohesion	0.0319924	0.0332987	1	1	3
sarcomerogenesis	0.0319924	0.0332987	1	1	3
regulation of somatic stem cell population maintenance	0.0319924	0.0332987	1	1	3
hormone-mediated apoptotic signaling pathway	0.0319924	0.0332987	1	1	3
NMDA selective glutamate receptor signaling pathway	0.0319924	0.0332987	1	1	3
positive regulation of aggrephagy	0.0319924	0.0332987	1	1	3
histone H3-K36 trimethylation	0.0319924	0.0332987	1	1	3
response to folic acid	0.0319924	0.0332987	1	1	3
prostate epithelial cord elongation	0.0319924	0.0332987	1	1	3
B cell affinity maturation	0.0319924	0.0332987	1	1	3
ventricular zone neuroblast division	0.0319924	0.0332987	1	1	3
regulation of kainate selective glutamate receptor activity	0.0319924	0.0332987	1	1	3
response to electrical stimulus involved in regulation of muscle adaptation	0.0319924	0.0332987	1	1	3
positive regulation of Wnt protein secretion	0.0319924	0.0332987	1	1	3
C-terminal protein deglutamylation	0.0319924	0.0332987	1	1	3
endocardial cushion to mesenchymal transition	0.0319924	0.0332987	1	1	3
regulation of sarcomere organization	0.0319924	0.0332987	1	1	3
transmembrane receptor protein tyrosine kinase signaling pathway	0.0350884	0.0609769	1	4	114
extrinsic apoptotic signaling pathway via death domain receptors	0.0364017	0.0397187	1	2	28
dopaminergic neuron differentiation	0.0364017	0.0481675	1	2	28
DNA replication	0.0370397	0.0520098	1	4	116
synapse organization	0.0385553	0.059977	1	3	69
actin filament polymerization	0.0388256	0.0518454	1	2	29
positive regulation of DNA-binding transcription factor activity	0.0400818	0.067921	1	4	119
regulation of vascular permeability involved in acute inflammatory response	0.0424283	0.0339378	1	1	4
prostaglandin catabolic process	0.0424283	0.0427476	1	1	4
metanephric tubule development	0.0424283	0.0441452	1	1	4
epithelial cell maturation involved in prostate gland development	0.0424283	0.04415	1	1	4
negative regulation of chromatin silencing	0.0424283	0.04415	1	1	4
pinocytosis	0.0424283	0.04415	1	1	4
vesicle tethering to Golgi	0.0424283	0.04415	1	1	4
negative regulation of gene silencing by miRNA	0.0424283	0.04415	1	1	4
epithelial cell proliferation involved in renal tubule morphogenesis	0.0424283	0.04415	1	1	4
regulation of postsynaptic cytosolic calcium ion concentration	0.0424283	0.04415	1	1	4
mucus secretion	0.0424283	0.04415	1	1	4
positive regulation of axon extension involved in regeneration	0.0424283	0.04415	1	1	4
regulation of glomerular filtration	0.0424283	0.04415	1	1	4
fungiform papilla formation	0.0424283	0.04415	1	1	4
negative regulation of striated muscle cell apoptotic process	0.0424283	0.04415	1	1	4
re-entry into mitotic cell cycle	0.0424283	0.04415	1	1	4
regulation of extracellular matrix assembly	0.0424283	0.04415	1	1	4
aminergic neurotransmitter loading into synaptic vesicle	0.0424283	0.04415	1	1	4
Norrin signaling pathway	0.0424283	0.04415	1	1	4
Wnt signaling pathway involved in somitogenesis	0.0424283	0.04415	1	1	4
canonical Wnt signaling pathway involved in negative regulation of apoptotic process	0.0424283	0.04415	1	1	4
cellular response to L-glutamate	0.0424283	0.04415	1	1	4
regulation of terminal button organization	0.0424283	0.04415	1	1	4
cellular aromatic compound metabolic process	0.0424283	0.04415	1	1	4
astrocyte fate commitment	0.0424283	0.04415	1	1	4
positive regulation of hippo signaling	0.0424283	0.04415	1	1	4
regulation of morphogenesis of a branching structure	0.0424283	0.04415	1	1	4
negative regulation of acute inflammatory response to antigenic stimulus	0.0424283	0.04415	1	1	4
negative regulation of transcription from RNA polymerase II promoter in response to stress	0.0424283	0.04415	1	1	4
positive regulation of DNA methylation	0.0424283	0.04415	1	1	4
positive regulation of dopamine receptor signaling pathway	0.0424283	0.04415	1	1	4
positive regulation of sarcomere organization	0.0424283	0.04415	1	1	4
mammary placode formation	0.0424283	0.04415	1	1	4
protein sulfation	0.0424283	0.04415	1	1	4
endodermal digestive tract morphogenesis	0.0424283	0.04415	1	1	4
negative regulation of serotonin uptake	0.0424283	0.04415	1	1	4
regulation of smooth muscle cell differentiation	0.0424283	0.04415	1	1	4
cellular response to diacyl bacterial lipopeptide	0.0424283	0.04415	1	1	4
N-acylphosphatidylethanolamine metabolic process	0.0424283	0.04415	1	1	4
positive regulation of appetite	0.0424283	0.04415	1	1	4
adrenomedullin receptor signaling pathway	0.0424283	0.04415	1	1	4
axis elongation	0.0424283	0.04415	1	1	4
trachea cartilage morphogenesis	0.0424283	0.04415	1	1	4
mRNA stabilization	0.043851	0.0519773	1	2	31
response to endoplasmic reticulum stress	0.0458936	0.0648188	1	3	74
pyroptosis	0.0464494	0.0717493	1	2	32
chemical synaptic transmission	0.0485919	0.102418	1	5	183
regulation of endocytosis	0.0491029	0.0584076	1	2	33
negative regulation of MAPK cascade	0.0491029	0.0688387	1	2	33
calcium-dependent cell-cell adhesion via plasma membrane cell adhesion molecules	0.0491029	0.0753506	1	2	33

## Sheet: 6. MOLF MSCNV GO
Term	P-Value	MP P-Value	Q-Bound	Present	Total
regulation of systemic arterial blood pressure	1.05026e-07	0.014932	0.00130631	16	27
embryonic skeletal system morphogenesis	1.8427e-06	0.000183032	0.0114597	23	57
positive regulation of protein-containing complex assembly	1.4237e-05	3.7865e-09	0.0590266	20	51
hyaluronan catabolic process	2.20694e-05	0.00107452	0.0686249	8	11
cellular response to UV-B	5.85644e-05	0.000171361	0.136983	6	7
zymogen activation	7.65109e-05	0.0224409	0.136983	16	40
extracellular matrix organization	7.70929e-05	1.87358e-08	0.136983	44	170
negative regulation of protein phosphorylation	0.000311528	2.58829e-08	0.484348	28	99
positive regulation of protein localization to nucleus	0.000598855	3.96346e-06	0.827618	13	34
regulation of transcription by RNA polymerase II	0.00102966	1.12986e-11	1	247	1413
pyroptosis	0.00118095	0.0068738	1	12	32
intracellular sequestering of iron ion	0.00118097	0.0187092	1	6	10
proteolysis	0.00119512	2.90872e-06	1	100	512
positive regulation of neuron projection development	0.0013004	8.89871e-09	1	39	165
inflammatory response	0.00160346	6.15447e-08	1	72	352
cardiac muscle tissue development	0.00168805	1.15921e-05	1	11	29
cellular lipid metabolic process	0.00170622	1.67132e-05	1	10	25
cellular response to cold	0.00185394	6.03261e-05	1	7	14
pancreatic A cell differentiation	0.00199158	0.00022762	1	4	5
negative regulation of cell population proliferation	0.00201954	5.11563e-11	1	78	390
neural tube development	0.00203917	3.80281e-06	1	15	47
response to acidic pH	0.00227793	0.000108698	1	6	11
type B pancreatic cell differentiation	0.00227793	0.000108698	1	6	11
cellular response to azide	0.00309509	0.0544504	1	3	3
cellular response to copper ion starvation	0.00309509	0.0544504	1	3	3
ceramide translocation	0.00309509	0.00376718	1	3	3
deoxyribonucleotide biosynthetic process	0.00309509	0.000583741	1	3	3
dermatan sulfate biosynthetic process	0.00309509	0.000583741	1	3	3
positive regulation of anion channel activity	0.00309509	0.00376718	1	3	3
positive regulation of endothelial cell-matrix adhesion via fibronectin	0.00309509	0.000826043	1	3	3
positive regulation of intestinal cholesterol absorption	0.00309509	0.000583741	1	3	3
putrescine metabolic process	0.00309509	0.0544504	1	3	3
rhombomere 5 development	0.00309509	0.000583741	1	3	3
single fertilization	0.00379937	2.10711e-05	1	20	74
notochord development	0.00399624	0.000201952	1	6	12
intestinal epithelial cell development	0.00473174	0.000165087	1	7	16
multicellular organism development	0.00477512	2.08369e-12	1	186	1068
ectopic germ cell programmed cell death	0.00494742	0.00109604	1	5	9
integrin activation	0.00494742	0.000385259	1	5	9
negative regulation of lipid biosynthetic process	0.00494742	0.000385259	1	5	9
positive regulation of acute inflammatory response	0.00494742	0.00106499	1	5	9
insulin receptor signaling pathway	0.00509733	9.11861e-06	1	16	56
anterior/posterior pattern specification	0.005247	0.00303715	1	29	123
sensory perception of pain	0.00526921	5.40383e-06	1	20	76
G protein-coupled receptor signaling pathway coupled to cGMP nucleotide second messenger	0.00528248	0.000637341	1	4	6
brain renin-angiotensin system	0.00528248	0.000637341	1	4	6
chylomicron remnant clearance	0.00528248	0.017349	1	4	6
negative regulation of interleukin-1 production	0.00528248	0.000637341	1	4	6
positive regulation of MAPKKK cascade by fibroblast growth factor receptor signaling pathway	0.00528248	0.000637341	1	4	6
response to cholesterol	0.00528248	0.000637341	1	4	6
neural tube closure	0.00641133	1.83831e-06	1	24	98
negative regulation of fibroblast proliferation	0.00696263	6.63278e-05	1	11	34
myeloid dendritic cell differentiation	0.00696724	0.000359201	1	8	21
viral process	0.00786691	0.00018644	1	10	30
positive regulation of cell division	0.00817368	9.21759e-05	1	13	44
positive regulation of epithelial to mesenchymal transition	0.00817368	4.21297e-05	1	13	44
regulation of cell cycle	0.00824315	4.077e-08	1	48	234
anoikis	0.00871387	0.000717325	1	5	10
cellular detoxification of aldehyde	0.00871387	0.0117148	1	5	10
embryonic neurocranium morphogenesis	0.00871387	0.000717325	1	5	10
embryonic viscerocranium morphogenesis	0.00871387	0.000717325	1	5	10
progesterone receptor signaling pathway	0.00871387	0.000724663	1	5	10
response to auditory stimulus	0.00871387	0.000717325	1	5	10
negative regulation of Ras protein signal transduction	0.00876864	0.00016637	1	9	26
signal transduction involved in regulation of gene expression	0.00876864	0.0002904	1	9	26
cellular calcium ion homeostasis	0.00904146	7.33657e-06	1	25	106
leukocyte migration involved in inflammatory response	0.0100948	0.000775537	1	7	18
blood vessel maturation	0.0109057	0.0013883	1	4	7
bud elongation involved in lung branching	0.0109057	0.0013883	1	4	7
calcium ion transmembrane import into cytosol	0.0109057	0.0013883	1	4	7
cartilage morphogenesis	0.0109057	0.0013883	1	4	7
dopamine uptake	0.0109057	0.0112057	1	4	7
epithelial cell proliferation involved in salivary gland morphogenesis	0.0109057	0.00138907	1	4	7
late nucleophagy	0.0109057	0.0013883	1	4	7
negative regulation of release of sequestered calcium ion into cytosol	0.0109057	0.0013883	1	4	7
positive regulation of I-kappaB phosphorylation	0.0109057	0.0013883	1	4	7
anterograde neuronal dense core vesicle transport	0.0110278	0.00218861	1	3	4
deactivation of mitotic spindle assembly checkpoint	0.0110278	0.00218861	1	3	4
endodermal digestive tract morphogenesis	0.0110278	0.00218861	1	3	4
gamma-aminobutyric acid secretion	0.0110278	0.00218861	1	3	4
histamine secretion by mast cell	0.0110278	0.00218861	1	3	4
iron ion import across cell outer membrane	0.0110278	0.0101211	1	3	4
medium-chain fatty acid catabolic process	0.0110278	0.00218861	1	3	4
mesodermal cell migration	0.0110278	0.012273	1	3	4
negative regulation of glucagon secretion	0.0110278	0.00218861	1	3	4
negative regulation of histone H2A K63-linked ubiquitination	0.0110278	0.00218861	1	3	4
positive regulation of amyloid precursor protein catabolic process	0.0110278	0.00218861	1	3	4
positive regulation of dendritic spine maintenance	0.0110278	0.00218861	1	3	4
positive regulation of phospholipid translocation	0.0110278	0.00218861	1	3	4
positive regulation of smooth muscle cell chemotaxis	0.0110278	0.00218861	1	3	4
regulation of branching involved in salivary gland morphogenesis	0.0110278	0.00218861	1	3	4
regulation of nucleotide-excision repair	0.0110278	0.00218861	1	3	4
response to carbohydrate	0.0110278	0.00218861	1	3	4
specification of loop of Henle identity	0.0110278	0.00247621	1	3	4
positive regulation of epithelial cell proliferation	0.011415	1.62201e-05	1	19	76
bile acid and bile salt transport	0.0114835	0.00454311	1	9	27
positive regulation of transcription by RNA polymerase II	0.0115607	1.62354e-13	1	194	1143
positive regulation of proteasomal ubiquitin-dependent protein catabolic process	0.0117358	2.25979e-05	1	18	71
regulation of transcription; DNA-templated	0.0122822	3.87469e-11	1	170	992
cation transmembrane transport	0.0128347	0.000369893	1	8	23
heart morphogenesis	0.0139566	4.53508e-05	1	17	67
positive regulation of apoptotic process	0.013958	1.7254e-09	1	68	360
chromosome condensation	0.0140061	0.00336148	1	7	19
negative regulation of interleukin-17 production	0.0140061	0.000706489	1	7	19
regulation of vasoconstriction	0.0140061	0.00058082	1	7	19
synaptic vesicle transport	0.0140061	0.00058082	1	7	19
fucosylation	0.0140771	0.00912811	1	5	11
neutrophil homeostasis	0.0140771	0.00122451	1	5	11
positive regulation of vasculogenesis	0.0140771	0.00122451	1	5	11
reticulophagy	0.0140771	0.00122452	1	5	11
negative regulation of transcription by RNA polymerase II	0.0144443	1.23251e-12	1	154	895
manganese ion transport	0.0146515	0.00184786	1	6	15
peptide catabolic process	0.0146515	0.00087764	1	6	15
hemopoiesis	0.0150542	2.90776e-05	1	19	78
DNA replication	0.0152448	3.30606e-06	1	26	116
nervous system development	0.016051	5.66771e-10	1	76	411
calcium-dependent cell-cell adhesion via plasma membrane cell adhesion molecules	0.0160745	0.000870164	1	10	33
anatomical structure morphogenesis	0.0166166	0.000106455	1	16	63
olfactory bulb development	0.0168429	0.000523337	1	8	24
tissue homeostasis	0.0168429	0.0005143	1	8	24
positive regulation of BMP signaling pathway	0.0168626	0.000197985	1	11	38
non-motile cilium assembly	0.0170014	7.15584e-05	1	15	58
positive regulation of endothelial cell migration	0.0170014	6.52649e-05	1	15	58
cell adhesion	0.0170227	0.000553333	1	100	560
positive regulation of protein localization to plasma membrane	0.0172688	0.000135684	1	14	53
cellular response to hypoxia	0.0179052	5.20219e-05	1	18	74
phospholipid translocation	0.018723	0.000963261	1	9	29
positive regulation of cell migration	0.018776	3.05362e-07	1	48	245
dendritic spine morphogenesis	0.0188903	0.000855782	1	7	20
positive regulation of glial cell proliferation	0.0188903	0.00182268	1	7	20
positive regulation of neuron migration	0.0188903	0.000842325	1	7	20
amine metabolic process	0.0193131	0.0209739	1	4	8
cornea development in camera-type eye	0.0193131	0.00259264	1	4	8
facial nerve structural organization	0.0193131	0.00259264	1	4	8
negative regulation of norepinephrine secretion	0.0193131	0.00259296	1	4	8
negative regulation of toll-like receptor 4 signaling pathway	0.0193131	0.00259264	1	4	8
positive regulation of histone H3-K9 acetylation	0.0193131	0.0028306	1	4	8
positive regulation of humoral immune response mediated by circulating immunoglobulin	0.0193131	0.0121806	1	4	8
regulation of calcium ion transmembrane transport	0.0193131	0.00259264	1	4	8
xenobiotic transport across blood-brain barrier	0.0193131	0.00880574	1	4	8
platelet activation	0.0198712	0.00110097	1	10	34
skeletal system development	0.0199584	0.00011127	1	25	113
negative regulation of autophagy	0.0204736	0.000293196	1	11	39
negative regulation of cell migration involved in sprouting angiogenesis	0.0206034	0.00131338	1	6	16
olfactory bulb interneuron differentiation	0.0206034	0.00954135	1	6	16
positive regulation of membrane protein ectodomain proteolysis	0.0206034	0.00130517	1	6	16
cellular response to retinoic acid	0.0206736	0.000499157	1	12	44
U6 snRNA 3'-end processing	0.0212432	0.00698469	1	2	2
abducens nerve formation	0.0212432	0.00698469	1	2	2
amine transport	0.0212432	0.00698469	1	2	2
angiotensin-mediated vasodilation involved in regulation of systemic arterial blood pressure	0.0212432	0.00698469	1	2	2
cardioblast differentiation	0.0212432	0.00698469	1	2	2
cellular response to vitamin K	0.0212432	0.00698469	1	2	2
cotranslational protein targeting to membrane	0.0212432	0.00698469	1	2	2
dermatan sulfate metabolic process	0.0212432	0.00698469	1	2	2
detection of bacterial lipoprotein	0.0212432	0.00698469	1	2	2
dorsal aorta development	0.0212432	0.00698469	1	2	2
eiF2alpha phosphorylation in response to endoplasmic reticulum stress	0.0212432	0.00698469	1	2	2
endodermal cell fate determination	0.0212432	0.00698469	1	2	2
endoplasmic reticulum stress-induced pre-emptive quality control	0.0212432	0.00698469	1	2	2
epidermal growth factor catabolic process	0.0212432	0.00698469	1	2	2
female mating behavior	0.0212432	0.00698469	1	2	2
fructosamine catabolic process	0.0212432	0.0544706	1	2	2
gastric inhibitory peptide signaling pathway	0.0212432	0.00698469	1	2	2
histamine transport	0.0212432	0.0421566	1	2	2
inositol phosphorylation	0.0212432	0.00698469	1	2	2
lysine biosynthetic process via aminoadipic acid	0.0212432	0.00698469	1	2	2
microtubule cytoskeleton organization involved in mitosis	0.0212432	0.00698469	1	2	2
mitotic chromosome movement towards spindle pole	0.0212432	0.00698469	1	2	2
negative regulation of Notch signaling pathway involved in somitogenesis	0.0212432	0.00698469	1	2	2
negative regulation of RNA export from nucleus	0.0212432	0.00698469	1	2	2
negative regulation of Toll signaling pathway	0.0212432	0.00698469	1	2	2
negative regulation of binding of sperm to zona pellucida	0.0212432	0.00698469	1	2	2
negative regulation of cell activation	0.0212432	0.00698469	1	2	2
negative regulation of histone deacetylase activity	0.0212432	0.00698469	1	2	2
negative regulation of ripoptosome assembly involved in necroptotic process	0.0212432	0.00698469	1	2	2
polyamine catabolic process	0.0212432	0.00698469	1	2	2
positive regulation of RNA biosynthetic process	0.0212432	0.00698469	1	2	2
positive regulation of activation-induced cell death of T cells	0.0212432	0.00698469	1	2	2
positive regulation of bone mineralization involved in bone maturation	0.0212432	0.00698469	1	2	2
positive regulation of chronic inflammatory response to antigenic stimulus	0.0212432	0.0820953	1	2	2
positive regulation of engulfment of apoptotic cell	0.0212432	0.00698469	1	2	2
positive regulation of epinephrine secretion	0.0212432	0.00698469	1	2	2
positive regulation of lens epithelial cell proliferation	0.0212432	0.00698469	1	2	2
positive regulation of myosin light chain kinase activity	0.0212432	0.00698469	1	2	2
positive regulation of relaxation of cardiac muscle	0.0212432	0.00698469	1	2	2
positive regulation of stress-activated protein kinase signaling cascade	0.0212432	0.00698469	1	2	2
positive regulation of voltage-gated sodium channel activity	0.0212432	0.00698469	1	2	2
protein insertion into mitochondrial membrane involved in apoptotic signaling pathway	0.0212432	0.00698469	1	2	2
protein localization to cell periphery	0.0212432	0.00698469	1	2	2
proximal/distal pattern formation involved in metanephric nephron development	0.0212432	0.00895194	1	2	2
regulation of cell communication	0.0212432	0.00698469	1	2	2
regulation of cellular component size	0.0212432	0.00698469	1	2	2
regulation of oxidative stress-induced neuron intrinsic apoptotic signaling pathway	0.0212432	0.00698469	1	2	2
regulation of serotonin secretion	0.0212432	0.00698469	1	2	2
regulation of translational initiation by eIF2 alpha phosphorylation	0.0212432	0.00698469	1	2	2
response to sorbitol	0.0212432	0.00698469	1	2	2
rhombomere 4 development	0.0212432	0.00698469	1	2	2
rhombomere development	0.0212432	0.0714778	1	2	2
serotonin receptor signaling pathway	0.0212432	0.00698469	1	2	2
susceptibility to T cell mediated cytotoxicity	0.0212432	0.0357605	1	2	2
interleukin-6-mediated signaling pathway	0.0212778	0.00195492	1	5	12
phosphatidylcholine acyl-chain remodeling	0.0212778	0.00195492	1	5	12
negative regulation of cyclin-dependent protein serine/threonine kinase activity	0.0216777	0.00112139	1	8	25
positive regulation of protein kinase B signaling	0.0221278	1.97046e-05	1	25	114
positive regulation of MAP kinase activity	0.0232408	7.35847e-05	1	18	76
positive regulation of JUN kinase activity	0.0236492	0.000135532	1	14	55
positive regulation of DNA replication	0.024283	0.000431675	1	10	35
calcium-mediated signaling	0.0243376	0.00206827	1	17	71
chemokine-mediated signaling pathway	0.0245575	0.0237798	1	12	45
DNA packaging	0.0245822	0.00513009	1	3	5
cardiac ventricle formation	0.0245822	0.00513009	1	3	5
central nervous system myelin formation	0.0245822	0.00513009	1	3	5
cytokinesis	0.0245822	0.00513009	1	3	5
dopamine transport	0.0245822	0.0100868	1	3	5
leucine catabolic process	0.0245822	0.00513009	1	3	5
mRNA 3'-end processing by stem-loop binding and cleavage	0.0245822	0.00513009	1	3	5
mRNA cleavage involved in gene silencing by miRNA	0.0245822	0.00513009	1	3	5
microglial cell activation involved in immune response	0.0245822	0.00513009	1	3	5
mitotic DNA replication initiation	0.0245822	0.00513009	1	3	5
negative regulation of lipid metabolic process	0.0245822	0.0185376	1	3	5
negative regulation of pinocytosis	0.0245822	0.00513009	1	3	5
positive regulation of NAD(P)H oxidase activity	0.0245822	0.00513009	1	3	5
positive regulation of blood-brain barrier permeability	0.0245822	0.00513009	1	3	5
positive regulation of cholesterol transport	0.0245822	0.00513009	1	3	5
positive regulation of protein localization to nucleolus	0.0245822	0.00513009	1	3	5
positive regulation of transforming growth factor beta1 production	0.0245822	0.00513009	1	3	5
regulation of DNA-dependent DNA replication initiation	0.0245822	0.00513009	1	3	5
regulation of binding	0.0245822	0.0051301	1	3	5
regulation of chemokine production	0.0245822	0.00513009	1	3	5
regulation of cholesterol biosynthetic process	0.0245822	0.00513009	1	3	5
regulation of hormone secretion	0.0245822	0.00513009	1	3	5
regulation of neuron projection arborization	0.0245822	0.00580739	1	3	5
regulation of nitric-oxide synthase activity	0.0245822	0.0155161	1	3	5
regulation of systemic arterial blood pressure by endothelin	0.0245822	0.00513009	1	3	5
retrograde neuronal dense core vesicle transport	0.0245822	0.00513009	1	3	5
soft palate development	0.0245822	0.00513009	1	3	5
stress granule disassembly	0.0245822	0.00513009	1	3	5
apoptotic process	0.0248235	6.25074e-10	1	98	556
regulation of smoothened signaling pathway	0.0248518	0.00129321	1	7	21
endocrine pancreas development	0.0274151	0.000976299	1	8	26
mast cell degranulation	0.0274151	0.0234585	1	8	26
negative regulation of astrocyte differentiation	0.028	0.00187506	1	6	17
sodium-independent organic anion transport	0.028	0.0218888	1	6	17
heart development	0.0280234	3.05468e-07	1	48	251
homophilic cell adhesion via plasma membrane adhesion molecules	0.0287595	0.000980946	1	24	111
negative regulation of cold-induced thermogenesis	0.0289497	0.000302564	1	12	46
adult locomotory behavior	0.029015	0.000143242	1	16	67
detection of bacterium	0.0305058	0.0287241	1	5	13
receptor catabolic process	0.0305058	0.00295895	1	5	13
G protein-coupled adenosine receptor signaling pathway	0.0308056	0.00898695	1	4	9
Rap protein signal transduction	0.0308056	0.00435855	1	4	9
axo-dendritic transport	0.0308056	0.00435855	1	4	9
embryonic cleavage	0.0308056	0.00435855	1	4	9
embryonic heart tube morphogenesis	0.0308056	0.00435855	1	4	9
membranous septum morphogenesis	0.0308056	0.00435855	1	4	9
negative regulation of keratinocyte differentiation	0.0308056	0.00822327	1	4	9
negative regulation of renal sodium excretion	0.0308056	0.00435855	1	4	9
penetration of zona pellucida	0.0308056	0.00435855	1	4	9
positive regulation of endoplasmic reticulum stress-induced intrinsic apoptotic signaling pathway	0.0308056	0.00435855	1	4	9
regulation of behavior	0.0308056	0.00435855	1	4	9
positive regulation of protein ubiquitination	0.0313227	0.000113892	1	17	73
cellular response to insulin stimulus	0.0315465	9.38539e-05	1	19	84
adrenal gland development	0.0319827	0.0015719	1	7	22
positive regulation of protein import into nucleus	0.0328347	0.000291075	1	13	52
regulation of sensory perception of pain	0.0338822	0.000584768	1	12	47
cellular response to ethanol	0.0341232	0.00193898	1	8	27
cellular response to vascular endothelial growth factor stimulus	0.0341232	0.00123714	1	8	27
cochlea morphogenesis	0.0341232	0.0016769	1	8	27
negative regulation of axon extension involved in axon guidance	0.0341232	0.00166186	1	8	27
insulin secretion	0.0346919	0.00318394	1	11	42
positive regulation of blood pressure	0.0350392	0.000944754	1	9	32
positive regulation of protein catabolic process	0.0353244	0.000181051	1	17	74
autophagosome assembly	0.036293	0.00034482	1	14	58
eye photoreceptor cell development	0.0369526	0.00261494	1	6	18
negative regulation of protein import into nucleus	0.0369526	0.00342588	1	6	18
outer dynein arm assembly	0.0369526	0.00261494	1	6	18
positive regulation of stem cell proliferation	0.0369526	0.00261494	1	6	18
sister chromatid cohesion	0.0369526	0.00261513	1	6	18
axonogenesis	0.0384034	5.5519e-05	1	21	97
positive regulation of interleukin-6 production	0.0397188	0.000109918	1	22	103
myelination in peripheral nervous system	0.04036	0.00209778	1	7	23
positive regulation of chemotaxis	0.04036	0.00319025	1	7	23
response to gamma radiation	0.04036	0.00209777	1	7	23
regulation of neuron projection development	0.0406826	0.000640524	1	11	43
cell development	0.0416655	0.000987958	1	10	38
activation of protein kinase B activity	0.0418605	0.00280257	1	8	28
extrinsic apoptotic signaling pathway via death domain receptors	0.0418605	0.00160609	1	8	28
positive regulation of myoblast differentiation	0.0418605	0.00234434	1	8	28
positive regulation of p38MAPK cascade	0.0418605	0.00165996	1	8	28
histone H2A acetylation	0.0418938	0.00428802	1	5	14
negative regulation of fatty acid biosynthetic process	0.0418938	0.00687944	1	5	14
negative regulation of hormone secretion	0.0418938	0.00738607	1	5	14
negative regulation of necroptotic process	0.0418938	0.00954778	1	5	14
negative regulation of sprouting angiogenesis	0.0418938	0.00428802	1	5	14
positive regulation of myotube differentiation	0.0418938	0.00428802	1	5	14
positive regulation of organ growth	0.0418938	0.00428802	1	5	14
negative regulation of NF-kappaB transcription factor activity	0.0420536	0.000287167	1	16	70
cellular response to organic substance	0.0421509	0.00121102	1	9	33
positive regulation of G1/S transition of mitotic cell cycle	0.0421509	0.00121728	1	9	33
regulation of neuron apoptotic process	0.0421509	0.00148639	1	9	33
negative regulation of fat cell differentiation	0.0434813	0.000595496	1	13	54
microtubule cytoskeleton organization	0.0435982	4.93247e-05	1	26	127
SMAD protein complex assembly	0.043882	0.00962286	1	3	6
UDP-N-acetylglucosamine biosynthetic process	0.043882	0.00962284	1	3	6
chorionic trophoblast cell differentiation	0.043882	0.00962284	1	3	6
connective tissue development	0.043882	0.00962284	1	3	6
dopamine catabolic process	0.043882	0.00962284	1	3	6
glutamine transport	0.043882	0.0202358	1	3	6
immature B cell differentiation	0.043882	0.00962284	1	3	6
inositol trisphosphate metabolic process	0.043882	0.00962284	1	3	6
intramembranous ossification	0.043882	0.00962284	1	3	6
lateral mesoderm development	0.043882	0.00962284	1	3	6
male mating behavior	0.043882	0.00962284	1	3	6
medium-chain fatty acid biosynthetic process	0.043882	0.00962284	1	3	6
membrane invagination	0.043882	0.00962284	1	3	6
muscle tissue morphogenesis	0.043882	0.025793	1	3	6
negative regulation of biomineral tissue development	0.043882	0.00962284	1	3	6
negative regulation of cellular protein catabolic process	0.043882	0.00962284	1	3	6
negative regulation of dendritic cell apoptotic process	0.043882	0.0496696	1	3	6
negative regulation of double-strand break repair	0.043882	0.00962284	1	3	6
negative regulation of fat cell proliferation	0.043882	0.00962284	1	3	6
negative regulation of protein targeting to membrane	0.043882	0.00962284	1	3	6
negative regulation of synaptic plasticity	0.043882	0.00962284	1	3	6
negative regulation of toll-like receptor 2 signaling pathway	0.043882	0.00962284	1	3	6
negative regulation of transporter activity	0.043882	0.00962284	1	3	6
neutrophil clearance	0.043882	0.00962284	1	3	6
organic cation transport	0.043882	0.0436467	1	3	6
positive regulation of phospholipase activity	0.043882	0.00962284	1	3	6
protein ufmylation	0.043882	0.00962284	1	3	6
regulation of SMAD protein signal transduction	0.043882	0.00962284	1	3	6
regulation of macroautophagy	0.043882	0.00962284	1	3	6
regulation of myotube differentiation	0.043882	0.00962284	1	3	6
regulation of necroptotic process	0.043882	0.0238051	1	3	6
regulation of plasma lipoprotein particle levels	0.043882	0.00962284	1	3	6
regulation of reactive oxygen species biosynthetic process	0.043882	0.00962284	1	3	6
retinoic acid biosynthetic process	0.043882	0.00962284	1	3	6
segment specification	0.043882	0.00962284	1	3	6
cellular component organization	0.0455334	0.00678603	1	4	10
cellular response to histamine	0.0455334	0.0312024	1	4	10
coenzyme A biosynthetic process	0.0455334	0.00678624	1	4	10
gliogenesis	0.0455334	0.00678603	1	4	10
mitochondrial DNA replication	0.0455334	0.00678603	1	4	10
pericardium development	0.0455334	0.00678603	1	4	10
phosphate ion transport	0.0455334	0.00678603	1	4	10
positive regulation of cell proliferation in bone marrow	0.0455334	0.00678603	1	4	10
regulation of aerobic respiration	0.0455334	0.00679316	1	4	10
regulation of bone remodeling	0.0455334	0.00678603	1	4	10
regulation of erythrocyte differentiation	0.0455334	0.00678603	1	4	10
response to lipid	0.0455334	0.00678604	1	4	10
cell chemotaxis	0.0465047	0.00665088	1	18	82
autophagy	0.0466617	2.19323e-05	1	33	169
neutrophil chemotaxis	0.0472074	0.0130784	1	16	71
positive regulation of osteoblast differentiation	0.0472074	0.00024591	1	16	71
cellular response to fibroblast growth factor stimulus	0.0475433	0.00564695	1	6	19
positive regulation of protein export from nucleus	0.0475433	0.00355376	1	6	19
regulation of embryonic development	0.0475433	0.00355376	1	6	19
face morphogenesis	0.0489731	0.0010961	1	10	39
ion transport	0.0492717	2.14114e-08	1	98	573
positive regulation of smooth muscle cell proliferation	0.0495548	0.000220868	1	17	77
cell-cell adhesion	0.0496768	0.000164032	1	31	158

## Sheet: 7. SEAGN MSCNV GO
Term	P-Value	MP P-Value	Q-Bound	Present	Total
positive regulation of peptidyl-serine phosphorylation of STAT protein	1.34681e-10	0.00100614	1.67517e-06	18	29
natural killer cell activation involved in immune response	7.56821e-10	0.002367	4.70667e-06	16	25
T cell activation involved in immune response	6.36131e-09	0.00179987	2.6374e-05	17	31
humoral immune response	2.01218e-08	0.000532452	6.25687e-05	20	44
B cell proliferation	3.22679e-08	0.000539531	8.02697e-05	20	45
response to exogenous dsRNA	7.98858e-08	0.000873207	0.000165603	19	43
B cell differentiation	1.71833e-06	5.53431e-05	0.00305323	26	84
lauric acid metabolic process	2.02386e-06	0.000232549	0.0031466	7	8
response to corticosterone	2.4304e-06	0.000128049	0.00335881	6	6
G protein-coupled receptor signaling pathway	3.08258e-06	1.93842e-17	0.00383412	245	1606
chromosome segregation	4.51455e-06	4.99e-15	0.00510472	26	88
icosanoid biosynthetic process	8.18627e-06	0.000288788	0.00848507	7	9
kidney development	1.12658e-05	3.4866e-15	0.0107788	36	148
embryo development	1.33969e-05	4.80531e-12	0.0119022	21	67
sensory perception of smell	1.79929e-05	1.16959e-11	0.0149197	172	1094
hair follicle development	4.77948e-05	8.65321e-11	0.0371544	17	52
signal transduction	8.55675e-05	4.23914e-28	0.0603243	171	1118
defense response	8.72999e-05	1.19778e-06	0.0603243	29	120
ear development	0.000176812	1.22654e-07	0.110991	8	16
cellular response to interferon-beta	0.000178471	2.89249e-05	0.110991	15	47
C21-steroid hormone metabolic process	0.000336446	0.000295344	0.199272	6	10
regulation of transcription; DNA-templated	0.000385	1.5512e-27	0.217665	150	992
telomere maintenance via recombination	0.000667382	2.62549e-06	0.360908	6	11
male genitalia development	0.000753202	6.40121e-07	0.390347	8	19
mitochondrial outer membrane permeabilization	0.000867076	7.9002e-06	0.404202	5	8
ventricular compact myocardium morphogenesis	0.000867076	7.9002e-06	0.404202	5	8
double-strand break repair via homologous recombination	0.000877429	8.26326e-10	0.404202	19	76
multicellular organism growth	0.0011356	1.434e-10	0.482999	27	126
inner ear morphogenesis	0.00118559	5.57879e-09	0.482999	18	72
astral microtubule organization	0.00120381	5.05553e-06	0.482999	6	12
synaptic transmission; dopaminergic	0.00120381	1.48509e-05	0.482999	6	12
genitalia morphogenesis	0.00156116	0.00044359	0.554792	3	3
negative regulation of iron ion transport	0.00156116	0.0069426	0.554792	3	3
protein localization to tricellular tight junction	0.00156116	8.29034e-05	0.554792	3	3
sensitization	0.00156116	8.29034e-05	0.554792	3	3
positive regulation of lipopolysaccharide-mediated signaling pathway	0.0017643	1.71317e-05	0.590457	5	9
serotonin metabolic process	0.0017643	1.78769e-05	0.590457	5	9
post-embryonic development	0.0018801	2.29499e-09	0.590457	23	105
pharyngeal system development	0.00189888	1.78682e-05	0.590457	7	17
positive regulation of histone H3-K4 methylation	0.00189888	3.95457e-06	0.590457	7	17
intracellular signal transduction	0.0020115	3.03804e-19	0.610221	67	407
histone H3-K4 demethylation	0.00223574	5.05093e-05	0.61796	4	6
regulation of cholesterol efflux	0.00223574	0.000108882	0.61796	4	6
regulation of smooth muscle cell migration	0.00223574	5.05093e-05	0.61796	4	6
trigeminal nerve development	0.00223574	0.0001342	0.61796	4	6
thymus development	0.00279451	7.12158e-08	0.725154	14	54
cell fate determination	0.00279847	6.22582e-06	0.725154	7	18
negative regulation of cell-matrix adhesion	0.00279847	6.22582e-06	0.725154	7	18
lung-associated mesenchyme development	0.00319215	0.000116645	0.810285	5	10
rhythmic process	0.00391001	2.33101e-11	0.933122	29	150
positive regulation of protein localization to nucleus	0.00411809	2.30151e-06	0.933122	10	34
DNA recombination	0.00412883	1.45044e-08	0.933122	18	80
protein deubiquitination	0.00412883	2.5127e-08	0.933122	18	80
cytokine-mediated signaling pathway	0.0042346	0.000314204	0.933122	26	131
epithelial tube branching involved in lung morphogenesis	0.00430874	5.11879e-06	0.933122	8	24
positive regulation of T-helper 17 type immune response	0.00473718	0.000113756	0.933122	4	7
regulation of GTPase activity	0.00474484	1.05824e-08	0.933122	18	81
cerebral cortex development	0.00475297	1.49282e-07	0.933122	14	57
peptidyl-serine phosphorylation	0.00500526	2.69547e-11	0.933122	31	166
cellular response to reactive oxygen species	0.0051758	3.31243e-06	0.933122	10	35
positive regulation of mesenchymal cell proliferation	0.0051758	1.66668e-06	0.933122	10	35
positive regulation of mast cell activation	0.00529613	0.00141453	0.933122	5	11
regulation of Golgi organization	0.00529613	5.83556e-05	0.933122	5	11
detection of chemical stimulus involved in sensory perception of smell	0.00553033	0.0015659	0.933122	9	30
double-strand break repair via nonhomologous end joining	0.00553033	3.54905e-06	0.933122	9	30
erythrocyte development	0.00553033	1.54524e-05	0.933122	9	30
dorsal/ventral neural tube patterning	0.00553327	1.40387e-05	0.933122	7	20
positive regulation of protein autophosphorylation	0.00553327	1.40387e-05	0.933122	7	20
cellular response to cadmium ion	0.00570123	0.000246534	0.933122	8	25
acyl carnitine transport	0.00570166	0.00238664	0.933122	3	4
cellular hyperosmotic response	0.00570166	0.000320769	0.933122	3	4
gamma-aminobutyric acid import	0.00570166	0.000320769	0.933122	3	4
immune system development	0.00570166	0.000320769	0.933122	3	4
nuclear transport	0.00570166	0.000320769	0.933122	3	4
positive regulation of organelle organization	0.00570166	0.000320769	0.933122	3	4
regulation of anion channel activity	0.00570166	0.00807469	0.933122	3	4
branching involved in ureteric bud morphogenesis	0.00622414	8.97385e-07	0.946745	12	47
positive regulation of protein processing	0.00692218	3.76589e-05	0.946745	6	16
G protein-coupled receptor signaling pathway; coupled to cyclic nucleotide second messenger	0.00705523	4.99852e-05	0.946745	11	42
negative regulation of G1/S transition of mitotic cell cycle	0.00705523	6.84282e-06	0.946745	11	42
wound healing	0.00705872	6.95503e-08	0.946745	18	84
cellular response to DNA damage stimulus	0.0073242	7.47724e-19	0.946745	72	467
acute-phase response	0.0074112	0.000573775	0.946745	8	26
protein kinase C-activating G protein-coupled receptor signaling pathway	0.0074112	1.00538e-05	0.946745	8	26
hindbrain development	0.00748057	2.03274e-05	0.946745	7	21
mitochondrial cytochrome c oxidase assembly	0.00748057	2.02614e-05	0.946745	7	21
regulation of circadian rhythm	0.00763787	1.37785e-07	0.946745	15	66
chromatin organization	0.00767314	2.30463e-14	0.946745	48	291
central nervous system projection neuron axonogenesis	0.00821921	9.6427e-05	0.946745	5	12
response to copper ion	0.00821921	9.6427e-05	0.946745	5	12
neuron projection development	0.00825446	8.63067e-11	0.946745	29	158
protein transport	0.00858531	1.3098e-21	0.946745	89	599
negative regulation of protein kinase activity	0.00859449	1.36825e-07	0.946745	16	73
axon extension involved in axon guidance	0.00860728	0.000219612	0.946745	4	8
genitalia development	0.00860728	0.000404991	0.946745	4	8
positive regulation of developmental growth	0.00860728	0.000219612	0.946745	4	8
positive regulation of epithelial cell differentiation	0.00860728	0.000219612	0.946745	4	8
regulation of organ growth	0.00860728	0.000219612	0.946745	4	8
salivary gland morphogenesis	0.00860728	0.000219612	0.946745	4	8
response to toxic substance	0.00883653	2.59507e-06	0.946745	12	49
positive regulation of apoptotic signaling pathway	0.00965313	3.80596e-06	0.946745	10	38
adenylate cyclase-activating adrenergic receptor signaling pathway	0.00966216	5.6043e-05	0.946745	6	17
cellular copper ion homeostasis	0.00966216	0.000624026	0.946745	6	17
centrosome duplication	0.00966216	5.6043e-05	0.946745	6	17
regulation of cardiac muscle cell contraction	0.00966216	5.60444e-05	0.946745	6	17
negative regulation of neuron death	0.00981328	1.03846e-07	0.946745	16	74
anatomical structure formation involved in morphogenesis	0.00989094	6.25961e-05	0.946745	7	22
embryonic brain development	0.00989094	0.000560444	0.946745	7	22
positive regulation of cell migration	0.0102251	1.51297e-12	0.946745	41	245
positive regulation of stress fiber assembly	0.0104657	8.44512e-07	0.946745	13	56
chemical synaptic transmission	0.0116875	8.86039e-10	0.946745	32	183
spleen development	0.0120947	2.76739e-06	0.946745	11	45
detection of bacterium	0.0120957	0.00191975	0.946745	5	13
diacylglycerol metabolic process	0.0120957	0.000151044	0.946745	5	13
organelle organization	0.0120957	0.000151044	0.946745	5	13
positive regulation of extrinsic apoptotic signaling pathway via death domain receptors	0.0120957	0.000151044	0.946745	5	13
positive regulation of podosome assembly	0.0120957	0.000151048	0.946745	5	13
endosomal transport	0.0121536	8.25852e-07	0.946745	13	57
defense response to bacterium	0.0126262	1.47622e-05	0.946745	30	170
positive regulation of MAP kinase activity	0.0126591	1.94404e-07	0.946745	16	76
B cell adhesion	0.0130226	0.0183783	0.946745	3	5
DNA double-strand break processing involved in repair via single-strand annealing	0.0130226	0.000775756	0.946745	3	5
T cell receptor V(D)J recombination	0.0130226	0.000775756	0.946745	3	5
negative regulation of anion channel activity	0.0130226	0.00271183	0.946745	3	5
positive regulation of histone H3-K27 methylation	0.0130226	0.000775756	0.946745	3	5
protein processing involved in protein targeting to mitochondrion	0.0130226	0.000775756	0.946745	3	5
regulation of metaphase plate congression	0.0130226	0.000775756	0.946745	3	5
synaptic signaling	0.0130226	0.000775756	0.946745	3	5
toll-like receptor 7 signaling pathway	0.0130226	0.000775756	0.946745	3	5
digestive tract morphogenesis	0.013094	8.09516e-05	0.946745	6	18
inner cell mass cell proliferation	0.013094	8.09516e-05	0.946745	6	18
negative regulation of cAMP-mediated signaling	0.013094	8.09516e-05	0.946745	6	18
NLRP1 inflammasome complex assembly	0.0134617	0.0103661	0.946745	2	2
RNA interference	0.0134617	0.00190129	0.946745	2	2
carboxylic acid catabolic process	0.0134617	0.0139674	0.946745	2	2
cellular manganese ion homeostasis	0.0134617	0.00190129	0.946745	2	2
cellular response to cobalt ion	0.0134617	0.00190129	0.946745	2	2
cellular response to phosphate starvation	0.0134617	0.00190129	0.946745	2	2
cellular response to prostaglandin D stimulus	0.0134617	0.00190129	0.946745	2	2
cerebellar Purkinje cell layer morphogenesis	0.0134617	0.00190129	0.946745	2	2
detection of gravity	0.0134617	0.00190129	0.946745	2	2
eosinophil fate commitment	0.0134617	0.00190129	0.946745	2	2
epithelial-mesenchymal signaling involved in prostate gland development	0.0134617	0.00190129	0.946745	2	2
forebrain astrocyte development	0.0134617	0.00190129	0.946745	2	2
hard palate morphogenesis	0.0134617	0.0101732	0.946745	2	2
hypophysis morphogenesis	0.0134617	0.00190129	0.946745	2	2
inorganic anion import across plasma membrane	0.0134617	0.00190129	0.946745	2	2
inositol phosphorylation	0.0134617	0.00190129	0.946745	2	2
learned vocalization behavior	0.0134617	0.0101732	0.946745	2	2
mastication	0.0134617	0.0101732	0.946745	2	2
microtubule anchoring at microtubule organizing center	0.0134617	0.00190129	0.946745	2	2
microtubule cytoskeleton organization involved in mitosis	0.0134617	0.00190129	0.946745	2	2
negative regulation by virus of viral protein levels in host cell	0.0134617	0.00190129	0.946745	2	2
negative regulation of MyD88-dependent toll-like receptor signaling pathway	0.0134617	0.00220869	0.946745	2	2
negative regulation of RNA export from nucleus	0.0134617	0.00190129	0.946745	2	2
negative regulation of mitotic cell cycle; embryonic	0.0134617	0.00190129	0.946745	2	2
negative regulation of saliva secretion	0.0134617	0.0101732	0.946745	2	2
parathyroid hormone secretion	0.0134617	0.00190129	0.946745	2	2
positive regulation of chromosome organization	0.0134617	0.00190129	0.946745	2	2
positive regulation of circadian sleep/wake cycle; sleep	0.0134617	0.00190129	0.946745	2	2
positive regulation of dense core granule biogenesis	0.0134617	0.00190129	0.946745	2	2
positive regulation of dephosphorylation	0.0134617	0.00190129	0.946745	2	2
positive regulation of determination of dorsal identity	0.0134617	0.00190129	0.946745	2	2
positive regulation of histone H4-K16 acetylation	0.0134617	0.00190129	0.946745	2	2
recycling endosome to Golgi transport	0.0134617	0.00190129	0.946745	2	2
regulation of NADP metabolic process	0.0134617	0.00190129	0.946745	2	2
regulation of chromatin assembly or disassembly	0.0134617	0.00190129	0.946745	2	2
regulation of glycoprotein biosynthetic process	0.0134617	0.00190129	0.946745	2	2
regulation of intestinal absorption	0.0134617	0.00190129	0.946745	2	2
regulation of muscle organ development	0.0134617	0.0101732	0.946745	2	2
regulation of nephron tubule epithelial cell differentiation	0.0134617	0.00190129	0.946745	2	2
regulation of pentose-phosphate shunt	0.0134617	0.00190129	0.946745	2	2
regulation of transcription by glucose	0.0134617	0.00190129	0.946745	2	2
system development	0.0134617	0.0257712	0.946745	2	2
tryptophanyl-tRNA aminoacylation	0.0134617	0.00190129	0.946745	2	2
adenohypophysis development	0.0140817	0.000381597	0.946745	4	9
cerebral cortex regionalization	0.0140817	0.000381597	0.946745	4	9
craniofacial suture morphogenesis	0.0140817	0.000625795	0.946745	4	9
fear response	0.0140817	0.000381597	0.946745	4	9
regulation of androgen receptor signaling pathway	0.0140817	0.000381597	0.946745	4	9
regulation of ion transport	0.0140817	0.0241321	0.946745	4	9
regulation of mitotic cell cycle phase transition	0.0140817	0.000381597	0.946745	4	9
response to caffeine	0.0140817	0.000381597	0.946745	4	9
ribosomal large subunit export from nucleus	0.0140817	0.000381597	0.946745	4	9
sympathetic ganglion development	0.0140817	0.000381597	0.946745	4	9
positive regulation of mRNA splicing; via spliceosome	0.0148608	0.00010397	0.993755	8	29
cellular response to insulin stimulus	0.0152514	1.51182e-07	1	17	84
homeostasis of number of cells	0.0160438	1.42982e-05	1	9	35
positive regulation of neuron differentiation	0.0160939	1.93869e-08	1	21	111
fibroblast migration	0.0170461	0.000226496	1	5	14
lymph vessel development	0.0170461	0.000226496	1	5	14
oocyte development	0.0170461	0.000226496	1	5	14
resolution of meiotic recombination intermediates	0.0170461	0.000324246	1	5	14
angiogenesis	0.0170731	2.48049e-12	1	41	253
establishment or maintenance of epithelial cell apical/basal polarity	0.0172951	0.000113937	1	6	19
stress fiber assembly	0.0172951	0.000120071	1	6	19
inner ear development	0.0184909	2.67751e-06	1	13	60
male gonad development	0.0185042	6.7693e-07	1	19	99
negative regulation of protein phosphorylation	0.0185042	1.31501e-07	1	19	99
protein destabilization	0.0190907	3.98504e-06	1	12	54
regulation of synaptic vesicle exocytosis	0.0191217	9.14017e-07	1	15	73
regulation of cell population proliferation	0.0193073	1.4186e-10	1	33	197
activation of cysteine-type endopeptidase activity involved in apoptotic process	0.0202517	2.64051e-06	1	16	80
regulation of cell cycle	0.02038	1.22212e-11	1	38	234
chromatin remodeling	0.0204351	6.2563e-08	1	19	100
apoptotic mitochondrial changes	0.0204583	7.18074e-05	1	7	25
myeloid cell differentiation	0.0204583	7.18074e-05	1	7	25
neuromuscular synaptic transmission	0.0204583	7.18074e-05	1	7	25
negative regulation of apoptotic process	0.0207063	2.61395e-15	1	81	559
coronary artery morphogenesis	0.0213413	0.000613979	1	4	10
interkinetic nuclear migration	0.0213413	0.000613979	1	4	10
lipid phosphorylation	0.0213413	0.000613979	1	4	10
maintenance of blood-brain barrier	0.0213413	0.000613979	1	4	10
peptidyl-lysine monomethylation	0.0213413	0.000613979	1	4	10
positive regulation of adenylate cyclase activity	0.0213413	0.000613979	1	4	10
regulation of keratinocyte differentiation	0.0213413	0.000613979	1	4	10
neuron projection morphogenesis	0.0214882	6.20031e-07	1	15	74
skin development	0.0219162	4.06492e-06	1	12	55
prepulse inhibition	0.0223359	0.000248954	1	6	20
response to amphetamine	0.0223359	0.00015675	1	6	20
forebrain development	0.0226024	5.14011e-07	1	16	81
visual learning	0.0227228	1.86596e-06	1	14	68
cell communication	0.0228879	0.000396832	1	9	37
nucleoside metabolic process	0.0231733	0.000327522	1	5	15
regulation of signaling receptor activity	0.0231733	0.000327522	1	5	15
C21-steroid hormone biosynthetic process	0.0238094	0.0125055	1	3	6
cardiac neural crest cell development involved in outflow tract morphogenesis	0.0238094	0.001501	1	3	6
desmosome organization	0.0238094	0.001501	1	3	6
dopamine catabolic process	0.0238094	0.001501	1	3	6
double-strand break repair via classical nonhomologous end joining	0.0238094	0.001501	1	3	6
establishment of protein localization to telomere	0.0238094	0.001501	1	3	6
immunoglobulin V(D)J recombination	0.0238094	0.001501	1	3	6
muscle tissue morphogenesis	0.0238094	0.00635465	1	3	6
negative regulation of double-strand break repair	0.0238094	0.001501	1	3	6
negative regulation of mammary gland epithelial cell proliferation	0.0238094	0.001501	1	3	6
negative regulation of myeloid cell apoptotic process	0.0238094	0.001501	1	3	6
osteoclast development	0.0238094	0.001501	1	3	6
positive regulation of MAPKKK cascade by fibroblast growth factor receptor signaling pathway	0.0238094	0.001501	1	3	6
positive regulation of core promoter binding	0.0238094	0.001501	1	3	6
regulation of epithelial cell migration	0.0238094	0.001501	1	3	6
transepithelial chloride transport	0.0238094	0.001501	1	3	6
female gonad development	0.0252651	9.45587e-05	1	7	26
collagen fibril organization	0.0260017	1.38598e-05	1	11	50
positive regulation of gene expression	0.026589	9.25626e-18	1	79	550
antigen processing and presentation of endogenous peptide antigen via MHC class I via ER pathway; TAP-independent	0.0266349	0.0155078	1	8	32
antigen processing and presentation of endogenous peptide antigen via MHC class Ib	0.0266349	0.0155078	1	8	32
lactation	0.0266349	6.8439e-05	1	8	32
pyroptosis	0.0266349	0.0048871	1	8	32
protein phosphorylation	0.028176	2.47085e-18	1	77	536
regulation of dendritic spine morphogenesis	0.0282781	0.000211345	1	6	21
fertilization	0.0284753	7.07164e-06	1	12	57
inflammatory response	0.0285745	4.94818e-11	1	53	352
neurogenesis	0.0286493	1.73363e-06	1	14	70
behavioral response to ethanol	0.03051	0.000931479	1	4	11
formation of translation preinitiation complex	0.03051	0.000931479	1	4	11
glomerulus development	0.03051	0.000931479	1	4	11
morphogenesis of an epithelial sheet	0.03051	0.000931479	1	4	11
peristalsis	0.03051	0.0013018	1	4	11
positive regulation of viral life cycle	0.03051	0.0128067	1	4	11
regulation of ventricular cardiac muscle cell action potential	0.03051	0.000931496	1	4	11
anterograde synaptic vesicle transport	0.0305602	0.000459277	1	5	16
dopamine receptor signaling pathway	0.0305602	0.000475564	1	5	16
intestinal epithelial cell development	0.0305602	0.000459277	1	5	16
positive regulation of transcription regulatory region DNA binding	0.0305602	0.000459277	1	5	16
response to X-ray	0.0305602	0.000459277	1	5	16
negative regulation of peptidyl-serine phosphorylation	0.0307899	0.000122846	1	7	27
adult walking behavior	0.0308804	1.94162e-05	1	10	45
arachidonic acid metabolic process	0.0308804	0.000986763	1	10	45
embryonic organ development	0.0308804	1.94162e-05	1	10	45
adaptive immune response	0.0337019	0.000509319	1	27	162
DNA biosynthetic process	0.0351733	0.000279877	1	6	22
negative regulation of B cell proliferation	0.0351733	0.000291127	1	6	22
positive regulation of nitric-oxide synthase biosynthetic process	0.0351733	0.000279878	1	6	22
release of cytochrome c from mitochondria	0.0351733	0.000279877	1	6	22
response to interleukin-1	0.0351733	0.000279877	1	6	22
extracellular matrix organization	0.0355181	3.54849e-08	1	28	170
stem cell population maintenance	0.0356365	2.45452e-06	1	14	72
cell population proliferation	0.0360811	3.85891e-09	1	27	163
metabolic process	0.0360811	4.11733e-08	1	27	163
cell division	0.0365223	3.11243e-14	1	54	365
extrinsic apoptotic signaling pathway via death domain receptors	0.03707	0.000157629	1	7	28
positive regulation of neuroblast proliferation	0.03707	0.000157629	1	7	28
protein autophosphorylation	0.0372608	2.23928e-09	1	29	178
CD4-positive or CD8-positive; alpha-beta T cell lineage commitment	0.0372628	0.00553806	1	2	3
Golgi vesicle fusion to target membrane	0.0372628	0.00553806	1	2	3
RNA localization	0.0372628	0.00553806	1	2	3
acetylcholine biosynthetic process	0.0372628	0.00553806	1	2	3
alveolar secondary septum development	0.0372628	0.00553806	1	2	3
atrial cardiac muscle cell development	0.0372628	0.00553806	1	2	3
cell differentiation involved in kidney development	0.0372628	0.00553806	1	2	3
cell migration in hindbrain	0.0372628	0.00553806	1	2	3
cellular response to progesterone stimulus	0.0372628	0.00553806	1	2	3
deoxyribonucleotide biosynthetic process	0.0372628	0.00553806	1	2	3
determination of left/right asymmetry in lateral mesoderm	0.0372628	0.00553806	1	2	3
dopamine uptake involved in synaptic transmission	0.0372628	0.00553806	1	2	3
establishment of blood-brain barrier	0.0372628	0.00553806	1	2	3
establishment of synaptic specificity at neuromuscular junction	0.0372628	0.00553806	1	2	3
glial cell fate determination	0.0372628	0.00553806	1	2	3
habenula development	0.0372628	0.00553806	1	2	3
homocysteine catabolic process	0.0372628	0.00553806	1	2	3
hypoxanthine biosynthetic process	0.0372628	0.00553806	1	2	3
immunoglobulin heavy chain V-D-J recombination	0.0372628	0.00553806	1	2	3
innate vocalization behavior	0.0372628	0.00553806	1	2	3
inter-male aggressive behavior	0.0372628	0.00553806	1	2	3
lagging strand elongation	0.0372628	0.00553806	1	2	3
liver morphogenesis	0.0372628	0.00553806	1	2	3
maintenance of Golgi location	0.0372628	0.00553806	1	2	3
maintenance of presynaptic active zone structure	0.0372628	0.00553806	1	2	3
male meiosis chromosome segregation	0.0372628	0.00553806	1	2	3
maternal aggressive behavior	0.0372628	0.00553806	1	2	3
mesenchymal cell proliferation involved in lung development	0.0372628	0.00553806	1	2	3
microtubule sliding	0.0372628	0.00553806	1	2	3
midgut development	0.0372628	0.00553806	1	2	3
minus-end-directed organelle transport along microtubule	0.0372628	0.00553806	1	2	3
negative regulation of aspartic-type endopeptidase activity involved in amyloid precursor protein catabolic process	0.0372628	0.00553806	1	2	3
negative regulation of dendritic cell differentiation	0.0372628	0.0391071	1	2	3
negative regulation of natural killer cell mediated cytotoxicity directed against tumor cell target	0.0372628	0.00553806	1	2	3
negative regulation of oxidative stress-induced neuron intrinsic apoptotic signaling pathway	0.0372628	0.00553806	1	2	3
negative regulation of phospholipase C activity	0.0372628	0.00553806	1	2	3
negative regulation of relaxation of muscle	0.0372628	0.0130886	1	2	3
nitrogen compound transport	0.0372628	0.00553806	1	2	3
norepinephrine-epinephrine vasoconstriction involved in regulation of systemic arterial blood pressure	0.0372628	0.00553806	1	2	3
nuclear-transcribed mRNA catabolic process; exonucleolytic	0.0372628	0.00553806	1	2	3
osmosensory signaling pathway	0.0372628	0.00553806	1	2	3
pallium development	0.0372628	0.00553806	1	2	3
positive T cell selection	0.0372628	0.00553806	1	2	3
positive regulation of anion channel activity	0.0372628	0.00795369	1	2	3
positive regulation of deacetylase activity	0.0372628	0.00553806	1	2	3
positive regulation of epithelial cell proliferation involved in prostate gland development	0.0372628	0.00553806	1	2	3
positive regulation of heparan sulfate proteoglycan biosynthetic process	0.0372628	0.00553806	1	2	3
positive regulation of hh target transcription factor activity	0.0372628	0.00553806	1	2	3
positive regulation of tight junction disassembly	0.0372628	0.00553806	1	2	3
protein localization to secretory granule	0.0372628	0.00553806	1	2	3
regulation of CD4-positive; alpha-beta T cell differentiation	0.0372628	0.00553806	1	2	3
regulation of cellular component organization	0.0372628	0.00553806	1	2	3
regulation of dopamine receptor signaling pathway	0.0372628	0.00553806	1	2	3
regulation of microtubule depolymerization	0.0372628	0.00553806	1	2	3
regulation of primitive erythrocyte differentiation	0.0372628	0.00553806	1	2	3
regulation of receptor-mediated endocytosis	0.0372628	0.00553806	1	2	3
regulation of striated muscle cell differentiation	0.0372628	0.00553806	1	2	3
syncytium formation by plasma membrane fusion	0.0372628	0.00553806	1	2	3
telomere maintenance in response to DNA damage	0.0372628	0.00553806	1	2	3
thorax and anterior abdomen determination	0.0372628	0.0130886	1	2	3
linoleic acid metabolic process	0.0373664	0.0028763	1	8	34
nucleotide-excision repair	0.0373664	0.000115275	1	8	34
DNA topological change	0.0381136	0.00254144	1	3	7
N-terminal peptidyl-methionine acetylation	0.0381136	0.00254144	1	3	7
NIK/NF-kappaB signaling	0.0381136	0.00254144	1	3	7
ammonium transport	0.0381136	0.00254144	1	3	7
androgen biosynthetic process	0.0381136	0.0116007	1	3	7
chordate embryonic development	0.0381136	0.00254144	1	3	7
commitment of neuronal cell to specific neuron type in forebrain	0.0381136	0.00254144	1	3	7
late nucleophagy	0.0381136	0.00254144	1	3	7
negative regulation of protein export from nucleus	0.0381136	0.00254144	1	3	7
neural crest cell migration involved in autonomic nervous system development	0.0381136	0.00254144	1	3	7
piecemeal microautophagy of the nucleus	0.0381136	0.00254144	1	3	7
positive regulation of T-helper 1 cell cytokine production	0.0381136	0.00261213	1	3	7
positive regulation of histone H3-K9 methylation	0.0381136	0.00254144	1	3	7
positive regulation of striated muscle cell differentiation	0.0381136	0.00254144	1	3	7
protein prenylation	0.0381136	0.00254144	1	3	7
relaxation of vascular associated smooth muscle	0.0381136	0.00254144	1	3	7
response to temperature stimulus	0.0381136	0.00254144	1	3	7
toll-like receptor 9 signaling pathway	0.0381136	0.00254144	1	3	7
negative regulation of Wnt signaling pathway	0.0385122	1.5114e-05	1	11	53
positive regulation of canonical Wnt signaling pathway	0.0385719	1.94104e-07	1	19	107
RNA export from nucleus	0.0392677	0.000627292	1	5	17
aorta morphogenesis	0.0392677	0.000627292	1	5	17
clathrin coat assembly	0.0392677	0.000627292	1	5	17
positive regulation of transcription elongation from RNA polymerase II promoter	0.0392677	0.000627292	1	5	17
smooth muscle contraction	0.0392677	0.000627292	1	5	17
Golgi ribbon formation	0.0416555	0.001349	1	4	12
central nervous system neuron axonogenesis	0.0416555	0.001349	1	4	12
complement receptor mediated signaling pathway	0.0416555	0.00840094	1	4	12
cristae formation	0.0416555	0.001349	1	4	12
immunological synapse formation	0.0416555	0.00284041	1	4	12
insulin-like growth factor receptor signaling pathway	0.0416555	0.001349	1	4	12
locomotion	0.0416555	0.001349	1	4	12
metaphase plate congression	0.0416555	0.001349	1	4	12
pore complex assembly	0.0416555	0.001349	1	4	12
removal of superoxide radicals	0.0416555	0.001349	1	4	12
retrograde axonal transport	0.0416555	0.001349	1	4	12
single strand break repair	0.0416555	0.001349	1	4	12
thalamus development	0.0416555	0.001349	1	4	12
tongue development	0.0416555	0.00191945	1	4	12
locomotory behavior	0.0419025	3.26202e-07	1	19	108
heart morphogenesis	0.0425281	7.87225e-06	1	13	67
DNA methylation	0.0430622	0.000364699	1	6	23
activation of adenylate cyclase activity	0.0430622	0.000365015	1	6	23
centriole replication	0.0430622	0.000364699	1	6	23
membrane protein ectodomain proteolysis	0.0430622	0.000517514	1	6	23
positive regulation of stress-activated MAPK cascade	0.0430622	0.000467736	1	6	23
response to gamma radiation	0.0430622	0.000364699	1	6	23
startle response	0.0430622	0.000364699	1	6	23
chromosome organization	0.0436842	0.000113113	1	8	35
single fertilization	0.043771	3.22621e-05	1	14	74
protein polyubiquitination	0.0439764	2.81349e-07	1	27	166
aorta development	0.0441366	0.000202505	1	7	29
positive regulation of MAPK cascade	0.0449596	4.44691e-09	1	29	181
mRNA transport	0.045172	1.32427e-06	1	16	88
regulation of protein localization	0.045172	7.36881e-05	1	16	88
DNA replication	0.0451969	1.51758e-07	1	20	116
protein import into nucleus	0.0454583	1.0408e-06	1	17	95
skeletal muscle tissue development	0.0456449	3.73716e-05	1	12	61
phosphorylation	0.0456529	5.61143e-18	1	80	573
dorsal/ventral pattern formation	0.0461114	3.98073e-05	1	10	48
defense response to virus	0.0467003	4.75865e-06	1	30	189
protein stabilization	0.0477698	4.68907e-09	1	29	182
positive regulation of cytokine production	0.0482927	5.46936e-06	1	14	75
cellular senescence	0.0493345	0.00138669	1	5	18
establishment of planar polarity	0.0493345	0.000837422	1	5	18
interleukin-1-mediated signaling pathway	0.0493345	0.0010746	1	5	18
monocarboxylic acid transport	0.0493345	0.0021693	1	5	18
oocyte maturation	0.0493345	0.000837443	1	5	18
protein localization to Golgi apparatus	0.0493345	0.000838586	1	5	18
regulation of protein ubiquitination	0.0493345	0.000837422	1	5	18
